# Supplementary material for: An automated feeding system for the African killifish reveals the impact of diet on lifespan and allows scalable assessment of associative learning
Source: eLife. 2022 Nov 10;11:e69008. doi: 10.7554/eLife.69008 (PMC9788828; doi:10.7554/eLife.69008)
Supplement: Figure 2—source data 3. [file elife-69008-fig2-data3.csv]

Feeder	WithFood	EppendorfOnly	Diff	Scaled_to_one_manual_feeding_at_target_20mg	Type	Accuracy
Person1	1185	1113	72	36	Person	Person
Person1	1213	1121	92	46	Person	Person
Person1	1191	1119	72	36	Person	Person
Person1	1190	1123	67	33.5	Person	Person
Person1	1197	1119	78	39	Person	Person
Person1	1208	1130	78	39	Person	Person
Person1	1185	1113	72	36	Person	Person
Person1	1206	1136	70	35	Person	Person
Person1	1195	1116	79	39.5	Person	Person
Feeder1	1168	1130	38	19	Feeder	Feeder
Feeder1	1152	1116	36	18	Feeder	Feeder
Feeder1	1155	1119	36	18	Feeder	Feeder
Feeder2	1153	1115	38	19	Feeder	Feeder
Feeder2	1152	1115	37	18.5	Feeder	Feeder
Feeder2	1163	1125	38	19	Feeder	Feeder
Feeder3	1157	1118	39	19.5	Feeder	Feeder
Feeder3	1158	1120	38	19	Feeder	Feeder
Feeder3	1167	1128	39	19.5	Feeder	Feeder
Person2	1166	1120	46	23	Person	Person
Person2	1184	1119	65	32.5	Person	Person
Person2	1177	1126	51	25.5	Person	Person
Person2	1183	1120	63	31.5	Person	Person
Person2	1180	1116	64	32	Person	Person
Person2	1173	1109	64	32	Person	Person
Person2	1193	1124	69	34.5	Person	Person
Person2	1178	1125	53	26.5	Person	Person
Person2	1162	1119	43	21.5	Person	Person
Person3	1203	1127	76	38	Person	Person
Person3	1184	1118	66	33	Person	Person
Person3	1176	1108	68	34	Person	Person
Person3	1184	1127	57	28.5	Person	Person
Person3	1175	1112	63	31.5	Person	Person
Person3	1176	1119	57	28.5	Person	Person
Person3	1197	1127	70	35	Person	Person
Person3	1176	1117	59	29.5	Person	Person
Person3	1173	1118	55	27.5	Person	Person
Person4	1184	1119	65	32.5	Person	Person
Person4	1177	1125	52	26	Person	Person
Person4	1189	1115	74	37	Person	Person
Person4	1161	1117	44	22	Person	Person
Person4	1183	1124	59	29.5	Person	Person
Person4	1173	1113	60	30	Person	Person
Person4	1170	1120	50	25	Person	Person
Person4	1177	1119	58	29	Person	Person
Person4	1160	1116	44	22	Person	Person
Person5	1092	1019	73	36.5	Person	Person
Person5	1097	1017	80	40	Person	Person
Person5	1086	1010	76	38	Person	Person
Person5	1127	1011	116	58	Person	Person
Person5	1090	1011	79	39.5	Person	Person
Person5	1086	1014	72	36	Person	Person
Person5	1080	1006	74	37	Person	Person
Person5	1083	1010	73	36.5	Person	Person
Person5	1083	1018	65	32.5	Person	Person
Person6	1051	1018	33	16.5	Person	PrecisePerson
Person6	1052	1017	35	17.5	Person	PrecisePerson
Person6	1058	1013	45	22.5	Person	PrecisePerson
Person6	1064	1021	43	21.5	Person	PrecisePerson
Person6	1048	1014	34	17	Person	PrecisePerson
Person6	1052	1012	40	20	Person	PrecisePerson
Person6	1080	1040	40	20	Person	PrecisePerson
Person6	1046	1013	33	16.5	Person	PrecisePerson
Person6	1060	1006	54	27	Person	PrecisePerson
Feeder4	1139	1117	22	22	Feeder	Feeder
Feeder4	1136	1115	21	21	Feeder	Feeder
Feeder4	1135	1114	21	21	Feeder	Feeder
Feeder4	1134	1116	18	18	Feeder	Feeder
Feeder4	1136	1114	22	22	Feeder	Feeder
Feeder4	1138	1117	21	21	Feeder	Feeder
Feeder4	1141	1119	22	22	Feeder	Feeder
Feeder4	1139	1118	21	21	Feeder	Feeder
Feeder4	1138	1118	20	20	Feeder	Feeder
Feeder4	1142	1123	19	19	Feeder	Feeder
