# Supplementary material for: An automated feeding system for the African killifish reveals the impact of diet on lifespan and allows scalable assessment of associative learning
Source: eLife. 2022 Nov 10;11:e69008. doi: 10.7554/eLife.69008 (PMC9788828; doi:10.7554/eLife.69008)
Supplement: Figure 3—source data 3. [file elife-69008-fig3-data3.csv]

Number	Pair	Sex	HatchDate	FeedingScheme	Feeder
901	7	m	5/25/20	7times	a18a1d00
902	8	m	5/25/20	7times	bd654700
903	9	m	5/25/20	7times	42911d00
904	10	m	5/25/20	DR	126b4700
905	1	m	5/25/20	7times	82664700
906	2	m	5/25/20	7times	dbee8900
907	3	m	5/25/20	DR	376a4700
908	4	m	5/25/20	DR	90961c00
909	5	m	5/25/20	DR	66861d00
910	6	m	5/25/20	DR	d8b90d00
911	7	f	5/25/20	7times	61674700
912	8	f	5/25/20	7times	56644700
913	9	f	5/25/20	7times	ea694700
914	10	f	5/25/20	DR	3e654700
915	1	f	5/25/20	7times	426a4700
916	2	f	5/25/20	7times	caf18900
917	3	f	5/25/20	DR	3f634700
918	4	f	5/25/20	DR	cd634700
919	5	f	5/25/20	DR	59624700
920	6	f	5/25/20	DR	fd911d00
