# Supplementary material for: An automated feeding system for the African killifish reveals the impact of diet on lifespan and allows scalable assessment of associative learning
Source: eLife. 2022 Nov 10;11:e69008. doi: 10.7554/eLife.69008 (PMC9788828; doi:10.7554/eLife.69008)
Supplement: Figure 3—source data 4. [file elife-69008-fig3-data4.csv]

Number	Strain	CollectDate	TransferDate	HatchDate	EnteringDate	Coloration	BodyLength_pixel	ratio_pixels2mm	BodyLength_mm	Fixed_BodyLength_mm	DeathDate	Lifespan_days	BodyLength_cm	Observed	FeedingScheme	feedplusscheme	Sex
1	GRZ	3/2/18	3/16/18	3/30/18	4/26/18	Yes	442.47	12.62	35.07	31.563	7/11/18	103	6.39	1	1hr	1hr	male
2	GRZ	3/2/18	3/16/18	3/30/18	4/26/18	Yes	429.61	12.62	34.05	30.645	6/27/18	89	5.85	1	1hr	1hr	male
3	GRZ	3/2/18	3/16/18	3/30/18	4/26/18	Yes	467.17	12.62	37.03	33.327	5/26/18	57	5.4	1	1hr	1hr
4	GRZ	3/2/18	3/16/18	3/30/18	4/26/18	Yes	443.42	12.62	35.15	31.635	8/25/18	148	6.39	1	1hr	1hr	male
5	GRZ	3/2/18	3/16/18	3/30/18	4/26/18	Yes	495.46	12.62	39.27	35.343	9/16/18	170	6.75	1	1hr	1hr	male
7	GRZ	3/2/18	3/16/18	3/30/18	4/26/18	Yes	454.37	12.62	36.02	32.418	7/12/18	104	6.48	1	1hr	1hr
8	GRZ	3/2/18	3/16/18	3/30/18	4/26/18	Yes	473.1	12.62	37.5	33.75	6/30/18	92	6.57	1	1hr	1hr	male
9	GRZ	3/2/18	3/16/18	3/30/18	4/26/18	Yes	478.59	12.62	37.94	34.146	6/2/18	64	5.49	1	1hr	1hr	male
10	GRZ	3/2/18	3/16/18	3/30/18	4/26/18	Yes	465.86	12.62	36.93	33.237	8/2/18	125	6.21	1	1hr	1hr
11	GRZ	3/2/18	3/16/18	3/30/18	4/26/18	Yes	431.01	12.62	34.17	30.753	8/9/18	132	5.58	1	1hr	1hr	male
12	GRZ	3/2/18	3/16/18	3/30/18	4/26/18	Yes	465.7	12.62	36.92	33.228	7/26/18	118	6.21	1	1hr	1hr
13	GRZ	3/2/18	3/16/18	3/30/18	4/26/18	Yes	472.13	12.62	37.43	33.687	8/10/18	133	6.21	1	1hr	1hr	male
14	GRZ	3/2/18	3/16/18	3/30/18	4/26/18	Yes	471.4	12.62	37.37	33.633	7/19/18	111	6.93	1	1hr	1hr	male
15	GRZ	4/5/18	4/19/18	5/4/18	6/4/18	Yes	538.46	12.65	42.57	38.313	7/16/18	73	6.12	1	1hr	1hr	male
16	GRZ	4/5/18	4/19/18	5/4/18	6/4/18	Yes	495.63	12.65	39.19	35.271	10/3/18	152	7.29	1	1hr	1hr	male
17	GRZ	4/5/18	4/19/18	5/4/18	6/4/18	Yes	505.4	12.65	39.96	35.964	7/27/18	84	6.12	1	1hr	1hr	male
18	GRZ	4/5/18	4/19/18	5/4/18	6/4/18	Yes	565.57	12.65	44.72	40.248	9/24/18	143	6.39	1	1hr	1hr	male
19	GRZ	4/5/18	4/19/18	5/4/18	6/4/18	Yes	503.75	12.65	39.83	35.847	9/4/18	123	6.48	1	1hr	1hr	male
20	GRZ	4/5/18	4/19/18	5/4/18	6/4/18	Yes	504.71	12.65	39.9	35.91	7/1/18	58	5.04	1	1hr	1hr	male
21	GRZ	4/5/18	4/19/18	5/4/18	6/4/18	Yes	556.35	12.65	43.99	39.591	7/12/18	69	5.4	1	1hr	1hr
22	GRZ	4/5/18	4/19/18	5/4/18	6/4/18	Yes	467.71	12.65	36.98	33.282	7/31/18	88	6.12	0	1hr	1hr	male
23	GRZ	5/14/18	5/28/18	6/12/18	7/13/18	Yes	524.51	12.75	41.12	37.008	11/20/18	161	7.11	1	1hr	1hr	male
24	GRZ	5/14/18	5/28/18	6/12/18	7/13/18	Yes	484.66	12.75	38	34.2	10/17/18	127	5.67	1	2hr	2hr	male
27	GRZ	5/14/18	5/28/18	6/12/18	7/13/18	Yes	500.06	12.75	39.21	35.289	11/20/18	161	6.3	1	1hr	1hr	male
28	GRZ	5/14/18	5/28/18	6/12/18	7/13/18	Yes	537.57	12.75	42.15	37.935	9/16/18	96	6.57	1	1hr	1hr	male
34	GRZ	5/14/18	5/28/18	6/12/18	7/13/18	Yes	522.04	12.75	40.93	36.837	9/2/18	82	5.76	1	1hr	1hr	male
35	GRZ	5/14/18	5/28/18	6/12/18	7/13/18	Yes	478.56	12.75	37.52	33.768	10/20/18	130	6.03	1	2hr	2hr	male
39	GRZ	7/31/17	8/14/17	6/29/18	7/27/18	Yes	490.67	13.05	37.6	33.84	11/25/18	149	6.84	1	1hr	1hr	male
40	GRZ	7/31/17	8/14/17	6/29/18	7/27/18	No	373.59	13.05	28.63	25.767	11/6/18	130	5.04	1	2hr	2hr	female
41	GRZ	7/31/17	8/14/17	6/29/18	7/27/18	Yes	437.48	13.05	33.52	30.168	11/26/18	150	6.3	1	1hr	1hr	male
44	GRZ	7/31/17	8/14/17	6/29/18	7/27/18	No	405.03	13.05	31.04	27.936	9/17/18	80	4.86	0	1hr	1hr	female
46	GRZ	3/13/18	7/22/18	8/6/18	9/3/18	Yes	515.81	12.15	42.44	38.196	11/11/18	97	5.67	1	2hr	2hr	male
47	GRZ	7/8/18	7/22/18	8/6/18	9/3/18	Yes	477.2	12.15	39.26	35.334	12/24/18	140	5.9	1	2hr	2hr	male
49	GRZ	7/8/18	7/22/18	8/6/18	9/3/18	Yes	513.87	12.15	42.28	38.052	12/16/18	132	6.6	1	1hr	1hr	male
53	GRZ	7/8/18	7/22/18	8/6/18	9/3/18	Yes	525.53	12.15	43.24	38.916	11/30/18	116	5.31	1	2hr	2hr	male
55	GRZ	3/13/18	7/22/18	8/6/18	9/3/18	No	519.03	12.15	42.7	38.43	11/14/18	100	5.13	1	1hr	1hr	female
58	GRZ	3/13/18	7/22/18	8/6/18	9/3/18	No	477.99	12.15	39.32	35.388	11/20/18	106	5.13	1	2hr	2hr	female
59	GRZ	3/13/18	7/22/18	8/6/18	9/3/18	No	500.76	12.15	41.2	37.08	9/26/18	51	3.96	0	2hr	2hr	female
61	GRZ	3/13/18	7/22/18	8/6/18	9/3/18	No	488.52	12.15	40.19	36.171	10/16/18	71	4.95	1	1hr	1hr	female
69	GRZ	7/12/18	7/26/18	8/17/18	9/17/18	No	435.18	12.04	36.13	32.517	12/7/18	112	5	1	2hr	2hr	female
70	GRZ	7/12/18	7/26/18	8/17/18	9/17/18	No	490.22	12.04	40.7	36.63	1/8/19	144	5.6	1	1hr	1hr	female
71	GRZ	7/12/18	7/26/18	8/17/18	9/17/18	Yes	544.17	12.04	45.18	40.662	11/25/18	100	6.84	1	1hr	1hr	male
73	GRZ	7/12/18	7/26/18	8/17/18	9/17/18	No	507.22	12.04	42.11	37.899	1/3/19	139	5	1	1hr	1hr	female
74	GRZ	7/12/18	7/26/18	8/17/18	9/17/18	Yes	538	12.04	44.67	40.203	12/26/18	131	6	1	1hr	1hr	male
75	GRZ	7/12/18	7/26/18	8/17/18	9/17/18	No	442.34	12.04	36.73	33.057	11/1/18	76	5.04	1	1hr	1hr	female
77	GRZ	7/12/18	7/26/18	8/17/18	9/17/18	No	441.21	12.04	36.63	32.967	11/4/18	79	4.59	1	2hr	2hr	female
78	GRZ	7/19/18	8/2/18	8/17/18	9/17/18	No	529.16	12.04	43.93	39.537	10/28/18	72	4.59	1	2hr	2hr	female
82	GRZ	7/19/18	8/2/18	8/17/18	9/17/18	No	495.3	12.04	41.12	37.008	11/28/18	103	5.04	1	2hr	2hr	female
84	GRZ	7/19/18	8/2/18	8/17/18	9/17/18	No	512.3	12.04	42.53	38.277	12/1/18	106	5.2	1	2hr	2hr	female
86	GRZ	7/19/18	8/2/18	8/17/18	9/17/18	Yes	543.93	12.04	45.16	40.644	11/26/18	101	5.04	1	2hr	2hr	male
87	GRZ	7/19/18	8/2/18	8/17/18	9/17/18	No	492.75	12.04	40.91	36.819	11/27/18	102	4.86	1	2hr	2hr	female
88	GRZ	7/19/18	8/2/18	8/17/18	9/17/18	Yes	589.67	12.04	48.96	44.064	10/30/18	74	6.03	1	1hr	1hr	male
90	GRZ	7/19/18	8/2/18	8/17/18	9/17/18	Yes	558.12	12.04	46.34	41.706	11/23/18	98	5.94	1	2hr	2hr	male
91	GRZ	7/19/18	8/2/18	8/17/18	9/17/18	No	423.17	12.04	35.13	31.617	10/28/18	72	4.5	1	2hr	2hr	female
92	GRZ	7/19/18	8/2/18	8/17/18	9/17/18	Yes	548.86	12.04	45.57	41.013	11/5/18	80	5.4	1	2hr	2hr	male
95	GRZ	7/19/18	8/2/18	8/17/18	9/17/18	Yes	570.51	12.04	47.37	42.633	11/27/18	102	5.4	1	1hr	1hr	male
96	GRZ	7/19/18	8/2/18	8/17/18	9/17/18	Yes	548.18	12.04	45.51	40.959	12/24/18	129	6	1	1hr	1hr	male
98	GRZ	7/19/18	8/2/18	8/17/18	9/17/18	No	509.66	12.04	42.32	38.088	11/27/18	102	4.86	1	2hr	2hr	female
99	GRZ	7/19/18	8/2/18	8/17/18	9/17/18	No	469.16	12.04	38.95	35.055	12/24/18	129	5.2	1	1hr	1hr	female
102	GRZ	8/20/18	9/3/18	9/17/18	10/15/18	No	449.02	11.89	37.76	33.984	12/11/18	85	5	1	1hr	1hr	female
103	GRZ	8/20/18	9/3/18	9/17/18	10/15/18	No	452.92	11.89	38.09	34.281	12/1/18	75	5.3	1	1hr	1hr	female
106	GRZ	8/20/18	9/3/18	9/17/18	10/15/18	No	449.14	11.89	37.77	33.993	12/7/18	81	4.7	1	2hr	2hr	female
108	GRZ	8/20/18	9/3/18	9/17/18	10/15/18	No	466.48	11.89	39.23	35.307	1/8/19	113	5.8	1	1hr	1hr	female
112	GRZ	8/20/18	9/3/18	9/17/18	10/15/18	Yes	529.91	11.89	44.57	40.113	3/8/19	172	6.7	1	1hr	1hr	male
116	GRZ	9/3/18	9/17/18	10/1/18	10/28/18	Yes	475.62	12.2	38.98	35.082	2/8/19	130	6	1	1hr	1hr	male
117	GRZ	9/3/18	9/17/18	10/1/18	10/28/18	No	414.55	12.2	33.98	30.582	12/22/18	82	5	1	1hr	1hr	female
121	GRZ	9/3/18	9/17/18	10/1/18	10/28/18	yes	464.11	12.2	38.04	34.236	2/4/19	126	6.1	0	1hr	1hr	male
122	GRZ	9/3/18	9/17/18	10/1/18	10/28/18	No	416.8	12.2	34.16	30.744	12/8/18	68	4.5	1	1hr	1hr	female
127	GRZ	9/3/18	9/17/18	10/1/18	10/28/18	No	373.91	12.2	30.65	27.585	1/3/19	94	4.8	1	1hr	1hr	female
Pilot.10	GRZ	1/14/18	1/28/18	2/10/18	.	Yes	0	0	0	0	7/14/18	154	5.85	1	2hr	2hr	male
Pilot.2	GRZ	1/14/18	1/28/18	2/10/18	.	No	0	0	0	0	5/25/18	104	4.95	1	2hr	2hr	female
Pilot.5	GRZ	1/14/18	1/28/18	2/10/18	.	No	0	0	0	0	6/21/18	131	5.4	1	2hr	2hr	female
Pilot.6	GRZ	1/14/18	1/28/18	2/10/18	.	Yes	0	0	0	0	6/23/18	133	6.03	1	2hr	2hr	male
Pilot.8	GRZ	1/14/18	1/28/18	2/10/18	.	Yes	0	0	0	0	7/2/18	142	6.39	1	2hr	2hr	male
