# Supplementary material for: An automated feeding system for the African killifish reveals the impact of diet on lifespan and allows scalable assessment of associative learning
Source: eLife. 2022 Nov 10;11:e69008. doi: 10.7554/eLife.69008 (PMC9788828; doi:10.7554/eLife.69008)
Supplement: Figure 3—source data 5. [file elife-69008-fig3-data5.csv]

Pair	Crossed	Uncrossed	TotalEmbryosHarvested	LiveEmbryosHarvestedDay0	LiveEmbryosHarvestedDay1	LiveEmbryosHarvestedDay2
1	7/22/19	7/23/19	5	0	0	0
2	7/22/19	7/23/19	3	1	0	0
3	7/22/19	7/23/19	32	26	22	18
4	7/22/19	7/23/19	5	1	0	0
5	7/22/19	7/23/19	3	0	0	0
6	7/22/19	7/23/19	14	5	4	4
7	7/22/19	7/23/19	12	5	5	5
8	7/22/19	7/23/19	15	6	2	1
9	7/22/19	7/23/19	1	0	0	0
10	7/22/19	7/23/19	2	1	0	0
11	7/22/19	7/23/19	1	0	0	0
1	7/29/19	7/30/19	17	4	3	2
2	7/29/19	7/30/19	4	3	3	3
3	7/29/19	7/30/19	4	2	0	0
4	7/29/19	7/30/19	9	7	4	4
5	7/29/19	7/30/19	11	5	5	5
6	7/29/19	7/30/19	5	2	2	2
7	7/29/19	7/30/19	19	7	7	6
8	7/29/19	7/30/19	12	1	1	1
9	7/29/19	7/30/19	9	3	3	3
10	7/29/19	7/30/19	13	3	2	2
11	7/29/19	7/30/19	10	5	4	4
1	8/5/19	8/6/19	0	0	0	0
3	8/5/19	8/6/19	45	25	13	11
4	8/5/19	8/6/19	4	2	1	1
5	8/5/19	8/6/19	24	11	6	6
6	8/5/19	8/6/19	15	6	4	2
7	8/5/19	8/6/19	64	51	36	29
8	8/5/19	8/6/19	1	0	0	0
9	8/5/19	8/6/19	8	2	1	1
10	8/5/19	8/6/19	12	10	8	8
11	8/5/19	8/6/19	0	0	0	0
3	8/12/19	8/13/19	35	13	0	0
4	8/12/19	8/13/19	8	8	7	7
5	8/12/19	8/13/19	0	0	0	0
6	8/12/19	8/13/19	8	6	0	0
7	8/12/19	8/13/19	68	45	33	24
8	8/12/19	8/13/19	27	4	0	0
9	8/12/19	8/13/19	6	4	3	3
10	8/12/19	8/13/19	9	3	3	3
11	8/12/19	8/13/19	22	5	0	0
3	8/19/19	8/20/19	48	21	7	6
4	8/19/19	8/20/19	11	8	7	5
5	8/19/19	8/20/19	16	14	10	8
6	8/19/19	8/20/19	4	2	0	0
7	8/19/19	8/20/19	11	4	4	4
8	8/19/19	8/20/19	44	13	3	2
9	8/19/19	8/20/19	12	4	1	1
10	8/19/19	8/20/19	11	6	6	6
11	8/19/19	8/20/19	8	0	0	0
3	8/26/19	8/27/19	19	11	8	4
4	8/26/19	8/27/19	3	2	2	1
5	8/26/19	8/27/19	16	6	5	5
6	8/26/19	8/27/19	4	2	1	1
7	8/26/19	8/27/19	14	8	5	5
8	8/26/19	8/27/19	52	7	0	0
9	8/26/19	8/27/19	18	7	5	5
10	8/26/19	8/27/19	3	0	0	0
11	8/26/19	8/27/19	44	15	9	4
3	9/2/19	9/3/19	47	24	21	16
4	9/2/19	9/3/19	2	2	1	1
5	9/2/19	9/3/19	13	7	3	2
6	9/2/19	9/3/19	8	3	0	0
7	9/2/19	9/3/19	36	20	14	12
9	9/2/19	9/3/19	0	0	0	0
10	9/2/19	9/3/19	0	0	0	0
11	9/2/19	9/3/19	1	0	0	0
3	9/9/19	9/10/19	41	14	9	9
4	9/9/19	9/10/19	27	23	19	19
5	9/9/19	9/10/19	61	51	26	26
6	9/9/19	9/10/19	8	8	6	6
7	9/9/19	9/10/19	41	15	13	13
10	9/9/19	9/10/19	45	31	24	24
11	9/9/19	9/10/19	7	4	3	3
3	9/16/19	9/17/19	0	0	0	0
4	9/16/19	9/17/19	1	0	0	0
6	9/16/19	9/17/19	5	3	3	3
7	9/16/19	9/17/19	14	10	7	7
10	9/16/19	9/17/19	14	3	2	2
11	9/16/19	9/17/19	8	1	0	0
3	9/23/19	9/24/19	0	0	0	0
9	9/23/19	9/24/19	0	0	0	0
10	9/23/19	9/24/19	4	0	0	0
