# Supplementary material for: An automated feeding system for the African killifish reveals the impact of diet on lifespan and allows scalable assessment of associative learning
Source: eLife. 2022 Nov 10;11:e69008. doi: 10.7554/eLife.69008 (PMC9788828; doi:10.7554/eLife.69008)
Supplement: Figure 4—source data 1. [file elife-69008-fig4-data1.csv]

Number	Strain	Parents	HatchDate	DeathDate	Lifespan_days	BodyLength_cm	Observed	FeedingScheme	Sex
440	GRZ	GRZ	8/20/19	11/23/19	95		1	AL	m
441	GRZ	GRZ	8/20/19	10/23/19	64		0	AL	f
442	GRZ	GRZ	8/20/19	10/25/19	66	5.2	1	AL	m
443	GRZ	GRZ	8/20/19	12/6/19	108	5	1	DR	m
445	GRZ	GRZ	8/20/19	11/13/19	85		1	AL	f
446	GRZ	GRZ	8/20/19	10/23/19	64		0	AL	f
447	GRZ	GRZ	8/30/19	10/23/19	54		1	AL	m
448	GRZ	GRZ	8/27/19	1/4/20	130	6	1	AL	f
449	GRZ	GRZ	8/27/19	1/8/20	134	5.5	1	AL	m
450	GRZ	GRZ	8/27/19	12/23/19		4.2	1	DR	f
451	GRZ	GRZ	8/27/19	11/14/19	79		1	AL	f
452	GRZ	GRZ	8/27/19	11/15/19	80		1	DR	f
453	GRZ	GRZ	8/27/19	11/3/19	68		1	AL	f
454	GRZ	GRZ	8/27/19	10/14/19	48		1	AL	f
455	GRZ	GRZ	8/27/19	11/26/19	91	5	1	AL	f
456	GRZ	GRZ	8/27/19	12/16/19	111		1	DR	f
457	GRZ	GRZ	8/27/19	10/23/19	57		1	DR	f
458	GRZ	GRZ	8/27/19	11/4/19	69	4.5	1	DR	m
459	GRZ	GRZ	8/27/19	11/18/19	83	5.5	1	AL	m
460	GRZ	GRZ	8/27/19	12/16/19	111	4.1	1	DR	f
461	GRZ	GRZ	8/20/19	11/11/19	83		1	AL	f
462	GRZ	GRZ	8/20/19	10/29/19	70		0	AL	f
463	GRZ	GRZ	8/30/19	1/29/20	152	5	1	DR	m
464	GRZ	GRZ	8/30/19	11/8/19	70		1	AL	f
467	GRZ	GRZ	8/27/19	12/2/19	97		0	DR	m
468	GRZ	GRZ	8/30/19	11/29/19	91		1	DR	f
469	GRZ	GRZ	8/30/19	12/12/19	104		1	DR	f
470	GRZ	GRZ	8/30/19	11/7/19	69		1	DR	f
471	GRZ	GRZ	8/30/19	11/17/19	79		1	DR	f
472	GRZ	GRZ	8/30/19	10/28/19	59	3.5	1	AL	f
473	GRZ	GRZ	8/30/19	11/12/19	74		1	DR	f
474	GRZ	GRZ	8/30/19	11/7/19	69		1	DR	f
475	GRZ	GRZ	8/27/19	10/25/19	59	3.5	1	DR	f
476	GRZ	GRZ	8/27/19	12/2/19	97		1	AL	f
477	GRZ	GRZ	8/27/19	12/10/19	105		1	DR	f
478	GRZ	GRZ	8/30/19	11/21/19	83	5	1	AL	m
480	GRZ	GRZ	8/30/19	11/11/19	73	5.1	1	AL	m
481	GRZ	GRZ	8/30/19	11/14/19	76		0	DR	f
482	GRZ	GRZ	8/30/19	11/21/19	83	5.4	1	AL	m
483	GRZ	GRZ	8/30/19	12/12/19	104	4	1	DR	f
484	GRZ	GRZ	8/27/19	12/10/19	105	4.6	1	DR	m
485	GRZ	GRZ	8/30/19	11/26/19	88	4.2	1	AL	m
486	GRZ	GRZ	8/30/19	11/12/19	74		1	AL	f
487	GRZ	GRZ	8/30/19	12/23/19	115	5	1	DR	m
488	GRZ	GRZ	8/30/19	11/20/19	82	4	1	AL	f
489	GRZ	GRZ	8/30/19	1/23/20	146	6	1	AL	m
490	GRZ	GRZ	8/30/19	11/7/19	69	4.4	1	DR	m
491	GRZ	GRZ	8/30/19	11/3/19	65		1	DR	f
493	GRZ	GRZ	8/30/19	1/12/20	135	5	1	DR	m
494	GRZ	GRZ	9/10/19	12/10/19	91		1	AL	f
495	GRZ	GRZ	9/10/19	12/29/19	110		1	AL	m
496	GRZ	GRZ	9/10/19	2/20/20		5.3	1	DR	m
497	GRZ	GRZ	9/10/19	12/26/19	107	4.8	1	DR	m
498	GRZ	GRZ	9/10/19	1/5/20	117	5.1	1	DR	m
499	GRZ	GRZ	9/10/19	11/3/19	54		1	AL	f
500	GRZ	GRZ	9/10/19	12/16/19	97	6	1	AL	m
501	GRZ	GRZ	9/10/19	1/2/20		4	1	DR	f
502	GRZ	GRZ	9/10/19	11/17/19	68		1	AL	m
503	GRZ	GRZ	9/10/19	12/17/19	98	4.8	1	AL	f
504	GRZ	GRZ	9/10/19	12/29/19	110		1	AL	m
505	GRZ	GRZ	9/10/19	12/10/19	91		1	DR	f
506	GRZ	GRZ	9/10/19	1/8/20	120	6	1	AL	m
507	GRZ	GRZ	9/10/19	12/16/19	97	5.2	1	DR	m
509	GRZ	GRZ	9/10/19	3/8/20		5.5	1	DR	m
510	GRZ	GRZ	9/10/19	1/2/20	114	6	1	AL	m
511	GRZ	GRZ	9/10/19	1/22/20	134	6	1	AL	m
512	GRZ	GRZ	9/10/19	1/4/20	116	4.7	1	DR	m
513	GRZ	GRZ	9/10/19	1/10/20	122	5.3	1	AL	f
514	GRZ	GRZ	9/10/19	1/15/20	127	5	1	AL	f
515	GRZ	GRZ	9/10/19	12/13/19	94	6	1	AL	m
516	GRZ	GRZ	9/10/19	11/9/19	60		0	DR	f
517	GRZ	GRZ	9/25/19	4/12/20			1	DR	m
518	GRZ	GRZ	9/25/19	12/8/19	74		1	DR	f
519	GRZ	GRZ	9/25/19	1/2/20	99	5	1	AL	f
520	GRZ	GRZ	9/25/19	12/11/19	77	5.2	1	AL	m
521	GRZ	GRZ	9/25/19	1/14/20		5	1	DR	f
522	GRZ	GRZ	9/25/19	12/30/19	96	5	1	AL	f
523	GRZ	GRZ	9/25/19	5/1/20		5.5	1	DR	m
524	GRZ	GRZ	9/25/19	12/24/19		4.3	1	DR	f
525	GRZ	GRZ	9/25/19	11/25/19			0	DR	f
526	GRZ	GRZ	9/25/19	1/2/20	99	6.1	1	AL	m
527	GRZ	GRZ	9/25/19	2/10/20	138	4.7	1	AL	f
528	GRZ	GRZ	9/25/19	12/29/19			1	DR	f
529	GRZ	GRZ	9/25/19	1/29/20		4.3	1	DR	f
530	GRZ	GRZ	9/25/19	1/23/20	120	5	1	DR	m
532	GRZ	GRZ	9/25/19	1/2/20	99	5.9	1	AL	m
533	GRZ	GRZ	9/25/19	12/2/19	68		1	AL	f
534	GRZ	GRZ	9/25/19	12/23/19	89	5.3	1	DR	m
535	GRZ	GRZ	9/25/19	3/11/20		5.5	1	DR	m
536	GRZ	GRZ	9/25/19	1/17/20	114	6	1	DR	m
537	GRZ	GRZ	9/25/19	2/5/20	133	5	1	DR	m
