# Supplementary material for: An automated feeding system for the African killifish reveals the impact of diet on lifespan and allows scalable assessment of associative learning
Source: eLife. 2022 Nov 10;11:e69008. doi: 10.7554/eLife.69008 (PMC9788828; doi:10.7554/eLife.69008)
Supplement: Figure 5—source data 2. [file elife-69008-fig5-data2.csv]

Gene	baseMean	log2FoldChange	lfcSE	stat	pvalue	padj
LOC107393232	6966.46678	-2.705357594	0.323626538	-8.359504777	6.30E-17	1.03E-12
LOC107387822	463.0082898	-5.718748481	0.804895714	-7.104955816	1.20E-12	9.89E-09
LOC107380231	65.55834395	-4.914127662	0.776704808	-6.326892294	2.50E-10	1.37E-06
slc5a9	714.3994871	-2.645987341	0.437461424	-6.04850439	1.46E-09	5.66E-06
dmtf1	840.4934425	-2.92135869	0.485106407	-6.022098751	1.72E-09	5.66E-06
LOC107383541	4675.577355	-1.598056652	0.269525201	-5.929154853	3.04E-09	7.95E-06
LOC107388684	8599.142844	-1.782261598	0.301482688	-5.911654863	3.39E-09	7.95E-06
LOC107390468	144.4667881	-1.935801038	0.336525735	-5.75231204	8.80E-09	1.81E-05
otor	41.90750823	-2.600870485	0.462341419	-5.625432592	1.85E-08	3.38E-05
LOC107390928	45.9394874	-4.799882173	0.856763306	-5.602343309	2.11E-08	3.47E-05
slc10a7	1276.297968	1.302480424	0.238891397	5.452186401	4.98E-08	7.43E-05
flvcr2	29.52245573	-3.198264459	0.590664188	-5.414691673	6.14E-08	8.40E-05
LOC107394644	336.6921928	-1.761160694	0.328083967	-5.368018159	7.96E-08	0.000100586
tspan33	1610.924315	-1.792168638	0.336275882	-5.329459327	9.85E-08	0.000115575
LOC107373178	509.7711296	0.964981805	0.181511442	5.316369002	1.06E-07	0.000115922
LOC107388844	16080.59995	-1.40326061	0.265838403	-5.278622631	1.30E-07	0.000128943
slc13a4	39.42940314	-4.078651742	0.773344152	-5.274044846	1.33E-07	0.000128943
dio1	1884.122915	-2.636984042	0.506097553	-5.210426386	1.88E-07	0.000171932
LOC107393772	122.7568362	-1.864071383	0.363260202	-5.131504555	2.87E-07	0.000248495
nbl1	190.0896908	-3.807851739	0.753451062	-5.053880642	4.33E-07	0.000355559
csgr16h14orf1	4752.334039	-2.553219896	0.50781714	-5.027833237	4.96E-07	0.000370965
LOC107387639	11.20256716	-4.99276352	0.993085627	-5.027525706	4.97E-07	0.000370965
slc16a10	6539.609396	-0.873485984	0.175793078	-4.968830362	6.74E-07	0.000481053
LOC107389295	62.42374206	-2.041041052	0.413722105	-4.933362337	8.08E-07	0.000553187
kctd1	191.7640627	-1.407382825	0.290900893	-4.838014801	1.31E-06	0.000861658
LOC107394231	728.129628	1.18874723	0.246416635	4.82413547	1.41E-06	0.000888342
LOC107379182	367.6180228	-1.339852114	0.281052856	-4.767260273	1.87E-06	0.001136119
LOC107384079	16.6281556	-5.682282731	1.195463625	-4.753204206	2.00E-06	0.001155728
tep1	315.8907537	1.100726247	0.231762181	4.749378194	2.04E-06	0.001155728
LOC107375879	749.5072939	-3.291299763	0.695133508	-4.734773571	2.19E-06	0.001194503
LOC107386616	823.5260689	-1.287053582	0.272151761	-4.729176014	2.25E-06	0.001194503
cald1	281.5965147	-1.575410561	0.336655213	-4.67959652	2.87E-06	0.001475466
nudt14	24.32486796	2.284967252	0.490064711	4.662582719	3.12E-06	0.001554325
LOC107390105	244.3722959	-1.540550455	0.332526538	-4.632864693	3.61E-06	0.001701921
ace	582.8367853	-2.193583278	0.473600124	-4.631720241	3.63E-06	0.001701921
hsd11b2	246.4624396	-2.174923286	0.471122046	-4.616475294	3.90E-06	0.001759898
matn3	20.7605091	-4.541137274	0.984368431	-4.613249603	3.96E-06	0.001759898
lum	45.45739634	-3.276940998	0.716176374	-4.575606117	4.75E-06	0.002052572
nagpa	578.3441345	1.059510147	0.232412925	4.558740206	5.15E-06	0.002167448
igfals	16165.46786	-1.114968027	0.245558708	-4.540535479	5.61E-06	0.00230422
oxr1	159.6834015	1.45954238	0.322297996	4.528549348	5.94E-06	0.002369417
LOC107396701	24.78758937	-2.021742559	0.446859075	-4.524340381	6.06E-06	0.002369417
rusc1	32.90459056	1.606652274	0.355512522	4.519256494	6.21E-06	0.002370584
LOC107374827	1162.081998	-0.792213044	0.176327509	-4.492849983	7.03E-06	0.002623542
LOC107393301	1330.650105	-1.354503534	0.302347055	-4.47996272	7.47E-06	0.002725113
hal	17157.31259	-1.03257154	0.231767493	-4.455204336	8.38E-06	0.002945252
LOC107396144	4322.827525	1.093101967	0.245566115	4.451355051	8.53E-06	0.002945252
LOC107382111	8896.746924	-1.734467351	0.389810783	-4.449510954	8.61E-06	0.002945252
olfml1	211.0785209	-1.313709726	0.296703058	-4.427691894	9.52E-06	0.003192907
LOC107377007	30036.93888	-1.260089135	0.286741843	-4.394507351	1.11E-05	0.003647369
slc30a5	1410.944351	1.017032834	0.23238953	4.37641418	1.21E-05	0.003885801
LOC107395858	2508.161647	-1.284972327	0.294852412	-4.35801871	1.31E-05	0.004145833
LOC107394162	37148.70815	-1.50839974	0.349480372	-4.316121473	1.59E-05	0.004887711
otc	6.960009858	3.702280052	0.858298493	4.313511073	1.61E-05	0.004887711
mfsd8	1119.992532	-0.610073188	0.141659889	-4.306605005	1.66E-05	0.004951073
LOC107373979	75.25759933	-1.448187506	0.339942395	-4.260096791	2.04E-05	0.005993683
c7	99.72444322	-2.774137727	0.654148243	-4.240839531	2.23E-05	0.006417243
mfsd4b	975.7173257	1.504705319	0.35664755	4.219026093	2.45E-05	0.006948761
abhd5	636.941483	1.130809977	0.269332025	4.198572291	2.69E-05	0.007478093
sfxn5	714.5066365	-1.187337681	0.283468005	-4.188612683	2.81E-05	0.007683671
LOC107388466	120.8953943	2.333134476	0.55777646	4.182920296	2.88E-05	0.007749526
qdpr	19722.10374	-0.982069231	0.235136365	-4.176594427	2.96E-05	0.007839598
LOC107387112	532.6366462	-1.32311111	0.317315056	-4.169707941	3.05E-05	0.007952015
LOC107390586	729.7409984	-2.535265651	0.60921053	-4.161559141	3.16E-05	0.008040225
LOC107393028	1913.282353	1.453314355	0.349349317	4.160060678	3.18E-05	0.008040225
LOC107375121	21.63084661	-3.218212064	0.775922609	-4.147594135	3.36E-05	0.008362012
aaed1	70.95620252	-1.300388327	0.314497642	-4.134811056	3.55E-05	0.00861242
LOC107375885	9.362893682	4.819743811	1.165884755	4.133979614	3.57E-05	0.00861242
kcnc1	39.80504212	-3.021787356	0.732306695	-4.126395919	3.68E-05	0.008740684
map2k1	828.9345118	-1.289683187	0.312799004	-4.123041218	3.74E-05	0.008740684
npr1	592.0460444	-1.228323918	0.298118825	-4.120249428	3.78E-05	0.008740684
pmpcb	1006.075065	0.812757254	0.197394572	4.117424525	3.83E-05	0.008740684
LOC107375652	1617.527459	0.979664092	0.238205683	4.112681449	3.91E-05	0.008800058
LOC107385809	629.9831081	-1.682426321	0.409766589	-4.105816257	4.03E-05	0.008936557
LOC107376973	20709.07299	-2.243165345	0.546729321	-4.102881003	4.08E-05	0.008936557
cspg5	30.28891838	-3.346391036	0.818083808	-4.090523491	4.30E-05	0.009208467
LOC107386021	571.1504243	-0.951992847	0.232849946	-4.088439202	4.34E-05	0.009208467
mfsd10	902.5313981	1.255378989	0.307175238	4.086849566	4.37E-05	0.009208467
perp	5159.334195	-0.83375511	0.204950187	-4.068086603	4.74E-05	0.009855759
klhl8	24.69405425	2.362866044	0.581734161	4.061762574	4.87E-05	0.010000066
LOC107383518	407.6491491	-2.178410606	0.537865116	-4.05010576	5.12E-05	0.010381737
LOC107385717	1016.98587	-1.585107742	0.391740861	-4.046317099	5.20E-05	0.010422446
LOC107396447	1300.865308	-5.906792425	1.461125567	-4.042631625	5.29E-05	0.010460121
lpcat2	747.0551905	-1.159125439	0.287213051	-4.035768695	5.44E-05	0.010590568
LOC107374492	4359.835894	-2.564187522	0.635622266	-4.034137347	5.48E-05	0.010590568
LOC107384093	612.916829	1.89671107	0.471122336	4.025941725	5.67E-05	0.010720304
sox4	89.65916468	-1.638087836	0.406896612	-4.025808493	5.68E-05	0.010720304
zswim7	102.171075	1.073328649	0.267323172	4.015097692	5.94E-05	0.011091503
LOC107373279	115.7253876	-1.957342887	0.488727959	-4.004974239	6.20E-05	0.011447305
col6a2	393.5479734	-1.584595886	0.396561914	-3.995834777	6.45E-05	0.011765886
abcg8	3990.018901	-1.13505438	0.285250567	-3.979148547	6.92E-05	0.012484215
LOC107386773	59.48290923	-1.695439385	0.426690024	-3.973468536	7.08E-05	0.012646863
wdr31	40.2113338	-1.702643158	0.43032674	-3.956628767	7.60E-05	0.013426033
lcat	11244.33207	-0.601851484	0.152293845	-3.951909436	7.75E-05	0.01354797
piezo2	185.4822343	1.490011062	0.377507276	3.946973092	7.91E-05	0.013684664
dnajb11	5156.945187	1.269698351	0.322727115	3.9342785	8.34E-05	0.014278126
LOC107383389	6337.105621	0.780450851	0.19958943	3.910281478	9.22E-05	0.015611241
LOC107389664	57.79115243	-1.783583729	0.457876524	-3.895337797	9.81E-05	0.016436387
LOC107393628	9.561073613	-4.076512806	1.048054542	-3.889599864	0.00010041	0.016659887
LOC107385936	103.9465613	1.520205747	0.391864052	3.879421289	0.000104705	0.017104332
LOC107386877	159.9858327	-2.228453874	0.574733987	-3.877365747	0.000105594	0.017104332
LOC107375257	703.237466	-0.920847905	0.237725657	-3.873573915	0.000107251	0.017104332
atp9b	259.2928108	0.794634451	0.205215534	3.872194442	0.00010786	0.017104332
git2	257.0401756	-1.022615335	0.264177338	-3.870942693	0.000108415	0.017104332
tnfsf12	155.2533949	-1.803594826	0.466180001	-3.868880734	0.000109336	0.017104332
LOC107394063	15.1325941	-2.499643518	0.646824094	-3.864487334	0.000111323	0.017248363
cnpy3	1031.926456	0.808364181	0.209299881	3.862229539	0.000112357	0.017248363
sec24d	2517.2349	1.020791803	0.265273701	3.848070126	0.000119052	0.017973873
LOC107381011	209.4611804	-2.475906625	0.643490611	-3.847618879	0.000119271	0.017973873
psmc4	1889.412373	1.267291024	0.329989874	3.840393671	0.000122837	0.018342939
hes1	26.98943364	-1.721334085	0.448505297	-3.837934795	0.000124073	0.01836063
LOC107395766	38.97731519	-1.953552091	0.51031586	-3.828123414	0.000129124	0.018834896
LOC107375119	152.985859	0.848153402	0.221702161	3.82564337	0.000130431	0.018834896
derl2	516.7508029	1.059821886	0.27707027	3.825101428	0.000130718	0.018834896
LOC107390417	130.970602	-3.304359546	0.867183955	-3.810448205	0.000138715	0.019813337
LOC107385394	158.4422439	-1.39473253	0.366827288	-3.802150426	0.000143446	0.020312389
LOC107384395	47.36250972	-1.537378375	0.404851378	-3.797389506	0.000146228	0.020529401
LOC107377923	187.1063105	1.250165054	0.330976489	3.777201989	0.0001586	0.022077672
tsen15	117.2559713	1.537345789	0.408062856	3.767423979	0.000164941	0.022767367
LOC107389972	217.3948685	-1.014438991	0.269511277	-3.763994602	0.00016722	0.022889699
slc38a10	609.2629257	1.388268437	0.369874394	3.753351026	0.000174486	0.023652754
pacsin2	1553.997908	-0.806896888	0.215081977	-3.751578342	0.000175725	0.023652754
LOC107391081	797.9807014	-2.122772607	0.566132656	-3.749602823	0.000177115	0.023652754
prrg4	705.0805431	-0.921755518	0.246189619	-3.744087673	0.00018105	0.023983342
LOC107385139	26.87599338	1.556453882	0.416353511	3.738298927	0.00018527	0.024345905
LOC107395290	2196.442055	-1.026911176	0.27511303	-3.73268825	0.000189447	0.024604509
ttll9	176.6577556	-2.184566693	0.585920136	-3.728437651	0.000192671	0.024604509
LOC107380906	13.80634578	2.664616171	0.714798208	3.727787983	0.000193168	0.024604509
sgta	1908.080462	0.826097154	0.221609947	3.727707924	0.000193229	0.024604509
amdhd2	852.9614807	-1.029661669	0.276478041	-3.724207764	0.00019593	0.024707876
dgat2	2762.733837	-1.246374252	0.334891557	-3.721724916	0.000197867	0.024707876
slc7a2	4710.99021	-1.456204176	0.391363329	-3.720849826	0.000198553	0.024707876
LOC107396314	35.45111783	-1.933900812	0.520556254	-3.715065943	0.000203151	0.025089876
LOC107395574	5.806642008	-2.807871672	0.756868111	-3.709855958	0.000207377	0.025420731
LOC107374368	59.42827638	-1.593108939	0.43033	-3.702063391	0.000213853	0.026020386
LOC107388685	1862.623071	-1.968367951	0.532546456	-3.696143183	0.0002189	0.026438559
jmjd8	474.518244	1.407345978	0.382094268	3.683242842	0.000230286	0.027610738
LOC107384420	2552.572391	-1.506164959	0.40947943	-3.678243276	0.000234846	0.02795347
LOC107395204	13.43792677	2.046934267	0.55712186	3.674123046	0.000238668	0.028203998
musk	7.984041787	-3.53408485	0.962846721	-3.670454263	0.00024212	0.028373892
LOC107380927	78.25146943	-3.272247822	0.891887057	-3.66890381	0.000243593	0.028373892
dpyd	5050.091069	-1.283578348	0.350149569	-3.665800166	0.000246566	0.028373892
ccndbp1	247.3988796	0.931598951	0.254164739	3.665335148	0.000247015	0.028373892
LOC107387579	1493.131348	-1.009396725	0.275805678	-3.659811257	0.000252401	0.028791252
LOC107372383	1523.872316	0.965809887	0.264085834	3.65718173	0.000255004	0.02888751
preb	2690.401911	0.666272604	0.182500851	3.650791763	0.000261433	0.029413019
lmo2	74.99544375	-1.27279668	0.349148363	-3.645432187	0.000266943	0.029828588
LOC107388947	71.5748891	-1.563032525	0.429481811	-3.6393451	0.000273332	0.030336191
LOC107378342	346.4516924	-1.22574033	0.336994883	-3.637266888	0.000275546	0.030369485
LOC107394376	14815.20826	-1.612108155	0.443422365	-3.635604067	0.00027733	0.030369485
LOC107383109	76.92146469	1.263425192	0.347681495	3.633858028	0.000279215	0.030373365
mmp2	165.4934552	-1.723198732	0.475245357	-3.625913871	0.000287941	0.03105807
fndc3b	434.5247075	1.157907824	0.319448763	3.624705924	0.00028929	0.03105807
LOC107378355	642.5686438	-1.57644035	0.435130764	-3.622911737	0.000291305	0.031071298
csgr05h16orf58	612.1127448	0.669201495	0.185699957	3.603670713	0.000313755	0.033249881
ldhb	5777.06083	-0.792144012	0.220230645	-3.596883674	0.000322052	0.033910468
LOC107373903	589.1371314	-1.847674911	0.514221597	-3.593149186	0.000326705	0.034053388
slc39a14	39.72781716	1.775002459	0.494089452	3.59247187	0.000327556	0.034053388
mapre1	253.9133741	1.178858184	0.328984723	3.58332196	0.000339252	0.035047508
LOC107397332	670.3562622	-2.31516026	0.647045032	-3.578051211	0.000346166	0.035480347
LOC107373383	76602.33102	-0.884601282	0.247313055	-3.576848314	0.000347762	0.035480347
aldh8a1	11212.31008	-0.559068611	0.156392929	-3.574769107	0.000350537	0.035542732
LOC107377765	99.69841778	-1.873112758	0.52517041	-3.566676116	0.000361538	0.036433258
LOC107390783	123.7604194	-2.094845889	0.587709653	-3.564423146	0.000364657	0.036523539
qsox2	198.7034492	1.105270245	0.310623067	3.558236209	0.000373353	0.036740227
cav2	31.20605177	-1.894102347	0.532338336	-3.558079928	0.000373576	0.036740227
cxcl14	145.2635202	-1.104762564	0.310591544	-3.556962782	0.000375167	0.036740227
LOC107381050	9.434711633	3.075788882	0.864825543	3.556542598	0.000375768	0.036740227
LOC107372549	26.72153116	-2.747941802	0.773642302	-3.551953912	0.000382382	0.037165704
mdn1	269.1261175	1.421966824	0.401923479	3.537904347	0.000403316	0.038969829
abat	992.2050586	1.28647726	0.364020591	3.534078271	0.0004092	0.039307118
LOC107395138	17.76402412	2.285991113	0.647699967	3.529398223	0.000416506	0.039776311
derl1	3602.193296	0.953749672	0.270462843	3.526361191	0.000421312	0.039963321
LOC107386956	16.75442687	2.607945361	0.739853021	3.524950614	0.000423562	0.039963321
abcg5	2062.805098	-1.066726134	0.30273953	-3.523577299	0.000425763	0.039963321
phf10	221.7666637	-0.81238788	0.230745645	-3.520707314	0.000430397	0.039989111
LOC107388958	220.3746258	-1.290245337	0.366762993	-3.517926732	0.000434932	0.039989111
LOC107378819	57.25745577	-1.462174471	0.415977549	-3.515032179	0.000439701	0.039989111
uroc1	19235.42074	-0.612539845	0.17429002	-3.514486057	0.000440606	0.039989111
LOC107376451	221.5142122	-1.29080509	0.367360844	-3.513725297	0.00044187	0.039989111
LOC107381848	67.19876054	-3.1771555	0.904232189	-3.513650078	0.000441995	0.039989111
LOC107373595	10.46265863	-2.696055123	0.767451152	-3.512998993	0.000443079	0.039989111
lgmn	6433.103472	-0.753723369	0.214679374	-3.510925868	0.000446549	0.040082035
LOC107376197	15.98501356	-1.771139172	0.504908634	-3.507840933	0.000451759	0.040329319
sparc	1859.658596	-0.990766361	0.28282345	-3.503126636	0.000459831	0.040828003
LOC107380332	700.6683518	-1.053299868	0.301102854	-3.498139773	0.000468516	0.041375462
wdr83	716.2772924	0.722532898	0.206779682	3.494216123	0.000475456	0.041763847
mogs	1571.441842	1.146278345	0.328752396	3.486752822	0.000488923	0.042718348
ilf2	1464.780239	0.725154087	0.208130916	3.484124808	0.000493749	0.042839993
dync1h1	484.6079821	1.078597255	0.309660519	3.483160389	0.000495531	0.042839993
st3gal4	2073.39974	-0.736755899	0.21173941	-3.479540724	0.000502274	0.042946613
znf516	29.33561237	2.40815213	0.692134824	3.479310746	0.000502705	0.042946613
csgr05h8orf37	154.4664637	1.313573388	0.377648302	3.478298148	0.000504608	0.042946613
LOC107372791	28.81753859	1.38085892	0.398215764	3.467614912	0.000525099	0.044287643
LOC107387990	43.43868899	-1.733209874	0.500004681	-3.466387296	0.000527503	0.044287643
med1	140.7301362	0.976042291	0.281756169	3.464138145	0.000531933	0.044287643
magt1	5221.684022	0.725662743	0.209500474	3.463776145	0.00053265	0.044287643
LOC107395342	28.22541156	3.008752443	0.868912625	3.462663973	0.000534856	0.044287643
LOC107395697	459.0003593	1.329799738	0.384133474	3.461816858	0.000536542	0.044287643
cltb	207.3856603	1.030021482	0.297830062	3.458420131	0.000543353	0.044304246
gramd2	1822.847951	-1.12350572	0.324862086	-3.45840825	0.000543377	0.044304246
adck1	157.6945454	1.692880635	0.489599218	3.457686557	0.000544835	0.044304246
snx10	106.6536217	-2.579195595	0.747235787	-3.451648918	0.000557172	0.045084288
yif1a	1500.722892	0.741649433	0.215303718	3.444666172	0.000571765	0.045865749
LOC107395703	552.5639556	-1.014786193	0.294622625	-3.444359346	0.000572414	0.045865749
LOC107376507	758.2395828	-0.860710903	0.249987843	-3.443011038	0.000575276	0.045871266
LOC107383858	398.9612444	-1.094202135	0.318571421	-3.434715298	0.000593177	0.047069008
LOC107396374	2122.776788	0.940146896	0.273887811	3.43259853	0.000597827	0.047069008
LOC107384942	73.81251498	-1.232443535	0.359177416	-3.431294623	0.000600708	0.047069008
syn2	11.43416791	2.758649497	0.804078671	3.430820388	0.000601759	0.047069008
uap1	1774.64227	1.093099468	0.318801596	3.428776647	0.000606308	0.047200093
tbkbp1	15.3581606	-3.897507046	1.137476053	-3.426451954	0.000611522	0.047252749
hm13	1815.473125	1.151641144	0.336156044	3.425912353	0.000612738	0.047252749
ndnf	154.3640011	-0.964651088	0.28181657	-3.422975057	0.000619398	0.047477676
psmd14	2196.166982	1.18660438	0.346749248	3.42208206	0.000621436	0.047477676
LOC107382997	58.77081902	1.092764652	0.31946112	3.420649914	0.000624717	0.047507409
sgk2	577.8089923	-1.336515168	0.391088241	-3.417426118	0.000632162	0.047852079
LOC107372945	339.5809346	-0.979782701	0.287224694	-3.411206358	0.000646761	0.048732569
LOC107386050	186.6775933	1.119739061	0.328877751	3.404727317	0.000662302	0.049675638
calcoco2	3685.402976	-0.752963973	0.221279092	-3.402779574	0.000667041	0.049803686
etnppl	8399.945118	-0.762708172	0.224293361	-3.400493751	0.000672643	0.049994704
psmd2	2541.433492	1.105765876	0.325330299	3.398902224	0.000676569	0.05006001
LOC107374313	19.81884391	-2.158852365	0.635772865	-3.395634645	0.000684697	0.050434219
ucp1	3619.811399	-1.587208806	0.467686111	-3.393748008	0.000689431	0.050556222
slc9a3r2	19.13384444	-2.738872286	0.808308335	-3.3884004	0.000703016	0.05132326
LOC107386876	338.6038334	-3.276076369	0.967492458	-3.386151843	0.000708802	0.051516699
ina	121.9640534	-2.783687591	0.825051284	-3.373957042	0.000740959	0.052992176
aebp1	312.6017458	-1.080936094	0.320503734	-3.37261623	0.000744577	0.052992176
LOC107396996	98.96975448	-1.345170275	0.398859159	-3.372544532	0.00074477	0.052992176
egln3	189.9049223	-2.417811826	0.716924269	-3.3724787	0.000744948	0.052992176
gatm	1913.786875	-2.714237567	0.805203719	-3.37087063	0.00074931	0.052992176
LOC107386228	68.47977435	1.39231082	0.413303204	3.36873948	0.000755128	0.052992176
LOC107373940	38.71177747	1.645939046	0.488720872	3.367850937	0.000757565	0.052992176
LOC107387353	9.060424029	-3.217443212	0.955380045	-3.367710293	0.000757952	0.052992176
hspd1	246.2866065	2.404912038	0.714216107	3.367204987	0.000759342	0.052992176
LOC107384262	22.06650019	2.605802089	0.774045393	3.366471933	0.000761363	0.052992176
oca2	5.464823522	3.868992512	1.150803683	3.36199177	0.000773824	NA
fam192a	544.0022694	0.784962888	0.233557962	3.36089115	0.000776914	0.053827767
fgl1	23.75435622	-1.881340509	0.560211516	-3.358268181	0.000784325	0.053827767
anos1	40.90301466	-1.670433906	0.497485928	-3.357751067	0.000785793	0.053827767
canx	9897.92876	1.045912342	0.311514211	3.35751085	0.000786477	0.053827767
arsa	571.567531	-1.209234966	0.361353873	-3.346401015	0.000818679	0.055607326
LOC107373319	72.26841791	-0.900555797	0.269129751	-3.346177057	0.000819341	0.055607326
LOC107394483	561.3060632	0.911420361	0.272467181	3.345064747	0.000822634	0.055607326
tmed10	11740.46999	0.695883633	0.208278019	3.341128535	0.000834386	0.056089054
LOC107390289	17.32433776	2.803923329	0.839398428	3.340396211	0.000836589	0.056089054
kctd12	221.2246388	-1.884778828	0.564493689	-3.338883788	0.000841157	0.056166067
LOC107374031	10131.11239	-1.121810169	0.33613681	-3.337361856	0.000845778	0.056245919
csgr14h3orf70	102.2216419	-1.423466488	0.426738055	-3.335691469	0.000850875	0.05635677
reep2	350.084489	1.239812014	0.371935024	3.333410233	0.000857883	0.056592748
selenbp1	2938.074108	-1.006853066	0.30234427	-3.330154286	0.000867979	0.057029675
lmbrd2	1593.166193	0.895856146	0.269236318	3.327397109	0.000876614	0.05727029
LOC107377912	167539.7913	-1.478070937	0.444297175	-3.326761948	0.000878614	0.05727029
LOC107383065	84.27330621	-2.144555122	0.645412728	-3.322765462	0.000891298	0.057734659
lhfpl2	402.6694682	-2.184792155	0.657613192	-3.322305849	0.000892768	0.057734659
cstf3	769.4425629	-0.871214816	0.262477642	-3.319196291	0.000902769	0.058078805
LOC107387936	27.8716464	-1.693343139	0.510280195	-3.318457495	0.000905161	0.058078805
prkcz	17.12255157	-1.991324176	0.601645896	-3.309794332	0.000933645	0.059673387
LOC107375192	164.3871952	-0.805241103	0.243441589	-3.30773844	0.000940526	0.059734018
psmd6	3346.007439	0.917690835	0.277471024	3.307339344	0.000941867	0.059734018
smad9	41.54587156	-1.082815266	0.327537133	-3.305931314	0.000946613	0.05980409
LOC107395740	26.82402964	-2.257347584	0.683225868	-3.303955089	0.000953311	0.059851748
LOC107391714	7.069344847	-3.407984291	1.03200849	-3.302283193	0.000959012	0.059851748
hoxd4	10.91355245	-2.109413315	0.638905559	-3.301604261	0.000961336	0.059851748
abcb11	21.16351201	-2.111821417	0.639669191	-3.301427437	0.000961942	0.059851748
negr1	118.4222313	1.69466329	0.513550716	3.299894706	0.000967211	0.059952489
tlr5	234.3403382	-1.406242586	0.426636177	-3.296116601	0.000980313	0.060430446
LOC107373763	2982.459415	0.714288868	0.216743215	3.295553531	0.00098228	0.060430446
LOC107373172	119.3337702	-0.758883661	0.230488163	-3.292506005	0.000992988	0.060861258
mamdc4	139.0579778	-1.891932532	0.576190615	-3.283518482	0.001025199	0.062601942
hcfc2	172.2823181	0.939100825	0.286232445	3.280902786	0.001034754	0.062951369
LOC107378149	6703.074494	-0.860831135	0.262541908	-3.278833247	0.001042372	0.063180827
LOC107382316	93.80320031	-1.100034759	0.336217567	-3.271794416	0.001068673	0.064412405
LOC107378107	11.44302301	2.758173915	0.84333807	3.270543585	0.00107341	0.064412405
LOC107379876	245.828831	0.941550698	0.288006008	3.269205055	0.001078501	0.064412405
sostdc1	6.031237332	-2.654159442	0.81204177	-3.268501131	0.001081187	0.064412405
dpp10	12.43836721	-1.997028393	0.611046413	-3.268210648	0.001082298	0.064412405
LOC107395870	4252.44674	-0.679313736	0.20807716	-3.264720335	0.001095722	0.064975922
znf628	82.11825206	1.03772002	0.318443976	3.258720839	0.001119157	0.066088741
LOC107386935	1761.474268	-1.280964753	0.393191385	-3.257865765	0.001122535	0.066088741
LOC107393925	14010.99745	1.028158354	0.315942457	3.254258277	0.001136889	0.066694762
iars	744.0163543	0.942878172	0.289913627	3.252272685	0.001144861	0.066923458
nell2	75.08025222	-1.89832445	0.585300713	-3.243331859	0.001181405	0.068814757
dpp3	760.6674529	1.53941188	0.474788821	3.242308607	0.001185656	0.068818298
skiv2l	113.4299183	1.269726291	0.392016999	3.238957229	0.001199676	0.069223456
LOC107391533	4751.160686	1.367713924	0.42233227	3.238478378	0.001201691	0.069223456
scai	56.47843057	1.354979433	0.418572212	3.237146175	0.001207316	0.069223456
ric1	122.4128944	1.124592077	0.34745751	3.236631941	0.001209493	0.069223456
hax1	2008.205417	0.889874108	0.275026176	3.235597872	0.001213883	0.069233458
LOC107386387	3940.579087	-3.914992765	1.210380174	-3.234514948	0.001218495	0.06925455
col1a2	957.3752076	-1.502884473	0.46481241	-3.233314001	0.00122363	0.06925455
cabp1	19.92619865	2.642436848	0.817446213	3.232551336	0.001226901	0.06925455
apc	88.67308263	0.901273295	0.279019252	3.230147346	0.001237264	0.069600357
LOC107384144	833.5288728	-0.588953878	0.182700238	-3.223607607	0.001265867	0.070861103
ing5	1383.926574	-0.50187936	0.155715334	-3.223056766	0.001268304	0.070861103
htra3	77.95205103	-1.294463524	0.402341769	-3.217323241	0.001293927	0.072047626
LOC107380295	5.480813565	3.856688233	1.199271292	3.215859712	0.001300544	NA
LOC107377763	96.04205573	-2.475872306	0.770062655	-3.215156961	0.001303732	0.072348325
khk	2127.752486	-1.074676467	0.335044785	-3.207560649	0.001338658	0.073956349
smoc1	4580.924302	-0.779855458	0.243220934	-3.206366516	0.001344227	0.073956349
col6a1	149.7869972	-1.340036532	0.417985411	-3.205940916	0.001346216	0.073956349
LOC107392115	118.0728302	1.328551846	0.414659795	3.20395626	0.001355531	0.074057113
LOC107387906	151.0549029	2.16815208	0.6767798	3.203630012	0.001357068	0.074057113
LOC107375071	93.28597412	4.383708466	1.369348457	3.201309677	0.001368044	0.074408919
LOC107386892	3893.977088	-1.140981915	0.356716297	-3.198569635	0.001381112	0.074793851
LOC107393679	109.5931807	-1.712310161	0.53555591	-3.197257522	0.00138741	0.074793851
LOC107385584	16.14286133	-2.221897549	0.695000512	-3.196972537	0.001388781	0.074793851
LOC107383926	1554.108221	-0.939516068	0.293972313	-3.195933857	0.001393791	0.074818315
LOC107393882	5.692961187	-2.860327867	0.897415096	-3.187296358	0.001436095	0.076758338
mtcl1	16.01000725	-2.904669068	0.91151001	-3.186656246	0.001439277	0.076758338
LOC107386595	5.776456491	-2.701857096	0.848915019	-3.182717982	0.001458996	0.077558175
birc6	262.5235315	1.117487876	0.351367803	3.180393495	0.001470752	0.077785367
LOC107375512	65.28285883	-1.637550922	0.514952827	-3.180001808	0.001472741	0.077785367
rtcb	2864.392885	0.425806344	0.133976138	3.178225249	0.001481796	0.078012751
wnt5a	189.241983	-1.306619971	0.411921705	-3.172010497	0.001513875	0.079447018
abcc10	325.3988587	1.090560157	0.343954281	3.17065441	0.00152096	0.079564601
plcd1	71.59098178	-1.227274869	0.387416411	-3.167844297	0.001535737	0.079858994
LOC107394648	1536.387043	0.870744937	0.274891726	3.167592387	0.001537069	0.079858994
cmpk1	2177.255709	0.85339583	0.269578737	3.165664468	0.001547292	0.079858994
LOC107375136	23.47796178	1.484911488	0.469156013	3.165069712	0.001550458	0.079858994
LOC107381963	19.17893843	-1.95541668	0.617827614	-3.164987509	0.001550896	0.079858994
sgcb	3449.486442	-0.644761283	0.203831641	-3.163205087	0.001560424	0.080098495
LOC107380339	5.90723332	3.358060325	1.062417919	3.160771543	0.001573519	0.080380676
LOC107385482	4680.6434	-0.60809726	0.192413524	-3.160366515	0.001575708	0.080380676
LOC107392604	872.1675051	-0.969020768	0.307027988	-3.156131704	0.001598767	0.081218065
LOC107388745	25.67246472	-2.958648687	0.937604518	-3.155540133	0.001602012	0.081218065
LOC107391545	2274.217457	0.507676768	0.160979763	3.153668246	0.001612323	0.081387206
atg4c	348.02574	-0.761607598	0.241539623	-3.153137315	0.001615258	0.081387206
dolpp1	55.22922753	1.365649534	0.433614553	3.149455027	0.001635753	0.082146525
LOC107393665	19.50676184	1.946867226	0.618456859	3.147943465	0.001644235	0.082146525
hgh1	1472.922667	0.691542075	0.219694185	3.147748659	0.001645331	0.082146525
pla2g15	11899.60763	-1.318061943	0.418851756	-3.146845926	0.001650419	0.082150858
psmc3	2979.360175	1.088489677	0.346273363	3.143440392	0.001669744	0.082861686
sc5d	867.8677098	-1.26056768	0.401373385	-3.14063594	0.001685814	0.083327803
xrn1	62.91135714	1.130046697	0.359883596	3.140033918	0.001689283	0.083327803
lsm10	136.7038858	1.103654322	0.352165806	3.133905403	0.001724965	0.084719082
amh	10.6284051	-3.216087291	1.026381498	-3.133422902	0.001727803	0.084719082
srpk3	35.86201176	-2.7372489	0.874713416	-3.129309384	0.001752177	0.085524095
slc37a1	839.1845839	1.000315705	0.319795982	3.127980845	0.001760117	0.085524095
slc30a4	726.7256826	-0.650710401	0.208154352	-3.126095579	0.00177144	0.085524095
LOC107381743	15.74764442	-2.385076272	0.762962633	-3.126072193	0.001771581	0.085524095
LOC107391868	579.8438649	-0.902325024	0.288682913	-3.125661349	0.001774057	0.085524095
LOC107381719	2867.528222	-0.691549818	0.221291995	-3.125055726	0.001777714	0.085524095
mrpl9	535.3116412	0.790565519	0.2530444	3.124216615	0.001782792	0.085524095
LOC107376472	657.2567483	2.289221215	0.732874572	3.12361938	0.001786414	0.085524095
p3h1	94.47570139	0.880818716	0.282062599	3.122777419	0.001791532	0.085524095
psmc5	2949.99403	0.952889878	0.305218055	3.12199709	0.001796287	0.085524095
jmjd7	522.8793211	0.714586985	0.229100163	3.119102911	0.001814026	0.085812319
LOC107394942	52.03064759	-1.341989332	0.430257247	-3.119039462	0.001814417	0.085812319
LOC107380448	65.46254222	-2.320694406	0.744235574	-3.118225581	0.001819435	0.085812319
mal2	3538.503056	-0.732559203	0.234974595	-3.117610232	0.001823238	0.085812319
ufsp2	919.367443	1.121738255	0.360029997	3.115679982	0.001835213	0.086129176
nfyb	527.253463	0.730145742	0.234698506	3.110994414	0.001864585	0.086790159
LOC107393744	897.392426	-0.8175463	0.262796701	-3.110945826	0.001864891	0.086790159
nucb2	8914.282147	1.088702787	0.349963348	3.110905161	0.001865148	0.086790159
LOC107391322	8.984114139	2.951738513	0.949825468	3.107664105	0.001885723	0.087499659
mcat	243.8874119	0.8717985	0.280697345	3.105830948	0.001897452	0.087795887
kiaa1191	3428.395944	-0.691625922	0.222792792	-3.104346037	0.001907002	0.08791331
tmc5	230.8818183	-1.060154888	0.341569637	-3.103773797	0.001910694	0.08791331
fam114a1	1665.030439	0.856699078	0.276120284	3.102630009	0.001918093	0.087997419
LOC107374069	2455.386	-0.89656178	0.289042164	-3.101837356	0.001923236	0.087997419
clta	1657.821527	0.712497063	0.229994227	3.097891073	0.001949031	0.088594609
p2ry4	113.2102912	-1.775108321	0.57302207	-3.097800964	0.001949623	0.088594609
LOC107395778	105.4872485	0.960374256	0.310061327	3.09736872	0.001952469	0.088594609
lpcat4	1330.686183	-1.877729674	0.606657766	-3.095204212	0.001966774	0.088997893
LOC107389505	11.81520923	2.387286711	0.771889874	3.092781486	0.001982901	0.08933823
sord	4603.272632	-0.678562548	0.21942615	-3.092441566	0.001985173	0.08933823
vamp3	2125.210823	-0.472991551	0.153006471	-3.091317312	0.001992706	0.089432192
psmc2	2275.229823	0.92734384	0.300316135	3.087892161	0.002015816	0.090152677
LOC107385606	6895.04377	0.699550039	0.226588506	3.08731476	0.002019736	0.090152677
LOC107376680	16.9849427	-2.393458691	0.77590198	-3.084743631	0.002037277	0.090622431
LOC107385337	1117.28873	-1.318700693	0.427572408	-3.084157606	0.002041294	0.090622431
LOC107374208	654.9658125	-1.212668345	0.393680212	-3.080338575	0.002067654	0.091545243
tph1	12.7214475	3.276564845	1.064549535	3.07788857	0.002084729	0.091936679
LOC107377579	102.3012793	-1.525494072	0.495698167	-3.077465631	0.002087689	0.091936679
psmc1	2036.214308	0.889462994	0.289227899	3.075301509	0.002102898	0.092002835
nup205	460.5181028	1.210059573	0.393482638	3.075255311	0.002103224	0.092002835
LOC107395825	288.2243681	-1.888252559	0.614093285	-3.074862738	0.002105995	0.092002835
LOC107372834	27.42887021	-1.482820594	0.483931205	-3.064114444	0.002183154	0.095120647
LOC107393446	711.8494538	-0.635263267	0.207430224	-3.062539559	0.002194675	0.095369645
cmbl	3230.769573	-1.170729448	0.382476545	-3.060918276	0.002206593	0.095634562
cnnm1	405.7022352	-1.153955828	0.377132171	-3.059818058	0.002214715	0.095733965
ubr4	328.4925457	0.88949686	0.290925923	3.057468546	0.002232151	0.096234401
LOC107384363	869.4487688	0.846661091	0.277007632	3.056454025	0.002239718	0.096307885
psmd1	779.217258	1.035534683	0.339555548	3.049676815	0.002290877	0.098250528
LOC107388683	243.4674778	-3.620268213	1.188272191	-3.046665772	0.002313948	0.098981556
lrpprc	908.7905944	0.882488996	0.289767872	3.045503246	0.002322913	0.099039767
cdh2	3300.992665	-0.763974137	0.250935342	-3.044505929	0.002330628	0.099039767
nrp1	724.7793126	-1.994488559	0.655187624	-3.04414871	0.002333398	0.099039767
LOC107395789	3178.529619	0.857616208	0.282073142	3.040403634	0.002362613	0.099767915
dhcr7	3745.416928	-0.881242829	0.289845091	-3.040392458	0.002362701	0.099767915
foxred1	880.9430026	0.969113599	0.319194505	3.036122444	0.00239642	0.100932305
acmsd	7833.836317	-0.640707744	0.211088972	-3.035249732	0.002403366	0.100965956
LOC107383561	29.1031825	-2.343014885	0.772505071	-3.033009066	0.002421283	0.101104725
yeats4	297.1281182	-0.678729432	0.223809767	-3.032617577	0.002424426	0.101104725
LOC107385524	665.5296436	0.788896783	0.260144809	3.032529409	0.002425135	0.101104725
LOC107379288	9937.711422	-0.922586396	0.304402974	-3.030806115	0.002439018	0.101426105
flad1	1024.440541	0.763781335	0.252146613	3.029115978	0.002452705	0.101524235
LOC107379487	158.1606614	1.221619294	0.403309305	3.028988619	0.002453739	0.101524235
surf4	9521.124394	0.834736026	0.275703046	3.027663415	0.002464524	0.101577181
LOC107387788	356.3557501	-1.171906894	0.387111297	-3.027312569	0.002467387	0.101577181
mpp6	381.6129953	0.800867012	0.264644463	3.026199767	0.002476486	0.10167618
LOC107383217	380.6309648	-2.408919199	0.796301419	-3.02513488	0.002485223	0.10167618
LOC107374889	20.8876995	-2.748656615	0.908720973	-3.024753138	0.002488361	0.10167618
LOC107393747	33.73574123	-1.5833521	0.523689768	-3.023454335	0.002499067	0.101860252
LOC107379413	19.33709811	-1.933729103	0.640247337	-3.020284492	0.002525374	0.102566321
rab30	586.1481	-1.112431818	0.36869479	-3.017215996	0.00255108	0.102566321
LOC107394673	13.39748272	-2.801365769	0.928470692	-3.017182763	0.002551359	0.102566321
LOC107391678	155.8155505	1.613078706	0.534691307	3.016841089	0.002554237	0.102566321
LOC107392228	683.7178992	-1.253260764	0.415604964	-3.015509611	0.002565478	0.102566321
LOC107389175	207.6504302	-2.14107776	0.710084143	-3.015245136	0.002567716	0.102566321
LOC107386155	2030.493392	1.178054876	0.390794036	3.014516005	0.002573896	0.102566321
LOC107389233	632.925781	-0.942769493	0.312792382	-3.014042372	0.002577918	0.102566321
atp13a3	194.7766875	1.272715177	0.422266937	3.014006227	0.002578225	0.102566321
LOC107386526	32.39975381	1.628468663	0.54031316	3.013934853	0.002578832	0.102566321
LOC107390868	18.12596163	-1.866998671	0.6199834	-3.011368803	0.002600728	0.103187324
LOC107395645	172.2679393	-1.070161992	0.355591442	-3.00952685	0.00261655	0.103564921
LOC107389482	3.559821525	-3.422661759	1.137939226	-3.007772016	0.002631705	NA
gcn1	427.8990101	0.966417147	0.321607763	3.004955905	0.002656194	0.104409952
rnf181	825.1116657	0.852454552	0.283711678	3.004650911	0.002658858	0.104409952
LOC107373988	903.1243779	0.513709589	0.170994441	3.004247312	0.002662388	0.104409952
hadha	4697.119645	0.671591404	0.223555271	3.004140319	0.002663325	0.104409952
sec16b	331.4537569	0.822410338	0.273898239	3.00261273	0.002676728	0.104648737
LOC107384934	16648.99769	0.770858637	0.256796159	3.001830875	0.002683612	0.104648737
cdo1	24291.53113	-0.801504588	0.267054818	-3.001273647	0.002688528	0.104648737
pdia6	22623.58083	1.259938317	0.419938487	3.000292559	0.002697204	0.104738236
serpind1	57976.42547	-0.676015712	0.225496011	-2.997905412	0.00271842	0.105313141
LOC107374497	8.717002228	-2.977053238	0.993320377	-2.997072551	0.002725858	0.105352821
bicc1	50.41058609	-2.207908665	0.737194694	-2.995014318	0.00274432	0.105817356
med16	457.7825289	1.019643441	0.340742893	2.992412935	0.002767816	0.10647341
LOC107381991	87.65024637	-1.071221523	0.358214918	-2.990443643	0.002785725	0.106634787
acly	762.4015469	-1.382241607	0.462269215	-2.99012256	0.002788655	0.106634787
LOC107379397	368720.8281	-1.089482492	0.364398255	-2.989812593	0.002791487	0.106634787
trmt10a	183.7963656	0.964793021	0.322858189	2.988287287	0.002805457	0.10691981
LOC107383741	29.95725993	-2.153459974	0.721089472	-2.986397748	0.002822852	0.106929054
LOC107376124	84.88888805	1.039695193	0.348164874	2.986215069	0.002824539	0.106929054
LOC107391135	24.5231185	-2.256381808	0.755618121	-2.986140412	0.002825229	0.106929054
podn	82.52760271	-1.374413304	0.460530845	-2.984410962	0.002841249	0.107262918
tmem53	2201.294852	-0.697471702	0.2337845	-2.983395831	0.002850691	0.107262918
LOC107378564	135.3054311	-2.01110578	0.674171071	-2.983079322	0.00285364	0.107262918
LOC107394216	3618.019275	-0.594216867	0.199274833	-2.981896205	0.002864691	0.107432454
yipf2	733.8224994	0.731401966	0.245499611	2.979238803	0.002889655	0.108121798
taf1c	48.7818419	1.228759991	0.412724491	2.977191846	0.002909019	0.108598974
acer2	214.3497815	-0.757125678	0.254665913	-2.973015389	0.002948897	0.109838042
sec16a	939.168112	1.098318423	0.369600139	2.971639634	0.002962141	0.109883016
ankrd10	409.406339	-0.933976651	0.314332222	-2.9713042	0.002965379	0.109883016
plaa	565.8731794	1.203091482	0.404971116	2.970808128	0.002970173	0.109883016
LOC107373985	47.25107098	1.796066696	0.605384172	2.966821365	0.003008957	0.111010996
LOC107380763	9.531351534	-2.98645016	1.006797037	-2.966288191	0.003014179	0.111010996
LOC107384931	34382.40081	-0.644397934	0.217360658	-2.964648433	0.00303029	0.111354689
LOC107391066	12363.90176	-1.524690494	0.514417932	-2.963913968	0.003037532	0.111371652
LOC107396586	30.22947823	-1.484327129	0.501125197	-2.961988614	0.003056591	0.11182085
LOC107382648	1529.510894	0.77701105	0.262592664	2.958997551	0.003086416	0.112171678
tmbim1	1196.370456	-0.580781826	0.196296495	-2.958696878	0.003089428	0.112171678
triqk	3809.361485	0.659726799	0.222985189	2.958612637	0.003090273	0.112171678
tmem208	1479.240179	0.946741642	0.32002989	2.958291308	0.003093496	0.112171678
cd248	11.56915021	-2.233375525	0.755769593	-2.955101059	0.003125666	0.112586285
pex10	325.0622441	0.563808453	0.190833729	2.954448648	0.003132283	0.112586285
mrpl4	730.2951648	0.559030422	0.189229474	2.954246035	0.00313434	0.112586285
LOC107383610	4779.266841	-0.850390294	0.287882326	-2.953951038	0.003137338	0.112586285
LOC107395976	741.2566223	-1.220323361	0.413141265	-2.953767789	0.003139201	0.112586285
tmem9	1700.395829	-0.654699652	0.221794	-2.951836627	0.0031589	0.112946726
afap1	39.86102706	1.112469973	0.376925018	2.951435753	0.003163003	0.112946726
LOC107377949	428.416636	-0.807402301	0.273645237	-2.950543959	0.003172149	0.113027591
LOC107377216	52.87475355	-1.270731626	0.431187232	-2.947053001	0.003208182	0.113819863
LOC107394179	6277.124026	-1.040893739	0.353198875	-2.94704715	0.003208243	0.113819863
rbsn	404.7278897	-0.591741086	0.201023279	-2.943644576	0.003243723	0.114726234
LOC107378593	5.817737151	-2.974652817	1.010666141	-2.943259594	0.00324776	0.114726234
aoc1	9.574359609	-3.444793639	1.172272163	-2.938561324	0.003297394	0.116229607
tpd52l2	76.76695974	1.261350796	0.429639811	2.935833145	0.003326532	0.116920951
sptan1	605.4198005	0.907304456	0.309091195	2.935394056	0.003331243	0.116920951
plg	176526.6461	-0.826768101	0.281871747	-2.933135755	0.003355571	0.117493098
nbas	247.4958516	1.010512527	0.344584304	2.932555296	0.00336185	0.117493098
ndfip1	774.298304	-0.581954755	0.19858314	-2.930534553	0.003383794	0.118008904
LOC107388477	2709.374525	-0.966497734	0.329921706	-2.929476041	0.00339534	0.118160705
LOC107374366	37.76829529	-1.929698128	0.659016323	-2.928149212	0.003409864	0.118245829
LOC107390484	40.2224219	-2.605135562	0.889751001	-2.927937771	0.003412183	0.118245829
LOC107391540	30.23365078	-1.76269468	0.60227942	-2.926705813	0.003425728	0.118387292
zbtb5	4.257334899	3.033347474	1.03647323	2.926604747	0.003426841	NA
krit1	225.5690544	0.631897714	0.215940648	2.926256451	0.00343068	0.118387292
cenpo	513.7199964	0.83996889	0.287246281	2.924211538	0.0034533	0.118918035
LOC107396040	1719.069412	0.502293849	0.171877888	2.922387828	0.003473587	0.119302017
cpa6	10.49665766	-2.422071984	0.828997639	-2.921687432	0.003481407	0.119302017
LOC107374364	42.33513949	-1.085274817	0.371509738	-2.921255371	0.003486239	0.119302017
LOC107378159	6.263416099	2.375857282	0.813693389	2.919843411	0.003502073	0.119594703
nup35	259.8702579	0.847850086	0.290664663	2.91693554	0.003534888	0.120464882
hyou1	9499.813983	1.671334998	0.573379074	2.914886633	0.003558178	0.121007508
LOC107379027	111.3632233	-1.023063536	0.351116902	-2.913740492	0.003571266	0.121201699
psmd8	2351.987685	0.804502763	0.276463115	2.909982273	0.003614493	0.122131462
polm	371.2828444	-1.27060342	0.436777558	-2.909040073	0.003625404	0.122131462
pomt1	120.8078983	1.262838065	0.434125804	2.908921916	0.003626774	0.122131462
LOC107388260	76.98066766	1.475841358	0.507374428	2.908781515	0.003628403	0.122131462
LOC107377748	2186.891858	0.608242912	0.209166757	2.907932984	0.003638263	0.122212899
nt5c3a	638.6530125	-1.147722054	0.395063625	-2.9051575	0.003670683	0.122702188
LOC107383155	11.37072651	2.012251528	0.692707342	2.904908617	0.003673603	0.122702188
ufl1	3135.126302	0.902066396	0.310546659	2.904769281	0.003675239	0.122702188
LOC107375346	15.07605581	-2.354332606	0.811433908	-2.901447158	0.003714434	0.123759221
tmem242	264.9520596	0.8537196	0.294722702	2.896687607	0.003771251	0.125145868
htra1	672.1208456	-3.098153064	1.069551483	-2.896684371	0.00377129	0.125145868
ero1b	561.1716956	1.256541582	0.433948705	2.895599338	0.003784352	0.125147148
msx1	13.1223783	-1.907900195	0.658980334	-2.895230855	0.003788798	0.125147148
rab41	445.2475947	0.817620833	0.282492728	2.894307536	0.003799958	0.125147148
LOC107372404	22.30722056	-1.463539244	0.505815982	-2.893422303	0.003810686	0.125147148
rabggta	620.4345642	1.038124942	0.35881617	2.893194426	0.003813452	0.125147148
nars	2472.3054	0.928453866	0.320942382	2.892898904	0.003817041	0.125147148
LOC107378794	976.2069883	-1.086547102	0.375764837	-2.891561412	0.003833327	0.125430725
LOC107384247	79.73451225	-1.297261707	0.448804364	-2.890483721	0.003846495	0.12561137
LOC107373693	198.2938796	-1.067137112	0.369579281	-2.887437599	0.003883936	0.126582418
LOC107388936	673.2910129	-0.465587743	0.161285484	-2.886730613	0.003892674	0.126615954
LOC107373457	102.5132612	-0.699905431	0.242510123	-2.886087482	0.003900637	0.126624242
LOC107392742	4.24086423	-3.560802659	1.234263587	-2.88496128	0.003914618	NA
LOC107395871	6483.072267	-0.876400239	0.303856329	-2.884258629	0.003923364	0.126885276
LOC107394775	10273.4419	-0.853985506	0.296125091	-2.883867429	0.003928241	0.126885276
yipf5	660.2158884	0.956931089	0.331928843	2.882940448	0.003939819	0.126885276
pigl	134.1604272	-1.852596693	0.642680534	-2.882609003	0.003943967	0.126885276
LOC107374743	5.741898432	-2.963846744	1.028277012	-2.882342704	0.003947302	0.126885276
LOC107375201	120069.4137	-0.850386024	0.295182803	-2.880879286	0.003965675	0.127169768
psma3	1415.979696	0.926605514	0.321692696	2.880405822	0.003971636	0.127169768
alpk2	391.998526	-0.829657544	0.288165737	-2.879098509	0.003988137	0.127449698
b3gat2	8.96606852	2.423347045	0.842081248	2.877806687	0.004004505	0.127546997
aacs	2148.367138	-1.404436786	0.48805281	-2.877632826	0.004006712	0.127546997
LOC107374011	35.12212369	-1.286552538	0.447668466	-2.873895834	0.004054427	0.128721038
LOC107382977	42.62911128	-2.666870949	0.928241564	-2.873035482	0.004065485	0.128721038
LOC107379396	1308141.16	-1.054656124	0.36713074	-2.872699037	0.004069816	0.128721038
LOC107378669	1385.545846	-1.001482033	0.348668827	-2.872301608	0.004074938	0.128721038
uggt1	1033.480562	0.965384146	0.336172598	2.871691956	0.004082807	0.128722061
fyttd1	495.8088988	0.731664067	0.254859469	2.870852983	0.004093659	0.12881693
pdgfa	48.33691823	-1.514774567	0.527942532	-2.869203511	0.004115069	0.129071418
LOC107384138	516.7680757	-0.474816102	0.165523154	-2.868578139	0.004123213	0.129071418
LOC107387220	57.01615556	-1.228912755	0.428473844	-2.868116154	0.004129239	0.129071418
LOC107379739	37.0505911	-1.776898234	0.619600115	-2.867814566	0.004133177	0.129071418
mthfr	187.5973506	0.924250176	0.32267728	2.864317484	0.004179089	0.130128128
LOC107389489	23.97575003	1.928582204	0.673380154	2.864031843	0.00418286	0.130128128
LOC107373035	95.09149912	-0.9903798	0.346047259	-2.861978456	0.004210055	0.130543104
LOC107386288	10.31540896	1.947801112	0.680813823	2.860989374	0.004223212	0.130543104
LOC107387912	2545.196685	0.839669627	0.293578811	2.860116586	0.004234853	0.130543104
LOC107379835	25.95030518	1.562854452	0.546525438	2.859618865	0.004241504	0.130543104
madd	631.5321398	0.50377841	0.176207187	2.859011714	0.004249631	0.130543104
LOC107373409	2367.048102	0.580226121	0.202951401	2.858941193	0.004250576	0.130543104
heatr3	425.8238412	1.135867822	0.397316676	2.858847594	0.00425183	0.130543104
LOC107385415	7605.270003	0.426910102	0.149407564	2.857352669	0.004271909	0.130555257
LOC107386784	1006.484851	3.739349916	1.308721702	2.857253692	0.004273241	0.130555257
abhd6	3405.749434	-1.487503244	0.520644212	-2.85704366	0.00427607	0.130555257
sel1l	2512.31435	1.488588456	0.521320158	2.855420866	0.004297983	0.130980839
ccsap	24.43279643	-1.47100802	0.51550817	-2.853510587	0.004323909	0.131333819
scara5	106.0225061	-0.971320445	0.340438242	-2.853147281	0.004328855	0.131333819
trnal-cag	17.34931832	1.715287008	0.601263813	2.852802665	0.004333552	0.131333819
LOC107389678	38.49803885	-2.727981928	0.957255171	-2.849795968	0.004374728	0.132337544
LOC107379035	36.31264493	1.751837177	0.61490342	2.84896314	0.004386196	0.132440549
LOC107373492	2906.471378	-1.172629755	0.411760911	-2.847841362	0.004401686	0.132441214
fbxo21	493.8588926	-0.6706083	0.235483448	-2.847793784	0.004402344	0.132441214
LOC107389659	50.84280966	-1.423850004	0.500167664	-2.846745413	0.004416867	0.132635205
pdpk1	1450.176377	-0.619656955	0.217774332	-2.845408583	0.004435449	0.132886469
LOC107389963	806.5026445	-0.968293102	0.340351403	-2.84498049	0.004441414	0.132886469
g6pc2	37.24040154	-1.583909673	0.556880785	-2.844252693	0.004451573	0.132948246
tmem200c	90.87937118	-1.827883812	0.64302111	-2.842649773	0.00447402	0.133376152
ehhadh	3836.05842	-0.746097917	0.262573178	-2.841485644	0.004490387	0.133621563
arl9	338.8171636	-0.662203928	0.233288312	-2.838564536	0.004531695	0.13445502
cldnd1	104.8345325	0.758176822	0.267119022	2.838348301	0.004534767	0.13445502
hivep2	41.41685663	1.495330324	0.527119009	2.836798331	0.004556838	0.134779969
msantd1	6.201899104	-2.459759108	0.867203312	-2.836427253	0.004562137	0.134779969
LOC107377163	41.17655577	-3.643412991	1.286070705	-2.832980315	0.004611623	0.1357914
LOC107380751	7.837861687	2.11897383	0.747989803	2.832891334	0.004612906	0.1357914
LOC107387431	212.3477215	1.866583101	0.659274861	2.831266914	0.004636401	0.136022835
LOC107379055	2748.726407	-1.248960399	0.441236641	-2.830590854	0.004646211	0.136022835
LOC107392335	72.472619	-0.85831871	0.303263349	-2.830275118	0.004650799	0.136022835
ids	1084.797098	-0.628921251	0.222228755	-2.830062429	0.004653892	0.136022835
LOC107395291	2.857214357	-2.883867254	1.019040364	-2.829983341	0.004655043	NA
LOC107379014	1658.302585	0.898019003	0.317645785	2.8271082	0.004697045	0.136868713
LOC107386481	2178.174757	-1.047291507	0.370537476	-2.826411835	0.00470727	0.136868713
bace1	12.22243125	-2.013943368	0.712553815	-2.826373708	0.00470783	0.136868713
LOC107377416	15.76551255	-1.188328342	0.420567348	-2.825536377	0.004720153	0.136984505
LOC107386086	24572.97042	-0.661700319	0.23440807	-2.822856394	0.004759789	0.137891161
LOC107393823	4.955069654	-3.115378806	1.104008158	-2.821880241	0.0047743	NA
LOC107383970	264255.2287	-1.041448472	0.369144589	-2.821248102	0.004783719	0.138171573
mrps22	1323.486186	0.691651752	0.245173061	2.821075642	0.004786292	0.138171573
LOC107373875	209.5494011	-0.76828939	0.272447122	-2.819957808	0.004802996	0.13841056
sec61g	3336.902055	0.822286214	0.291690042	2.819041093	0.004816735	0.138468288
LOC107372956	39.61215423	1.951605193	0.692377812	2.818699789	0.004821859	0.138468288
rab2a	1779.667644	0.58064633	0.20609117	2.817424588	0.004841048	0.13854945
LOC107393784	7.041934295	-3.151458678	1.118573432	-2.817390961	0.004841555	0.13854945
LOC107389584	94.56050516	-0.941614933	0.334283412	-2.816816206	0.004850227	0.138556231
LOC107388768	12.76449258	2.994222538	1.06362913	2.815100163	0.004876203	0.139056451
ppt1	1729.533269	-0.694892607	0.247044529	-2.812823296	0.004910863	0.139690337
LOC107395356	230.565025	1.209736967	0.430125072	2.812523717	0.00491544	0.139690337
LOC107382555	358.7003678	-1.19937383	0.426705373	-2.810777423	0.004942196	0.140208142
pdia4	38515.78372	1.022309542	0.36383974	2.809779776	0.004957541	0.140214041
ca8	494.83742	-0.93093946	0.331335962	-2.809654147	0.004959476	0.140214041
LOC107382838	14.56784487	-1.606157359	0.572119539	-2.80738071	0.004994617	0.140964925
LOC107383602	6960.322768	0.882493635	0.314747786	2.803812051	0.005050234	0.142290113
sgsm3	968.7127658	0.683500454	0.243895766	2.802428538	0.005071945	0.142632717
LOC107389941	189.4271623	-1.033798221	0.368979554	-2.80177644	0.005082208	0.142632717
eif4h	1505.442261	0.56353909	0.201164757	2.801380808	0.005088443	0.142632717
LOC107381441	2028.077699	0.579257883	0.206909401	2.799572571	0.005117031	0.143189704
syvn1	1624.861442	1.186513586	0.424049979	2.798051281	0.005141195	0.143538742
LOC107393623	24.16662526	-2.419959084	0.864985354	-2.797687928	0.005146982	0.143538742
emilin2	85.73249782	1.154718078	0.413227168	2.794390515	0.005199764	0.144309021
LOC107397330	7330.797487	-0.770702937	0.27590758	-2.793337311	0.005216726	0.144309021
vps13d	126.6549129	1.077410615	0.385715712	2.79327645	0.005217708	0.144309021
hmgn5	1163.62206	-0.713865485	0.255612058	-2.792769209	0.005225896	0.144309021
LOC107375865	955.2391298	-2.853182424	1.021982883	-2.791810382	0.005241406	0.144309021
dnajc10	1613.96533	0.6864516	0.245950376	2.791016669	0.005254277	0.144309021
LOC107381854	2344.290148	-0.834078531	0.298854013	-2.790922975	0.005255798	0.144309021
LOC107376093	8.625086969	-2.011362562	0.720692042	-2.790876607	0.005256551	0.144309021
sdf2	3433.082846	1.119789297	0.401262022	2.790668532	0.005259931	0.144309021
pdcd6	1415.55283	1.043416588	0.373915666	2.790513159	0.005262456	0.144309021
slc39a10	194.0756546	1.095661808	0.392937811	2.788384774	0.005297159	0.144988826
LOC107374060	10.5782186	-3.011239394	1.08010572	-2.787911718	0.0053049	0.144988826
LOC107387766	277.6090855	-0.990470474	0.355524468	-2.785941789	0.005337246	0.145630557
idi1	5394.539345	-0.945550922	0.339518767	-2.784973952	0.005353202	0.145823717
LOC107393514	1302.968861	0.535377245	0.192277424	2.784399931	0.005362687	0.145840215
wdfy1	563.1883125	0.762126416	0.273904876	2.782449251	0.00539503	0.1464773
adgrb3	6.668514518	-1.990264524	0.715542477	-2.781476416	0.005411226	0.146674591
tmem214	6625.54494	0.887939464	0.319512901	2.779041039	0.005451964	0.147184006
LOC107378305	3455.703973	-0.642259586	0.231118294	-2.77892146	0.005453971	0.147184006
LOC107372821	1066.845817	0.916276941	0.329749576	2.778705441	0.005457599	0.147184006
gucy1a2	24.29555725	2.385562557	0.858667693	2.778213943	0.005465862	0.147184006
LOC107372548	322.2209534	-1.093790133	0.393870781	-2.777027864	0.005485848	0.147480413
colec10	248.6075755	-0.814721929	0.293598301	-2.774954507	0.005520943	0.148156962
scfd2	540.8224833	0.788329829	0.284136361	2.774477104	0.005529053	0.148156962
loxl3	28.92005761	-1.455641995	0.524981315	-2.772750103	0.005558479	0.148542988
dpm3	751.963073	0.927856155	0.334655553	2.772570625	0.005561545	0.148542988
pbld	2873.842943	-0.972721189	0.350976298	-2.771472586	0.005580337	0.148787623
eif6	1668.402085	0.841471992	0.303673285	2.770977995	0.00558882	0.148787623
LOC107373335	7635.251741	-0.711770228	0.257052083	-2.768972812	0.005623333	0.149464181
LOC107390473	2491.040129	0.733609928	0.265240089	2.765833519	0.005677751	0.150666789
bzrap1	113.872669	0.924225458	0.334405968	2.763782785	0.005713556	0.151372373
LOC107380125	1321.878414	-1.457305549	0.527778512	-2.761206674	0.005758822	0.152325945
plcd4	191.0997594	1.007686437	0.365028159	2.760571788	0.005770028	0.152376965
LOC107388446	746.8846141	-0.701218732	0.254125841	-2.759336588	0.005791885	0.152661245
LOC107374512	335.0689778	0.845059271	0.306418006	2.757864275	0.005818035	0.152661245
csgr04h6orf58	452.2200442	-1.856441318	0.673189079	-2.757681869	0.005821282	0.152661245
zbtb41	106.1970908	0.987136864	0.357994987	2.757404152	0.005826229	0.152661245
pcsk2	77.10809182	3.084471965	1.118637895	2.757346213	0.005827262	0.152661245
efcab14	792.2552264	-0.706127829	0.256188046	-2.756287191	0.005846164	0.152912567
slc25a48	5766.618096	-1.818123435	0.659977412	-2.754826758	0.005872322	0.153352561
erp44	3805.892693	0.979159971	0.355525883	2.754117264	0.005885068	0.153441467
serpinh1	256.2040684	-0.937891966	0.340792709	-2.752089298	0.005921637	0.15380964
vmp1	6513.913499	0.650048604	0.236216506	2.751918628	0.005924724	0.15380964
LOC107372547	91.82576576	-1.311510389	0.476604831	-2.751777374	0.00592728	0.15380964
LOC107373733	75.0769482	-0.915598625	0.333070338	-2.748964771	0.005978381	0.154735558
LOC107380362	936.7970077	-0.783188808	0.284922616	-2.748777262	0.005981802	0.154735558
srpra	1048.062296	1.050943995	0.382475279	2.747743587	0.006000692	0.154980128
LOC107388092	51.62890768	1.867552715	0.679941043	2.746639188	0.006020933	0.155148862
galt	546.0484691	-0.67674691	0.246416222	-2.746356971	0.006026116	0.155148862
ogfod1	712.333268	1.151112986	0.419328519	2.74513403	0.006048619	0.155250393
dap3	657.6304974	0.755016121	0.275087774	2.744637136	0.006057784	0.155250393
LOC107377184	870.0651005	0.871599263	0.317568427	2.744603017	0.006058414	0.155250393
LOC107395686	6226.812804	-1.526156168	0.556307747	-2.743366736	0.006081273	0.155593433
LOC107390047	727.8841353	-0.901148659	0.328681263	-2.741709861	0.00611203	0.156111603
LOC107382552	8.645806764	-1.844419669	0.672838135	-2.741253166	0.006120533	0.156111603
sgsh	886.1332478	-0.745772241	0.272242815	-2.739364275	0.006155813	0.156542339
LOC107393079	157.5158231	-1.023806466	0.373834902	-2.738659398	0.006169025	0.156542339
pelp1	414.2464831	1.03420926	0.377666701	2.738417916	0.006173557	0.156542339
fkbp14	148.0822129	1.158775113	0.423171284	2.738312255	0.006175541	0.156542339
sec13	5095.583942	0.680936554	0.24882157	2.736646	0.006206905	0.157094937
nudt19	25.20428934	1.72217273	0.629479759	2.735866731	0.006221622	0.157225167
LOC107386539	3.639865662	2.840166453	1.038494502	2.734888291	0.006240145	NA
emid1	161.8867698	-1.478833453	0.541025433	-2.733389897	0.006268608	0.157960141
ddx4	25.8690719	-4.610293995	1.686701161	-2.733319986	0.006269939	0.157960141
cthrc1	21.76342801	-1.823816891	0.667523654	-2.732213129	0.006291043	0.158249116
LOC107393226	147.4890796	-0.864220285	0.31646045	-2.730895077	0.006316258	0.158640442
wdsub1	1054.267481	-0.971712448	0.355988325	-2.729618864	0.006340759	0.159012673
psmd3	2047.310454	0.857114021	0.314346819	2.726650848	0.00639807	0.160077182
LOC107384381	742.1294006	0.744028087	0.272896399	2.72641225	0.006402697	0.160077182
LOC107388892	6483.94382	0.625617566	0.229620255	2.724574823	0.006438434	0.160519359
clstn2	373.377755	-0.838978882	0.307967337	-2.724246312	0.006444842	0.160519359
LOC107388968	2694.685387	-1.029417103	0.377906778	-2.723997458	0.0064497	0.160519359
LOC107377208	877.946985	-0.606115799	0.222606557	-2.722811977	0.006472889	0.160852749
nags	40.43397422	-1.953508703	0.718083933	-2.720446195	0.006519388	0.161561763
rnf2	3239.878282	-1.39670022	0.513424809	-2.720359817	0.006521091	0.161561763
LOC107388766	204.9294547	2.062559632	0.758463219	2.719393085	0.006540183	0.161790742
amdhd1	4773.487723	-0.712762682	0.262265026	-2.717719148	0.006573361	0.162183857
LOC107374020	37.05208541	-1.859022514	0.684130267	-2.717351656	0.006580665	0.162183857
josd1	373.014255	-0.815229575	0.300078242	-2.716723376	0.006593169	0.162183857
mst1	6866.079045	-0.72644948	0.267457374	-2.7161318	0.006604962	0.162183857
LOC107388012	11.83611127	-2.490525544	0.917130315	-2.715563429	0.00661631	0.162183857
sars	2535.432288	0.867243202	0.319435495	2.714924341	0.006629091	0.162183857
LOC107376746	16.94955946	-1.507193781	0.555164092	-2.71486179	0.006630343	0.162183857
arnt2	9.968872763	1.665065365	0.613408076	2.714449696	0.006638598	0.162183857
rfx6	5.984914482	3.23935559	1.193513702	2.714133557	0.006644937	0.162183857
LOC107396205	20.84150516	1.141245137	0.420587219	2.713456534	0.00665853	0.162274508
psmd7	3107.659208	0.954179251	0.351974304	2.710934409	0.00670939	0.163163854
khdrbs3	7.882386089	2.159626016	0.796715132	2.710662733	0.006714889	0.163163854
dennd2d	1775.867478	-0.422378448	0.155864622	-2.709905825	0.006730231	0.163295099
LOC107388195	30.22585857	1.697766412	0.626746045	2.708858596	0.006751511	0.163569788
LOC107379728	70.93399756	1.399617995	0.516864764	2.707899806	0.006771046	0.163761509
LOC107396143	6057.589876	-1.280588373	0.473093021	-2.706842665	0.006792644	0.163761509
LOC107389662	4108.929857	-1.026076547	0.379199338	-2.705902792	0.006811898	0.163761509
LOC107397351	343.7146634	-0.690467583	0.255192536	-2.705673109	0.006816611	0.163761509
LOC107373095	193.2819548	-1.3015079	0.481050794	-2.705551923	0.006819099	0.163761509
LOC107379395	20317.28716	-0.745334492	0.275484056	-2.705544935	0.006819242	0.163761509
LOC107388876	2772.385888	-1.356273777	0.501605996	-2.70386277	0.006853859	0.163965229
man2b1	4063.787052	-1.600345101	0.591892113	-2.703778386	0.006855599	0.163965229
LOC107379516	14.31328441	-1.852235468	0.685079915	-2.703677963	0.006857672	0.163965229
LOC107375081	3238.26381	-0.736985462	0.272679297	-2.702755469	0.006876732	0.164181968
cxcl12	696.0797417	-1.41177095	0.522620696	-2.701329969	0.006906278	0.16464808
hsp90b1	66672.25232	1.130879825	0.418742432	2.700657344	0.006920259	0.164726484
mydgf	3330.050658	0.58583116	0.216957829	2.700207516	0.006929624	0.164726484
tmem106b	3895.982362	-0.995883193	0.368920719	-2.699450432	0.00694541	0.16486316
LOC107390411	7.37858432	-2.248127852	0.833036738	-2.698713933	0.006960798	0.164990003
nptxr	68.54425429	1.628205112	0.603480183	2.698025815	0.006975203	0.165093209
LOC107383734	64.4994437	1.251851587	0.464274563	2.696360488	0.007010176	0.165682222
LOC107383415	714.1261959	0.831122132	0.308406718	2.694889847	0.00704119	0.166176141
sema3a	105.4125109	-0.917873317	0.340683892	-2.694208149	0.007055609	0.16620674
LOC107387206	50.34697477	-1.190737627	0.442155319	-2.693030202	0.007080585	0.16620674
psmd13	2054.754548	0.928276312	0.344707782	2.692936915	0.007082567	0.16620674
gmeb1	99.81506497	1.215799161	0.451480141	2.69291836	0.007082961	0.16620674
ccnh	328.5409743	0.84346566	0.313598988	2.68963132	0.0071531	0.167613146
uhmk1	80.52578568	0.961881722	0.357759831	2.688624152	0.007174715	0.16771268
cdkn2c	14.4968005	-2.63727199	0.980952026	-2.688482127	0.007177768	0.16771268
LOC107381938	3.708794125	3.097128344	1.152331835	2.687705268	0.007194487	NA
arfip2	92.85430111	0.977470198	0.363751809	2.687189933	0.007205597	0.167838798
mto1	223.6680357	0.720050181	0.267970022	2.687054978	0.007208509	0.167838798
LOC107380309	113.1515395	-2.090465735	0.778047765	-2.686808998	0.007213819	0.167838798
LOC107381742	118.6372527	-0.738356229	0.274869976	-2.686201822	0.007226942	0.167884348
LOC107386143	341.1183344	0.963416118	0.358710894	2.685773238	0.007236218	0.167884348
dpy19l1	2313.898518	-0.592860638	0.220909601	-2.683725084	0.007280695	0.168677987
tm4sf5	3918.77883	-0.920314625	0.343044372	-2.682785961	0.00730117	0.16868644
set	62.76338025	1.553099432	0.578917146	2.682766337	0.007301599	0.16868644
LOC107384659	8.480288807	-1.897798769	0.707588004	-2.682067472	0.00731687	0.168796339
LOC107390510	267.7082331	-1.015593299	0.378725372	-2.681608823	0.007326908	0.168796339
cdh8	4.206697853	-2.46841135	0.9214664	-2.678786064	0.007388959	NA
fibin	22.42144056	-1.650103303	0.616039686	-2.67856656	0.007393804	0.169862063
sigirr	6407.745856	-0.544564538	0.203304623	-2.678564469	0.00739385	0.169862063
fsd1	10.82834772	-1.914124257	0.714878624	-2.677551395	0.007416247	0.170138658
rab3gap2	151.8644797	0.7598158	0.283851688	2.676805644	0.007432774	0.170279974
LOC107381637	15.87845441	1.254656102	0.468809615	2.676259321	0.007444902	0.17032027
LOC107372536	213.3551201	-0.628368385	0.234935628	-2.674640673	0.007480938	0.170843949
LOC107378435	213.4661244	-1.217582774	0.455378012	-2.673784725	0.007500058	0.170843949
msto1	96.37161846	1.165312839	0.435894223	2.673384455	0.007509014	0.170843949
LOC107372515	8.739568533	-2.614004631	0.977794756	-2.673367407	0.007509396	0.170843949
epo	98.98921183	-1.737835149	0.65039853	-2.671954298	0.007541092	0.171252183
LOC107383032	900.2371679	-1.076367875	0.40288679	-2.671638539	0.007548191	0.171252183
vill	87.81342165	-2.350573145	0.880406171	-2.669873546	0.007587982	0.171917502
LOC107384816	231.0992363	0.85824444	0.321525117	2.669292054	0.007601132	0.171978239
ubap2l	187.4155409	0.889034893	0.333378524	2.666743143	0.007659018	0.173049566
LOC107381975	6.436800782	2.547949157	0.956029562	2.665136371	0.007695711	0.173435862
espl1	20.66774207	-2.164566203	0.812198667	-2.66506988	0.007697233	0.173435862
LOC107379827	133.9685951	1.040481157	0.390516178	2.664374013	0.007713175	0.173557009
LOC107379521	50.71443825	-1.399064993	0.525682628	-2.661425202	0.007781063	0.174124921
LOC107396805	186.1745947	-0.816988587	0.306991239	-2.661276554	0.007784499	0.174124921
med11	595.600845	0.698779006	0.262587952	2.661123635	0.007788035	0.174124921
LOC107374000	12671.28901	-0.908768322	0.341518507	-2.660963616	0.007791738	0.174124921
LOC107385950	20.0696265	-2.514257283	0.945018226	-2.660538404	0.007801583	0.174124921
LOC107372833	42.22442109	-1.628244955	0.612002606	-2.660519642	0.007802018	0.174124921
LOC107387615	1057.530802	0.722215604	0.271596614	2.659148039	0.007833853	0.174415936
dhrs3	71.37989678	-1.508805011	0.567653294	-2.65796927	0.007861306	0.174415936
slc2a2	12770.38943	-0.692926663	0.260716375	-2.657779604	0.007865731	0.174415936
LOC107396558	1487.590013	0.832891805	0.313456632	2.657119745	0.007881144	0.174415936
LOC107389970	40.36763555	1.030976521	0.388018089	2.657032107	0.007883193	0.174415936
LOC107382215	90.25198585	-0.789433906	0.297147253	-2.656709418	0.007890742	0.174415936
LOC107396541	6.058494386	3.568312952	1.34326262	2.656452207	0.007896764	0.174415936
LOC107391801	89.48876118	1.37693342	0.518362459	2.656313928	0.007900003	0.174415936
LOC107373237	19.05568789	-2.383959886	0.897856847	-2.655167016	0.007926915	0.174775177
LOC107391998	5.786294317	-2.449056703	0.922606261	-2.654498248	0.007942645	0.174887252
LOC107391890	2224.208682	-0.51425882	0.193767819	-2.65399499	0.007954501	0.174913829
LOC107387496	2082.575786	-0.857090394	0.323003132	-2.653504903	0.007966061	0.174933855
filip1l	40.17252465	-1.325988268	0.499850938	-2.652767388	0.007983487	0.175082448
LOC107383432	905.3193475	-1.869054068	0.704796252	-2.651906934	0.00800386	0.17512536
LOC107374395	426.4111896	-0.481027898	0.181421013	-2.651445323	0.008014809	0.17512536
nr1i2	92.48946789	-0.935064187	0.352676743	-2.651334987	0.008017428	0.17512536
agpat3	1474.011966	0.438721747	0.165561159	2.649907437	0.008051383	0.175417991
LOC107397255	9.171597597	1.742464044	0.657564908	2.649873834	0.008052183	0.175417991
cpvl	595.4028996	-0.970020647	0.366487865	-2.646801547	0.008125702	0.176785147
tufm	2754.477986	0.462840611	0.174949982	2.645559644	0.008155591	0.176822487
LOC107388832	593.6889721	-0.95242006	0.360025274	-2.645425552	0.008158824	0.176822487
unc50	529.8446674	0.530053793	0.200368965	2.645388682	0.008159713	0.176822487
wdr36	731.3355166	0.888311414	0.335989014	2.643870412	0.008196403	0.177278341
hsd3b1	85.06642489	-1.864580571	0.705311905	-2.643625547	0.008202334	0.177278341
LOC107373486	20.73687717	1.357519284	0.513666236	2.642804195	0.008222257	0.177475417
LOC107394972	36.64958736	2.47331537	0.937112771	2.639293205	0.008307909	0.178938957
aplf	497.4277236	0.647718042	0.245461779	2.638773517	0.008320655	0.178938957
LOC107383062	255.1286624	1.250827525	0.474109218	2.638268734	0.008333052	0.178938957
gad1	361.8981948	-0.742099217	0.281285183	-2.638244965	0.008333636	0.178938957
LOC107378858	8000.842446	0.486528548	0.184565009	2.636082272	0.008386939	0.179828621
LOC107390194	18.30091457	-2.258550451	0.856914777	-2.635676863	0.008396965	0.179828621
usp30	488.3606391	-0.599713698	0.22766043	-2.634246528	0.008432424	0.180237521
sptbn1	425.8854903	0.810267028	0.307615901	2.634021922	0.008438004	0.180237521
LOC107388999	42.28423914	-2.007218237	0.762464185	-2.63254101	0.008474879	0.180790083
psmb4	2085.27091	0.719235676	0.273327908	2.631402266	0.008503332	0.180854466
atp10a	133.0854493	1.106437246	0.4205789	2.630748346	0.00851971	0.180854466
ogfod3	1721.40918	1.063389289	0.404335455	2.629967957	0.008539292	0.180854466
LOC107386420	14044.79686	-1.243676416	0.472948045	-2.629625872	0.008547888	0.180854466
LOC107373445	33.52568592	-1.279839534	0.486751741	-2.629347625	0.008554886	0.180854466
mesdc2	2662.710458	0.680805717	0.258952986	2.629070731	0.008561855	0.180854466
sec61b	8954.728376	1.246557438	0.474166931	2.628942164	0.008565093	0.180854466
dohh	877.4061645	0.78859433	0.299972709	2.628886915	0.008566484	0.180854466
kif3a	198.8390726	0.572611695	0.217849803	2.628470103	0.008576989	0.180854466
LOC107395370	4356.215174	-0.908771518	0.345855797	-2.627602388	0.008598896	0.18108393
LOC107396009	59.8224856	1.084892851	0.412965877	2.627076261	0.008612203	0.181131943
aamp	593.5627697	0.93446736	0.355926386	2.625451206	0.008653421	0.181766105
slc9a3r1	5609.5893	-0.543243677	0.206982939	-2.624581905	0.008675542	0.181998033
LOC107376188	874.9513712	-0.731810758	0.279043348	-2.622570162	0.00872693	0.182730133
LOC107387506	6744.790521	-2.874580927	1.096423738	-2.621779178	0.008747209	0.182730133
tbrg4	235.2363974	0.849976937	0.324237824	2.621461391	0.008755368	0.182730133
gmppa	1097.958816	0.916103059	0.349509055	2.621113946	0.008764296	0.182730133
sfmbt2	350.6486229	0.791830311	0.302104785	2.621045249	0.008766063	0.182730133
psmb5	620.1090291	0.819428948	0.312754824	2.620036164	0.008792044	0.182839787
clcn1	49.77215426	-1.43045581	0.545980418	-2.619976399	0.008793585	0.182839787
cd302	4669.258876	-0.761770249	0.290832915	-2.619271102	0.008811789	0.182986652
LOC107393127	56.47734501	1.206710895	0.461062807	2.617237556	0.008864463	0.183524278
trip11	361.2867723	0.930755486	0.355625234	2.617236905	0.008864479	0.183524278
LOC107384008	3.41842252	-2.855796549	1.091356482	-2.616740356	0.008877384	NA
drap1	1140.301851	0.468790241	0.179160232	2.616597638	0.008881096	0.183524278
LOC107385685	1010.143041	-0.656090432	0.250746502	-2.616548692	0.008882369	0.183524278
pex2	191.7851096	-0.907408038	0.346975506	-2.615193358	0.008917696	0.184022698
LOC107393810	2.972359351	2.806127434	1.073353785	2.614354626	0.008939619	NA
eif2b1	160.1414429	0.645779099	0.247101536	2.613415965	0.008964213	0.184750509
hpse2	23.07131403	-1.480845808	0.566983844	-2.611795422	0.009006813	0.185395884
gch1	7358.70871	-0.506151341	0.193844653	-2.611118398	0.009024664	0.185530834
LOC107392206	144.4098608	-3.389948121	1.298704577	-2.610253464	0.009047516	0.185705023
lrrn3	4.279246725	2.719083813	1.041797544	2.609992535	0.00905442	NA
LOC107397096	137.4927573	-1.41979832	0.543996048	-2.609942342	0.009055748	0.185705023
nedd4l	1025.954097	-0.740672166	0.283871348	-2.609182544	0.009075881	0.185834841
rnf121	2456.598421	0.479594802	0.183854061	2.608562462	0.009092342	0.185834841
LOC107380514	376.2603335	-1.638816659	0.628278463	-2.608424058	0.009096019	0.185834841
LOC107397007	3.631242115	2.770046285	1.062776354	2.606424461	0.0091493	NA
ubl7	775.4900779	0.470735109	0.18061845	2.606240444	0.009154218	0.186791524
LOC107374759	3.174123263	-2.904196605	1.114432692	-2.605986549	0.009161006	NA
ufm1	1740.494004	0.713795852	0.273935744	2.605705419	0.009168528	0.186851411
hdhd2	121.8372994	-0.667525004	0.256312909	-2.604336271	0.009205239	0.18714966
eprs	608.0298472	0.531955284	0.204274203	2.604123656	0.009210952	0.18714966
LOC107372384	60.70679737	-1.038366213	0.39889002	-2.603139114	0.009237446	0.18714966
gnaq	116.8185564	1.238891559	0.475968265	2.602886895	0.009244245	0.18714966
LOC107389502	21.44413608	-1.816748631	0.698114859	-2.602363504	0.009258366	0.18714966
LOC107383016	64.35635707	-0.858151462	0.329815837	-2.601911026	0.00927059	0.18714966
LOC107372710	9.05115528	-2.077618472	0.798514329	-2.601854964	0.009272106	0.18714966
srp9	1845.316657	0.624532358	0.240041025	2.601773418	0.00927431	0.18714966
LOC107387644	15.06543841	-1.699873622	0.65376606	-2.600125223	0.009318975	0.187629255
LOC107373549	22.73812047	-1.57111563	0.604272431	-2.600012098	0.009322047	0.187629255
LOC107388206	29.90974442	-1.682400955	0.647208818	-2.599471619	0.00933674	0.187629255
opa1	558.0288183	0.650509321	0.250307091	2.598844951	0.009353801	0.187629255
slc8a1	64.87989836	-1.796271027	0.691194089	-2.598793964	0.009355191	0.187629255
LOC107378749	440.8072491	-0.795667215	0.306277009	-2.597867913	0.009380457	0.187906569
LOC107391073	24.35086236	-1.367568281	0.5268413	-2.595787919	0.00943743	0.188817564
tmem136	25.94750605	-1.291038882	0.497516066	-2.594969232	0.009459939	0.188847939
prr15l	3757.858253	-0.902588179	0.347832058	-2.594896465	0.009461942	0.188847939
LOC107385560	756.7151015	-0.930759685	0.358951455	-2.592995998	0.009514388	0.189451468
hsd17b4	4804.271306	-0.544850608	0.210154345	-2.592621185	0.009524762	0.189451468
tram1	15514.84447	0.923101195	0.356072819	2.59245061	0.009529486	0.189451468
LOC107387761	9.836660282	2.424717298	0.935485543	2.591934549	0.009543793	0.189451468
cops4	2373.616906	0.507681508	0.195886219	2.5917163	0.009549849	0.189451468
eps8	433.3082503	-0.7532124	0.290677953	-2.591226448	0.009563454	0.189492515
LOC107376064	4.970808115	-2.970235675	1.146480615	-2.590742168	0.009576921	NA
pcsk1	15.10831154	2.847071569	1.099348073	2.589781744	0.00960368	0.189546211
foxf1	74.81428457	-1.139328947	0.440091732	-2.588844243	0.009629864	0.189546211
LOC107384932	134.3927107	-1.269856116	0.490526538	-2.588761297	0.009632184	0.189546211
deptor	120.7016095	-1.172495492	0.452917931	-2.588759266	0.009632241	0.189546211
cltc	2552.954024	1.000546416	0.386505561	2.588698628	0.009633937	0.189546211
LOC107384046	3334.275849	-0.827058038	0.31950397	-2.588568892	0.009637567	0.189546211
LOC107390794	2212.919796	-0.371758693	0.143634107	-2.588234089	0.00964694	0.189546211
tnmd	46.15472258	-1.277205591	0.49364556	-2.587292773	0.009673336	0.189769612
LOC107393308	3941.768912	-0.90086185	0.348225772	-2.587005107	0.009681416	0.189769612
atg101	1062.104305	0.64703651	0.250163885	2.586450516	0.009697009	0.189848719
scg3	15.22249758	2.278596214	0.881350151	2.585347279	0.009728096	0.190211198
fam91a1	13.08111448	1.806519359	0.698949709	2.584619944	0.009748639	0.190211198
dnajc1	1134.191538	0.600082157	0.232179396	2.584562486	0.009750264	0.190211198
st8sia2	9.743715902	-1.978364269	0.765883814	-2.58311278	0.009791331	0.190785768
cisd1	1828.111862	0.662441146	0.256566721	2.581944934	0.009824526	0.191205762
LOC107384200	114.5247462	0.859987009	0.333157386	2.581323559	0.009842229	0.19132361
LOC107372747	20.96657857	-1.246130749	0.482839606	-2.58083789	0.009856085	0.191366496
asb8	464.6085898	-0.619105597	0.240080998	-2.578736351	0.009916244	0.192307226
pet117	19.8915692	1.351035536	0.524410818	2.576292271	0.009986619	0.193364789
LOC107383710	87.21141154	-0.929926059	0.361229053	-2.574339058	0.01004318	0.193364789
paip2	1410.945565	-0.822874733	0.31964619	-2.574329865	0.010043447	0.193364789
LOC107376861	152.9389652	-1.186068074	0.460806746	-2.57389477	0.010056085	0.193364789
msmo1	17993.13381	-1.074217526	0.417374667	-2.573748748	0.01006033	0.193364789
pld4	24.0193134	-1.8112748	0.703936418	-2.573065912	0.010080201	0.193364789
desi1	1214.797894	0.770538764	0.299471262	2.572997355	0.010082198	0.193364789
cpn1	480.6431068	-0.92646822	0.360091791	-2.572866818	0.010086001	0.193364789
LOC107373533	512.1741995	-1.179448028	0.458421188	-2.572847978	0.01008655	0.193364789
hars	2398.880052	0.86708782	0.337074887	2.572389264	0.010099926	0.193364789
tbccd1	87.80802496	1.048500122	0.4076581	2.57200856	0.010111039	0.193364789
grap	9.835749017	-1.973233128	0.767607971	-2.570626157	0.010151485	0.193364789
mgmt	92.02152769	-1.189638448	0.462963607	-2.569615471	0.010181146	0.193364789
lrrc52	170.3347175	-1.161928175	0.452283845	-2.569024271	0.010198531	0.193364789
LOC107372804	372.9703362	-0.699428868	0.27228461	-2.568741836	0.010206847	0.193364789
LOC107394423	12.163075	-1.365561036	0.531624742	-2.568655911	0.010209377	0.193364789
gss	369.4942288	0.714844411	0.278304999	2.568564752	0.010212063	0.193364789
smpd4	431.42601	0.952344161	0.370795703	2.568379714	0.010217517	0.193364789
syn3	2.953771147	-2.756765405	1.073596145	-2.567786236	0.010235025	NA
LOC107378580	168.1264924	0.582515591	0.226863668	2.567690083	0.010237864	0.193364789
tmem266	7.808315192	2.374225345	0.924685882	2.567602027	0.010240465	0.193364789
LOC107395751	61349.30194	-0.792862833	0.308833838	-2.567279669	0.010249991	0.193364789
LOC107393999	61.25832464	-0.941007241	0.366579733	-2.566991995	0.010258498	0.193364789
LOC107377463	574.6457025	-0.674613011	0.262852577	-2.566507117	0.010272852	0.193364789
LOC107381013	259.1985776	0.793414829	0.309155715	2.566392239	0.010276255	0.193364789
LOC107379324	14.75343686	1.507718877	0.587605691	2.565868405	0.010291787	0.193364789
dgkg	42.9244567	-1.534043724	0.597870517	-2.565846084	0.010292449	0.193364789
LOC107394083	141.0852729	-1.668285852	0.6502146	-2.565746527	0.010295403	0.193364789
LOC107390688	3684.995801	-0.901388316	0.351351539	-2.565488451	0.010303065	0.193364789
rras2	401.0561591	-0.769190139	0.299862735	-2.56514081	0.010313394	0.193364789
panx2	20.35661522	-2.362254172	0.921033479	-2.564786435	0.010323933	0.193364789
LOC107392870	2074.082274	-1.633517263	0.637065323	-2.564128361	0.010343528	0.193511158
LOC107394478	134.4176596	-0.930001886	0.36286435	-2.562946416	0.010378807	0.193784468
n4bp1	135.5926574	0.881165243	0.343822596	2.562848558	0.010381732	0.193784468
LOC107390917	1023.544101	0.9746897	0.38051528	2.561499502	0.010422139	0.194069921
LOC107397019	1175.34806	0.932323598	0.364000492	2.561325102	0.010427373	0.194069921
manf	14071.11799	1.043730474	0.407579757	2.560800572	0.010443128	0.194069921
LOC107385867	262.6619697	-0.985903811	0.385004058	-2.560762126	0.010444284	0.194069921
ppl	77.85373228	1.083119695	0.42315948	2.559601631	0.010479221	0.194499078
pbx3	44.19217991	-1.182251978	0.461988466	-2.559050854	0.010495839	0.194587636
LOC107378480	76.24704383	-1.257158047	0.491620343	-2.557172552	0.010552686	0.195420987
ssr1	2307.293	0.727035002	0.284373734	2.556617985	0.010569522	0.195454301
LOC107380318	2863.979416	-0.893040591	0.349344837	-2.556329728	0.010578283	0.195454301
LOC107378275	16.92076853	-1.570834938	0.614773291	-2.555145061	0.010614355	0.195801248
asl	166.1854561	0.75455196	0.295387458	2.554448194	0.010635626	0.195801248
LOC107376939	1034.937724	0.8976562	0.351441494	2.554212336	0.010642833	0.195801248
LOC107384976	124.5440181	-0.8342293	0.326617201	-2.554149931	0.010644741	0.195801248
LOC107379431	225.1568356	-1.004068263	0.393257764	-2.553206458	0.010673621	0.196112856
LOC107396741	3.461907596	2.956760797	1.15810605	2.553100207	0.010676877	NA
laptm4a	3753.127341	-0.545212398	0.213606219	-2.552418181	0.010697803	0.196213036
smim14	1023.523327	-0.755077548	0.29584778	-2.552250174	0.010702964	0.196213036
accs	303.9181098	-0.789448133	0.309431294	-2.551287306	0.010732581	0.196536652
kncn	17.52607962	1.976687797	0.774949842	2.550729982	0.010749757	0.196631977
LOC107380774	27.40656221	-1.537296768	0.603128719	-2.548870117	0.010807254	0.197339386
zcchc10	117.7198881	-0.838780921	0.329131596	-2.548466724	0.010819761	0.197339386
LOC107391618	59.70881218	-0.879471648	0.345146042	-2.548114538	0.01083069	0.197339386
LOC107396163	35.51320668	1.377981161	0.540824236	2.547927902	0.010836486	0.197339386
porcn	465.7089714	0.99826202	0.391958398	2.546857075	0.010869794	0.197456944
LOC107389820	2226.653829	-0.808379647	0.317405487	-2.546835768	0.010870458	0.197456944
LOC107382995	679.205813	-1.140383562	0.44781309	-2.546561472	0.010879005	0.197456944
dnajc25	1696.748983	0.80100291	0.314596094	2.546131135	0.010892426	0.19748233
glod5	835.8630526	-0.655773702	0.257690466	-2.544811662	0.010933669	0.198011523
LOC107376230	93044.4514	-0.715038437	0.281188817	-2.542912067	0.010993289	0.198700812
fsd2	93.05134176	-2.094229324	0.823643927	-2.542639187	0.011001877	0.198700812
slc10a2	9.414643393	-2.173707497	0.854967659	-2.542444121	0.01100802	0.198700812
LOC107390728	67.05463795	-3.287076992	1.293668415	-2.54089607	0.011056878	0.199247023
ttll5	6.90039523	1.948534978	0.766923247	2.540717062	0.01106254	0.199247023
engase	96.97941154	-0.724368302	0.28530439	-2.538931491	0.011119159	0.19987538
tmem204	299.9300897	-0.625175911	0.246243781	-2.538849543	0.011121764	0.19987538
LOC107378075	4163.298858	3.216561182	1.267191469	2.538338729	0.011138012	0.199899124
ssr4	15379.98327	0.570220623	0.224669399	2.538043126	0.011147425	0.199899124
lrba	91.30521725	1.199146556	0.472785409	2.536344257	0.011201656	0.200554518
LOC107392445	926.8429615	0.703554589	0.277431475	2.535958074	0.011214016	0.200554518
mrps18c	492.6554199	0.479505101	0.189097756	2.535752465	0.011220602	0.200554518
LOC107373081	9.986732356	3.281481892	1.294779295	2.534394785	0.011264175	0.201050736
LOC107395239	101.6524511	1.234686074	0.487282356	2.533820606	0.011282648	0.201050736
LOC107374388	9840.980962	-0.613261309	0.242037505	-2.533744961	0.011285083	0.201050736
bace2	233.9244702	-0.881336568	0.347989671	-2.532651515	0.011320343	0.201460413
plag1	44.24938879	-0.848764501	0.335216733	-2.531987274	0.011341811	0.201624008
ntng2	32.90164884	1.011269994	0.399699462	2.530075948	0.011403784	0.202506546
LOC107392984	166.4722759	-1.32630475	0.524306328	-2.529637122	0.011418055	0.202541003
sox2	3.804346741	3.046041587	1.204485382	2.528915363	0.011441561	NA
LOC107382312	52.83093969	-1.046314967	0.41374796	-2.528870399	0.011443027	0.202765012
LOC107378498	3983.516496	-0.643409319	0.254552135	-2.527613135	0.011484082	0.203273197
csgr08h18orf63	4.022964511	2.445449665	0.967549902	2.527466191	0.011488889	NA
LOC107395367	6360.702611	1.38300319	0.547380843	2.526583106	0.011517813	0.203650811
LOC107379738	3769.77315	-0.821426588	0.325406925	-2.524305801	0.011592704	0.204585648
caprin1	1156.076335	-0.799567288	0.316820161	-2.523726033	0.011611838	0.204585648
LOC107385142	4.794129455	-2.890957834	1.145567286	-2.523603693	0.01161588	NA
slc35b1	3475.513391	1.217256404	0.48241684	2.523246088	0.0116277	0.204585648
LOC107382208	142.7628856	-0.967710751	0.383525407	-2.523198552	0.011629272	0.204585648
LOC107397011	3.705452403	-2.509844849	0.994784282	-2.523004128	0.011635704	NA
LOC107393790	63.98639695	1.369625451	0.542965173	2.522492267	0.011652651	0.204585648
ubn2	23.95700259	0.883835271	0.35040073	2.522355675	0.011657177	0.204585648
LOC107372840	9.550878323	1.471656244	0.583450004	2.522334792	0.01165787	0.204585648
LOC107372846	45.58905857	-1.128850237	0.447755079	-2.521133295	0.011697753	0.205021496
xkr9	7.845388997	-2.135860176	0.847282764	-2.520835153	0.011707669	0.205021496
LOC107375594	196.7911093	-0.715250783	0.283832312	-2.519976593	0.011736264	0.205120185
cep19	70.90223555	-0.609317901	0.241800863	-2.519916153	0.011738279	0.205120185
LOC107391405	978.6460205	1.185352052	0.470802977	2.517724208	0.011811577	0.206181678
LOC107381850	42.034782	-1.164490942	0.462712899	-2.516659779	0.011847317	0.206586016
ttyh3	453.6315384	-0.661739255	0.263024593	-2.515883582	0.01187344	0.20682197
cbx1	909.0356298	-0.629048184	0.250105198	-2.51513439	0.011898702	0.207042453
LOC107383813	29.27888279	-1.449580758	0.576527829	-2.514329206	0.011925905	0.20729621
LOC107397286	7.137626611	1.483978932	0.590406961	2.513484819	0.011954492	0.207398309
znhit1	332.2641957	0.793811832	0.315830629	2.513409906	0.011957031	0.207398309
strap	1661.876326	0.819948874	0.326293619	2.512917279	0.011973741	0.207469056
LOC107382384	341.0743668	0.78005507	0.310683921	2.510767427	0.012046904	0.207655468
LOC107396791	186754.2089	-1.980197601	0.788754406	-2.51053761	0.012054748	0.207655468
immt	984.8286121	0.47854977	0.190617209	2.510527625	0.012055089	0.207655468
akirin1	412.4802553	-0.567845278	0.226232022	-2.510012828	0.012072678	0.207655468
LOC107381676	92.89399695	-1.084998795	0.432291092	-2.509880067	0.012077217	0.207655468
LOC107384785	1318.139434	0.755330875	0.301023937	2.509205354	0.012100312	0.207655468
LOC107378660	310.6917921	-0.908848742	0.362236115	-2.508995387	0.012107507	0.207655468
itih2	66840.59045	-0.585781638	0.233475457	-2.508964526	0.012108564	0.207655468
arfgef3	74.19993938	1.008002407	0.401797121	2.508734765	0.012116442	0.207655468
LOC107373154	190.7524458	-0.810664839	0.323183181	-2.508375707	0.012128763	0.207655468
LOC107394074	800.7249888	-0.80512901	0.321066595	-2.507669823	0.012153017	0.207655468
egln1	974.5657945	-0.641457082	0.255804477	-2.50760694	0.012155179	0.207655468
LOC107380865	48.11545515	-2.258471738	0.900749311	-2.507325523	0.012164862	0.207655468
zdbf2	110.9589017	1.018024132	0.406030084	2.507262816	0.012167021	0.207655468
LOC107391219	23.23993343	-1.041821951	0.415555844	-2.507056433	0.012174127	0.207655468
fam120c	532.1216473	0.437797549	0.174694208	2.506079363	0.012207822	0.207845971
flnc	5.864770546	1.992542593	0.795157787	2.50584554	0.012215897	0.207845971
LOC107379976	1710.107258	0.922356893	0.368113386	2.50563258	0.012223256	0.207845971
LOC107395165	61.02173383	-1.041236514	0.415686067	-2.504862678	0.012249894	0.208002354
tgfbi	1328.587384	-0.812617573	0.324467635	-2.504464193	0.012263702	0.208002354
LOC107374602	118.3442779	-0.716867117	0.28625794	-2.504269814	0.012270442	0.208002354
LOC107389801	9.131329003	-1.95412034	0.780473044	-2.503764038	0.012287995	0.208085169
errfi1	1756.7893	-1.6847537	0.673265078	-2.502363119	0.012336732	0.208695325
LOC107392522	5007.394604	-0.732171653	0.293111786	-2.497926352	0.012492214	0.211108142
txnl1	1590.050662	0.88843038	0.355737203	2.497434548	0.012509556	0.211183927
ggcx	4187.259875	0.568820145	0.22793023	2.495588872	0.012574825	0.212016779
rad23b	1151.503587	0.701895229	0.281307678	2.495115786	0.012591604	0.212016779
pm20d1	427.3318911	-0.722243602	0.2894826	-2.494946505	0.012597612	0.212016779
dnajc17	175.885009	-0.655843669	0.262932092	-2.494346221	0.012618939	0.212158337
mmp11	4.793182986	-2.75233564	1.103475793	-2.494241973	0.012622646	NA
nmb	5.069500288	2.570179815	1.030729006	2.493555338	0.012647087	NA
LOC107375971	99.0632113	-3.079486594	1.235379054	-2.492746323	0.012675937	0.212898718
ndrg4	48.5381264	-1.038720506	0.416766029	-2.49233487	0.012690633	0.212927815
copg2	3904.353586	0.856657404	0.343788702	2.491813716	0.012709267	0.213022885
fubp1	4986.284626	0.678269295	0.272286613	2.49101227	0.012737972	0.213195966
tm7sf2	1849.5088	-0.803171004	0.322482163	-2.490590477	0.012753102	0.213195966
mrpl24	933.4740167	0.402515538	0.161624316	2.49043923	0.012758531	0.213195966
LOC107372320	26.90643983	-1.440472298	0.578487869	-2.490064833	0.012771979	0.213203796
LOC107397109	36.06722281	1.176923078	0.47281084	2.489204939	0.012802914	0.213503216
LOC107396423	1207.062687	-0.649631019	0.261042935	-2.488598354	0.012824776	0.213650881
tbc1d32	26.79208958	1.133566407	0.455589753	2.488129725	0.012841688	0.213715877
psma5	1363.253493	0.83257444	0.334697272	2.487544742	0.012862827	0.213851013
nek1	36.24652337	0.873946169	0.351400314	2.487038668	0.01288114	0.21393893
LOC107375262	8.721945117	-2.137910565	0.860706648	-2.483901535	0.012995173	0.215614868
smad3	844.6628421	-0.580884651	0.234031672	-2.482077093	0.013061901	0.21599719
LOC107373126	400.4153144	-1.231250806	0.496103563	-2.481842297	0.013070511	0.21599719
slc8b1	1622.736561	0.673167253	0.271265843	2.481577648	0.013080221	0.21599719
LOC107391587	440.0376598	-0.565699594	0.227965559	-2.481513416	0.013082579	0.21599719
fam188a	444.3175013	0.657783574	0.26508122	2.481441625	0.013085214	0.21599719
ost4	1825.88018	0.656624225	0.264706048	2.480578849	0.013116925	0.21599719
ssr3	5982.401711	0.672551345	0.271142937	2.480430993	0.013122366	0.21599719
LOC107387146	20.22408446	3.13482135	1.263835733	2.480402529	0.013123414	0.21599719
LOC107377196	131.6643178	0.786043864	0.317007504	2.479574947	0.013153908	0.216245414
phf8	169.4082789	-0.689515653	0.278111349	-2.479279096	0.013164825	0.216245414
psmb2	1166.425598	0.739844224	0.298457652	2.478891797	0.013179128	0.216264092
msmb	7224.74701	-0.829722076	0.334785407	-2.4783699	0.013198424	0.216275947
LOC107396751	949.7980902	-0.959553627	0.387204035	-2.478160192	0.013206184	0.216275947
cbx6	87.85890396	-1.006552522	0.406282577	-2.477469078	0.013231787	0.216479422
psmc6	2251.836716	0.795671906	0.321244024	2.476845785	0.013254916	0.21664204
pax5	95.13033917	-1.074451302	0.433883304	-2.4763601	0.013272963	0.216686008
LOC107395009	48.1180834	-1.975008249	0.797640339	-2.476063649	0.013283989	0.216686008
prelp	37.34774675	-0.922449726	0.372657718	-2.475327041	0.013311422	0.216716456
LOC107376754	585.4880823	0.908868425	0.367215272	2.475028942	0.013322538	0.216716456
cdc20b	7.177459282	-2.212154942	0.89412107	-2.474111187	0.013356812	0.216716456
mpv17l	168.9082696	-1.510430734	0.610530503	-2.473964408	0.013362301	0.216716456
tapbpl	42.68068308	-1.964967239	0.794440027	-2.473399089	0.013383459	0.216716456
LOC107386446	45.09543726	-0.921972401	0.372759187	-2.473372709	0.013384448	0.216716456
LOC107374531	11161.46588	-0.799646997	0.323347195	-2.473029016	0.013397327	0.216716456
scg5	7.005653587	2.77223109	1.120995637	2.473007921	0.013398117	0.216716456
LOC107382604	12.40740266	1.454767416	0.588315882	2.472765841	0.013407196	0.216716456
samd10	20.68026947	-1.536690125	0.621516839	-2.472483493	0.013417791	0.216716456
adrm1	1241.091039	0.645545611	0.26118781	2.471576342	0.013451883	0.217007457
ptger3	27.89052934	-1.455461325	0.588945293	-2.471301395	0.013462231	0.217007457
rbl2	174.6429115	0.999540906	0.404618625	2.470328462	0.013498904	0.217299546
ppp3r1	994.8081891	-0.605553726	0.245174508	-2.469888611	0.013515513	0.217299546
rnls	288.1093511	0.618916321	0.250633963	2.469403244	0.013533861	0.217299546
LOC107377064	23.44528974	-1.591850491	0.644685442	-2.469189448	0.01354195	0.217299546
lin7a	111.4820084	-0.786044586	0.318356623	-2.46906937	0.013546496	0.217299546
LOC107372750	894.5200391	-0.903125396	0.365919989	-2.468095276	0.013583416	0.217679211
angptl6	1020.725025	-0.649869046	0.263524529	-2.466066632	0.013660592	0.218625216
stip1	3908.503659	1.003627181	0.407039468	2.465675347	0.013675522	0.218625216
pitrm1	546.5451489	0.852124798	0.345620053	2.465495828	0.013682377	0.218625216
LOC107389619	25.76488002	1.486242666	0.602956541	2.464925023	0.013704192	0.218760476
LOC107375819	343.0245645	-0.73028928	0.296336162	-2.464394741	0.013724487	0.218760476
tyr	4.121245177	-2.747926481	1.115234938	-2.463988876	0.013740038	NA
nus1	3113.381789	0.443296023	0.179925004	2.463782206	0.013747962	0.218760476
alg12	1160.870209	0.643742346	0.261302108	2.463594156	0.013755176	0.218760476
LOC107392297	1078.338314	-0.516446394	0.20963628	-2.463535383	0.013757432	0.218760476
hnrnph1	404.9650201	0.684148528	0.277887217	2.461964736	0.013817825	0.219508314
LOC107390654	48.39898931	-1.226967698	0.498558638	-2.461029865	0.013853883	0.219842082
ets1	7.158779928	-1.69090621	0.687157321	-2.460726472	0.013865603	0.219842082
bfar	1601.085904	-0.779784792	0.317020644	-2.459728752	0.013904206	0.220108106
LOC107381331	1544.53844	1.048419486	0.426256036	2.45960033	0.013909181	0.220108106
LOC107380883	267.6786072	-0.947057159	0.385122468	-2.459106488	0.01392833	0.220198984
reps2	85.9849089	-0.835927313	0.340227384	-2.456966583	0.014011572	0.221302001
LOC107389011	6236.358479	-1.114858793	0.453921766	-2.456059338	0.014046996	0.221648375
LOC107390924	1582.675324	0.387081276	0.157655026	2.455242215	0.014078969	0.221939678
alad	1505.004013	0.589597017	0.240238029	2.454220178	0.01411905	0.22221484
LOC107382362	519.2986194	0.617925545	0.251792384	2.454107365	0.014123481	0.22221484
LOC107372333	157.0050409	0.76738487	0.312804814	2.453238685	0.014157636	0.222539075
relb	170.4838649	1.823526331	0.743784511	2.45168635	0.014218854	0.223287665
psma6	1396.740174	0.691359849	0.282060549	2.451104385	0.014241865	0.223435403
LOC107376114	2574.55058	0.695967276	0.284022498	2.450394886	0.014269962	0.223662592
clnk	13.34724699	1.93526065	0.789954679	2.449837569	0.014292067	0.223795515
LOC107387629	706.2066418	0.852991801	0.348476976	2.447770904	0.014374302	0.224656433
LOC107377002	60.56127416	-1.07368197	0.438647881	-2.447708097	0.014376808	0.224656433
psmd12	2160.936182	0.782148139	0.319579929	2.44742572	0.014388078	0.224656433
LOC107397221	63.78888781	-0.94835197	0.38759944	-2.446732042	0.014415797	0.22487548
ube3c	506.5386398	0.940037795	0.384445018	2.445181367	0.014477932	0.225511816
ndrg3	806.2317645	0.762170095	0.311722307	2.445029048	0.014484048	0.225511816
LOC107377991	498.4230427	-0.698637803	0.285822681	-2.444304983	0.014513152	0.225647878
LOC107378213	214.7960818	-0.801509956	0.327973737	-2.443823589	0.014532531	0.225647878
LOC107393892	188.681545	-0.92553785	0.378730958	-2.443787155	0.014533998	0.225647878
srprb	1953.58384	0.868575466	0.355650553	2.442215987	0.01459741	0.226363596
cog4	1015.992107	0.770648899	0.315585871	2.441962614	0.014607659	0.226363596
pdxdc1	345.0979238	0.795584628	0.325932383	2.440949927	0.014648686	0.226785402
cfap77	33.04673489	0.913335255	0.374496985	2.438832064	0.014734814	0.227904007
tnfaip2	1240.471828	2.335733183	0.95790795	2.438369139	0.014753699	0.227981436
LOC107396920	192.1309002	-0.760618919	0.312075484	-2.437291484	0.014797746	0.22838153
jazf1	24.36497588	-1.181035219	0.484644349	-2.436911155	0.014813318	0.22838153
hpn	3282.728143	-0.779504673	0.319899642	-2.436716303	0.014821302	0.22838153
syt4	23.14515095	-1.728481778	0.709466668	-2.436311466	0.014837902	0.228423037
pigg	284.6156821	0.75097545	0.308386394	2.43517699	0.014884507	0.228918868
LOC107383580	18.13860513	-2.675260457	1.098843484	-2.434614661	0.014907656	0.228918868
LOC107393680	65019.94285	-0.671119735	0.275669195	-2.434511174	0.014911919	0.228918868
bcar3	5.153057282	-2.250323059	0.924891835	-2.433066197	0.014971563	NA
mark3	335.4569074	-0.515287179	0.21182891	-2.432563052	0.014992381	0.229929113
rsf1	92.59460257	0.834310358	0.34304502	2.432072493	0.015012702	0.229929113
LOC107390231	87.39206229	-1.013292859	0.416705803	-2.43167446	0.015029208	0.229929113
LOC107388784	171.2169179	-0.532336977	0.21892765	-2.431565762	0.015033719	0.229929113
ccdc167	729.3911405	0.753285613	0.309941249	2.430414201	0.015081576	0.229970579
LOC107375755	29.92444105	-0.964513317	0.396878704	-2.430247095	0.015088532	0.229970579
mfsd6	461.9573822	0.6499344	0.267475846	2.429880711	0.015103793	0.229970579
psmb7	1714.505841	0.630525999	0.259490089	2.429865443	0.015104429	0.229970579
slc33a1	1563.503545	0.898753676	0.369999844	2.429065014	0.015137818	0.229970579
LOC107391613	1025.852374	-1.182683113	0.486910158	-2.428955513	0.01514239	0.229970579
prpf8	1172.291716	0.830588444	0.341979987	2.428763303	0.01515042	0.229970579
tmem196	41.64903569	-0.998087077	0.410981662	-2.428544069	0.015159583	0.229970579
tspo	2836.539076	0.473441767	0.194954281	2.428475876	0.015162434	0.229970579
vwa1	91.88017228	-1.257550868	0.518028215	-2.427572151	0.015200263	0.230084589
bbs2	54.92159679	0.853321494	0.351534839	2.427416571	0.015206784	0.230084589
LOC107395872	2706.109222	-0.716956494	0.295388619	-2.427163564	0.015217394	0.230084589
rftn2	91.44949348	-0.693458446	0.285750218	-2.426799361	0.015232677	0.230084589
megf8	118.6079059	0.608186523	0.250632704	2.426604802	0.015240848	0.230084589
haao	5451.970566	-0.783992952	0.323123918	-2.426291924	0.015253995	0.230084589
LOC107394324	40.41647757	-0.810656478	0.334379756	-2.424358721	0.015335449	0.230604121
syngr3	45.3789625	2.17941793	0.898983931	2.424312444	0.015337404	0.230604121
LOC107392085	88.76111738	-0.798894157	0.329568756	-2.424059148	0.015348105	0.230604121
csgr17h1orf210	2466.410346	-0.898374676	0.370620154	-2.42397686	0.015351584	0.230604121
nbea	7.71593597	-1.945394713	0.802618444	-2.423810129	0.015358633	0.230604121
LOC107385371	624.7528285	-0.615478651	0.25398688	-2.423269462	0.015381513	0.230736737
LOC107395373	2228.879576	-0.553179563	0.228399183	-2.421985731	0.015435957	0.231134626
lad1	339.5125012	-1.154868575	0.476828192	-2.421980484	0.01543618	0.231134626
srp54	3066.918783	0.460922674	0.190372029	2.421168054	0.015470723	0.231440893
LOC107384801	5.392538731	2.104676771	0.869405327	2.420823413	0.015485398	NA
LOC107384049	552.9064723	-0.953453641	0.393979176	-2.420061008	0.015517903	0.23193547
LOC107396798	5.312623584	-2.376674736	0.982179239	-2.419797366	0.015529158	NA
ghr	1336.921426	-0.819834038	0.339018218	-2.418259534	0.015594949	0.232875125
sqle	2443.198409	-1.518646632	0.62822056	-2.417378115	0.015632769	0.233227844
got2	6113.949804	-0.457900479	0.189493132	-2.416448948	0.015672724	0.233503226
habp2	137160.7277	-0.861816242	0.356669517	-2.416287912	0.015679658	0.233503226
LOC107380019	236.6077051	-0.932230973	0.385920981	-2.415600651	0.01570928	0.233732459
LOC107391086	1345.568843	0.61868265	0.256262438	2.414254137	0.01576746	0.234376832
LOC107394474	189.0402443	-0.789416905	0.327024449	-2.413938495	0.015781126	0.234376832
LOC107387841	76.13129028	-0.839405844	0.34782383	-2.413307464	0.015808478	0.234570961
LOC107386409	80.73036232	-0.949574433	0.39367557	-2.412073557	0.015862081	0.234734896
LOC107376651	5615.359091	-1.219471419	0.505599869	-2.411929854	0.015868334	0.234734896
LOC107395284	31.05534536	1.545830014	0.640972197	2.411695891	0.01587852	0.234734896
LOC107395150	1317.570996	0.742587233	0.307921559	2.411611695	0.015882186	0.234734896
LOC107384302	1316.17813	0.845163535	0.350485223	2.411409892	0.015890978	0.234734896
LOC107397276	3.941233863	2.48712069	1.031730848	2.410629375	0.015925022	NA
LOC107376694	51.55875145	-1.317117295	0.546526298	-2.409979719	0.015953407	0.235369325
LOC107381153	514.3083702	-0.758143266	0.314674329	-2.409294929	0.015983376	0.235369325
aga	159.6288601	-0.742981819	0.308428707	-2.408925634	0.015999558	0.235369325
c8b	53654.09517	-1.211632299	0.502988413	-2.408867216	0.016002119	0.235369325
LOC107380964	346.7101864	2.795176271	1.160502271	2.408591815	0.016014198	0.235369325
LOC107386982	197.2476892	-0.680993056	0.282750197	-2.408461823	0.016019902	0.235369325
LOC107374192	146.1491536	0.726215541	0.301665875	2.407350656	0.016068733	0.235875787
LOC107381824	546.5601337	0.71653443	0.297715628	2.406774664	0.016094097	0.236016335
copz1	2640.044034	0.398221647	0.165478829	2.406480943	0.016107044	0.236016335
LOC107379861	176.8371702	-0.983698792	0.408942433	-2.405470091	0.016151674	0.236422423
prss35	62.02561848	-0.921475393	0.383143284	-2.405041227	0.016170641	0.236422423
LOC107385242	16.2012882	-1.515271951	0.630116779	-2.404747821	0.016183629	0.236422423
LOC107392781	56.18419355	0.842190273	0.350266493	2.404427171	0.016197833	0.236422423
rassf4	63.76714521	-1.27523843	0.530415241	-2.404226597	0.016206724	0.236422423
ube2w	439.9000234	-0.607171792	0.252722158	-2.402526939	0.016282235	0.237313217
LOC107387974	55.55761918	-1.410156951	0.587332712	-2.400950809	0.016352535	0.238126536
LOC107381875	477.0068325	0.374423551	0.156002113	2.400118456	0.016389767	0.238252779
LOC107379256	4.337869265	-2.949717065	1.229054266	-2.399989282	0.016395552	NA
dicer1	114.4090073	0.984320127	0.410159794	2.399845481	0.016401994	0.238252779
npl	1111.857534	-0.995602392	0.414871548	-2.399784694	0.016404718	0.238252779
mras	80.62368079	-0.798117806	0.332693477	-2.398958387	0.016441783	0.238346323
ppip5k1	228.2569922	0.720304963	0.300286914	2.398722453	0.01645238	0.238346323
LOC107374720	398.1479545	0.653536778	0.272511287	2.398200772	0.016475832	0.238346323
sema5b	7.055644659	2.031389392	0.847084946	2.398094076	0.016480632	0.238346323
sigmar1	2357.876862	-0.574818749	0.239723528	-2.397840354	0.016492051	0.238346323
LOC107379499	1893.114599	0.727767503	0.303555972	2.397473841	0.01650856	0.238346323
slco2a1	2610.023632	-1.124407821	0.469015015	-2.397381287	0.016512731	0.238346323
gcg	165.4493324	2.885580394	1.20383514	2.396989668	0.01653039	0.238391732
pudp	592.4888578	0.606237906	0.253070718	2.395527661	0.016596462	0.238890613
wasf2	361.3021712	-0.742100114	0.309803584	-2.395389051	0.016602738	0.238890613
LOC107374748	13.99280386	-2.386639105	0.996401126	-2.395259341	0.016608613	0.238890613
LOC107396833	10.46885199	-2.53042285	1.056804144	-2.394410417	0.016647109	0.239219091
LOC107383219	12.48547796	-3.025962564	1.263939942	-2.394071477	0.016662501	0.239219091
LOC107384872	465.9407486	0.705603348	0.294763684	2.393793356	0.016675141	0.239219091
LOC107377563	14.59576595	2.938330667	1.227729423	2.393304756	0.016697365	0.239328905
LOC107379394	58194.21331	-1.007110042	0.420964004	-2.392389924	0.016739048	0.239717183
tm9sf2	4966.530063	0.48768852	0.203894398	2.391868168	0.016762862	0.239849107
LOC107372682	47.07697975	0.90312853	0.377790837	2.390551707	0.01682308	0.240272738
LOC107395809	248.5425913	-1.130757368	0.473043743	-2.390386481	0.016830651	0.240272738
LOC107397032	78.17804912	0.77966652	0.326184528	2.390262112	0.016836352	0.240272738
LOC107391381	25.05823739	3.198139941	1.338271494	2.389754212	0.016859652	0.240396386
gpr137b	127.5524011	-0.954553442	0.399523252	-2.389231257	0.016883671	0.240530079
LOC107381606	241.3809843	-0.781982366	0.327358547	-2.388764162	0.01690515	0.240627382
LOC107389805	404.9367642	-2.665105451	1.116041136	-2.387999299	0.016940374	0.240919987
LOC107397196	2727.473842	0.989705166	0.414823001	2.385849302	0.017039732	0.242008214
a1cf	22205.72383	-0.541533714	0.226990942	-2.385706277	0.01704636	0.242008214
LOC107384330	543.5696661	1.596208994	0.669583208	2.383884445	0.017130981	0.242919717
hspa9	4027.080861	0.982327169	0.41210397	2.383687708	0.017140141	0.242919717
LOC107379815	48.5201389	-1.226715049	0.514836967	-2.382725267	0.017185014	0.243074375
hspbp1	550.5210962	0.843377613	0.353961233	2.382683566	0.017186961	0.243074375
LOC107377658	34413.97187	-0.780968942	0.327796392	-2.382481816	0.017196381	0.243074375
LOC107382005	15.64702915	-1.385106269	0.581443603	-2.382185067	0.017210246	0.243074375
bbs9	24.34116578	-1.116205441	0.468741343	-2.381282251	0.017252487	0.243461645
LOC107375542	11.71297221	-1.696770631	0.712708021	-2.380737385	0.017278025	0.243612732
plin2	1202.974358	1.360996372	0.571870651	2.379902466	0.017317221	0.243720715
entpd4	1701.672517	0.920326804	0.386719175	2.379832352	0.017320516	0.243720715
nfkb1	182.46021	1.007169037	0.423263598	2.379531434	0.017334664	0.243720715
msmp	3.488208866	-2.252616099	0.946720132	-2.379389667	0.017341334	NA
LOC107382121	31.28008278	-1.59578198	0.670739217	-2.379139223	0.01735312	0.243720715
LOC107375340	7.828288987	-2.562190322	1.077116956	-2.37874848	0.017371525	0.243720715
LOC107383559	10.64838996	1.967585029	0.827174847	2.378680923	0.017374708	0.243720715
twf2	3.917899376	-2.409582586	1.013505655	-2.377473253	0.017431707	NA
LOC107384130	27.35189677	1.634793849	0.687701721	2.377184467	0.017445361	0.244250729
LOC107393613	1207.404764	-0.979384793	0.412022447	-2.377018046	0.017453234	0.244250729
LOC107378176	346753.8289	-0.918141906	0.386271142	-2.376936314	0.017457102	0.244250729
LOC107376685	3.478082238	-2.490552974	1.047978429	-2.376530762	0.017476304	NA
bcl6	134.920853	-1.265797071	0.532864241	-2.375458841	0.017527147	0.245022057
nfkbid	5.278387227	2.453840948	1.03319389	2.375005284	0.017548699	NA
stt3a	19250.96609	0.631433495	0.265891737	2.374776674	0.017559571	0.24526659
ltbr	69.34399038	-0.933717776	0.393342663	-2.373802444	0.017605968	0.24552529
LOC107396026	818.7557207	0.632951731	0.266645198	2.373760095	0.017607987	0.24552529
LOC107377282	3152.824246	-0.92142786	0.388413593	-2.372285308	0.017678434	0.245920816
xdh	4147.723956	-0.699141769	0.294714181	-2.372270541	0.01767914	0.245920816
LOC107383755	6.28899811	-2.149430931	0.90608181	-2.372226114	0.017681266	0.245920816
LOC107397318	7.098216525	-2.198423986	0.92694714	-2.37168215	0.017707316	0.246074769
LOC107390482	29.09543726	-2.135006783	0.9008652	-2.369951445	0.017790421	0.246835171
hapln4	21.03916887	-1.363425839	0.57530536	-2.369916804	0.017792088	0.246835171
gm2a	454.1227082	-0.75840428	0.320122597	-2.369105735	0.017831155	0.246873048
plp2	102.7142369	-0.930308807	0.392724719	-2.368857275	0.017843138	0.246873048
kmt2a	93.14544835	0.959791949	0.405202164	2.368674292	0.017851967	0.246873048
mrc2	54.6932004	-0.955230654	0.403311082	-2.368471126	0.017861775	0.246873048
aptx	117.7243441	1.061381028	0.448204586	2.368072663	0.017881024	0.246873048
LOC107385256	71.97817696	-1.454765559	0.614346027	-2.367990504	0.017884995	0.246873048
LOC107390365	121.5625152	1.167865672	0.493311944	2.367397925	0.017913661	0.247061118
LOC107384267	10.53245285	1.785634452	0.754949884	2.365235747	0.018018597	0.248299895
ntrk1	115.3846589	-0.928563043	0.393099566	-2.362157388	0.018168927	0.249702813
mnat1	318.8792848	0.462297527	0.195726881	2.361952148	0.018178989	0.249702813
LOC107377187	111.2811692	-0.79347142	0.335964977	-2.36176826	0.018188008	0.249702813
spg7	774.7196575	0.591154372	0.250307177	2.361715628	0.01819059	0.249702813
kat7	396.9302163	-0.592170439	0.250749999	-2.361596973	0.018196412	0.249702813
ctbs	1304.9758	-0.871638482	0.369152069	-2.361190834	0.018216354	0.249767804
abca12	3.713177597	-2.9436196	1.24689034	-2.360768631	0.018237105	NA
LOC107372900	13.52200821	-1.756388682	0.744080563	-2.360481873	0.01825121	0.250037014
LOC107393014	53364.50171	-0.532497506	0.225684282	-2.359479805	0.018300577	0.250504397
LOC107384648	3.806161899	2.348170061	0.99549204	2.358803453	0.018333963	NA
aqp8	3.736508266	-2.780020713	1.178727161	-2.35849381	0.018349266	NA
LOC107386612	904.1933366	-1.161503546	0.492626463	-2.35777741	0.018384713	0.251331883
LOC107382811	2374.930767	-1.031911452	0.437688722	-2.357637747	0.018391631	0.251331883
LOC107384812	1335.287833	0.6670484	0.283051775	2.356630341	0.018441595	0.251515062
vgll4	79.56984639	-0.954950654	0.405239221	-2.35651093	0.018447525	0.251515062
mgat2	640.7974594	-0.396230102	0.168147647	-2.356441552	0.018450971	0.251515062
tjp2	296.8476383	0.645699752	0.274090877	2.355787102	0.018483508	0.251681482
rbp4	89513.90468	-1.036462325	0.440043914	-2.355361116	0.018504713	0.251681482
LOC107372582	371.4486277	0.830277735	0.352588505	2.35480659	0.018532349	0.251681482
rad1	37.47694611	0.991865857	0.421244525	2.354608307	0.018542239	0.251681482
LOC107383658	2.690864591	-2.705402931	1.149011673	-2.354547821	0.018545257	NA
LOC107382922	25.28421353	-1.524827899	0.647631018	-2.354470148	0.018549134	0.251681482
ankrd27	85.45444642	-0.728653213	0.309492258	-2.354350371	0.018555112	0.251681482
LOC107384361	32.41641248	-1.442043216	0.612717242	-2.353521523	0.018596531	0.252035167
LOC107380969	4.362276376	2.266824544	0.963198931	2.353433411	0.018600939	NA
LOC107379661	596.9248363	0.922451657	0.392046158	2.352915947	0.018626844	0.252097161
pik3r1	6875.046652	-1.302044205	0.553401924	-2.352800284	0.018632639	0.252097161
ccdc12	235.2250993	0.681331945	0.289649453	2.352263872	0.018659533	0.252097161
xylb	1268.93638	0.648543398	0.27571723	2.352204823	0.018662495	0.252097161
cyth1	253.6885747	-0.925540348	0.393604964	-2.351444804	0.018700664	0.252230528
park2	851.4738901	-0.616195314	0.262071317	-2.351250497	0.018710433	0.252230528
LOC107383111	5.883724667	2.396687382	1.019393537	2.351091405	0.018718435	0.252230528
LOC107376909	377.7661543	-0.602922193	0.256493054	-2.350637509	0.018741281	0.252331385
LOC107386209	5.379667492	-2.388796469	1.016852509	-2.349206447	0.018813472	NA
larp4b	104.2101137	0.809895035	0.344847711	2.348558533	0.018846237	0.253536679
LOC107374935	64.55805656	-1.430477908	0.609186334	-2.348177937	0.018865506	0.253588223
eif5b	593.2661855	0.632257469	0.26934311	2.347405396	0.018904673	0.25390692
yars	2136.451883	0.949982424	0.405256887	2.34414875	0.019070564	0.255123586
ppa1	1166.500045	0.828869111	0.353630829	2.3438825	0.019084183	0.255123586
uggt2	17.46533217	1.396312872	0.595747957	2.343798005	0.019088506	0.255123586
dpy19l3	12.89704254	1.440456143	0.614635466	2.34359425	0.019098936	0.255123586
LOC107392981	751.3239852	0.619340576	0.264294864	2.343369699	0.019110436	0.255123586
LOC107389742	161.1870957	-0.839763867	0.35837513	-2.343253749	0.019116377	0.255123586
iyd	7697.210604	-0.701261411	0.299306569	-2.342953631	0.019131761	0.255123586
gmds	271.4896142	1.102647986	0.470631431	2.342911914	0.0191339	0.255123586
LOC107373230	48.9559932	-1.241939261	0.530099811	-2.342840417	0.019137567	0.255123586
dsp	517.1355442	-0.794788091	0.339277964	-2.342586832	0.019150577	0.255123586
rasef	2665.305374	-1.230624849	0.525425426	-2.342149406	0.019173038	0.25521582
LOC107394482	115.9163801	0.876519346	0.374313248	2.341673321	0.01919751	0.255334656
gfpt1	3696.806226	0.701313725	0.299622925	2.340654427	0.019249976	0.255825324
gja5	22.70703598	-1.198902271	0.512495178	-2.339343517	0.019317662	0.256496071
gpr180	149.7043854	1.197323571	0.511953011	2.338737239	0.019349037	0.256496071
LOC107381464	4.107371212	-2.214235007	0.946795533	-2.338662286	0.019352918	NA
LOC107385598	158.5559841	-0.711406292	0.304199486	-2.338617668	0.01935523	0.256496071
chchd2	3593.882499	0.870394242	0.372227616	2.338338707	0.019369685	0.256496071
LOC107395285	4140.896166	-1.021268805	0.436781578	-2.338168221	0.019378523	0.256496071
pdzd11	957.369443	-0.430858313	0.184350942	-2.337163605	0.019430679	0.256513857
LOC107388014	22.88220957	-1.60823647	0.68814213	-2.337070206	0.019435534	0.256513857
LOC107375978	160.3774427	-0.618793494	0.264797765	-2.336853159	0.019446821	0.256513857
LOC107376501	4930.427977	0.669385231	0.286461724	2.336735329	0.01945295	0.256513857
lca5	18.10709555	1.460475421	0.62503476	2.336630718	0.019458394	0.256513857
setd1a	112.9046016	0.970657717	0.41548727	2.336191231	0.019481277	0.256513857
LOC107392138	17.07193966	1.433008247	0.613460156	2.335943472	0.019494188	0.256513857
LOC107383761	22.85740532	-1.348963147	0.577531387	-2.335739975	0.019504798	0.256513857
eif4e3	1126.390474	-0.675814891	0.289526351	-2.334208572	0.019584803	0.257275282
lyz	208.7439685	-1.841675514	0.789053073	-2.334032498	0.01959402	0.257275282
anapc4	407.1805903	1.0983441	0.470642856	2.333710341	0.019610894	0.257291173
pid1	162.6987329	-1.070244181	0.458757243	-2.332920508	0.019652318	0.257529817
bmpr1b	18.37253128	-1.521180711	0.652093196	-2.332765808	0.01966044	0.257529817
LOC107384141	44.20518588	-1.461721663	0.627263713	-2.3303144	0.01978954	0.258534611
mbd5	39.23851123	0.889770711	0.381854972	2.330127342	0.019799422	0.258534611
LOC107381982	910.7504056	1.114923598	0.478512598	2.329977523	0.019807339	0.258534611
sh3pxd2a	5.602040565	-1.999061637	0.858071264	-2.329715167	0.01982121	0.258534611
ddost	8390.176741	0.519975946	0.22320753	2.329562741	0.019829273	0.258534611
LOC107379585	534.92373	0.617916861	0.265255122	2.329519056	0.019831585	0.258534611
gapdh	77537.0054	-0.698837026	0.30014337	-2.328344036	0.019893843	0.259122098
csgr19h11orf70	8.690936852	-1.808440927	0.776797169	-2.328073528	0.0199082	0.259122098
srp19	2174.273995	0.579970522	0.249278476	2.326596865	0.019986732	0.259795264
scfd1	1193.906393	0.676803368	0.290910734	2.326498436	0.019991976	0.259795264
LOC107373356	349.9047182	-0.502362538	0.215957547	-2.326209692	0.020007367	0.259795264
LOC107387265	108.872751	-0.75035223	0.322718814	-2.32509602	0.020066826	0.260361525
LOC107379742	683.6319217	0.851611628	0.366357696	2.324535933	0.020096788	0.260544468
LOC107372776	750.8934112	-0.447208606	0.192427574	-2.324035982	0.020123566	0.260644333
LOC107385668	1756.639087	0.481077257	0.207045207	2.323537282	0.020150307	0.260644333
LOC107393031	59.1009413	0.79590926	0.342546976	2.323503974	0.020152094	0.260644333
LOC107383275	2171.244347	0.567694593	0.244456261	2.322274709	0.020218148	0.261272018
LOC107383905	7.151877925	2.607135468	1.122792879	2.322009264	0.020232437	0.261272018
LOC107379157	26.24998261	-1.757063643	0.756823392	-2.321629671	0.020252885	0.261330625
LOC107390930	5.555706662	-1.917305406	0.826066982	-2.321004771	0.020286586	0.261560021
nsfl1c	1530.763332	0.715366124	0.308272736	2.320562409	0.020310473	0.261662611
hacd2	3857.963472	-0.50785583	0.218933783	-2.319677778	0.020358315	0.262035284
LOC107378124	4.157562132	1.887739714	0.813801673	2.31965573	0.020359508	NA
LOC107395047	3.893669313	2.328707492	1.00406432	2.319281192	0.020379795	NA
ssr2	5799.919895	0.540752062	0.233169324	2.319138958	0.020387503	0.262035284
LOC107380782	766.8172	-0.788372247	0.339974537	-2.318915569	0.020399615	0.262035284
LOC107380805	8160.885106	0.635212953	0.273934558	2.318849281	0.02040321	0.262035284
LOC107376454	3.77004594	-2.009851281	0.866966028	-2.318258406	0.020435282	NA
LOC107372565	54.93297459	0.738967774	0.318802926	2.317945393	0.020452289	0.262340321
edc3	123.4116232	-1.115242583	0.481195558	-2.31764937	0.020468385	0.262340321
LOC107386476	8.645979761	-2.134243366	0.92102086	-2.317258445	0.020489657	0.262340321
LOC107390263	27.5765027	1.474925698	0.636645248	2.31671516	0.020519253	0.262340321
LOC107377762	5.675832519	-2.572202987	1.110486676	-2.31628442	0.020542744	0.262340321
LOC107386521	12.9458878	-2.291852377	0.989490749	-2.316193839	0.020547687	0.262340321
LOC107392606	2299.096179	0.429349043	0.185380609	2.316040735	0.020556045	0.262340321
LOC107386077	24.33857078	1.279962418	0.552683075	2.315906665	0.020563365	0.262340321
LOC107387618	212.8951	-0.683166499	0.295005895	-2.315772364	0.020570701	0.262340321
LOC107382807	809.6009546	0.885797933	0.382568102	2.315399346	0.020591087	0.262396586
LOC107381699	1155.976144	-0.555429852	0.239964274	-2.314635605	0.020632883	0.262725372
gpm6b	204.203621	-0.776531452	0.33555468	-2.314172619	0.020658255	0.262736323
prcc	881.0219609	-0.37838429	0.16351701	-2.314036265	0.020665733	0.262736323
LOC107379921	289.0059708	-1.094686717	0.47319244	-2.313407032	0.020700271	0.262752413
f9	13667.93887	-1.049445181	0.453657272	-2.31329959	0.020706173	0.262752413
LOC107394885	13.15810019	1.324155305	0.572488989	2.312979517	0.020723765	0.262752413
LOC107383706	12189.07081	-0.613548522	0.265278328	-2.312848266	0.020730983	0.262752413
LOC107385652	3.434201415	-2.456342917	1.062601907	-2.311630444	0.020798057	NA
psma2	3767.50192	0.634253382	0.274384261	2.311551619	0.020802405	0.263368603
slc35b4	377.0116339	1.104440631	0.477826595	2.311383758	0.020811667	0.263368603
stau2	7994.019669	-0.521603352	0.225726999	-2.310770776	0.02084552	0.263558669
tm9sf3	2429.743231	0.778591156	0.336986659	2.310450977	0.0208632	0.263558669
LOC107391721	8.133370697	2.588760975	1.1205589	2.310240877	0.020874822	0.263558669
LOC107390221	73.02102025	-1.051969118	0.455451761	-2.309726757	0.020903286	0.263715348
LOC107385978	4.792433603	-2.139206062	0.92620712	-2.309641133	0.02090803	NA
vps13a	237.3204674	0.592177547	0.256425591	2.309354326	0.020923927	0.263773162
LOC107391873	57.05199313	-1.200415416	0.519902013	-2.308926272	0.020947673	0.263869995
LOC107384422	123.4745228	0.933671146	0.404519453	2.308099495	0.020993603	0.264118653
ldlrad3	57.64909881	-1.193852197	0.517271509	-2.307979805	0.02100026	0.264118653
LOC107396425	6.110323115	-1.872705981	0.8115021	-2.307703186	0.021015651	0.264118653
stoml3	2.414717477	-2.578836773	1.117604805	-2.307467507	0.021028772	NA
LOC107387669	982.0903229	0.684153799	0.2965606	2.306961204	0.021056983	0.264435782
LOC107386338	460.0037564	0.696331449	0.30193886	2.306200165	0.02109945	0.26476667
LOC107380298	449.407308	-0.444807279	0.192933471	-2.305495658	0.02113883	0.265058333
LOC107372524	4081.930968	-1.641256514	0.712035658	-2.305020116	0.021165447	0.265159278
pdia5	4291.079248	0.548945076	0.238199311	2.304561981	0.021191117	0.265159278
LOC107382066	109.6484591	-1.075597309	0.466740407	-2.304487233	0.021195308	0.265159278
LOC107395810	5509.099446	-0.653043199	0.283623921	-2.302496905	0.021307166	0.266295085
LOC107379425	141.5574026	-0.679527036	0.295151982	-2.302295354	0.021318522	0.266295085
LOC107385401	605.2249288	-0.423804342	0.184124305	-2.301729486	0.021350432	0.266491034
LOC107381710	1386.460266	-0.627120097	0.272510429	-2.301270083	0.02137637	0.266612186
daw1	34.79163306	-1.010554915	0.439299687	-2.300377044	0.021426868	0.267039254
cldn1	13949.49498	-0.450900523	0.196051898	-2.299903897	0.021453665	0.267170512
adm2	879.0757025	1.137611072	0.494899992	2.2986686	0.021523765	0.267840426
chrdl2	10.2403113	-1.529580963	0.66550839	-2.298364657	0.021541043	0.267852519
parm1	15.50772917	-2.392503944	1.041282129	-2.297651978	0.021581605	0.268100455
trappc2	299.4810854	-0.624147093	0.271700955	-2.297184021	0.021608274	0.268100455
LOC107390103	108.2548411	-0.716746561	0.312033078	-2.297021091	0.021617567	0.268100455
LOC107391402	27.09587845	1.014368624	0.441631117	2.296868551	0.02162627	0.268100455
slc2a4	13.62915158	-1.464152239	0.637567495	-2.296466257	0.021649236	0.268182772
LOC107388173	133.6563945	-0.691224093	0.301167875	-2.295145497	0.021724787	0.268576127
LOC107395177	568.2596397	0.688372683	0.299960836	2.294875198	0.021740278	0.268576127
LOC107387252	67.13374771	0.788731044	0.343714976	2.294724115	0.02174894	0.268576127
vps13c	473.2706617	0.775552513	0.338000709	2.29452925	0.021760117	0.268576127
LOC107388929	9.554965954	-1.644581611	0.716754613	-2.294483469	0.021762744	0.268576127
LOC107384870	9.852354476	2.030620262	0.885219717	2.293916667	0.021795286	0.2687758
LOC107394477	94.06567666	-0.675995269	0.294750176	-2.293451621	0.021822018	0.268862057
LOC107386477	748.0788926	0.676563191	0.295059361	2.292973149	0.021849551	0.268862057
spcs2	3274.480041	0.442911829	0.193163179	2.292941299	0.021851385	0.268862057
LOC107387920	1669.662382	-1.033314312	0.450863031	-2.291858593	0.021913804	0.269428255
crb3	633.0869392	-0.754617284	0.329476471	-2.290352579	0.022000886	0.270296601
btc	250.4395111	-0.886251	0.387014881	-2.28996621	0.022023276	0.270369449
chd2	1386.993394	-0.589744845	0.257598735	-2.289393403	0.022056505	0.270387724
LOC107396539	879.5471711	0.945462718	0.412978878	2.28937306	0.022057686	0.270387724
cftr	8.769300263	1.768441245	0.772934752	2.287956701	0.022140043	0.271010003
intu	27.6399689	-1.295056397	0.566037833	-2.287932574	0.022141448	0.271010003
LOC107377421	501.0463637	-0.681540512	0.297986747	-2.287150416	0.022187045	0.271365899
LOC107377458	14022.60109	-0.458918231	0.200689997	-2.286702064	0.022213219	0.271483882
vprbp	167.5168023	0.961622018	0.420839689	2.285007908	0.022312364	0.272492857
LOC107388469	5.178413899	2.598111766	1.137029643	2.284999149	0.022312878	NA
arl4d	283.8139463	-0.74115222	0.324466438	-2.284218439	0.022358696	0.27285583
pdxp	255.7383636	-0.667068062	0.292096228	-2.283727069	0.022387576	0.273005439
LOC107394811	796.1659176	-0.509714757	0.223252706	-2.283129129	0.022422763	0.27310774
LOC107390154	6317.296039	0.863782141	0.378350746	2.283019523	0.022429218	0.27310774
LOC107393883	3.859029533	-2.371864383	1.039304742	-2.282164496	0.02247963	NA
LOC107396118	173.3467065	-1.327158087	0.581539146	-2.282147462	0.022480636	0.273401616
LOC107393463	53.20772889	-1.336573048	0.585737719	-2.281862691	0.022497448	0.273401616
LOC107373456	118.3551365	-1.474272481	0.646249982	-2.281272761	0.022532312	0.273401616
ints8	557.8209628	0.61172195	0.268151604	2.281254116	0.022533414	0.273401616
gskip	436.322986	-0.629111796	0.275780998	-2.281200665	0.022536575	0.273401616
pfdn4	1014.239576	0.496310551	0.217627994	2.280545543	0.022575353	0.273642348
LOC107395096	16.12139233	-1.195868249	0.524473172	-2.280132357	0.02259984	0.273642348
LOC107381437	9.691140642	2.384226262	1.04570328	2.280021787	0.022606396	0.273642348
LOC107390101	284.4731903	-1.26920725	0.556837183	-2.279314829	0.022648357	0.27394839
LOC107386546	5.332627048	-2.501738842	1.097589949	-2.279301887	0.022649126	NA
garem1	79.35150438	-0.796831933	0.34964432	-2.278978631	0.022668336	0.273988286
eif1ad	245.2513414	0.969619906	0.425572084	2.278391702	0.02270325	0.274208522
LOC107376870	8.859417553	-2.103440478	0.923406613	-2.277913597	0.022731726	0.274285429
mpl	24.04924211	-1.633152618	0.717010695	-2.277724209	0.022743014	0.274285429
bre	396.8904467	0.455752857	0.200195456	2.276539466	0.022813741	0.27448914
LOC107387967	2498.396479	0.443511641	0.194835262	2.276341752	0.022825563	0.27448914
LOC107385578	47.61908457	-1.242062401	0.545665638	-2.276233494	0.022832038	0.27448914
impact	150.9294792	0.550165528	0.241709352	2.276144977	0.022837334	0.27448914
LOC107387250	30.14231369	-2.076897022	0.912503572	-2.276042621	0.022843459	0.27448914
casc4	1110.320385	0.802604753	0.3527396	2.275346329	0.022885162	0.274789236
LOC107386411	104.2601125	-1.597567869	0.702380659	-2.274504356	0.02293568	0.274819027
LOC107387634	5471.801058	-1.160116813	0.510091273	-2.27433182	0.022946043	0.274819027
LOC107393720	612.2963502	-0.460512698	0.202493499	-2.274209784	0.022953376	0.274819027
LOC107388962	346.9225134	-0.619192107	0.272280306	-2.27409803	0.022960093	0.274819027
LOC107374217	1073.864119	-0.334760257	0.147217792	-2.273911686	0.022971297	0.274819027
LOC107386672	838.8074665	-0.535860404	0.235775153	-2.272760288	0.023040629	0.275447874
chp1	2513.366253	-0.929373915	0.409153448	-2.271455663	0.023119408	0.276188653
LOC107394305	61.87144633	-0.878467079	0.386815961	-2.271020763	0.023145721	0.276302045
LOC107380635	3.902562289	2.337377575	1.029652438	2.270064624	0.023203662	NA
LOC107389763	23.32891217	-1.246270692	0.549009337	-2.270035514	0.023205428	0.276505527
chdh	2202.834417	-0.580298932	0.255664115	-2.269770759	0.023221496	0.276505527
dmxl2	138.3764503	0.564938608	0.248919736	2.269561329	0.023234212	0.276505527
tmed2	7228.23607	0.529872044	0.233518684	2.269077726	0.0232636	0.276505527
gprc5c	1858.139924	-0.679615227	0.299537735	-2.268880174	0.023275614	0.276505527
vps13b	435.0417007	0.600367281	0.26461353	2.268845738	0.023277708	0.276505527
LOC107395222	158.3223831	0.507567761	0.223751641	2.268442629	0.023302242	0.276505527
LOC107387931	941.0716763	0.553631993	0.244085138	2.268192145	0.023317498	0.276505527
LOC107388895	3280.563659	0.60250818	0.265638728	2.268148865	0.023320135	0.276505527
ankrd12	395.2475586	0.623688708	0.275020676	2.26778843	0.023342105	0.276505527
LOC107394048	2687.006992	0.572473534	0.252474465	2.267451222	0.023362675	0.276505527
eri2	23.74155091	1.120399961	0.494130541	2.267416941	0.023364768	0.276505527
fzd4	78.90652633	-0.796323762	0.351348903	-2.266475733	0.023422271	0.276986485
usp5	1999.883703	0.732090013	0.323182358	2.265253636	0.023497119	0.277671715
LOC107395580	279.4616491	0.908498884	0.401320103	2.263776165	0.023587885	0.278107867
LOC107394393	92.74192534	0.664670537	0.29361399	2.263756357	0.023589104	0.278107867
wfdc1	15.88220736	-1.48279236	0.655040336	-2.263665729	0.023594682	0.278107867
LOC107395473	5.521439188	-2.155354625	0.952235773	-2.263467395	0.023606892	0.278107867
LOC107380877	25.72922424	-1.12451853	0.496854357	-2.263275976	0.023618682	0.278107867
nptx1	1297.637154	-0.747307871	0.330298027	-2.262525994	0.023664925	0.27845276
LOC107384265	34.97263148	-1.230160431	0.543864827	-2.261886356	0.023704426	0.27864572
LOC107384914	52.5570243	-1.285469235	0.568390687	-2.261594473	0.02372247	0.27864572
crispld2	51.83224642	-1.488311218	0.658196705	-2.261195182	0.023747173	0.27864572
LOC107397082	487.1495633	0.544779947	0.24096962	2.260782691	0.023772717	0.27864572
stx12	64.00069992	0.924268206	0.408868982	2.260548604	0.023787223	0.27864572
crispld1	23.84409302	-1.33042635	0.588573087	-2.26042675	0.023794778	0.27864572
cxadr	1955.206936	-0.640900313	0.283558787	-2.260202623	0.023808678	0.27864572
LOC107374445	54.60023404	-3.038404358	1.344386281	-2.260067958	0.023817033	0.27864572
pdcd11	488.4350615	0.902032791	0.39926202	2.259250181	0.023867827	0.279041228
sdr39u1	317.3870295	0.638842563	0.283052106	2.256978658	0.024009408	0.280334189
LOC107381770	678.3558939	0.532162949	0.235790806	2.25692833	0.024012554	0.280334189
tmod3	1206.409396	-0.560754337	0.248566555	-2.255952484	0.024073607	0.2806024
LOC107377399	409.1558592	-0.617804724	0.273890827	-2.255660518	0.0240919	0.2806024
LOC107384172	94.7699206	1.017128636	0.450986189	2.255343202	0.024111795	0.2806024
LOC107373824	696.8349738	-1.006635406	0.446358465	-2.255217464	0.024119682	0.2806024
LOC107384117	8.482260633	-1.958939013	0.868669302	-2.255103303	0.024126845	0.2806024
LOC107389212	71.82240174	1.271776442	0.563999393	2.254925196	0.024138025	0.2806024
scaper	64.37359843	0.812030106	0.36019414	2.254423425	0.024169543	0.280770094
arrdc2	895.462267	-0.976795016	0.433503603	-2.253256974	0.024242951	0.281423825
taf7l	1069.8657	0.527519138	0.234195139	2.252476886	0.024292152	0.281736048
LOC107373258	6.765592381	-2.26554389	1.005886036	-2.252286848	0.024304151	0.281736048
tamm41	136.5838618	0.871990374	0.387208556	2.251991492	0.02432281	0.281753506
LOC107379340	48917.20631	-0.738297371	0.327947596	-2.251266303	0.024368676	0.282085883
LOC107386820	23.17647448	-1.088147572	0.483546201	-2.250348714	0.024426818	0.282198721
3-Sep	177.3653005	-0.616754589	0.274096501	-2.250136676	0.024440271	0.282198721
ncln	1145.802879	0.660091715	0.293405932	2.249755861	0.024464447	0.282198721
LOC107395921	34.04958032	-0.953780603	0.424052504	-2.249204034	0.024499518	0.282198721
LOC107387680	1211.12078	-1.101224859	0.489627046	-2.249109538	0.024505528	0.282198721
LOC107381034	261754.4973	-0.638528292	0.283928318	-2.248906686	0.024518434	0.282198721
krtcap2	1810.719169	0.641876623	0.285452763	2.248626418	0.024536274	0.282198721
LOC107391350	6460.536558	-0.694058665	0.308665961	-2.248575328	0.024539528	0.282198721
LOC107384857	468.5372335	0.454957224	0.202344954	2.248423869	0.024549175	0.282198721
LOC107375944	140.3253963	2.337543607	1.039644152	2.248407402	0.024550224	0.282198721
LOC107392105	67.40511761	0.732003351	0.325617547	2.248046388	0.024573232	0.282265672
LOC107379286	4.164293016	-2.150834561	0.956990768	-2.247497711	0.024608237	NA
LOC107380442	9.240570914	1.787593167	0.796075775	2.245506299	0.024735648	0.283752086
lactb	19.42710766	1.52340653	0.678556921	2.245068148	0.024763758	0.283752086
mipep	418.3320782	0.569303634	0.253580762	2.24505846	0.02476438	0.283752086
me2	800.9553802	-0.75092871	0.334512174	-2.244847176	0.024777945	0.283752086
lrrc3b	36.95379194	1.444365664	0.643499242	2.244549132	0.024797091	0.283752086
LOC107394236	78.27725094	-1.384883851	0.617044297	-2.244383194	0.024807757	0.283752086
wbscr27	35.07428969	-1.177000991	0.524489413	-2.244089131	0.024826667	0.283752086
LOC107373297	20.44397496	1.160295335	0.517095845	2.243868995	0.024840832	0.283752086
pld1	1795.764151	-0.611668582	0.272631263	-2.243574618	0.024859784	0.283771237
LOC107388599	86.7596008	-1.049053421	0.467827871	-2.242391883	0.024936056	0.284444205
ythdc1	276.08344	0.623118459	0.277991622	2.241500855	0.02499365	0.284550768
LOC107393148	1595.348035	1.112661826	0.496428567	2.241333192	0.0250045	0.284550768
LOC107394196	30.43664137	-1.534861122	0.684807118	-2.241304277	0.025006372	0.284550768
cln8	112.3500325	0.847396756	0.378103655	2.241175786	0.025014691	0.284550768
LOC107372680	22.4250445	1.654365482	0.738307736	2.240753281	0.025042061	0.284664975
LOC107384001	31.77240684	1.033579417	0.461366117	2.240258613	0.025074138	0.284832502
acaa2	2284.538168	0.911824879	0.407176147	2.239386778	0.025130761	0.285278424
LOC107388488	2.969552913	-2.426861721	1.083840568	-2.239131652	0.025147351	NA
LOC107395081	3163.450577	-1.226444882	0.547905682	-2.238423367	0.02519346	0.285614258
vstm2a	11.64783358	-2.077496877	0.928180332	-2.238247036	0.02520495	0.285614258
LOC107384060	15.05620039	-1.540616644	0.688412459	-2.237926729	0.025225834	0.285614258
vstm4	5.328624212	-2.128366122	0.951056949	-2.237895558	0.025227867	NA
ildr2	280.813287	-0.583721837	0.260839254	-2.237860402	0.02523016	0.285614258
LOC107372538	23.28362536	1.256358596	0.561521987	2.237416568	0.025259127	0.285614258
LOC107397275	12.07022252	1.548896994	0.692387053	2.23703922	0.025283777	0.285614258
tmem81	3.904028035	-2.16783482	0.969110882	-2.236931667	0.025290806	NA
eif4g1	426.553784	0.712540475	0.318547288	2.236843641	0.025296561	0.285614258
LOC107377100	702.9680251	-0.615293451	0.275077608	-2.236799477	0.025299449	0.285614258
nid1	1025.370505	-0.716969901	0.320713584	-2.235545784	0.025381539	0.285997993
dhrs7b	1242.739782	0.377338282	0.168809668	2.235288336	0.025398425	0.285997993
LOC107379935	33.64378934	1.120831027	0.501525307	2.234844405	0.025427565	0.285997993
rwdd4	312.5434859	0.569920818	0.255022398	2.234787308	0.025431315	0.285997993
LOC107372557	222.3965327	-0.52076089	0.23313052	-2.233773982	0.025497948	0.285997993
csgr04h12orf57	42.74681685	-0.892905477	0.399753939	-2.233637719	0.02550692	0.285997993
nup107	698.9227556	0.653746902	0.292686212	2.233610179	0.025508734	0.285997993
LOC107382158	14.07424518	-1.662787049	0.744492657	-2.233449899	0.025519291	0.285997993
LOC107396345	272.711395	0.731126724	0.327395901	2.233157847	0.025538537	0.285997993
fam163a	2.929540653	-2.402267131	1.075807638	-2.232989473	0.025549639	NA
msantd4	100.8354156	1.355685268	0.60712506	2.232958836	0.025551659	0.285997993
cops8	454.6676226	0.450128211	0.201586668	2.232926486	0.025553793	0.285997993
plekha8	767.2928714	0.839276682	0.375880081	2.232830959	0.025560094	0.285997993
ergic1	2536.690709	0.706877122	0.316593348	2.232760496	0.025564743	0.285997993
atp10d	760.4581095	0.700713197	0.313859204	2.232571764	0.025577198	0.285997993
psmb1	3548.650401	0.685857076	0.307375642	2.231331901	0.025659152	0.286719205
opn1sw	4.211587527	-2.56845938	1.151605204	-2.23032978	0.025725558	NA
LOC107382206	5.540136114	-1.986872989	0.891175567	-2.229496704	0.025780874	0.287705171
LOC107378276	769.6109988	-0.509995361	0.228751483	-2.229473466	0.025782419	0.287705171
LOC107387256	33.99762259	1.260741098	0.565609815	2.228994381	0.025814279	0.287818626
LOC107390989	13.40854507	-1.627941587	0.730463046	-2.228643319	0.025837646	0.287818626
LOC107383638	5.929870678	-1.794213887	0.80514605	-2.228432825	0.025851666	0.287818626
aldh4a1	13546.38812	-0.447711693	0.20093473	-2.228144893	0.025870854	0.287818626
LOC107393202	145.499477	0.987763268	0.443410912	2.227647631	0.025904022	0.287818626
LOC107381217	229.0134717	0.689715008	0.309634208	2.227515535	0.025912839	0.287818626
LOC107376872	36.87824775	-1.060305951	0.476011531	-2.227479552	0.025915241	0.287818626
LOC107384195	14.6215261	-1.176179263	0.528326175	-2.226236972	0.025998313	0.288088278
nt5m	104.7194723	-0.779083402	0.349970116	-2.226142653	0.026004628	0.288088278
dhx9	322.1552616	0.696241145	0.312778259	2.225989578	0.02601488	0.288088278
fasn	680.8405858	-1.503309647	0.67539571	-2.225820546	0.026026204	0.288088278
nploc4	1010.591631	0.760919105	0.341862355	2.225805486	0.026027213	0.288088278
LOC107376779	694.1096632	-0.608165354	0.273358199	-2.224792804	0.026095151	0.288322074
LOC107380423	24.66822114	-1.551896865	0.697558017	-2.224756692	0.026097576	0.288322074
cdk6	212.1950716	-0.720548488	0.323884841	-2.224705813	0.026100994	0.288322074
carhsp1	1313.595679	-0.785433218	0.353239846	-2.223512516	0.02618126	0.288979066
cct3	3367.453054	0.859254427	0.386487923	2.223237457	0.026199792	0.288979066
LOC107392661	2.738705068	-2.36727542	1.064821312	-2.223166829	0.026204553	NA
dpm1	971.2405416	0.700050478	0.314907134	2.22303785	0.026213248	0.288979066
LOC107383489	101.5343499	-1.823698746	0.820673362	-2.222198052	0.026269924	0.289289323
nup188	648.4991562	0.744818016	0.33518669	2.22209902	0.026276614	0.289289323
LOC107394695	3.50375097	-2.422693184	1.090346594	-2.22194777	0.026286836	NA
sec31a	1494.396727	1.119716048	0.503959629	2.221836796	0.026294337	0.289290543
slc25a33	2254.689737	-0.979560707	0.441213094	-2.220153304	0.026408363	0.290350581
ankrd39	340.5939877	-0.442249391	0.199308869	-2.218914759	0.026492524	0.291051627
LOC107383968	1918.51166	0.806365938	0.363562961	2.217954042	0.026557966	0.291051627
LOC107389005	179.8109758	1.584641786	0.714509188	2.217804629	0.026568156	0.291051627
LOC107377764	7.677631723	-2.168593285	0.977851849	-2.217711495	0.02657451	0.291051627
smad6	231.363492	-0.897737069	0.4048161	-2.217641709	0.026579272	0.291051627
emp2	403.7276034	-0.476085331	0.214714401	-2.21729576	0.026602887	0.291051627
LOC107373459	155.0490836	-0.610790052	0.275473755	-2.217235002	0.026607037	0.291051627
LOC107373028	26.0572096	0.887447178	0.40027962	2.217068102	0.026618438	0.291051627
LOC107378236	8.21129621	-2.729239276	1.231258752	-2.216625279	0.026648709	0.291051627
camsap1	52.23399403	1.425134868	0.6430716	2.216137156	0.02668211	0.291051627
LOC107376796	6.252324415	-1.870635425	0.844189903	-2.215894101	0.026698756	0.291051627
LOC107394764	675.9311877	-0.882846735	0.398447176	-2.21571839	0.026710795	0.291051627
LOC107393497	3149.38954	1.421862602	0.641799937	2.215429639	0.026730589	0.291051627
cldn15	173.5914934	-1.031462762	0.465618397	-2.215253454	0.026742673	0.291051627
LOC107395127	10.6387199	1.390558147	0.627755967	2.215125336	0.026751463	0.291051627
LOC107373660	6.650631869	-1.813418886	0.818675383	-2.215064631	0.026755629	0.291051627
LOC107381124	4.906714061	-2.120203216	0.957218703	-2.214962171	0.026762661	NA
nenf	149.8274787	-0.775137255	0.350061234	-2.214290471	0.026808804	0.291210604
bcl6b	64.16378933	-1.189360816	0.537145396	-2.214225096	0.026813298	0.291210604
plpp2	25.19036421	-1.291913828	0.583668791	-2.213436537	0.026867564	0.291210604
LOC107375402	2358.435391	0.731614015	0.33054023	2.213388713	0.026870858	0.291210604
LOC107395731	1614.320743	0.649879955	0.293619581	2.213339968	0.026874216	0.291210604
emc4	3760.080246	0.465948415	0.210521543	2.213305149	0.026876615	0.291210604
bpnt1	510.2068763	-0.601101312	0.27169079	-2.212446403	0.026935836	0.291650874
tmod1	78.90743906	-1.158733481	0.523819695	-2.212084602	0.02696082	0.291650874
LOC107390119	29.38937192	-1.12808553	0.510054345	-2.211696736	0.026987626	0.291650874
LOC107379131	24.60432495	-0.838523817	0.379141043	-2.211640845	0.026991491	0.291650874
LOC107391269	112.1609143	-0.925510895	0.418513797	-2.211422662	0.027006582	0.291650874
malrd1	5.007500879	-2.88342879	1.303959405	-2.211287237	0.027015953	NA
plxna3	77.34291291	1.076422521	0.486810382	2.211174129	0.027023781	0.291650874
casp8ap2	70.30154946	1.089033727	0.492671904	2.210464446	0.027072945	0.291989627
sytl4	148.5073051	-0.778827594	0.352476267	-2.209588751	0.027133717	0.292407821
LOC107395986	23.89157804	1.467363939	0.664148022	2.209392921	0.027147323	0.292407821
LOC107388278	27.23546607	1.807789618	0.81845513	2.208782804	0.027189752	0.292522477
lcmt1	189.2673443	-0.544229651	0.24639961	-2.208727727	0.027193585	0.292522477
LOC107388236	160.7809774	-0.789065912	0.357313395	-2.208330065	0.027221273	0.292559794
LOC107388801	8.144452861	2.551157053	1.15534585	2.208132789	0.027235018	0.292559794
LOC107374003	190.9571942	-0.881653264	0.399315602	-2.207910882	0.027250486	0.292559794
arl13b	499.5895195	0.567172012	0.257004892	2.206852981	0.027324332	0.292897099
alg5	4756.970453	0.594269079	0.26928647	2.206828586	0.027326037	0.292897099
sgce	219.3627234	-0.668105741	0.302763111	-2.206694664	0.027335398	0.292897099
LOC107379202	1873.565133	0.634195936	0.287654539	2.204713815	0.027474183	0.294192263
snd1	2797.238198	0.605149889	0.274583169	2.203885592	0.027532391	0.294338997
LOC107381196	23.47673797	-1.416635765	0.642798483	-2.203856734	0.027534421	0.294338997
LOC107375005	16.82288894	-1.694781396	0.769042886	-2.203754079	0.027541644	0.294338997
LOC107388757	63.77988201	-1.263164372	0.573424954	-2.202841649	0.027605911	0.29466889
LOC107383342	13.93716768	-1.599285667	0.72602186	-2.202806491	0.02760839	0.29466889
LOC107388829	238.4078009	-1.051106124	0.477317209	-2.202112355	0.027657373	0.295000006
LOC107384021	4.323779232	-2.779858773	1.262436624	-2.201978872	0.027666801	NA
rrn3	428.1610842	0.738146891	0.335256829	2.201735588	0.027683991	0.295092304
LOC107383562	43994.10554	-0.723995833	0.328898116	-2.201276924	0.027716425	0.295246437
kiaa0368	836.7461242	0.876599921	0.398506584	2.199712517	0.027827298	0.295853814
LOC107373368	578.1825945	-1.00614913	0.457419598	-2.199619634	0.027833893	0.295853814
LOC107386615	260.8803714	-0.767344215	0.348855295	-2.199606045	0.027834858	0.295853814
rps5	3790.987743	0.394644628	0.179446299	2.199235265	0.027861198	0.295853814
LOC107391876	193.825248	-0.556294537	0.252957522	-2.199161869	0.027866415	0.295853814
dcbld2	1098.332275	-0.464776258	0.211362859	-2.198949529	0.027881511	0.295853814
slc48a1	473.1344073	-0.701519298	0.31918422	-2.197850813	0.027959739	0.29644624
LOC107376275	27.2874251	-1.195536391	0.54402657	-2.197569856	0.027979773	0.29644624
LOC107384925	3.014855141	-2.633193728	1.198255738	-2.197522319	0.027983164	NA
LOC107391898	200.6291674	-0.638143113	0.290407507	-2.197405706	0.027991484	0.29644624
znf512	10.5441565	1.273305235	0.579579259	2.196947553	0.028024192	0.296601404
aff2	3.248231788	2.406112392	1.095536129	2.196287577	0.028071366	NA
LOC107380711	292.8093059	-0.591442114	0.269373143	-2.195623914	0.028118873	0.297411854
LOC107383163	2.865834805	-2.352841793	1.071670222	-2.195490502	0.028128431	NA
mfn2	1073.292314	0.505787026	0.230467234	2.194615773	0.028191171	0.29798467
rwdd1	716.9290184	0.638892786	0.291216165	2.193878169	0.028244169	0.298352877
ap3b2	5.922317405	1.801003118	0.82105676	2.193518408	0.02827005	0.298434343
prune	969.6036085	0.621006266	0.283149611	2.193208968	0.028292327	0.298477687
LOC107379423	97.81162039	-1.250283737	0.570270235	-2.192440813	0.028347692	0.298545983
btbd1	769.0381307	-0.546930485	0.2494697	-2.192372405	0.028352628	0.298545983
pdia3	10917.31139	0.584906973	0.266792975	2.192362723	0.028353326	0.298545983
LOC107373658	3986.462077	-1.323933587	0.604076922	-2.191663909	0.028403784	0.298602861
LOC107390378	4848.446264	-0.460247719	0.210030307	-2.19133955	0.02842723	0.298602861
LOC107378563	788.7835635	-0.76971848	0.351276313	-2.19120519	0.028436947	0.298602861
LOC107376824	4844.489128	-0.909148395	0.414930171	-2.191087703	0.028445446	0.298602861
LOC107388142	148.6196823	-0.654550212	0.298740871	-2.191030006	0.028449621	0.298602861
LOC107391455	1225.547824	0.700993476	0.320136087	2.189673404	0.028547931	0.299250942
LOC107388743	803.8436312	0.846098761	0.386458185	2.189366907	0.028570183	0.299250942
LOC107394572	1276.883066	-0.807905011	0.369015228	-2.189354126	0.028571111	0.299250942
alkbh5	1754.120666	-0.504251742	0.230338878	-2.189173388	0.02858424	0.299250942
LOC107377742	2960.337423	-0.425190546	0.194305036	-2.188263126	0.028650441	0.299563175
LOC107391959	6.305804588	-1.83243053	0.83739091	-2.188261788	0.028650539	0.299563175
LOC107387989	8.165356102	-1.908375307	0.872262193	-2.187845951	0.028680825	0.299689083
LOC107394925	150.87006	-0.536398779	0.245318556	-2.186539772	0.028776138	0.300493863
abce1	1386.081313	0.636286591	0.291056356	2.186128486	0.028806206	0.300616739
LOC107380967	20.73102167	-3.08824666	1.41291497	-2.185727185	0.028835571	0.300661737
nid2	59.2412876	-1.148141934	0.525366003	-2.18541346	0.028858545	0.300661737
tmem128	230.9522641	-0.784584777	0.359025207	-2.185319476	0.02886543	0.300661737
flt3	8.935260705	-1.636819247	0.749175949	-2.184826208	0.028901592	0.300727161
exoc4	249.9178865	-0.597122731	0.27331594	-2.184734385	0.028908328	0.300727161
LOC107373870	29076.54315	-0.505880917	0.231668786	-2.183638658	0.028988811	0.301373546
kcnh5	2.474630067	2.305706054	1.056022563	2.183387113	0.029007314	NA
pir	31.63656286	-0.972431224	0.445519711	-2.182689567	0.029058679	0.301908828
megf6	351.1032603	-0.833849227	0.382111332	-2.182215384	0.02909364	0.302080997
LOC107376133	17832.90501	-0.700979605	0.321261801	-2.181957526	0.029112668	0.302087605
sbspon	38.38738274	2.134856554	0.978632073	2.181470046	0.029148668	0.302270211
gars	3443.676049	0.94312697	0.43240111	2.181139103	0.029173129	0.302333012
LOC107388591	5.643067259	1.757837859	0.80619631	2.180409208	0.029227142	0.302527204
irak1	281.0544905	0.731054251	0.335286291	2.180388136	0.029228703	0.302527204
LOC107391913	2.292049399	-2.366600609	1.086744003	-2.177698339	0.029428503	NA
LOC107373001	3.081068678	-2.094213773	0.961839449	-2.177300769	0.029458134	NA
cadps2	222.8943035	0.666137364	0.305968522	2.177143453	0.029469866	0.304831244
il10	10.65615669	2.515964279	1.15675125	2.175026203	0.029628153	0.30620463
LOC107386141	718.966098	0.698936959	0.321369658	2.174869165	0.029639922	0.30620463
LOC107381484	5729.016684	0.605776195	0.27867852	2.173745562	0.029724249	0.306882786
prlr	350.6662037	-0.955818226	0.439806346	-2.173270657	0.029759953	0.307058405
txn2	1281.305303	0.551088824	0.253632024	2.172788813	0.029796216	0.307077469
LOC107372387	78.35197625	0.713038411	0.328173344	2.172749322	0.029799189	0.307077469
btaf1	235.9551748	0.753991626	0.347080847	2.172380391	0.029826983	0.307171172
vezt	270.4838685	0.582235437	0.268065797	2.17198704	0.029856641	0.307283945
LOC107380874	28.40107646	1.026186316	0.472671299	2.171035808	0.029928466	0.307759133
LOC107375341	115.4827406	-1.533341001	0.706322488	-2.170879487	0.029940283	0.307759133
smyd2	4.986293995	-1.698759986	0.782632861	-2.170570738	0.029963636	NA
ddi2	497.3570859	0.721000873	0.332200272	2.170380139	0.02997806	0.307784434
LOC107377420	455.6451438	-0.954751373	0.439943676	-2.170167288	0.029994175	0.307784434
cmtm3	100.4232792	-0.94022191	0.433261194	-2.170104139	0.029998958	0.307784434
LOC107386068	46.02967871	1.210770678	0.558230905	2.168942399	0.030087057	0.308470709
LOC107388447	417.5712243	-1.166366105	0.537859683	-2.168532318	0.030118208	0.308470709
LOC107391497	119.4773556	-0.654121472	0.301649761	-2.168479991	0.030122185	0.308470709
nudt5	766.6466141	0.6642755	0.306571623	2.166787299	0.030251076	0.30959762
LOC107379579	40.89547663	1.034679112	0.477739694	2.165780079	0.030327996	0.310042817
LOC107384616	22.87295776	-1.122620758	0.518372664	-2.1656635	0.03033691	0.310042817
LOC107396630	26.14550516	-1.331426245	0.614897382	-2.16528202	0.030366094	0.310042817
rab1a	2237.094228	0.684255724	0.316037969	2.165106063	0.030379564	0.310042817
LOC107389892	5.469619525	2.394424584	1.10596899	2.165001556	0.030387566	NA
tlk1	554.9563656	-0.383606812	0.177202438	-2.164794214	0.030403448	0.310042817
LOC107384121	7953.793523	-0.637931677	0.294692455	-2.164737053	0.030407828	0.310042817
prpf31	162.1158219	0.501806445	0.231885344	2.164028291	0.030462178	0.310067112
LOC107393838	41.7570404	-1.437623488	0.6644379	-2.1636687	0.030489785	0.310067112
rtca	184.9935586	0.619419052	0.286289348	2.163611939	0.030494144	0.310067112
zbtb17	117.8098704	-0.704143549	0.325449821	-2.16360097	0.030494987	0.310067112
snrnp200	422.4496761	0.858972981	0.397044494	2.163417434	0.030509088	0.310067112
naa35	1074.455899	0.505582758	0.233731071	2.163096059	0.030533792	0.310067112
lman1	2392.557095	0.718686643	0.332266151	2.162984825	0.030542347	0.310067112
gcdh	8897.979885	0.358531316	0.165792049	2.162536249	0.030576866	0.31022582
LOC107372787	143.7961676	1.480039361	0.684479667	2.162283896	0.0305963	0.310231375
dll3	176.3707334	-0.920089969	0.425584025	-2.16194668	0.030622286	0.310303316
slc25a16	301.8352579	0.514565189	0.238071325	2.161390878	0.030665158	0.310319871
nceh1	4353.950509	-0.541973659	0.250827958	-2.160738634	0.030715535	0.310319871
kras	2207.60237	-0.27612891	0.12781659	-2.16035267	0.030745378	0.310319871
LOC107391390	5.953301759	-2.072692276	0.959423945	-2.16035079	0.030745524	0.310319871
LOC107383121	72.04320719	-0.765548432	0.354392961	-2.160168276	0.030759645	0.310319871
LOC107395503	902.2964759	-0.375078644	0.173650676	-2.159960743	0.030775709	0.310319871
LOC107385014	25.46064107	-0.804195935	0.372391472	-2.159544445	0.030807953	0.310319871
plbd2	1788.111786	-0.521025596	0.241266991	-2.159539494	0.030808337	0.310319871
LOC107373920	86.10612397	-0.929030641	0.430239918	-2.159331576	0.030824452	0.310319871
LOC107386964	35.6745098	-0.912514401	0.422702071	-2.158764915	0.03086841	0.310319871
tyw1	771.6376644	0.642060102	0.297420545	2.158761768	0.030868654	0.310319871
tmem116	14.17569968	-1.688457855	0.782191128	-2.158625679	0.030879219	0.310319871
pgm3	1770.626631	0.457005544	0.211717987	2.158557957	0.030884478	0.310319871
bnc2	22.77083983	-1.096865648	0.508159331	-2.158507345	0.030888408	0.310319871
LOC107383924	516.9665088	-0.570447717	0.264336202	-2.158038562	0.030924834	0.310495916
ptf1a	9.025135393	1.593320899	0.738552456	2.157356442	0.030977902	0.310712625
ahcyl1	138.9910786	-0.848000138	0.393107414	-2.15717157	0.030992299	0.310712625
LOC107378613	15.37236964	-1.545269201	0.716418294	-2.156937106	0.031010565	0.310712625
hadhb	6047.923396	0.440400067	0.20420091	2.156699828	0.03102906	0.310712625
LOC107391141	502.1809384	-1.506619905	0.698721965	-2.156250955	0.031064075	0.310712625
ptpn23	230.8854247	0.858627839	0.39822159	2.156155922	0.031071492	0.310712625
LOC107388065	265.782075	0.669399079	0.31050633	2.155830703	0.031096887	0.310712625
marcks	144.4748073	-0.577529351	0.267925194	-2.155561938	0.031117887	0.310712625
csgr01h11orf98	949.8870525	0.518191399	0.240437089	2.155205761	0.031145736	0.310712625
LOC107390518	5.506673906	-2.073757091	0.962270777	-2.15506606	0.031156665	0.310712625
LOC107383692	476.4427873	-0.523271694	0.242829247	-2.154895671	0.031169999	0.310712625
helq	207.2890196	1.139845908	0.529024756	2.154617332	0.031191792	0.310712625
pcolce2	6.073261914	2.304021677	1.069344851	2.15461053	0.031192324	0.310712625
LOC107392660	2.862702752	-2.207748689	1.024924618	-2.154059577	0.0312355	NA
sftpb	2146.143949	-1.618632569	0.75146913	-2.153957501	0.031243505	0.310924721
LOC107374640	5.336930093	-2.082710768	0.967181503	-2.153381514	0.031288707	NA
itm2a	529.4586743	-0.634598031	0.294723664	-2.153196735	0.03130322	0.310924721
fgf13	12.84859859	-1.442655889	0.670009833	-2.153186145	0.031304052	0.310924721
med29	474.2429794	-0.571178092	0.2652762	-2.153144879	0.031307294	0.310924721
LOC107386421	1141.913796	0.454322204	0.21100752	2.153109058	0.031310109	0.310924721
LOC107385141	17.34923953	-2.397739998	1.113729955	-2.152891719	0.031327189	0.310924721
LOC107389279	144.6507742	-1.006532858	0.46778207	-2.151713209	0.031419949	0.311657056
eif4a3	1093.767135	0.573168509	0.266435279	2.151248558	0.031456586	0.311832157
LOC107387945	126.4250468	-1.726714096	0.802954081	-2.150451859	0.03151949	0.312267276
LOC107374535	61.03293189	-0.676619438	0.314778816	-2.149507539	0.031594189	0.312662951
LOC107375403	1010.690335	-1.173722024	0.546052907	-2.149465756	0.031597498	0.312662951
LOC107376136	16.03831945	1.177454052	0.548034867	2.148502079	0.031673891	0.313230187
LOC107377010	91.58345485	-1.085766415	0.505551402	-2.147687479	0.031738591	0.313681162
ndufv2	1851.74779	0.431893515	0.201181716	2.146783135	0.031810551	0.31420331
fam118b	174.9647528	0.812471596	0.378570706	2.146155484	0.031860576	0.31440268
sapcd2	143.8438233	-0.997436391	0.464777869	-2.146049667	0.031869016	0.31440268
sec22a	328.2853374	0.574389089	0.267687429	2.145745476	0.031893291	0.314453299
map2	18.32448048	-1.480137966	0.689945832	-2.145295902	0.031929196	0.31461846
LOC107392094	8.679190631	-1.492707821	0.696025721	-2.144615888	0.031983571	0.314965309
LOC107384370	88.54010806	-0.992537361	0.462887041	-2.144232335	0.032014275	0.315056951
pof1b	26.07446485	-1.373710707	0.640852184	-2.143568739	0.032067458	0.315056951
zfp36l1	3323.035681	-0.645715844	0.301234975	-2.143561995	0.032067999	0.315056951
LOC107374960	115.2681991	-0.852344942	0.39763388	-2.14354205	0.032069598	0.315056951
LOC107384301	7.954783468	-1.592724646	0.743129091	-2.143267793	0.032091601	0.315084665
LOC107394571	338.9165242	-0.339409089	0.158407826	-2.142628293	0.032142957	0.315276024
tmem59	9433.050031	-0.623591088	0.291130168	-2.141966572	0.032196172	0.315276024
LOC107394068	1873.607157	-1.142042417	0.533184586	-2.14192692	0.032199363	0.315276024
bloc1s3	649.3952098	-0.665315374	0.310620535	-2.141891151	0.032202242	0.315276024
LOC107374018	9.158450382	-1.489910708	0.695624679	-2.141831296	0.03220706	0.315276024
LOC107394583	45.70276729	-1.017459806	0.475209871	-2.141074644	0.032268019	0.315456924
LOC107378582	2.871124362	-2.515177134	1.174739715	-2.141050567	0.03226996	NA
LOC107390656	3206.313203	-0.630598771	0.294615591	-2.140412085	0.032321479	0.315456924
LOC107376684	444.7632518	1.101578649	0.51468044	2.140315745	0.032329258	0.315456924
trmt2a	784.2938268	0.494190003	0.23094996	2.139814194	0.032369786	0.315456924
LOC107396504	47.39160267	-1.458120592	0.681604715	-2.139246632	0.032415699	0.315456924
acss3	857.6654408	0.488479656	0.228345152	2.139216231	0.03241816	0.315456924
LOC107375440	14.21780043	-1.708061401	0.798526295	-2.139017101	0.032434283	0.315456924
tpi1	6587.825316	-0.417660448	0.195316579	-2.138376837	0.032486171	0.315456924
LOC107397073	6458.977249	1.210566019	0.566184342	2.138112854	0.032507585	0.315456924
LOC107385082	7.557900337	-1.688850292	0.789974613	-2.13785388	0.032528604	0.315456924
LOC107389844	6897.697796	-1.005976195	0.470627287	-2.137522033	0.032555556	0.315456924
chchd7	483.2420617	0.646254967	0.302395922	2.13711535	0.032588611	0.315456924
LOC107375330	46.34860216	-1.303261386	0.609887934	-2.136886653	0.032607212	0.315456924
zc3h12a	31.20610093	-1.430221633	0.669324581	-2.13681325	0.032613184	0.315456924
LOC107388424	13.97112094	2.612243107	1.222523726	2.136762709	0.032617297	0.315456924
LOC107373467	401.951202	0.460119949	0.215343988	2.136674233	0.032624497	0.315456924
rph3a	10.82042715	-1.756971123	0.822307012	-2.136636435	0.032627574	0.315456924
LOC107377649	4.138372584	2.660049517	1.245185055	2.136268425	0.032657541	NA
dcst2	8.989888333	-1.487809402	0.696467796	-2.136221388	0.032661373	0.315456924
LOC107394455	1785.70899	0.441991965	0.206904508	2.136212345	0.03266211	0.315456924
LOC107373768	10.79604816	1.513990933	0.708900971	2.135687487	0.032704895	0.315456924
micu3	348.8271985	0.556477517	0.260566843	2.135642086	0.032708598	0.315456924
p3h2	941.5945319	-0.755397478	0.353722167	-2.135567257	0.032714703	0.315456924
LOC107394435	39.18791641	-1.381958992	0.647128488	-2.135524888	0.032718159	0.315456924
gas1	481.2818261	-0.755201077	0.35369131	-2.135198277	0.032744818	0.315456924
LOC107395221	1780684.501	-0.658154257	0.308249533	-2.135134647	0.032750013	0.315456924
plk2	210.0396428	-0.839663077	0.393280073	-2.135025737	0.032758908	0.315456924
LOC107393342	8.595128386	-2.019310009	0.945913628	-2.134772085	0.032779632	0.315456924
LOC107386198	3090.855136	1.393796451	0.652979324	2.134518505	0.032800361	0.315456924
LOC107385639	2.97569014	-2.499850313	1.171225864	-2.134387901	0.032811041	NA
gfm2	216.7321852	0.629722769	0.295091121	2.133994294	0.032843248	0.315456924
fam114a2	1013.602654	0.654622923	0.306792566	2.133763969	0.032862107	0.315456924
LOC107389917	6.566384936	2.22797975	1.044216918	2.133636903	0.032872515	0.315456924
LOC107376533	41.08555814	-0.77468314	0.363089508	-2.133587233	0.032876584	0.315456924
hscb	138.6419348	-0.72238631	0.338580828	-2.133571221	0.032877896	0.315456924
cmss1	233.1414208	0.680943879	0.319157958	2.133563838	0.032878501	0.315456924
pigb	485.0238772	0.471994843	0.221273825	2.133080329	0.032918137	0.315652844
LOC107387943	2.652113387	2.666284459	1.250220558	2.132651269	0.032953344	NA
cntn3	2.350318179	2.329429436	1.092982523	2.131259546	0.033067766	NA
clns1a	1120.865419	0.632496094	0.296771906	2.131253262	0.033068283	0.316499671
alg1	292.5114656	0.450485005	0.211376371	2.131198497	0.033072793	0.316499671
rgs12	158.4363338	0.917555428	0.430569972	2.131025126	0.033087072	0.316499671
tmem181	795.8932724	-0.520887951	0.244463637	-2.130737954	0.033110736	0.316499671
LOC107374352	277.0477195	0.726554879	0.341008858	2.130604122	0.03312177	0.316499671
LOC107392580	75.25022345	-0.703174189	0.330045418	-2.130537648	0.033127251	0.316499671
LOC107372454	13.86045389	1.051754215	0.49369626	2.13036699	0.033141327	0.316499671
LOC107376198	19408.78175	-0.655025176	0.307555588	-2.129778165	0.033189932	0.316593361
ascc3	575.0089135	0.669139226	0.314184913	2.129762436	0.033191231	0.316593361
psmg2	308.5032146	0.825286857	0.387540881	2.129547867	0.033208959	0.316593361
LOC107390651	7.999712493	2.320696654	1.089933809	2.129208796	0.033236989	0.316676792
csgr09h6orf47	238.328494	-0.639523821	0.300398472	-2.128918355	0.033261016	0.316721998
ip6k2	1101.068127	-0.987777442	0.464226334	-2.127792781	0.033354268	0.317393063
znf711	171.3264889	0.527096752	0.247763617	2.127417895	0.033385377	0.317393063
LOC107373387	29.1513505	1.404473709	0.660192884	2.12736875	0.033389457	0.317393063
LOC107392653	394.3807685	-1.177838943	0.553862238	-2.126591888	0.033454007	0.317517236
naa30	178.0854427	1.410565099	0.663302767	2.126578041	0.033455159	0.317517236
LOC107373196	74.69084393	-0.887431531	0.417317571	-2.126513698	0.03346051	0.317517236
cers6	51.93888729	-1.189949835	0.559680591	-2.126123102	0.033493011	0.317642145
LOC107394820	1635.752215	0.587208024	0.276217884	2.125887057	0.033512665	0.317645143
LOC107390211	164.3207738	1.632847584	0.768471763	2.124798414	0.033603437	0.318321834
LOC107382557	13616.39681	-0.736791289	0.346811484	-2.124472006	0.033630695	0.31839642
LOC107376390	6.01996231	-1.699145671	0.799956138	-2.124048544	0.033666085	0.318547871
LOC107394551	6.810140399	-2.507815762	1.180981312	-2.123501647	0.033711838	0.318633749
LOC107372650	10.18114052	1.537192756	0.723932262	2.123393081	0.033720927	0.318633749
LOC107383613	1189.787114	1.366724664	0.643696267	2.123244664	0.033733355	0.318633749
tbl2	3185.15656	0.703061072	0.331204024	2.122743148	0.033775381	0.318847363
LOC107390102	1178.929251	-0.625423065	0.294745377	-2.121909667	0.033845324	0.319151222
LOC107375468	6.748250079	-1.987459609	0.936999208	-2.121089957	0.033914233	0.319151222
LOC107387641	48.45333216	-3.1376555	1.47927522	-2.121076226	0.033915388	0.319151222
rnaseh2c	369.5067833	0.558761469	0.263490401	2.120614134	0.033954288	0.319151222
tmem71	193.5488973	-0.768731838	0.362532331	-2.120450432	0.033968077	0.319151222
adamtsl5	3.592236677	2.394739646	1.129374399	2.120412547	0.03397127	NA
wdr70	595.1178176	-0.448416369	0.211485853	-2.120313789	0.033979592	0.319151222
LOC107389057	348.6303213	-0.818171782	0.385878222	-2.12028494	0.033982023	0.319151222
LOC107394608	4039.636965	-0.712139921	0.335880602	-2.120217475	0.033987709	0.319151222
LOC107377457	12.81462604	-1.31554354	0.620555455	-2.11994517	0.034010669	0.319151222
igsf5	1251.59942	-0.532636405	0.251252465	-2.119925093	0.034012363	0.319151222
sdhaf1	531.6491429	0.6682967	0.315261178	2.119819207	0.034021295	0.319151222
LOC107393622	21.45029414	-2.42596086	1.144677413	-2.119340202	0.034061726	0.319264802
fam134b	26.27453365	-1.349706507	0.636889751	-2.119215304	0.034072276	0.319264802
fam160b1	308.2330095	0.723574316	0.341513552	2.118727976	0.034113463	0.319394755
c8a	22051.2906	-0.576521172	0.272124789	-2.118591163	0.034125033	0.319394755
sbno2	7.750418898	1.789318571	0.844909824	2.117762772	0.034195164	0.319720494
clpp	864.8244879	0.57192761	0.270068636	2.117712069	0.03419946	0.319720494
ltn1	1195.210439	0.878072686	0.414676065	2.117490639	0.034218229	0.319720494
LOC107394843	3.634640446	2.396749564	1.132206882	2.116883056	0.034269774	NA
psma1	1924.717862	0.559846089	0.264491716	2.116686664	0.034286449	0.320175792
otos	89.24692649	1.10909891	0.52407394	2.116302349	0.034319101	0.320298611
LOC107396464	976.5676747	-1.197904426	0.566236844	-2.115553656	0.034382787	0.320590832
fam73b	58.5073597	0.797428313	0.37699379	2.115229306	0.034410408	0.320590832
LOC107397350	367.2541916	0.590851312	0.279337613	2.115187085	0.034414005	0.320590832
cystm1	7.34065438	1.738213154	0.821843505	2.115017206	0.034428481	0.320590832
LOC107396430	267.738963	-0.61909124	0.292831024	-2.114158637	0.03450172	0.321031069
ush1c	1351.603984	-0.459852242	0.217526571	-2.114004928	0.034514846	0.321031069
LOC107379772	5.356430906	2.508667994	1.186797744	2.113812575	0.034531279	NA
LOC107383699	1105.966658	0.583122724	0.275923397	2.11335005	0.034570818	0.321047246
ankh	271.9686359	-0.882342817	0.417545686	-2.11316473	0.034586671	0.321047246
LOC107382220	10.88445543	-1.504574696	0.712049029	-2.113021204	0.034598953	0.321047246
LOC107382948	521.1733523	-0.510148852	0.241476245	-2.11262541	0.034632842	0.321047246
LOC107385041	140.092732	-1.012406647	0.47924045	-2.112523365	0.034641584	0.321047246
prep	1707.637347	0.755162628	0.357484129	2.112436793	0.034649002	0.321047246
tmem82	1739.24261	-0.508873297	0.24089983	-2.112385459	0.034653401	0.321047246
LOC107376424	10599.03093	-0.559156004	0.264870897	-2.11105112	0.034767918	0.32192662
rab6b	215.6914954	-0.806521146	0.3821678	-2.110384879	0.034825218	0.322275509
LOC107380757	3.225794771	2.398676882	1.136806014	2.110014244	0.034857129	NA
cog1	555.6739108	0.66049826	0.313060659	2.109809203	0.034874793	0.322341276
tmco1	1985.483319	0.613552473	0.290819038	2.109739709	0.034880782	0.322341276
ergic3	1060.239477	0.625901176	0.296689217	2.109618887	0.034891196	0.322341276
LOC107380741	132.4412269	0.746154339	0.353800603	2.108968536	0.034947298	0.322678083
LOC107373373	20.27049586	0.960041806	0.455358944	2.108318762	0.035003426	0.322989451
sdf4	2690.82067	0.292734132	0.138860078	2.108123057	0.035020347	0.322989451
LOC107387274	16.82907368	-1.518868346	0.720687948	-2.107525665	0.035072039	0.323284691
LOC107380041	24.22989011	-1.165385271	0.553234141	-2.106495574	0.035161327	0.323925945
clec16a	101.4803246	0.873588506	0.414822866	2.105931414	0.03521031	0.324195381
LOC107386262	134.0028285	1.189768835	0.565052045	2.105591592	0.035239844	0.32428553
LOC107384456	3.132242469	2.394645412	1.137525656	2.105135299	0.035279532	NA
LOC107384924	5304.671054	0.456539826	0.216876569	2.105067541	0.035285429	0.324523214
cacna1d	19.25399435	-1.882530858	0.894503177	-2.104554692	0.035330089	0.324623461
tube1	78.85054217	1.305021158	0.620146339	2.10437614	0.035345649	0.324623461
abi2	226.9172955	0.65973807	0.313524712	2.104261787	0.035355617	0.324623461
ccbl2	186.6143557	-0.752026525	0.357576438	-2.103121025	0.035455192	0.325185578
LOC107388760	11.31533671	1.589703223	0.755883253	2.103106818	0.035456433	0.325185578
LOC107378668	68.89640362	-0.73733523	0.350676054	-2.102610715	0.035499812	0.325401741
LOC107382281	11.99907181	-1.360383661	0.647071279	-2.102370643	0.035520821	0.325412717
faap24	311.384383	0.779744395	0.371006014	2.101702848	0.035579314	0.325766896
LOC107392531	692.8064416	0.485977426	0.231262347	2.101411802	0.035604833	0.325818932
LOC107389725	14.51491144	1.732205196	0.824436887	2.101076774	0.035634227	0.325906358
faah2	757.6487954	-0.601910728	0.286622391	-2.100012935	0.035727703	0.326476397
acot8	392.3546397	-0.545702422	0.259868796	-2.099915148	0.035736306	0.326476397
LOC107391941	4939.595965	-1.009132737	0.480634595	-2.099584067	0.035765446	0.326560984
nol8	270.0488014	0.590167592	0.28114159	2.099182807	0.035800789	0.326590016
dido1	571.8439611	0.56711643	0.27020713	2.098821113	0.035832673	0.326590016
rpn2	9814.320333	0.59348074	0.282778287	2.098749327	0.035839004	0.326590016
LOC107381744	84.86022924	-1.02412484	0.488025004	-2.098508955	0.03586021	0.326590016
ccdc58	358.5208689	0.725429251	0.345731726	2.098243223	0.035883665	0.326590016
coch	5.389251994	-2.310327961	1.101409867	-2.097609646	0.035939642	NA
cct4	1990.308965	0.772389708	0.368230772	2.097569692	0.035943175	0.326590016
LOC107393495	78.49181332	-1.006014998	0.479655932	-2.097367991	0.035961012	0.326590016
LOC107395654	35.99601173	-2.10469857	1.003498893	-2.097360132	0.035961708	0.326590016
shmt1	10872.28761	0.34563704	0.164830019	2.096930164	0.035999758	0.326590016
cs	1397.44943	0.579197101	0.276221338	2.096858645	0.03600609	0.326590016
LOC107391612	18.9627391	1.845849989	0.880302724	2.096835486	0.036008141	0.326590016
znf79	66.03026412	-0.87759075	0.418581654	-2.096581973	0.036030596	0.326590016
ppp1cb	2537.979021	-0.510487448	0.24349032	-2.096541038	0.036034224	0.326590016
LOC107377134	5674.834828	-2.007331476	0.957514912	-2.09639709	0.03604698	0.326590016
LOC107384368	90.24193178	0.834055936	0.398016213	2.095532568	0.036123676	0.326926271
eef1g	3796.151687	0.452979052	0.216164427	2.09553005	0.0361239	0.326926271
LOC107374586	254.0383827	-0.483002756	0.230565555	-2.094860856	0.036183363	0.327108263
arpc5	194.4195636	0.588619992	0.2809967	2.094757664	0.03619254	0.327108263
LOC107375496	475.6732973	-0.523273805	0.249832334	-2.094499925	0.03621547	0.327108263
LOC107374097	8.630871215	-1.723089346	0.822722485	-2.09437493	0.036226594	0.327108263
smarca4	318.229855	0.882440427	0.421376711	2.094184145	0.03624358	0.327108263
slirp	2219.375916	0.473206202	0.226070489	2.093179899	0.036333098	0.32773612
LOC107373194	75.85379513	-0.793624163	0.379327272	-2.092188519	0.036421655	0.328308618
mrpl41	748.1473211	0.491142488	0.234769265	2.092022084	0.03643654	0.328308618
angptl7	11.5540558	-1.597447668	0.763800869	-2.091445209	0.036488173	0.328518111
dnhd1	189.37124	1.224158275	0.585353223	2.091315512	0.03649979	0.328518111
LOC107373927	46.01731584	-0.721803881	0.345183225	-2.091074617	0.036521376	0.328532375
LOC107389109	1832.542645	0.498338507	0.238354389	2.090746089	0.036550831	0.328617379
alg3	902.3290455	0.519068426	0.248354341	2.09003162	0.036614959	0.329013853
LOC107373597	554.1578898	-0.547237212	0.261864498	-2.089772444	0.036638246	0.329043098
pgap1	49.74847101	1.056434716	0.505651197	2.089255838	0.036684699	0.329147088
kiaa0141	420.3769465	-0.686687417	0.328684696	-2.089198024	0.036689901	0.329147088
nrm	496.4247815	-0.538003413	0.25761568	-2.088395447	0.036762178	0.329614478
LOC107381213	568.7639939	-0.478187801	0.229013781	-2.088030683	0.036795067	0.329614478
LOC107385807	129.2009229	-1.350002134	0.646567734	-2.087951599	0.036802201	0.329614478
LOC107391546	422.6902185	0.614813564	0.294551453	2.087287496	0.036862154	0.329971525
zhx3	652.8333124	-0.770226029	0.369069772	-2.086938802	0.036893667	0.330073731
cplx4	4.103279451	2.173438834	1.04179086	2.086252546	0.036955753	NA
dpcd	22.13246199	1.089644188	0.522299025	2.086245879	0.036956356	0.330286837
ctdspl	132.7113113	-0.753812078	0.361327231	-2.08623102	0.036957702	0.330286837
tdrd9	4.202314734	2.137776897	1.024862178	2.085916471	0.03698619	NA
sec22b	3222.15777	0.70779048	0.339516418	2.084701776	0.037096379	0.331345909
atg13	1923.663075	0.453803224	0.217711931	2.084420556	0.03712193	0.331393922
lama3	170.4005554	0.758022384	0.363738749	2.083974791	0.03716246	0.331575542
gfi1b	23.95726755	-1.065650577	0.511518482	-2.083308061	0.037223152	0.331734726
ggact	106.1532158	-0.601490846	0.288744288	-2.083126389	0.037239705	0.331734726
psenen	1955.230025	0.508303578	0.244011477	2.083113397	0.037240889	0.331734726
atn1	2.725514999	-2.069437914	0.993683028	-2.0825936	0.037288283	NA
nim1k	6.052487098	-1.810799663	0.869568452	-2.082411867	0.037304865	0.332102207
LOC107384987	71.45795116	0.833200538	0.400178255	2.082073495	0.037335757	0.332102207
LOC107374487	152.2247643	-0.544769718	0.261657375	-2.081996421	0.037342797	0.332102207
etfbkmt	55.02664236	0.706703748	0.339618821	2.080873334	0.037445502	0.332835394
LOC107374166	11.85321182	-1.396599977	0.671265381	-2.080548196	0.03747528	0.332901063
nr0b2	1832.430996	-1.425015973	0.685009493	-2.080286459	0.037499266	0.332901063
LOC107379160	1127.17223	-0.706108742	0.339454282	-2.080129137	0.03751369	0.332901063
LOC107377433	29.08634928	1.030981693	0.495701763	2.0798427	0.037539963	0.332954338
LOC107378874	3.042316592	2.4394047	1.173201398	2.0792719	0.037592366	NA
zbtb47	22.87258808	-1.518944037	0.730576442	-2.079103498	0.037607839	0.33337634
ncl	1123.973015	0.807513755	0.388442539	2.078849955	0.037631144	0.333403003
iqca1	4.62480978	-2.263828399	1.089127631	-2.078570348	0.037656859	NA
LOC107395987	13.9775371	1.404067989	0.675520949	2.07849659	0.037663645	0.333511065
lxn	1155.011219	-0.609797781	0.293434652	-2.078138273	0.037696625	0.333623259
LOC107395372	19585.25543	-0.793588558	0.382048245	-2.077194618	0.0377836	0.333944919
LOC107397168	3058.680559	-0.496013299	0.238811428	-2.077008217	0.037800801	0.333944919
map2k2	200.7379056	0.770186804	0.370823905	2.076961039	0.037805155	0.333944919
LOC107375264	733.6579883	-0.63516115	0.305874653	-2.076540645	0.037843976	0.333944919
kiaa1107	33.58897838	1.156526256	0.556967222	2.07647095	0.037850415	0.333944919
LOC107381755	9.155175155	-1.828259642	0.880543632	-2.076285121	0.037867589	0.333944919
LOC107381692	13.88150323	-1.587208421	0.764529727	-2.076058478	0.037888543	0.333944919
LOC107374608	85.96302687	-0.93423106	0.450027754	-2.075940984	0.03789941	0.333944919
LOC107390450	7.726660901	-1.805688855	0.86996205	-2.075594969	0.037931427	0.333944919
vat1l	7.099792795	-1.350919762	0.650949401	-2.075306867	0.037958103	0.333944919
LOC107396627	2879.714525	-0.420804591	0.202790341	-2.075072159	0.037979848	0.333944919
bckdk	350.9741747	-0.560784494	0.27025314	-2.07503415	0.03798337	0.333944919
ufc1	1297.383705	0.509792496	0.245696836	2.07488425	0.037997264	0.333944919
LOC107387932	33.23651678	1.15953205	0.559000154	2.074296477	0.038051785	0.33424525
LOC107392988	18.74704322	-1.772370037	0.854695858	-2.073685066	0.038108569	0.334565129
LOC107383251	131.6195472	-0.831344348	0.401068237	-2.072825199	0.03818855	0.334874909
ndufv1	4769.822046	0.336736027	0.162466528	2.072648635	0.038204991	0.334874909
lss	1330.04475	-1.300941038	0.627670883	-2.072648379	0.038205015	0.334874909
LOC107385269	291.8297592	-0.785037313	0.378928487	-2.07172947	0.038290677	0.335095397
rhag	200.7668697	-0.701802492	0.338754665	-2.07171314	0.038292201	0.335095397
rpap3	395.6099633	0.672909482	0.324866447	2.071341891	0.038326857	0.335095397
LOC107374544	10.73470416	-1.513572992	0.730937877	-2.070727266	0.038384291	0.335095397
LOC107373198	470.816604	-0.611358685	0.295248031	-2.070661341	0.038390455	0.335095397
LOC107396413	248.6844502	-1.141972986	0.551552927	-2.070468545	0.038408489	0.335095397
paxbp1	723.0391693	0.437569061	0.211339119	2.070459375	0.038409347	0.335095397
LOC107386469	98.26677265	-0.950352073	0.459021142	-2.070388455	0.038415982	0.335095397
ccdc53	533.9527107	-0.842622223	0.40702241	-2.070210882	0.038432601	0.335095397
fam13a	1696.922259	-1.03315401	0.499098818	-2.070038983	0.038448694	0.335095397
idh3a	697.0281898	0.549694393	0.265579891	2.069789206	0.038472089	0.335095397
gbf1	228.8912626	0.703104205	0.339753092	2.069456383	0.03850328	0.335095397
slc31a2	382.6311069	-0.70905775	0.342655965	-2.069299306	0.038518009	0.335095397
LOC107388453	28.78273351	1.901192533	0.918848053	2.069104382	0.038536293	0.335095397
LOC107394705	1169.388822	-0.477072415	0.230588145	-2.068937303	0.038551971	0.335095397
tmem59l	90.84586353	-1.032226105	0.498989145	-2.068634389	0.038580408	0.335095397
cln3	75.61649611	-0.616878053	0.298233622	-2.068438996	0.038598761	0.335095397
LOC107380337	7.726766228	-2.056052268	0.994044904	-2.068369607	0.038605281	0.335095397
b3gnt8	62.30331601	-0.879680265	0.425371049	-2.06803041	0.038637164	0.335095397
LOC107392021	567.5197295	-0.687756695	0.332567777	-2.068019642	0.038638176	0.335095397
pdcd4	1806.496358	-0.593400154	0.286973716	-2.067785729	0.038660176	0.335109264
ctsc	2311.901197	-0.637498654	0.308434646	-2.066884058	0.03874508	0.3354769
LOC107375316	20.08267589	-1.468832858	0.710688581	-2.066774248	0.038755431	0.3354769
polr3k	289.7867484	-0.476865185	0.230739188	-2.066684852	0.038763859	0.3354769
LOC107386250	10.58635159	1.445820774	0.699691836	2.066367935	0.038793751	0.335558798
cisd2	1816.989107	0.72688962	0.352014364	2.064943067	0.038928387	0.336260911
sat1	1240.169695	0.468012324	0.226690611	2.064542156	0.038966341	0.336260911
LOC107375105	1337.012437	0.888846465	0.430533431	2.064523681	0.038968091	0.336260911
LOC107377033	197.4922118	0.655530454	0.317541888	2.064390492	0.038980707	0.336260911
yif1b	620.4590384	0.424175187	0.205479477	2.06431899	0.038987482	0.336260911
jam2	378.1634537	-0.422892252	0.204879778	-2.064099521	0.039008281	0.336260911
LOC107388140	196.7207017	-1.00143666	0.485231148	-2.063834247	0.039033435	0.336260911
pla2r1	15.29061303	1.648314638	0.798687641	2.06377882	0.039038692	0.336260911
znf362	95.28506371	-0.662243163	0.321002924	-2.063044021	0.039108446	0.336567978
swap70	38.25332821	-1.598362198	0.774786311	-2.062971653	0.039115321	0.336567978
LOC107376208	1071.192436	0.933724886	0.45273582	2.062405591	0.039169137	0.336747249
spag7	315.079385	-0.467670441	0.226768954	-2.062321287	0.039177158	0.336747249
[truncated: 20,620 more rows]
