# Supplementary material for: An automated feeding system for the African killifish reveals the impact of diet on lifespan and allows scalable assessment of associative learning
Source: eLife. 2022 Nov 10;11:e69008. doi: 10.7554/eLife.69008 (PMC9788828; doi:10.7554/eLife.69008)
Supplement: Figure 5—source data 3. [file elife-69008-fig5-data3.csv]

Gene	baseMean	log2FoldChange	lfcSE	stat	pvalue	padj
sapcd1	220.7786704	4.114177765	0.497973295	8.261844174	1.43E-16	2.54E-12
cntfr	1150.434309	-3.191009749	0.396944461	-8.038932545	9.06E-16	8.03E-12
LOC107381982	910.7504056	3.945246228	0.537846601	7.335262912	2.21E-13	1.31E-09
LOC107392531	692.8064416	1.494697	0.235544926	6.345698141	2.21E-10	7.85E-07
LOC107377007	30036.93888	-1.821804142	0.286709732	-6.354176159	2.10E-10	7.85E-07
LOC107378608	22.8891676	-4.483733705	0.737225158	-6.081905452	1.19E-09	3.51E-06
LOC107390940	162.9490644	-4.42129104	0.7430974	-5.949813635	2.68E-09	6.80E-06
LOC107388405	13.28496551	-4.120327531	0.727696246	-5.662153067	1.49E-08	3.31E-05
LOC107392295	40.6668945	-2.350733122	0.42304451	-5.556704007	2.75E-08	5.42E-05
LOC107391483	116.869419	2.523205365	0.468578778	5.384805034	7.25E-08	0.000128598
LOC107373468	487.2556069	-1.477077948	0.275646661	-5.358591841	8.39E-08	0.000135203
LOC107397091	132.487501	-3.038412556	0.569044609	-5.339498007	9.32E-08	0.000137725
LOC107388189	4691.900149	1.211444106	0.239966957	5.048378831	4.46E-07	0.000607764
angptl4	283.2326944	2.42092587	0.483948515	5.002445087	5.66E-07	0.000669179
LOC107393202	145.499477	-2.238186748	0.447266822	-5.004142138	5.61E-07	0.000669179
LOC107379399	1526.162167	-2.09003249	0.42913383	-4.870351261	1.11E-06	0.001234591
znf516	29.33561237	2.953406745	0.639927295	4.615222337	3.93E-06	0.003868282
LOC107373009	522.8010079	5.192002146	1.124770178	4.616056015	3.91E-06	0.003868282
sh3bgr	139.0741169	-2.540205697	0.559448524	-4.54055304	5.61E-06	0.004931491
LOC107389872	15.54667968	-3.324376726	0.731583856	-4.544081582	5.52E-06	0.004931491
LOC107395509	30.04153355	2.162300171	0.477109088	4.53208758	5.84E-06	0.004931491
LOC107374492	4359.835894	-2.864761109	0.634942943	-4.511840221	6.43E-06	0.005179968
LOC107396701	24.78758937	-1.749685516	0.39099923	-4.474907825	7.64E-06	0.005590406
lrp2	81.52671688	2.646030883	0.591495627	4.473458061	7.70E-06	0.005590406
LOC107378274	24.33517557	-2.073691284	0.464082311	-4.468369583	7.88E-06	0.005590406
selenbp1	2938.074108	-1.342491948	0.301655024	-4.450421312	8.57E-06	0.005844876
LOC107375819	343.0245645	-1.31250873	0.295566908	-4.440648447	8.97E-06	0.00589019
LOC107397330	7330.797487	-1.213549904	0.27577055	-4.400578314	1.08E-05	0.006837127
LOC107372834	27.42887021	-1.764658001	0.406849204	-4.337376064	1.44E-05	0.008816705
LOC107372833	42.22442109	-2.345588045	0.548775355	-4.274222637	1.92E-05	0.011336972
LOC107383951	708.0421729	1.895912741	0.448824932	4.224169843	2.40E-05	0.013717884
abhd6	3405.749434	-2.203275589	0.524687898	-4.199211755	2.68E-05	0.014842003
LOC107380620	27.46280034	3.743493597	0.893503705	4.189678876	2.79E-05	0.01501038
LOC107383518	407.6491491	-2.236993779	0.536941394	-4.166178665	3.10E-05	0.016154268
tbc1d32	26.79208958	1.865861556	0.450839901	4.13863447	3.49E-05	0.017700542
LOC107393838	41.7570404	-2.910444001	0.704449076	-4.131517946	3.60E-05	0.017750498
agpat4	282.243598	-1.358649951	0.331493708	-4.098569345	4.16E-05	0.019922702
fndc3b	434.5247075	1.322785982	0.323636128	4.087263031	4.36E-05	0.020368102
LOC107386784	1006.484851	5.338574558	1.308786112	4.079027513	4.52E-05	0.020562066
LOC107386773	59.48290923	-1.749770212	0.431560261	-4.054521169	5.02E-05	0.021726934
slc5a9	714.3994871	-1.758875643	0.433626775	-4.05619704	4.99E-05	0.021726934
epdr1	1400.525368	-1.935706349	0.480423511	-4.029166564	5.60E-05	0.02363209
LOC107394281	7994.759621	-1.248717947	0.310416979	-4.022711482	5.75E-05	0.023724573
LOC107392335	72.472619	-1.203167141	0.300485405	-4.004078469	6.23E-05	0.024139251
LOC107380284	21.37379746	-2.953092552	0.738712908	-3.997618724	6.40E-05	0.024139251
dclre1a	284.2617882	-1.907140213	0.475509695	-4.010728347	6.05E-05	0.024139251
pcsk2	77.10809182	4.439438714	1.10919454	4.002398637	6.27E-05	0.024139251
LOC107379395	20317.28716	-1.092813212	0.275567258	-3.965685989	7.32E-05	0.026956298
LOC107382316	93.80320031	-1.427911317	0.360449969	-3.961468828	7.45E-05	0.026956298
LOC107380335	5666.219086	4.316653957	1.099438227	3.92623601	8.63E-05	0.029481813
aspg	2115.005609	1.243516125	0.317152268	3.920880442	8.82E-05	0.029481813
gcg	165.4493324	4.75999817	1.215952424	3.914625338	9.05E-05	0.029481813
LOC107375121	21.63084661	-1.991366383	0.508680025	-3.914772128	9.05E-05	0.029481813
LOC107373178	509.7711296	0.726676687	0.185061394	3.92667898	8.61E-05	0.029481813
epm2a	128.4933494	-1.709382716	0.436932221	-3.912237722	9.14E-05	0.029481813
LOC107386979	228.8994844	1.466596987	0.376789534	3.89235065	9.93E-05	0.031435548
LOC107385437	653.2855055	-1.013859763	0.260814418	-3.887284182	0.000101372	0.0315356
slc18a2	70.92907786	-1.557131397	0.401010484	-3.883019171	0.000103167	0.031540774
LOC107380964	346.7101864	4.492296652	1.163441691	3.861213405	0.000112825	0.033908784
LOC107394196	30.43664137	-2.475462279	0.644382446	-3.84160415	0.000122233	0.03590024
LOC107390868	18.12596163	-2.562510228	0.66809209	-3.835564388	0.000125276	0.03590024
sarm1	96.12554801	-1.905590805	0.496884717	-3.835076309	0.000125525	0.03590024
igf2bp2	527.1874615	0.985985564	0.257449118	3.829826917	0.000128233	0.03609262
LOC107372630	120.5070325	1.88821903	0.495767561	3.808678054	0.000139712	0.03870888
LOC107380333	210.7680779	4.11869623	1.084388538	3.798173887	0.000145766	0.039764979
sdk2	76.92791889	1.268727365	0.335135046	3.785719757	0.000153264	0.041177014
LOC107374002	9.867447393	-2.341332244	0.621812999	-3.765331774	0.000166328	0.044019843
LOC107396707	143.1159861	-0.918872763	0.245892174	-3.736893086	0.000186308	0.04787848
pir	31.63656286	-1.290896298	0.345391964	-3.737482146	0.000185872	0.04787848
mansc1	10.57217896	1.964488527	0.527340536	3.725275019	0.000195102	0.049422224
LOC107374924	176.6077256	-2.528877539	0.680590333	-3.715711811	0.000202632	0.050606737
atic	4171.639101	-1.018130466	0.275241627	-3.699042462	0.000216414	0.052567946
LOC107381497	2070.958672	-1.515884998	0.409630027	-3.700619823	0.000215073	0.052567946
LOC107394607	9.279418204	3.040542084	0.827552048	3.674140001	0.000238652	0.053508388
LOC107381011	209.4611804	2.348495197	0.637990575	3.681081337	0.000232247	0.053508388
LOC107390385	138.8020194	1.356734231	0.367751556	3.689268494	0.0002249	0.053508388
LOC107376861	152.9389652	-1.720169281	0.468557099	-3.671205248	0.000241409	0.053508388
LOC107373423	30.84546656	-2.886445715	0.785913558	-3.672726711	0.000239976	0.053508388
dgat2	2762.733837	-1.229003436	0.334550321	-3.673598138	0.000239159	0.053508388
LOC107386856	955.4064739	1.633767185	0.444552948	3.675078959	0.000237776	0.053508388
LOC107375908	2218.471072	2.652036156	0.724492445	3.660543561	0.000251681	0.055096336
map2k1	828.9345118	-1.132428316	0.310553796	-3.646480353	0.000265857	0.057489911
nell1	66.55737433	-1.127221857	0.310721327	-3.627758247	0.000285893	0.059666353
LOC107393726	775.8943409	1.653631973	0.455841514	3.627646723	0.000286016	0.059666353
LOC107383905	7.151877925	3.688754253	1.0155768	3.632176567	0.000281041	0.059666353
LOC107387788	356.3557501	-1.396852376	0.385408957	-3.62433812	0.000289702	0.059732593
LOC107376215	27.42396754	1.820288227	0.504461226	3.608380847	0.000308114	0.062084964
LOC107390119	29.38937192	1.97660052	0.547644006	3.609279932	0.000307048	0.062084964
henmt1	97.12388508	1.225470088	0.340133581	3.602908261	0.000314677	0.062694895
LOC107376916	327.0369297	1.903186899	0.528919522	3.598254216	0.00032036	0.063118119
LOC107390720	608.3582981	-1.381105076	0.384762764	-3.589497752	0.000331316	0.063857498
LOC107388234	215.6421968	-0.817783161	0.227731629	-3.590995094	0.000329418	0.063857498
LOC107384348	1002.939969	-1.234616764	0.344463965	-3.58416813	0.000338154	0.064474738
LOC107374722	13.67505651	3.572390631	0.999348256	3.574720434	0.000350602	0.066137025
clnk	13.34724699	-2.821971692	0.793549798	-3.556136865	0.000376348	0.069718219
LOC107391612	18.9627391	3.240066852	0.911316857	3.555368064	0.00037745	0.069718219
LOC107384170	10.24938552	1.981834802	0.559401514	3.542776975	0.000395937	0.071640428
LOC107376915	230.4293155	1.855453354	0.523558059	3.543930466	0.000394209	0.071640428
LOC107383562	43994.10554	-1.162465183	0.328884903	-3.534565355	0.000408446	0.073157291
lgmn	6433.103472	-0.75819675	0.214689325	-3.531599682	0.000413054	0.073242761
fgfr2	783.895742	0.958358403	0.272532867	3.516487436	0.000437297	0.074532349
LOC107383541	4675.577355	-0.946376701	0.269058768	-3.517360562	0.000435861	0.074532349
eif3h	1215.342254	0.772339976	0.219944426	3.511523295	0.000445546	0.074532349
LOC107380235	169.9730044	-2.252087191	0.641060412	-3.513065457	0.000442968	0.074532349
cenpp	64.88500781	-1.653982335	0.470078917	-3.518520562	0.00043396	0.074532349
LOC107382838	14.56784487	-1.931759532	0.549714361	-3.514115094	0.000441222	0.074532349
LOC107392135	749.4741821	-0.893363329	0.255745554	-3.493172463	0.000477318	0.079100982
kcnh7	44.59789954	-2.920965938	0.838394356	-3.484	0.000493979	0.080478819
LOC107394454	3239.945421	2.054869874	0.589868848	3.483604669	0.00049471	0.080478819
LOC107373956	43.89803897	2.48924954	0.71573608	3.477887466	0.000505382	0.081467586
LOC107397383	5.13734401	-3.146934552	0.909247911	-3.461030281	0.000538112	0.085194705
LOC107374154	11.90082557	-2.040909774	0.589446419	-3.462417799	0.000535345	0.085194705
LOC107379850	8.405309625	-2.857056737	0.826510436	-3.456770312	0.000546691	0.085786883
LOC107380384	562.8554824	1.552761931	0.449713762	3.452778327	0.000554845	0.086302694
nell2	75.08025222	-1.688992902	0.489577133	-3.449901537	0.000560791	0.086469104
LOC107388167	1624.082756	-0.668873609	0.194033449	-3.447207742	0.000566413	0.086583042
LOC107396907	477.7415498	1.57598595	0.457874717	3.441958886	0.000577518	0.086784318
LOC107388716	347.2761306	2.489675834	0.723266542	3.442266011	0.000576863	0.086784318
trpv4	34.98715539	3.254829275	0.94738269	3.435601379	0.00059124	0.088099759
LOC107392561	168.6270664	-2.791245337	0.817883106	-3.412768057	0.000643066	0.093435173
igfals	16165.46786	-0.837959331	0.245218728	-3.417191419	0.000632708	0.093435173
LOC107386964	35.6745098	-1.454761467	0.426537133	-3.410632637	0.000648124	0.093435173
LOC107373198	470.816604	-0.998197423	0.29243507	-3.413398482	0.000641581	0.093435173
LOC107378381	4499.387065	-1.366560103	0.402006972	-3.399344284	0.000675476	0.095820367
LOC107397045	7211.945683	-0.890165255	0.261770735	-3.400552982	0.000672497	0.095820367
LOC107394775	10273.4419	-1.003610063	0.296001116	-3.390561756	0.000697495	0.098158635
LOC107376947	5.164677896	2.904951873	0.859096061	3.381405183	0.000721161	0.100689998
rapgefl1	32.99360356	1.429056366	0.424977214	3.36266585	0.000771937	0.106037322
LOC107390850	8.152768713	1.943389437	0.578266032	3.360718647	0.0007774	0.106037322
LOC107384141	44.20518588	-2.103673429	0.625893003	-3.361075165	0.000776397	0.106037322
LOC107394066	4501.968336	-1.167100741	0.347571623	-3.357871197	0.000785452	0.106317829
LOC107396425	6.110323115	-2.491189414	0.743628532	-3.350045495	0.000807983	0.108067668
tns2	5.63283485	3.693918064	1.102938523	3.349160434	0.000810568	0.108067668
slc4a1	677.1164362	-1.228946857	0.367811	-3.341245522	0.000834034	0.108743359
LOC107388605	439.2735231	1.0424135	0.311970288	3.341387111	0.000833609	0.108743359
LOC107381799	30.20420471	-1.932190722	0.577840142	-3.343815322	0.000826347	0.108743359
irf8	171.4016829	-2.757339351	0.826565707	-3.335898558	0.000850242	0.110047358
arap2	86.49308353	1.125705997	0.338273776	3.327795639	0.000875361	0.112477487
rps6kl1	7.047515681	-2.982426972	0.897274207	-3.323874629	0.000887761	0.113250197
LOC107391268	16.17211552	-2.676431529	0.806298303	-3.319406131	0.000902091	0.114256303
pcsk1	15.10831154	3.669348264	1.107119511	3.314319933	0.000918663	0.115530052
LOC107388083	7.279739279	-2.293541068	0.692719467	-3.310923363	0.000929887	0.116117967
LOC107395171	93.23990965	-1.230587471	0.372082775	-3.30729492	0.000942017	0.116810057
ptprd	309.8227755	0.88098281	0.266623263	3.304223349	0.000952399	0.117277383
LOC107375799	140.0880397	2.739998951	0.831074965	3.296933571	0.000977466	0.119534001
LOC107391342	69.03415524	2.313251785	0.702624727	3.292300563	0.000993713	0.120688546
LOC107390105	244.3722959	-1.079284984	0.328564393	-3.284850723	0.001020364	0.123082295
LOC107379214	114.0361172	-1.236440869	0.376982621	-3.279835197	0.001038677	0.124444783
LOC107376372	56.33040612	-2.337896356	0.713225061	-3.277922332	0.001045742	0.124450275
LOC107387579	1493.131348	-0.896686231	0.274146263	-3.270831493	0.001072318	0.126762267
tmem59l	90.84586353	-1.563310714	0.478328213	-3.268280379	0.001082031	0.127063422
LOC107372780	225.2313815	-1.248759017	0.382684672	-3.263153996	0.001101796	0.12853324
amdhd2	852.9614807	-0.886661364	0.271926297	-3.260667954	0.001111501	0.128600327
ass1	503.1685656	-0.924783147	0.283736766	-3.259299665	0.001116876	0.128600327
LOC107384523	19.92418941	-3.118464208	0.958229998	-3.254400525	0.001136319	0.129994949
nav1	29.80596316	1.604529797	0.49564058	3.237284966	0.001206728	0.135872336
LOC107378372	36927.59892	-1.297495272	0.40091299	-3.236351293	0.001210683	0.135872336
LOC107390378	4848.446264	-0.679946944	0.209958835	-3.238477403	0.001201695	0.135872336
csgr14hxorf21	49.3139195	-2.643509443	0.820884674	-3.220317697	0.001280486	0.141909867
swi5	359.8787654	-2.022265302	0.627967569	-3.220333983	0.001280413	0.141909867
LOC107379482	34211.3851	-5.855955317	1.820314027	-3.217002798	0.001295373	0.142668077
LOC107379516	14.31328441	-2.998948876	0.935657147	-3.205179253	0.001349784	0.146836616
pstpip2	145.7454555	-1.216037055	0.379314718	-3.205878911	0.001346506	0.146836616
maea	561.6858199	-0.686685121	0.214376384	-3.203175214	0.001359213	0.146960716
yipf3	600.3635948	-0.558856159	0.175268556	-3.188570556	0.001429781	0.153653812
slc25a35	19.244493	2.033804576	0.638665397	3.184460258	0.001450242	0.154862156
LOC107391269	112.1609143	-1.287061233	0.404377876	-3.18281812	0.001458492	0.154862156
LOC107382220	10.88445543	-2.846880911	0.895429949	-3.179345202	0.001476082	0.155796927
LOC107389621	23.03694203	1.722915649	0.542645193	3.175031627	0.001498202	0.156333683
efcab14	792.2552264	-0.807624587	0.254876429	-3.168690769	0.001531272	0.156333683
arhgap25	51.92256056	-2.082013557	0.657089799	-3.16853733	0.001532081	0.156333683
cytip	7.332006033	-2.642846169	0.834189388	-3.16816086	0.001534066	0.156333683
LOC107380017	17.66100604	-1.643304086	0.518654338	-3.168399383	0.001532808	0.156333683
LOC107378374	33158.55486	-1.303304433	0.410792638	-3.172657717	0.001510505	0.156333683
lpcat2	747.0551905	-0.909486238	0.287369371	-3.164868384	0.001551531	0.157210004
nhsl1	89.82806646	1.283078423	0.405800044	3.161848901	0.001567709	0.157946669
adamts3	70.33023923	1.132750009	0.359268168	3.152937308	0.001616365	0.16192874
slc9a3r1	5609.5893	-0.649679784	0.206556497	-3.145288544	0.001659231	0.163830643
csf1r	322.3346268	-2.277950442	0.723910214	-3.146730627	0.00165107	0.163830643
slc16a10	6539.609396	-0.551277553	0.175389697	-3.143158138	0.001671355	0.163830643
atp8b1	76.94539371	-1.957506958	0.622816496	-3.142991507	0.001672307	0.163830643
LOC107376870	8.859417553	-2.812833848	0.897271027	-3.134876491	0.001719265	0.165699088
inpp5j	9.99253853	1.814906034	0.578433538	3.137622414	0.001703241	0.165699088
LOC107385636	223.5529978	0.943500731	0.300971457	3.134851196	0.001719413	0.165699088
bpnt1	510.2068763	-0.84635194	0.270332994	-3.130775597	0.001743453	0.167073107
rpl37	1295.719907	0.749322295	0.239457264	3.129252718	0.001752515	0.167073107
p3h1	94.47570139	0.92160817	0.294892917	3.125229926	0.001776661	0.167258359
nmb	5.069500288	2.891098025	0.925003165	3.125500685	0.001775027	0.167258359
LOC107372941	361.5465616	-1.160799918	0.371548417	-3.124222483	0.001782756	0.167258359
LOC107378919	271270.1658	-3.996443055	1.28272797	-3.115581127	0.001835828	0.169649907
LOC107386744	145.6717504	-1.190922144	0.382269278	-3.115401136	0.001836949	0.169649907
depdc7	103.1715886	3.206885569	1.029358433	3.11542167	0.001836821	0.169649907
LOC107380917	1855.390803	0.873861415	0.280656216	3.113636424	0.001847971	0.169783491
ivns1abp	743.8964858	-1.082676697	0.348150047	-3.10979908	0.001872146	0.170240516
LOC107378378	4886.107425	-1.318173945	0.423750786	-3.110729203	0.00186626	0.170240516
LOC107380339	5.90723332	3.305095012	1.063850122	3.106729928	0.001891691	0.171140158
LOC107380841	222.0268057	-1.640298291	0.529150405	-3.099871558	0.001936046	0.174263776
LOC107375201	120069.4137	-0.914178729	0.295177571	-3.097046724	0.001954591	0.17504445
gp1bb	218.1793612	-1.273051028	0.411317303	-3.095058292	0.001967742	0.175336707
LOC107386458	486.2093201	0.817715681	0.264727092	3.088900629	0.002008986	0.178116719
entpd3	34.26742217	-4.306447467	1.396561082	-3.083608389	0.002045066	0.17996766
LOC107379296	39.5017523	-3.083891407	1.000387373	-3.082697254	0.002051337	0.17996766
LOC107378621	70.70718485	-1.357812814	0.440648318	-3.081397929	0.002060311	0.17996766
LOC107396746	39.03440168	-1.009489811	0.328109526	-3.076685469	0.00209316	0.181053269
LOC107372929	5.41107901	2.196335129	0.713788069	3.077012947	0.002090862	0.181053269
LOC107377911	8.149111941	3.807938755	1.2394353	3.072317495	0.002124037	0.181948886
rusc1	32.90459056	1.065436036	0.346779582	3.072372452	0.002123646	0.181948886
LOC107390484	40.2224219	2.704749431	0.881092027	3.069769499	0.00214224	0.182499627
kmt5a	7.551397526	-2.61943404	0.85364084	-3.068543486	0.00215105	0.182499627
pdzk1	9.023361243	3.11860997	1.018131978	3.063070445	0.002190785	0.184698903
aoc1	9.574359609	3.5878541	1.171692248	3.06211303	0.002197804	0.184698903
epor	322.8394619	-1.024962998	0.335113668	-3.05855325	0.002224085	0.186025867
sigirr	6407.745856	-0.620536149	0.203105896	-3.055234536	0.002248846	0.187213779
LOC107387874	24.28263737	-2.370819873	0.776962313	-3.051396231	0.002277798	0.188737889
LOC107373394	2419.524174	-2.241859123	0.735429416	-3.048367489	0.002300884	0.189074748
LOC107394065	288.3203295	-2.496194822	0.818943667	-3.048066581	0.002303189	0.189074748
bmper	125.9570356	1.939082734	0.637970069	3.039457222	0.002370049	0.191025916
rasef	2665.305374	-1.594658196	0.52453916	-3.040112767	0.002364896	0.191025916
LOC107391721	8.133370697	3.232992094	1.062324009	3.043320181	0.002339832	0.191025916
LOC107388882	2854.837578	-0.570656752	0.187670545	-3.0407369	0.00236	0.191025916
snx5	1779.124225	-0.57722766	0.190132127	-3.035929121	0.002397957	0.191928321
LOC107387967	2498.396479	0.591339623	0.194820228	3.035309162	0.002402892	0.191928321
tbck	101.8893259	-1.303092365	0.429508159	-3.033917606	0.002414003	0.191951166
LOC107385936	103.9465613	1.223638916	0.405247648	3.019484311	0.002532054	0.19524858
LOC107374334	592.7693135	0.912562047	0.301786322	3.023868148	0.002495652	0.19524858
LOC107385064	17.3361541	-3.070712739	1.016983452	-3.019432356	0.002532488	0.19524858
LOC107379827	133.9685951	1.22153709	0.404559506	3.019425008	0.00253255	0.19524858
LOC107373240	7.629579366	1.943737069	0.64336219	3.021217439	0.002517605	0.19524858
LOC107377679	254.8011058	-0.735193517	0.242946449	-3.026154607	0.002476856	0.19524858
ankrd26	25.59703437	1.967701528	0.650489504	3.024955079	0.002486701	0.19524858
slc30a4	726.7256826	-0.624813157	0.20734751	-3.013362245	0.002583703	0.19578728
LOC107377878	5.619700938	3.921562735	1.300648631	3.015082354	0.002569095	0.19578728
LOC107387685	404.6268096	1.833980217	0.60853559	3.013759995	0.002580318	0.19578728
rpl28	2522.522786	0.559138458	0.185444714	3.015122111	0.002568758	0.19578728
nr2c2	62.80375604	0.990261458	0.329040157	3.00954591	0.002616385	0.197420191
LOC107388684	8599.142844	-0.906170871	0.301440487	-3.006135239	0.002645913	0.198694936
abcc5	210.2129597	-1.28364695	0.427168441	-3.00501354	0.00265569	0.198694936
LOC107377840	789.1125732	0.835103465	0.27843984	2.999224055	0.002706682	0.200419023
fbxw8	120.675461	-0.696495307	0.232151558	-3.000175026	0.002698245	0.200419023
mios	151.391202	0.807424448	0.269271282	2.998553881	0.002712642	0.200419023
perp	5159.334195	-0.612251674	0.20453485	-2.993385593	0.002759009	0.2013282
LOC107388511	10.31392212	3.111299049	1.039320878	2.99358852	0.002757175	0.2013282
nkx6-2	7.882632478	3.073703347	1.026581703	2.994114679	0.002752425	0.2013282
slc39a8	4938.729835	0.796782908	0.26638255	2.991122756	0.002779537	0.201994902
LOC107372404	22.30722056	-1.501580509	0.503182711	-2.984165543	0.002843529	0.205534035
LOC107373010	44.56730975	3.487804256	1.169102575	2.983317574	0.00285142	0.205534035
LOC107385371	624.7528285	-0.74957383	0.251926742	-2.975364277	0.002926408	0.206737327
LOC107381617	256.8980867	0.797184898	0.267540478	2.979679572	0.0028855	0.206737327
LOC107383443	17.70337565	2.016105124	0.677456932	2.975990102	0.002920443	0.206737327
slc35d1	56.33466555	1.174745432	0.394455371	2.978145359	0.002899984	0.206737327
LOC107389160	11.22745072	-2.113969142	0.710353219	-2.97594082	0.002920912	0.206737327
map2	18.32448048	-2.22118444	0.746996794	-2.973485909	0.002944379	0.20718148
gpr18	34.42616327	-2.71675517	0.917337221	-2.961566485	0.003060784	0.209066383
twsg1	88.56760623	-1.449297128	0.488516974	-2.96672829	0.003009868	0.209066383
ids	1084.797098	-0.657140244	0.221885278	-2.961621659	0.003060236	0.209066383
LOC107389368	7.241031105	-2.249178113	0.758404899	-2.965669282	0.003020251	0.209066383
LOC107379411	11.16036237	-2.597202593	0.876045581	-2.96468888	0.003029892	0.209066383
LOC107395634	47.25223689	1.003387637	0.338264212	2.966283751	0.003014223	0.209066383
LOC107380468	16.62650499	2.842755096	0.959423739	2.96298182	0.003046746	0.209066383
LOC107380868	260.006735	1.25654941	0.424353182	2.961093412	0.003065489	0.209066383
LOC107376133	17832.90501	-0.950179513	0.321186551	-2.958341532	0.003092992	0.210133865
LOC107388301	412.2479081	1.331098533	0.450130151	2.957141465	0.003105056	0.21014831
LOC107387639	11.20256716	-2.729027012	0.924949254	-2.950461335	0.003172998	0.213702523
pgap1	49.74847101	1.504939481	0.510215126	2.949617535	0.003181675	0.213702523
LOC107388474	51.82652099	-1.559305027	0.530027249	-2.941933704	0.003261697	0.217430149
rplp0	7233.34693	0.962508824	0.327042241	2.943071885	0.003249729	0.217430149
LOC107386446	45.09543726	-1.025804354	0.349070936	-2.938670193	0.003296236	0.218909593
vps11	660.8967918	-0.521350506	0.177755707	-2.932960715	0.003357464	0.222143831
LOC107389029	124.611678	0.888660888	0.30328362	2.930131498	0.003388186	0.222515972
LOC107372885	31.48193662	1.155573027	0.394352831	2.930302351	0.003386323	0.222515972
tph1	12.7214475	2.814575156	0.962497889	2.924240341	0.00345298	0.225934488
LOC107384014	10.03573548	-2.510580767	0.861327944	-2.91477919	0.003559403	0.232041657
calcoco2	3685.402976	-0.642751274	0.220755599	-2.911596707	0.003595866	0.233560043
LOC107381196	23.47673797	-2.110840255	0.725360635	-2.910056257	0.003613637	0.233857709
klb	4.947716538	3.17777518	1.092477405	2.90877886	0.003628434	0.233961436
LOC107373833	101.0798272	-0.812103801	0.279328154	-2.907346754	0.003645089	0.234183757
LOC107385312	6.104133565	-2.65885074	0.917134707	-2.899084201	0.003742544	0.236345469
tmem53	2201.294852	-0.671786243	0.231530117	-2.901506944	0.003713725	0.236345469
LOC107388645	129.7446609	-2.265987224	0.781685779	-2.898846681	0.00374538	0.236345469
eprs	608.0298472	0.595800055	0.205400451	2.900675503	0.003723593	0.236345469
LOC107389686	518.0828996	3.086587204	1.063461601	2.902396475	0.003703195	0.236345469
LOC107395285	4140.896166	-1.264755265	0.436635827	-2.896590675	0.003772416	0.237207382
LOC107397197	53.43604013	3.7831815	1.306716421	2.895181724	0.003789391	0.237432789
sirt7	99.68009744	0.608933694	0.210759117	2.889240113	0.003861741	0.240724773
dyrk1b	104.8875347	-0.872254859	0.301960087	-2.888642895	0.003869082	0.240724773
cftr	8.769300263	2.277535867	0.789500164	2.884782006	0.003916848	0.241322627
ddah1	1888.95787	2.866351775	0.993685168	2.884567333	0.003919519	0.241322627
robo1	240.5610338	-1.215067858	0.420916077	-2.88672238	0.003892775	0.241322627
gart	528.8497218	1.10559134	0.383458432	2.883210405	0.003936444	0.241526045
LOC107376832	60.79115178	-1.36460014	0.473658756	-2.880977331	0.003964442	0.242405093
LOC107391158	26.22988294	-1.306086509	0.45443144	-2.874111236	0.004051662	0.244689701
LOC107383963	6.20365372	-2.961487291	1.029526703	-2.876552189	0.004020457	0.244689701
LOC107387658	1135.376558	-1.291995705	0.449730806	-2.872820111	0.004068257	0.244689701
rack1	9742.693113	0.669043108	0.232903246	2.872622515	0.004070802	0.244689701
plcd3	43.10200034	-1.137581824	0.395620996	-2.875433396	0.004034733	0.244689701
LOC107379529	330.0433003	-2.051167343	0.714497509	-2.870783058	0.004094564	0.245286531
LOC107388933	2491.484484	-0.530945052	0.185071788	-2.868860012	0.004119541	0.245951844
LOC107386726	84.66217443	-1.398883492	0.487798304	-2.867749807	0.004134023	0.245988244
LOC107374414	10.16098116	1.562980819	0.54549474	2.865253696	0.004166753	0.246282866
LOC107395872	2706.109222	-0.845616867	0.295048436	-2.866027283	0.004156584	0.246282866
ociad2	5.546738415	-2.179137244	0.761134264	-2.863012936	0.004196334	0.246388742
LOC107393231	30.38217504	-1.384588454	0.483473694	-2.863834103	0.004185472	0.246388742
msrb2	659.5608601	0.962104867	0.336255394	2.861232515	0.004219974	0.246716167
LOC107372549	26.72153116	-1.776646412	0.621096496	-2.860499813	0.004229738	0.246716167
ccndbp1	247.3988796	0.706041089	0.24742849	2.853515734	0.004323839	0.246774894
zswim7	102.171075	-0.796721383	0.27912736	-2.854329236	0.004312781	0.246774894
rps20	6209.221926	0.620090257	0.217078819	2.856521236	0.004283114	0.246774894
r3hdm2	31.58070283	1.179584198	0.413011937	2.85605352	0.004289428	0.246774894
chchd6	203.7155585	0.697943449	0.244792758	2.851160529	0.004355997	0.246774894
hck	79.67623696	1.12310378	0.393296204	2.855618152	0.004295314	0.246774894
rpl13	2505.326018	0.613337968	0.215111661	2.851253928	0.004354718	0.246774894
negr1	118.4222313	1.465428389	0.513056012	2.856273692	0.004286455	0.246774894
rpl21	2263.062874	0.673452009	0.236081587	2.852624035	0.004335989	0.246774894
LOC107389827	9.424889491	2.591543021	0.910409031	2.846569985	0.004419301	0.249563861
LOC107380890	513.0529161	0.832125548	0.292570485	2.84418829	0.004452473	0.250638879
LOC107383962	3.365197434	-2.982048817	1.048889487	-2.843053395	0.004468358	0.250737123
ep300	33.66090071	1.235884239	0.435605257	2.837165574	0.0045516	0.251067279
LOC107372943	2695818.06	1.877899106	0.663132107	2.831862741	0.004627771	0.251067279
LOC107396043	447.0208284	0.85871422	0.303249418	2.831709375	0.004629991	0.251067279
ina	121.9640534	-1.928800154	0.679227815	-2.839695476	0.004515662	0.251067279
LOC107390822	13.24323663	-1.779477236	0.628038352	-2.833389441	0.004605724	0.251067279
slit2	27.37636487	1.837074061	0.648632945	2.832224412	0.004622539	0.251067279
frem3	3.467803144	2.718404425	0.95843503	2.836294938	0.004564028	0.251067279
rps21	3373.683902	0.651825726	0.229603087	2.838924055	0.004526593	0.251067279
parp4	101.1997726	0.846512498	0.298802746	2.833014451	0.00461113	0.251067279
rps13	1939.268347	0.605752462	0.213865554	2.832398443	0.004620024	0.251067279
LOC107372608	382.4486199	2.340217806	0.825575617	2.834649857	0.004587594	0.251067279
LOC107391096	28.94534227	-1.262241064	0.446226549	-2.828700054	0.004673748	0.251899391
rps11	1914.193111	0.725621038	0.256492468	2.829014994	0.004669151	0.251899391
angel1	110.0875875	1.32620436	0.46905308	2.827407852	0.004692652	0.252151828
LOC107373456	118.3551365	-1.820852158	0.644664928	-2.824493902	0.004735535	0.253687328
LOC107385350	186.8329868	-1.107162535	0.392693791	-2.819404232	0.004811289	0.256969182
LOC107387867	44.26118287	-0.913098167	0.324010466	-2.818113191	0.004830678	0.25722996
LOC107379774	181.9280217	-0.844983241	0.300113511	-2.815545489	0.00486945	0.25851824
seh1l	497.291112	0.473743521	0.168426995	2.812752919	0.004911938	0.258977231
rps19	2486.331253	0.661663725	0.235291629	2.812100577	0.004921911	0.258977231
rps23	1389.679471	0.630110943	0.223974769	2.813312166	0.004903402	0.258977231
tc2n	55.27226097	-2.19451948	0.781107158	-2.809498616	0.004961873	0.260307504
tnfsf12	155.2533949	-1.302111768	0.464396533	-2.803879179	0.005049182	0.264032093
LOC107375910	9194.837844	-2.121734185	0.756945739	-2.803020183	0.00506265	0.264032093
fam210b	925.001931	0.832549805	0.297328372	2.800102122	0.005108644	0.264979625
rps16	3963.092445	0.650754477	0.232414646	2.799971896	0.005110706	0.264979625
rpl17	3574.168663	0.61629792	0.220439366	2.795770692	0.005177612	0.267665948
LOC107384931	34382.40081	-0.60717037	0.217279453	-2.794421471	0.005199267	0.26800406
LOC107386278	75.77783753	0.894749046	0.32044066	2.792245675	0.00523436	0.268416515
LOC107393303	14714.48177	0.918288296	0.328894052	2.792048957	0.005237543	0.268416515
LOC107388757	63.77988201	-1.59568253	0.572097276	-2.789180438	0.005284162	0.269137636
pik3r6	13.43715956	1.796194926	0.643765455	2.790138726	0.005268546	0.269137636
LOC107388787	16.39175521	-1.31443226	0.471395474	-2.788385408	0.005297148	0.269137636
rpl13a	5122.094697	0.627727127	0.225425288	2.784634912	0.005358802	0.271492234
LOC107392206	144.4098608	3.57977804	1.286903299	2.781699327	0.005407511	0.273179458
rps27a	3267.986971	0.672796221	0.24214501	2.778484768	0.005461307	0.275113359
kmt2c	252.0809724	0.862844672	0.3109301	2.775043879	0.005519426	0.276470233
LOC107384339	80.24101401	-2.089976714	0.752955008	-2.775699333	0.005508312	0.276470233
nefm	12.27801585	1.96578069	0.709245213	2.771651686	0.005577268	0.27858061
LOC107385264	49.35462681	-2.251033202	0.813198107	-2.768124005	0.005638	0.280297136
LOC107375122	17.499211	-2.203682676	0.79617969	-2.767820762	0.005643248	0.280297136
ostc	16443.12697	-0.700138296	0.253042669	-2.766878401	0.005659586	0.280323409
LOC107382674	276.097726	-1.038801179	0.375915095	-2.763393096	0.005720383	0.280494749
LOC107386034	1403.284983	-0.5335954	0.193083688	-2.76354469	0.005717726	0.280494749
LOC107375332	9.747063359	-1.861648247	0.673764566	-2.763054546	0.00572632	0.280494749
LOC107391083	4.514751961	-2.676316095	0.967659242	-2.765762966	0.00567898	0.280494749
clcn1	49.77215426	-1.336845625	0.484216821	-2.760840944	0.005765275	0.281624932
rerg	87.50303875	-1.143005766	0.415007398	-2.754181666	0.00588391	0.284287436
LOC107391357	2653.519402	0.966605323	0.350655055	2.756570337	0.005841105	0.284287436
LOC107387602	5.91407674	3.250855373	1.180025344	2.754903011	0.005870954	0.284287436
gatad1	155.4201334	-0.900472384	0.32683259	-2.755148698	0.005866547	0.284287436
rps26	2589.341809	0.63903725	0.232269111	2.751279529	0.005936296	0.286039152
armc3	10.53547189	2.626432472	0.955847736	2.747751939	0.006000539	0.288351097
LOC107390376	23.8102591	-2.181754675	0.795435177	-2.742844091	0.00609096	0.290313469
LOC107387580	9.578159441	-1.839956735	0.670494991	-2.744176704	0.006066287	0.290313469
fam117a	4.059730224	2.73801142	0.998209261	2.74292328	0.006089491	0.290313469
LOC107382724	3.954145498	-2.447961216	0.892768886	-2.741987602	0.006106865	0.290313469
LOC107395318	821.6148342	-0.602305513	0.21990728	-2.738906657	0.006164387	0.291485105
amn	4.198200108	3.463041373	1.264233082	2.739242804	0.006158088	0.291485105
LOC107388829	238.4078009	-1.265729675	0.462306637	-2.737857462	0.006184087	0.291638923
LOC107376603	3.609018574	3.18607892	1.165090056	2.734620301	0.006245227	0.292963929
LOC107394427	54.53708643	-1.295882989	0.473757927	-2.735327295	0.006231828	0.292963929
LOC107381437	9.691140642	-2.083634563	0.762594276	-2.73229767	0.006289429	0.293484611
LOC107381079	4600.377622	-0.676736456	0.247614362	-2.733025863	0.00627554	0.293484611
LOC107378205	4.968480089	2.472245859	0.906900261	2.726039417	0.006409934	0.298322717
LOC107386033	25.8291344	-1.896585168	0.696703412	-2.722227474	0.006484349	0.300996018
ica1l	452.0790485	-0.711686715	0.261865687	-2.717754757	0.006572653	0.304298412
LOC107380845	39.20819902	-1.335159729	0.491624906	-2.715809785	0.006611389	0.304585956
LOC107377457	12.81462604	1.383690529	0.509511827	2.715718175	0.006613219	0.304585956
flvcr2	29.52245573	-1.540945695	0.567952759	-2.713158218	0.006664528	0.306153904
LOC107397127	127.2817375	0.821605887	0.304258279	2.700356714	0.006926517	0.308674543
slc12a2	162.8831016	1.16462604	0.431841244	2.696884689	0.00699915	0.308674543
ythdc1	276.08344	0.742603456	0.275220831	2.698209485	0.006971356	0.308674543
shroom4	33.33603983	1.29578561	0.479901017	2.700110157	0.006931652	0.308674543
LOC107374033	15.68630077	-1.581261386	0.586576651	-2.695745532	0.00702313	0.308674543
LOC107395871	6483.072267	-0.819118213	0.303674393	-2.697356878	0.006989232	0.308674543
LOC107385072	615.9819623	-1.804570751	0.66967951	-2.694678162	0.007045665	0.308674543
dusp28	46.70885651	-1.072339943	0.397943551	-2.694703661	0.007045126	0.308674543
LOC107395008	305.5957838	0.595666038	0.22107014	2.694466276	0.007050146	0.308674543
LOC107374198	86.25210947	-2.013930224	0.746766571	-2.696867138	0.006999519	0.308674543
slc5a10	46.25260149	1.411840396	0.522666676	2.701225202	0.006908454	0.308674543
LOC107375826	9.159660984	1.723382261	0.63911518	2.696512797	0.007006971	0.308674543
fam13a	1696.922259	-1.346737166	0.498456739	-2.701813536	0.006896243	0.308674543
LOC107390162	2996.529894	-0.465348751	0.17195275	-2.706259429	0.006804586	0.308674543
LOC107376162	20.07363142	-2.717525475	1.006502683	-2.699968437	0.006934605	0.308674543
LOC107382004	43.02369452	-1.452655473	0.538488256	-2.697654884	0.006982979	0.308674543
rpl12	2132.398301	0.653223593	0.242329671	2.695598899	0.007026222	0.308674543
LOC107393749	7558.880466	-0.912155322	0.337307319	-2.704226296	0.006846365	0.308674543
LOC107383590	6856.093903	-0.820059019	0.30316404	-2.705000958	0.006830419	0.308674543
LOC107390482	29.09543726	2.394838725	0.889241555	2.69312507	0.007078571	0.308784603
LOC107378304	88.41338064	-2.002992038	0.743907631	-2.692527883	0.007091261	0.308784603
LOC107384210	14.13323027	3.105926839	1.154674177	2.689872955	0.007147923	0.308784603
LOC107383973	18.13423309	-2.333972352	0.868089351	-2.688631475	0.007174558	0.308784603
themis2	59.56166602	-2.272392309	0.844944171	-2.689399357	0.007158073	0.308784603
tctn2	78.11877738	-1.020625376	0.379237968	-2.691253154	0.007118416	0.308784603
lxn	1155.011219	-0.789130491	0.293431204	-2.68932029	0.007159769	0.308784603
LOC107377203	245.7210921	1.019977446	0.379548297	2.687345603	0.007202239	0.30922543
LOC107374935	64.55805656	-1.650495922	0.615026026	-2.683619638	0.007282991	0.311937199
sypl1	225.2672378	-0.94050349	0.350733344	-2.681534292	0.00732854	0.31237903
ttc34	79.8082264	-1.33931349	0.499403543	-2.68182617	0.00732215	0.31237903
LOC107374806	164.5600484	-1.924912488	0.718631084	-2.678582283	0.007393456	0.314359273
LOC107374370	149.0101264	0.904456077	0.337860216	2.677012666	0.007428183	0.314359273
LOC107376130	830.9306383	-0.774493353	0.289292904	-2.677194437	0.007424154	0.314359273
LOC107384504	38.90008167	2.288014014	0.855822228	2.673468786	0.007507126	0.316943719
ghr	1336.921426	-0.900238829	0.337228099	-2.669524964	0.007595863	0.317664708
chd4	227.5698854	0.755757036	0.283041428	2.670128683	0.007582218	0.317664708
LOC107380087	7.712425773	3.087925396	1.156186512	2.670784831	0.007567414	0.317664708
LOC107396312	90.53263377	0.93185196	0.348783621	2.671719379	0.007546373	0.317664708
LOC107392391	326.7838963	-1.873424035	0.702251532	-2.667739337	0.007636348	0.318606398
rps9	1424.925957	0.722629004	0.271279565	2.663779724	0.007726814	0.319913943
socs2	42.30277537	1.411818867	0.530118758	2.663212434	0.007739853	0.319913943
LOC107378499	440.742448	-1.894275953	0.710839211	-2.664844488	0.007702393	0.319913943
ugcg	1115.887964	-0.600896174	0.225566095	-2.663947232	0.007722968	0.319913943
LOC107395751	61349.30194	-0.821842844	0.308814255	-2.661285318	0.007784296	0.321002658
rpl23	4458.634894	0.598739623	0.225566643	2.65438016	0.007945426	0.326886979
cerkl	3.731162471	2.731899427	1.030924322	2.649951475	0.008050333	0.329673231
gcn1	427.8990101	0.853147725	0.321882747	2.65049225	0.008037457	0.329673231
focad	191.221007	0.972119591	0.366975387	2.649004879	0.008072917	0.329836308
LOC107396521	4.313150867	2.167994551	0.819398811	2.645835608	0.008148941	0.331583827
sfxn5	714.5066365	-0.746479146	0.282399671	-2.643342832	0.008209187	0.331583827
flrt3	95.43830813	1.1943945	0.451599051	2.644811803	0.008173636	0.331583827
rpl7a	7780.239477	0.529530093	0.200304323	2.643627872	0.008202278	0.331583827
vps35	2553.847718	-0.458100543	0.173247644	-2.644194942	0.008188548	0.331583827
LOC107382807	809.6009546	-1.019570841	0.386027231	-2.641188906	0.008261564	0.332941031
LOC107396118	173.3467065	-1.419555971	0.537655633	-2.640269876	0.008284003	0.333088305
melk	19.47258593	-2.467497225	0.935247137	-2.638337105	0.008331372	0.334235026
LOC107390296	64.44656529	-1.863431065	0.707383075	-2.634260178	0.008432085	0.337511799
eefsec	369.0021316	-0.702944491	0.267130382	-2.631465895	0.00850174	0.339349332
rfesd	103.2925446	-1.007038199	0.382947593	-2.629702388	0.008545965	0.339349332
LOC107382894	63.07573646	1.700139224	0.646641644	2.629183012	0.008559029	0.339349332
LOC107395647	27.95195014	1.682269251	0.639476159	2.630698938	0.008520948	0.339349332
shmt2	6600.981964	-0.45257565	0.17222325	-2.627842935	0.008592818	0.339349332
LOC107378373	107.0254508	-1.049576798	0.399319782	-2.62841173	0.008578462	0.339349332
fev	5.675823887	2.636300993	1.004214335	2.625237363	0.008658858	0.339940801
scg5	7.005653587	2.447234067	0.932285385	2.624983838	0.008665308	0.339940801
LOC107383315	211.5389895	-0.611099463	0.232746793	-2.62559778	0.008649696	0.339940801
rhag	200.7668697	-0.880027415	0.335496549	-2.623059513	0.008714405	0.341112202
malrd1	5.007500879	3.38618235	1.291389702	2.622122776	0.008738394	0.341196146
LOC107395716	34.47741946	0.911775044	0.347991861	2.62010451	0.008790282	0.341196146
LOC107391853	43.86071527	-2.206808814	0.842300173	-2.619979057	0.008793517	0.341196146
slc20a2	236.2463993	0.591935807	0.225839793	2.621042998	0.00876612	0.341196146
mycbp2	406.2611606	0.614685788	0.234696054	2.619071677	0.008816942	0.34135811
LOC107375814	126.6828428	0.931544375	0.35579003	2.618241928	0.008838412	0.34144383
LOC107373588	454.1298838	4.357167049	1.665302723	2.616441437	0.00888516	0.34214617
LOC107392001	590.0711665	-0.649284683	0.248192146	-2.616056529	0.008895183	0.34214617
rps8	5617.392642	0.584545829	0.223754687	2.612440602	0.008989831	0.345038284
pgk1	6688.160632	0.509780057	0.195532938	2.607131374	0.009130432	0.348611009
LOC107387071	17.14212485	-4.34429244	1.667995628	-2.604498697	0.009200877	0.348611009
LOC107375264	733.6579883	-0.79681412	0.305550837	-2.607795573	0.009112736	0.348611009
LOC107388630	39.99241107	1.176529147	0.451536111	2.605614739	0.009170955	0.348611009
LOC107376396	181.4957018	-2.705759666	1.038757887	-2.604803005	0.00919271	0.348611009
LOC107373284	95.43374356	0.77954325	0.299249312	2.604995961	0.009187534	0.348611009
LOC107384701	128.4743169	0.689858688	0.265299356	2.60030291	0.00931415	0.352150354
slc31a2	382.6311069	-0.888039259	0.341974341	-2.596800848	0.009409646	0.353123889
sncb	35.48394314	-1.682521607	0.647947198	-2.596695552	0.009412531	0.353123889
gfi1b	23.95726755	-1.347998195	0.519265418	-2.595971438	0.009432391	0.353123889
arrdc2	895.462267	-1.1251318	0.433457613	-2.595713554	0.009439472	0.353123889
swap70	38.25332821	-2.160035372	0.831301307	-2.598378414	0.009366521	0.353123889
rpl31	2483.933092	0.586031147	0.225908557	2.594107789	0.009483675	0.354030577
LOC107393140	5.196263359	2.93573368	1.132008576	2.593384663	0.009503641	0.354030592
fam13b	294.0031891	0.875274165	0.337862281	2.590624094	0.009580207	0.356134671
LOC107384125	8.561875581	-1.900752999	0.734512842	-2.587773678	0.009659843	0.357453016
LOC107374859	28.79569741	-1.604344754	0.619776718	-2.588585061	0.009637114	0.357453016
rpl14	795.8471857	0.643526464	0.248735425	2.587192653	0.009676148	0.357453016
nuak1	98.13169727	0.993471445	0.38476542	2.58201853	0.009822431	0.357499965
LOC107376797	37.64025106	1.271351942	0.492287781	2.582538084	0.009807654	0.357499965
pc	455.4126901	0.812390945	0.314568677	2.582555109	0.00980717	0.357499965
lamb1	29.68528085	1.264677937	0.4890494	2.585992203	0.009709913	0.357499965
klhdc8b	6.138915259	2.150653949	0.832577163	2.583128681	0.00979088	0.357499965
LOC107378893	70.4794966	0.817350589	0.316143572	2.58537785	0.009727233	0.357499965
pdcl3	211.3845636	0.913678905	0.353928448	2.581535644	0.009836183	0.357499965
rpl11	4596.833511	0.685651691	0.265607499	2.581447035	0.009838709	0.357499965
LOC107389534	14.81480044	-1.525382501	0.591068277	-2.580721315	0.009859414	0.357519681
LOC107374955	1027.118883	-0.597643337	0.232058409	-2.575400474	0.010012408	0.360290897
yeats2	165.1538013	0.644400812	0.250384013	2.57364999	0.010063202	0.360290897
LOC107393054	6.543188408	2.444100317	0.951556705	2.568528291	0.010213138	0.360290897
LOC107379659	428.3896707	-1.976943789	0.767833709	-2.574703044	0.010032618	0.360290897
LOC107379378	464.3711618	-1.101044055	0.428583596	-2.569029856	0.010198367	0.360290897
clec16a	101.4803246	1.0705484	0.416167238	2.572399514	0.010099627	0.360290897
fdx1	1473.791945	0.940156898	0.366004398	2.568703826	0.010207966	0.360290897
neo1	59.25303379	0.92110893	0.357676171	2.575259424	0.010016493	0.360290897
LOC107383610	4779.266841	-0.738373508	0.287256187	-2.570435523	0.010157073	0.360290897
rims3	128.3769319	1.271670581	0.493954937	2.574466788	0.010039472	0.360290897
acp7	367.733284	0.790783539	0.307903298	2.568285378	0.010220298	0.360290897
tmem38a	36.33741579	-1.118209055	0.4338662	-2.577313135	0.00995717	0.360290897
LOC107389078	6.838520071	2.839368827	1.103572892	2.572887434	0.0100854	0.360290897
LOC107395741	9.71425002	-2.14100917	0.833479512	-2.568760405	0.0102063	0.360290897
pla2g12a	888.1341151	-0.529875898	0.206513205	-2.565820898	0.010293196	0.362140781
sftpb	2146.143949	-1.928731846	0.752550681	-2.562926186	0.010379411	0.364450932
ada	189.8777762	-1.07752086	0.420724509	-2.56110789	0.010433895	0.365639966
nedd4l	1025.954097	-0.723563863	0.282678407	-2.559671504	0.010477115	0.366430365
vdac3	3123.03108	-0.504155525	0.197041606	-2.558624722	0.010508712	0.366811958
LOC107373987	228.3775085	0.558814663	0.218637846	2.555891734	0.010591607	0.368979119
LOC107374391	3059.054822	-0.574488859	0.22484618	-2.555030556	0.010617848	0.36916799
tmprss15	4.110768	3.244984212	1.272633632	2.549818055	0.010777915	0.373999981
LOC107391992	23.12244067	1.74227708	0.683673321	2.548405835	0.01082165	0.374784167
LOC107396832	246557.963	0.863884331	0.339149031	2.547211559	0.010858758	0.375336252
LOC107384672	41.11856532	-1.320673898	0.519143921	-2.543945608	0.010960815	0.378126796
LOC107387043	36701.34245	0.84809782	0.333576755	2.54243681	0.01100825	0.378291272
otud7a	10.09171292	-1.745852621	0.686531301	-2.54300513	0.010990362	0.378291272
LOC107396079	2457.633571	-0.508048796	0.199917424	-2.541293228	0.011044325	0.378796852
ppp2r3a	17.40581666	1.409366006	0.554956479	2.539597354	0.011098015	0.379537025
LOC107396965	35.51262821	0.968239546	0.381376627	2.538801484	0.011123292	0.379537025
vps52	152.8492266	-0.573378894	0.226104301	-2.535904414	0.011215734	0.379537025
dhcr24	3130.807425	-0.821439622	0.323623403	-2.538257783	0.011140589	0.379537025
LOC107391081	797.9807014	-1.445425843	0.569859524	-2.53645992	0.011197956	0.379537025
fam73b	58.5073597	1.065025476	0.419762767	2.537208063	0.011174052	0.379537025
LOC107396901	18.07551219	1.485393916	0.585648473	2.536323382	0.011202323	0.379537025
LOC107385068	653.6676216	-1.712688685	0.675936178	-2.533802364	0.011283235	0.381093947
LOC107377205	2564.898568	-0.483563657	0.191010803	-2.531603709	0.011354223	0.38276253
LOC107375141	42.48737888	1.199746195	0.474291441	2.529554806	0.011420734	0.383529815
ccr7	7.988523967	-1.939873001	0.767281103	-2.528242902	0.011463501	0.383529815
LOC107380877	25.72922424	-1.182446705	0.467649574	-2.528488792	0.011455474	0.383529815
LOC107374934	38.56455054	-1.044838038	0.413221024	-2.528521005	0.011454423	0.383529815
LOC107377662	3.496359825	-2.864181006	1.136697562	-2.519738848	0.011744193	0.383753181
cnnm1	405.7022352	-0.942412991	0.373678449	-2.52198914	0.011669331	0.383753181
LOC107396549	3.260608516	-2.395145929	0.95063609	-2.519519252	0.011751521	0.383753181
LOC107388253	27.53161263	-1.170306653	0.463470457	-2.525094395	0.011566722	0.383753181
LOC107387911	44.02965459	3.402444339	1.34706305	2.525824116	0.011542725	0.383753181
LOC107387431	212.3477215	1.974874566	0.782727468	2.523067923	0.011633593	0.383753181
socs7	18.58184183	1.49682366	0.593472416	2.522145294	0.011664152	0.383753181
tsen54	946.3556611	-0.514082911	0.20395783	-2.520535307	0.011717648	0.383753181
tmem59	9433.050031	-0.733435998	0.291063341	-2.519850128	0.011740481	0.383753181
cpq	1046.31081	-1.024875136	0.406072963	-2.523869425	0.011607103	0.383753181
wnk1	154.6034005	0.980751345	0.388351117	2.525424294	0.011555868	0.383753181
eef1b2	1790.038333	0.789503	0.312413224	2.527111337	0.011500504	0.383753181
LOC107391393	7.112572616	-2.549984072	1.011574322	-2.520807434	0.011708591	0.383753181
nrm	496.4247815	-0.64773186	0.257234038	-2.518064348	0.011800176	0.38463368
LOC107372414	5.043066015	2.393512204	0.951074868	2.516639105	0.011848012	0.384778294
LOC107375280	32.6976529	-1.605107798	0.637726205	-2.516923068	0.011838468	0.384778294
LOC107390404	50.67196818	-1.808008426	0.719741445	-2.51202489	0.012004062	0.385108643
LOC107389764	3.695606546	-2.668245975	1.061187113	-2.514397266	0.011923604	0.385108643
pfas	214.9155597	0.804222126	0.320171986	2.511844138	0.012010212	0.385108643
LOC107385184	571.5483592	0.815920039	0.32453764	2.514099871	0.011933663	0.385108643
LOC107393623	24.16662526	-2.008019833	0.798847395	-2.513646344	0.011949019	0.385108643
LOC107387021	174.7976765	-0.603799615	0.240243922	-2.513277379	0.011961525	0.385108643
LOC107376036	573.708842	-0.774135769	0.308127594	-2.512387027	0.011991749	0.385108643
nbl1	190.0896908	-1.818447393	0.724818695	-2.508830697	0.012113153	0.387338272
LOC107372777	3.453360817	-2.69800994	1.075533843	-2.508530956	0.012123435	0.387338272
rps6	7621.232012	0.546723686	0.218045409	2.507384535	0.012162831	0.387898064
LOC107394933	24879.24449	0.738303475	0.294649547	2.50570036	0.012220914	0.387960003
sema4g	5.13511006	-2.933838848	1.172606324	-2.501981089	0.012350052	0.387960003
rps2	10348.95622	0.703749069	0.281384648	2.50102155	0.012383564	0.387960003
dhrs1	3453.350655	0.984589685	0.393418043	2.502655131	0.012326559	0.387960003
hs6st1	129.3408976	1.103074178	0.440597044	2.503589603	0.012294055	0.387960003
syne2	108.2052329	1.203761522	0.480716414	2.504099063	0.012276366	0.387960003
LOC107391911	71.74323948	1.001723399	0.400463001	2.501413102	0.01236988	0.387960003
rpl30	3243.089525	0.537428079	0.214749236	2.502584357	0.012329024	0.387960003
LOC107382995	679.205813	-1.118267151	0.44662529	-2.503815115	0.012286222	0.387960003
LOC107394412	58.48943717	1.164479311	0.465471274	2.501721109	0.012359124	0.387960003
LOC107394624	27.31013922	-1.311007158	0.52454777	-2.499309376	0.012443563	0.38885863
LOC107384334	5301.435921	-1.359497244	0.544162645	-2.498328865	0.012478037	0.38885863
LOC107385615	9.006254356	2.26883445	0.907933806	2.498898526	0.012457998	0.38885863
LOC107397294	4.784283503	2.634111686	1.05468941	2.497523593	0.012506414	0.389059189
wbp4	244.3539146	-0.645874952	0.258679352	-2.496816802	0.012531368	0.389152738
psme2	2275.869201	-1.24496401	0.499034841	-2.49474367	0.012604815	0.390749262
LOC107372972	104.2292421	-0.824220038	0.330555208	-2.493441392	0.012651147	0.391501108
ubap2l	187.4155409	0.835058583	0.335311278	2.490398136	0.012760007	0.393496416
LOC107386135	25.65325476	1.496743772	0.600880114	2.49091913	0.012741312	0.393496416
ptpn13	68.51977557	0.992764803	0.398746556	2.489713803	0.0127846	0.393570353
LOC107395624	169.2003983	-0.805266008	0.323551556	-2.488833671	0.012816291	0.393862169
LOC107385139	26.87599338	0.916505595	0.368445139	2.487495416	0.012864611	0.394663122
rps14	2278.197622	0.582950708	0.234649063	2.484351315	0.01297877	0.396267256
LOC107378449	69.58147388	1.169515979	0.470779949	2.484209412	0.012983943	0.396267256
LOC107384918	83.87664223	-0.816671406	0.328595462	-2.485339881	0.01294278	0.396267256
LOC107386526	32.39975381	-1.2705131	0.512872416	-2.477249818	0.013239919	0.400277185
pdk1	72.81132419	0.675087033	0.272562135	2.47681885	0.013255916	0.400277185
LOC107388576	10.2957047	-1.604924166	0.647663494	-2.478021659	0.013211313	0.400277185
tbx2	186.1571415	0.688837602	0.277902374	2.478703553	0.013186085	0.400277185
rbpjl	24.62206226	1.291284687	0.521547549	2.475871452	0.013291142	0.400277185
megf8	118.6079059	0.622622392	0.251213512	2.478459009	0.013195127	0.400277185
stard9	142.4898838	1.226759489	0.495511623	2.475743115	0.01329592	0.400277185
fam84b	860.2232013	-0.922439626	0.372290279	-2.477742983	0.013221635	0.400277185
LOC107393697	7.011756178	2.507435879	1.014929141	2.470552651	0.013490446	0.401939852
rpl27a	3613.887106	0.616046971	0.249369542	2.470417867	0.013495531	0.401939852
slc43a1	958.1262803	-0.9969449	0.403092493	-2.47324105	0.01338938	0.401939852
itk	5.921301544	-1.903181395	0.770183076	-2.471076622	0.013470695	0.401939852
pclo	3.656018379	-2.432097927	0.984676956	-2.469945003	0.013513383	0.401939852
smad9	41.54587156	0.757210011	0.306219465	2.472769031	0.013407076	0.401939852
disp1	160.4439682	0.942266404	0.381570957	2.46943953	0.013532489	0.401939852
cldn5	94.16692303	-1.653628095	0.66899031	-2.471826675	0.013442467	0.401939852
vps13d	126.6549129	0.951344222	0.385520654	2.467686784	0.013598925	0.403237697
LOC107392554	27.75800334	1.765635306	0.715869165	2.46642179	0.013647053	0.403989214
LOC107395473	5.521439188	2.473412244	1.003562462	2.464632086	0.0137154	0.405335792
LOC107392205	1192.605097	0.737235327	0.299345006	2.462828216	0.013784594	0.406702871
LOC107391959	6.305804588	-2.215312785	0.899734128	-2.462186013	0.013809303	0.406755073
LOC107396970	12.66518114	1.712835526	0.696147883	2.460447798	0.013876376	0.408052892
LOC107389113	7.806926102	1.840506384	0.748373026	2.459343563	0.013919134	0.408632603
LOC107397367	44.81015241	2.017148078	0.82082579	2.457461865	0.013992267	0.410100612
ccdc148	21.55998404	-1.2972635	0.528288148	-2.455598341	0.014065026	0.410670045
aga	159.6288601	-0.75477157	0.307279036	-2.456306754	0.014037328	0.410670045
ttyh3	453.6315384	-0.644469095	0.262492992	-2.455185908	0.014081175	0.410670045
pdk3	149.2366559	-0.823641197	0.335593687	-2.454280959	0.014116664	0.411029035
LOC107385867	262.6619697	-0.945589217	0.385430467	-2.453332829	0.014153931	0.411030114
LOC107393740	48.87006999	-1.098351402	0.447740005	-2.453100885	0.014163061	0.411030114
pax6	4.140155664	2.447496384	0.998263843	2.451753013	0.01421622	0.411226786
LOC107379225	435.8930023	-1.779740311	0.725822909	-2.452031051	0.01420524	0.411226786
lcat	11244.33207	-0.372610923	0.152063517	-2.450363712	0.014271198	0.411935554
LOC107381854	2344.290148	-0.732199083	0.298861576	-2.449960592	0.014287185	0.411935554
LOC107380848	193.6007485	0.677655557	0.276707667	2.448994512	0.014325563	0.412371566
rps12	5602.786212	0.550811528	0.225154931	2.446366704	0.014430415	0.414716551
LOC107386335	26.45625795	1.127795514	0.461433206	2.444114337	0.014520824	0.41480597
LOC107388462	9.167650194	-2.022640433	0.827385855	-2.444615679	0.014500657	0.41480597
LOC107373330	13.12260338	1.964635749	0.804065442	2.443377922	0.014550491	0.41480597
LOC107386999	122.2013025	1.335842711	0.546673174	2.443585629	0.014542118	0.41480597
pax5	95.13033917	-1.07466336	0.439414869	-2.445669083	0.014458364	0.41480597
LOC107372415	732.5854756	1.259507594	0.515636812	2.442625438	0.014580862	0.415004553
LOC107374212	215.9664575	0.845367304	0.346251566	2.44148298	0.014627078	0.415652794
LOC107372866	14.59114642	-2.259403599	0.927165563	-2.436893353	0.014814048	0.417870764
LOC107378854	14.59405893	-1.634830759	0.67092664	-2.436675878	0.014822959	0.417870764
fbxl15	217.0027018	-0.616483309	0.252963713	-2.437042457	0.014807941	0.417870764
LOC107374739	142.644749	-1.079847933	0.443114615	-2.436949485	0.014811748	0.417870764
LOC107375971	99.0632113	2.984620108	1.224016768	2.438381715	0.014753186	0.417870764
sptan1	605.4198005	0.751470824	0.30867625	2.434495122	0.014912581	0.419064793
dcst2	8.989888333	-1.807134425	0.742296024	-2.434519878	0.014911561	0.419064793
sgms2	19.36051284	-2.036862454	0.837237385	-2.432837436	0.014981025	0.419973901
nup210	78.88790435	1.125075778	0.462505949	2.432564986	0.014992301	0.419973901
tm7sf3	903.9251676	-0.439634244	0.180771438	-2.431989531	0.015016141	0.419978262
rps15	7333.843487	0.514722249	0.211758789	2.43070076	0.015069655	0.420296183
LOC107373308	31.38746582	-2.049274275	0.843412185	-2.429742315	0.015109561	0.420296183
mmp11	4.793182986	-2.335665676	0.961153466	-2.430065291	0.015096103	0.420296183
LOC107379288	9937.711422	-0.73899533	0.304183859	-2.429436366	0.015122319	0.420296183
rps25	3465.904159	0.516551768	0.212695098	2.428602126	0.015157156	0.420445158
LOC107396451	4.172029552	-2.341529574	0.96431743	-2.428173027	0.015175102	0.420445158
LOC107394639	16.78203784	1.404101539	0.578443818	2.427377554	0.01520842	0.420710915
borcs5	533.0090554	-0.500121101	0.206165295	-2.425825847	0.015273598	0.421855815
LOC107378674	113.4073113	-1.711039897	0.705584679	-2.42499582	0.015308563	0.421974626
usp34	139.4894275	0.640839293	0.264307822	2.424594504	0.015325494	0.421974626
LOC107397096	137.4927573	-1.328943822	0.548288827	-2.423802485	0.015358956	0.422240334
LOC107395802	4.640946596	1.835713557	0.757617083	2.423009722	0.015392515	0.422507851
LOC107389132	8114.203888	0.559188682	0.230880548	2.421982658	0.015436087	0.422809315
LOC107388449	14.87017351	-1.668901844	0.689165428	-2.421627344	0.015451186	0.422809315
LOC107394698	222.2853695	-0.481207019	0.199064312	-2.417344493	0.015634213	0.427158491
helz2	320.6360965	0.944747317	0.391284079	2.414479318	0.015757718	0.429870535
smg7	153.7230478	0.710139666	0.29425503	2.413347588	0.015806737	0.430545415
LOC107391219	23.23993343	1.065294422	0.441565108	2.41254212	0.015841707	0.430836115
LOC107390986	7.292584392	1.757431867	0.730220749	2.406713132	0.016096808	0.431888136
LOC107383779	16.1792141	-1.819526891	0.755890585	-2.407129982	0.016078446	0.431888136
cers1	41.32890757	-1.404145692	0.582605995	-2.410111986	0.015947625	0.431888136
hpcal1	254.8700711	-0.816529135	0.339061999	-2.408200081	0.016031392	0.431888136
LOC107384773	7.244855954	2.651618758	1.100654937	2.409128119	0.015990683	0.431888136
LOC107391028	196.2948846	-0.82649548	0.343342842	-2.407201722	0.016075288	0.431888136
LOC107383219	12.48547796	2.931519959	1.217124888	2.408561346	0.016015534	0.431888136
th	4.824828841	2.372204439	0.985687399	2.406649859	0.016099597	0.431888136
LOC107379828	19.85821697	1.454036416	0.6034199	2.409659371	0.015967421	0.431888136
map2k7	79.76387416	0.803608415	0.334049461	2.405656972	0.016143415	0.432409416
cercam	865.9485651	-0.754966632	0.314062972	-2.403870244	0.01622253	0.433873163
LOC107388415	10.80961187	-1.601077629	0.666275608	-2.403026029	0.01626003	0.434082413
rai1	4.145726152	2.32906849	0.969398031	2.402592553	0.016279314	0.434082413
LOC107375440	14.21780043	1.556718247	0.648224127	2.401512348	0.016327458	0.43471244
LOC107381735	4369.069113	-0.636257682	0.265146986	-2.399641386	0.016411141	0.436285379
LOC107395705	99.28606185	1.353767638	0.564595822	2.397764182	0.016495481	0.436797252
rpl8	5972.769695	0.533326712	0.222444828	2.397568494	0.016504295	0.436797252
LOC107373335	7635.251741	-0.616014352	0.256849092	-2.398351288	0.016469062	0.436797252
LOC107385534	209.5505777	-1.824386944	0.761450322	-2.395936928	0.016577943	0.438092519
samd8	42.28869329	0.989656372	0.413244407	2.39484517	0.016627385	0.438745222
LOC107383139	31.78015268	1.147117933	0.479180184	2.393917718	0.016669488	0.439202614
LOC107383135	5.429453168	1.864662198	0.779113396	2.393312972	0.016696992	0.439263515
lrp6	110.3298701	0.851977805	0.356178102	2.391999394	0.01675687	0.439263515
LOC107386347	11310.47322	1.070973034	0.447788775	2.391692455	0.016770889	0.439263515
LOC107375692	5289.240719	0.594022582	0.248337495	2.391997162	0.016756972	0.439263515
LOC107374827	1162.081998	-0.419024138	0.175291587	-2.390440666	0.016828168	0.440113681
rps3	3878.178932	0.645383469	0.270133099	2.389131397	0.016888261	0.441034824
skida1	4.680743521	-2.929224446	1.226655004	-2.387977415	0.016941383	0.441771472
gpat3	2452.430031	-0.466482542	0.195442912	-2.386796927	0.016995876	0.442541676
LOC107378924	506.137215	1.052730872	0.441198301	2.386071909	0.017029421	0.442764943
LOC107377590	6.222167517	1.538091287	0.645266382	2.383653217	0.017141747	0.444382251
rpl10	3212.894894	0.482228414	0.20229858	2.383745913	0.01713743	0.444382251
LOC107388254	24.66217414	-1.799988801	0.75557177	-2.382286994	0.017205483	0.445383382
LOC107380681	5.916778224	-1.958059862	0.822125826	-2.381703384	0.017232772	0.445439517
traf3ip3	80.42810936	-0.840243042	0.353006178	-2.380250245	0.017300885	0.446549177
rpl4	7338.483116	0.50466196	0.212152061	2.378774725	0.017370288	0.447688874
eri1	479.7533589	-0.4707529	0.198051163	-2.376925701	0.017457604	0.448548075
lamp2	1864.507826	-0.424191589	0.178537114	-2.375929464	0.017504809	0.448548075
cdon	129.7569132	0.846837341	0.356375717	2.376248719	0.017489669	0.448548075
LOC107373481	16.80371478	1.238262987	0.520820216	2.377524815	0.01742927	0.448548075
tufm	2754.477986	0.414590547	0.174627825	2.374137955	0.017589977	0.449512099
atg4c	348.02574	-0.567619038	0.239137797	-2.373606537	0.01761531	0.449512099
LOC107397019	1175.34806	0.862635621	0.363438407	2.373540071	0.017618481	0.449512099
stk40	601.2581344	1.263024193	0.532721444	2.370890469	0.017745289	0.44951352
eif3b	4211.285604	0.632366933	0.266579055	2.372155358	0.017684653	0.44951352
LOC107379549	5.602292336	1.680167622	0.708648551	2.370946245	0.017742611	0.44951352
ttc9c	458.3283003	-0.624014103	0.263181729	-2.371038846	0.017738167	0.44951352
tmem200c	90.87937118	-1.532311248	0.645955291	-2.372163011	0.017684287	0.44951352
LOC107383419	12.95779678	-1.630680844	0.68818893	-2.369524956	0.017810953	0.450533266
LOC107390614	5.392804651	-1.853547779	0.782542816	-2.368621552	0.017854512	0.450991757
LOC107382653	41.91985563	1.164269105	0.491936667	2.366705276	0.017947218	0.452688588
adamts1	20.97898674	2.054295548	0.868755782	2.364641007	0.018047556	0.453999595
LOC107390417	130.970602	-2.02899138	0.858644331	-2.363017265	0.018126825	0.453999595
LOC107375347	51.78528411	-1.191076607	0.504162345	-2.362486249	0.018152815	0.453999595
LOC107378978	73.48325323	-0.685408729	0.290020126	-2.36331436	0.018112298	0.453999595
LOC107393308	3941.768912	-0.822243106	0.347959212	-2.363044516	0.018125492	0.453999595
LOC107380630	6.685494864	-1.799356908	0.761616606	-2.362549469	0.018149719	0.453999595
fam195b	712.8298965	-0.45393797	0.192345133	-2.360017967	0.01827405	0.454180811
pacsin3	2017.339514	0.475400935	0.20136202	2.36092653	0.018229342	0.454180811
add3	417.9935189	0.767227223	0.325204733	2.359212966	0.018313742	0.454180811
LOC107397226	26.06577404	1.245809441	0.527841783	2.360194819	0.01826534	0.454180811
caprin2	26.52735813	1.095895818	0.464430202	2.359656656	0.018291856	0.454180811
szt2	71.77047447	0.880576347	0.373244352	2.359248955	0.018311966	0.454180811
LOC107380045	17.16420067	1.422043618	0.603871861	2.354876438	0.018528866	0.455771441
scaf1	270.9407838	0.57676217	0.245004927	2.354083966	0.018568416	0.455771441
hemgn	930.8806188	-1.152069083	0.489045688	-2.355749396	0.018485384	0.455771441
LOC107395373	2228.879576	-0.536236141	0.227741121	-2.354586376	0.018543334	0.455771441
rpsa	7777.433793	0.554577685	0.235306425	2.356831882	0.018431589	0.455771441
LOC107395858	2508.161647	-0.693059877	0.294309012	-2.354871403	0.018529117	0.455771441
LOC107379846	21.88775355	1.45411191	0.617594733	2.354475892	0.018548847	0.455771441
LOC107379864	208.9134908	-1.629858409	0.692442387	-2.353781975	0.018583507	0.455771441
syap1	493.8676909	-0.609554941	0.259029312	-2.353227661	0.018611235	0.455821031
ddx46	751.4531947	0.542409298	0.230871428	2.349399851	0.018803702	0.456962453
LOC107380073	266.7961978	-2.702772113	1.149848225	-2.350546842	0.018745848	0.456962453
LOC107380021	1000.995891	-0.56962905	0.242423889	-2.34972326	0.018787373	0.456962453
LOC107373586	3.456335426	-3.019496882	1.285594329	-2.34871671	0.018838233	0.456962453
LOC107394684	737.148517	-0.606128376	0.258041141	-2.348960222	0.018825918	0.456962453
rem2	21.87480813	1.726197017	0.734560289	2.349973234	0.018774761	0.456962453
phldb3	268.8350795	1.142924644	0.486597117	2.348810967	0.018833466	0.456962453
lrrc3b	36.95379194	1.978500716	0.842609299	2.348064183	0.018871269	0.457138448
LOC107394844	13.40446124	-2.560346233	1.092734564	-2.343063282	0.019126139	0.46016919
LOC107396597	82.6065408	1.391030455	0.59358696	2.343431624	0.019107264	0.46016919
LOC107376316	10.22954508	1.452095028	0.619417575	2.344290971	0.019063293	0.46016919
LOC107386098	21.43967249	-1.562851017	0.666780587	-2.343876002	0.019084515	0.46016919
LOC107376431	21.50684254	1.211985107	0.517086957	2.343870968	0.019084773	0.46016919
LOC107386175	132.4586142	-1.778655085	0.759539023	-2.341756025	0.019193257	0.461158307
LOC107377402	117.493825	0.692694631	0.295961627	2.340487978	0.019258558	0.462101161
scaper	64.37359843	0.848102259	0.362677827	2.338445294	0.01936416	0.462700608
rpl15	5996.163642	0.603923728	0.258291802	2.338145161	0.019379719	0.462700608
LOC107376475	30.90156214	1.283128638	0.548590787	2.33895404	0.019337812	0.462700608
hdac4	69.96635752	1.348033103	0.576578504	2.337987099	0.019387917	0.462700608
vps13a	237.3204674	0.595397639	0.254864104	2.336137691	0.019484066	0.464370251
sema5a	145.1801613	0.766227814	0.328079305	2.335495725	0.019517539	0.464543626
polr1e	368.278407	-0.806389065	0.345456673	-2.334269759	0.019581601	0.464820552
LOC107380766	1194.83008	-0.434785976	0.186246051	-2.334470852	0.019571081	0.464820552
LOC107386077	24.33857078	1.404684977	0.602197374	2.332598975	0.019669203	0.465769514
nsf	10.78890292	-1.461136353	0.626423534	-2.332505524	0.019674113	0.465769514
tmem19	433.1455749	-0.448358787	0.192301139	-2.331545145	0.019724632	0.466342911
hacd2	3857.963472	-0.510090984	0.218839052	-2.330895607	0.019758865	0.466530219
LOC107393523	143.5313707	-1.018813673	0.437366362	-2.329428512	0.019836376	0.467737528
LOC107391705	47.04699149	0.981469825	0.421562649	2.328170743	0.019903039	0.468686173
LOC107380447	138.1199935	0.731115443	0.31416067	2.327202328	0.019954499	0.469274773
dmxl1	300.6266589	0.502303274	0.216000988	2.325467488	0.020046976	0.470825147
evc	57.90892508	0.821720633	0.353822709	2.32240784	0.020210986	0.474049202
kras	2207.60237	-0.295055513	0.127083815	-2.321739503	0.020246967	0.474265799
LOC107378819	57.25745577	-0.949555126	0.40938869	-2.319446406	0.020370844	0.476538
kiaa0196	736.0826227	-0.456628639	0.197045562	-2.317375907	0.020483264	0.477786886
LOC107392346	607.5487716	-0.457868285	0.197614641	-2.316975518	0.020505065	0.477786886
LOC107382998	4.65235456	-1.680649527	0.725320585	-2.317112684	0.020497594	0.477786886
LOC107373369	61.65694701	-0.954481795	0.412203383	-2.315560312	0.020582288	0.478041013
LOC107391141	502.1809384	-1.596297977	0.689458011	-2.315293972	0.020596849	0.478041013
rps7	4159.740022	0.489301162	0.211283759	2.315848435	0.020566546	0.478041013
mien1	5637.226485	-0.515044908	0.222504168	-2.314765213	0.020625785	0.478086816
tert	161.7665537	-0.60617055	0.261983252	-2.313775963	0.020680015	0.478093896
olfml2a	64.87045896	-1.166809895	0.504256204	-2.313922737	0.020671961	0.478093896
lyz	208.7439685	-1.852818856	0.802040418	-2.310131528	0.020880873	0.481481987
LOC107393019	6.323050265	2.809141829	1.215975281	2.310196494	0.020877278	0.481481987
pcyox1	871.639501	-0.514469333	0.222840868	-2.308684837	0.020961076	0.481844599
rpl10a	6065.281179	0.633773369	0.274488772	2.308922748	0.020947868	0.481844599
LOC107375954	29.71147771	-1.291493061	0.559520008	-2.308216049	0.020987123	0.481844599
cldnd1	104.8345325	0.630724601	0.273290664	2.307889305	0.021005294	0.481844599
LOC107394685	6715.397251	0.667813473	0.289431741	2.307326315	0.021036636	0.48194008
LOC107393683	34.79333215	-1.002807705	0.434855174	-2.306072838	0.021106563	0.482918155
LOC107373160	11.02797083	1.710951885	0.742224824	2.305166614	0.021157244	0.483453928
LOC107386936	1782.043414	1.097038142	0.476297669	2.303261624	0.021264127	0.485109498
LOC107376361	99.36230204	-3.290895616	1.429624621	-2.301929869	0.021339127	0.485109498
casp6	515.6689814	-0.7921947	0.344128039	-2.30203474	0.021333213	0.485109498
acvr2a	63.1447043	0.885566839	0.384556324	2.302827399	0.021288556	0.485109498
LOC107396009	59.8224856	0.94359193	0.410024466	2.301306404	0.021374318	0.485287333
dpysl5	94.91947189	-1.11910414	0.486649695	-2.299609249	0.021470368	0.486844705
LOC107397151	287.3964519	-1.036818106	0.4512862	-2.297473546	0.02159177	0.488972252
LOC107376533	41.08555814	-0.850332183	0.370356824	-2.295980871	0.021676975	0.489651113
LOC107396272	18264.30618	0.473415863	0.206176991	2.296162436	0.021666595	0.489651113
kifc3	277.2629008	0.737932485	0.321745644	2.293527509	0.021817653	0.49220182
ube2d1	1339.677162	-0.359491248	0.156801739	-2.292648353	0.021868258	0.492716587
nckap1l	97.29538593	-1.854735444	0.809531175	-2.291122939	0.021956304	0.494072572
snx7	1498.734038	-0.773853285	0.338075398	-2.288996151	0.022079576	0.496216783
borcs8	267.6314528	-0.629346791	0.275022108	-2.28834982	0.022117157	0.496432196
vps9d1	145.6480561	-0.589469231	0.257675305	-2.287643476	0.022158292	0.496489566
ddc	13.31273563	2.579970225	1.127956837	2.28729517	0.0221786	0.496489566
LOC107381558	38.95952404	0.837747461	0.366330112	2.28686486	0.022203712	0.496489566
grhl1	157.6514585	1.616808118	0.707346856	2.285735922	0.022269712	0.497338212
rpl29	2603.060227	0.554584477	0.24269394	2.285118766	0.022305865	0.497518985
smim5	446.0761886	1.046965288	0.459730445	2.277345994	0.022765572	0.498132238
rpl9	3487.130739	0.537115045	0.236753436	2.268668431	0.023288497	0.498132238
csgr02h22orf23	13.94514008	-1.248090053	0.549236452	-2.272409359	0.023061797	0.498132238
LOC107383203	4518.325592	-0.853244013	0.375555236	-2.271953448	0.023089322	0.498132238
hmha1	56.63851796	-1.090996235	0.478431517	-2.280360292	0.022586329	0.498132238
LOC107391378	367.7308416	0.651997343	0.28592498	2.280309132	0.022589361	0.498132238
tmc8	8.767124014	-2.127573728	0.932497748	-2.281585915	0.022513799	0.498132238
LOC107385123	63.95331859	-0.88391417	0.388816459	-2.27334556	0.023005364	0.498132238
LOC107389295	62.42374206	-0.945421403	0.414498342	-2.280881024	0.022555488	0.498132238
LOC107373280	284.6533285	-0.432699831	0.19045493	-2.271927698	0.023090878	0.498132238
esrrb	4.852022395	-1.811027954	0.795520403	-2.276532377	0.022814165	0.498132238
marco	545.19883	-1.519581596	0.669420751	-2.269994759	0.023207901	0.498132238
fat1	384.5757494	0.487519781	0.214688332	2.270825701	0.023157531	0.498132238
fastkd5	102.9487559	0.85198363	0.375320349	2.27001715	0.023206542	0.498132238
LOC107395510	8.835751874	-1.700434933	0.746811392	-2.276926881	0.022790592	0.498132238
slc35f6	375.4824875	-0.593765485	0.260728976	-2.277328338	0.022766626	0.498132238
LOC107394941	96.56236164	-0.813823899	0.357963056	-2.273485728	0.022996925	0.498132238
lcp1	937.0515196	-1.606434073	0.705451678	-2.277170958	0.022776019	0.498132238
ncoa2	79.27749384	1.069069672	0.468215307	2.28328646	0.0224135	0.498132238
LOC107383800	25.58800704	-2.58668078	1.132962996	-2.283111443	0.022423805	0.498132238
LOC107390313	94.6362789	0.74417293	0.327920416	2.269370538	0.023245802	0.498132238
LOC107374060	10.5782186	2.516344754	1.108675853	2.269684821	0.023226713	0.498132238
LOC107377314	99.78112626	-1.121918511	0.49133472	-2.283409793	0.022406241	0.498132238
prdx5	3175.594735	-0.648365001	0.285181423	-2.273517657	0.022995003	0.498132238
LOC107386720	25.58101515	1.175133406	0.516698703	2.274310732	0.02294731	0.498132238
nr6a1	6.534779091	1.729788537	0.759044152	2.278903715	0.02267279	0.498132238
kel	121.8251905	-0.799989467	0.352135504	-2.2718228	0.023097215	0.498132238
LOC107388127	5.057127815	2.887474331	1.272329767	2.269438636	0.023241665	0.498132238
LOC107377658	34413.97187	-0.74578512	0.327748117	-2.27548255	0.022876998	0.498132238
klhdc2	1251.018841	-0.816251823	0.357717041	-2.28183656	0.022498991	0.498132238
LOC107394534	331.2212373	0.544717223	0.239742881	2.27208925	0.02308112	0.498132238
hgf	279.8551151	1.027384162	0.452851891	2.268697963	0.0232867	0.498132238
LOC107378451	6327.488146	1.504805802	0.659616718	2.281333629	0.022528712	0.498132238
fscn2	27.49959165	0.934661524	0.410570294	2.276495737	0.022816355	0.498132238
kdelc1	848.131851	-0.596231077	0.263089059	-2.266270896	0.023434802	0.49821648
LOC107390408	5261.324276	-0.535157833	0.236696261	-2.26094756	0.023762505	0.49821648
LOC107373653	36.17078084	0.997225234	0.441007173	2.261244928	0.023744094	0.49821648
LOC107388367	1842.774799	1.614669532	0.712587726	2.26592386	0.023456045	0.49821648
LOC107387641	48.45333216	3.322566664	1.4698157	2.260532843	0.0237882	0.49821648
LOC107378058	14.27590775	1.617228375	0.715020204	2.261793953	0.023710137	0.49821648
ppp1r10	351.3632238	0.847607949	0.374837596	2.261267166	0.023742718	0.49821648
fkbp7	63.35889445	-0.944757918	0.418300415	-2.258563188	0.02391057	0.49821648
LOC107384414	1186.136805	-1.595576648	0.704141639	-2.265988204	0.023452106	0.49821648
LOC107385415	7605.270003	0.337903105	0.149266516	2.263756894	0.023589071	0.49821648
LOC107376715	559.1973627	0.848384084	0.374649802	2.26447226	0.023545084	0.49821648
trim9	13.72332081	1.547300565	0.682509601	2.267075162	0.023385635	0.49821648
csrp1	371.9214695	-0.595475556	0.263266943	-2.261869831	0.023705447	0.49821648
LOC107389924	73.11695798	0.912557014	0.403848613	2.259651229	0.023842905	0.49821648
LOC107378310	458.7277523	-1.78578948	0.790567154	-2.258871332	0.02389139	0.49821648
mgst3	2307.825953	-0.521269875	0.230302237	-2.263416458	0.023610029	0.49821648
slc7a3	227.9060071	1.188219047	0.525957128	2.259155706	0.023873701	0.49821648
LOC107391144	9.790791888	-1.877895092	0.831057581	-2.259644981	0.023843294	0.49821648
LOC107383585	71.24223511	-0.873685506	0.38683087	-2.258572346	0.02391	0.49821648
csde1	5645.395395	0.531426048	0.234806015	2.263255684	0.023619932	0.49821648
crot	1012.989282	0.622441071	0.275470066	2.259559743	0.023848588	0.49821648
LOC107385467	10.50815505	1.539622975	0.679166456	2.266930238	0.023394488	0.49821648
LOC107388936	673.2910129	-0.368033232	0.163067106	-2.256943416	0.024011611	0.499734601
abi1	889.1496155	0.661873981	0.293486593	2.255210279	0.024120133	0.501404688
LOC107376382	9.597589469	1.433665622	0.636022586	2.254111179	0.024189175	0.502251105
myom3	280.2896981	-1.026572119	0.455569412	-2.253382451	0.024235045	0.502614993
LOC107383761	22.85740532	-1.245758725	0.552999732	-2.252729345	0.02427622	0.502880753
lama2	33.90196543	1.296960526	0.57622441	2.250790668	0.024398799	0.504241843
LOC107394062	155.3910421	-2.839911521	1.261599516	-2.251040434	0.024382977	0.504241843
LOC107376188	874.9513712	-0.6252465	0.278038317	-2.24877818	0.024526612	0.506293236
LOC107390185	18.45092296	-1.399496467	0.623022469	-2.246301758	0.024684686	0.506607469
LOC107377507	2280.746409	-0.525576712	0.233902729	-2.246988369	0.02464077	0.506607469
rpl35	3227.62192	0.538728516	0.239732317	2.24720856	0.024626701	0.506607469
rps5	3790.987743	0.403475629	0.179490839	2.247889808	0.024583217	0.506607469
ppp1r16a	23.26099584	1.412083488	0.628550919	2.246569763	0.024667536	0.506607469
LOC107373788	1889.825785	1.307289544	0.582107924	2.245785514	0.02471775	0.506699579
fbxo9	3706.671171	-0.521877837	0.232555852	-2.244096772	0.024826176	0.506771291
LOC107383937	3.224612686	2.397235866	1.067953188	2.24470126	0.024787317	0.506771291
rpl37a	3717.663546	0.536885758	0.239374296	2.242871383	0.02490511	0.506771291
LOC107390210	39.18140224	-1.055266751	0.470665644	-2.242073041	0.024956652	0.506771291
cd3e	32.70251215	-2.150792661	0.959080228	-2.242557608	0.024925357	0.506771291
dner	5.38439771	-2.141407045	0.955060145	-2.242169833	0.024950398	0.506771291
LOC107395149	417.7143125	0.572763596	0.255500063	2.241735638	0.024978463	0.506771291
akap13	215.05351	0.702786963	0.313260922	2.243455583	0.024867451	0.506771291
LOC107380782	766.8172	-0.761465122	0.339327833	-2.244039677	0.024829849	0.506771291
LOC107396383	2325.910559	-0.473962615	0.21160811	-2.23981309	0.02510306	0.507842425
LOC107372830	6311.886414	-0.395706491	0.176659529	-2.239938558	0.025094912	0.507842425
LOC107384973	175.3918089	0.721036171	0.321949249	2.239595758	0.025117178	0.507842425
rpl5	5753.512575	0.392034872	0.175148482	2.238300144	0.025201489	0.508387711
LOC107390242	1363.986547	-0.483026619	0.215759664	-2.238725302	0.025173795	0.508387711
ccdc3	5.784814069	1.871308677	0.836733119	2.236446288	0.025322552	0.509670252
LOC107394753	32.17183958	-1.065390502	0.476346003	-2.236589572	0.025313177	0.509670252
LOC107383802	3.923166575	1.875650989	0.839151736	2.235175009	0.025405861	0.510767274
LOC107378595	343.2985349	0.697271419	0.312022823	2.234680826	0.02543831	0.510840451
pebp4	507.358251	-0.876758503	0.392668892	-2.232818849	0.025560893	0.51088489
prc1	34.8432842	-1.511878599	0.677225412	-2.232459933	0.025584581	0.51088489
LOC107375533	182.3430776	0.661650886	0.296322163	2.232876812	0.025557069	0.51088489
LOC107377964	6.878110403	1.980539491	0.886898794	2.233106534	0.02554192	0.51088489
LOC107373673	25.07572235	-1.940850175	0.868986088	-2.233465186	0.025518284	0.51088489
LOC107381469	110.6823263	-1.207446792	0.541071909	-2.231582847	0.025642546	0.511466402
LOC107395531	587.1161753	-1.656075511	0.742426355	-2.230625973	0.025705915	0.51215425
itgb5	998.0392797	0.56413878	0.253001588	2.229783556	0.025761816	0.512691935
psmb8	218.7278784	-1.859327063	0.835484768	-2.22544699	0.026051246	0.512745019
LOC107373838	4030.219016	0.492038158	0.220892903	2.227496453	0.025914113	0.512745019
LOC107393773	81.06723676	-0.614210733	0.275998761	-2.225411196	0.026053647	0.512745019
rpl39	1880.799932	0.583612873	0.261827396	2.228998502	0.025814004	0.512745019
ccdc22	861.8944826	-0.473384163	0.212639329	-2.226230519	0.025998745	0.512745019
topbp1	72.32509477	1.066239722	0.478973146	2.226094995	0.026007819	0.512745019
gsg1	19.58976457	1.756433069	0.789131656	2.225779507	0.026028954	0.512745019
LOC107382474	16.89748946	2.405719707	1.079905237	2.227713715	0.025899612	0.512745019
xirp1	4.392392408	2.196758943	0.985943306	2.228078357	0.02587529	0.512745019
wdr59	570.3954947	-0.492027655	0.220925011	-2.227125178	0.025938909	0.512745019
LOC107396072	142.4988469	-1.484003176	0.667068209	-2.224664818	0.026103748	0.513161481
slco5a1	19.15749401	-1.518410763	0.683093795	-2.222843737	0.026226339	0.513488635
phykpl	272.1389865	-0.495461255	0.222833069	-2.223463769	0.026184544	0.513488635
ildr2	280.813287	-0.575127189	0.258652848	-2.22354864	0.026178827	0.513488635
arid4b	188.2520899	0.748373211	0.336766753	2.22223009	0.02626776	0.513488635
LOC107377780	10.22174058	-1.49304677	0.67195387	-2.221948317	0.026286799	0.513488635
LOC107393215	27.82955086	-1.147724082	0.516564751	-2.221839719	0.026294139	0.513488635
LOC107387977	251.9402853	-0.648956252	0.292170193	-2.22115831	0.026340241	0.513823047
pdx1	7.446051338	2.374231742	1.069245111	2.220474723	0.02638656	0.514160963
LOC107384602	28.28627776	-1.23963662	0.558747605	-2.218598539	0.026514049	0.514899123
LOC107375865	955.2391298	-2.134895489	0.962164005	-2.218847803	0.026497081	0.514899123
LOC107393784	7.041934295	-2.768243001	1.247458878	-2.219105615	0.02647954	0.514899123
LOC107390992	309.2443825	-0.715604656	0.322666669	-2.217783011	0.026569631	0.514899123
cfi	46034.27806	-0.999408027	0.450606123	-2.217919321	0.026560334	0.514899123
ctsc	2311.901197	-0.683211853	0.308147368	-2.217159465	0.026612196	0.515160991
shf	189.2024385	-0.804673694	0.364089081	-2.210101142	0.027098144	0.516222448
serac1	275.7919191	0.443794899	0.200447101	2.214025037	0.026827057	0.516222448
LOC107392387	1539.562644	-0.387808512	0.175577154	-2.208764092	0.027191054	0.516222448
dnajb14	1402.977755	-0.575313329	0.259810439	-2.214358016	0.026804161	0.516222448
LOC107379519	3369.405863	-0.534213382	0.241753485	-2.209744284	0.027122914	0.516222448
LOC107380514	376.2603335	-1.3747887	0.621608515	-2.211663237	0.026989942	0.516222448
LOC107384887	5.246857735	2.52963466	1.144902293	2.209476456	0.027141518	0.516222448
rnd2	11.33169837	-2.208369551	0.999359569	-2.209784765	0.027120104	0.516222448
tbc1d24	175.2092858	0.585114102	0.264287076	2.213933842	0.02683333	0.516222448
adcy5	16.47782339	-1.59849735	0.721515254	-2.215472702	0.026727636	0.516222448
LOC107378961	13.73472247	2.396303357	1.083659923	2.211305692	0.027014675	0.516222448
smim12	670.2829084	-0.494863862	0.223627119	-2.212897367	0.026904722	0.516222448
LOC107385067	575.5905042	-1.63354572	0.737955729	-2.213609375	0.026855662	0.516222448
msto1	96.37161846	0.952816561	0.431344872	2.208943756	0.027178553	0.516222448
adnp	101.2698573	0.753920943	0.341035724	2.210680264	0.027057986	0.516222448
LOC107375202	152.1898827	0.67136573	0.303311149	2.213455496	0.026866258	0.516222448
LOC107392150	312.5925852	1.001636794	0.453086787	2.210695219	0.02705695	0.516222448
tspan33	1610.924315	-0.741840622	0.335167085	-2.213345686	0.026873822	0.516222448
LOC107377518	284.3828831	-0.935482352	0.423906758	-2.206811604	0.027327224	0.517699077
LOC107372407	236.9687713	-1.225643312	0.555346613	-2.206988003	0.027314897	0.517699077
cdk5r1	3.316432883	-2.539574908	1.151195286	-2.206033101	0.027381682	0.518177148
pop5	551.1953048	-0.527214777	0.239309354	-2.203067989	0.027589957	0.518628775
pglyrp2	82.39064887	-1.220447094	0.55398	-2.203052628	0.02759104	0.518628775
LOC107377236	10.79441039	1.556819693	0.706694596	2.202959669	0.027597591	0.518628775
ppm1d	20.84943445	1.022313885	0.46371177	2.204632167	0.027479917	0.518628775
arhgap22	19.34309056	-2.091041373	0.950273206	-2.200463361	0.027774037	0.518628775
cenpn	31.18001003	-1.70966273	0.776451753	-2.201891778	0.027672954	0.518628775
grk4	151.4871871	0.798234859	0.36277437	2.200361785	0.027781237	0.518628775
LOC107374613	3.886844717	2.038917102	0.925664894	2.20265143	0.027619326	0.518628775
LOC107377961	6.546235979	-1.852414928	0.841873125	-2.200349285	0.027782123	0.518628775
papolg	206.5742825	0.861365479	0.391476772	2.200297796	0.027785774	0.518628775
LOC107385386	7177.117102	-1.314789181	0.597237092	-2.201452654	0.027703995	0.518628775
mafb	52.5080542	1.068730856	0.48518261	2.202739412	0.027613121	0.518628775
LOC107376578	348.9220957	-1.517956957	0.689612357	-2.201174242	0.027723691	0.518628775
ctxn1	7.258097294	-2.230659494	1.014582305	-2.198598854	0.027906459	0.519241682
LOC107391013	190.3447405	0.656439876	0.298550061	2.198759811	0.027895006	0.519241682
LOC107373711	987.0471578	-0.391038198	0.177812948	-2.199154803	0.027866917	0.519241682
LOC107378121	130.1965137	-0.584251148	0.265873014	-2.197481941	0.027986045	0.520176674
LOC107397249	14.85077671	1.276826145	0.581152158	2.197059975	0.028016163	0.520191209
LOC107379480	12.35929628	-2.00365288	0.912671504	-2.195371358	0.02813697	0.521887815
bcap31	2311.469619	-0.369938558	0.168584398	-2.194381942	0.028207963	0.522112317
LOC107393739	25.22376789	-1.35953697	0.619528643	-2.19446992	0.028201644	0.522112317
rab10	2659.292937	-0.418520049	0.190812253	-2.193360452	0.028281419	0.522381383
LOC107391135	24.5231185	-1.740157152	0.793361353	-2.193397934	0.028278721	0.522381383
LOC107381710	1386.460266	-0.594494743	0.271095707	-2.19293308	0.028312201	0.522405771
LOC107386809	56.20276986	1.792111053	0.817579602	2.191971336	0.028381576	0.52314149
LOC107382589	9.9800654	-1.535844376	0.702624803	-2.185867008	0.028825337	0.524723003
prelp	37.34774675	-0.714774741	0.327113359	-2.185097983	0.028881663	0.524723003
nbas	247.4958516	0.759415418	0.347431385	2.185799704	0.028830262	0.524723003
LOC107379830	85.58365622	-1.493962069	0.682322982	-2.189523304	0.028558827	0.524723003
LOC107387369	13.79492625	-1.041704725	0.476511189	-2.186107584	0.028807735	0.524723003
pum1	73.45138131	0.514543368	0.235457512	2.185291786	0.028867459	0.524723003
cep135	24.44412948	1.075498045	0.491184806	2.18959958	0.02855329	0.524723003
LOC107393665	19.50676184	1.24611356	0.569874935	2.186643918	0.028768529	0.524723003
eya4	1961.726631	0.783262978	0.358401381	2.185435155	0.028856956	0.524723003
ttc32	199.5669635	-0.675394918	0.308616648	-2.188459122	0.028636176	0.524723003
LOC107380733	6.908759545	-1.517447725	0.694245111	-2.185752122	0.028833745	0.524723003
wnt7a	14.80797139	2.077824703	0.94996972	2.187253614	0.028724015	0.524723003
ddr2	16.79298583	-1.155960991	0.528893173	-2.185622826	0.028843211	0.524723003
tmem222	10.80446304	-1.278232566	0.584749364	-2.185949477	0.028819302	0.524723003
slamf6	115.6539481	-1.615635451	0.739557662	-2.184597	0.028918408	0.524852827
LOC107394181	128.3657021	-1.085442359	0.497278484	-2.182765581	0.029053078	0.525146964
eif3a	984.0638257	0.603575745	0.276406212	2.183654772	0.028987626	0.525146964
rassf7	440.2079387	-0.87907324	0.402679711	-2.183058188	0.029031525	0.525146964
ssu72	308.1214464	-0.648220764	0.296959316	-2.182860507	0.029046084	0.525146964
chrm4	5.568362859	2.296919126	1.052606908	2.182124313	0.029100359	0.525376796
LOC107374445	54.60023404	-3.052381135	1.399026223	-2.181789793	0.02912505	0.525376796
pcm1	316.6754443	0.643138311	0.294835822	2.181343864	0.029157992	0.525436504
plvap	672.2435336	-1.015939138	0.465933156	-2.180439674	0.029224886	0.526107288
LOC107389641	111.7290233	3.104287541	1.424805277	2.178745117	0.029350608	0.526330126
commd6	484.5194901	-0.43200696	0.198305001	-2.178497556	0.029369014	0.526330126
LOC107380586	38.25325005	-1.574004971	0.722592885	-2.178273552	0.029385677	0.526330126
LOC107381200	140.281763	0.733137899	0.336444946	2.179072412	0.029326289	0.526330126
b9d1	14.24188997	-1.421663786	0.652577562	-2.178536113	0.029366147	0.526330126
LOC107374539	2387.879514	-1.137549187	0.522321346	-2.177872291	0.029415546	0.526333462
asf1b	403.0282401	-0.741607983	0.340858327	-2.175707396	0.029577147	0.527003779
aup1	1498.42114	-0.309192418	0.142109635	-2.175731556	0.029575339	0.527003779
LOC107384012	68.07906016	1.118103285	0.51394283	2.175540195	0.029589659	0.527003779
LOC107390286	145.5794455	-1.475905056	0.678403997	-2.175554777	0.029588568	0.527003779
eef1g	3796.151687	0.470910083	0.216472508	2.175380549	0.029601611	0.527003779
fam149b1	52.504363	0.925557074	0.425554559	2.174943388	0.029634359	0.527057627
mrc2	54.6932004	0.887478191	0.408312094	2.173529031	0.029740523	0.527358958
LOC107385525	1188.387368	0.748245398	0.344200744	2.173863394	0.029715396	0.527358958
caprin1	1156.076335	0.687922268	0.316413031	2.174127486	0.029695562	0.527358958
LOC107384211	64644.30434	0.723591721	0.33311018	2.172229384	0.029838365	0.528565329
LOC107374720	398.1479545	0.593131017	0.27312673	2.171632991	0.029883356	0.528834009
nap1l1	3842.908513	0.549960643	0.253297991	2.171200178	0.029916044	0.528884637
LOC107379481	45.37944729	-2.860850392	1.31835027	-2.170022988	0.030005105	0.529654511
LOC107379845	10476.02221	-1.618403171	0.745905881	-2.169714988	0.030028444	0.529654511
LOC107384377	3.698019351	-2.547316605	1.174180966	-2.169441234	0.030049201	0.529654511
plac8l1	17.08507956	-1.289404271	0.594627785	-2.168422505	0.030126555	0.530490637
dpep1	3.203297227	2.623117829	1.209951438	2.167952982	0.030162264	0.530592527
acmsd	7833.836317	-0.456827671	0.210914953	-2.165933063	0.030316302	0.532773709
LOC107388941	4516.824387	1.847086185	0.85341128	2.164356422	0.030437006	0.53436533
asxl1	153.4886861	0.646536975	0.299077816	2.161768412	0.030636031	0.535968443
ganc	156.4266498	0.670123033	0.310378489	2.159051148	0.030846199	0.535968443
LOC107393448	141.8385107	0.84352953	0.391210921	2.156201385	0.031067943	0.535968443
hunk	3.442443476	-2.239888668	1.037361474	-2.159217133	0.030833325	0.535968443
kat7	396.9302163	-0.537989104	0.24942274	-2.156936871	0.031010584	0.535968443
LOC107375212	35.25501402	-1.153961843	0.534360677	-2.15951864	0.030809953	0.535968443
LOC107386565	190.1989537	1.010012071	0.467794544	2.159093312	0.030842928	0.535968443
nipal2	7.194656828	1.781466016	0.825025523	2.159285945	0.03082799	0.535968443
sigmar1	2357.876862	-0.516908682	0.239237115	-2.16065422	0.03072206	0.535968443
meis2	62.94489543	0.895136924	0.414843861	2.157768278	0.030945852	0.535968443
LOC107391822	6.642342133	-1.702250988	0.789035043	-2.157383253	0.030975815	0.535968443
LOC107382287	37.65119159	-1.439968407	0.667250455	-2.158062832	0.030922947	0.535968443
sapcd2	143.8438233	0.984222965	0.455633489	2.160119897	0.030763389	0.535968443
LOC107396001	149.1335643	-1.329098875	0.615787737	-2.158371782	0.030898938	0.535968443
sgip1	65.30477161	1.430873283	0.663327628	2.157113953	0.030996787	0.535968443
LOC107372543	15.08982518	-2.533631737	1.175075131	-2.156144462	0.031072387	0.535968443
LOC107385262	148.0004701	-0.961420548	0.445893596	-2.15616586	0.031070716	0.535968443
sbf2	120.489558	0.689022348	0.318734249	2.161745561	0.030637794	0.535968443
LOC107393679	109.5931807	-1.07307051	0.498100792	-2.154324041	0.031214769	0.53635312
LOC107381942	415.2339211	0.766344899	0.355817851	2.153756189	0.031259297	0.53635312
LOC107394302	3.347042172	2.543582606	1.18111633	2.153541139	0.031276175	0.53635312
hadha	4697.119645	0.481048857	0.223356938	2.15372248	0.031261942	0.53635312
LOC107388844	16080.59995	-0.572433439	0.265696082	-2.154466994	0.031203568	0.53635312
LOC107391561	36.53071292	-1.296017556	0.60170773	-2.153898796	0.031248109	0.53635312
dpysl4	3.448141381	-2.066378407	0.96009851	-2.152256653	0.031377146	0.537382826
LOC107386068	46.02967871	1.202242469	0.558661133	2.152006645	0.031396831	0.537382826
LOC107384119	20.59166014	-1.18034297	0.55077216	-2.143069414	0.032107525	0.537611552
inpp5d	123.4910586	-1.755319964	0.81906433	-2.143079485	0.032106716	0.537611552
aqp8	3.736508266	2.530340389	1.178407024	2.147255011	0.031772985	0.537611552
rnf103	1938.118404	-0.402128179	0.187385792	-2.145990768	0.031873715	0.537611552
LOC107390438	4.094119712	-2.31154659	1.074935191	-2.15040554	0.031523151	0.537611552
phex	382.2771724	0.901113788	0.419620235	2.147450747	0.031757414	0.537611552
was	59.83789506	-1.279058594	0.59554083	-2.147726116	0.031735519	0.537611552
rnf24	25.14166297	1.267390341	0.590066559	2.147876918	0.031723534	0.537611552
zc2hc1c	17.27697906	-1.742370664	0.812041335	-2.145667453	0.03189952	0.537611552
hdac9	57.11409763	-1.416895599	0.660337846	-2.145713149	0.031895871	0.537611552
crybb1	11.16370699	-1.618050154	0.754758575	-2.143798304	0.032049051	0.537611552
rhbdl3	3.323915254	2.310110128	1.074924671	2.149090249	0.031627247	0.537611552
LOC107393495	78.49181332	-1.023775372	0.477414025	-2.144418301	0.031999385	0.537611552
LOC107393354	255.7107847	-0.509069828	0.237468102	-2.143739829	0.032053739	0.537611552
apbb2	26.84492069	1.011914862	0.470783517	2.149427128	0.031600557	0.537611552
LOC107393198	41.87275574	1.034655407	0.482282285	2.145331562	0.031926347	0.537611552
LOC107388510	14.49764367	-1.220081314	0.568979346	-2.144333223	0.032006197	0.537611552
LOC107381811	3491.39733	0.521336147	0.242331533	2.15133433	0.03144982	0.537611552
piezo2	185.4822343	0.83331931	0.387998123	2.147740568	0.031734371	0.537611552
c1galt1c1	2000.517123	-0.423476071	0.197380998	-2.145475375	0.031914858	0.537611552
shisa4	84.4437087	0.731502465	0.340641595	2.147425553	0.031759418	0.537611552
uba52	3300.374725	0.458870513	0.214074914	2.143504367	0.032072621	0.537611552
LOC107392974	8.202220749	-1.755580121	0.817953813	-2.146307154	0.031848481	0.537611552
LOC107375703	13.03174562	-1.475031077	0.688958192	-2.14095876	0.032277364	0.538399361
LOC107394480	6.54602748	-1.910718207	0.892241507	-2.141480967	0.032235272	0.538399361
LOC107378486	2059.019698	0.583562826	0.2727068	2.139890994	0.032363577	0.538399361
LOC107383805	1860.884252	0.432721248	0.202188171	2.140190727	0.032339356	0.538399361
LOC107382817	282.7906257	0.681718358	0.318531398	2.140192026	0.032339251	0.538399361
sspn	315.7655652	-0.677357973	0.316215736	-2.142075472	0.032187409	0.538399361
LOC107374230	3.466211588	-2.185438411	1.021305824	-2.139847203	0.032367117	0.538399361
LOC107379621	161.7056336	-0.62784086	0.293581938	-2.13855411	0.032471797	0.539186587
mafa	5.950247686	-2.499439259	1.168775267	-2.138511423	0.032475258	0.539186587
LOC107390070	4.396077587	2.382729185	1.114634906	2.137676805	0.032542983	0.539805595
LOC107389814	421.6326193	0.515687571	0.241304377	2.137083371	0.032591211	0.540100334
LOC107381813	14.99270419	-1.190635172	0.557540866	-2.135511932	0.032719217	0.54120565
LOC107377170	152.9008418	1.235454344	0.578932528	2.134021296	0.032841038	0.54120565
pik3c2g	11.46207955	1.818924421	0.852220627	2.134335127	0.032815358	0.54120565
LOC107394231	728.129628	-0.541077228	0.25344642	-2.134878165	0.032770963	0.54120565
hip1	348.7283609	0.765144461	0.358511047	2.134228406	0.032824089	0.54120565
LOC107397157	1322.295024	0.558046344	0.261359527	2.135167412	0.032747338	0.54120565
syk	27.06998775	-1.461688206	0.685669579	-2.13176762	0.033025955	0.542000228
mrpl4	730.2951648	0.401725721	0.188352104	2.132844349	0.032937497	0.542000228
LOC107374506	7.202811355	1.604201854	0.752722264	2.131200219	0.033072651	0.542000228
LOC107390372	3250.761512	0.901126646	0.422695344	2.131858463	0.033018484	0.542000228
hpse2	23.07131403	-1.054784639	0.494581743	-2.132680095	0.032950978	0.542000228
pde9a	14.36366391	1.662862011	0.780116358	2.131556393	0.033043332	0.542000228
mis18a	23.66721845	-1.822637673	0.855479041	-2.130546261	0.033126541	0.542317006
zeb2	152.079277	0.777465118	0.364968766	2.130223706	0.033153149	0.542317006
yrdc	53.60904355	0.659909602	0.310048445	2.128408036	0.033303267	0.543686493
znf367	278.5683829	-1.705757549	0.801744449	-2.127557666	0.033373775	0.543686493
fam168a	157.3717801	0.543581522	0.255435098	2.128061205	0.033332009	0.543686493
LOC107389505	11.81520923	1.415773315	0.665507133	2.127360091	0.033390175	0.543686493
LOC107386892	3893.977088	-0.758075391	0.35627011	-2.12781081	0.033352773	0.543686493
anapc1	258.7204422	0.799285833	0.375792588	2.126933469	0.033425612	0.543764169
cdr2l	12.17864598	1.555908662	0.731850757	2.125991736	0.033503948	0.544538955
tbk1	1888.127373	-0.490762605	0.230934053	-2.125120135	0.03357659	0.545219864
LOC107384144	833.5288728	-0.385240401	0.181333316	-2.124487715	0.033629382	0.545530285
LOC107374966	6.45185393	1.656645404	0.780043298	2.123786473	0.033688003	0.545530285
igsf5	1251.59942	-0.53133399	0.250139371	-2.124151778	0.033657454	0.545530285
rpl23a	2215.60907	0.52331049	0.246563295	2.122418467	0.033802613	0.546886797
atf3	164.2506431	1.561263013	0.735908436	2.121545206	0.033875948	0.547074962
cdo1	24291.53113	-0.566443996	0.266987778	-2.121610214	0.033870484	0.547074962
LOC107391641	15716.57757	-0.576020147	0.2715684	-2.121086793	0.033914499	0.54719918
LOC107385407	3145.958653	3.292931629	1.552959146	2.120423862	0.033970316	0.547601496
LOC107395316	41.73538507	-1.263376211	0.596062124	-2.119537813	0.034045042	0.547810053
LOC107374427	26.28384499	1.336444456	0.630512577	2.119615858	0.034038454	0.547810053
cobll1	2011.795921	-0.482971482	0.228010444	-2.118198949	0.034158222	0.549132906
LOC107381850	42.034782	0.994909608	0.46991362	2.117218071	0.034241344	0.549304499
magi2	6.916947044	1.911561774	0.903629501	2.115426479	0.034393615	0.549304499
rps15a	1773.644249	0.576295436	0.272217252	2.117042293	0.034256259	0.549304499
LOC107375103	92.81033704	-1.105915783	0.522623585	-2.116084722	0.034337603	0.549304499
mfsd8	1119.992532	-0.295753022	0.139808467	-2.115415662	0.034394536	0.549304499
LOC107377192	132.0680657	-0.911673105	0.430833647	-2.116067564	0.034339062	0.549304499
LOC107390750	263.2452353	-0.698037303	0.33001706	-2.115155208	0.034416721	0.549304499
LOC107396700	18.51965971	1.037155725	0.490054688	2.116408127	0.034310111	0.549304499
dab2ip	144.2297207	0.806361416	0.381416369	2.114123783	0.034504696	0.550213378
klhdc1	625.3868552	-0.625525031	0.296067408	-2.112779094	0.03461968	0.55155091
LOC107379041	21.6160656	1.183944279	0.560941917	2.110636135	0.034803599	0.552495454
LOC107379062	418.4149814	0.679932782	0.322075982	2.111094339	0.034764204	0.552495454
meltf	19.02108051	3.00773489	1.424912087	2.110821374	0.034787668	0.552495454
LOC107385192	1409.852426	-0.661846609	0.313472239	-2.111340419	0.034743062	0.552495454
insl5	3.69521051	2.569446979	1.218046509	2.109481831	0.034903013	0.552813049
LOC107381616	2176.344791	0.482506206	0.228749854	2.109318098	0.034917134	0.552813049
LOC107388823	42.98723632	0.731928987	0.346950314	2.10960751	0.034892177	0.552813049
nsa2	3347.309021	0.620554135	0.294281312	2.108710649	0.034969565	0.553149267
LOC107381091	14.62306601	-1.502903363	0.71313304	-2.107465618	0.035077239	0.553864293
LOC107373908	266.9035333	-0.556783435	0.264183649	-2.107562056	0.035068889	0.553864293
ptprh	31.0781427	-1.897766249	0.901186179	-2.105853698	0.035217063	0.554098452
LOC107385744	7.193774112	2.156739376	1.02390724	2.106381605	0.035171218	0.554098452
det1	129.1571428	-0.722099874	0.342804957	-2.106445248	0.035165694	0.554098452
LOC107375729	29.18646854	0.913842225	0.433929979	2.10596702	0.035207217	0.554098452
LOC107393622	21.45029414	2.355997113	1.119167074	2.105134406	0.03527961	0.55448144
LOC107372796	10.60329019	-1.354472521	0.643499251	-2.104854854	0.035303945	0.55448144
LOC107386393	37.60898912	1.008946496	0.479584622	2.10379243	0.035396557	0.555444032
fibin	22.42144056	-1.399260647	0.665550499	-2.102410934	0.035517294	0.556689465
rprd2	100.0895849	0.976005419	0.464285549	2.102166264	0.035538714	0.556689465
LOC107378469	67.13525966	-1.409582197	0.671149238	-2.100251504	0.035706723	0.557351769
LOC107393701	148.2365768	-0.711653541	0.338753067	-2.100803241	0.035658242	0.557351769
samd11	9.41540857	1.710187028	0.813945405	2.101107785	0.035631506	0.557351769
ptpn14	58.54433401	0.954521166	0.454453637	2.100370839	0.035696232	0.557351769
LOC107384228	26.4117532	0.987887974	0.470457302	2.099846194	0.035742373	0.557417556
LOC107393045	7.961064814	1.692089048	0.806316436	2.098542176	0.035857278	0.558488749
znf217	41.9246454	0.943774937	0.449769573	2.098352118	0.035874052	0.558488749
flnb	445.2048562	0.574261722	0.273839696	2.097072594	0.03598715	0.559267429
LOC107397230	3.785184045	-1.704614236	0.812812858	-2.09717922	0.035977713	0.559267429
LOC107397087	38.02831096	1.190780768	0.568559039	2.094383674	0.036225816	0.559430429
LOC107376066	25.76393378	1.241738966	0.592925551	2.094257811	0.03623702	0.559430429
LOC107393232	6966.46678	-0.643522723	0.307059319	-2.095760277	0.036103462	0.559430429
vps4a	30.60496519	-0.883173083	0.421748273	-2.094076344	0.03625318	0.559430429
LOC107391443	19.23575626	-1.277586218	0.610128668	-2.093961957	0.036263369	0.559430429
gen1	16.76070489	-1.722299223	0.822587696	-2.093757578	0.036281581	0.559430429
LOC107397351	343.7146634	-0.519417635	0.247837347	-2.095800499	0.036099892	0.559430429
rft1	844.7669512	-0.568302235	0.271337849	-2.094445127	0.036220346	0.559430429
adam22	23.81285285	0.896056359	0.427820002	2.094470467	0.036218091	0.559430429
atxn7l3	203.3727196	-0.529923911	0.253140614	-2.093397432	0.036313691	0.559439076
LOC107390666	6.347722437	-1.751717719	0.837039441	-2.092754096	0.036371111	0.559837282
anos1	40.90301466	1.010015895	0.482892715	2.091594807	0.036474777	0.560515239
LOC107375618	14.04076635	2.317262755	1.108247325	2.090925646	0.03653473	0.560515239
sult4a1	3.40388337	-1.96701563	0.940773623	-2.090849045	0.036541598	0.560515239
LOC107384768	321.5586416	0.85676868	0.409752298	2.09094295	0.036533178	0.560515239
alpl	236.9906827	0.881422844	0.422036258	2.088500283	0.03675273	0.562780144
ttll9	176.6577556	-1.212026081	0.580297591	-2.08862849	0.036741179	0.562780144
LOC107384072	29.15835073	0.838479058	0.401625221	2.08771515	0.036823537	0.563377883
myl7	54.81652903	1.937900987	0.929156065	2.085657146	0.037009691	0.56338537
rpl24	2858.759426	0.434506192	0.208263974	2.086324312	0.036949256	0.56338537
LOC107383264	44.68249285	-1.255044547	0.601867089	-2.085251994	0.037046432	0.56338537
tfec	38.09844878	-2.101686489	1.007375709	-2.086298557	0.036951587	0.56338537
LOC107391000	28.16904389	-1.198058874	0.574487345	-2.085439972	0.037029382	0.56338537
pde7a	65.47974543	-0.691836623	0.33151463	-2.086896206	0.036897518	0.56338537
LOC107372386	27.8430953	-2.217819727	1.062634446	-2.087095648	0.036879489	0.56338537
LOC107380520	6.360775017	1.821800455	0.873990292	2.084463032	0.037118069	0.563991095
scgn	8.655510908	1.418344878	0.680608735	2.083935755	0.037166012	0.564236058
ciart	56.3120258	1.355448719	0.650867501	2.082526348	0.037294419	0.564335416
LOC107387244	90.56318032	-1.673118706	0.803431185	-2.082466722	0.037299859	0.564335416
sash3	36.34321229	-1.673618377	0.803490867	-2.082933915	0.037257248	0.564335416
LOC107391140	3.19829836	-2.207730514	1.059983264	-2.082797519	0.037269684	0.564335416
trnar-ccu	8.979880047	1.145191798	0.550062512	2.081930276	0.037348839	0.564594723
LOC107374250	134.3714172	-1.513183108	0.727579142	-2.079750531	0.037548421	0.566310197
oat	22572.46823	-0.626797569	0.301341873	-2.080021484	0.037523562	0.566310197
LOC107385401	605.2249288	-0.382997034	0.184189909	-2.079359482	0.037584322	0.566310197
twf1	911.7282599	-0.500720764	0.240819861	-2.079233673	0.037595878	0.566310197
micu2	2319.483156	-0.483183818	0.232417311	-2.07894935	0.037622006	0.566310197
LOC107390661	510.6767902	-0.519141132	0.249772588	-2.078455195	0.037667453	0.566513389
LOC107384010	98.35119634	-0.885302602	0.426064293	-2.077861526	0.037722115	0.566854699
LOC107384740	36.61435433	2.360155946	1.136420239	2.076833785	0.037816903	0.567797901
rps18	3065.995328	0.452504467	0.217969662	2.075997466	0.037894185	0.568476899
LOC107385713	2129.44321	-0.413018599	0.198991714	-2.075556763	0.037934964	0.568607589
zmym2	204.8845997	0.939835116	0.453232083	2.073628832	0.038113795	0.570805591
spry4	355.0780239	0.95694017	0.461733993	2.072492351	0.038219549	0.571424148
LOC107381236	24622.39424	-1.226774143	0.591838431	-2.072819336	0.038189096	0.571424148
LOC107378658	3.837611044	1.699340735	0.82049342	2.071120492	0.038347537	0.572293001
ntrk2	6.065150342	-2.021435731	0.976150506	-2.07082383	0.038375262	0.572293001
nfe2	83.85362181	-0.596826631	0.288205885	-2.070834294	0.038374284	0.572293001
bloc1s2	468.2861131	-0.573451533	0.276964563	-2.070487021	0.03840676	0.572293001
LOC107384019	4.998176016	2.182101997	1.054167628	2.069976291	0.038454565	0.572524217
LOC107395563	53.1185021	-0.708918506	0.342655561	-2.068895379	0.038555905	0.573551438
rpl6	4996.480633	0.500093972	0.241774943	2.068427626	0.03859983	0.573723537
rplp1	2336.76994	0.457107034	0.221038759	2.067994929	0.0386405	0.573847022
LOC107391128	350.094563	0.756918738	0.366187499	2.067025062	0.038731792	0.574721459
tjp1	67.77510509	0.913423799	0.442925275	2.0622526	0.039183693	0.576098452
plekha7	77.90805681	0.689349026	0.334517589	2.060725797	0.039329207	0.576098452
arl4d	283.8139463	-0.659706281	0.319532542	-2.064598107	0.038961043	0.576098452
aida	424.9825791	-0.618365463	0.299527615	-2.064468959	0.038973274	0.576098452
cadps	4.139156706	-2.08343389	1.010278768	-2.062236639	0.039185212	0.576098452
LOC107384567	3.336788029	1.902915732	0.922192569	2.063468949	0.039068095	0.576098452
LOC107389043	70.04879607	0.703642449	0.341350171	2.061350804	0.039269585	0.576098452
sumf1	389.8947435	-0.674019565	0.326449459	-2.06469806	0.038951578	0.576098452
mogat2	128.6270659	-1.191796167	0.577591224	-2.063390365	0.039075555	0.576098452
rpl18a	20607.20748	0.509664264	0.247341822	2.060566471	0.039344418	0.576098452
med13l	5.655182362	2.175537164	1.0543799	2.063333304	0.039080972	0.576098452
plac8	11.91345745	2.419026817	1.171510807	2.064877935	0.038934551	0.576098452
LOC107382075	7.092869114	-2.377085893	1.153195535	-2.061303413	0.039274103	0.576098452
LOC107373120	3.978505552	2.162920342	1.049417253	2.061068023	0.039296551	0.576098452
tex261	789.5765729	-0.504771259	0.24464598	-2.063272238	0.03908677	0.576098452
mpv17	1425.53115	0.467529735	0.226853878	2.060928994	0.039309815	0.576098452
prps2	786.2696386	0.612045256	0.297113149	2.059973643	0.039401061	0.57645182
LOC107396619	230.7632608	-1.382540647	0.672147951	-2.056899295	0.039695914	0.577324064
LOC107382039	10.02797304	-1.591992201	0.774165986	-2.056396471	0.039744316	0.577324064
tbc1d8b	271.7590211	0.709720783	0.345015659	2.057068325	0.039679654	0.577324064
LOC107378698	8.877570308	1.561433344	0.75891723	2.0574488	0.039643075	0.577324064
sh3bp5	231.8693937	0.632364632	0.307485335	2.056568426	0.039727758	0.577324064
LOC107378530	289.8749882	0.465280161	0.226270673	2.056299005	0.039753704	0.577324064
cep162	91.71747571	-0.795352148	0.386654864	-2.057008	0.039685456	0.577324064
micu1	733.716135	-0.461021659	0.223914164	-2.058921381	0.039501771	0.577324064
LOC107373116	5.402729986	2.164098269	1.051971531	2.057183303	0.039668597	0.577324064
ankdd1b	3.426316273	2.221315418	1.080872364	2.055113529	0.03986804	0.577386164
LOC107393127	56.47734501	0.940139338	0.457365076	2.055555588	0.039825372	0.577386164
dync2h1	4.348582692	2.085695407	1.014536705	2.055810694	0.039800767	0.577386164
ikzf1	59.6610034	-1.076681143	0.523956773	-2.054904523	0.039888228	0.577386164
LOC107388014	22.88220957	-1.720016835	0.837546169	-2.053638234	0.040010719	0.578215211
gtpbp10	751.2713229	0.629118087	0.306333776	2.053701346	0.040004606	0.578215211
LOC107380819	7.356227869	1.925004609	0.937688428	2.052925631	0.040079791	0.578741734
LOC107389092	125.0090446	-1.603443636	0.781828684	-2.050888729	0.040277784	0.579492133
lrrc6	19.65546978	1.189281062	0.580030974	2.050375092	0.040327842	0.579492133
LOC107382111	8896.746924	-0.797438633	0.388911672	-2.050436358	0.040321868	0.579492133
LOC107396531	34.29219711	-1.380294377	0.672923184	-2.051191591	0.040248293	0.579492133
LOC107376244	4.854458466	-2.12018245	1.033566457	-2.051326681	0.040235144	0.579492133
setd1a	112.9046016	0.847171872	0.413037774	2.051076019	0.040259544	0.579492133
thap5	54.56881546	-0.916040516	0.447440358	-2.047290771	0.040629543	0.581052349
LOC107393688	35.81389265	-0.904489739	0.441840991	-2.047093314	0.040648923	0.581052349
LOC107392342	21.23068604	-1.079465634	0.527266498	-2.047286595	0.040629953	0.581052349
kctd12	221.2246388	-1.143270104	0.558373152	-2.047501927	0.040608828	0.581052349
lrrc17	141.4080271	1.678973159	0.820243092	2.046921426	0.0406658	0.581052349
LOC107389817	22.04799476	1.374709705	0.671177107	2.048207084	0.040539713	0.581052349
btf3	1354.969035	0.483036524	0.23580029	2.048498432	0.040511186	0.581052349
LOC107390518	5.506673906	-1.84481772	0.902124816	-2.044969484	0.040857867	0.581521837
ccne2	223.9777049	-1.168041248	0.571170437	-2.044995982	0.040855254	0.581521837
LOC107388299	9.651113954	-1.411034715	0.690019133	-2.044921144	0.040862633	0.581521837
LOC107396835	3251.759998	-0.377584232	0.184524836	-2.046251549	0.040731628	0.581521837
atp2c1	126.1493332	-0.700384873	0.342337116	-2.045892311	0.040766967	0.581521837
LOC107379070	26.71966061	-1.121815704	0.54924528	-2.04246763	0.041105167	0.581705367
tnfsf13b	71.2927983	-1.702151425	0.832959913	-2.043497411	0.041003223	0.581705367
LOC107387636	305.1968828	0.931736892	0.456062136	2.04300427	0.041052015	0.581705367
glipr2	96.93224463	-1.538771319	0.752793409	-2.044081817	0.040945465	0.581705367
LOC107391476	240.5867235	1.407206288	0.688488154	2.043907771	0.040962659	0.581705367
slc2a4	13.62915158	-1.019317727	0.499031199	-2.042593187	0.041092726	0.581705367
LOC107381875	477.0068325	-0.320360346	0.156800305	-2.043110476	0.041041503	0.581705367
fah	9838.401386	0.675892679	0.331238605	2.040500924	0.041300459	0.583537642
ing1	327.5396253	-0.550599899	0.269798723	-2.040780224	0.041272677	0.583537642
p4ha3	490.4255432	1.340785946	0.657232648	2.040047692	0.041345576	0.583709993
LOC107378149	6703.074494	-0.534955481	0.262386573	-2.038806616	0.041469332	0.584991401
wwc3	18.7279882	1.256442109	0.616468136	2.03812985	0.041536949	0.585479471
znf503	19.18880598	0.95570739	0.469473971	2.035698352	0.041780655	0.586721286
tmem145	4.147874564	-2.245840458	1.103459978	-2.035271331	0.041823579	0.586721286
LOC107395007	14.89459659	2.281058175	1.120349954	2.036022911	0.041748055	0.586721286
usp24	1144.05683	-0.930047466	0.456730169	-2.036317128	0.041718521	0.586721286
LOC107388818	113.8592401	1.000051035	0.491340028	2.035354291	0.041815237	0.586721286
sema4c	11.10377008	1.749133878	0.858891461	2.03650165	0.041700008	0.586721286
LOC107386417	8804.89051	-0.668884022	0.32995848	-2.027176334	0.042644382	0.587088657
LOC107389261	265.032897	0.430344131	0.21192614	2.030632614	0.042292277	0.587088657
tmem175	66.67434451	-0.706717358	0.348560015	-2.027534221	0.042607808	0.587088657
jkamp	1089.28729	-0.369016539	0.181940375	-2.028227871	0.042536997	0.587088657
LOC107387506	6744.790521	-2.225064034	1.096484487	-2.029270875	0.042430708	0.587088657
LOC107388466	120.8953943	1.173625014	0.578771855	2.027785222	0.042582173	0.587088657
LOC107388235	41.18240429	-1.773416706	0.874804711	-2.027214398	0.042640491	0.587088657
LOC107376653	4.266509967	-1.96625435	0.966653039	-2.0340849	0.041943036	0.587088657
adgrb3	6.668514518	-1.66457879	0.819116552	-2.032163536	0.042137103	0.587088657
LOC107376618	43.66165815	-1.80144887	0.886735163	-2.031552312	0.042198999	0.587088657
rps10	1506.644453	0.424591114	0.208786162	2.033617127	0.041990214	0.587088657
LOC107394188	24.62388925	1.076967906	0.529750536	2.032971809	0.042055371	0.587088657
myh15	1181.136998	-0.676035514	0.332879951	-2.03086882	0.042268304	0.587088657
rp9	305.3737173	-0.480395823	0.236907736	-2.027776004	0.042583114	0.587088657
LOC107387577	6.063687151	1.981014804	0.976902835	2.027852446	0.04257531	0.587088657
LOC107388423	1682.780801	-1.18343713	0.583682827	-2.027534604	0.042607769	0.587088657
LOC107375598	4.883426263	1.781213891	0.875598703	2.034281098	0.041923262	0.587088657
LOC107386603	30.15123786	1.2758514	0.627607606	2.032880719	0.042064575	0.587088657
LOC107393253	740.1089294	-0.718162598	0.353781964	-2.029958196	0.042360789	0.587088657
rps3a	5565.050384	0.465495345	0.229097385	2.031866684	0.042167154	0.587088657
znf507	77.40148537	0.664950311	0.327930916	2.027714614	0.042589383	0.587088657
LOC107389946	11.84636504	-2.135960362	1.052582869	-2.029256246	0.042432197	0.587088657
sox5	114.9984131	0.991695093	0.48831388	2.030855835	0.042269621	0.587088657
LOC107382237	156.6058853	-0.736144159	0.362087014	-2.033058716	0.042046591	0.587088657
LOC107380823	9.949771868	1.40581	0.694784017	2.023377001	0.043034294	0.587425947
LOC107374798	124.8032464	0.90939432	0.449552111	2.022889669	0.043084524	0.587425947
LOC107397356	22.66581473	-1.210090557	0.598222074	-2.022811611	0.043092574	0.587425947
LOC107383595	6.31817422	-2.06064257	1.018897928	-2.022422966	0.043132674	0.587425947
LOC107389956	317.4063244	-0.828871716	0.409290665	-2.025141998	0.042852785	0.587425947
LOC107395870	4252.44674	-0.420384508	0.207805274	-2.022973234	0.043075907	0.587425947
scap	290.3680457	0.836730795	0.41367871	2.022658585	0.04310836	0.587425947
LOC107381549	52.93268553	-1.79299869	0.885072819	-2.025820532	0.042783179	0.587425947
kctd2	41.70693474	0.786885717	0.388826404	2.023745581	0.042996336	0.587425947
kmt2a	93.14544835	0.820095188	0.405002424	2.024914269	0.042876168	0.587425947
LOC107377315	7.153511762	-1.821661446	0.900537643	-2.022859854	0.043087599	0.587425947
LOC107383784	11.9856237	-1.569314554	0.775384721	-2.023917304	0.042978661	0.587425947
dhrs3	71.37989678	-1.13994257	0.562830141	-2.025375839	0.042828786	0.587425947
gria2	6.188178047	-1.77676665	0.878381832	-2.022772541	0.043096604	0.587425947
LOC107393301	1330.650105	-0.609930959	0.301767947	-2.021191997	0.043259894	0.588706399
LOC107385006	59.81106997	-0.899916489	0.445470832	-2.02014683	0.04336816	0.589727151
LOC107385082	7.557900337	1.59976191	0.792159782	2.019493978	0.043435903	0.589916797
LOC107393048	379.9392454	2.617050165	1.295972749	2.019371293	0.043448643	0.589916797
LOC107390461	2470.542273	-0.620975548	0.307623932	-2.018619111	0.043526823	0.590526112
LOC107396908	7.500346672	-2.310946637	1.14614068	-2.016285328	0.043770148	0.59246738
LOC107395323	17.82317736	0.942196052	0.467221658	2.016593273	0.043737976	0.59246738
LOC107373166	75.91310611	-2.616305079	1.297269443	-2.016778467	0.043718637	0.59246738
csgr13h12orf4	241.3987969	0.567331539	0.281490381	2.015456217	0.043856869	0.593188409
naaladl1	1885.224692	-0.534557081	0.265417432	-2.01402401	0.044007013	0.593860236
LOC107388669	3.760086531	-2.516742746	1.249241867	-2.014616074	0.043944892	0.593860236
LOC107382471	68.27030511	1.143598413	0.567808274	2.014057325	0.044003515	0.593860236
vps33b	279.8321442	-0.444242781	0.22061927	-2.013617307	0.044049728	0.59398462
LOC107389991	13.83754158	1.96526044	0.977518007	2.010459577	0.04438257	0.59485789
LOC107376534	129.4642011	0.496495085	0.246910668	2.010828807	0.044343542	0.59485789
LOC107376458	2150.384132	-0.596649984	0.296924439	-2.009433734	0.044491156	0.59485789
mylip	82.90888658	-0.684035825	0.340483344	-2.009014061	0.044535643	0.59485789
LOC107387374	175.3923192	-1.35635106	0.674400087	-2.01119645	0.044304711	0.59485789
LOC107372396	25.10159733	-1.421199746	0.706670415	-2.011121049	0.044312672	0.59485789
cdca3	71.88410991	-1.451979958	0.722987879	-2.008304703	0.044610922	0.59485789
tada3	204.7659821	-0.521880803	0.259653651	-2.009911289	0.044440579	0.59485789
gucy1a3	4.264998016	2.014727864	1.001636348	2.011436454	0.044279376	0.59485789
LOC107376632	99.77833658	-0.679781835	0.338167641	-2.010191846	0.044410888	0.59485789
LOC107379431	225.1568356	-0.786508206	0.391144065	-2.010789057	0.044347742	0.59485789
LOC107389947	704.8008387	-1.427651268	0.710981988	-2.007999207	0.044643376	0.59485789
eif2a	943.2830084	0.48354404	0.240757363	2.008428872	0.044597737	0.59485789
ift81	24.4883888	-0.890852614	0.443668233	-2.007925174	0.044651244	0.59485789
LOC107397103	11.99674513	-1.972370463	0.981635962	-2.009268751	0.04450864	0.59485789
LOC107386612	904.1933366	-0.990527347	0.492157925	-2.012620943	0.044154522	0.59485789
LOC107386456	443.5205717	0.479224154	0.238705951	2.007591986	0.044686667	0.594882865
ccnb1	4.368977036	-2.259411506	1.125751048	-2.007025896	0.044746906	0.595115321
scube2	77.46193189	0.731900789	0.364710872	2.006797287	0.044771252	0.595115321
vps13b	435.0417007	0.531076017	0.264778295	2.005738488	0.044884157	0.596169186
LOC107394216	3618.019275	-0.398855969	0.198922402	-2.005083209	0.044954152	0.596651966
LOC107380383	13.59147545	1.193020989	0.595198772	2.004407678	0.045026407	0.597163992
LOC107396897	3.564557953	1.756692379	0.877273029	2.002446584	0.045236723	0.599504907
spsb4	239.6380723	-0.83572792	0.417544271	-2.001531281	0.045335166	0.600360842
LOC107377280	11.5895027	-1.559600271	0.779526194	-2.000702841	0.045424423	0.600508619
LOC107383844	512.1691635	-0.982429788	0.491172868	-2.000171125	0.045481789	0.600508619
mylk	3.943182744	2.122604506	1.060926274	2.000708774	0.045423783	0.600508619
LOC107382234	22.66150546	-1.036999064	0.518408659	-2.000350586	0.04546242	0.600508619
prkar1a	2994.067984	0.419201352	0.209645809	1.999569442	0.045546776	0.600919225
ier2	201.6087713	1.062342725	0.531486659	1.99881353	0.045628533	0.601550299
nxnl2	303.9288908	-0.705589048	0.35317176	-1.997863723	0.045731437	0.602011755
vav1	71.227999	-1.060878702	0.530935088	-1.998132589	0.045702287	0.602011755
glis1	23.44664976	-1.260535749	0.631240026	-1.996919866	0.045833889	0.602912846
LOC107376612	91.48039187	0.857290226	0.429557594	1.995751533	0.045960975	0.6041364
csgr17h19orf24	1116.0505	-0.417372943	0.209194727	-1.995140835	0.046027522	0.604562974
LOC107378237	4.690098644	2.294257641	1.150150796	1.99474508	0.04607069	0.604682069
avpi1	100.0091963	0.8217449	0.412120231	1.993944576	0.046158112	0.605381389
LOC107386469	98.26677265	-0.909840281	0.45638203	-1.99359357	0.046196489	0.605386063
prcp	316.0791307	-0.741672308	0.372107588	-1.993166309	0.046243239	0.605386063
LOC107380003	76.87901643	-2.341035378	1.174625896	-1.99300508	0.046260891	0.605386063
LOC107394925	150.87006	0.472774412	0.237321281	1.992128181	0.046356996	0.606192463
fam120c	532.1216473	0.346325923	0.173874165	1.991819326	0.046390885	0.606192463
LOC107391878	50.25671329	0.913982386	0.459096762	1.990827343	0.046499872	0.607169171
LOC107390704	114.6734502	-0.974204192	0.489528967	-1.990084871	0.046581587	0.607684666
asun	921.8740721	-0.374493927	0.188206419	-1.98980422	0.046612506	0.607684666
ankh	271.9686359	-0.822151562	0.413238012	-1.98953518	0.046642163	0.607684666
trim13	201.6594901	-0.781701722	0.392979013	-1.989169132	0.046682538	0.607764142
txn	4957.346981	-0.755186687	0.379799826	-1.988380813	0.046769589	0.608450737
LOC107372333	157.0050409	0.612499676	0.30849166	1.985465916	0.047092659	0.611308216
LOC107373473	3.374895757	2.250642624	1.133504731	1.985560856	0.047082107	0.611308216
mark2	54.48900156	0.594445303	0.29938889	1.985528927	0.047085655	0.611308216
LOC107396121	170.6352699	-1.028977466	0.518447537	-1.984728236	0.047174716	0.611925426
gmpr	6.630246794	2.150440499	1.083741698	1.984274023	0.0472253	0.612133791
LOC107388783	23.68166002	-0.753686702	0.379957068	-1.983610167	0.047299315	0.612645327
mex3a	9.468153929	-1.21857754	0.614443724	-1.983220744	0.047342778	0.612760683
LOC107377068	99.72269402	1.259945164	0.635423772	1.982842348	0.047385042	0.612860369
gpr6	36.35592532	1.330185031	0.671168141	1.98189537	0.047490952	0.613782482
LOC107390539	3.37492111	-1.989586166	1.004465458	-1.980741249	0.047620298	0.614111368
stab2	16.99753799	1.633122199	0.824484678	1.980779318	0.047616027	0.614111368
LOC107384027	1194.76071	-0.386103501	0.194906358	-1.98096925	0.047594722	0.614111368
LOC107378669	1385.545846	-0.691399989	0.349142605	-1.980279631	0.047672116	0.614332823
LOC107374388	9840.980962	-0.478618802	0.241843694	-1.979041892	0.04781129	0.615176231
LOC107386858	6.489818247	2.254068381	1.139124663	1.978772345	0.047841643	0.615176231
csgr11h11orf54	1251.145929	-0.566820517	0.286377571	-1.979276919	0.047784837	0.615176231
LOC107374686	16.28786618	1.010055985	0.510537799	1.978415675	0.047881833	0.615246855
sphk2	86.46424845	0.610858959	0.309002302	1.976875109	0.048055749	0.616587946
LOC107389530	23.98877316	-0.881214807	0.445712181	-1.977093841	0.048031024	0.616587946
col6a3	27.71875038	0.97938086	0.495591341	1.976186385	0.048133671	0.617141186
dapl1	1478.66278	-0.826983262	0.418851463	-1.974407004	0.048335482	0.619280905
LOC107393747	33.73574123	-1.059320261	0.537139694	-1.972150398	0.04859244	0.619440078
xylb	1268.93638	0.541887083	0.274633271	1.973129772	0.048480779	0.619440078
slc10a2	9.414643393	1.581173649	0.801353484	1.973128812	0.048480888	0.619440078
pcf11	373.3542554	0.645162601	0.326971645	1.973145411	0.048478998	0.619440078
LOC107396738	5.083113866	2.111105768	1.070130019	1.97275633	0.048523331	0.619440078
LOC107384407	279.7047779	0.642864763	0.325896367	1.972604878	0.048540597	0.619440078
LOC107396365	11.75500003	1.373972104	0.696630385	1.972311478	0.04857406	0.619440078
LOC107378192	225.2617388	0.846600188	0.429364421	1.971752073	0.048637916	0.619574372
gal3st1	268.9851919	0.652272439	0.331183959	1.969517009	0.048893751	0.619704462
LOC107388768	12.76449258	2.00131339	1.01586511	1.9700582	0.048831701	0.619704462
atrn	226.3472216	0.821954289	0.416953021	1.971335491	0.048685514	0.619704462
LOC107372581	30.58102384	-1.058082384	0.537096137	-1.970005574	0.048837732	0.619704462
LOC107396215	288.9104336	-0.697936291	0.354108734	-1.970966043	0.04872776	0.619704462
LOC107386555	3.679161968	-1.66959774	0.84765475	-1.969667178	0.048876527	0.619704462
LOC107372988	4.022776644	1.979338419	1.004957543	1.969574171	0.048887194	0.619704462
cyfip2	5.140372827	-2.117489128	1.075292767	-1.969221028	0.048927715	0.619704462
LOC107389471	9.570760516	1.635415819	0.831396455	1.967070956	0.049175031	0.622026833
LOC107389340	9.651832845	-1.183875392	0.602064797	-1.966358769	0.049257183	0.622026833
man2b2	762.0835538	-0.562503015	0.2860707	-1.966307684	0.04926308	0.622026833
fgf14	103.5855898	1.251422515	0.636498278	1.966105105	0.049286471	0.622026833
LOC107382294	58.65316181	-2.165549382	1.10135032	-1.966267538	0.049267714	0.622026833
mutyh	24.06852086	-1.829712319	0.930925127	-1.965477422	0.049359006	0.622499218
trpt1	205.2640855	-0.647423969	0.330838563	-1.956918091	0.050357099	0.623173141
LOC107387012	11.35568257	-0.984252691	0.502972087	-1.956873388	0.050362356	0.623173141
sod1	8341.837443	-0.475689306	0.243394242	-1.954398355	0.050654125	0.623173141
banf1	1536.796574	-0.371594872	0.190068285	-1.955059848	0.050576007	0.623173141
apbb1	40.60651008	0.986240545	0.502513419	1.962615338	0.049690887	0.623173141
LOC107390530	3.270374227	1.980315943	1.013213749	1.954489805	0.050643319	0.623173141
LOC107384035	34.19593033	-0.895935907	0.458036421	-1.95603639	0.050460867	0.623173141
LOC107394573	3939.732686	0.460297647	0.234408102	1.963659287	0.049569617	0.623173141
stk10	430.7037753	0.591898971	0.302885639	1.954199518	0.050677626	0.623173141
LOC107390531	3.506626416	2.099997101	1.072788985	1.957511804	0.050287325	0.623173141
rpl7	10580.90467	0.42529859	0.217538954	1.955045664	0.050577681	0.623173141
LOC107394774	159.211694	-0.555281286	0.283512792	-1.958575773	0.050162489	0.623173141
LOC107391167	26.5927008	-1.476628422	0.753748101	-1.959047619	0.05010721	0.623173141
LOC107375257	703.237466	-0.466141124	0.237486024	-1.96281497	0.049667678	0.623173141
brox	507.5829103	0.541653963	0.276391466	1.95973476	0.0500268	0.623173141
tfap4	200.1581781	0.820130277	0.417985146	1.962103881	0.049750391	0.623173141
arid3b	69.80646175	1.158911734	0.590105895	1.963904688	0.049541146	0.623173141
LOC107396450	3258.28112	-0.981271759	0.499782242	-1.963398609	0.049599875	0.623173141
LOC107374387	5.348280964	-2.048199729	1.046782529	-1.956662126	0.050387206	0.623173141
LOC107380342	22.86400265	-1.270029125	0.648140437	-1.959496819	0.050054632	0.623173141
arid5b	80.5186141	0.984945104	0.503419968	1.956507818	0.050405362	0.623173141
nlrx1	237.6344579	-0.51809919	0.264977554	-1.955256898	0.050552756	0.623173141
LOC107392244	268.7665453	-0.546253427	0.278815888	-1.959190457	0.050090486	0.623173141
fbxw12	278.0932562	-0.487162245	0.248385181	-1.961317667	0.049841978	0.623173141
lrpprc	908.7905944	0.567289744	0.289294203	1.960944043	0.049885551	0.623173141
atp1b4	10.94513554	-1.333213096	0.679760675	-1.961297771	0.049844297	0.623173141
LOC107376254	15.03096928	1.478703614	0.75518193	1.958076004	0.050221095	0.623173141
rps28	5395.481383	0.451442347	0.230670623	1.957086436	0.050337307	0.623173141
gabrd	3.244881838	-2.264421636	1.153415177	-1.963232045	0.049619217	0.623173141
pask	416.1194753	0.598562167	0.304889976	1.963207105	0.049622114	0.623173141
ptprc	276.6749961	-1.326587015	0.676910903	-1.959766062	0.05002314	0.623173141
hcfc2	172.2823181	0.560792696	0.28674873	1.955693741	0.050501243	0.623173141
LOC107374626	1269.285898	0.811608812	0.414458602	1.958238548	0.050202028	0.623173141
LOC107392138	17.07193966	1.233884354	0.628962539	1.961777177	0.049788432	0.623173141
pdgfb	426.3561616	-0.431507533	0.22073821	-1.954838416	0.050602145	0.623173141
acacb	196.2070799	1.01138597	0.51613833	1.959525016	0.050051333	0.623173141
alg8	434.0705559	-0.388480617	0.198962451	-1.952532321	0.050875037	0.623438953
LOC107385003	4.618638544	-2.304393817	1.180127525	-1.952665087	0.050859293	0.623438953
LOC107385677	225.3178211	-0.745829602	0.381976064	-1.952555857	0.050872246	0.623438953
LOC107379393	48.87882211	2.218399629	1.13548905	1.953695309	0.050737261	0.623438953
emp2	403.7276034	-0.413466772	0.211668802	-1.953366617	0.050776169	0.623438953
LOC107394479	149.0348227	-0.703012919	0.360179245	-1.951841839	0.050956985	0.624011921
LOC107378795	6.216815296	-1.417381381	0.726537769	-1.950870888	0.051072407	0.624993729
LOC107376991	1127.448364	0.613005561	0.314312195	1.950307913	0.05113943	0.625382327
nab1	62.31340753	1.213719696	0.622788623	1.948846929	0.051313707	0.625441535
LOC107384049	552.9064723	-0.767316801	0.393659069	-1.94919122	0.051272593	0.625441535
nek3	63.80631315	-0.810892466	0.415879868	-1.949823804	0.051197123	0.625441535
sez6l2	5.264611512	-1.836507174	0.94197984	-1.949624711	0.051220866	0.625441535
LOC107395608	24.06090586	1.107757736	0.56843391	1.948788973	0.051320631	0.625441535
LOC107377649	4.138372584	-2.28429131	1.172367275	-1.948443425	0.051361928	0.62551491
ddx1	3245.727693	0.383676477	0.196967374	1.947918933	0.051424664	0.625780768
LOC107374741	267.9312047	-0.665420822	0.341649496	-1.947671017	0.05145434	0.625780768
LOC107384491	255.2194543	0.610030788	0.313321905	1.946977785	0.051537398	0.626361304
ybey	159.9216629	0.596622724	0.306512268	1.946488886	0.051596042	0.626644528
LOC107372666	115.4801588	-0.446808841	0.22964028	-1.945690195	0.051691965	0.627379826
LOC107381784	3.740723583	-2.342933469	1.204862611	-1.94456484	0.051827375	0.628593026
LOC107385978	4.792433603	-1.587341651	0.816707681	-1.943586043	0.05194539	0.629593752
ephb4	184.0280218	0.714074876	0.367609484	1.942482194	0.052078753	0.630527713
LOC107372464	127.9606668	0.665463211	0.342738718	1.94160501	0.052184936	0.630527713
LOC107387430	5.656818158	-1.633636398	0.841681176	-1.940920677	0.0522679	0.630527713
LOC107374329	251.1764448	-1.886608198	0.972031438	-1.940892161	0.052271359	0.630527713
cilp	40.43990369	-2.356943462	1.21418881	-1.941167175	0.052238003	0.630527713
dusp7	121.7877891	0.964189172	0.496430323	1.942244717	0.052107482	0.630527713
LOC107390157	15.92881917	1.871742987	0.963927248	1.941788648	0.052162692	0.630527713
qdpr	19722.10374	-0.45536294	0.235005918	-1.937665841	0.052664004	0.630618553
LOC107373875	209.5494011	-0.501175683	0.258396953	-1.939557249	0.052433521	0.630618553
cpb2	12111.62982	-0.538120351	0.277359454	-1.940155072	0.052360847	0.630618553
LOC107384710	4013.253166	0.403264538	0.208138726	1.937479611	0.052686743	0.630618553
nudt7	96.01104139	-0.856853545	0.442290632	-1.937308828	0.052707604	0.630618553
csnk1a1	9904.516894	-0.300783865	0.155168606	-1.938432467	0.052570483	0.630618553
LOC107385000	2690.103548	0.634948336	0.327679891	1.937709189	0.052658712	0.630618553
LOC107395268	5.400987542	1.873939772	0.966182996	1.939528827	0.052436978	0.630618553
LOC107391461	54.59611411	0.642402028	0.331642148	1.937033733	0.05274122	0.630618553
LOC107392615	6.131936255	1.798859316	0.928540296	1.937298062	0.052708919	0.630618553
map3k15	10.23001691	1.40850407	0.726031522	1.940004019	0.052379201	0.630618553
LOC107379518	115.4058983	-0.495573851	0.255633463	-1.938611031	0.052548719	0.630618553
thoc7	568.2700166	-0.429839202	0.221735135	-1.938525443	0.05255915	0.630618553
kat6b	103.2510613	0.861219617	0.444940933	1.935581901	0.052918929	0.632317013
LOC107386128	924.6409205	1.179498158	0.609641949	1.934739167	0.053022311	0.632781922
LOC107394963	28.7018216	-2.483926163	1.283893111	-1.934682989	0.053029209	0.632781922
tmed8	999.3217645	-0.393003664	0.203198876	-1.934083844	0.05310282	0.633234166
LOC107390874	3.424536696	1.879764589	0.972399858	1.933118947	0.053221546	0.63379749
rpl36	3132.056761	0.442489424	0.228875265	1.933321293	0.05319663	0.63379749
tmem8c	3.586253407	1.867220675	0.966426048	1.932088521	0.053348581	0.634003583
daw1	34.79163306	-0.81954439	0.42420124	-1.931970754	0.053363116	0.634003583
LOC107396830	86.99401759	-2.299955448	1.19074322	-1.931529325	0.053417626	0.634003583
LOC107383647	19.4438783	1.179469707	0.610319482	1.932544746	0.053292305	0.634003583
LOC107377653	14.05021346	1.567296117	0.811412444	1.931565295	0.053413183	0.634003583
LOC107373979	75.25759933	-0.628062368	0.325295276	-1.930745429	0.053514542	0.634086875
LOC107394322	6.344267634	-1.632449707	0.845816851	-1.930027411	0.053603442	0.634086875
nudt14	24.32486796	0.875087211	0.453383431	1.930126139	0.05359121	0.634086875
hspbap1	194.8410698	-0.520801247	0.269838742	-1.930046236	0.053601109	0.634086875
faxc	13.32186339	-1.484355283	0.769038523	-1.93014425	0.053588967	0.634086875
LOC107376124	84.88888805	0.665385656	0.344859671	1.929438877	0.053676401	0.634526631
LOC107377267	8.890353494	-1.623333182	0.841962253	-1.928035582	0.0538507	0.634777763
arsk	15.12453388	-1.053575607	0.546771726	-1.926902137	0.053991827	0.634777763
LOC107373322	16.1498391	1.114020715	0.579121679	1.923638426	0.054399921	0.634777763
ttc28	105.5779363	-0.843323151	0.437761084	-1.926446139	0.054048691	0.634777763
tspan3	2412.422051	-0.634114948	0.329444607	-1.924799901	0.054254396	0.634777763
LOC107375663	285.7405629	-1.902552197	0.987012345	-1.927587033	0.053906513	0.634777763
fasn	680.8405858	-1.301806161	0.676022343	-1.925685111	0.054143704	0.634777763
LOC107390409	8.782127212	-1.010304003	0.524435081	-1.92646152	0.054046772	0.634777763
ccdc96	4.110920906	-1.633842842	0.848751553	-1.924995407	0.054229933	0.634777763
LOC107393298	4.456933811	-2.025203347	1.050701919	-1.927476584	0.053920263	0.634777763
LOC107374214	42.60652608	-2.577963173	1.339763324	-1.924192972	0.0543304	0.634777763
LOC107389926	17.68935116	-1.368056751	0.710986718	-1.924166397	0.05433373	0.634777763
wnt11	85.12712353	0.723343802	0.375801273	1.924804024	0.05425388	0.634777763
psen2	1189.094242	-0.36651688	0.190337652	-1.925614166	0.054152569	0.634777763
gng3	9.999042573	-1.707415923	0.886394699	-1.926247895	0.054073428	0.634777763
fam102b	61.40907861	0.855771764	0.44465888	1.92455791	0.054284689	0.634777763
LOC107376317	12.13908616	1.163602352	0.604830654	1.923848179	0.054373616	0.634777763
LOC107379773	1052.616723	0.850504431	0.442158299	1.923529273	0.054413614	0.634777763
LOC107382435	33.88981643	-1.004100337	0.520888608	-1.927668067	0.053896426	0.634777763
xbp1	15431.93997	-0.611337229	0.317026712	-1.928346119	0.053812089	0.634777763
LOC107379739	37.0505911	-1.173402597	0.610132915	-1.923191763	0.054455971	0.63485423
lnx2	3.970642093	1.736780378	0.903399746	1.922493765	0.054543657	0.635458694
obfc1	292.9725668	-0.412788386	0.214866165	-1.921141872	0.054713824	0.635705024
meis1	270.0134038	0.520243143	0.270972643	1.919910206	0.054869242	0.635705024
LOC107390497	64.98932789	0.869561351	0.452626349	1.921146112	0.05471329	0.635705024
LOC107387144	13.35096186	0.967901518	0.503629333	1.921852947	0.054624264	0.635705024
LOC107395152	138.7174658	0.902619238	0.470072998	1.920168234	0.054836653	0.635705024
cdk5r2	3.537784889	-1.863979053	0.970562104	-1.920514973	0.054792884	0.635705024
erbin	9.65625684	-1.297233929	0.675289491	-1.921004171	0.054731182	0.635705024
LOC107379036	24.52569572	1.333715684	0.694728238	1.919766048	0.054887457	0.635705024
LOC107380336	14.54817743	1.473934119	0.767718517	1.919888716	0.054871958	0.635705024
LOC107390405	10.2149818	1.173720648	0.611632318	1.918997105	0.0549847	0.63600046
sfmbt2	350.6486229	0.589801039	0.30732246	1.919160212	0.054964061	0.63600046
taf1a	93.74575097	-0.588711138	0.306901389	-1.918242013	0.055080331	0.636691288
asb16	40.27932432	-1.260972934	0.657733897	-1.917147556	0.055219188	0.637553328
ppp3r1	994.8081891	-0.469286706	0.24479149	-1.917087499	0.055226817	0.637553328
LOC107385584	16.14286133	-1.256773169	0.656137771	-1.915410491	0.055440174	0.638539887
ccdc171	41.0583118	0.758074678	0.395852081	1.915045326	0.055486723	0.638539887
eif3e	3392.198492	0.342564548	0.178884753	1.915001374	0.055492328	0.638539887
tmem9	1700.395829	-0.423753986	0.221260943	-1.915177525	0.055469868	0.638539887
LOC107374027	3.758870147	1.81333908	0.946794953	1.915239488	0.055461969	0.638539887
hsdl2	3473.436467	0.70790321	0.369719035	1.914705882	0.055530023	0.638559254
LOC107386410	37.06833498	1.659352346	0.86691246	1.91409447	0.055608086	0.639032332
hmox1	8.473072617	1.678335476	0.876956049	1.913819372	0.055643239	0.639032332
kncn	17.52607962	1.555127262	0.81486833	1.908439934	0.05633438	0.640344145
iba57	235.2746594	-0.584287762	0.306519168	-1.906203015	0.056623871	0.640344145
kcnk2	3.389518518	2.090047889	1.09522455	1.908328195	0.056348811	0.640344145
LOC107376050	49.57735824	-1.881347853	0.986869654	-1.906379272	0.056601016	0.640344145
LOC107381954	90.83538842	-0.97426997	0.510946436	-1.906794727	0.056547174	0.640344145
LOC107384263	63.31786274	-0.712915935	0.373832405	-1.907046916	0.056514512	0.640344145
e2f3	86.11471221	-1.286083714	0.674383519	-1.907050926	0.056513993	0.640344145
LOC107380337	7.726766228	1.533153283	0.803420346	1.908282869	0.056354666	0.640344145
sidt2	1784.363017	-0.364413089	0.190616729	-1.911758168	0.05590722	0.640344145
gtpbp4	2119.453124	0.659569568	0.345730829	1.907754567	0.056422945	0.640344145
LOC107394678	232.7179762	0.579023926	0.30374953	1.906254559	0.056617187	0.640344145
psap	9817.715816	-0.574750625	0.300683801	-1.911478511	0.055943116	0.640344145
rad51ap1	38.5413438	-1.684348895	0.883258206	-1.906972257	0.05652418	0.640344145
fbxo4	38.65679866	-0.72420343	0.37902723	-1.910689716	0.056044467	0.640344145
LOC107373523	28.10590542	-1.480234403	0.775713241	-1.908223715	0.056362308	0.640344145
LOC107386453	127.4703895	0.591579794	0.309362826	1.912252359	0.055843833	0.640344145
LOC107391489	5.159272435	-1.989697938	1.04265573	-1.90829809	0.0563527	0.640344145
LOC107378392	23.07774197	1.175017469	0.615756813	1.908249237	0.056359011	0.640344145
LOC107396947	7.683321073	-1.619898951	0.849804998	-1.906200782	0.056624161	0.640344145
LOC107372812	3.512226353	1.827194621	0.956044199	1.911203084	0.055978488	0.640344145
LOC107382141	23.75958692	-1.570918093	0.822714289	-1.909433341	0.056206213	0.640344145
LOC107388356	28.39511807	-0.943616593	0.493943041	-1.910375315	0.056084907	0.640344145
LOC107381889	19.54963306	-2.253235483	1.178080079	-1.912633549	0.055794982	0.640344145
rab3gap2	151.8644797	0.532193757	0.278834649	1.908635668	0.056309107	0.640344145
LOC107391801	89.48876118	0.985773941	0.517479563	1.904952411	0.056786257	0.640950934
vat1	252.1076652	-0.631982301	0.331719507	-1.905170747	0.056757879	0.640950934
LOC107391525	11.33545665	1.27547585	0.669548595	1.904978757	0.056782833	0.640950934
csgr06h19orf54	84.36661871	-1.28031126	0.6725867	-1.903563154	0.056967101	0.640952183
ttc19	593.571481	0.366968464	0.192771189	1.903647871	0.05695606	0.640952183
LOC107375852	618.953554	-0.485561649	0.254965376	-1.904421911	0.056855258	0.640952183
loxl4	75.23131831	-1.57279699	0.826205783	-1.903638322	0.056957304	0.640952183
LOC107394482	115.9163801	0.713648598	0.374809537	1.904029989	0.056906279	0.640952183
LOC107376247	21.00707383	1.409848633	0.741355271	1.90171796	0.057208037	0.643254855
LOC107394210	17001.89996	-1.45298396	0.764221321	-1.901260696	0.057267875	0.643519614
LOC107373757	20.48960889	-1.178896186	0.62018494	-1.900878449	0.057317936	0.643674245
tnrc18	96.89128943	0.79774026	0.419847194	1.900072864	0.057423558	0.644452237
LOC107383262	92.52404714	-0.695665144	0.366236703	-1.899495977	0.057499295	0.64448641
LOC107389801	9.131329003	1.541493569	0.811429827	1.89972505	0.057469211	0.64448641
ets1	7.158779928	1.214081473	0.639356946	1.898910272	0.057576275	0.644527493
LOC107374760	6.003984592	1.472544679	0.77549343	1.898848685	0.057584374	0.644527493
LOC107384342	299.3704515	0.393138938	0.207093719	1.898362443	0.057648354	0.644527493
LOC107379916	137.7740423	1.974979811	1.040280228	1.898507496	0.057629261	0.644527493
cthrc1	21.76342801	-1.282131129	0.67562204	-1.897704713	0.057734991	0.645089394
LOC107380972	58.9313049	-0.890388162	0.469428361	-1.896749824	0.057860964	0.645858087
LOC107381858	6.826564629	2.371014674	1.250119015	1.896631157	0.057876636	0.645858087
ttll5	6.90039523	-1.363253837	0.719133237	-1.895690211	0.05800102	0.646839053
LOC107376052	23634.3654	-0.458892439	0.242191852	-1.894747636	0.058125844	0.647823669
p2ry11	8.280910405	-1.830212397	0.966619416	-1.89341572	0.058302606	0.648745306
tapbpl	42.68068308	-1.489556223	0.786548195	-1.893788876	0.058253039	0.648745306
pxylp1	266.2082437	-0.452777856	0.239182505	-1.893022467	0.058354882	0.648745306
runx3	14.98461671	-1.434781927	0.757928475	-1.893030772	0.058353777	0.648745306
LOC107396974	11.45793187	-2.148216408	1.136633165	-1.889982163	0.058760346	0.649579397
LOC107383743	8.480344658	1.777127934	0.939721811	1.891121302	0.058608154	0.649579397
rgr	5772.623407	-0.567106074	0.299941526	-1.890722103	0.05866145	0.649579397
gcsh	3.678958817	-1.61937372	0.856941233	-1.889713853	0.05879624	0.649579397
rev3l	76.80533458	0.696470169	0.368549347	1.889760963	0.058789937	0.649579397
naca	731.6512508	0.577868148	0.305425046	1.892012965	0.058489253	0.649579397
LOC107376027	3.993333802	-1.805940606	0.954762501	-1.891507683	0.058556606	0.649579397
LOC107383674	3074.544495	-1.125099896	0.594729501	-1.891784238	0.058519734	0.649579397
eml2	263.98995	-0.567401338	0.300134008	-1.890493324	0.058692013	0.649579397
gpr19	3.273952322	1.751975877	0.926533761	1.890892649	0.058638676	0.649579397
chp1	2513.366253	-0.772566943	0.409066641	-1.888609005	0.058944239	0.650809
uap1l1	473.9310881	-0.535094327	0.283371113	-1.888316424	0.058983484	0.650837047
pno1	1974.041912	0.425199861	0.225218932	1.887940134	0.059033988	0.650989223
LOC107393647	6.407943568	1.356491098	0.718844103	1.8870449	0.059154287	0.651910388
cd63	7469.987482	-0.627842953	0.332778765	-1.88666772	0.059205032	0.652064365
abi3bp	17.24034559	1.099786114	0.583175625	1.885857479	0.059314163	0.652860791
arl3	999.5470263	-0.342716492	0.181865835	-1.884446804	0.059504564	0.653064407
plau	43.42226939	-1.47339191	0.782287689	-1.883439981	0.059640766	0.653064407
LOC107394263	39.80148336	0.849364062	0.451006631	1.883262912	0.059664747	0.653064407
eif3i	1193.565655	0.389863752	0.207025885	1.883164277	0.059678109	0.653064407
LOC107382844	12.78165557	1.09902429	0.583751608	1.882691672	0.059742165	0.653064407
LOC107386321	223.9545248	-1.373329073	0.729408107	-1.882799299	0.059727572	0.653064407
LOC107378566	5175.516945	0.394871622	0.209549166	1.884386514	0.059512713	0.653064407
LOC107379273	5.65086709	1.976812564	1.049747256	1.883131919	0.059682492	0.653064407
stxbp5l	64.47013271	0.980295193	0.520042713	1.885028225	0.059426027	0.653064407
LOC107378871	11519.14066	0.455278998	0.241690299	1.883728886	0.059601657	0.653064407
LOC107379817	381.0430664	0.862004566	0.45773211	1.883207551	0.059672246	0.653064407
LOC107385487	105.2659347	-0.76585937	0.406841296	-1.88245239	0.059774618	0.653064407
eif4g1	426.553784	0.599084958	0.318475475	1.88110233	0.059958	0.654002678
evc2	97.835397	0.644714225	0.342947283	1.879922242	0.060118676	0.654002678
LOC107374306	3.579909417	1.778673069	0.945989482	1.880224995	0.06007742	0.654002678
LOC107377705	2254.812624	0.490216033	0.260730586	1.880163125	0.060085849	0.654002678
serpind1	57976.42547	-0.423966634	0.225457888	-1.880469287	0.060044148	0.654002678
tm2d1	504.5005031	-0.465977608	0.247746634	-1.880863531	0.059990485	0.654002678
mto1	223.6680357	0.502742834	0.267388986	1.880192753	0.060081813	0.654002678
dapp1	32.37580824	-1.480482408	0.787846875	-1.879149941	0.060224023	0.654747008
LOC107380363	19.98239986	-0.892229938	0.475017098	-1.878311205	0.060338605	0.655189306
LOC107394876	42.54598186	0.794670217	0.423050092	1.878430549	0.06032229	0.655189306
mospd2	1174.071736	-0.42389142	0.226086056	-1.874911826	0.060804855	0.656065479
LOC107389456	4.953110248	-1.386087396	0.739238725	-1.875020004	0.060789972	0.656065479
LOC107372981	22.10644913	0.738231674	0.393550394	1.875825016	0.060679312	0.656065479
tenm4	5.19251265	-1.900494995	1.01295847	-1.87618254	0.060630219	0.656065479
LOC107386290	12708.31437	-0.49742906	0.265217281	-1.875552974	0.060716689	0.656065479
LOC107378289	30.74030093	-0.916778818	0.488625427	-1.876240506	0.060622262	0.656065479
f9	13667.93887	-0.850456394	0.453635748	-1.874756117	0.060826283	0.656065479
LOC107385403	130.5432533	-1.054563791	0.56183243	-1.877007689	0.06051704	0.656065479
LOC107387124	304.9803051	0.592545147	0.315724684	1.876778019	0.060548524	0.656065479
babam1	526.9157717	-0.303645638	0.161954543	-1.874881881	0.060808975	0.656065479
LOC107393632	5.497944757	1.563848289	0.8340019	1.875113581	0.0607771	0.656065479
LOC107373805	7.563946209	1.397220411	0.745453302	1.874323189	0.060885893	0.656309215
rnf151	33.27077717	-0.861953688	0.459957933	-1.873983739	0.060932666	0.656342756
LOC107393809	11.43096065	-1.19252861	0.636468823	-1.873663826	0.060976775	0.656342756
LOC107391456	14.34959749	1.059871869	0.56571905	1.873495101	0.061000049	0.656342756
LOC107380343	7.582062322	-2.191318317	1.171590737	-1.870378663	0.061431253	0.657874891
LOC107390709	335.2266137	-0.680904673	0.363973232	-1.870754805	0.061379075	0.657874891
LOC107386372	39416.70869	-0.611320312	0.326690834	-1.871250271	0.0613104	0.657874891
ctdp1	186.1384661	0.697069449	0.372588266	1.870884064	0.061361152	0.657874891
LOC107394860	143.0880215	-1.210892293	0.647217078	-1.870921416	0.061355974	0.657874891
LOC107381453	12.20634214	-2.454542177	1.311124176	-1.872089786	0.061194183	0.657874891
rptor	184.1666964	0.615090662	0.328869031	1.870321021	0.061439252	0.657874891
LOC107388678	338.3588918	1.520207928	0.81246189	1.871112907	0.061329433	0.657874891
pcnx1	140.0724284	0.649943102	0.347646281	1.869552872	0.061545935	0.658619504
tbx20	32.19622111	-0.922418235	0.493462642	-1.869276731	0.061584324	0.658632827
LOC107384458	4.065414373	-1.86845327	1.000144879	-1.86818261	0.061736622	0.65948914
LOC107372682	47.07697975	0.713580055	0.381967992	1.868167152	0.061738776	0.65948914
tmub2	755.352382	-0.421005039	0.225532297	-1.866717292	0.061941078	0.659550284
LOC107389636	73.97131918	0.814406475	0.436293558	1.866647948	0.061950767	0.659550284
sfxn4	114.4891235	0.557223826	0.29837905	1.867503185	0.061831353	0.659550284
msmb	7224.74701	-0.62446442	0.33443015	-1.867249168	0.0618668	0.659550284
clu	212.3987847	-1.398704202	0.748853262	-1.867794764	0.061790684	0.659550284
LOC107380671	303.9428906	-0.510198469	0.273341063	-1.866526981	0.061967673	0.659550284
tusc2	147.958051	-0.562144064	0.301238299	-1.866110869	0.062025856	0.659773529
tmbim6	180.0883375	-0.427317059	0.229025661	-1.865804285	0.062068753	0.659834005
LOC107385337	1117.28873	-0.796494662	0.426986442	-1.865386307	0.062127275	0.659871833
LOC107376694	51.55875145	-0.997602316	0.534836468	-1.865247373	0.062146738	0.659871833
LOC107391089	10.81865106	1.792398897	0.961128218	1.864890515	0.062196752	0.660007666
LOC107387566	1983.040624	-0.579237828	0.310714389	-1.86421308	0.062291787	0.660620797
LOC107387743	16.90452123	-1.977278811	1.060968763	-1.863654124	0.062370292	0.660726047
LOC107383776	1190.251977	-0.385431748	0.206819758	-1.86361183	0.062376235	0.660726047
LOC107378500	3033.447462	-0.479899492	0.257588626	-1.863046128	0.062455777	0.660916056
phip	194.8770055	0.541673224	0.290765053	1.862924098	0.062472946	0.660916056
LOC107375343	92.54726865	-0.626877556	0.336544346	-1.862689311	0.062505991	0.660916056
tk1	103.3817822	-1.584057438	0.850807311	-1.861828663	0.062627245	0.66127761
prpf18	224.5688987	-0.51394311	0.276107408	-1.861388339	0.062689356	0.66127761
slc35f5	695.1668153	-0.800276165	0.429783308	-1.862045709	0.062596648	0.66127761
LOC107390316	4.053582309	-1.921147068	1.032047161	-1.861491548	0.062674793	0.66127761
rpl27	1800.722012	0.383098502	0.205945091	1.860197297	0.062857617	0.66226457
jph3	62.83676888	-0.854018274	0.459047194	-1.860414975	0.062826838	0.66226457
LOC107373881	7.558597721	-1.462895548	0.787025559	-1.858764982	0.063060458	0.664007151
LOC107379308	10.8581634	-2.163544933	1.16438734	-1.858097265	0.063155203	0.664039962
matr3	214.8186288	0.428623707	0.230683604	1.858058828	0.063160661	0.664039962
LOC107391341	11331.17091	-0.426855311	0.229745147	-1.857951372	0.06317592	0.664039962
LOC107374679	9.766826124	-1.471294781	0.792031346	-1.857621909	0.063222725	0.664138246
LOC107395905	438.1464286	-0.367740722	0.198062314	-1.85669204	0.063354981	0.665133522
LOC107387202	5.544654488	1.691461644	0.911883436	1.854909933	0.063609089	0.667406137
LOC107379223	1232.722305	-1.3729662	0.740359863	-1.854457903	0.063673677	0.667468912
slc29a3	408.0292399	-0.428211587	0.230923834	-1.854341235	0.063690356	0.667468912
mgmt	92.02152769	-0.845739717	0.456155868	-1.854058617	0.063730774	0.667497986
LOC107380316	53.34312963	-1.670959758	0.901712007	-1.853096937	0.063868466	0.667734386
LOC107372445	85.46149682	-0.713480525	0.385040855	-1.852999536	0.063882425	0.667734386
pacsin2	1553.997908	-0.395745562	0.213617844	-1.85258663	0.06394163	0.667734386
zic2	6.327089867	-1.707201437	0.921456336	-1.852720927	0.063922369	0.667734386
LOC107390928	45.9394874	-1.377492455	0.743230802	-1.853384509	0.063827266	0.667734386
LOC107384846	5.166028895	1.735942526	0.937273782	1.852118943	0.064008745	0.668041828
LOC107373971	38.7452824	-1.294009905	0.698793167	-1.85177813	0.064057689	0.66815938
susd2	682.7563844	-2.09284222	1.130871694	-1.850645154	0.064220619	0.669071692
LOC107382384	341.0743668	0.571894567	0.309014121	1.8507069	0.064211731	0.669071692
LOC107392739	2745.051305	-0.382007831	0.206450365	-1.850361616	0.064261447	0.669103925
LOC107383706	12189.07081	-0.490099222	0.265120392	-1.848591193	0.064516865	0.671369165
LOC107390126	3.686494534	-1.801158679	0.974556859	-1.84818224	0.064575984	0.671590231
LOC107378151	7.65642404	-1.335889238	0.722925618	-1.847893067	0.064617814	0.671631344
gabra4	110.2013341	0.56204031	0.304335336	1.846779663	0.06477908	0.672519119
lpgat1	100.5050574	0.70887985	0.383829746	1.84686012	0.064767416	0.672519119
LOC107389343	7.135748092	1.371770106	0.744260566	1.843131517	0.065309811	0.672907358
wnt5a	189.241983	-0.776104997	0.420860524	-1.844090745	0.065169916	0.672907358
tubg1	426.3300337	-0.438889712	0.238066832	-1.843556738	0.065247766	0.672907358
bag5	6.39017368	-1.625335454	0.880471251	-1.84598356	0.064894593	0.672907358
LOC107386223	84.95101435	0.71118917	0.38551463	1.844778678	0.06506974	0.672907358
wdr70	595.1178176	-0.389329494	0.21101932	-1.844994544	0.065038332	0.672907358
rap1b	338.1056929	-0.581677302	0.315229608	-1.845249582	0.065001241	0.672907358
tln2	9.386036196	1.441287062	0.781964566	1.843161602	0.065305419	0.672907358
LOC107394856	48745.29673	-0.966729513	0.524444815	-1.843338871	0.065279549	0.672907358
LOC107382044	25.26682765	-1.353402192	0.733894447	-1.844137393	0.06516312	0.672907358
fbxo32	28.22636305	-1.470282613	0.797278495	-1.844126766	0.065164668	0.672907358
adcy3	3.816859956	1.757456827	0.952179343	1.84572039	0.064932815	0.672907358
LOC107387734	662.1592129	-0.447182675	0.242429986	-1.844584836	0.065097955	0.672907358
LOC107390838	3.515678569	-1.782944537	0.968296453	-1.841320942	0.065574541	0.673490756
LOC107391678	155.8155505	0.990232905	0.537637036	1.841824202	0.065500869	0.673490756
ankrd22	2220.704517	-0.634581313	0.344645797	-1.841256495	0.06558398	0.673490756
LOC107396144	4322.827525	0.452221288	0.24561414	1.841185886	0.065594323	0.673490756
LOC107380967	20.73102167	2.49016658	1.352400149	1.841294221	0.065578454	0.673490756
LOC107385699	716.1367787	0.430579403	0.233699114	1.842452018	0.065409059	0.673490756
LOC107377945	9.465918898	1.145563491	0.622292579	1.840876028	0.065639728	0.673566932
LOC107388796	7.253450014	1.707877998	0.927908956	1.840566347	0.065685133	0.673643021
cnksr3	88.22459625	0.678594326	0.368836357	1.839824935	0.065793943	0.673776551
LOC107392979	166894.4648	-0.520551484	0.28295118	-1.839721906	0.065809076	0.673776551
stx12	64.00069992	0.766422784	0.41660182	1.839700999	0.065812147	0.673776551
fto	14.45697004	-0.978230332	0.53199732	-1.838788082	0.065946362	0.673983222
LOC107392144	14.47683461	-1.183899548	0.643747856	-1.839073384	0.065904393	0.673983222
LOC107380190	1734.791865	-1.750641663	0.952036006	-1.838839763	0.065938758	0.673983222
cygb	53.51473977	-0.916371952	0.498578438	-1.837969479	0.066066903	0.674437721
LOC107385195	66.89838908	0.898209834	0.488670794	1.838067355	0.066052481	0.674437721
adora2a	30.77659717	0.887134	0.48286933	1.837213392	0.066178399	0.675187214
rab30	586.1481	-0.673320895	0.366590727	-1.83671011	0.066252702	0.67555659
brix1	541.9519922	0.727094173	0.395936654	1.836390155	0.066299975	0.675650085
LOC107376928	4.964060305	1.806061619	0.983932017	1.835555289	0.066423455	0.676519645
smoc1	4580.924302	-0.445631481	0.242873851	-1.834826926	0.066531338	0.676840895
LOC107388745	25.67246472	1.621791207	0.883820917	1.834977171	0.066509072	0.676840895
ccnt1	45.57295028	0.926861647	0.50534867	1.834103269	0.066638666	0.677544055
LOC107377294	1089.106215	0.916474834	0.500542298	1.830963813	0.067105945	0.677964491
LOC107388968	2694.685387	-0.690891834	0.377491263	-1.830219403	0.067217137	0.677964491
LOC107379603	22.35133312	-1.006060444	0.550457736	-1.827679727	0.067597633	0.677964491
bri3	2752.681336	-0.503796798	0.275577675	-1.828148082	0.06752733	0.677964491
mybl2	142.4020598	-1.357067943	0.741424627	-1.830351857	0.067197342	0.677964491
mms19	399.2200168	0.613076604	0.335261913	1.828649725	0.067452098	0.677964491
mpp4	26.17354981	1.092059165	0.596681951	1.830219875	0.067217067	0.677964491
LOC107389739	286.8044685	0.726741471	0.396784974	1.831575079	0.067014752	0.677964491
aldh2	12229.43075	-0.333670152	0.182421115	-1.82912023	0.067381599	0.677964491
LOC107373445	33.52568592	-0.933409197	0.510033414	-1.830094209	0.067235853	0.677964491
pcnx3	32.4097734	0.898508227	0.491608041	1.827692291	0.067595746	0.677964491
LOC107388016	23.65388733	-1.29020965	0.704640323	-1.831018759	0.067097743	0.677964491
LOC107394414	4.830754529	-1.924802269	1.050131918	-1.832914738	0.066815252	0.677964491
arhgef17	25.18674748	0.972383609	0.531277269	1.830275198	0.067208798	0.677964491
LOC107394585	11.06001237	-1.565727997	0.856267055	-1.82855102	0.067466896	0.677964491
rttn	26.1469705	1.214308582	0.663588322	1.829912525	0.06726302	0.677964491
LOC107379320	413.849515	-0.880730199	0.481289195	-1.829939688	0.067258958	0.677964491
LOC107395580	279.4616491	0.730591656	0.399005616	1.831031009	0.067095915	0.677964491
LOC107394429	931.9807721	-0.909577687	0.497590127	-1.827965702	0.067554699	0.677964491
mgrn1	701.49979	0.271011127	0.148006918	1.831070671	0.067089995	0.677964491
LOC107375882	16.57389454	-1.047275295	0.572516052	-1.829250537	0.067362085	0.677964491
fh	1941.022565	0.300675449	0.16448093	1.828026193	0.067545621	0.677964491
LOC107381672	44.09524753	-1.625367783	0.886949418	-1.832537179	0.066871428	0.677964491
cdh4	11.31003147	-2.166332981	1.182493662	-1.832003883	0.066950842	0.677964491
LOC107387190	9.063168533	1.521942906	0.833569973	1.825813015	0.067878432	0.678478219
taf1c	48.7818419	0.768724314	0.420932279	1.826242251	0.06781378	0.678478219
LOC107373042	3439.853437	-0.541766993	0.296520539	-1.827080831	0.067687617	0.678478219
LOC107395574	5.806642008	1.559761853	0.854264328	1.825853898	0.067872272	0.678478219
LOC107381564	66.01653369	0.956570045	0.523699055	1.82656439	0.067765292	0.678478219
LOC107376973	20709.07299	-0.998575026	0.54661932	-1.826819852	0.06772686	0.678478219
LOC107374899	38.612105	0.735973121	0.403224923	1.82521734	0.067968238	0.678504077
cep192	62.95326026	0.895083512	0.490417866	1.825144583	0.067979214	0.678504077
zbtb21	163.8852205	1.13871732	0.623942876	1.825034572	0.067995812	0.678504077
LOC107381314	4.526074775	-1.448720164	0.795173712	-1.821891421	0.068471462	0.678707511
def6	26.81861803	-1.462874756	0.803018093	-1.821720792	0.068497362	0.678707511
LOC107382302	5.082966654	-1.530319864	0.839483932	-1.822929309	0.068314098	0.678707511
LOC107375482	5.138710426	-1.453323319	0.797548138	-1.822238996	0.06841873	0.678707511
arhgap5	86.20712691	0.940343873	0.516215065	1.821612614	0.068513786	0.678707511
LOC107373387	29.1513505	1.266182899	0.694327022	1.823611727	0.068210792	0.678707511
iqsec2	10.14518882	1.195349731	0.655427961	1.823769814	0.068186879	0.678707511
vwa8	115.4121643	1.059183895	0.580825848	1.823582575	0.068215203	0.678707511
LOC107389155	54.29670595	0.822212294	0.450645609	1.824520813	0.068073373	0.678707511
LOC107373258	6.765592381	1.708084823	0.93756035	1.821839867	0.068479287	0.678707511
ttpal	244.4846902	-0.384018628	0.210675515	-1.822796672	0.068334192	0.678707511
sort1	260.8109114	0.552056842	0.302995809	1.821994977	0.068455748	0.678707511
flt4	311.4316116	-0.818384533	0.448581491	-1.824383191	0.068094161	0.678707511
LOC107392729	26.7489984	-1.429632431	0.785223099	-1.820670371	0.068656979	0.678847437
slc46a2	186.0560264	-1.254790314	0.689210107	-1.820620883	0.068664506	0.678847437
LOC107395582	88.78620849	0.732816354	0.402588704	1.820260593	0.068719329	0.678847437
ccpg1	325.7408088	-0.478734327	0.262958773	-1.820567998	0.068672551	0.678847437
LOC107374093	32.25977061	-0.623580807	0.342568722	-1.820308645	0.068712016	0.678847437
LOC107396982	59.36324259	1.104373506	0.60700639	1.819377068	0.068853923	0.679420012
LOC107387414	138.6684027	0.618492461	0.339937864	1.819427979	0.068846161	0.679420012
ranbp10	110.5078767	0.523924039	0.288027654	1.819006025	0.068910511	0.67960021
LOC107385863	239.7464068	-0.989643058	0.544218733	-1.818465624	0.068992996	0.680035468
LOC107397241	5.461934119	-1.403260947	0.771943137	-1.817829423	0.069090208	0.680615316
tpt1	4347.116333	0.444887854	0.244818738	1.817213251	0.069184467	0.681035281
LOC107396920	192.1309002	-0.56428877	0.310560095	-1.817003472	0.069216582	0.681035281
LOC107393446	711.8494538	-0.375665284	0.20677329	-1.816797925	0.069248061	0.681035281
uggt2	17.46533217	1.13167092	0.623519525	1.814972708	0.069528104	0.682668087
LOC107392450	6.27140593	1.745437413	0.961693067	1.814963083	0.069529583	0.682668087
eif2s3	1665.13568	0.659052408	0.36309241	1.815109295	0.069507115	0.682668087
galt	546.0484691	-0.44382836	0.24457915	-1.814661473	0.069575949	0.682745286
LOC107377576	181.6112782	0.864892138	0.476792268	1.813981048	0.069680644	0.683394454
snd1	2797.238198	0.498100385	0.274736491	1.813011378	0.069830066	0.684446165
LOC107387333	98.4586882	0.636215666	0.350960466	1.812784421	0.069865078	0.684446165
LOC107393902	28.51581795	0.956393925	0.52806363	1.811133868	0.070120132	0.68543009
LOC107382922	25.28421353	-1.085315891	0.599055528	-1.81171167	0.07003076	0.68543009
stag1	100.4063157	0.820048369	0.452705624	1.811438438	0.07007301	0.68543009
LOC107374244	4.253325301	1.721041034	0.950154747	1.811327092	0.070090234	0.68543009
angel2	200.8974213	0.323245149	0.178536294	1.810529057	0.070213783	0.685967378
ube3d	135.7252954	0.410441754	0.22681924	1.809554405	0.070364916	0.687065359
LOC107386491	48.4234446	1.003666609	0.555122383	1.808009621	0.070605003	0.687821603
gps1	1253.708937	-0.324063502	0.179224797	-1.80813988	0.070584733	0.687821603
LOC107396271	15.98742887	-1.2008318	0.664247247	-1.80780847	0.070636315	0.687821603
nisch	111.5558737	0.804433412	0.444795363	1.808547209	0.070521376	0.687821603
pld6	78.27388158	-0.74013039	0.40931141	-1.808232979	0.070570248	0.687821603
actr8	120.8996253	-0.545498163	0.301799639	-1.807484477	0.070686773	0.687935158
LOC107381689	89.87566697	-1.256154787	0.695102625	-1.807150113	0.070738877	0.688064599
LOC107383735	22.69703848	0.914546547	0.506237549	1.806556128	0.070831515	0.688210645
map3k10	21.545546	1.057820235	0.585501149	1.806691988	0.070810318	0.688210645
rims2	10.5130253	1.339991821	0.741950738	1.806038801	0.070912279	0.688618035
soga1	6.93896754	1.464960558	0.811557131	1.805123142	0.071055415	0.689253069
me2	800.9553802	-0.602678205	0.333835754	-1.805313538	0.071025632	0.689253069
LOC107373925	3.56437779	1.663266798	0.921758196	1.804450239	0.071160753	0.689897472
dut	331.4672019	-0.619530414	0.343408571	-1.804062176	0.07122156	0.690109677
selplg	36.55685462	-1.24858079	0.692309137	-1.803501824	0.071309439	0.690583822
LOC107392950	346.5788681	-0.59570256	0.33036058	-1.80318899	0.071358539	0.690682103
nup205	460.5181028	0.708596782	0.39307289	1.802710897	0.07143363	0.691031711
LOC107390794	2212.919796	-0.257732133	0.14301121	-1.802181331	0.071516881	0.691088171
pgam2	16.25175608	2.061991596	1.144323792	1.801930197	0.071556389	0.691088171
LOC107378491	38.15420386	0.973032535	0.539965339	1.802027768	0.071541037	0.691088171
LOC107396033	21.49044563	1.09908376	0.610635248	1.799902255	0.071876073	0.691626775
LOC107393345	54.1366723	0.736153635	0.40892487	1.800217323	0.07182633	0.691626775
LOC107395644	19.17935357	0.85518334	0.474896071	1.800779985	0.071737565	0.691626775
LOC107375713	4713.912039	-0.382976907	0.212655047	-1.800930253	0.071713874	0.691626775
LOC107381545	5.92432965	1.340624194	0.744573647	1.800525977	0.071777626	0.691626775
LOC107388881	33.68370941	0.991118702	0.55043905	1.800596637	0.07176648	0.691626775
sec16b	331.4537569	0.494833226	0.274931092	1.799844548	0.071885188	0.691626775
diaph3	4.745070763	-1.915133813	1.064428889	-1.799212548	0.071985065	0.692212136
csgr01h12orf40	36.01429616	1.482844669	0.824391533	1.798714093	0.072063918	0.692219611
LOC107394339	176.479356	1.39753076	0.776865477	1.798935338	0.07202891	0.692219611
stil	7.543075945	1.542081896	0.857582835	1.79817253	0.072149671	0.692668095
slc13a1	9.348630874	1.586401599	0.882735447	1.797142739	0.072312962	0.69386009
LOC107378186	7.865562934	-1.458260736	0.811733436	-1.796477354	0.072418631	0.693870668
gpx4	213557.708	-0.580475386	0.323133195	-1.796396641	0.072431458	0.693870668
LOC107386044	711.0776967	1.192871638	0.66402779	1.796418248	0.072428024	0.693870668
LOC107391203	187.8998957	-0.633535362	0.352748584	-1.795996894	0.072495011	0.694104501
cd151	440.373391	-0.41131238	0.230117036	-1.787405169	0.073872027	0.694256556
l3hypdh	353.7902514	-0.500615296	0.280330627	-1.785803076	0.074131148	0.694256556
LOC107385420	94.50664666	0.602601586	0.335796252	1.794545297	0.072726175	0.694256556
lmbrd1	1002.951549	-0.399124345	0.222750771	-1.791797812	0.073165359	0.694256556
unk	222.4308819	0.473290485	0.264989955	1.786069537	0.074088	0.694256556
LOC107373656	39.49394676	0.928299045	0.519114208	1.788236637	0.073737838	0.694256556
LOC107394272	1282.945046	0.575009237	0.321962593	1.785950445	0.074107282	0.694256556
LOC107377168	9787.554491	-0.724115667	0.40521252	-1.787002205	0.073937132	0.694256556
LOC107390729	66.08531222	-1.047041098	0.584611598	-1.791002954	0.073292821	0.694256556
alkbh6	50.50241784	-0.641811494	0.359356542	-1.786001974	0.074098938	0.694256556
LOC107394652	704.167372	-0.505698229	0.282249338	-1.79167198	0.073185526	0.694256556
dnajb13	67.77611444	-0.91582082	0.511892809	-1.789087098	0.07360079	0.694256556
kiaa0319l	267.0946892	0.504019949	0.281834556	1.78835398	0.073718916	0.694256556
ttyh1	5.123167803	1.77598596	0.994409816	1.785969861	0.074104138	0.694256556
LOC107390877	414.9794697	0.689477182	0.384625016	1.792595783	0.073037581	0.694256556
LOC107394209	566.3752132	-0.418630798	0.234201676	-1.787479937	0.073859952	0.694256556
LOC107393576	243.0875572	-1.208866942	0.675500605	-1.789586764	0.073520368	0.694256556
LOC107393786	410.1107734	-0.536995713	0.300631384	-1.786226397	0.074062609	0.694256556
kalrn	49.06487771	0.600469339	0.334924524	1.792849722	0.072996957	0.694256556
rfx6	5.984914482	1.889743045	1.053225768	1.794243078	0.072774379	0.694256556
nbeal1	207.4842655	0.628984641	0.351135413	1.791287969	0.073247096	0.694256556
LOC107393882	5.692961187	1.727347167	0.96440191	1.791107161	0.0732761	0.694256556
LOC107386823	13.70991561	-1.479916632	0.82828731	-1.786718949	0.073982925	0.694256556
LOC107377282	3152.824246	-0.693062415	0.38812876	-1.785650758	0.074155823	0.694256556
wrnip1	72.19461953	-0.988537068	0.552614963	-1.788835148	0.073641369	0.694256556
LOC107383000	28.08400329	-1.746311241	0.973608053	-1.793649134	0.072869189	0.694256556
tex9	4.930037114	1.567297875	0.876717687	1.787688213	0.073826324	0.694256556
LOC107391395	70.90402081	-1.44792786	0.809388256	-1.788916319	0.073628293	0.694256556
usp32	10.31824162	1.304130565	0.72927503	1.788256159	0.07373469	0.694256556
samd7	4.093965353	-1.774366369	0.990135956	-1.792043162	0.073126052	0.694256556
LOC107381153	514.3083702	-0.562799002	0.313880835	-1.793033977	0.072967491	0.694256556
LOC107382211	67.67166944	-0.937828275	0.524274038	-1.788813117	0.073644918	0.694256556
LOC107379524	8.791263572	-2.059408135	1.151525213	-1.788417754	0.073708634	0.694256556
zbtb14	489.9039173	0.47575654	0.265650529	1.790911321	0.073307527	0.694256556
LOC107386861	173.3157403	0.748931154	0.419472378	1.785412327	0.074194461	0.694256556
mybpc3	11.76668726	1.928494195	1.078999233	1.787298948	0.073889184	0.694256556
rpl18	14080.40676	0.446280811	0.249372615	1.789614354	0.073515929	0.694256556
LOC107385606	6895.04377	0.406274884	0.226861469	1.7908501	0.073317353	0.694256556
brwd3	66.84352887	0.805450848	0.450683846	1.787174879	0.073909228	0.694256556
acer2	214.3497815	-0.455611457	0.254646089	-1.789194793	0.07358345	0.694256556
slc17a5	1165.843239	-0.354627262	0.198042551	-1.790661957	0.073347558	0.694256556
ctnnal1	552.9309658	0.549767502	0.306484371	1.793786419	0.072847265	0.694256556
gltscr2	773.4624656	0.553753141	0.309778735	1.787576352	0.073844384	0.694256556
prex1	13.50124701	-1.867855102	1.046343086	-1.785126817	0.074240749	0.694323293
LOC107392580	75.25022345	-0.572824214	0.320951226	-1.784770298	0.074298583	0.694497877
asah2	214.8220026	-1.141500899	0.640200045	-1.783037829	0.074580146	0.69529713
pepd	599.1468149	-0.395609511	0.221867409	-1.783089788	0.074571688	0.69529713
rtfdc1	412.9776993	-0.368015659	0.206328189	-1.783642168	0.074481829	0.69529713
LOC107384021	4.323779232	2.074917141	1.163656016	1.783101803	0.074569733	0.69529713
LOC107382248	45.57082856	0.613830417	0.344105948	1.783841342	0.07444945	0.69529713
LOC107372466	33.68547613	-1.038970124	0.583734997	-1.779866085	0.075097879	0.695497864
LOC107394561	84.86165855	0.50519852	0.283759067	1.78037842	0.075014051	0.695497864
LOC107395102	4.012121414	-2.155039684	1.209310579	-1.782039885	0.074742728	0.695497864
cers2	1858.993836	-0.437769162	0.24626171	-1.777658256	0.07546	0.695497864
LOC107380292	1654.606082	-0.370989002	0.2083693	-1.780439833	0.075004008	0.695497864
cldn2	1174.101461	0.655131234	0.368690274	1.776914879	0.075582246	0.695497864
ccna2	59.9335369	-1.334358648	0.749911228	-1.779355473	0.075181502	0.695497864
LOC107380692	141.5569368	-1.190316455	0.668675339	-1.780111193	0.075057765	0.695497864
LOC107383723	115.4958214	-1.110501886	0.623734464	-1.78040809	0.075009199	0.695497864
LOC107393844	45.00514794	0.570046204	0.320069529	1.781007416	0.074911239	0.695497864
rnf13	429.5853428	-0.501256422	0.281874529	-1.778296264	0.07535521	0.695497864
LOC107397147	50.91228957	0.86418148	0.486034552	1.778024786	0.075399784	0.695497864
spic	6.644487847	1.202897792	0.675162525	1.781641823	0.07480766	0.695497864
LOC107388065	265.782075	0.551431579	0.310259307	1.777324858	0.075514806	0.695497864
emc3	1325.982531	-0.310691077	0.174348288	-1.782013923	0.074746961	0.695497864
LOC107382542	361.4701171	-0.5318684	0.299104968	-1.778199821	0.075371042	0.695497864
etnk1	505.493761	0.591473205	0.332832503	1.777089677	0.075553486	0.695497864
LOC107385404	22.26800718	1.155850005	0.650283637	1.777455158	0.075493383	0.695497864
hsp90ab1	38715.28188	0.713157967	0.400117137	1.782372962	0.074688432	0.695497864
LOC107375568	365.2366333	0.726075321	0.407880758	1.780116633	0.075056875	0.695497864
rps24	2193.787993	0.413955289	0.232563568	1.779966195	0.075081493	0.695497864
LOC107376794	14.26176179	-1.358469612	0.76393058	-1.778263167	0.075360643	0.695497864
scaf8	96.702441	0.760008091	0.427037805	1.779720863	0.075121654	0.695497864
LOC107374156	22.05173711	1.05639323	0.594287289	1.77758005	0.075472853	0.695497864
gnl2	1048.156137	0.532462968	0.299632408	1.777053993	0.075559357	0.695497864
LOC107388655	7.201424557	1.385057458	0.779757447	1.776267048	0.075688912	0.696118145
wapl	356.3401325	0.576488671	0.324655369	1.775694246	0.075783326	0.696625165
dennd3	38.45190161	1.025415364	0.577601573	1.775298773	0.075848568	0.696863631
scrn2	187.4261975	0.498707262	0.281046163	1.77446743	0.075985865	0.697496096
mboat2	1497.923941	-0.306670621	0.172849476	-1.774206248	0.076029041	0.697496096
mocos	216.8644717	0.617050976	0.347797433	1.77416771	0.076035414	0.697496096
LOC107394572	1276.883066	-0.652963678	0.368127729	-1.773742172	0.076105807	0.697780856
nudt8	472.6126707	-0.400179629	0.226937627	-1.763390384	0.077834671	0.697854563
LOC107391023	97.1614411	0.840770067	0.476893005	1.763016144	0.077897767	0.697854563
usp30	488.3606391	-0.402252821	0.227027356	-1.771825337	0.076423555	0.697854563
LOC107374177	443.3502934	1.10267919	0.624670136	1.765218356	0.077527075	0.697854563
LOC107374005	146.4823935	-0.356496719	0.201382263	-1.770248844	0.076685696	0.697854563
acer3	323.9703713	0.630860818	0.357839224	1.762972799	0.077905077	0.697854563
LOC107380927	78.25146943	-1.880216426	1.061810551	-1.770764496	0.076599872	0.697854563
csgr13h15orf39	91.30658173	0.747580155	0.423299881	1.766076934	0.077382943	0.697854563
LOC107385104	2339.112122	-0.366708054	0.206945295	-1.772004795	0.076393761	0.697854563
LOC107391579	3.387378361	1.513823555	0.85938392	1.761521853	0.078150118	0.697854563
thoc2	982.2167837	0.316694727	0.179221252	1.767060117	0.077218161	0.697854563
LOC107393089	902.3768161	0.443832306	0.251300256	1.766143469	0.077371782	0.697854563
csgr18h9orf3	61.55852353	0.746927792	0.422917188	1.766132501	0.077373622	0.697854563
LOC107392952	32657.71072	-0.509370268	0.287310531	-1.772891046	0.076246763	0.697854563
LOC107381771	980.4008302	-0.494524406	0.280086105	-1.765615638	0.077460355	0.697854563
rsrc1	135.3042968	0.350132528	0.198545776	1.763485156	0.077818699	0.697854563
LOC107390487	561.1416562	-0.426208612	0.241565422	-1.764361012	0.077671218	0.697854563
gnas	201.631736	0.667210522	0.377669228	1.766653126	0.077286338	0.697854563
LOC107381482	6.71655098	1.490556194	0.841287503	1.771756016	0.076435067	0.697854563
LOC107388883	620.1626522	-1.00506935	0.568548276	-1.767781897	0.077097373	0.697854563
acod1	167.3391001	-2.638572665	1.497318629	-1.762198516	0.078035763	0.697854563
LOC107383741	29.95725993	1.244515109	0.706085397	1.762556079	0.07797539	0.697854563
LOC107377184	870.0651005	0.559374657	0.317604775	1.761228735	0.078199696	0.697854563
LOC107385112	50.50406394	0.758406015	0.429415669	1.766134933	0.077373214	0.697854563
LOC107388447	417.5712243	-0.950706965	0.537883664	-1.767495518	0.077145279	0.697854563
LOC107393216	305.5500556	-0.779870975	0.440821231	-1.769132067	0.076871838	0.697854563
bcl6	134.920853	-0.942750925	0.535223822	-1.761414359	0.078168297	0.697854563
slc13a4	39.42940314	-1.318113282	0.746884185	-1.764816164	0.077594667	0.697854563
mmab	80.98340748	-0.64355445	0.364308476	-1.76650968	0.077310379	0.697854563
etnppl	8399.945118	-0.395211853	0.224136811	-1.763261694	0.077856363	0.697854563
LOC107373325	9.11199877	1.433963398	0.811756308	1.766494924	0.077312852	0.697854563
LOC107374772	65.32971514	0.61304484	0.347468964	1.764315389	0.077678894	0.697854563
LOC107374266	851.0523769	0.49594107	0.281140065	1.764035556	0.077725993	0.697854563
LOC107396163	35.51320668	0.988631727	0.55770234	1.772687071	0.076280575	0.697854563
panx2	20.35661522	-1.558311673	0.880239722	-1.770326463	0.076672772	0.697854563
LOC107391085	1167.646614	-0.54302194	0.307518414	-1.765819264	0.077426176	0.697854563
LOC107379569	1196.920337	0.403071295	0.228133664	1.766820769	0.077258249	0.697854563
LOC107384560	3.188647297	1.850396128	1.044451029	1.771644699	0.076453555	0.697854563
zc4h2	382.6480711	-0.369726839	0.209835442	-1.761984705	0.078071882	0.697854563
mxra7	660.2759532	-0.577625483	0.325906663	-1.772364754	0.076334029	0.697854563
LOC107393079	157.5158231	-0.64684989	0.367054458	-1.762272261	0.078023308	0.697854563
laptm4a	3753.127341	-0.37841277	0.213500748	-1.772418938	0.07632504	0.697854563
mgat2	640.7974594	-0.29415412	0.166109489	-1.770844773	0.076586518	0.697854563
LOC107390607	7.438222987	1.547959637	0.877335269	1.764387792	0.077666712	0.697854563
arhgap42	36.53693954	0.904456501	0.513234373	1.762267981	0.078024031	0.697854563
LOC107373658	3986.462077	-1.061573055	0.601590794	-1.764609875	0.077629355	0.697854563
LOC107388578	14.81066653	1.677687929	0.950548036	1.764969118	0.077568956	0.697854563
secisbp2l	150.6930682	0.608465024	0.345438305	1.761428927	0.078165833	0.697854563
LOC107384627	67.46709384	-0.83148256	0.470669303	-1.76659611	0.077295893	0.697854563
LOC107395162	166.081173	0.576276026	0.325998803	1.767724362	0.077106995	0.697854563
LOC107386022	201.3951788	-0.99203579	0.5608976	-1.768657576	0.076951036	0.697854563
LOC107389266	54.36152935	0.636734732	0.360497652	1.76626596	0.07735124	0.697854563
mst1	6866.079045	-0.471868298	0.26739817	-1.764665399	0.077620017	0.697854563
bloc1s3	649.3952098	-0.546212647	0.310213513	-1.760763554	0.078278431	0.697951094
phb2	1141.604014	0.421466351	0.239450499	1.760139788	0.078384108	0.697951094
tcf7	69.31935905	0.964049808	0.548255381	1.758395524	0.078680234	0.697951094
LOC107373083	63.03271264	0.795771476	0.452559404	1.75838016	0.078682847	0.697951094
LOC107384293	28.12265679	-1.924991941	1.093708355	-1.760059647	0.078397694	0.697951094
slc46a1	526.3823853	-0.503902261	0.286333453	-1.759844182	0.07843423	0.697951094
rhno1	58.630962	-0.680290616	0.386666425	-1.75937338	0.07851411	0.697951094
scamp1	961.8044695	-0.225578201	0.12822537	-1.759232213	0.078538075	0.697951094
glmp	519.2389494	-0.675138292	0.383625942	-1.75988696	0.078426975	0.697951094
fgf1	2591.092536	-0.672164629	0.382163311	-1.758841339	0.078604461	0.697951094
LOC107394389	71.85134854	-0.939238449	0.533978411	-1.758944612	0.078586917	0.697951094
pde8b	4.301600074	1.571801144	0.893501866	1.759147019	0.07855254	0.697951094
[truncated: 20,620 more rows]
