# Supplementary material for: An automated feeding system for the African killifish reveals the impact of diet on lifespan and allows scalable assessment of associative learning
Source: eLife. 2022 Nov 10;11:e69008. doi: 10.7554/eLife.69008 (PMC9788828; doi:10.7554/eLife.69008)
Supplement: Figure 5—source data 5. [file elife-69008-fig5-data5.csv]

Gene	baseMean	log2FoldChange	lfcSE	stat	pvalue	padj
LOC107393232	6966.46678	7.420800999	0.321298149	23.09630795	5.04E-118	9.16E-114
faah	2450.708418	4.325845789	0.19648906	22.01570812	2.04E-107	1.85E-103
LOC107389174	103510.6455	10.6356174	0.495529097	21.46315417	3.44E-102	2.08E-98
LOC107376379	6062.938673	-12.5233654	0.586482798	-21.35333797	3.63E-101	1.65E-97
LOC107377840	789.1125732	7.564500357	0.359592412	21.03631806	3.05E-98	1.11E-94
LOC107390634	17821.57282	-11.71027713	0.61226616	-19.12612177	1.53E-81	4.63E-78
triqk	3809.361485	-4.175619648	0.224935349	-18.56364358	6.33E-77	1.64E-73
LOC107373576	153978.0179	-12.96676352	0.737120613	-17.59110149	2.88E-69	6.55E-66
LOC107380714	9293.045042	-10.98655685	0.630122301	-17.43559436	4.43E-68	8.94E-65
LOC107379845	10476.02221	-11.96658533	0.727601006	-16.44663109	8.87E-61	1.61E-57
LOC107376561	5089.121156	-10.33566007	0.639730144	-16.15628116	1.03E-58	1.69E-55
LOC107395367	6360.702611	-9.025586118	0.559505787	-16.13135437	1.54E-58	2.33E-55
LOC107392618	269812.779	-13.39002499	0.830994146	-16.1132603	2.06E-58	2.88E-55
LOC107372943	2695818.06	-10.30085303	0.662834881	-15.54060192	1.84E-54	2.39E-51
cntfr	1150.434309	-6.040167328	0.395352897	-15.27791343	1.07E-52	1.30E-49
LOC107375172	939.5145277	-9.464611703	0.645990595	-14.65131501	1.32E-48	1.50E-45
LOC107375173	1510.887581	-10.49014005	0.772116305	-13.58621748	4.83E-42	5.08E-39
LOC107379976	1710.107258	-5.062839962	0.372725904	-13.58327905	5.03E-42	5.08E-39
LOC107388898	2204857.966	-10.27720401	0.775303021	-13.25572547	4.18E-40	4.00E-37
LOC107394231	728.129628	-3.29048333	0.250176592	-13.15264269	1.64E-39	1.49E-36
hpx	674451.0433	6.325769691	0.481821512	13.12886523	2.25E-39	1.95E-36
LOC107392619	1278686.287	-13.43315219	1.023947922	-13.11897988	2.56E-39	2.12E-36
LOC107385923	1844.426041	-11.14427631	0.852463547	-13.07302388	4.70E-39	3.71E-36
LOC107373574	11795.94793	-13.37228084	1.038303729	-12.87896833	5.91E-38	4.48E-35
LOC107388899	944121.762	-13.15638634	1.023920559	-12.84903035	8.71E-38	6.33E-35
LOC107386477	748.0788926	-3.861876842	0.300979781	-12.83101752	1.10E-37	7.68E-35
LOC107377558	4187.528009	-5.313260172	0.418561509	-12.69409646	6.38E-37	4.29E-34
LOC107373578	1211.748867	-11.24388401	0.890731916	-12.6231965	1.57E-36	1.02E-33
LOC107375174	822.4948993	-10.29775539	0.833651724	-12.35258693	4.72E-35	2.96E-32
sapcd1	220.7786704	8.623511322	0.706908601	12.19890565	3.15E-34	1.91E-31
LOC107373791	9049.274724	-4.886015456	0.403039894	-12.12290775	7.99E-34	4.68E-31
LOC107382981	70594.63965	-5.231654207	0.433107756	-12.07933623	1.36E-33	7.71E-31
LOC107389175	207.6504302	7.681410665	0.655981286	11.70980153	1.14E-31	6.25E-29
LOC107373794	9964.822826	-11.58135113	0.996276291	-11.6246379	3.09E-31	1.65E-28
LOC107373797	26767.80447	-12.09309539	1.050426285	-11.51255978	1.14E-30	5.92E-28
LOC107376472	657.2567483	-10.21061589	0.889828132	-11.47481803	1.77E-30	8.91E-28
LOC107388537	18516.57209	4.456993996	0.394261672	11.3046596	1.24E-29	6.11E-27
gpr160	1201.926098	-10.54506408	0.938903392	-11.2312557	2.86E-29	1.37E-26
LOC107388941	4516.824387	-8.963596674	0.801025041	-11.19015788	4.56E-29	2.12E-26
LOC107373796	5124.384124	-12.3063607	1.121667263	-10.97148959	5.24E-28	2.36E-25
LOC107373575	16305.30232	-11.57361254	1.055030069	-10.96993619	5.33E-28	2.36E-25
LOC107373468	487.2556069	-2.99216951	0.273509558	-10.93990842	7.43E-28	3.21E-25
LOC107394454	3239.945421	6.46870307	0.593794416	10.89384289	1.23E-27	5.21E-25
LOC107373788	1889.825785	6.40663899	0.589663293	10.86491064	1.69E-27	6.99E-25
LOC107392704	341836.2135	-13.46064362	1.273314927	-10.5713389	4.05E-26	1.63E-23
slc27a6	4466.924831	3.809781434	0.361144879	10.54917751	5.12E-26	2.02E-23
LOC107389173	3149.227345	5.177319043	0.490896737	10.54665606	5.26E-26	2.03E-23
LOC107379378	464.3711618	-4.352813574	0.420726002	-10.34595806	4.37E-25	1.65E-22
fkbp14	148.0822129	-4.597622016	0.453359048	-10.14123802	3.62E-24	1.34E-21
acsl1	2477.2704	-4.188179607	0.418694551	-10.0029475	1.48E-23	5.38E-21
LOC107372942	243.6111573	-5.95774218	0.599001554	-9.946121409	2.62E-23	9.34E-21
dnhd1	189.37124	-9.198503586	0.927467174	-9.91787509	3.48E-23	1.22E-20
LOC107385807	129.2009229	5.884692969	0.597463558	9.849459253	6.89E-23	2.36E-20
LOC107373798	790.5103042	-6.862923372	0.698521316	-9.824930479	8.79E-23	2.96E-20
gch1	7358.70871	1.86715297	0.193587667	9.644999623	5.16E-22	1.71E-19
LOC107386999	122.2013025	6.124858805	0.640372889	9.564519219	1.13E-21	3.66E-19
ldah	1019.808618	-4.881857911	0.512114901	-9.53273943	1.53E-21	4.88E-19
LOC107374174	133.0100966	-5.261905077	0.552878911	-9.517283027	1.78E-21	5.57E-19
LOC107380125	1321.878414	4.978827182	0.525551487	9.47352886	2.71E-21	8.33E-19
uroc1	19235.42074	1.648487559	0.174201782	9.463092394	2.99E-21	9.05E-19
rtn1	1794.503684	-4.665218003	0.496935428	-9.387976259	6.12E-21	1.82E-18
LOC107380841	222.0268057	-4.834595211	0.51632201	-9.363527246	7.71E-21	2.26E-18
itga11	225.0411369	3.588330964	0.386348429	9.287810428	1.57E-20	4.54E-18
LOC107375022	123.8523988	7.784908966	0.838667929	9.2824689	1.66E-20	4.70E-18
ldhb	5777.06083	2.008504504	0.219968389	9.130877926	6.79E-20	1.88E-17
LOC107388876	2772.385888	4.56974281	0.500487489	9.130583493	6.81E-20	1.88E-17
LOC107382111	8896.746924	3.547018085	0.389616174	9.103877914	8.72E-20	2.36E-17
fam118b	174.9647528	-3.567554369	0.393400309	-9.068509314	1.21E-19	3.22E-17
nell1	66.55737433	4.819098514	0.533689847	9.029773649	1.72E-19	4.53E-17
LOC107377518	284.3828831	-3.728660331	0.416487684	-8.952630465	3.47E-19	9.01E-17
abhd6	3405.749434	-4.687921493	0.524049381	-8.945572052	3.70E-19	9.47E-17
LOC107372407	236.9687713	5.758307928	0.644542902	8.933940481	4.11E-19	1.04E-16
LOC107394807	482.9906512	-3.582314123	0.402714124	-8.895427066	5.82E-19	1.45E-16
igfals	16165.46786	2.17476603	0.245466719	8.859718483	8.02E-19	1.97E-16
LOC107375202	152.1898827	2.822394376	0.319363964	8.837548041	9.78E-19	2.37E-16
LOC107385487	105.2659347	7.19508448	0.827008148	8.700137357	3.31E-18	7.93E-16
agpat4	282.243598	-2.845736853	0.328538574	-8.661804356	4.64E-18	1.10E-15
LOC107381982	910.7504056	-4.146006028	0.481586884	-8.609050966	7.37E-18	1.72E-15
LOC107394162	37148.70815	3.00396243	0.349446402	8.596346725	8.23E-18	1.89E-15
LOC107387581	32330.61042	-5.842252659	0.67987204	-8.593165058	8.46E-18	1.92E-15
LOC107379948	69.80793604	-7.623924606	0.888642632	-8.579291981	9.55E-18	2.14E-15
fgf14	103.5855898	6.318327099	0.745021556	8.480730584	2.24E-17	4.96E-15
LOC107385184	571.5483592	2.769505559	0.328197831	8.438524865	3.21E-17	7.04E-15
myom3	280.2896981	4.071270177	0.483248358	8.424798783	3.61E-17	7.82E-15
LOC107395064	153.6164305	-3.338184052	0.396311214	-8.423138012	3.67E-17	7.84E-15
LOC107378903	392.7246508	-6.698330651	0.798375048	-8.389954906	4.86E-17	1.03E-14
LOC107380229	56.59226815	5.82995097	0.699292347	8.33692946	7.62E-17	1.59E-14
sez6	73.06504192	6.167435634	0.739863105	8.335914563	7.69E-17	1.59E-14
tmem53	2201.294852	1.924452992	0.23298755	8.259896269	1.46E-16	2.98E-14
aldh1l2	121.037615	-2.739752086	0.332420836	-8.241818175	1.70E-16	3.42E-14
LOC107388944	698.8476505	-4.315467058	0.526227448	-8.200763903	2.39E-16	4.77E-14
LOC107387431	212.3477215	-5.596139571	0.682871991	-8.195005279	2.51E-16	4.95E-14
LOC107393028	1913.282353	-2.857910374	0.349873545	-8.168409466	3.12E-16	6.11E-14
pycr1	4511.598316	-4.090542305	0.502914218	-8.133677995	4.16E-16	8.05E-14
LOC107382807	809.6009546	-3.113189136	0.384817772	-8.090034725	5.96E-16	1.14E-13
LOC107376284	238.7804133	2.642850965	0.331236843	7.978734911	1.48E-15	2.80E-13
slc17a5	1165.843239	-1.565084534	0.19719176	-7.936865782	2.07E-15	3.88E-13
LOC107376304	283.7527141	-3.115267492	0.395551235	-7.875762259	3.39E-15	6.28E-13
plekhg6	42.91187649	3.878887898	0.492915031	7.869283054	3.57E-15	6.55E-13
hal	17157.31259	1.817023492	0.2317137	7.841674842	4.45E-15	8.00E-13
gria1	389.7524199	3.916159476	0.499334879	7.842751707	4.41E-15	8.00E-13
nptxr	68.54425429	-5.153902652	0.663045695	-7.773073089	7.66E-15	1.36E-12
arfip2	92.85430111	-2.942581827	0.379017033	-7.763719228	8.25E-15	1.45E-12
LOC107379921	289.0059708	3.611671662	0.46720543	7.730371765	1.07E-14	1.87E-12
slc23a1	68.42735209	4.226775722	0.547976252	7.713428647	1.22E-14	2.12E-12
tgoln2	1826.954977	-2.354095148	0.305365306	-7.709111356	1.27E-14	2.17E-12
LOC107397151	287.3964519	3.637059763	0.471941844	7.706584632	1.29E-14	2.19E-12
LOC107386228	68.47977435	-3.323065947	0.434132351	-7.654499696	1.94E-14	3.26E-12
nagpa	578.3441345	-1.781355724	0.233045519	-7.643810233	2.11E-14	3.52E-12
sgk2	577.8089923	2.966212852	0.388608429	7.632909196	2.30E-14	3.79E-12
LOC107379621	161.7056336	-2.188139596	0.28801742	-7.597247394	3.02E-14	4.95E-12
LOC107388092	51.62890768	-7.474365612	0.984047016	-7.595537091	3.07E-14	4.97E-12
scube1	154.219159	4.211882978	0.556269099	7.571664486	3.68E-14	5.92E-12
dgkg	42.9244567	4.209849361	0.560793255	7.506954343	6.05E-14	9.65E-12
dera	10236.25234	1.35718729	0.181023237	7.497309798	6.51E-14	1.03E-11
LOC107372415	732.5854756	3.887648202	0.519314809	7.486110802	7.09E-14	1.11E-11
LOC107395686	6226.812804	4.124298663	0.556033655	7.41735438	1.19E-13	1.84E-11
gapdh	77537.0054	2.226213578	0.30012442	7.417635599	1.19E-13	1.84E-11
ckb	6447.004681	-2.7179028	0.366640881	-7.412983487	1.23E-13	1.89E-11
mdfic	430.2488305	-1.717685475	0.232354097	-7.392533612	1.44E-13	2.18E-11
LOC107385394	158.4422439	2.667182265	0.360871217	7.390953163	1.46E-13	2.19E-11
zswim7	102.171075	-2.018558608	0.273225038	-7.387897615	1.49E-13	2.22E-11
mfsd10	902.5313981	-2.271565747	0.307834988	-7.37916689	1.59E-13	2.35E-11
fgfr2	783.895742	2.007407124	0.273999464	7.326317701	2.37E-13	3.47E-11
LOC107375879	749.5072939	5.020199802	0.694118798	7.232479243	4.74E-13	6.84E-11
lmf2	1276.647669	1.833465379	0.25349006	7.232888667	4.73E-13	6.84E-11
LOC107386290	12708.31437	1.913555032	0.265416036	7.209643637	5.61E-13	8.03E-11
LOC107392604	872.1675051	2.186882422	0.305928499	7.148344877	8.78E-13	1.25E-10
wipi1	838.2187685	-1.704294804	0.238569869	-7.143797364	9.08E-13	1.28E-10
LOC107385482	4680.6434	1.370222624	0.192155249	7.130810266	9.98E-13	1.39E-10
gatm	1913.786875	5.70179732	0.804254116	7.089546953	1.35E-12	1.87E-10
adgrv1	121.8632386	-4.225002788	0.597906326	-7.066328964	1.59E-12	2.19E-10
LOC107373383	76602.33102	1.745024752	0.247300206	7.056301233	1.71E-12	2.34E-10
LOC107373658	3986.462077	4.234825892	0.603352472	7.018825792	2.24E-12	3.03E-10
celsr3	94.16106885	3.551208793	0.506873862	7.006099666	2.45E-12	3.30E-10
LOC107375944	140.3253963	5.249264866	0.750091016	6.998170562	2.59E-12	3.46E-10
primpol	472.4134701	-2.532439828	0.36230461	-6.989808468	2.75E-12	3.65E-10
LOC107391211	11837.88835	1.846992233	0.264840351	6.973983475	3.08E-12	4.03E-10
LOC107372804	372.9703362	1.877686627	0.269203496	6.974971186	3.06E-12	4.03E-10
abcg8	3990.018901	1.978433819	0.285042289	6.940843158	3.90E-12	5.06E-10
LOC107385717	1016.98587	2.712802196	0.390915353	6.939615375	3.93E-12	5.07E-10
LOC107375865	955.2391298	7.015670855	1.014417427	6.9159605	4.65E-12	5.95E-10
pgm1	13297.92394	1.477955529	0.213856288	6.910975337	4.81E-12	6.12E-10
LOC107385029	100.2777774	-6.351808776	0.920030156	-6.903913676	5.06E-12	6.38E-10
prkcq	107.2440472	-3.010264693	0.436786896	-6.891838385	5.51E-12	6.90E-10
ca8	494.83742	2.257902298	0.32883664	6.866334292	6.59E-12	8.20E-10
LOC107376424	10599.03093	1.817282973	0.264749739	6.864153964	6.69E-12	8.27E-10
LOC107375692	5289.240719	1.696824488	0.248563605	6.826520255	8.70E-12	1.07E-09
depdc7	103.1715886	-5.018650436	0.735645068	-6.822108451	8.97E-12	1.09E-09
cenpp	64.88500781	-3.155800785	0.462755093	-6.819591681	9.13E-12	1.11E-09
hsd11b2	246.4624396	3.194511044	0.469084829	6.810092439	9.75E-12	1.17E-09
LOC107395705	99.28606185	4.004870402	0.589610144	6.792404177	1.10E-11	1.32E-09
LOC107383121	72.04320719	2.290480465	0.337863186	6.77931352	1.21E-11	1.43E-09
slc10a7	1276.297968	-1.615885849	0.238814284	-6.766286424	1.32E-11	1.56E-09
tpi1	6587.825316	1.31883193	0.195106297	6.759555959	1.38E-11	1.62E-09
baiap2l2	44.11578629	-5.836875789	0.86565147	-6.74275501	1.55E-11	1.81E-09
LOC107384193	76.98895087	-5.22842242	0.775892076	-6.738594943	1.60E-11	1.85E-09
LOC107387043	36701.34245	2.238328006	0.333613206	6.709350728	1.95E-11	2.25E-09
LOC107387253	151.773404	2.765206263	0.412284295	6.707037591	1.99E-11	2.27E-09
LOC107393840	157.3376059	-4.325421093	0.646384194	-6.691718541	2.21E-11	2.50E-09
pgk1	6688.160632	1.308746775	0.195688869	6.687895859	2.26E-11	2.56E-09
LOC107387906	151.0549029	-4.550768664	0.689990521	-6.595407515	4.24E-11	4.76E-09
agxt2	5921.24769	1.878233511	0.285532753	6.577996719	4.77E-11	5.28E-09
LOC107388195	30.22585857	-4.689366924	0.712866792	-6.578181195	4.76E-11	5.28E-09
abcg5	2062.805098	1.984026462	0.30231628	6.562750984	5.28E-11	5.82E-09
amdhd2	852.9614807	1.805168341	0.275290782	6.557314888	5.48E-11	6.00E-09
LOC107374391	3059.054822	-1.472592117	0.22466399	-6.554642405	5.58E-11	6.03E-09
LOC107376859	4870.550144	-2.158894286	0.329315761	-6.555696806	5.54E-11	6.03E-09
slc12a4	223.9254792	-2.809846148	0.429193791	-6.546800556	5.88E-11	6.32E-09
LOC107395922	41.80040075	3.324295816	0.507939953	6.544662999	5.96E-11	6.37E-09
LOC107373178	509.7711296	-1.184382048	0.181077833	-6.540734604	6.12E-11	6.50E-09
dennd2d	1775.867478	1.011799147	0.155179496	6.520185787	7.02E-11	7.42E-09
LOC107381877	1081.22188	2.405687989	0.369352042	6.51326571	7.35E-11	7.72E-09
got2	6113.949804	1.232378117	0.189304747	6.510022253	7.51E-11	7.85E-09
LOC107382540	25.69054293	-4.71879306	0.725934476	-6.500301637	8.02E-11	8.32E-09
LOC107396700	18.51965971	4.849364604	0.751110909	6.45625639	1.07E-10	1.11E-08
LOC107384407	279.7047779	2.13331867	0.330807314	6.448825593	1.13E-10	1.16E-08
pof1b	26.07446485	3.835387512	0.596771945	6.426889772	1.30E-10	1.33E-08
LOC107378342	346.4516924	2.149482697	0.334751648	6.421126551	1.35E-10	1.37E-08
LOC107372906	726.3197099	3.668000467	0.571733628	6.415575871	1.40E-10	1.41E-08
aldh8a1	11212.31008	1.002707415	0.15630051	6.415253656	1.41E-10	1.41E-08
atp10a	133.0854493	-2.731889984	0.427393083	-6.391984553	1.64E-10	1.63E-08
cnpy3	1031.926456	-1.332563696	0.209428617	-6.362853917	1.98E-10	1.96E-08
dnajc10	1613.96533	-1.56667447	0.246234689	-6.362525425	1.98E-10	1.96E-08
trnal-cag	17.34931832	-5.835849222	0.917593337	-6.35995161	2.02E-10	1.98E-08
LOC107387112	532.6366462	2.007849736	0.316108467	6.351774608	2.13E-10	2.08E-08
LOC107388886	336.6978898	1.388738683	0.218802431	6.34699843	2.20E-10	2.13E-08
tmem82	1739.24261	1.52073101	0.240197796	6.331161394	2.43E-10	2.35E-08
LOC107385606	6895.04377	-1.430908097	0.226635876	-6.3136875	2.72E-10	2.62E-08
LOC107394705	1169.388822	1.444281586	0.229545488	6.291918869	3.14E-10	3.00E-08
LOC107374920	96.41566949	2.85527146	0.453896409	6.290579535	3.16E-10	3.01E-08
ina	121.9640534	5.077300421	0.808645214	6.278773846	3.41E-10	3.23E-08
LOC107383768	276.7783874	-3.494394798	0.556784931	-6.276022573	3.47E-10	3.27E-08
LOC107378498	3983.516496	1.595546469	0.254275855	6.27486425	3.50E-10	3.28E-08
LOC107377894	359.7566695	2.387893695	0.381200495	6.264141119	3.75E-10	3.49E-08
LOC107388877	53.28337952	5.05373627	0.807972649	6.254835823	3.98E-10	3.69E-08
iars	744.0163543	-1.807419598	0.290460803	-6.222593818	4.89E-10	4.50E-08
LOC107392021	567.5197295	2.05643885	0.330504245	6.222125383	4.90E-10	4.50E-08
LOC107380235	169.9730044	4.471020549	0.71922735	6.216421765	5.09E-10	4.64E-08
LOC107388354	2561.811932	1.428677065	0.230170276	6.207044151	5.40E-10	4.91E-08
arhgef37	43.82760424	-2.340755717	0.377334732	-6.203393221	5.53E-10	5.00E-08
LOC107387039	25.23463698	3.691896394	0.596697685	6.187214204	6.12E-10	5.51E-08
rims3	128.3769319	-2.830654719	0.458448568	-6.174421552	6.64E-10	5.94E-08
LOC107377794	1868.01853	1.792959973	0.290637047	6.169068909	6.87E-10	6.12E-08
LOC107396118	173.3467065	3.507422431	0.569721583	6.156379773	7.44E-10	6.60E-08
LOC107374175	45.15328534	-4.420908149	0.719071242	-6.14808087	7.84E-10	6.92E-08
LOC107396832	246557.963	2.081358398	0.339153341	6.136924362	8.41E-10	7.39E-08
LOC107387634	5471.801058	3.127388032	0.509892369	6.133427799	8.60E-10	7.51E-08
LOC107375316	20.08267589	4.022242994	0.656061502	6.130893193	8.74E-10	7.60E-08
ddah1	1888.95787	-5.916900515	0.965646205	-6.127399959	8.93E-10	7.73E-08
LOC107374031	10131.11239	2.056989252	0.336049749	6.121085526	9.29E-10	8.00E-08
LOC107388196	32.35991203	-6.033783623	0.986258124	-6.117854417	9.48E-10	8.13E-08
slc6a8	56.6849791	-4.17868359	0.683135194	-6.116920377	9.54E-10	8.14E-08
LOC107395342	28.22541156	-6.761646003	1.106302828	-6.111930504	9.84E-10	8.36E-08
LOC107395204	13.43792677	-4.126363149	0.676825361	-6.09664381	1.08E-09	9.15E-08
LOC107393428	2868.393989	-4.291558941	0.705374152	-6.084088751	1.17E-09	9.86E-08
lpcat4	1330.686183	3.685370094	0.605967224	6.081797745	1.19E-09	9.95E-08
slc7a2	4710.99021	2.376917694	0.39120949	6.075818091	1.23E-09	1.03E-07
LOC107393469	21.54404272	3.91512219	0.644905421	6.070847075	1.27E-09	1.06E-07
prss35	62.02561848	2.228043802	0.368542992	6.045546523	1.49E-09	1.23E-07
LOC107379338	159.24812	2.666238078	0.441224424	6.042816163	1.51E-09	1.24E-07
LOC107376378	29.33764656	-5.941166292	0.983168877	-6.042874661	1.51E-09	1.24E-07
ostc	16443.12697	-1.526790158	0.253016187	-6.034357635	1.60E-09	1.30E-07
LOC107389972	217.3948685	1.603811656	0.266533881	6.017289985	1.77E-09	1.44E-07
amdhd1	4773.487723	1.575385961	0.262075598	6.011189024	1.84E-09	1.49E-07
LOC107373693	198.2938796	2.193106412	0.36505424	6.007617969	1.88E-09	1.51E-07
pbld	2873.842943	2.104992936	0.35064524	6.003198372	1.93E-09	1.55E-07
LOC107375402	2358.435391	-1.982265739	0.330817473	-5.992022484	2.07E-09	1.65E-07
LOC107388367	1842.774799	-4.23099858	0.706548907	-5.988260033	2.12E-09	1.68E-07
rnf121	2456.598421	-1.098367825	0.183960933	-5.970658058	2.36E-09	1.87E-07
LOC107397045	7211.945683	-1.560990666	0.261722247	-5.964302559	2.46E-09	1.93E-07
xrcc3	196.0531509	-2.286830643	0.383570526	-5.96195611	2.49E-09	1.95E-07
pigt	1010.708089	-2.759152348	0.462820575	-5.961602615	2.50E-09	1.95E-07
LOC107377595	193.4472435	-4.715523229	0.795208457	-5.929920874	3.03E-09	2.35E-07
fam20a	7889.683964	-2.130466458	0.360801348	-5.904818464	3.53E-09	2.73E-07
cpd	2480.341487	-2.168103636	0.367298415	-5.902839613	3.57E-09	2.75E-07
pawr	631.7632314	1.895748286	0.321764235	5.891730904	3.82E-09	2.93E-07
fkbp7	63.35889445	-2.404007597	0.408224894	-5.888929443	3.89E-09	2.97E-07
LOC107395585	27.48556255	-5.341597213	0.908182414	-5.881634717	4.06E-09	3.09E-07
bace2	233.9244702	2.019240021	0.344110131	5.868005147	4.41E-09	3.34E-07
capn5	786.1074923	1.606146554	0.274245173	5.856608296	4.72E-09	3.56E-07
LOC107375611	89063.71045	2.032634612	0.347820749	5.843914186	5.10E-09	3.83E-07
nell2	75.08025222	3.316505313	0.569139255	5.827229949	5.64E-09	4.21E-07
cabp1	19.92619865	-6.181111545	1.062514957	-5.817434857	5.98E-09	4.45E-07
gss	369.4942288	-1.624755387	0.279482782	-5.813436437	6.12E-09	4.54E-07
LOC107389103	19.58008106	4.190419739	0.722039584	5.803587272	6.49E-09	4.79E-07
LOC107390221	73.02102025	2.571533491	0.44337185	5.799947588	6.63E-09	4.88E-07
LOC107374710	137.0221779	-3.833775166	0.663375674	-5.779191666	7.51E-09	5.50E-07
LOC107383622	375.5218584	2.199510065	0.381141802	5.770844484	7.89E-09	5.76E-07
gdpd1	746.2655256	-1.281333429	0.222584297	-5.756620949	8.58E-09	6.24E-07
LOC107373875	209.5494011	1.542674747	0.268050208	5.755170864	8.66E-09	6.27E-07
slc39a8	4938.729835	-1.529908818	0.265884012	-5.754045931	8.71E-09	6.28E-07
gamt	1374.306517	1.351640058	0.235148934	5.748016948	9.03E-09	6.48E-07
LOC107382284	34138.8009	2.133214314	0.373274541	5.714866891	1.10E-08	7.85E-07
adk	4837.053569	1.858879367	0.325462948	5.711493051	1.12E-08	7.98E-07
LOC107380332	700.6683518	1.711965765	0.300083152	5.704971277	1.16E-08	8.26E-07
LOC107396464	976.5676747	3.219983607	0.565024937	5.698834508	1.21E-08	8.53E-07
acaa2	2284.538168	-2.308130892	0.407472304	-5.664509874	1.47E-08	1.03E-06
npr1	592.0460444	1.684185133	0.29722383	5.666386627	1.46E-08	1.03E-06
gas1	481.2818261	1.988454427	0.35173355	5.653297579	1.57E-08	1.10E-06
LOC107378305	3455.703973	1.305077703	0.230849553	5.653368982	1.57E-08	1.10E-06
LOC107395290	2196.442055	1.550783628	0.274818205	5.642943595	1.67E-08	1.16E-06
qdpr	19722.10374	1.322615588	0.235105514	5.62562556	1.85E-08	1.28E-06
LOC107381719	2867.528222	1.241874524	0.221019325	5.618850402	1.92E-08	1.32E-06
LOC107397091	132.487501	-3.1839366	0.569058814	-5.595092322	2.21E-08	1.51E-06
LOC107383203	4518.325592	-2.097310656	0.3754361	-5.586331883	2.32E-08	1.58E-06
LOC107373394	2419.524174	-4.103208084	0.735212521	-5.580982321	2.39E-08	1.63E-06
creld2	5372.138863	-3.069138576	0.550508166	-5.575100908	2.47E-08	1.68E-06
hsd17b3	338.8214295	3.423630677	0.614988653	5.566981863	2.59E-08	1.75E-06
miox	48835.47239	2.425016648	0.436767349	5.552193072	2.82E-08	1.90E-06
LOC107384328	77.96544135	2.674268297	0.481975546	5.548555985	2.88E-08	1.93E-06
LOC107378877	682.5396763	1.813665903	0.326932707	5.547520523	2.90E-08	1.94E-06
LOC107379264	303.1504383	5.679221778	1.028823051	5.520115215	3.39E-08	2.25E-06
LOC107384262	22.06650019	-4.65507255	0.843827886	-5.516613788	3.46E-08	2.29E-06
LOC107386292	408.6220777	2.003408045	0.364008665	5.503737235	3.72E-08	2.46E-06
LOC107384282	7463.029136	1.583008501	0.287852282	5.499377981	3.81E-08	2.51E-06
LOC107372956	39.61215423	-3.972611855	0.723413048	-5.491484934	3.99E-08	2.61E-06
LOC107379238	7308.928467	1.003138719	0.1827298	5.489737962	4.03E-08	2.63E-06
slc16a10	6539.609396	0.964158202	0.175710212	5.487206418	4.08E-08	2.66E-06
nptx1	1297.637154	1.807138944	0.329642583	5.482116203	4.20E-08	2.73E-06
LOC107389337	13.98761624	4.660737754	0.85203862	5.470101525	4.50E-08	2.89E-06
lrrc3b	36.95379194	-3.702668911	0.677012297	-5.469130954	4.52E-08	2.89E-06
piezo2	185.4822343	-2.069279495	0.378219599	-5.47110594	4.47E-08	2.89E-06
LOC107383282	76.21167534	-3.386658841	0.619129754	-5.470030829	4.50E-08	2.89E-06
LOC107395531	587.1161753	-4.051397408	0.74098194	-5.467606147	4.56E-08	2.90E-06
pygl	12760.22189	1.878395107	0.343533893	5.467859629	4.56E-08	2.90E-06
LOC107381711	6022.925316	1.867511964	0.341877503	5.462517848	4.69E-08	2.97E-06
reep2	350.084489	-2.035021761	0.372796835	-5.45879571	4.79E-08	3.02E-06
LOC107387904	108.9942884	-3.445049217	0.632333004	-5.448156578	5.09E-08	3.20E-06
LOC107397332	670.3562622	3.52030746	0.646309106	5.446786105	5.13E-08	3.21E-06
sh3bgr	139.0741169	3.378157823	0.62083372	5.441324645	5.29E-08	3.30E-06
fn1	23476.56245	1.663356246	0.305759271	5.440084417	5.33E-08	3.31E-06
LOC107382121	31.28008278	3.478360981	0.640658257	5.429354802	5.66E-08	3.51E-06
tpmt	1169.663785	1.514837676	0.279138508	5.42683159	5.74E-08	3.55E-06
LOC107376652	717.7163429	3.088469608	0.570879059	5.410024342	6.30E-08	3.88E-06
LOC107383610	4779.266841	1.555972035	0.287700928	5.408296896	6.36E-08	3.91E-06
csgr05h16orf58	612.1127448	-1.00291086	0.185567651	-5.404556536	6.50E-08	3.97E-06
LOC107389157	4507.556899	3.26235288	0.603724013	5.403715619	6.53E-08	3.98E-06
LOC107383716	223.6129396	-3.320790612	0.615669777	-5.393785334	6.90E-08	4.19E-06
pdcd4	1806.496358	1.541506561	0.286415951	5.382055566	7.36E-08	4.46E-06
adam12	105.625605	3.455549811	0.642787785	5.375879705	7.62E-08	4.59E-06
LOC107396387	24.92945743	2.829306488	0.526238366	5.376473227	7.60E-08	4.59E-06
preb	2690.401911	-0.978160596	0.182458915	-5.360990966	8.28E-08	4.96E-06
pck2	22008.33619	1.11799571	0.208629355	5.358765115	8.38E-08	5.01E-06
LOC107377659	108.2224619	3.439044377	0.642321742	5.354083712	8.60E-08	5.12E-06
LOC107376458	2150.384132	1.593686626	0.297811789	5.351321494	8.73E-08	5.18E-06
shisa3	107.1000831	2.272138188	0.425341882	5.34191032	9.20E-08	5.44E-06
dll3	176.3707334	2.249547705	0.421294505	5.339608467	9.31E-08	5.50E-06
fam114a1	1665.030439	-1.473982346	0.276232836	-5.336014229	9.50E-08	5.59E-06
LOC107392561	168.6270664	-4.348790509	0.815434611	-5.333095325	9.66E-08	5.64E-06
pdia5	4291.079248	-1.270843467	0.238270195	-5.333623313	9.63E-08	5.64E-06
shf	189.2024385	-1.927462463	0.361570389	-5.330808392	9.78E-08	5.68E-06
LOC107377101	5224.82535	1.512913659	0.283791655	5.331071696	9.76E-08	5.68E-06
LOC107393679	109.5931807	2.815939017	0.528612491	5.327038359	9.98E-08	5.76E-06
b4galnt1	44.69041172	3.32310564	0.62384312	5.326829026	9.99E-08	5.76E-06
LOC107386055	26.91874499	2.722656204	0.511222681	5.32577349	1.01E-07	5.78E-06
kifc3	277.2629008	1.729618421	0.324804175	5.325111427	1.01E-07	5.78E-06
LOC107378858	8000.842446	-0.982640163	0.184578824	-5.323688501	1.02E-07	5.81E-06
LOC107376737	11.69046249	-5.03071427	0.945665379	-5.319761495	1.04E-07	5.92E-06
rhobtb2	255.9709306	2.369141737	0.445561462	5.317205229	1.05E-07	5.98E-06
fhl1	165.7833352	1.72588801	0.324635165	5.316392665	1.06E-07	5.99E-06
cald1	281.5965147	1.782933733	0.33545368	5.314992323	1.07E-07	6.02E-06
lcat	11244.33207	0.808708762	0.152225503	5.312570803	1.08E-07	6.08E-06
arl4c	1740.305709	-1.923557835	0.362772768	-5.302376603	1.14E-07	6.41E-06
ssr2	5799.919895	-1.236203086	0.233218603	-5.300619543	1.15E-07	6.45E-06
mfsd6l	190.8948087	-3.657479347	0.690969372	-5.293258273	1.20E-07	6.70E-06
rnf2	3239.878282	2.713593463	0.513162807	5.287977667	1.24E-07	6.87E-06
LOC107385752	145.3261557	1.666734866	0.315314769	5.285939741	1.25E-07	6.93E-06
LOC107385685	1010.143041	1.319049147	0.249956906	5.277106241	1.31E-07	7.23E-06
LOC107381331	1544.53844	-2.250970793	0.426602186	-5.276510216	1.32E-07	7.23E-06
sfmbt2	350.6486229	-1.599077178	0.302988895	-5.277675873	1.31E-07	7.23E-06
mgll	22.02885726	3.704345289	0.702277385	5.274760895	1.33E-07	7.28E-06
LOC107384374	581.3764406	1.247689124	0.236927562	5.266120643	1.39E-07	7.60E-06
arap2	86.49308353	1.818613098	0.345724823	5.260290776	1.44E-07	7.82E-06
aldh6a1	8434.391733	1.022273663	0.194607049	5.253014577	1.50E-07	8.12E-06
LOC107375910	9194.837844	-3.969708277	0.756889302	-5.244767324	1.56E-07	8.46E-06
LOC107384931	34382.40081	1.138167801	0.217335316	5.236920625	1.63E-07	8.80E-06
LOC107372680	22.4250445	-4.232117461	0.809007031	-5.231249296	1.68E-07	9.05E-06
g6pc3	54.19515049	-3.941721155	0.753952137	-5.228078761	1.71E-07	9.18E-06
tpst1	801.4088467	1.501858191	0.28763472	5.221407872	1.78E-07	9.49E-06
gucy1a2	24.29555725	-4.881724566	0.936534819	-5.212539315	1.86E-07	9.93E-06
flt4	311.4316116	2.37599668	0.455966791	5.210898523	1.88E-07	9.98E-06
ppm1l	382.6669425	-2.293388302	0.44020318	-5.209840383	1.89E-07	1.00E-05
pla2g15	11899.60763	2.179684066	0.418800176	5.204592055	1.94E-07	1.03E-05
tnmd	46.15472258	-2.894721313	0.556563525	-5.201061847	1.98E-07	1.04E-05
ankrd10	409.406339	1.623011894	0.312864126	5.187593453	2.13E-07	1.12E-05
LOC107388466	120.8953943	-2.893815178	0.558728972	-5.179282479	2.23E-07	1.17E-05
loxl4	75.23131831	-4.21160548	0.813311524	-5.178342316	2.24E-07	1.17E-05
alas1	11146.02408	-2.521535167	0.486937725	-5.178352457	2.24E-07	1.17E-05
LOC107385826	210.5124055	1.842779284	0.356139507	5.17431862	2.29E-07	1.19E-05
LOC107374069	2455.386	1.493881636	0.288781971	5.173043288	2.30E-07	1.19E-05
best3	50.27308438	-4.449828554	0.862280062	-5.160537454	2.46E-07	1.27E-05
nampt	1940.77828	1.390307	0.269883194	5.151513809	2.58E-07	1.33E-05
LOC107379395	20317.28716	-1.417211584	0.275561152	-5.143002108	2.70E-07	1.39E-05
LOC107388844	16080.59995	1.36667934	0.265822685	5.14131944	2.73E-07	1.40E-05
ssr4	15379.98327	-1.154210708	0.224681305	-5.137101665	2.79E-07	1.42E-05
LOC107374522	1633.60209	0.736492959	0.143388314	5.136352744	2.80E-07	1.43E-05
bambi	2224.708448	1.989833185	0.3875593	5.134267672	2.83E-07	1.44E-05
sgms2	19.36051284	-4.168643687	0.81241237	-5.131191792	2.88E-07	1.45E-05
LOC107395703	552.5639556	1.506750211	0.293564979	5.132595232	2.86E-07	1.45E-05
LOC107382316	93.80320031	-1.839567187	0.358716628	-5.128190446	2.93E-07	1.47E-05
LOC107395825	288.2243681	3.130666055	0.612121132	5.114455116	3.15E-07	1.58E-05
LOC107374151	27.3167187	3.163616285	0.619017762	5.110703565	3.21E-07	1.61E-05
pdia4	38515.78372	-1.859083551	0.363847964	-5.109506536	3.23E-07	1.61E-05
LOC107381875	477.0068325	-0.79707952	0.156069199	-5.107218631	3.27E-07	1.63E-05
LOC107373122	369.3017374	-1.108170619	0.217300081	-5.099724836	3.40E-07	1.68E-05
LOC107375280	32.6976529	4.896114162	0.960092345	5.099628373	3.40E-07	1.68E-05
hmgn1	1093.540253	-1.834321957	0.360252312	-5.091770111	3.55E-07	1.75E-05
LOC107377349	244.2923573	1.600565318	0.314620719	5.087285167	3.63E-07	1.79E-05
gchfr	6703.905382	1.808764505	0.355584168	5.086740826	3.64E-07	1.79E-05
LOC107385068	653.6676216	-3.429548779	0.674917524	-5.081433888	3.75E-07	1.83E-05
sdf2	3433.082846	-2.038377755	0.401364307	-5.078622393	3.80E-07	1.86E-05
LOC107378486	2059.019698	1.385847157	0.273092865	5.074636994	3.88E-07	1.89E-05
LOC107376516	455.4713801	-1.517622853	0.299490029	-5.067356865	4.03E-07	1.96E-05
ehhadh	3836.05842	1.327467818	0.262374617	5.059436892	4.20E-07	2.04E-05
LOC107373423	30.84546656	-3.935106164	0.778291242	-5.056084345	4.28E-07	2.07E-05
mydgf	3330.050658	-1.095276757	0.21699049	-5.047579544	4.47E-07	2.16E-05
magt1	5221.684022	-1.055213313	0.209485344	-5.037170116	4.72E-07	2.27E-05
LOC107387470	9718.959336	1.340562103	0.266399376	5.032151813	4.85E-07	2.33E-05
LOC107385704	9.769896291	-3.730010691	0.741456246	-5.030655158	4.89E-07	2.34E-05
btc	250.4395111	1.928812352	0.383705521	5.026803745	4.99E-07	2.37E-05
LOC107388477	2709.374525	1.657041215	0.329684271	5.026145804	5.00E-07	2.37E-05
LOC107372830	6311.886414	-0.887675519	0.176608169	-5.026242696	5.00E-07	2.37E-05
LOC107393470	21.96236775	3.068853673	0.611527674	5.018339814	5.21E-07	2.47E-05
ackr3	426.000224	1.482202891	0.295454334	5.0166903	5.26E-07	2.48E-05
LOC107372547	91.82576576	2.358815846	0.470232061	5.016280343	5.27E-07	2.48E-05
aox1	2113.060915	1.478136513	0.294785208	5.014283184	5.32E-07	2.50E-05
LOC107385488	19.38423096	-5.72962314	1.143086712	-5.01241339	5.38E-07	2.50E-05
LOC107393772	122.7568362	1.815197392	0.362069141	5.013399888	5.35E-07	2.50E-05
LOC107380624	42.13535026	-3.830613177	0.763997658	-5.013906965	5.33E-07	2.50E-05
LOC107386796	16.97579086	-5.56204748	1.109792205	-5.011791805	5.39E-07	2.51E-05
LOC107386187	2063.517133	1.513421249	0.302447363	5.003916163	5.62E-07	2.60E-05
robo1	240.5610338	-2.10004457	0.41963925	-5.004404546	5.60E-07	2.60E-05
chdh	2202.834417	1.27614233	0.255291723	4.998761087	5.77E-07	2.66E-05
pacsin2	1553.997908	1.071739839	0.214701928	4.991756934	5.98E-07	2.75E-05
cpt1b	1903.582392	-3.817565581	0.765521851	-4.986879964	6.14E-07	2.82E-05
LOC107393680	65019.94285	1.373980357	0.275657149	4.984381366	6.22E-07	2.84E-05
LOC107397351	343.7146634	1.258230105	0.252898771	4.97523219	6.52E-07	2.98E-05
slc39a11	575.182623	-1.68059198	0.337974467	-4.972541246	6.61E-07	3.01E-05
LOC107372548	322.2209534	1.947882885	0.391986219	4.969263691	6.72E-07	3.05E-05
LOC107376956	25.31209598	-3.252818516	0.65532367	-4.96368232	6.92E-07	3.13E-05
lonp2	1425.032779	1.357051483	0.273560857	4.960693201	7.02E-07	3.17E-05
ddost	8390.176741	-1.106487295	0.223229595	-4.956723123	7.17E-07	3.23E-05
LOC107381011	209.4611804	3.183483996	0.642507542	4.954780742	7.24E-07	3.25E-05
tmc5	230.8818183	1.679696354	0.339026571	4.954468171	7.25E-07	3.25E-05
sdr39u1	317.3870295	-1.406456138	0.284014491	-4.952057663	7.34E-07	3.29E-05
rab34	38.29361427	-2.621489501	0.529909631	-4.94705011	7.53E-07	3.36E-05
LOC107389051	828.4890317	-1.511703651	0.305781475	-4.943738508	7.66E-07	3.39E-05
gale	667.5778924	-1.218213068	0.246407846	-4.943889108	7.66E-07	3.39E-05
marco	545.19883	-3.304165522	0.668259185	-4.94443712	7.64E-07	3.39E-05
akap14	41.60741864	2.972566466	0.601296418	4.943595834	7.67E-07	3.39E-05
spry4	355.0780239	2.293223976	0.464390403	4.938138173	7.89E-07	3.48E-05
LOC107378918	9779.116269	-6.754794597	1.370282003	-4.92949231	8.24E-07	3.63E-05
rcn3	4945.287243	-1.620130419	0.328813775	-4.927197527	8.34E-07	3.66E-05
LOC107385525	1188.387368	1.698065185	0.344889736	4.923501649	8.50E-07	3.72E-05
LOC107383746	9058.389894	1.256528251	0.255375919	4.920308292	8.64E-07	3.77E-05
slc35g1	782.9314337	1.725816352	0.350969503	4.917282949	8.78E-07	3.82E-05
LOC107381441	2028.077699	-1.016788058	0.20692751	-4.913740352	8.94E-07	3.88E-05
ssr3	5982.401711	-1.332169923	0.271179695	-4.912498782	8.99E-07	3.90E-05
fam73b	58.5073597	-1.887714861	0.384418661	-4.910570304	9.08E-07	3.93E-05
LOC107375023	31.59724607	2.939855898	0.599008478	4.907870268	9.21E-07	3.97E-05
ucp1	3619.811399	2.2945407	0.467562858	4.907448614	9.23E-07	3.97E-05
LOC107385866	788.8698427	1.600338773	0.326177723	4.906339884	9.28E-07	3.99E-05
dnajc1	1134.191538	-1.139070162	0.232299202	-4.903461366	9.42E-07	4.03E-05
trim36	38.35211052	-4.405760187	0.898512229	-4.903394796	9.42E-07	4.03E-05
allc	6958.233731	1.042062124	0.212795578	4.897010235	9.73E-07	4.14E-05
LOC107372995	13.47638059	4.678135332	0.955324864	4.896905238	9.74E-07	4.14E-05
LOC107376230	93044.4514	1.375167101	0.281180559	4.890690534	1.00E-06	4.27E-05
LOC107372581	30.58102384	3.167731569	0.647859113	4.889537722	1.01E-06	4.28E-05
LOC107372661	296.7299858	2.451914163	0.502109056	4.883230311	1.04E-06	4.41E-05
LOC107373610	133.0141378	-1.684233304	0.345009839	-4.881696439	1.05E-06	4.43E-05
LOC107375883	31.70258185	-6.267916284	1.284917224	-4.878070095	1.07E-06	4.51E-05
zfp36l1	3323.035681	1.466517366	0.301009191	4.872001958	1.10E-06	4.64E-05
sord	4603.272632	1.067517863	0.219276732	4.868359052	1.13E-06	4.71E-05
LOC107396001	149.1335643	-2.982034438	0.612666066	-4.867307991	1.13E-06	4.73E-05
LOC107373870	29076.54315	1.126858605	0.231639473	4.86470889	1.15E-06	4.78E-05
dcxr	1340.696355	1.06583156	0.21919808	4.862412853	1.16E-06	4.81E-05
LOC107396791	186754.2089	3.835600598	0.788751411	4.862876368	1.16E-06	4.81E-05
flt1	152.2899642	1.21951277	0.251052172	4.857606936	1.19E-06	4.92E-05
habp2	137160.7277	1.731918252	0.356664461	4.8558756	1.20E-06	4.95E-05
slc30a5	1410.944351	-1.127174159	0.23217576	-4.85483135	1.20E-06	4.96E-05
rbp2	675.5224775	-1.150456008	0.237081757	-4.852570788	1.22E-06	5.01E-05
LOC107373561	1929.927911	1.380463486	0.28461372	4.850305482	1.23E-06	5.06E-05
map1lc3c	13.56675301	-3.937713082	0.812941755	-4.843782542	1.27E-06	5.21E-05
LOC107382226	121.724948	-1.319893538	0.27283425	-4.837712047	1.31E-06	5.36E-05
LOC107389413	17.58596548	2.884936404	0.59858225	4.819615687	1.44E-06	5.86E-05
phex	382.2771724	2.032152104	0.421952642	4.816066784	1.46E-06	5.95E-05
LOC107385072	615.9819623	-3.220764171	0.668837135	-4.815468525	1.47E-06	5.96E-05
LOC107384929	154.8186744	-2.90936864	0.604643123	-4.811712115	1.50E-06	6.04E-05
oplah	1907.916359	1.567711909	0.325789831	4.812034515	1.49E-06	6.04E-05
wdsub1	1054.267481	1.709475255	0.355429447	4.809605027	1.51E-06	6.09E-05
tmem168	1359.162175	-1.274965154	0.265153825	-4.808398118	1.52E-06	6.12E-05
msmb	7224.74701	1.607991949	0.334677581	4.804600135	1.55E-06	6.22E-05
tm9sf2	4966.530063	-0.979103742	0.203913429	-4.801565785	1.57E-06	6.30E-05
p4ha1	301.3984388	-1.557517158	0.324533908	-4.799243226	1.59E-06	6.36E-05
LOC107382160	22187.15327	0.853754143	0.177964584	4.797326101	1.61E-06	6.41E-05
LOC107377190	879.8417849	-0.865092767	0.180389027	-4.795706152	1.62E-06	6.45E-05
crb3	633.0869392	1.573951963	0.328285505	4.794460736	1.63E-06	6.46E-05
madd	631.5321398	-0.844341269	0.176093542	-4.794845174	1.63E-06	6.46E-05
themis2	59.56166602	-4.012049616	0.837727687	-4.789204987	1.67E-06	6.61E-05
LOC107375440	14.21780043	3.650077501	0.762481429	4.787103479	1.69E-06	6.67E-05
glrx	3431.179659	-1.179001239	0.246605124	-4.780927585	1.74E-06	6.86E-05
spcs2	3274.480041	-0.923453749	0.193190383	-4.780019244	1.75E-06	6.88E-05
LOC107391861	663.7327491	-1.911432313	0.39996615	-4.778985204	1.76E-06	6.90E-05
galnt2	768.3146573	-1.531080632	0.320561285	-4.776249353	1.79E-06	6.98E-05
LOC107386387	3940.579087	5.778242484	1.210255431	4.774399136	1.80E-06	7.03E-05
LOC107389005	179.8109758	-3.43202975	0.719294904	-4.771380601	1.83E-06	7.10E-05
LOC107396072	142.4988469	3.318001438	0.695311638	4.771963041	1.82E-06	7.10E-05
pbx3	44.19217991	2.149683379	0.450843411	4.768137509	1.86E-06	7.20E-05
LOC107386086	24572.97042	1.116370391	0.234379472	4.763089458	1.91E-06	7.37E-05
ftcd	26677.85326	1.193876634	0.250693788	4.762290454	1.91E-06	7.38E-05
LOC107373903	589.1371314	2.443230888	0.513651624	4.756591381	1.97E-06	7.58E-05
LOC107385417	981.8965357	1.334979297	0.280711923	4.755691462	1.98E-06	7.60E-05
zdhhc9	192.567273	2.109770107	0.445173711	4.739206417	2.15E-06	8.22E-05
LOC107389686	518.0828996	-4.806484544	1.015870206	-4.73139631	2.23E-06	8.53E-05
krtcap2	1810.719169	-1.350978629	0.285589567	-4.730490138	2.24E-06	8.55E-05
LOC107386519	28.98599939	-3.745220509	0.791974755	-4.728964508	2.26E-06	8.60E-05
hgd	21374.2536	1.212888283	0.256561913	4.727468195	2.27E-06	8.64E-05
LOC107387766	277.6090855	1.671135276	0.353689986	4.72485889	2.30E-06	8.74E-05
nod1	181.7658415	-1.551248202	0.32847259	-4.722610808	2.33E-06	8.80E-05
itih5	60.58088705	2.876123955	0.60896509	4.722970172	2.32E-06	8.80E-05
sox4	89.65916468	1.907393698	0.403998577	4.721288162	2.34E-06	8.83E-05
yif1a	1500.722892	-1.015548085	0.215212362	-4.718818543	2.37E-06	8.92E-05
clu	212.3987847	-3.515458556	0.745132694	-4.717895996	2.38E-06	8.95E-05
LOC107376372	56.33040612	-3.33825278	0.708624422	-4.710891519	2.47E-06	9.24E-05
LOC107396625	37576.3746	1.436056584	0.304884535	4.710165392	2.48E-06	9.25E-05
LOC107393202	145.499477	-2.108757237	0.447808714	-4.709058071	2.49E-06	9.29E-05
LOC107388892	6483.94382	-1.081209341	0.229628157	-4.708522476	2.50E-06	9.29E-05
LOC107378304	88.41338064	-3.466102069	0.738463963	-4.693664472	2.68E-06	9.97E-05
LOC107384339	80.24101401	-3.512276698	0.748420886	-4.692916468	2.69E-06	9.99E-05
LOC107395985	71.93924214	2.203328765	0.46977267	4.690202107	2.73E-06	0.000101003
spata20	224.0031487	1.925417266	0.410622744	4.689017576	2.75E-06	0.000101383
ero1b	561.1716956	-2.036336606	0.43437694	-4.687948232	2.76E-06	0.000101707
LOC107374346	692.2461196	0.99813476	0.213005632	4.685954788	2.79E-06	0.000102494
LOC107397255	9.171597597	-3.510309345	0.749310664	-4.684718251	2.80E-06	0.000102907
LOC107385414	5023.633723	0.95157154	0.203445504	4.67727977	2.91E-06	0.000106494
angptl6	1020.725025	1.228774738	0.262828022	4.675204451	2.94E-06	0.000107361
hax1	2008.205417	-1.284134053	0.275022299	-4.669199756	3.02E-06	0.000110324
nefm	12.27801585	3.806595576	0.815521725	4.667681387	3.05E-06	0.00011092
pah	14762.62751	1.357100425	0.29080719	4.666667368	3.06E-06	0.000111246
LOC107388829	238.4078009	2.20700363	0.473166068	4.664331993	3.10E-06	0.000112292
crym	1323.089547	1.265953557	0.271675377	4.659802344	3.17E-06	0.000114563
sepn1	299.7985682	-1.053124939	0.226030721	-4.659211517	3.17E-06	0.000114664
ttll11	167.5661486	-1.935917423	0.415849178	-4.655335453	3.23E-06	0.00011661
LOC107376503	102.7109318	-1.803108073	0.387846971	-4.649019344	3.34E-06	0.00012
slc25a11	1325.902699	1.13906335	0.245283362	4.643867165	3.42E-06	0.00012279
LOC107374531	11161.46588	1.501082999	0.32329119	4.643129926	3.43E-06	0.000122969
mogs	1571.441842	-1.52612854	0.328740801	-4.642345987	3.44E-06	0.000122969
LOC107392988	18.74704322	3.745047666	0.806674488	4.642576062	3.44E-06	0.000122969
LOC107379946	3735.49335	1.356122522	0.292414339	4.637674489	3.52E-06	0.000125534
hao2	4089.293039	0.878392189	0.18952481	4.634708187	3.57E-06	0.000127098
hes1	26.98943364	2.035622509	0.439371095	4.633036931	3.60E-06	0.000127879
glod5	835.8630526	1.189428292	0.256822259	4.631328667	3.63E-06	0.000128687
yipf2	733.8224994	-1.136083755	0.245502495	-4.627585376	3.70E-06	0.000130779
slc37a1	839.1845839	-1.480071039	0.319865398	-4.627168322	3.71E-06	0.000130788
csf1r	322.3346268	-3.339445751	0.723135701	-4.61800703	3.87E-06	0.000136431
LOC107379876	245.828831	-1.328368465	0.28795872	-4.6130517	3.97E-06	0.000139455
kynu	6872.380573	0.899604446	0.195055376	4.6120464	3.99E-06	0.000139861
LOC107379994	917.4803136	-2.80141469	0.608181236	-4.606216907	4.10E-06	0.000143561
LOC107381469	110.6823263	-2.465239193	0.536669602	-4.593588279	4.36E-06	0.00015224
rem1	526.449252	-2.628024855	0.572222716	-4.592660829	4.38E-06	0.000152503
LOC107382750	50.44424837	2.176580108	0.473949904	4.592426525	4.38E-06	0.000152503
LOC107392943	276.5636205	1.206280831	0.263009061	4.586461107	4.51E-06	0.000156624
derl1	3602.193296	-1.239387609	0.270433621	-4.582964221	4.58E-06	0.000158963
serpind1	57976.42547	1.033182725	0.225484602	4.582054458	4.60E-06	0.000159353
LOC107379855	1073.648202	-1.003734695	0.219079222	-4.581606068	4.61E-06	0.000159391
LOC107391632	67537.03909	1.418743552	0.30968942	4.581181862	4.62E-06	0.000159412
prlr	350.6662037	2.005555528	0.437866703	4.58028782	4.64E-06	0.000159792
LOC107394262	366.2934971	1.218665863	0.26635626	4.575322778	4.75E-06	0.000163319
mfrp	189.0443322	2.556513124	0.558967623	4.573633643	4.79E-06	0.000164331
LOC107396846	446.1650599	2.382940853	0.521227571	4.571785891	4.84E-06	0.000165475
LOC107377457	12.81462604	2.677533889	0.585836501	4.570445653	4.87E-06	0.000166224
LOC107391545	2274.217457	-0.734577039	0.16087871	-4.566030135	4.97E-06	0.000169444
LOC107383573	128.4567748	1.618071128	0.354428011	4.565302622	4.99E-06	0.000169714
LOC107392391	326.7838963	-3.195588902	0.70090085	-4.559259564	5.13E-06	0.000174202
csgr01h12orf40	36.01429616	-3.159046748	0.692978876	-4.558647969	5.15E-06	0.000174202
gk5	3708.800431	0.77309793	0.169578784	4.558930731	5.14E-06	0.000174202
tmed10	11740.46999	-0.948170031	0.20826432	-4.552724298	5.30E-06	0.000178848
fkbp9	242.7531078	-1.97192256	0.433985866	-4.543748342	5.53E-06	0.000186294
LOC107388379	534.0464239	-2.725417113	0.6003885	-4.53942258	5.64E-06	0.000189804
tmem64	346.0937748	-2.577104273	0.568000388	-4.537152312	5.70E-06	0.000191503
casc4	1110.320385	-1.600415273	0.352985391	-4.533941956	5.79E-06	0.00019408
sult6b1	1229.654115	0.902844342	0.199152269	4.533437382	5.80E-06	0.000194186
tm4sf5	3918.77883	1.55422411	0.342908602	4.532473383	5.83E-06	0.000194716
LOC107383148	4097.580936	1.810749174	0.399571088	4.531732218	5.85E-06	0.000195042
tert	161.7665537	1.232629714	0.27206828	4.530589579	5.88E-06	0.000195741
LOC107379082	866.1094548	1.239234662	0.273561094	4.530010626	5.90E-06	0.00019592
fa2h	211.5043182	1.346876888	0.297357842	4.529481643	5.91E-06	0.000196052
LOC107391086	1345.568843	-1.160675469	0.256353208	-4.527641684	5.96E-06	0.000197406
prdx2	6266.164801	1.828143203	0.404116588	4.523801441	6.07E-06	0.000200659
LOC107385837	222.1563995	-1.231601363	0.272513773	-4.519409604	6.20E-06	0.000204494
LOC107380208	1342.231625	-1.599494054	0.35411535	-4.516872971	6.28E-06	0.000206367
LOC107375119	152.985859	-0.993848761	0.220038119	-4.516711759	6.28E-06	0.000206367
LOC107387161	3560.070625	0.959074604	0.212370852	4.516036888	6.30E-06	0.000206652
LOC107387751	26496.93506	1.144207712	0.253418819	4.515085802	6.33E-06	0.000207207
derl2	516.7508029	-1.246815336	0.276696807	-4.506070563	6.60E-06	0.000215815
LOC107382181	10.79813343	-3.751862068	0.832990118	-4.50408953	6.67E-06	0.000217447
otc	6.960009858	-3.583652422	0.79607122	-4.501673132	6.74E-06	0.00021954
LOC107387579	1493.131348	1.239252862	0.275476086	4.498585996	6.84E-06	0.000222353
rnf181	825.1116657	-1.276001514	0.283733144	-4.497188787	6.89E-06	0.000223419
csgr17h1orf210	2466.410346	1.664631545	0.370376763	4.4944276	6.98E-06	0.000225934
LOC107385067	575.5905042	-3.311344452	0.736838148	-4.493991608	6.99E-06	0.000225995
LOC107388260	76.98066766	-2.294731901	0.51078323	-4.492574866	7.04E-06	0.0002271
f2	131614.9481	1.190296166	0.265241609	4.487592164	7.20E-06	0.000232063
LOC107377368	1112.582009	-1.050061066	0.234338485	-4.480958675	7.43E-06	0.000238549
bin2	467.8906609	1.549658826	0.345804767	4.481311346	7.42E-06	0.000238549
LOC107389678	38.49803885	4.218141524	0.942348647	4.47620054	7.60E-06	0.000243494
lig3	543.4529633	-1.443478443	0.322645043	-4.473890039	7.68E-06	0.000245708
LOC107397286	7.137626611	-3.051418798	0.682244826	-4.472615518	7.73E-06	0.000246744
mdga2	26.50916529	-3.460208642	0.773824162	-4.471569658	7.76E-06	0.000247519
sapcd2	143.8438233	2.060660345	0.461283171	4.467235039	7.92E-06	0.000252143
LOC107384878	1110.555906	1.605602479	0.359558641	4.465481556	7.99E-06	0.000253773
LOC107394806	25.01951735	-3.168650328	0.709753307	-4.464438977	8.03E-06	0.000254123
LOC107376162	20.07363142	-4.392538117	0.983870918	-4.464547164	8.02E-06	0.000254123
ace	582.8367853	2.110546278	0.473408053	4.458196821	8.27E-06	0.00026118
LOC107375681	1783.723122	-1.483459887	0.332940011	-4.455637167	8.36E-06	0.0002634
tmem263	597.24153	-1.552863795	0.348504774	-4.455789167	8.36E-06	0.0002634
hpgd	615.2115732	1.041709991	0.233952155	4.452662522	8.48E-06	0.000266615
atp9b	259.2928108	-0.908321368	0.204034045	-4.451812766	8.51E-06	0.00026721
LOC107376651	5615.359091	2.249774011	0.505508566	4.450516102	8.57E-06	0.000268354
LOC107394209	566.3752132	1.053445255	0.236721027	4.450154979	8.58E-06	0.000268354
csgr14hxorf21	49.3139195	-3.629155234	0.815724591	-4.448995742	8.63E-06	0.000269343
rock2	501.6115425	1.283603469	0.289152249	4.439195862	9.03E-06	0.000281419
LOC107374709	140.6480493	-2.70039734	0.608424831	-4.438341769	9.07E-06	0.000282054
LOC107385327	134.597622	3.807356576	0.857906917	4.437959996	9.08E-06	0.000282071
tep1	315.8907537	-1.021117632	0.230173111	-4.436302864	9.15E-06	0.000283765
LOC107384596	81423.41456	1.234133282	0.278569785	4.430248178	9.41E-06	0.000291354
LOC107388936	673.2910129	-0.720594471	0.162705077	-4.428838264	9.47E-06	0.000292766
LOC107384934	16648.99769	-1.135372163	0.256794163	-4.421331656	9.81E-06	0.000302611
LOC107376256	639.4339206	1.207340186	0.273319462	4.417322413	9.99E-06	0.000307754
LOC107379659	428.3896707	-3.383981943	0.766850555	-4.412831054	1.02E-05	0.000313679
fah	9838.401386	1.461043571	0.331304799	4.409968032	1.03E-05	0.000317318
lmbrd2	1593.166193	-1.186567071	0.26917426	-4.408174364	1.04E-05	0.000319417
LOC107376396	181.4957018	-4.566657514	1.036364732	-4.406419256	1.05E-05	0.000321473
nucb2	8914.282147	-1.539434118	0.34996726	-4.398794676	1.09E-05	0.000332416
gstz1	5383.627259	0.872183785	0.198298211	4.398344185	1.09E-05	0.000332547
kl	7085.14023	1.292335813	0.294015842	4.395463202	1.11E-05	0.000336424
eppk1	439.1249143	2.198654463	0.500363228	4.394116794	1.11E-05	0.00033795
bmper	125.9570356	2.822584712	0.642624525	4.392276675	1.12E-05	0.000340255
LOC107392228	683.7178992	1.821644307	0.415064562	4.388821583	1.14E-05	0.000345129
rabepk	56.54111055	-1.97416949	0.449943915	-4.387590152	1.15E-05	0.00034651
LOC107383964	65.64252418	-3.283774059	0.748728138	-4.385802928	1.16E-05	0.000348788
wdr47	393.6947191	-3.262819934	0.744154591	-4.384599614	1.16E-05	0.00035014
acss1	1554.143915	-3.452936733	0.7882567	-4.380472419	1.18E-05	0.000356247
LOC107374539	2387.879514	-2.286799062	0.52215116	-4.379572889	1.19E-05	0.00035713
cntd1	21.64609931	2.717683624	0.620816944	4.377592546	1.20E-05	0.000359794
cldn5	94.16692303	-2.908568307	0.664883409	-4.374553892	1.22E-05	0.000364241
nbl1	190.0896908	3.293193963	0.753638856	4.369724219	1.24E-05	0.000371778
tmem196	41.64903569	1.745169561	0.399466765	4.368747825	1.25E-05	0.000372831
LOC107389736	1200.376771	1.147339157	0.262776139	4.366222757	1.26E-05	0.000376547
LOC107381304	23.08984277	-3.409228461	0.781084009	-4.3647398	1.27E-05	0.00037849
oxgr1	164.1350111	-7.104946131	1.62891272	-4.361772147	1.29E-05	0.000383034
p4hb	23282.61181	-1.395377451	0.320022963	-4.360241642	1.30E-05	0.000385094
LOC107376578	348.9220957	-2.998130053	0.687842465	-4.358745215	1.31E-05	0.000387105
LOC107377499	428.5729565	-3.405459961	0.781662152	-4.35669036	1.32E-05	0.00039012
dnajb11	5156.945187	-1.405304116	0.322685793	-4.355023201	1.33E-05	0.00039146
slco5a1	19.15749401	-2.891271243	0.663916252	-4.354873424	1.33E-05	0.00039146
mfsd8	1119.992532	0.614852821	0.141186811	4.354888496	1.33E-05	0.00039146
pde2a	75.26318778	1.780401619	0.409285647	4.350022122	1.36E-05	0.000399575
LOC107394669	3422.196945	1.253844672	0.288294435	4.349180968	1.37E-05	0.000400464
LOC107383541	4675.577355	1.171845528	0.269528713	4.34775767	1.38E-05	0.000401897
LOC107391141	502.1809384	3.028542536	0.696586423	4.347691024	1.38E-05	0.000401897
antxr2	728.9625501	1.002921491	0.230736921	4.346601684	1.38E-05	0.000403248
LOC107385788	17.38578609	4.92058295	1.134141645	4.338596482	1.43E-05	0.000416938
fzd8	2123.224559	3.317367248	0.764623026	4.338565718	1.43E-05	0.000416938
LOC107394210	17001.89996	-3.314982447	0.764191456	-4.3378952	1.44E-05	0.000417543
LOC107379146	30513.61073	1.64074523	0.378373385	4.336312474	1.45E-05	0.000419889
LOC107391633	104.5432176	-2.451778062	0.566215909	-4.330111573	1.49E-05	0.000431201
LOC107373971	38.7452824	-2.968759494	0.686593113	-4.323899317	1.53E-05	0.000442826
mdn1	269.1261175	-1.736370073	0.401709326	-4.322453979	1.54E-05	0.000444518
desi1	1214.797894	-1.294766842	0.299551015	-4.322358391	1.54E-05	0.000444518
eps8	433.3082503	1.249829005	0.289402169	4.318658042	1.57E-05	0.00045132
LOC107395693	276.1098014	-5.470846711	1.266971937	-4.318048846	1.57E-05	0.000451852
arhgap22	19.34309056	-3.988936429	0.924593092	-4.314261555	1.60E-05	0.000458942
aasdhppt	1258.275062	-2.039727504	0.472829968	-4.313871038	1.60E-05	0.00045903
acod1	167.3391001	-6.420650581	1.490262706	-4.308401837	1.64E-05	0.000469787
nfs1	1296.425697	0.785848712	0.182423331	4.307830075	1.65E-05	0.000470263
angptl4	283.2326944	2.081884224	0.483477169	4.306065223	1.66E-05	0.000472261
LOC107384976	124.5440181	1.389119974	0.32257628	4.306330187	1.66E-05	0.000472261
ctnnal1	552.9309658	1.325049831	0.307732308	4.305852183	1.66E-05	0.000472261
cldn1	13949.49498	0.843062065	0.195995278	4.301440696	1.70E-05	0.000481012
khk	2127.752486	1.436206639	0.334834095	4.289308223	1.79E-05	0.000506957
LOC107377226	31.29094035	1.929471478	0.449855085	4.289095624	1.79E-05	0.000506957
LOC107383079	266.5925992	-1.985900954	0.463408418	-4.2854227	1.82E-05	0.000514606
LOC107391868	579.8438649	1.233426315	0.28794373	4.283567194	1.84E-05	0.000518114
LOC107391885	295.9945789	1.965956403	0.459410829	4.279299225	1.87E-05	0.000527331
LOC107381272	49900.74129	1.124789254	0.26286919	4.278893436	1.88E-05	0.000527477
rrbp1	10414.85401	-1.523322629	0.35605329	-4.278355722	1.88E-05	0.000527937
LOC107380620	27.46280034	3.852938436	0.901429363	4.274254416	1.92E-05	0.000536919
LOC107384093	612.916829	-2.011548263	0.470817505	-4.272458523	1.93E-05	0.00054043
LOC107389956	317.4063244	1.771198976	0.414905721	4.268919145	1.96E-05	0.000547475
LOC107396045	1363.186386	1.869115731	0.437846337	4.26888516	1.96E-05	0.000547475
LOC107380335	5666.219086	4.69335546	1.099538122	4.268479068	1.97E-05	0.000547633
LOC107394844	13.40446124	-4.56861195	1.071264003	-4.264692866	2.00E-05	0.00055615
cops8	454.6676226	-0.859390453	0.201605854	-4.262725681	2.02E-05	0.000560214
LOC107391546	422.6902185	-1.257069399	0.29500752	-4.26114358	2.03E-05	0.000563335
fgf21	13.0905202	-5.465525142	1.282890577	-4.260320591	2.04E-05	0.000564553
LOC107396558	1487.590013	-1.335496908	0.313506881	-4.259864738	2.05E-05	0.000564846
tmem208	1479.240179	-1.362709806	0.320036444	-4.257983217	2.06E-05	0.000568755
nt5c2	1208.101481	1.312833918	0.308402711	4.2568819	2.07E-05	0.000570697
perp	5159.334195	0.870221775	0.204868869	4.247701364	2.16E-05	0.000592789
pir	31.63656286	1.789892225	0.421368583	4.247806549	2.16E-05	0.000592789
LOC107391665	42.38784518	2.027229515	0.477665963	4.244031754	2.20E-05	0.000601663
gng5	354.1387179	-1.040003437	0.24513703	-4.242539104	2.21E-05	0.000604768
LOC107380333	210.7680779	4.612772182	1.08744177	4.241856723	2.22E-05	0.000605698
LOC107374166	11.85321182	2.69099768	0.63469199	4.239848183	2.24E-05	0.000610226
LOC107392531	692.8064416	-0.980351964	0.231370846	-4.237145613	2.26E-05	0.000616525
LOC107376596	371.649657	-1.054821618	0.248962543	-4.236868741	2.27E-05	0.000616525
LOC107381377	90.05693797	2.327671531	0.549452887	4.236344163	2.27E-05	0.000617043
abhd4	6397.287789	1.072691284	0.253247568	4.235741706	2.28E-05	0.000617776
LOC107384285	1275.735971	1.090787188	0.257871842	4.229958492	2.34E-05	0.000632929
LOC107389257	428.5316571	-4.112541034	0.973053464	-4.226428645	2.37E-05	0.000641978
srp19	2174.273995	-1.052792816	0.249306889	-4.222878965	2.41E-05	0.000651208
cbx1	909.0356298	1.053301308	0.249457572	4.222366552	2.42E-05	0.000651722
alox5	239.1338979	-1.65817007	0.392744494	-4.222007166	2.42E-05	0.000651795
rexo2	361.715244	-1.430188166	0.339104111	-4.217548892	2.47E-05	0.000663829
LOC107375318	101.8905444	2.176771785	0.516304006	4.216066034	2.49E-05	0.00066722
lman1	2392.557095	-1.401087753	0.332347848	-4.215726869	2.49E-05	0.000667238
anks1b	167.0896191	1.507250288	0.357723398	4.213451784	2.51E-05	0.000673005
LOC107394700	126.1257952	1.948629762	0.462772537	4.210772257	2.54E-05	0.000680037
LOC107394968	4934.061129	1.366181158	0.324654822	4.208103702	2.58E-05	0.000687105
LOC107372536	213.3551201	0.976923256	0.232362307	4.204310365	2.62E-05	0.00069721
LOC107394376	14815.20826	1.864127288	0.443402815	4.204139493	2.62E-05	0.00069721
abhd2	375.7556064	1.877559534	0.446694474	4.203229821	2.63E-05	0.000698996
LOC107379502	16.08880994	-4.081680813	0.971211016	-4.202671454	2.64E-05	0.0006997
a1cf	22205.72383	0.953640383	0.226960266	4.201794443	2.65E-05	0.000701393
LOC107372647	126.6206746	-1.391519838	0.331249277	-4.200823777	2.66E-05	0.000703381
LOC107384727	53.53605254	-2.026281649	0.482405188	-4.200372844	2.66E-05	0.000703759
LOC107378674	113.4073113	-2.947966795	0.702194714	-4.198218435	2.69E-05	0.000709456
LOC107377113	13.91475588	-4.646876945	1.10804123	-4.193776205	2.74E-05	0.000722451
LOC107382584	74.05595775	-7.135069891	1.701876526	-4.192472122	2.76E-05	0.000725567
LOC107387822	463.0082898	3.371572971	0.805918066	4.183518291	2.87E-05	0.000753666
LOC107382943	3158.53721	1.340059197	0.320407457	4.182359581	2.88E-05	0.000756426
LOC107382689	75.65882521	-2.53002793	0.605002634	-4.181846144	2.89E-05	0.000757044
sh3bp5	231.8693937	1.296289769	0.310059212	4.180781343	2.91E-05	0.000758412
LOC107376954	5.936572921	-3.949833997	0.94468799	-4.181098985	2.90E-05	0.000758412
LOC107391883	16.69031182	-2.886605757	0.690628448	-4.179679774	2.92E-05	0.000761002
sec22b	3222.15777	-1.419151773	0.339583205	-4.17909883	2.93E-05	0.000761855
gja10	41.68714958	-3.232511379	0.774492608	-4.173714953	3.00E-05	0.000778977
parm1	15.50772917	4.165923126	0.998981891	4.170168812	3.04E-05	0.000790068
slc9a3r1	5609.5893	0.862524286	0.20685219	4.169761434	3.05E-05	0.000790353
ing5	1383.926574	0.64687021	0.155254225	4.166522423	3.09E-05	0.000800519
LOC107387113	7749.510395	1.102703779	0.264842878	4.163614994	3.13E-05	0.000809633
LOC107384523	19.92418941	-3.957425366	0.950646833	-4.162876505	3.14E-05	0.000811103
wrap53	614.924722	-1.214355887	0.291935556	-4.159671072	3.19E-05	0.000821403
LOC107389258	425.5481543	-4.448518431	1.0703112	-4.15628504	3.23E-05	0.000832485
plag1	44.24938879	1.350752279	0.325380437	4.151301443	3.31E-05	0.000849621
LOC107379288	9937.711422	1.263170832	0.304351505	4.150368284	3.32E-05	0.000850433
rpl22l1	636.459625	-1.24054437	0.298926578	-4.149996891	3.32E-05	0.000850433
LOC107375940	368.7742627	2.303414119	0.555067412	4.149791665	3.33E-05	0.000850433
plod1	575.4684148	-1.571917784	0.378743694	-4.150347078	3.32E-05	0.000850433
LOC107389029	124.611678	1.271819215	0.306633709	4.147682323	3.36E-05	0.000857098
fscn2	27.49959165	1.78987438	0.431702432	4.146083613	3.38E-05	0.000861891
eif2b1	160.1414429	-1.023578504	0.246982145	-4.144342118	3.41E-05	0.00086725
LOC107396723	187.5556841	-2.950849626	0.712145548	-4.143604681	3.42E-05	0.000868828
pcbd1	1138.666527	1.309540127	0.316159101	4.142028873	3.44E-05	0.000873599
LOC107390405	10.2149818	2.944510948	0.710952348	4.141643187	3.45E-05	0.000873849
mfsd2a	1758.848436	-3.144267496	0.759987754	-4.137260737	3.51E-05	0.000889461
plpp3	855.5876295	0.782112227	0.18910973	4.135758777	3.54E-05	0.000894054
LOC107396004	41.4673844	-2.859734866	0.691535141	-4.135342802	3.54E-05	0.000894431
abhd5	636.941483	-1.110555153	0.2687118	-4.132885691	3.58E-05	0.000902797
eef1g	3796.151687	-0.892875354	0.216173402	-4.130366392	3.62E-05	0.000911484
copz1	2640.044034	-0.68255452	0.165420845	-4.126169959	3.69E-05	0.000926983
LOC107378962	3807.021553	1.099324138	0.266650044	4.122722504	3.74E-05	0.000939672
LOC107386945	619.6563418	-0.765412269	0.185806238	-4.119411045	3.80E-05	0.000950651
LOC107385437	653.2855055	1.085549613	0.263501525	4.119709041	3.79E-05	0.000950651
arhgef12	561.6055872	-1.717581593	0.417026234	-4.118641589	3.81E-05	0.000952519
LOC107378659	95.52279399	-2.850340577	0.692213596	-4.117718277	3.83E-05	0.000954112
tbck	101.8893259	-1.764470526	0.42851675	-4.117623229	3.83E-05	0.000954112
gal3st1	268.9851919	1.372811127	0.333567785	4.1155387	3.86E-05	0.000961457
ost4	1825.88018	-1.089129289	0.264719303	-4.114279833	3.88E-05	0.000964542
LOC107376262	1191.342269	-1.134081198	0.275652578	-4.114168663	3.89E-05	0.000964542
sec11a	3181.832519	-0.827575127	0.20127792	-4.111604141	3.93E-05	0.00097399
LOC107376680	16.9849427	3.133106419	0.762109029	4.111099985	3.94E-05	0.00097479
smad9	41.54587156	1.317121398	0.320747102	4.106417137	4.02E-05	0.000993401
LOC107377239	2446.114484	-0.996891894	0.242811539	-4.105619934	4.03E-05	0.000995479
csgr17h19orf24	1116.0505	-0.8575516	0.208987463	-4.103363838	4.07E-05	0.001003877
LOC107379830	85.58365622	-2.783697984	0.67853633	-4.102503966	4.09E-05	0.001006251
clcn1	49.77215426	2.190984064	0.534256828	4.100994035	4.11E-05	0.001011469
LOC107389704	776.2097557	-1.84831043	0.450779127	-4.10025735	4.13E-05	0.001013324
LOC107373673	25.07572235	-3.489747578	0.851399689	-4.098835863	4.15E-05	0.00101819
cbr1	3642.21336	0.759870471	0.185413621	4.098245136	4.16E-05	0.001019416
LOC107387242	82.90091086	-3.31239262	0.808344728	-4.097747538	4.17E-05	0.001020234
hao1	12935.27446	0.884498125	0.216161676	4.091835991	4.28E-05	0.001045193
LOC107386485	14.19913046	2.527158435	0.617860418	4.090176939	4.31E-05	0.001051285
LOC107377579	102.3012793	2.012364974	0.492401109	4.086840868	4.37E-05	0.001065081
eepd1	1287.670986	1.479180403	0.361976937	4.086394058	4.38E-05	0.001065704
ghr	1336.921426	1.382755044	0.338526088	4.084633636	4.41E-05	0.00107238
LOC107394925	150.87006	0.986306222	0.241496432	4.084144072	4.42E-05	0.001073208
apeh	507.035229	-1.999179507	0.489796316	-4.081654845	4.47E-05	0.001083324
sec62	1697.325586	-1.0626127	0.260509871	-4.078972881	4.52E-05	0.001094437
meis1	270.0134038	1.113369966	0.273264987	4.074323535	4.61E-05	0.001112088
fndc3b	434.5247075	-1.299901921	0.319027654	-4.074574434	4.61E-05	0.001112088
wdr31	40.2113338	1.736199279	0.426127152	4.074369052	4.61E-05	0.001112088
pts	1220.754812	0.964538272	0.236786055	4.073458929	4.63E-05	0.001114748
atg13	1923.663075	-0.886092534	0.217726937	-4.069742346	4.71E-05	0.001131182
LOC107375121	21.63084661	3.135951863	0.77070839	4.068921403	4.72E-05	0.001133675
LOC107379332	1993.864158	1.443139253	0.354738526	4.068177393	4.74E-05	0.0011358
LOC107376507	758.2395828	1.013692289	0.249489968	4.063058319	4.84E-05	0.001159479
dpp3	760.6674529	-1.926137287	0.474775379	-4.056944339	4.97E-05	0.001188675
LOC107377420	455.6451438	1.780229278	0.438900053	4.056115436	4.99E-05	0.001188721
LOC107396982	59.36324259	2.512521662	0.619447358	4.056069706	4.99E-05	0.001188721
LOC107383032	900.2371679	1.631958421	0.402355153	4.056014716	4.99E-05	0.001188721
LOC107372821	1066.845817	-1.336468879	0.329760939	-4.052841682	5.06E-05	0.001203388
rpn2	9814.320333	-1.145528965	0.282790808	-4.050799853	5.10E-05	0.001212351
surf4	9521.124394	-1.116482847	0.275692444	-4.049740466	5.13E-05	0.001216262
ppp1r10	351.3632238	1.522972703	0.376430778	4.045824074	5.21E-05	0.001235166
LOC107396576	179.0709105	1.608409966	0.397645423	4.044834604	5.24E-05	0.001238779
alg5	4756.970453	-1.089067974	0.269302295	-4.044035253	5.25E-05	0.001241396
LOC107379529	330.0433003	-2.886038323	0.713948481	-4.042362162	5.29E-05	0.001248666
LOC107378141	3268.458526	-1.786619374	0.442453688	-4.037980521	5.39E-05	0.001269796
got1	8067.536178	1.603435879	0.397104508	4.037818377	5.40E-05	0.001269796
pfkfb3	305.8140488	-3.011422341	0.746459008	-4.03427691	5.48E-05	0.00128743
LOC107378682	625.8681194	1.279319361	0.317358568	4.031148015	5.55E-05	0.001303007
LOC107394648	1536.387043	-1.107275047	0.274796837	-4.029431565	5.59E-05	0.001310863
slc25a48	5766.618096	2.65875283	0.659918886	4.028908534	5.60E-05	0.00131209
dpy19l1	2313.898518	0.888663129	0.220650095	4.027476751	5.64E-05	0.001318404
LOC107376754	585.4880823	-1.479495735	0.367405916	-4.026869654	5.65E-05	0.001320112
oat	22572.46823	1.212492874	0.301404194	4.022813541	5.75E-05	0.001341338
masp2	2361.478491	1.059786799	0.263519139	4.02166918	5.78E-05	0.001346145
LOC107387676	43.17654125	-3.278051046	0.815181678	-4.021252113	5.79E-05	0.001346804
c1qbp	3541.927967	-1.177193603	0.292905378	-4.019023516	5.84E-05	0.001357867
LOC107386214	709.8669313	1.303922834	0.324469826	4.018625859	5.85E-05	0.001358423
mal2	3538.503056	0.943601432	0.234841846	4.018029351	5.87E-05	0.001358534
rassf10	454.433342	1.105214837	0.275065543	4.018005394	5.87E-05	0.001358534
LOC107392593	91.44901304	-3.624220017	0.90235829	-4.016386903	5.91E-05	0.001364417
josd2	246.2003601	-1.471914573	0.366458477	-4.016593055	5.90E-05	0.001364417
LOC107388423	1682.780801	2.348601132	0.584964774	4.014944549	5.95E-05	0.001371046
LOC107388645	129.7446609	-3.128805931	0.779684387	-4.01291341	6.00E-05	0.001381148
LOC107383826	21556.39407	1.121072851	0.279824947	4.006336332	6.17E-05	0.001416567
il6st	1436.980885	-2.162793192	0.539811955	-4.006567793	6.16E-05	0.001416567
nol8	270.0488014	-1.127704253	0.281527482	-4.005663118	6.18E-05	0.001418814
LOC107387186	86.83222802	1.989300221	0.496795926	4.004260337	6.22E-05	0.001425459
LOC107397251	1307.012068	-0.59643937	0.14901014	-4.002676391	6.26E-05	0.001433232
LOC107379827	133.9685951	-1.564794538	0.39105601	-4.001458863	6.30E-05	0.001438816
hivep2	41.41685663	-2.120711729	0.530092878	-4.000641804	6.32E-05	0.001441979
LOC107389947	704.8008387	-2.84030524	0.710296741	-3.998758654	6.37E-05	0.001451675
LOC107374518	27.71567718	-2.741025125	0.68638872	-3.993400595	6.51E-05	0.001481171
LOC107373612	20.41985203	-3.337668001	0.83578122	-3.993470923	6.51E-05	0.001481171
slc30a7	2513.907431	-1.005660167	0.252353106	-3.985130925	6.74E-05	0.001531798
aplp2	1978.346378	0.973218501	0.244236986	3.984730224	6.76E-05	0.001532469
lrpap1	4019.440948	-0.839726874	0.210781072	-3.983881786	6.78E-05	0.001536036
LOC107396290	228.5907319	1.250770205	0.314034816	3.982902984	6.81E-05	0.001539041
LOC107392692	2434.293362	0.907402415	0.227828792	3.98282591	6.81E-05	0.001539041
klhdc4	1020.385492	1.232503656	0.309500144	3.982239359	6.83E-05	0.001540928
samd4a	325.5526668	1.55638403	0.390864324	3.981903525	6.84E-05	0.001541193
LOC107395316	41.73538507	2.605717002	0.654484308	3.981328462	6.85E-05	0.001542376
fh	1941.022565	0.656042256	0.164787858	3.981132256	6.86E-05	0.001542376
stxbp4	23.22617681	-4.460894151	1.120793751	-3.980120469	6.89E-05	0.001547041
hn1	335.294141	1.126333489	0.283054481	3.97921095	6.91E-05	0.001551053
LOC107380304	1554.456976	-2.140774642	0.538089818	-3.978470827	6.94E-05	0.00155397
LOC107396572	153.3920884	-1.45621799	0.366419892	-3.974178315	7.06E-05	0.001580312
cep89	49.23347183	-1.617288407	0.407171956	-3.972003431	7.13E-05	0.001592852
LOC107393613	1207.404764	1.633718459	0.411607431	3.969117986	7.21E-05	0.001610281
haao	5451.970566	1.281388665	0.323026335	3.96682415	7.28E-05	0.001623575
gad1	361.8981948	1.110094345	0.279862327	3.966572984	7.29E-05	0.001623575
nudcd2	1316.85019	-1.043509473	0.263256808	-3.963846102	7.38E-05	0.001640233
LOC107390286	145.5794455	-2.67920374	0.676174726	-3.962295007	7.42E-05	0.001648911
LOC107394342	156.7748412	1.014553552	0.256089676	3.961712038	7.44E-05	0.001650924
fbxl7	169.7622615	1.226162956	0.309565595	3.960914832	7.47E-05	0.001652411
xbp1	15431.93997	-1.255721742	0.317009917	-3.961143398	7.46E-05	0.001652411
poc1b	34.22471038	-3.266329942	0.824928311	-3.959531874	7.51E-05	0.001659987
LOC107379225	435.8930023	-2.868274369	0.725155258	-3.955393467	7.64E-05	0.001686935
LOC107386505	15.38566179	-4.772143912	1.206700199	-3.954705498	7.66E-05	0.001689422
LOC107395645	172.2679393	1.398101652	0.353550494	3.954461037	7.67E-05	0.001689422
tram2	450.7178915	-0.938549355	0.237366321	-3.954012302	7.69E-05	0.001690546
LOC107376501	4930.427977	-1.132517986	0.286471223	-3.953339443	7.71E-05	0.001693259
pam	2122.324064	-1.325011387	0.335291083	-3.951824112	7.76E-05	0.001701961
LOC107378507	6796.53634	1.281267753	0.324304201	3.950820708	7.79E-05	0.001707052
LOC107377590	6.222167517	3.212779725	0.813399601	3.94981719	7.82E-05	0.001710099
LOC107395809	248.5425913	1.86176277	0.471344085	3.949901627	7.82E-05	0.001710099
mansc1	10.57217896	2.158479526	0.547155215	3.944912648	7.98E-05	0.001743383
etnk1	505.493761	1.317480235	0.334051106	3.943948128	8.02E-05	0.001748312
LOC107387591	7.693775378	-4.392673712	1.114387718	-3.941782236	8.09E-05	0.001762063
pvalb	12.96110793	-3.265199451	0.828899982	-3.939195947	8.18E-05	0.001779031
plg	176526.6461	1.109871335	0.281869178	3.937540611	8.23E-05	0.001788464
tsen15	117.2559713	-1.598502902	0.406013734	-3.937066082	8.25E-05	0.001788464
LOC107379861	176.8371702	1.600631335	0.406527846	3.937322747	8.24E-05	0.001788464
LOC107376261	10.9419154	-3.24856894	0.826245515	-3.931723537	8.43E-05	0.001826508
cnn3	590.7352047	0.781034805	0.19870284	3.930667542	8.47E-05	0.001832365
LOC107372454	13.86045389	-2.0265699	0.515674341	-3.929941318	8.50E-05	0.001835723
dolpp1	55.22922753	-1.699818862	0.432899094	-3.926593711	8.62E-05	0.001857033
LOC107389011	6236.358479	1.782227298	0.4538577	3.9268416	8.61E-05	0.001857033
LOC107373763	2982.459415	-0.850626995	0.216653281	-3.926213315	8.63E-05	0.001857767
efnb3	64.23888971	1.361213686	0.346818407	3.924859977	8.68E-05	0.001862939
LOC107380927	78.25146943	-4.054508565	1.033099684	-3.924605368	8.69E-05	0.001862939
LOC107379637	2956.672518	1.020828609	0.260123088	3.924406012	8.69E-05	0.001862939
LOC107374907	42920.65413	1.100140878	0.280281352	3.925130482	8.67E-05	0.001862939
tsen54	946.3556611	-0.799610499	0.203840898	-3.922718673	8.76E-05	0.001871625
pmpcb	1006.075065	-0.772340942	0.196889177	-3.922719128	8.76E-05	0.001871625
slc38a10	609.2629257	-1.449230129	0.369483178	-3.922316946	8.77E-05	0.001872546
ankrd33b	159.26108	-2.044032544	0.521552497	-3.919130968	8.89E-05	0.001895242
plekha1	124.3636856	-0.911840242	0.232822505	-3.916460913	8.99E-05	0.001905603
LOC107383765	8.73262221	-3.891386716	0.993683178	-3.916124174	9.00E-05	0.001905603
mmp19	17.64713016	-3.628369374	0.926386337	-3.916691374	8.98E-05	0.001905603
LOC107392522	5007.394604	1.147744452	0.293015017	3.917015797	8.97E-05	0.001905603
cpn1	480.6431068	1.407132658	0.359189968	3.917516585	8.95E-05	0.001905603
tspan33	1610.924315	1.317056468	0.336299735	3.916317293	8.99E-05	0.001905603
rab41	445.2475947	-1.105025889	0.282282169	-3.914614563	9.05E-05	0.001915332
LOC107385936	103.9465613	-1.523590752	0.3894104	-3.91255794	9.13E-05	0.001929477
xrcc1	776.3396793	0.84154583	0.21513175	3.911769552	9.16E-05	0.00193354
ccdc167	729.3911405	-1.211001977	0.309998008	-3.9064831	9.36E-05	0.001974021
nceh1	4353.950509	0.978773284	0.250687465	3.904356697	9.45E-05	0.001989149
wdtc1	352.3519607	-1.077311669	0.275945526	-3.904073689	9.46E-05	0.001989173
LOC107385264	49.35462681	-3.156297536	0.809064626	-3.901168628	9.57E-05	0.002010872
LOC107376973	20709.07299	2.131689233	0.546724441	3.899019459	9.66E-05	0.002026459
LOC107373355	569.2593876	0.725021356	0.186076296	3.896366013	9.76E-05	0.002044709
LOC107381079	4600.377622	0.966050477	0.247941184	3.896288881	9.77E-05	0.002044709
itih2	66840.59045	0.90938388	0.233466383	3.895138432	9.81E-05	0.002052074
LOC107386903	3541.801941	0.750978513	0.192916842	3.892757658	9.91E-05	0.002065346
tmem19	433.1455749	-0.747454975	0.192012566	-3.892739885	9.91E-05	0.002065346
LOC107382285	20864.88998	0.856706515	0.220076736	3.892762727	9.91E-05	0.002065346
hsd17b4	4804.271306	0.816820101	0.210028295	3.889095527	0.000100619	0.002092228
ufsp2	919.367443	-1.399805771	0.359935461	-3.88904657	0.000100639	0.002092228
ufm1	1740.494004	-1.06499408	0.27391107	-3.888101634	0.000101031	0.002097988
LOC107396373	111.8681468	1.361261028	0.350928559	3.879026067	0.000104876	0.002175329
LOC107386932	12782.70041	1.7129374	0.441788477	3.877279489	0.000105631	0.002188501
dap	14155.15794	-1.157306876	0.298808463	-3.873072613	0.000107472	0.002224103
lman2	4344.371294	-0.729822168	0.188485023	-3.872043287	0.000107927	0.002229445
tram1	15514.84447	-1.378699286	0.356075125	-3.871933725	0.000107975	0.002229445
ncor1	837.5540625	1.777594659	0.459904482	3.865138803	0.000111026	0.002289833
slc12a6	393.0012709	1.118947054	0.289584321	3.863976651	0.000111556	0.002298153
LOC107396014	15303.454	0.498464355	0.12901263	3.86368648	0.000111689	0.00229828
LOC107391581	71.47726235	1.529872861	0.396144096	3.861910035	0.000112504	0.002309828
LOC107390928	45.9394874	3.328669923	0.861871287	3.862142729	0.000112397	0.002309828
LOC107379394	58194.21331	1.625391675	0.420956358	3.861188088	0.000112837	0.00231405
pim3	1393.398885	-2.178035965	0.564326596	-3.859530951	0.000113605	0.00232455
LOC107392394	78.19575528	-2.080371283	0.539013404	-3.859591002	0.000113577	0.00232455
jun	351.8353389	1.83872958	0.476702063	3.857188214	0.000114699	0.002344295
LOC107384381	742.1294006	-1.051650399	0.272793568	-3.855114346	0.000115676	0.002356306
LOC107385281	1470.049067	0.555437816	0.144069952	3.855334235	0.000115572	0.002356306
aamdc	1091.85991	0.79019827	0.204956447	3.855444808	0.000115519	0.002356306
LOC107379776	45.01940588	1.882560398	0.488377676	3.85472246	0.000115861	0.00235744
psmd6	3346.007439	-1.068209189	0.27740612	-3.850705209	0.000117778	0.002393769
LOC107373792	5.313893334	-3.815204539	0.991475253	-3.848007833	0.000119082	0.002417569
LOC107384867	1998.166845	1.140970648	0.29665772	3.846084464	0.00012002	0.002433896
rufy2	1010.632047	1.270750781	0.33051386	3.844773042	0.000120664	0.002444221
rab2a	1779.667644	-0.791533476	0.20597871	-3.842792658	0.000121642	0.002461291
ndnf	154.3640011	1.075269272	0.279862019	3.842140769	0.000121966	0.002465094
asph	3364.268597	0.486061329	0.12655457	3.840725215	0.000122671	0.00247385
LOC107388254	24.66217414	-2.868329061	0.746813406	-3.840757325	0.000122655	0.00247385
LOC107372791	28.81753859	-1.506426218	0.39231481	-3.839840304	0.000123114	0.002480031
csgr13h15orf39	91.30658173	1.650935559	0.430016846	3.839234615	0.000123418	0.002483403
sec61g	3336.902055	-1.118647599	0.291664775	-3.83538807	0.000125366	0.002519805
plekha8	767.2928714	-1.442091378	0.376045472	-3.83488563	0.000125623	0.002520223
ogfod3	1721.40918	-1.550665718	0.404366343	-3.834804124	0.000125664	0.002520223
stt3a	19250.96609	-1.019532548	0.265891075	-3.834399292	0.000125872	0.002521594
LOC107375885	9.362893682	-3.934491249	1.027417649	-3.829495486	0.000128406	0.002569539
srprb	1953.58384	-1.361622985	0.355681334	-3.82821041	0.000129078	0.002580148
LOC107389941	189.4271623	1.404127633	0.366881851	3.827192947	0.000129613	0.002587985
cmpk1	2177.255709	-1.031206086	0.269490429	-3.826503563	0.000129976	0.002592392
LOC107381180	113.0550167	1.759491942	0.46002046	3.824812363	0.000130872	0.002607389
LOC107386868	16.30985811	2.561209901	0.669885253	3.823356148	0.000131647	0.002619971
nup35	259.8702579	-1.109367584	0.290238633	-3.822260224	0.000132234	0.002628766
LOC107376618	43.66165815	-3.354339443	0.877698077	-3.821746375	0.00013251	0.00262908
enpp6	901.6417946	-1.209714893	0.316539093	-3.82169191	0.000132539	0.00262908
LOC107392936	125.8711323	1.570228281	0.410968648	3.820798221	0.00013302	0.002635749
LOC107392046	27.15936048	1.854431492	0.485977108	3.815882396	0.000135697	0.002681755
LOC107388236	160.7809774	1.350810203	0.353965963	3.816214961	0.000135514	0.002681755
LOC107391442	66.33230745	1.764964857	0.462550639	3.815722448	0.000135785	0.002681755
LOC107386765	1995.270165	-0.847653399	0.222202543	-3.814778127	0.000136305	0.002689108
LOC107375576	102907.0808	1.00493879	0.263531212	3.813357757	0.000137091	0.002701683
yaf2	80.90213192	-1.15943632	0.304114819	-3.812495312	0.000137571	0.002708193
LOC107379296	39.5017523	-3.796588266	0.996504112	-3.809907275	0.000139019	0.002733738
jph3	62.83676888	1.839005991	0.482729579	3.809598731	0.000139193	0.002734192
LOC107378451	6327.488146	2.511520996	0.65970645	3.807028104	0.000140647	0.002759775
atp8b1	76.94539371	2.531565922	0.665184669	3.805809183	0.000141341	0.002770412
LOC107384261	16.84115003	-3.555936276	0.934457179	-3.805349627	0.000141604	0.00277257
LOC107388881	33.68370941	2.170266943	0.570497011	3.804168824	0.000142281	0.002773871
LOC107379396	1308141.16	1.396656536	0.367130499	3.804250914	0.000142234	0.002773871
LOC107381549	52.93268553	-3.337376062	0.877280711	-3.804228246	0.000142247	0.002773871
LOC107396630	26.14550516	2.286720851	0.601027029	3.804688874	0.000141983	0.002773871
igflr1	30.5773667	2.756528947	0.72500227	3.802096986	0.000143477	0.002794179
pdia6	22623.58083	-1.595638642	0.419936727	-3.799712049	0.000144864	0.002818185
hsp90b1	66672.25232	-1.590357404	0.418743022	-3.797931712	0.000145909	0.002834889
LOC107393576	243.0875572	-2.558885314	0.673797585	-3.797706271	0.000146041	0.002834889
LOC107384676	1456.915628	0.677784704	0.178484069	3.797452107	0.000146191	0.002834889
LOC107389472	1537.668382	2.020642649	0.532690342	3.793278178	0.000148671	0.002879915
mrpl32	673.0490068	-0.791710575	0.208765472	-3.792344436	0.000149232	0.00288769
fabp6	79.67176566	-3.469496397	0.915085265	-3.791446032	0.000149773	0.002888928
LOC107388014	22.88220957	-3.089872633	0.814942384	-3.791522802	0.000149726	0.002888928
qsox2	198.7034492	-1.172775235	0.309289599	-3.791835356	0.000149538	0.002888928
galnt7	538.276962	-0.933388666	0.246252504	-3.79037228	0.000150422	0.002898369
LOC107388875	313.1369797	-6.192865345	1.635125196	-3.787395216	0.000152235	0.002930198
LOC107394942	52.03064759	1.607477507	0.42479846	3.784094482	0.000154269	0.00296538
LOC107384239	45.16677263	-1.383144137	0.365533883	-3.783901305	0.000154389	0.00296538
nckap1l	97.29538593	-3.051380777	0.806621576	-3.7829149	0.000155002	0.002971972
man2b2	762.0835538	-1.081044715	0.285777207	-3.782823437	0.000155059	0.002971972
LOC107384195	14.6215261	-2.486002896	0.65775977	-3.779499764	0.000157144	0.003008748
LOC107383706	12189.07081	1.001356888	0.265228976	3.77544303	0.000159724	0.003054923
LOC107392206	144.4098608	4.896885206	1.297419475	3.774326886	0.00016044	0.003065405
LOC107384812	1335.287833	-1.068150755	0.283050621	-3.773709276	0.000160838	0.003069779
tsta3	752.7433849	-1.329893084	0.352527793	-3.772448901	0.000161653	0.003082095
dpagt1	3894.032027	-0.820806569	0.217672716	-3.770828909	0.000162706	0.003098922
ppfia1	543.9724695	-1.117602833	0.296463122	-3.769787031	0.000163387	0.003105377
llgl1	900.425077	1.230723358	0.326466526	3.769830162	0.000163359	0.003105377
cyfip1	1438.554512	-0.857985777	0.227624922	-3.7692963	0.000163708	0.003108237
LOC107379863	2175.257599	1.196660837	0.317570606	3.76817254	0.000164447	0.003115748
comt	4019.636346	1.10835174	0.29413449	3.768180121	0.000164442	0.003115748
dad1	3393.559185	-0.958525125	0.254689475	-3.763505058	0.000167548	0.003168047
tars	1619.654763	-1.05463934	0.280228815	-3.763493554	0.000167556	0.003168047
LOC107382020	8.278779601	3.255511961	0.865183316	3.762800206	0.000168021	0.003173544
otor	41.90750823	1.751535931	0.465550946	3.762286269	0.000168367	0.003176772
extl3	423.5260624	-1.686743877	0.448550652	-3.760431222	0.000169621	0.003197104
LOC107372549	26.72153116	2.882326184	0.766626157	3.759754554	0.00017008	0.003202442
LOC107392470	53.86505016	2.18738098	0.581887403	3.75911382	0.000170516	0.003204013
LOC107374310	873.8334803	1.41306471	0.375884314	3.759307474	0.000170384	0.003204013
LOC107382495	104.3675556	1.167287406	0.310587578	3.758319677	0.000171058	0.003210876
cars	816.9069062	-1.108558232	0.295012915	-3.757660012	0.00017151	0.003212713
LOC107379298	24.1301444	-2.455480553	0.653455972	-3.757683238	0.000171494	0.003212713
LOC107379340	48917.20631	1.231985094	0.327936494	3.756779484	0.000172114	0.003220713
cmtm4	251.7290163	-1.180901611	0.314389399	-3.756175034	0.00017253	0.003221861
cadps2	222.8943035	-1.150296365	0.306233117	-3.756276841	0.00017246	0.003221861
cxadr	1955.206936	1.063702846	0.28326352	3.755170611	0.000173223	0.003231489
LOC107395467	687.2635797	1.288922745	0.343292896	3.75458613	0.000173628	0.003235716
tmem259	969.9971542	-0.740316299	0.197239187	-3.753393583	0.000174457	0.003247824
LOC107384490	3099.609196	0.901587116	0.240248889	3.752721278	0.000174925	0.003253217
st5	175.9349456	1.150406483	0.306612063	3.751993551	0.000175434	0.003259341
proc	21536.35711	0.76525923	0.204047562	3.750396336	0.000176555	0.003276823
nars	2472.3054	-1.203121525	0.32090383	-3.749165361	0.000177424	0.003289587
LOC107387398	23.5968594	1.928137967	0.514380051	3.748469568	0.000177917	0.003295362
LOC107374952	1635.712146	-1.15736572	0.308805261	-3.747882135	0.000178334	0.003299724
LOC107392605	128.0662029	1.895820004	0.50606535	3.746196032	0.000179536	0.003318591
LOC107374388	9840.980962	0.906188401	0.241979439	3.744898342	0.000180467	0.003332401
LOC107388206	29.90974442	2.384447165	0.63713016	3.742480446	0.000182213	0.003361223
tfec	38.09844878	-3.719450073	0.995042919	-3.73797954	0.000185505	0.003415022
il17rb	9.348146344	2.729960922	0.730324298	3.738011909	0.000185481	0.003415022
LOC107379202	1873.565133	-1.075190125	0.287670258	-3.737578342	0.000185801	0.003417012
dnajb5	7.943849224	-4.214100852	1.127597303	-3.737239208	0.000186052	0.003418163
LOC107377674	260.8680303	-2.447735476	0.655259209	-3.735522433	0.000187326	0.003438092
LOC107388393	257.3860151	0.878033959	0.235161773	3.733744433	0.000188654	0.003458973
trmt10a	183.7963656	-1.202619501	0.322194719	-3.73258601	0.000189524	0.003471422
LOC107382288	1294.931039	-1.22273702	0.327638507	-3.731969816	0.000189988	0.003476422
LOC107378789	54.96388681	2.078750018	0.557176701	3.730863141	0.000190825	0.003488217
LOC107388295	1022.977388	0.963757096	0.258494082	3.728352655	0.000192736	0.003519603
psmd2	2541.433492	-1.212435034	0.325239764	-3.727819195	0.000193144	0.00352144
LOC107391081	797.9807014	-2.122704111	0.569438425	-3.727714919	0.000193224	0.00352144
eif3h	1215.342254	0.820309136	0.220104698	3.726904265	0.000193846	0.003529241
ltbp3	1765.339028	0.936568475	0.251411691	3.725238358	0.000195131	0.003549075
LOC107384942	73.81251498	1.325583486	0.35608885	3.72262003	0.000197166	0.003582509
LOC107372551	135.7408089	-2.844707951	0.764237643	-3.72228191	0.00019743	0.003583727
LOC107376382	9.597589469	2.601361715	0.699010606	3.72149105	0.00019805	0.003591384
insig2	3861.614507	0.622341707	0.167251845	3.720985603	0.000198447	0.003594993
LOC107386603	30.15123786	-1.968193274	0.529019792	-3.720453002	0.000198866	0.003598995
snx2	893.8686131	-1.23975408	0.333289223	-3.719754479	0.000199417	0.003605372
unc50	529.8446674	-0.743812689	0.199992608	-3.719200899	0.000199854	0.00360969
LOC107392602	12824.2052	1.889998464	0.508613204	3.715983873	0.000202414	0.003649437
LOC107395509	30.04153355	1.751655368	0.471409074	3.71578628	0.000202573	0.003649437
LOC107394083	141.0852729	2.405961147	0.647515554	3.715680855	0.000202657	0.003649437
LOC107387485	582.3971334	1.283881104	0.345582054	3.71512667	0.000203102	0.003653824
LOC107382227	1421.976192	0.560832614	0.151074232	3.712298291	0.000205386	0.003687607
LOC107391341	11331.17091	-0.8528415	0.229727156	-3.712410475	0.000205295	0.003687607
slc5a9	714.3994871	1.624251186	0.437908968	3.709106925	0.000207992	0.003730708
psmc4	1889.412373	-1.222483715	0.329807581	-3.706657417	0.000210013	0.003763246
LOC107393042	85.08098709	-1.073250991	0.289570428	-3.706355648	0.000210263	0.003764018
csgr04h6orf58	452.2200442	2.491933091	0.672701503	3.704366764	0.000211919	0.003789938
LOC107395810	5509.099446	1.050035157	0.283534889	3.70337196	0.000212753	0.003801096
LOC107376451	221.5142122	1.356635385	0.366389894	3.702709625	0.000213309	0.003803083
phf10	221.7666637	0.848869909	0.229269856	3.702492444	0.000213492	0.003803083
arfgef3	74.19993938	-1.490309572	0.402471542	-3.70289428	0.000213154	0.003803083
LOC107388933	2491.484484	-0.685000202	0.185071165	-3.701279994	0.000214515	0.003817562
LOC107379425	141.5574026	1.07804698	0.291355602	3.700107262	0.000215508	0.003831494
gfpt1	3696.806226	-1.108528885	0.299623714	-3.699736809	0.000215823	0.00383334
uggt1	1033.480562	-1.243250902	0.336086573	-3.699198368	0.000216282	0.00383773
tmem129	1853.616361	-0.866717686	0.234320192	-3.698860428	0.00021657	0.003839093
psmc3	2979.360175	-1.280192675	0.346222313	-3.697603034	0.000217645	0.003854393
map3k8	662.8724492	-1.132563748	0.306386023	-3.696525507	0.00021857	0.003867013
LOC107375673	1716.180771	0.939785918	0.25465018	3.690497754	0.000223816	0.003955964
hmgn5	1163.62206	0.941757585	0.255243001	3.689650961	0.000224562	0.003965297
p3h1	94.47570139	-1.033371389	0.280127807	-3.688928284	0.000225201	0.003972715
suox	1223.783197	1.386423512	0.375979477	3.687497846	0.00022647	0.003991232
pudp	592.4888578	-0.93256777	0.252958087	-3.686649359	0.000227226	0.003997873
LOC107388167	1624.082756	-0.715541264	0.194093448	-3.686581236	0.000227287	0.003997873
pfdn4	1014.239576	-0.80173746	0.217534445	-3.685565563	0.000228195	0.00400997
LOC107387243	42260.82352	-4.16377379	1.13094651	-3.681671728	0.00023171	0.004067791
LOC107391853	43.86071527	-3.084879071	0.837963693	-3.681399441	0.000231957	0.004068208
LOC107377248	127.4954719	1.15348344	0.313672885	3.677345079	0.000235674	0.004129411
ipmk	242.3746171	1.427917634	0.388484092	3.675614169	0.000237278	0.004153506
LOC107381052	837.5471959	0.862725308	0.234837129	3.673717655	0.000239047	0.004180444
LOC107381710	1386.460266	0.999475269	0.272085987	3.673380173	0.000239363	0.004181947
LOC107395789	3178.529619	-1.033849408	0.282014626	-3.665942524	0.000246429	0.004301268
nsun2	500.8069703	-1.421269265	0.388222356	-3.66096708	0.000251265	0.004381464
ufl1	3135.126302	-1.135797832	0.310506138	-3.657891717	0.000254298	0.004430108
mri1	91.70410341	-1.978211986	0.541442998	-3.653592335	0.000258597	0.004500673
prmt2	152.6635576	-1.525384696	0.418030472	-3.648979677	0.000263284	0.004577865
LOC107393749	7558.880466	1.231411466	0.337506197	3.648559572	0.000263715	0.004580972
slc2a2	12770.38943	0.950866153	0.260680483	3.647630771	0.00026467	0.004593168
LOC107389662	4108.929857	1.382293596	0.379106182	3.646191121	0.000266156	0.004614557
fam114a2	1013.602654	-1.118614882	0.306836799	-3.645634695	0.000266733	0.004620145
dio2	3547.987668	2.030392797	0.557280921	3.643391908	0.000269069	0.004656169
chchd3	1650.044387	0.718293385	0.197185853	3.64272272	0.000269769	0.004663853
LOC107383013	133.8974862	-0.956122821	0.262734015	-3.639128419	0.000273562	0.004720744
erp44	3805.892693	-1.293739863	0.355509758	-3.639112104	0.00027358	0.004720744
bbox1	300.0258398	1.230928497	0.338617648	3.635157543	0.000277811	0.004789205
LOC107379482	34211.3851	-6.612702515	1.820311025	-3.632732222	0.000280436	0.004829879
LOC107380427	36.35013767	1.491529446	0.410621881	3.632367186	0.000280833	0.004832138
tex2	178.6556205	1.472498034	0.405511647	3.631210212	0.000282095	0.004849263
LOC107385534	209.5505777	-2.759849363	0.760474327	-3.62911576	0.000284394	0.004884153
foxred1	880.9430026	-1.156992686	0.319013425	-3.62678369	0.000286974	0.004910212
LOC107379499	1893.114599	-1.101081296	0.30354402	-3.627418834	0.000286269	0.004910212
LOC107374533	124.9900868	1.47396442	0.406412766	3.626767027	0.000286992	0.004910212
calcoco2	3685.402976	0.802197479	0.22116874	3.627083455	0.000286641	0.004910212
LOC107388745	25.67246472	3.384640004	0.933455324	3.625926081	0.000287928	0.004921587
LOC107391259	23.50221507	2.317954556	0.63961173	3.624002572	0.000290079	0.004953694
stau2	7994.019669	0.817663054	0.225654197	3.623522482	0.000290618	0.004958242
LOC107395994	45.0591541	-1.219371571	0.336560302	-3.623040394	0.00029116	0.004962836
fam134b	26.27453365	2.255750244	0.623222365	3.619495017	0.000295178	0.005017477
LOC107394644	336.6921928	-1.207610559	0.333641908	-3.619481034	0.000295194	0.005017477
nup37	233.6113018	-1.036233542	0.286272737	-3.619742321	0.000294897	0.005017477
psmd14	2196.166982	-1.253873392	0.346637576	-3.617246015	0.000297754	0.005056257
LOC107392952	32657.71072	1.039246613	0.287348839	3.616672392	0.000298415	0.005062739
dync1h1	484.6079821	-1.116866848	0.309093748	-3.613359559	0.000302255	0.005123111
hras	174.5903917	-2.280594929	0.631228595	-3.61294616	0.000302738	0.005126507
LOC107383014	1216.595974	1.665092796	0.461107921	3.611069603	0.000304937	0.005149351
LOC107381689	89.87566697	-2.493016282	0.690306385	-3.611463456	0.000304474	0.005149351
LOC107386935	1761.474268	1.41940892	0.393049758	3.611270303	0.000304701	0.005149351
LOC107380337	7.726766228	3.457758025	0.958683901	3.606775936	0.000310025	0.005230415
LOC107382421	1321.164669	0.597512014	0.165961429	3.600306517	0.000317842	0.005357323
LOC107372504	52.54276145	1.378384773	0.383055406	3.598395305	0.000320187	0.005391837
LOC107384573	25719.01515	0.866485457	0.240922641	3.596529801	0.000322491	0.005425607
mthfr	187.5973506	-1.15737319	0.32204815	-3.593789281	0.000325903	0.005477951
accs	303.9181098	1.10638785	0.308008635	3.592067633	0.000328065	0.005504095
LOC107380659	5.05766139	3.327579962	0.926310685	3.592293616	0.00032778	0.005504095
LOC107387693	24.40045576	-2.349219224	0.654370485	-3.590044595	0.000330621	0.005541873
LOC107385718	69.91004761	2.746416372	0.765079097	3.589715604	0.000331039	0.005543758
nt5dc2	583.0982539	1.494137146	0.416379339	3.588403666	0.000332709	0.005566593
cenpo	513.7199964	-1.029018386	0.286912129	-3.586528001	0.00033511	0.00560161
LOC107391066	12363.90176	1.844044561	0.514400188	3.584844255	0.000337279	0.00563269
spns1	928.2234562	-0.810388978	0.22609713	-3.584251506	0.000338046	0.005640312
LOC107372534	783.6411181	0.953754574	0.266165253	3.583317372	0.000339258	0.005655337
LOC107374313	19.81884391	2.253929122	0.629166206	3.582406523	0.000340443	0.005669897
arg2	146.1432999	-5.092982104	1.422530384	-3.580227293	0.000343295	0.00571216
aldh4a1	13546.38812	0.719167535	0.200887265	3.579955822	0.000343652	0.005712866
LOC107376198	19408.78175	1.100739988	0.3075272	3.579325625	0.000344482	0.005721424
LOC107378310	458.7277523	-2.827039626	0.789908807	-3.578944304	0.000344985	0.005724545
LOC107389584	94.56050516	1.183696028	0.330923375	3.576948974	0.000347628	0.005763139
LOC107392445	926.8429615	-0.991816527	0.277327465	-3.576337194	0.000348442	0.005768721
LOC107385572	460.7758239	1.024288522	0.286416612	3.57621898	0.0003486	0.005768721
LOC107390727	69.0385035	-5.041383432	1.411323396	-3.572096549	0.000354135	0.005854986
LOC107395964	1189.521409	0.66285819	0.185749669	3.568556508	0.000358953	0.005929258
sh2d5	85.21521475	1.043123049	0.292349869	3.568064023	0.000359629	0.005935016
LOC107374368	59.42827638	1.527321374	0.428295973	3.566041869	0.000362413	0.005975547
LOC107379157	26.24998261	2.662273007	0.746823438	3.564795735	0.00036414	0.005998566
LOC107394048	2687.006992	-0.899773656	0.252449414	-3.56417407	0.000365004	0.006007352
LOC107381889	19.54963306	-4.116897333	1.155861394	-3.561756933	0.000368381	0.006057456
LOC107373094	1896.711373	1.628828609	0.457783946	3.558072804	0.000373586	0.006137481
LOC107392115	118.0728302	-1.467758546	0.413304385	-3.551277456	0.000383366	0.006286788
LOC107393149	4245.764042	1.847643858	0.520270081	3.551316759	0.000383309	0.006286788
edem2	379.4114196	-0.823829565	0.232325888	-3.546008457	0.000391114	0.006408057
LOC107379063	55.75281433	2.446083328	0.690140572	3.544326226	0.000393618	0.006436118
LOC107394483	561.3060632	-0.963795176	0.271930197	-3.544274179	0.000393696	0.006436118
LOC107387615	1057.530802	-0.962126758	0.27146938	-3.544144681	0.000393889	0.006436118
LOC107374250	134.3714172	-2.571784538	0.725777842	-3.543487262	0.000394872	0.006446389
upp1	396.3962174	-4.00631366	1.130841446	-3.542772221	0.000395945	0.00645809
sars	2535.432288	-1.131451894	0.319396608	-3.54246684	0.000396403	0.006459773
LOC107393724	613.0132709	1.488079495	0.420295347	3.540556669	0.000399284	0.006500885
fbf1	1615.60979	-1.523766521	0.430471186	-3.53976426	0.000400485	0.006514597
LOC107378144	239.6447467	1.489075803	0.420884266	3.537969754	0.000403216	0.006547309
LOC107378919	271270.1658	-4.538289939	1.282727685	-3.537999524	0.000403171	0.006547309
clta	1657.821527	-0.812984348	0.229822772	-3.537440355	0.000404025	0.006554591
adra1d	57.62754728	1.307919936	0.369794998	3.536878385	0.000404886	0.006559509
LOC107384706	238.5082199	1.043809373	0.295130601	3.53677108	0.000405051	0.006559509
ergic1	2536.690709	-1.119231941	0.316595897	-3.535206713	0.000407456	0.006592592
LOC107396619	230.7632608	-2.370852387	0.670903584	-3.53381983	0.0004096	0.006621384
LOC107382961	17066.92257	1.057551328	0.299372567	3.532559244	0.000411558	0.006647119
shank3	57.31057597	1.888126114	0.534867475	3.530082126	0.000415431	0.006703708
galnt16	5072.054821	-1.149902198	0.325783286	-3.529653756	0.000416104	0.006708613
heatr3	425.8238412	-1.400180627	0.397111441	-3.525913591	0.000422025	0.006798039
nagk	1119.409191	-0.943100745	0.267758349	-3.52220855	0.000427967	0.006887658
LOC107382419	172.2417311	-0.777018972	0.220668383	-3.521206621	0.000429588	0.006907619
st3gal4	2073.39974	0.744296096	0.211574813	3.517886102	0.000434999	0.006988446
LOC107385734	81.63267126	-3.116475205	0.886488719	-3.5155272	0.000438882	0.007044324
slc8b1	1622.736561	-0.953360717	0.271203	-3.515302985	0.000439253	0.007044324
LOC107391483	116.869419	1.629767914	0.463992985	3.512483954	0.000443939	0.007113199
csgr06h19orf54	84.36661871	-2.352454846	0.669955262	-3.511361101	0.000445818	0.007137022
eif5b	593.2661855	-0.944897581	0.269221007	-3.509746852	0.000448534	0.007174167
inpp5j	9.99253853	2.105751706	0.600205325	3.508385577	0.000450835	0.007204639
stk16	266.5507185	-0.674166634	0.192178084	-3.508030777	0.000451437	0.007207915
LOC107374000	12671.28901	1.19758441	0.341489018	3.506948533	0.000453277	0.007230939
LOC107396521	4.313150867	3.510643076	1.002094308	3.503306075	0.000459521	0.007324122
LOC107376029	6.964943874	2.82407253	0.806279467	3.502597603	0.000460745	0.007330767
iyd	7697.210604	1.048193164	0.29924417	3.502802293	0.000460391	0.007330767
purg	37.9792661	2.392268788	0.68312874	3.501929646	0.000461902	0.00734274
LOC107384188	15.20943724	-3.616791227	1.033073492	-3.501000902	0.000463514	0.007356869
LOC107388144	11.81014358	-3.544846782	1.012538099	-3.500951505	0.0004636	0.007356869
LOC107391876	193.825248	0.875145626	0.250195867	3.497842059	0.000469039	0.00743668
ppcs	760.4481832	1.130979764	0.323361938	3.497566139	0.000469524	0.007437578
scfd1	1193.906393	-1.017274373	0.290870488	-3.497344743	0.000469914	0.007437578
LOC107373789	6.026977689	-3.676551631	1.051322651	-3.497072596	0.000470394	0.007438691
kiaa1191	3428.395944	0.778606377	0.222675104	3.496602732	0.000471223	0.007438855
pamr1	305.5305009	1.698505141	0.48575819	3.496606288	0.000471217	0.007438855
LOC107386286	16.60029239	1.974062726	0.564649596	3.496084543	0.000472139	0.007440388
LOC107383710	87.21141154	1.249086005	0.357269809	3.496198037	0.000471938	0.007440388
LOC107391395	70.90402081	-2.811606951	0.804622456	-3.494318274	0.000475274	0.007483301
LOC107386720	25.58101515	1.865847289	0.5340044	3.494067255	0.000475721	0.007483856
LOC107373942	33.75391113	-4.833103508	1.383810844	-3.492604159	0.000478335	0.007518466
LOC107387428	2248.915645	-0.735381624	0.210656248	-3.490908196	0.000481382	0.007553285
gnmt	3756.577088	1.07713111	0.308553105	3.490909969	0.000481378	0.007553285
lcn2	9108.822306	1.465293908	0.419785335	3.490579082	0.000481975	0.00755607
LOC107397350	367.2541916	-0.974615371	0.279297213	-3.48952774	0.000483875	0.007579315
rps6kl1	7.047515681	-3.129675176	0.897220054	-3.488191288	0.0004863	0.007610742
adam8	19.63304855	-3.938827121	1.129805136	-3.486288913	0.000489772	0.00763971
LOC107378670	554.6017835	1.009137246	0.289480696	3.486026047	0.000490253	0.00763971
eif4b	3199.420118	-0.661313442	0.189702819	-3.486049623	0.00049021	0.00763971
LOC107385524	665.5296436	-0.905642259	0.259763546	-3.486410135	0.00048955	0.00763971
LOC107386982	197.2476892	0.978021185	0.280549535	3.486090919	0.000490134	0.00763971
LOC107383314	438.9083654	-2.770350899	0.794856174	-3.485348659	0.000491496	0.007646115
LOC107373492	2906.471378	1.434763221	0.411656205	3.485343361	0.000491506	0.007646115
hand1	208.4388715	0.770794403	0.221355332	3.482158734	0.000497389	0.007731013
fgf13	12.84859859	2.25489085	0.647707364	3.481341999	0.000498908	0.007747999
LOC107386128	924.6409205	2.122160036	0.610236997	3.47759976	0.000505925	0.00783078
LOC107379521	50.71443825	1.809727249	0.520390825	3.477630967	0.000505866	0.00783078
LOC107389827	9.424889491	3.387529145	0.973978327	3.478033394	0.000505107	0.00783078
tpd52l2	76.76695974	-1.489288204	0.428254209	-3.477579844	0.000505962	0.00783078
yipf5	660.2158884	-1.153327367	0.331706675	-3.476949532	0.000507153	0.007842532
matn4	12.79851237	2.97382567	0.855602048	3.475711259	0.000509501	0.00787213
cers1	41.32890757	2.191579111	0.630997541	3.473197544	0.000514297	0.007939482
LOC107380514	376.2603335	2.178007659	0.627232692	3.472407748	0.000515812	0.007953767
LOC107383449	50.67068006	1.464152563	0.421671431	3.472259337	0.000516098	0.007953767
pgm2	1758.506286	-0.783805239	0.225750571	-3.471996706	0.000516603	0.007954806
LOC107375071	93.28597412	-4.752818628	1.369029934	-3.471668887	0.000517234	0.007957781
LOC107375049	49.93020597	-2.404689669	0.693282157	-3.468558427	0.000523259	0.008030077
LOC107372367	24.16596312	-1.587209172	0.457575314	-3.468738642	0.000522908	0.008030077
LOC107386892	3893.977088	1.2371267	0.356644465	3.468795459	0.000522797	0.008030077
abcd2	233.9914467	-1.917520039	0.55287219	-3.468288106	0.000523785	0.008031376
pdxdc1	345.0979238	-1.129718019	0.325796154	-3.467560944	0.000525205	0.008046348
LOC107394609	325.9875764	-0.853997812	0.246330806	-3.466873783	0.000526549	0.008053364
LOC107372912	34.81428831	1.625026859	0.4687249	3.466909605	0.000526479	0.008053364
tm9sf1	1103.314192	-0.802509219	0.231568273	-3.465540452	0.000529167	0.008081531
sdf4	2690.82067	-0.480813647	0.138743622	-3.465482888	0.00052928	0.008081531
rps6ka1	327.1815463	1.184183548	0.341875713	3.463783777	0.000532634	0.008125918
LOC107385950	20.0696265	3.223378462	0.930881507	3.462716187	0.000534752	0.008151381
gpr18	34.42616327	-3.162562261	0.915071941	-3.456080465	0.000548092	0.008347717
sema3g	26.15756239	-1.761544371	0.509854184	-3.454996398	0.0005503	0.008361453
LOC107380420	7.618989214	-3.954662158	1.144618071	-3.455005873	0.000550281	0.008361453
irak4	154.7685603	-2.590960264	0.749924786	-3.454960169	0.000550374	0.008361453
arsa	571.567531	1.246669195	0.360965645	3.453705947	0.00055294	0.008393416
pkn2	698.01869	0.678056995	0.196366433	3.45301885	0.00055435	0.0084078
spic	6.644487847	2.742853557	0.794435895	3.452580094	0.000555253	0.008414462
msrb3	700.1201086	-0.928627579	0.269220419	-3.449320754	0.000561999	0.008509597
pex2	191.7851096	1.190428595	0.345146042	3.449057645	0.000562547	0.008510801
LOC107392859	24.40563924	-2.841815034	0.824444974	-3.446943247	0.000566968	0.008570551
LOC107380805	8160.885106	-0.943825547	0.273925466	-3.445556055	0.000569886	0.008607501
agrn	286.2709834	1.129594482	0.327942952	3.44448471	0.000572149	0.008634508
LOC107382977	42.62911128	3.180838866	0.923726453	3.443485737	0.000574267	0.008659277
bysl	854.0025646	-1.010099541	0.293430193	-3.44238447	0.00057661	0.008687401
LOC107382552	8.645806764	2.237271967	0.650028731	3.441804742	0.000577847	0.008698826
ptger3	27.89052934	1.988589899	0.577820453	3.441536017	0.000578421	0.008700263
cda	2969.08533	1.568546887	0.455815708	3.44118656	0.000579169	0.008704303
LOC107385420	94.50664666	1.171591996	0.340568497	3.440106778	0.000581485	0.008710286
LOC107377436	65.95500771	-1.046691777	0.304248238	-3.440255839	0.000581165	0.008710286
LOC107382745	13.41214967	2.144403056	0.623273213	3.440550646	0.000580532	0.008710286
LOC107389970	40.36763555	-1.329538599	0.386470373	-3.440208334	0.000581267	0.008710286
LOC107383844	512.1691635	1.698535032	0.494031368	3.438111713	0.000585786	0.008767489
fras1	49.84865228	1.014726681	0.295239731	3.436958422	0.000588286	0.008797658
LOC107373793	5.925309221	-3.772405642	1.09815326	-3.435226921	0.000592058	0.008846785
pdap1	707.4142707	-0.961133355	0.279818341	-3.434847591	0.000592887	0.008851898
LOC107373095	193.2819548	1.6463332	0.479646927	3.432385586	0.000598296	0.008925323
hoxd4	10.91355245	2.16052206	0.629538523	3.431913982	0.000599338	0.0089262
kiaa1324	261.5903446	1.038984629	0.302733295	3.43201308	0.000599119	0.0089262
chst2	237.1301766	0.971380609	0.283118263	3.431006533	0.000601346	0.008948779
pigg	284.6156821	-1.056919911	0.308143054	-3.429965069	0.000603659	0.008974523
LOC107396456	100.8859614	1.217532389	0.354988161	3.429783081	0.000604064	0.008974523
LOC107388496	17.9744017	-3.45899349	1.008582877	-3.429558015	0.000604565	0.008974632
LOC107393632	5.497944757	3.594178406	1.048596701	3.427607965	0.000608924	0.00903196
LOC107373025	7.372065573	3.377714856	0.985942598	3.425873739	0.000612825	0.009082409
LOC107380988	12905.58347	0.881058136	0.25728246	3.424478051	0.000615982	0.009121749
LOC107379308	10.8581634	-3.902563316	1.139902801	-3.423593058	0.000617991	0.009143879
LOC107379516	14.31328441	-3.199280169	0.934539267	-3.423376932	0.000618483	0.009143879
LOC107385009	6.392412546	-4.189519725	1.224343094	-3.421851069	0.000621964	0.009187871
LOC107375713	4713.912039	-0.727461806	0.21262219	-3.421382348	0.000623037	0.009196245
sftpb	2146.143949	-2.574285461	0.752464244	-3.421139917	0.000623592	0.009196976
kiaa0513	57.8099115	-1.654697596	0.484823803	-3.412987536	0.000642549	0.009467015
LOC107390259	4.686578736	3.236006537	0.948191424	3.412819876	0.000642944	0.009467015
LOC107379963	147.8496711	1.260111729	0.36927076	3.412433008	0.000643858	0.009472786
LOC107390211	164.3207738	-2.6272581	0.770121659	-3.411484495	0.000646102	0.009498114
epb41l3	1253.35821	-0.855823517	0.251009625	-3.409524705	0.000650762	0.009558886
LOC107395692	8.982764873	-4.313931328	1.265351072	-3.409276226	0.000651355	0.00955987
rnf217	37.26042008	-1.71672391	0.503724093	-3.408063925	0.000654256	0.009594694
jak1	1613.247321	-1.439936369	0.422655834	-3.406876834	0.000657108	0.009628748
LOC107373308	31.38746582	-2.853528623	0.837871697	-3.405686854	0.000659978	0.009663019
LOC107387421	752.7531366	1.059238955	0.311042547	3.405447149	0.000660558	0.009663719
wnt5a	189.241983	-1.426970492	0.419222401	-3.403850766	0.00066443	0.009712551
jmjd7	522.8793211	-0.777530088	0.228500314	-3.402752827	0.000667106	0.009743823
LOC107383561	29.1031825	2.610958807	0.767575479	3.401566202	0.000670009	0.009778364
ern1	1107.24705	-1.502699951	0.442086717	-3.399106769	0.000676063	0.009858803
ush1c	1351.603984	0.73773846	0.217103532	3.398095147	0.000678568	0.009887396
LOC107376130	830.9306383	0.98847092	0.290956595	3.397314026	0.000680508	0.00990772
LOC107373126	400.4153144	1.682018554	0.495388509	3.395352383	0.000685403	0.009963021
srp54	3066.918783	-0.646132835	0.190292381	-3.395474026	0.000685099	0.009963021
gmppa	1097.958816	-1.186292629	0.349426553	-3.394969899	0.000686361	0.009968975
LOC107390783	123.7604194	1.991686276	0.587004006	3.392968799	0.000691395	0.010034065
psma6	1396.740174	-0.956558698	0.281980909	-3.392281776	0.000693131	0.010051232
etaa1	618.6478521	1.014122447	0.299129265	3.390248184	0.000698294	0.01011802
LOC107378274	24.33517557	1.984137143	0.585800417	3.387053143	0.000706477	0.010228436
LOC107388588	180.1449925	-1.519891331	0.44883938	-3.386270007	0.000708496	0.010249506
dennd6b	159.9175028	-0.932434967	0.275404296	-3.385695075	0.000709982	0.01026283
LOC107388278	27.23546607	2.329061848	0.687997637	3.38527594	0.000711067	0.010270345
serpinc1	20201.07034	0.851081577	0.251423296	3.385054573	0.000711641	0.010270467
mapre1	253.9133741	-1.108829034	0.327599641	-3.384707721	0.000712541	0.010275291
LOC107381637	15.87845441	-1.578352779	0.466468498	-3.383621372	0.000715366	0.01029968
LOC107392150	312.5925852	-1.517437675	0.448453954	-3.38370899	0.000715138	0.01029968
abcb11	21.16351201	2.147080395	0.634949527	3.381497745	0.000720918	0.010371405
LOC107378236	8.21129621	4.076744128	1.205841565	3.380828996	0.000722675	0.010388454
LOC107376910	17.30558749	2.594963749	0.767755934	3.379933174	0.000725035	0.010414133
LOC107378050	12.72740708	1.90174873	0.562744371	3.379418484	0.000726393	0.01042541
LOC107377276	520.5669239	1.353669627	0.400803121	3.377392931	0.000731764	0.010494205
lin7a	111.4820084	1.064129903	0.315111195	3.376998089	0.000732816	0.010500993
yap1	196.9045828	0.856922444	0.253916543	3.374819278	0.000738642	0.01057614
LOC107372582	371.4486277	-1.189493442	0.352514823	-3.374307592	0.000740016	0.010587477
smoc1	4580.924302	0.819961715	0.243145895	3.372303345	0.000745423	0.010648063
aimp1	1278.598828	-1.009559234	0.299356196	-3.37243474	0.000745067	0.010648063
psat1	813.933974	-2.3035331	0.683321545	-3.371082207	0.000748735	0.010670209
zhx3	652.8333124	1.241750064	0.368337777	3.371226472	0.000748343	0.010670209
LOC107396144	4322.827525	-0.827380868	0.245422536	-3.371250577	0.000748278	0.010670209
napa	1837.513788	-0.647612902	0.192126077	-3.370770436	0.000749583	0.01067392
lyz	208.7439685	-2.698106769	0.800669443	-3.369813589	0.00075219	0.010702664
mark1	69.99194072	1.665054587	0.494141146	3.369593079	0.000752793	0.01070285
LOC107391137	38.94104152	-3.523227462	1.046375171	-3.367078616	0.00075969	0.010792473
pdzrn3	84.25776301	-1.363666932	0.405053126	-3.366637224	0.000760907	0.010801315
cables1	544.4979141	1.475783402	0.43884532	3.362878296	0.000771344	0.010940916
slc9a3r2	19.13384444	2.708072583	0.805417908	3.362319802	0.000772906	0.010954519
ogfod1	712.333268	-1.408972185	0.419205344	-3.361054924	0.000776454	0.010996232
rint1	424.4674257	-0.992601006	0.295513235	-3.358905415	0.000782518	0.011073489
LOC107381708	679.0766262	2.205697004	0.656902759	3.357722238	0.000785875	0.011112339
impact	150.9294792	-0.808622983	0.240926543	-3.356305098	0.000789914	0.011134781
dio1	1884.122915	1.699099116	0.506184129	3.356681921	0.000788838	0.011134781
LOC107374208	654.9658125	1.320307479	0.393351708	3.356557124	0.000789194	0.011134781
LOC107377923	187.1063105	-1.103147645	0.328672283	-3.356375642	0.000789712	0.011134781
LOC107376289	10603.90763	1.453630885	0.433143308	3.356004489	0.000790773	0.01113825
LOC107386417	8804.89051	-1.10698564	0.32994261	-3.355085422	0.000793405	0.011149393
LOC107389452	26.40709117	-2.792253639	0.832168334	-3.355395205	0.000792517	0.011149393
LOC107396026	818.7557207	-0.894150188	0.266503351	-3.355117994	0.000793311	0.011149393
LOC107387362	14881.41214	0.77164935	0.23024245	3.351464297	0.000803854	0.011287502
swi5	359.8787654	-2.103822505	0.628035572	-3.34984609	0.000808565	0.011344881
bcap31	2311.469619	-0.564560985	0.168566162	-3.349195226	0.000810467	0.011357723
LOC107380741	132.4412269	-1.185556676	0.353992071	-3.349105172	0.00081073	0.011357723
LOC107378292	389.8151486	1.088716936	0.325135167	3.348505626	0.000812486	0.011373556
ubtd2	476.4014751	-1.006478994	0.300612554	-3.348093692	0.000813695	0.011381707
LOC107383951	708.0421729	1.501742305	0.448587582	3.347712613	0.000814815	0.011388601
LOC107396718	346.62144	1.054906837	0.315204497	3.346737903	0.000817685	0.011419933
LOC107396907	477.7415498	1.532489815	0.458000896	3.346041085	0.000819742	0.011439878
LOC107375971	99.0632113	4.128127195	1.23397254	3.345396321	0.000821651	0.011457708
LOC107374739	142.644749	-1.479501636	0.442363161	-3.344540791	0.000824189	0.011484291
igfbp4	1241.00689	1.219898562	0.364803923	3.343984219	0.000825844	0.011498538
grk1	8.873113885	-2.880675786	0.862006406	-3.341826424	0.000832291	0.011579422
lrrc2	15.99821985	-3.577254711	1.070676571	-3.341116082	0.000834423	0.011600207
mast3	50.00623083	-1.81999825	0.545006766	-3.339404871	0.000839581	0.011662987
LOC107384870	9.852354476	-3.065175211	0.918034531	-3.338845227	0.000841274	0.01167758
LOC107373533	512.1741995	1.528220294	0.45783451	3.337931632	0.000844045	0.011707099
LOC107392571	153.7615987	0.957269495	0.286852859	3.337144684	0.000846439	0.011731344
plxna4	174.6599911	1.248348345	0.374116574	3.336789734	0.00084752	0.011737382
itgb5	998.0392797	0.845296812	0.253355126	3.336410932	0.000848676	0.011744437
LOC107387496	2082.575786	1.076865438	0.322831252	3.33569142	0.000850876	0.011765912
epha7	25.6676972	1.593756355	0.477962147	3.334482373	0.000854583	0.011808195
sgcb	3449.486442	0.679196303	0.20371948	3.33397818	0.000856134	0.011820631
ehf	39.70612227	1.378334729	0.413758945	3.331250584	0.000864567	0.01192801
itm2a	529.4586743	0.978289912	0.293829647	3.329445896	0.00087019	0.011996469
LOC107373042	3439.853437	0.988240983	0.296854809	3.329038147	0.000871465	0.012004938
agtrap	50.33487459	-2.822936286	0.848234054	-3.328015743	0.000874669	0.012039955
micu3	348.8271985	-0.866010591	0.26035291	-3.326295028	0.000880087	0.012096206
LOC107380314	450.0706939	1.103629251	0.331778092	3.326407857	0.000879731	0.012096206
LOC107372444	190.368511	1.554903483	0.467542695	3.325693036	0.00088199	0.012113196
dnajc17	175.885009	0.86651603	0.260615471	3.324883311	0.000884555	0.012139255
LOC107387783	112.0842572	1.105876035	0.332846284	3.322482746	0.000892202	0.012170652
inpp5d	123.4910586	-2.716725213	0.817667611	-3.322530056	0.000892051	0.012170652
LOC107386182	41.63654647	-4.223738484	1.270781428	-3.32373325	0.000888211	0.012170652
pla1a	6664.094709	0.820953769	0.247053753	3.322976305	0.000890625	0.012170652
LOC107390583	1282.365594	1.546355924	0.465276067	3.323523459	0.000888879	0.012170652
LOC107376497	335.2392548	0.934839259	0.281266508	3.323677842	0.000888388	0.012170652
LOC107376602	8.891277254	3.512335978	1.057006767	3.322907749	0.000890844	0.012170652
rpn1	10003.48109	-0.728054117	0.219118891	-3.322644223	0.000891686	0.012170652
alg12	1160.870209	-0.867300505	0.261172293	-3.320798291	0.000897604	0.012235155
LOC107392486	2605.461656	1.25097294	0.376738254	3.320536016	0.000898448	0.012237477
LOC107381848	67.19876054	2.997408348	0.903451345	3.317730795	0.000907519	0.012351776
grm5	5.786881236	2.821353538	0.850940891	3.315569353	0.000914566	0.012438378
LOC107373087	1863.676089	0.951926238	0.287281353	3.31356779	0.000921138	0.012518379
LOC107388599	86.7596008	1.53767188	0.46417127	3.312725239	0.000923917	0.012546765
tmed2	7228.23607	-0.772900065	0.233498632	-3.310083913	0.00093268	0.012656308
LOC107393708	9.518541688	-3.006244798	0.908954102	-3.307366996	0.000941774	0.012770177
LOC107380692	141.5569368	-2.204227732	0.666583224	-3.306755484	0.000943832	0.012777165
LOC107373276	139.6818743	1.587756674	0.480179558	3.306589476	0.000944392	0.012777165
LOC107383968	1918.51166	-1.202144573	0.363560511	-3.306587317	0.000944399	0.012777165
LOC107376316	10.22954508	2.19828504	0.664896206	3.306207826	0.000945679	0.012784963
LOC107374551	112.9860326	0.811822165	0.24575851	3.303332882	0.000955429	0.012907171
hyi	3889.747092	0.932710344	0.282617877	3.300252462	0.000965979	0.013039997
dclre1c	224.4896362	-0.725882531	0.219962164	-3.300033588	0.000966733	0.013040483
pgm3	1770.626631	-0.698188203	0.211623233	-3.299203938	0.000969594	0.013069385
LOC107385758	60.10178347	-2.774585225	0.841316989	-3.297907044	0.000974084	0.013120164
cldn15	173.5914934	1.52899739	0.463807549	3.296620318	0.000978557	0.013170651
LOC107396463	2194.598273	-0.925259364	0.280690912	-3.296363809	0.000979451	0.013172926
LOC107382749	33.06796335	1.758122973	0.533398833	3.296075778	0.000980456	0.013173264
LOC107389844	6897.697796	1.55096894	0.470579055	3.295873292	0.000981163	0.013173264
LOC107390377	82.90647221	1.310592647	0.397663424	3.295733446	0.000981651	0.013173264
dhrs7b	1242.739782	-0.554994196	0.168583383	-3.29210498	0.000994405	0.013334565
gfer	193.579933	-1.062140354	0.322694399	-3.291474405	0.000996637	0.013347215
LOC107372543	15.08982518	-3.820442929	1.160742332	-3.291378995	0.000996975	0.013347215
slc9a8	1815.865228	-0.949719301	0.288561803	-3.291216267	0.000997552	0.013347215
LOC107387936	27.8716464	1.665997855	0.506254197	3.290832678	0.000998913	0.013355593
syngr3	45.3789625	-2.971396668	0.903156145	-3.290014339	0.001001823	0.013374812
LOC107391381	25.05823739	-4.472253497	1.359283923	-3.290154043	0.001001325	0.013374812
rars	709.6211034	-0.786150362	0.239021388	-3.289037732	0.001005305	0.013411454
LOC107388685	1862.623071	-1.754590271	0.533566119	-3.288421453	0.001007509	0.013430989
smoc2	312.9628287	1.384185822	0.420971748	3.288072958	0.001008757	0.013437767
LOC107395370	4356.215174	1.136815843	0.345784688	3.287640784	0.001010307	0.01344855
LOC107396403	1422.605126	-3.779000642	1.149688721	-3.286977226	0.00101269	0.013468857
LOC107393856	217.5734404	1.396463988	0.424869916	3.286803642	0.001013315	0.013468857
LOC107393991	151.724339	-2.398719598	0.73001116	-3.285867023	0.00101669	0.013503842
LOC107383917	70.73924045	2.130016437	0.648741005	3.283307856	0.001025966	0.013617089
LOC107380073	266.7961978	-3.772612083	1.149384852	-3.28228798	0.001029684	0.013656464
LOC107390646	641.0023147	-1.456096805	0.443765497	-3.281230322	0.001033553	0.013697782
LOC107386965	12.01205883	-4.599264357	1.401791196	-3.280991041	0.00103443	0.013699416
adcy5	16.47782339	-2.344831074	0.714775351	-3.280514739	0.001036179	0.013712574
LOC107381196	23.47673797	-2.373784986	0.723767598	-3.279761338	0.001038949	0.013729244
LOC107396980	105.1421209	-1.179022196	0.359465261	-3.279933622	0.001038315	0.013729244
LOC107386381	307.2216336	0.857636083	0.261630687	3.278040868	0.001045303	0.01380316
cdk5rap3	772.4405429	-0.975345869	0.297589195	-3.277490871	0.001047341	0.013817849
LOC107379354	10.96701813	-2.659904527	0.811607023	-3.277330593	0.001047936	0.013817849
scara5	106.0225061	1.10646549	0.337693951	3.276533343	0.001050899	0.013846871
ppic	558.213753	-0.83621186	0.255324313	-3.275096877	0.001056257	0.01390739
psmc5	2949.99403	-0.99924058	0.3051256	-3.274850025	0.001057181	0.013909468
LOC107386143	341.1183344	-1.172914332	0.358319744	-3.27337344	0.00106272	0.013972226
tnfsf13b	71.2927983	-2.713009076	0.828916622	-3.272957741	0.001064284	0.013982674
ca5a	6163.999004	1.590635475	0.486048272	3.272587453	0.001065679	0.013990887
cdo1	24291.53113	0.873740605	0.267040573	3.271939524	0.001068124	0.014012864
LOC107387013	604.7788181	1.114425793	0.340629019	3.271670143	0.001069142	0.014016101
dpm1	971.2405416	-1.029394451	0.314852455	-3.269450293	0.001077567	0.014106186
aqp9	3306.383606	-1.193571601	0.365067906	-3.269450922	0.001077564	0.014106186
LOC107375461	5850.787381	0.779986106	0.23864878	3.268343152	0.001081791	0.014151293
atp7b	576.4843717	1.132567526	0.346603847	3.26761384	0.001084582	0.014177598
LOC107390406	31.02764999	1.754475496	0.537005697	3.267145036	0.00108638	0.014180694
spcs1	1939.291052	-0.809244605	0.247684421	-3.267240638	0.001086013	0.014180694
clptm1l	1901.385385	-0.920790885	0.281897515	-3.266402992	0.001089231	0.014207703
LOC107388440	21.88516615	-2.863332276	0.876868512	-3.265406655	0.00109307	0.014247551
LOC107390484	40.2224219	2.896858205	0.887587429	3.263744066	0.001099504	0.014321143
LOC107381435	8940.893046	3.84296545	1.178997302	3.25952014	0.001116009	0.014525699
ntrk1	115.3846589	1.271796478	0.390233533	3.259065075	0.0011178	0.014527032
LOC107387743	16.90452123	-3.412876506	1.047164198	-3.259160802	0.001117423	0.014527032
cltb	207.3856603	-0.96436773	0.295935063	-3.258713986	0.001119184	0.014527032
mat2a	3596.289093	-1.517707509	0.465742691	-3.258682396	0.001119309	0.014527032
qpctl	864.2420765	-1.829163981	0.561643879	-3.256803911	0.001126742	0.014613069
LOC107397014	14666.78588	0.964257537	0.296121362	3.256291715	0.001128777	0.014629016
tmem97	1970.708915	0.757938012	0.232831779	3.2553031	0.001132714	0.014669576
LOC107379397	368720.8281	1.186070558	0.364397599	3.254880277	0.001134402	0.014680969
LOC107390372	3250.761512	1.375657954	0.42280033	3.253682306	0.001139196	0.014732521
LOC107390877	414.9794697	1.254330081	0.385579618	3.253102662	0.001141522	0.014752108
LOC107395152	138.7174658	1.538759058	0.473288981	3.251204062	0.001149173	0.014840427
anos1	40.90301466	1.609887946	0.495258511	3.250601271	0.001151612	0.014861362
LOC107389093	7.30731685	-4.205509097	1.294710267	-3.248224103	0.001161278	0.014947356
LOC107393397	843.681792	0.870110059	0.267891403	3.247995451	0.001162211	0.014947356
LOC107396447	1300.865308	4.747055511	1.461210153	3.248715116	0.001159275	0.014947356
LOC107372360	12.99727139	-3.017294421	0.928853881	-3.248405894	0.001160536	0.014947356
sec61b	8954.728376	-1.54005044	0.474160487	-3.247951866	0.001162389	0.014947356
LOC107394419	42.8501958	1.893419288	0.583005782	3.247685266	0.001163479	0.014950786
LOC107388621	226.5226877	1.414542296	0.43583692	3.245577028	0.001172128	0.014986464
LOC107385010	48.0233791	-2.667066823	0.821712376	-3.245742552	0.001171447	0.014986464
LOC107376361	99.36230204	-4.634331772	1.427813475	-3.245754333	0.001171399	0.014986464
LOC107384406	2696.690565	-0.905456752	0.27892802	-3.246202199	0.001169557	0.014986464
tmco1	1985.483319	-0.943790938	0.290791637	-3.245591754	0.001172068	0.014986464
LOC107383193	396.7698038	1.127716115	0.347453414	3.24566135	0.001171781	0.014986464
hm13	1815.473125	-1.090372232	0.335974586	-3.245400922	0.001172854	0.014986464
vcam1	186.9698981	1.424002388	0.438705972	3.24591521	0.001170737	0.014986464
ankmy1	44.74166523	1.239089332	0.381889187	3.244630575	0.001176031	0.015016501
LOC107376947	5.164677896	2.796083469	0.861895108	3.244111078	0.001178178	0.015018646
LOC107380336	14.54817743	2.615998535	0.806413853	3.243990074	0.001178679	0.015018646
pdzd3	706.8100674	1.647546324	0.507873396	3.244009902	0.001178596	0.015018646
sdccag3	468.2555499	0.693414976	0.213813909	3.243077026	0.001182462	0.015056301
eif4e3	1126.390474	0.937597052	0.289142625	3.242680161	0.001184111	0.015066729
LOC107374602	118.3442779	0.918196367	0.283189248	3.242341908	0.001185517	0.015074069
LOC107376244	4.854458466	-3.24883401	1.002245798	-3.241554135	0.001188799	0.015094799
LOC107380031	44.28695672	-2.299103171	0.709260076	-3.241551653	0.001188809	0.015094799
fbxo48	84.46622266	1.491120765	0.460066012	3.241101767	0.001190687	0.015108085
map2k1	828.9345118	1.013413315	0.312695781	3.240892195	0.001191562	0.015108645
LOC107377335	261.6280752	-1.081921219	0.333937743	-3.239889001	0.001195762	0.015140768
LOC107373367	412.3014234	-1.238840313	0.382358509	-3.239996717	0.001195311	0.015140768
LOC107390226	939.668307	1.268950194	0.391698378	3.239610542	0.001196931	0.015145006
LOC107380548	9.613912737	-3.789745699	1.170004654	-3.239086005	0.001199134	0.015162329
LOC107377208	877.946985	0.718758686	0.222147683	3.235499364	0.001214302	0.015343435
LOC107383602	6960.322768	-1.017874179	0.314720019	-3.234221264	0.001219749	0.015401558
cdc14b	413.8024353	1.342336824	0.415079031	3.233930707	0.001220991	0.015406529
canx	9897.92876	-1.007139753	0.311481126	-3.233389343	0.001223307	0.015425046
prelp	37.34774675	1.174098061	0.363181687	3.232811847	0.001225783	0.015445542
sec31a	1494.396727	-1.628274879	0.503995058	-3.230735806	0.00123472	0.015547376
arhgap25	51.92256056	-2.12260967	0.657660431	-3.22751616	0.0012487	0.015664549
ahcy	3450.366291	0.712892282	0.220870697	3.227645365	0.001248136	0.015664549
rtcb	2864.392885	-0.431824882	0.133764856	-3.228238684	0.00124555	0.015664549
LOC107393020	21.06395129	-2.598941633	0.8052736	-3.227402008	0.001249198	0.015664549
LOC107387990	43.43868899	1.606620101	0.497789805	3.22750704	0.00124874	0.015664549
hgf	279.8551151	1.465168517	0.453951245	3.22759004	0.001248377	0.015664549
mcfd2	11334.41619	-0.731031147	0.226553039	-3.226754987	0.001252026	0.015674921
LOC107387982	229.5533481	-2.64938131	0.821100916	-3.22662082	0.001252613	0.015674921
tmem108	276.2898072	0.723583383	0.224229778	3.226972747	0.001251074	0.015674921
LOC107380403	111.1776411	1.282046092	0.397361869	3.226394361	0.001253605	0.015676533
ptpn4	301.82352	0.855449415	0.265387855	3.223393232	0.001266815	0.015830833
naaa	390.379412	-0.955778527	0.296755531	-3.220760619	0.001278509	0.015965984
sod2	2164.025393	0.775872493	0.240933044	3.220282611	0.001280643	0.015981648
myadml2	4.721035283	-3.896475596	1.210266626	-3.219518339	0.001284061	0.01600233
gabpa	1029.875833	0.831256948	0.258181523	3.219660876	0.001283423	0.01600233
prima1	352.6589386	-2.092472995	0.649984964	-3.21926369	0.001285202	0.016005571
LOC107394512	511.4924432	0.814386799	0.253010312	3.218788953	0.001287332	0.016021111
LOC107384072	29.15835073	1.337735327	0.415639353	3.218500169	0.001288629	0.016026275
chd2	1386.993394	0.827930235	0.257283929	3.217963275	0.001291043	0.016045321
spry1	876.5601656	1.128886172	0.350854687	3.217531973	0.001292986	0.016058481
LOC107374889	20.8876995	2.903432843	0.902814108	3.215980805	0.001299995	0.016134504
slamf6	115.6539481	-2.371786769	0.737883227	-3.214311805	0.001307576	0.016217512
slc35c2	2161.06612	-0.756378033	0.235432129	-3.212722228	0.001314834	0.016263434
LOC107389529	659.3932136	-1.328632659	0.413554244	-3.212716776	0.001314859	0.016263434
brpf1	176.2998886	1.150240192	0.358007612	3.212893111	0.001314052	0.016263434
ak4	1036.919013	0.982737366	0.305836883	3.213272895	0.001312315	0.016263434
crispld1	23.84409302	1.856041407	0.577820433	3.212142219	0.001317491	0.01628491
aspg	2115.005609	1.018021101	0.317127494	3.210131949	0.001326741	0.016388087
tead1	187.0838907	1.103975063	0.34400823	3.209153052	0.001331266	0.016432815
cpa6	10.49665766	2.625309212	0.81834216	3.20808256	0.001336231	0.016482908
spats2	424.4662875	-1.14061286	0.355614978	-3.207437619	0.001339231	0.016505292
edem3	1501.466263	-0.827355589	0.257959992	-3.207301965	0.001339863	0.016505292
slc35b4	377.0116339	-1.532202427	0.477861262	-3.206375052	0.001344187	0.016536135
LOC107392173	39.83486814	-3.23991705	1.010401139	-3.206565121	0.001343299	0.016536135
esrrg	85.66561375	1.438756535	0.448797847	3.205800883	0.001346872	0.016557954
LOC107374795	110.5227442	-0.872163318	0.272083389	-3.205500059	0.00134828	0.016564064
LOC107388261	91.69121455	-1.166735719	0.364036432	-3.204997126	0.001350638	0.016572318
LOC107374156	22.05173711	1.974557648	0.61609283	3.204967744	0.001350776	0.016572318
myo1c	805.6093076	-1.04693457	0.326688778	-3.204684828	0.001352104	0.016577421
LOC107388357	135.3444774	1.148829159	0.358575905	3.203866024	0.001355956	0.016602233
LOC107383350	49.59831955	1.297195939	0.404882929	3.203879061	0.001355894	0.016602233
LOC107384267	10.53245285	-2.460565815	0.768112289	-3.20339337	0.001358183	0.01661831
wnt11	85.12712353	1.217793267	0.380281132	3.202349958	0.001363113	0.016667403
tmem88	131.8747967	0.778536413	0.24317454	3.201553959	0.001366885	0.016702283
fdx1	1473.791945	1.171422901	0.366171654	3.199108638	0.001378532	0.01682198
slc25a34	3786.316465	0.687232287	0.214819625	3.199113155	0.001378511	0.01682198
ptprz1	7.522028132	3.157058833	0.987466871	3.197128863	0.001388029	0.016926502
plcb1	8.650722332	2.868444265	0.897504635	3.196021673	0.001393366	0.016980193
ddx47	943.7301559	-1.272426182	0.398209305	-3.195370286	0.001396515	0.017007162
LOC107373213	262.7280704	1.233082321	0.38598114	3.194669876	0.001399909	0.017037067
tc2n	55.27226097	-2.493503994	0.780573506	-3.194451229	0.00140097	0.017038565
LOC107372463	2120.106807	0.820308763	0.256881542	3.193334783	0.001406398	0.017089569
b4galt5	179.4411021	2.003840307	0.627533192	3.193202101	0.001407044	0.017089569
tmem179	63.88657095	1.416697217	0.443774007	3.192384403	0.001411034	0.01712658
LOC107387190	9.063168533	2.899518931	0.908853336	3.190304548	0.001421229	0.017231008
papd4	870.4079877	-0.631196828	0.197852302	-3.190242524	0.001421534	0.017231008
LOC107384499	1183.782136	0.905908164	0.284050729	3.189247807	0.001426435	0.017278888
copa	4078.41622	-1.214679834	0.380972299	-3.188367859	0.001430784	0.017320015
LOC107390430	899.733983	-0.95063638	0.298201705	-3.187897196	0.001433115	0.017336682
LOC107382270	92.85340328	1.644091433	0.515764618	3.187677823	0.001434202	0.017338295
aars	1326.30954	-0.749132279	0.235129828	-3.186036773	0.001442363	0.017425352
ldlrad3	57.64909881	1.632324586	0.512377119	3.18578743	0.001443606	0.017428788
edem1	7428.163289	-1.490096147	0.467821591	-3.185180367	0.001446638	0.017442213
LOC107390517	85769.61116	0.942954237	0.296040139	3.185224274	0.001446419	0.017442213
skiv2l	113.4299183	-1.240263865	0.389446769	-3.184681355	0.001449135	0.017460729
dpyd	5050.091069	1.114671858	0.35012719	3.183619813	0.001454459	0.017513268
LOC107390185	18.45092296	2.315067958	0.727440347	3.182484951	0.001460171	0.017570402
pgam5	456.8756321	0.624839065	0.196367311	3.18199125	0.001462662	0.017586244
krtcap3	40.46128367	1.473053572	0.462956429	3.181840623	0.001463423	0.017586244
LOC107375340	7.828288987	3.344627756	1.051227246	3.181641046	0.001464432	0.017586734
abtb2	165.9957767	0.996899015	0.313462627	3.18028029	0.001471327	0.017657863
LOC107378346	98.28144283	-2.530346073	0.795836187	-3.179481047	0.00147539	0.017694944
ikbke	841.9549861	-1.774835757	0.558292353	-3.179043646	0.001477618	0.017709978
mrps22	1323.486186	-0.777907522	0.244955141	-3.17571421	0.001494681	0.017902675
cog4	1015.992107	-1.00146067	0.315461443	-3.174589768	0.001500485	0.017960347
LOC107374477	757.1395546	-1.411611184	0.444859214	-3.173163866	0.001507874	0.018025046
LOC107390713	77.52789424	-1.525908825	0.480875935	-3.173186082	0.001507759	0.018025046
LOC107397053	15.17743968	-2.952091073	0.930866238	-3.171337569	0.001517387	0.018126839
LOC107392981	751.3239852	-0.837219681	0.264085056	-3.170265274	0.001522998	0.018181918
LOC107390364	159.2134047	1.219899197	0.384819092	3.170058927	0.00152408	0.018182888
paip2	1410.945565	1.01182093	0.319408184	3.167799015	0.001535977	0.018312793
LOC107393902	28.51581795	-1.542884992	0.487126565	-3.167318523	0.001538517	0.018331052
srpra	1048.062296	-1.210694899	0.382329642	-3.166625776	0.001542186	0.01836273
cdyl2	5.469238145	-3.588106232	1.133368505	-3.165877837	0.001546157	0.018397954
LOC107373629	15.13133375	3.772518566	1.191840332	3.165288558	0.001549292	0.018423193
LOC107378189	736.8707735	0.616197775	0.194686532	3.165076538	0.001550422	0.018424566
LOC107384578	578.9689673	1.164064727	0.367845109	3.164551327	0.001553223	0.018445788
fabp1	466.3392075	-3.33163394	1.05294267	-3.164117132	0.001555542	0.018461263
LOC107379108	164.8648594	-2.646206307	0.836373584	-3.163904691	0.001556678	0.018462685
cobll1	2011.795921	0.722923236	0.228590329	3.162527653	0.001564059	0.018538127
uap1	1774.64227	-1.007254413	0.318596893	-3.16153244	0.001569413	0.018589466
ssr1	2307.293	-0.898698966	0.284293585	-3.161165127	0.001571394	0.018600799
LOC107380992	5.405999858	-3.412182418	1.079875613	-3.159792087	0.001578818	0.018676508
LOC107383000	28.08400329	-3.046075204	0.964564271	-3.157980547	0.001588662	0.018768518
irf8	171.4016829	-2.611473872	0.826915153	-3.158091689	0.001588056	0.018768518
gorab	140.6602285	-0.882772128	0.279630601	-3.156922468	0.001594437	0.018824514
LOC107376617	175.7488834	-2.398395381	0.759799864	-3.156614648	0.001596121	0.018832158
LOC107372384	60.70679737	1.24450999	0.394340557	3.155926944	0.001599889	0.01884333
spop	351.0830475	0.615249556	0.194953773	3.155874069	0.001600179	0.01884333
trpm7	765.2389015	-1.233116751	0.39071445	-3.156056173	0.001599181	0.01884333
swap70	38.25332821	-2.615241471	0.828752046	-3.155638025	0.001601475	0.01884637
LOC107390047	727.8841353	1.035477819	0.328250965	3.154530921	0.001607563	0.018905778
fgl2	92.47039439	-1.956536169	0.620514008	-3.153089447	0.001615523	0.018987097
LOC107385527	11.47860048	-3.077230307	0.976266271	-3.152039968	0.001621341	0.019043156
LOC107373089	43.30623546	-2.57787468	0.817962664	-3.151579885	0.001623897	0.019060862
rap1b	338.1056929	-0.991930507	0.314828193	-3.150704187	0.001628774	0.019105756
ttc36	1809.005391	0.79065318	0.250966563	3.150432357	0.00163029	0.019111206
LOC107376861	152.9389652	-1.479389927	0.469678777	-3.149790875	0.001633874	0.019140867
mpv17	1425.53115	0.715177067	0.227104826	3.14910555	0.00163771	0.019173451
LOC107386321	223.9545248	-2.293360145	0.728303238	-3.148908346	0.001638816	0.01917404
erlec1	2696.822417	-1.49634398	0.475280069	-3.148341533	0.001641997	0.019186553
athl1	388.0847363	-1.371752717	0.435694931	-3.148424778	0.00164153	0.019186553
wisp1	75.06081522	-1.451019913	0.461033276	-3.14732144	0.001647737	0.019241249
LOC107384740	36.61435433	-2.964834406	0.94277883	-3.144782543	0.001662103	0.019396542
LOC107381028	47.137877	-2.504819456	0.796655993	-3.144166966	0.001665604	0.019414567
LOC107382165	103.1424444	-2.764393706	0.879222286	-3.144135165	0.001665785	0.019414567
LOC107386627	4068.79015	1.301642003	0.414189687	3.142622915	0.001674414	0.019502629
oca2	5.464823522	-3.238325315	1.030670793	-3.141958944	0.001678216	0.019534387
LOC107384086	2165.570557	0.578344535	0.184125589	3.141032914	0.001683531	0.019583713
LOC107376050	49.57735824	-3.082252661	0.981442024	-3.140534627	0.001686398	0.019602882
trib2	1049.680694	1.624217288	0.517205449	3.140371573	0.001687337	0.019602882
sytl4	148.5073051	1.09882835	0.349954743	3.139915583	0.001689965	0.019608345
LOC107375383	3392.764646	0.702285731	0.223660483	3.139963396	0.001689689	0.019608345
LOC107374020	37.05208541	2.134966601	0.680175968	3.138844505	0.001696154	0.019667596
shbg	16328.56748	0.819817194	0.261253914	3.138009227	0.001700995	0.01971115
ncln	1145.802879	-0.920036371	0.293313048	-3.136704543	0.001708582	0.019786448
asmtl	5377.30905	1.124703877	0.358974455	3.133102822	0.001729688	0.020018113
LOC107378586	2294.439388	0.641119788	0.204658184	3.132636952	0.001732436	0.020037148
LOC107382645	1587.807653	-0.957735286	0.305774973	-3.132157208	0.001735269	0.020057152
LOC107376650	1544.843196	-1.53070266	0.489180542	-3.129115999	0.001753331	0.020253032
nudt5	766.6466141	-0.958883891	0.306469407	-3.12880787	0.00175517	0.020261401
mrpl44	884.2264296	0.612347679	0.195749793	3.12821622	0.001758708	0.020265949
copg2	3904.353586	-1.075456113	0.343757567	-3.128530731	0.001756826	0.020265949
LOC107394021	25.32421572	1.591666951	0.508830104	3.128091161	0.001759456	0.020265949
LOC107395266	244.997265	1.051420069	0.336132165	3.127996009	0.001760026	0.020265949
LOC107386729	127.928116	1.091271417	0.348989897	3.126942722	0.001766343	0.020325813
hprt1	1715.983051	-1.000051935	0.319854724	-3.126581732	0.001768513	0.020337904
rasef	2665.305374	1.64181786	0.525261214	3.12571691	0.001773722	0.020384902
LOC107390373	832.6255101	1.141411535	0.365291816	3.124656744	0.001780127	0.020445575
tdrp	953.203366	0.766556784	0.245380386	3.123952956	0.00178439	0.020481594
pmm1	47.58294825	1.754542977	0.561794022	3.123107236	0.001789525	0.020527573
gpr84	294.6182039	-3.258159936	1.04352356	-3.122267729	0.001794637	0.020531264
agps	986.6166765	-0.95550927	0.306018173	-3.122393873	0.001793868	0.020531264
LOC107397051	1338.269294	0.985328728	0.315531275	3.122760896	0.001791632	0.020531264
id3	8207.680105	1.165746714	0.373364859	3.122272189	0.001794609	0.020531264
tmem214	6625.54494	-0.997460499	0.319481115	-3.122126634	0.001795497	0.020531264
LOC107390851	3332.130328	0.653125778	0.209213199	3.121819177	0.001797373	0.020533924
LOC107384060	15.05620039	2.098930322	0.672363811	3.121718166	0.00179799	0.020533924
LOC107381322	361.2093444	-2.388724134	0.765450863	-3.120675994	0.001804364	0.020593782
LOC107384293	28.12265679	-3.376756243	1.082623181	-3.11905038	0.001814349	0.020694744
LOC107394820	1635.752215	-0.861098348	0.276155331	-3.118166669	0.001819799	0.020743878
LOC107385521	4.825888812	3.161867735	1.014086217	3.117947647	0.001821152	0.020746284
LOC107393363	406.7775938	-1.746667721	0.560523884	-3.116134338	0.001832388	0.020861207
LOC107395925	4.841872495	3.07306012	0.986368243	3.115530272	0.001836145	0.020890892
blnk	101.354019	-2.210503175	0.710047872	-3.113174846	0.001850863	0.021041711
basp1	1812.558286	1.440415342	0.462703951	3.113038778	0.001851717	0.021041711
LOC107378458	42.99723552	-1.334733819	0.428983846	-3.111384805	0.001862121	0.021141089
clnk	13.34724699	-2.484922534	0.798682036	-3.11127886	0.001862789	0.021141089
LOC107395817	29.19351961	-2.757237716	0.886990079	-3.108532757	0.001880188	0.021325229
LOC107377068	99.72269402	-1.918051271	0.617081486	-3.108262547	0.001881908	0.021331422
pdia3	10917.31139	-0.829142056	0.266781199	-3.107947855	0.001883913	0.021340835
stub1	526.9279877	-0.675155056	0.217266392	-3.107498819	0.001886777	0.021347258
zbtb5	4.257334899	-3.090638664	0.99457699	-3.107490617	0.00188683	0.021347258
LOC107392393	12911.58489	0.855698347	0.275450421	3.106542166	0.001892893	0.021402531
slc33a1	1563.503545	-1.149075063	0.36993861	-3.106123647	0.001895574	0.021419519
smox	1170.621062	-1.38288149	0.445466573	-3.104344016	0.001907015	0.021529974
tcf20	68.45120409	1.076208048	0.346692575	3.104214298	0.001907851	0.021529974
LOC107395787	3642.541535	-0.702311724	0.226256502	-3.104051016	0.001908904	0.021529974
atg4b	1436.209737	-0.647060036	0.208523197	-3.103060207	0.001915307	0.021588786
gja5	22.70703598	1.556942916	0.50190664	3.102056819	0.001921811	0.021648667
popdc3	64.76810535	1.69898975	0.547810636	3.101417968	0.001925962	0.021668566
slc39a14	39.72781716	-1.5036029	0.484786069	-3.101580259	0.001924907	0.021668566
LOC107387932	33.23651678	-1.741074028	0.561620789	-3.100088281	0.00193463	0.02174638
LOC107386050	186.6775933	-1.013545816	0.326951326	-3.099989924	0.001935272	0.02174638
LOC107379128	3192.473092	1.516845967	0.489484963	3.098861211	0.00194266	0.021815904
LOC107375330	46.34860216	1.867127487	0.602587329	3.098517673	0.001944914	0.021827722
LOC107393721	26.43111505	-2.757002267	0.890344258	-3.096557586	0.001957818	0.021958987
set	62.76338025	-1.788189372	0.577563233	-3.096092807	0.00196089	0.021979869
f7	5875.382161	0.695551094	0.224701085	3.095450533	0.001965141	0.022011359
ncf1	159.1042123	-2.301614836	0.743583142	-3.095302604	0.001966122	0.022011359
lonp1	1525.153376	-0.621144716	0.200702436	-3.094853902	0.001969099	0.02203111
LOC107381587	7753.33072	0.965145014	0.312079956	3.092620956	0.001983974	0.022183878
rgr	5772.623407	0.927779286	0.300138794	3.091167505	0.001993711	0.022279049
stam	861.4735747	-0.941165072	0.304552398	-3.090322311	0.001999394	0.022328819
tspan4	190.5373838	-2.408756207	0.779581834	-3.089805461	0.002002876	0.02235397
zbtb20	1586.253528	0.890700172	0.288290117	3.08959662	0.002004285	0.02235596
LOC107381735	4369.069113	-0.819103891	0.265142364	-3.089298437	0.002006298	0.022364683
slc35b1	3475.513391	-1.489401958	0.482396761	-3.087504059	0.00201845	0.022486351
rnd2	11.33169837	-3.047081115	0.987242196	-3.086457535	0.002025569	0.022538245
plekha2	304.0196952	1.267704211	0.410731534	3.086454547	0.002025589	0.022538245
LOC107373368	578.1825945	1.409770882	0.456877481	3.085665067	0.002030975	0.022584338
LOC107372482	5.316466652	-2.920184042	0.94687549	-3.084021155	0.002042231	0.022695616
slc12a9	175.2768696	-1.299709603	0.421524665	-3.08335362	0.002046818	0.022732689
abcb6	398.7188916	-1.067432755	0.34623594	-3.082963471	0.002049503	0.02273472
tmem8a	115.5030492	-1.002182184	0.325054993	-3.083115799	0.002048454	0.02273472
chchd5	156.2059336	-1.313403786	0.426271376	-3.08114469	0.002062064	0.022860101
mtfp1	367.848507	-0.76232964	0.247456265	-3.08066413	0.002065395	0.022880064
klhdc2	1251.018841	1.105042223	0.358719188	3.080521645	0.002066383	0.022880064
LOC107376688	334.9711256	0.920971683	0.299188035	3.078237015	0.002082292	0.023039785
LOC107391413	455.80421	-2.207891669	0.717293576	-3.078086495	0.002083344	0.023039785
LOC107389264	500.1937763	-1.059720702	0.344575541	-3.075437969	0.002101936	0.023231256
LOC107393029	222713.1808	0.801598369	0.260793786	3.073686616	0.002114314	0.023353852
mllt11	12.76024061	-1.799957844	0.585756854	-3.072875429	0.00212007	0.02338899
otub2	351.9716443	0.798945924	0.259987888	3.07301209	0.002119099	0.02338899
yars	2136.451883	-1.244853998	0.405226422	-3.071996128	0.002126325	0.023443764
sec13	5095.583942	-0.76397676	0.248766595	-3.071058472	0.002133014	0.02350325
LOC107380902	70.88387217	-2.453740575	0.799187606	-3.07029358	0.002138485	0.023527854
LOC107388962	346.9225134	0.832416153	0.271127374	3.070203275	0.002139131	0.023527854
LOC107389489	23.97575003	-2.051443853	0.668149484	-3.070336657	0.002138176	0.023527854
nfix	2222.260792	0.651670812	0.212270078	3.07000788	0.002140531	0.023529009
LOC107395516	372.5547382	0.985435653	0.321026137	3.069643062	0.002143147	0.023543523
LOC107388398	4.622870652	-3.274168288	1.066930958	-3.068772412	0.002149403	0.023597974
rras	1012.322858	1.003699162	0.327190108	3.067632968	0.002157614	0.023673825
ric8b	665.7954519	-0.771530653	0.251650447	-3.065882307	0.002170287	0.023798503
slc46a2	186.0560264	-2.108520242	0.687787612	-3.065656033	0.00217193	0.023802154
ctxn1	7.258097294	-3.065823603	1.000174076	-3.065290008	0.00217459	0.023816941
LOC107384213	95.82279571	0.920056655	0.30023879	3.064416348	0.002180952	0.023872223
alg3	902.3290455	-0.760450147	0.248198035	-3.063884638	0.002184831	0.023900293
LOC107394753	32.17183958	-1.45063511	0.473628966	-3.062809106	0.002192699	0.023971924
gramd4	1341.703086	1.007811225	0.329392429	3.059606522	0.00221628	0.024186066
LOC107380625	52.86484203	1.159930766	0.379091245	3.059766698	0.002215095	0.024186066
LOC107384335	288.3148185	-0.995879291	0.325464634	-3.059869449	0.002214335	0.024186066
LOC107375192	164.3871952	0.739897989	0.241941955	3.058163226	0.002226982	0.024288277
LOC107378660	310.6917921	1.104587039	0.361289201	3.057348616	0.002233044	0.024339778
LOC107395697	459.0003593	-1.171278116	0.383335036	-3.055494553	0.002246897	0.024432146
prkaa2	57.02088352	1.159238567	0.379364817	3.055735577	0.002245092	0.024432146
LOC107383503	7.752167117	-3.55748342	1.164171121	-3.055807995	0.002244549	0.024432146
flnb	445.2048562	0.838907928	0.274555494	3.055513168	0.002246757	0.024432146
LOC107395221	1780684.501	0.941431583	0.308249327	3.054123726	0.00225719	0.024529388
LOC107386672	838.8074665	0.718149964	0.235201286	3.053341995	0.002263079	0.024578684
LOC107391354	352.8854361	-1.354161746	0.44357519	-3.052834731	0.002266907	0.024605561
tsku	19247.16526	-0.689175772	0.225796538	-3.052198139	0.002271721	0.024643086
LOC107387018	96.12159306	-2.162591373	0.708611063	-3.051873567	0.002274179	0.024650861
LOC107377658	34413.97187	1.000316098	0.327784929	3.051745246	0.002275151	0.024650861
il10	10.65615669	-3.616302428	1.185480841	-3.050494199	0.002284651	0.024733399
LOC107387588	20.60622261	-1.454683849	0.476885521	-3.050383764	0.002285491	0.024733399
LOC107389298	239.9884361	-1.101863214	0.361353654	-3.049265453	0.002294017	0.024810884
LOC107373409	2367.048102	-0.618275712	0.202786593	-3.04889836	0.002296822	0.024826443
LOC107393838	41.7570404	-2.165480428	0.71059797	-3.047405872	0.002308258	0.024934541
tbc1d7	330.3863359	-0.597631534	0.196122531	-3.047235483	0.002309567	0.024934541
LOC107384145	321.2202677	1.080654695	0.35477117	3.046061202	0.002318606	0.025017267
filip1l	40.17252465	1.50869593	0.495466351	3.045001801	0.002326789	0.025075776
LOC107373237	19.05568789	2.703625451	0.887849358	3.045139838	0.002325721	0.025075776
pa2g4	625.8412104	-1.068642988	0.351098035	-3.043716802	0.00233675	0.025168196
LOC107383215	8.690348914	2.715888595	0.892613166	3.042626635	0.002345231	0.02524458
dnajb4	20.6295179	2.064425667	0.678598155	3.042191687	0.002348623	0.02526612
pih1d3	74.76874983	1.294249223	0.425543588	3.041402246	0.00235479	0.025317477
LOC107397049	74.73500326	-2.12141569	0.697854019	-3.039913267	0.002366463	0.02542793
LOC107388060	6.209944992	2.488203806	0.818748348	3.039033681	0.002373383	0.025487218
crlf1	85.69739574	-1.424088322	0.468684971	-3.038476609	0.002377776	0.025516806
alpk2	391.998526	0.873543692	0.287508009	3.038328199	0.002378947	0.025516806
srp9	1845.316657	-0.728786381	0.239894373	-3.037946956	0.002381959	0.025534036
LOC107388686	14.3560697	-1.929910665	0.635469172	-3.036985507	0.002389569	0.025585431
LOC107390162	2996.529894	-0.522330829	0.171984198	-3.037086177	0.002388772	0.025585431
tnfaip2	1240.471828	-2.909063743	0.95797117	-3.036692369	0.002391894	0.025591523
LOC107377914	1232.833527	-1.539620179	0.507027969	-3.036558675	0.002392955	0.025591523
psmd13	2054.754548	-1.04632149	0.344611283	-3.03623689	0.002395511	0.025603783
slc38a2	1256.396254	-4.006053893	1.319897402	-3.03512522	0.002404358	0.02568324
LOC107387601	11.21622487	2.289923276	0.755091968	3.032641548	0.002424234	0.025880333
LOC107393198	41.87275574	1.484613211	0.489627787	3.032126139	0.002428377	0.025909343
LOC107374743	5.741898432	3.083061112	1.01730343	3.030620974	0.002440514	0.026023556
LOC107372414	5.043066015	3.115183899	1.028465294	3.028963561	0.002453943	0.026151402
tmem147	634.6655122	-0.53278402	0.17593573	-3.028287777	0.002459438	0.026194596
LOC107395424	5.979324411	-3.450500321	1.139506885	-3.028064478	0.002461256	0.026198263
LOC107378469	67.13525966	-2.025931435	0.66920297	-3.027379621	0.002466839	0.026198263
slc2a4	13.62915158	1.868468289	0.617095843	3.027841315	0.002463074	0.026198263
ccdc65	6.147606131	2.309775876	0.762966769	3.027361045	0.002466991	0.026198263
LOC107384356	9167.291256	-0.699334709	0.230994597	-3.027493792	0.002465908	0.026198263
bmp1	2123.846593	1.030432061	0.340445371	3.026717794	0.002472246	0.02622342
LOC107387857	2897.834187	-1.493263497	0.493360546	-3.026718513	0.002472241	0.02622342
LOC107373007	146.5180879	0.765883456	0.253085425	3.026185547	0.002476603	0.026254301
pc	455.4126901	0.953107959	0.314998775	3.025751322	0.002480162	0.026276701
LOC107386448	3938.318608	-0.723899055	0.239279142	-3.025332874	0.002483596	0.026297752
ccser1	176.4926032	-1.599911527	0.52937327	-3.022274864	0.002508826	0.026549431
LOC107380362	936.7970077	0.859887963	0.284587732	3.021521545	0.002515077	0.026584617
cyfip2	5.140372827	-3.163780693	1.047043155	-3.021633521	0.002514147	0.026584617
LOC107387566	1983.040624	0.940387133	0.311282212	3.021011472	0.002519318	0.026599755
fstl1	1657.836169	1.176418962	0.389414127	3.020997131	0.002519437	0.026599755
syk	27.06998775	-2.057552148	0.681200519	-3.020479417	0.002523749	0.026625934
hdac9	57.11409763	-1.988712987	0.658438459	-3.020347549	0.002524848	0.026625934
LOC107396670	375.1659235	-1.848980233	0.612307718	-3.01969121	0.002530325	0.026668218
cntnap1	18.2825643	-1.51880747	0.503024821	-3.019348956	0.002533186	0.026682889
LOC107395930	28.64526487	1.682783378	0.55758266	3.017998045	0.002544505	0.026786596
LOC107388766	204.9294547	-2.287275765	0.75801682	-3.017447244	0.002549134	0.026819784
LOC107381743	15.74764442	2.28988438	0.759121425	3.016492887	0.002557172	0.026873232
ncl	1123.973015	-1.171693992	0.388422317	-3.016546532	0.00255672	0.026873232
LOC107372690	5.482724957	2.722359071	0.902613195	3.016086056	0.002560606	0.026893761
LOC107384395	47.36250972	1.218578903	0.404172895	3.014994126	0.002569842	0.026974355
ppm1k	100.6382194	1.297213734	0.430302814	3.014653148	0.002572733	0.026974355
nrros	147.3235512	-1.385402784	0.459538522	-3.014769641	0.002571745	0.026974355
alkbh5	1754.120666	0.693288033	0.230069632	3.013383493	0.002583522	0.027071856
psma2	3767.50192	-0.826425092	0.274337612	-3.012438162	0.002591582	0.027140663
LOC107384345	8.398044531	3.197679591	1.061692217	3.011870615	0.002596432	0.027175793
mapk8ip2	20.70508789	-2.368611964	0.786538816	-3.011436837	0.002600145	0.027198983
cln5	231.4667766	0.987532325	0.328040564	3.010396981	0.002609064	0.027229581
raver2	8.17817588	-2.471003421	0.820682708	-3.010912007	0.002604643	0.027229581
LOC107372929	5.41107901	2.179979946	0.724136598	3.010454039	0.002608574	0.027229581
LOC107389945	16.96787567	-2.971846024	0.987184037	-3.010427553	0.002608802	0.027229581
hmha1	56.63851796	-1.436174853	0.47725228	-3.009257188	0.002618873	0.027264774
LOC107384825	2570.523543	0.584886016	0.194330841	3.009743659	0.002614683	0.027264774
slc7a7	47.06004523	-2.857497596	0.9496081	-3.009133552	0.002619939	0.027264774
armc3	10.53547189	-1.944648616	0.646215668	-3.009287318	0.002618613	0.027264774
LOC107388818	113.8592401	1.487192573	0.494222129	3.0091582	0.002619727	0.027264774
LOC107394179	6277.124026	1.062506201	0.353165336	3.008523465	0.002625205	0.027303938
ushbp1	318.9481473	0.803146462	0.266995593	3.008088835	0.002628963	0.027308279
LOC107383713	57.40840124	2.678666159	0.890501889	3.008040962	0.002629377	0.027308279
LOC107376541	4.196799836	-3.749254601	1.24644688	-3.007953776	0.002630131	0.027308279
cope	3636.878786	-1.009364535	0.33567227	-3.006994102	0.002638449	0.027363365
LOC107389590	2598.736969	-0.925912138	0.307903265	-3.007152708	0.002637073	0.027363365
LOC107387059	25.93541605	-2.487924392	0.827588115	-3.006235043	0.002645045	0.027416121
LOC107372451	71.68146378	1.54167965	0.512924067	3.005668381	0.002649978	0.0274516
mmp14	92.12895067	-1.552815337	0.516794463	-3.004705832	0.002658378	0.027522924
psma3	1415.979696	-0.965919642	0.321505112	-3.004367914	0.002661333	0.027537824
LOC107381327	105.026473	-3.25229638	1.082791477	-3.003622071	0.002667865	0.027589702
htra3	77.95205103	1.203791125	0.400863446	3.002995504	0.002673364	0.027630842
epcam	1453.4184	0.978935956	0.32600956	3.002782972	0.002675231	0.027634425
LOC107378626	803.4875554	1.147826669	0.382303499	3.002396451	0.002678631	0.02765382
slc25a21	378.4917994	0.853337465	0.284254492	3.00201928	0.002681952	0.027672383
wnt10b	74.87308196	-1.970814327	0.65658309	-3.001622119	0.002685453	0.027692782
LOC107373292	27.78079472	-1.140358763	0.380124471	-2.999961458	0.002700138	0.027828419
LOC107383849	16402.80427	0.757489547	0.252526157	2.999647858	0.002702919	0.027841291
LOC107382648	1529.510894	-0.786935275	0.262365068	-2.999390438	0.002705204	0.02784904
xrn1	62.91135714	-1.063661341	0.354650319	-2.999183371	0.002707043	0.027852195
LOC107383800	25.58800704	-3.385365223	1.129143523	-2.998170873	0.002716053	0.027929084
LOC107388796	7.253450014	3.006368138	1.002939599	2.997556524	0.002721534	0.027956908
LOC107393925	14010.99745	-0.946965028	0.315915891	-2.997522621	0.002721837	0.027956908
LOC107380166	27.72031497	1.482185436	0.494510861	2.9972758	0.002724041	0.027962869
enpp5	180.4219577	0.769142813	0.256627882	2.997113202	0.002725495	0.027962869
LOC107393115	19.54080933	-2.499600126	0.834187142	-2.996450078	0.00273143	0.027992146
LOC107384363	869.4487688	-0.828921513	0.276619395	-2.996613856	0.002729963	0.027992146
tnfrsf19	245.2372582	0.993571499	0.33173994	2.995031288	0.002744167	0.028090993
LOC107372672	4.136191106	-3.385281763	1.130244849	-2.995175574	0.002742869	0.028090993
LOC107390186	192.4131576	-1.14010965	0.380752839	-2.994356271	0.002750246	0.02813737
pi4k2a	203.2825851	-0.878717859	0.293506832	-2.993858276	0.002754739	0.028167475
LOC107382557	13616.39681	1.038158603	0.346784574	2.993670081	0.002756438	0.028169001
slc37a3	801.5232334	-1.001235643	0.334495292	-2.993272752	0.00276003	0.028189848
LOC107374279	21.42803614	-1.906815067	0.637200624	-2.99248776	0.002767138	0.028241599
LOC107378435	213.4661244	1.359698905	0.454388627	2.992370021	0.002768205	0.028241599
nuak1	98.13169727	1.15668291	0.386815546	2.990269964	0.00278731	0.02842055
nkx1-1	8.152059608	-2.480094668	0.829879569	-2.98849949	0.00280351	0.028569698
glyctk	2852.945609	0.78228895	0.261834272	2.987725573	0.002810618	0.028626081
nav1	29.80596316	1.481975116	0.496101687	2.987240632	0.00281508	0.028655469
LOC107372320	26.90643983	1.7064105	0.571593369	2.985357409	0.002832472	0.028816354
atp13a3	194.7766875	-1.2567675	0.421041186	-2.984903949	0.002836674	0.028842957
ppib	20531.29186	-0.833801571	0.279429386	-2.983943759	0.002845591	0.02891744
tirap	124.3769124	-1.826182741	0.612063066	-2.983651268	0.002848312	0.028928915
sox7	47.18003763	1.247343238	0.418274287	2.982117895	0.002862617	0.029057965
eif1ad	245.2513414	-1.268094563	0.425331644	-2.981425392	0.002869099	0.029107503
LOC107379907	5.184600846	-3.595191015	1.206514071	-2.979816897	0.002884207	0.029244446
akirin1	412.4802553	0.670963435	0.225208665	2.979296714	0.002889109	0.029277805
LOC107381177	1643.649218	-0.730272132	0.245205098	-2.978209416	0.002899378	0.029321713
LOC107389805	404.9367642	3.322820181	1.115731249	2.978154626	0.002899896	0.029321713
susd2	682.7563844	-3.367587121	1.130603033	-2.978576054	0.002895912	0.029321713
cldn19	42.2549885	1.76224823	0.591699961	2.978280118	0.002898709	0.029321713
manf	14071.11799	-1.21368448	0.407569882	-2.977856148	0.002902722	0.029333958
tm9sf4	848.7196948	-1.056145624	0.354732109	-2.977304835	0.002907947	0.029354736
dpysl5	94.91947189	-1.446657884	0.485896182	-2.977298313	0.002908009	0.029354736
zfyve26	44.46662625	-1.628404404	0.547075235	-2.976563915	0.002914983	0.029408797
LOC107383590	6856.093903	-0.901832876	0.303170178	-2.974675417	0.002932987	0.029574015
ptpro	6.220744563	-3.33920838	1.12292186	-2.973678311	0.002942534	0.029647901
LOC107383264	44.68249285	-1.780608009	0.598846091	-2.973398399	0.002945219	0.029647901
pld3	122.0517915	0.768352858	0.258423673	2.973229377	0.002946841	0.029647901
cldnd1	104.8345325	-0.786155896	0.264406302	-2.973287288	0.002946285	0.029647901
LOC107383781	341.234945	-1.78129687	0.599187821	-2.972852263	0.002950464	0.029667923
LOC107380967	20.73102167	4.17708259	1.406636668	2.969553321	0.00298233	0.029971762
bckdhb	1179.878676	0.565451634	0.190525395	2.967854409	0.002998863	0.030087989
clip1	379.8038518	-1.189234941	0.400698036	-2.967908086	0.00299834	0.030087989
sdhc	1541.933419	0.673875953	0.227050804	2.967952285	0.002997909	0.030087989
LOC107394478	134.4176596	1.070447409	0.360887811	2.966150077	0.003015533	0.030210914
slc4a11	13.38154485	2.667770101	0.899422599	2.966091916	0.003016103	0.030210914
LOC107379582	19.1256785	1.615169658	0.544517639	2.966239371	0.003014658	0.030210914
LOC107375626	1459.880602	-2.860531844	0.964482147	-2.965873297	0.003018248	0.03021574
LOC107377991	498.4230427	0.845520037	0.285115956	2.965530407	0.003021615	0.030232786
pkp4	250.0568321	0.94511216	0.31873425	2.965204277	0.00302482	0.0302482
LOC107375570	3.765686522	-2.98215742	1.005894252	-2.964682832	0.003029951	0.030266199
LOC107395858	2508.161647	0.874199177	0.294854291	2.964851471	0.003028291	0.030266199
LOC107395329	440.4839504	-2.118010734	0.715029048	-2.962132434	0.003055163	0.030495613
ubxn4	1628.380084	-0.553771316	0.186957289	-2.962020463	0.003056275	0.030495613
csgr09h1orf27	1173.768288	-1.113411998	0.37594177	-2.961660787	0.003059847	0.030514499
LOC107388207	291.9961351	1.178149331	0.397831852	2.961425351	0.003062187	0.030517899
LOC107378456	29.50622022	-1.669442055	0.563755264	-2.961288632	0.003063547	0.030517899
nudt19	25.20428934	-1.847680448	0.624207751	-2.960040862	0.003075982	0.0306122
naa30	178.0854427	-1.964466752	0.663671032	-2.96000075	0.003076383	0.0306122
slc35e3	568.2372764	-1.027800342	0.347280711	-2.959566455	0.003080722	0.030638603
LOC107376935	8.629706624	2.333964186	0.789053666	2.957928321	0.003097141	0.030785043
LOC107390404	50.67196818	-2.124562558	0.718735951	-2.955970903	0.003116865	0.030925167
myo5c	207.97738	-1.243734589	0.420718893	-2.956212829	0.003114421	0.030925167
tctn2	78.11877738	-1.121821558	0.379496742	-2.956076915	0.003115794	0.030925167
LOC107374857	30.23063535	-2.319745624	0.784797095	-2.95585399	0.003118047	0.030925167
polr3b	467.1664071	-1.101768829	0.372834068	-2.955118437	0.00312549	0.030982084
ivd	1911.095944	0.614854441	0.208081603	2.954871698	0.003127991	0.030989966
LOC107374722	13.67505651	2.875243744	0.973560227	2.953329095	0.003143666	0.031128292
LOC107393790	63.98639695	-1.599308539	0.541639889	-2.952715579	0.00314992	0.031173232
LOC107396446	106.2148843	-0.77708646	0.263229999	-2.952119682	0.003156006	0.031216454
LOC107382082	766.532369	0.797471743	0.270210581	2.951297247	0.003164422	0.031282673
selenbp1	2938.074108	0.891396121	0.302267916	2.949026587	0.003187766	0.031496302
psma5	1363.253493	-0.986026562	0.33457114	-2.947135733	0.003207324	0.031655119
LOC107375102	10039.07995	1.177456565	0.399524035	2.947148257	0.003207194	0.031655119
fam188a	444.3175013	-0.779411386	0.264560476	-2.946061323	0.003218486	0.031748039
LOC107393844	45.00514794	0.966540973	0.328191163	2.945054838	0.003228974	0.031834217
LOC107373733	75.0769482	0.971881725	0.330047237	2.944674631	0.003232944	0.031856074
LOC107382877	1048.450473	0.931635307	0.316499557	2.943559595	0.003244613	0.03194274
LOC107395227	190.9314145	-1.039849676	0.353270186	-2.943496844	0.003245271	0.03194274
LOC107377399	409.1558592	0.80331278	0.272926445	2.94333068	0.003247014	0.03194274
LOC107387303	146.8499622	-3.047417799	1.036070861	-2.94132179	0.003268148	0.032098516
ube2j1	39.10321356	-1.170966999	0.398107381	-2.941334562	0.003268014	0.032098516
zfp36l2	493.9282872	0.87036521	0.29589225	2.941493772	0.003266334	0.032098516
LOC107391775	14.46987726	1.659113761	0.564279215	2.940235466	0.003279629	0.032193874
LOC107373986	89.1517542	-2.187625342	0.744172997	-2.939673101	0.003285587	0.032234942
abcc4	124.157473	-1.790764594	0.609408422	-2.93852945	0.003297733	0.03233665
nbas	247.4958516	-1.009374122	0.343549114	-2.93807808	0.003302538	0.032366301
gramd2	1822.847951	0.953443687	0.324794834	2.935526024	0.003329827	0.032616147
LOC107377780	10.22174058	-1.95454189	0.665862014	-2.935355749	0.003331655	0.032616469
LOC107374741	267.9312047	1.014180556	0.345657616	2.934061071	0.003345584	0.032735195
LOC107396245	7.868759182	2.084977933	0.710726998	2.933584822	0.003350721	0.032767814
psmc6	2251.836716	-0.941735413	0.321162164	-2.932273844	0.003364899	0.032888765
LOC107382182	307.782615	-1.094246027	0.373206714	-2.932010563	0.003367753	0.032898963
LOC107389946	11.84636504	-3.047443046	1.039486322	-2.931681717	0.003371321	0.032916119
LOC107386361	46.05090752	1.178146769	0.401896068	2.931471249	0.003373606	0.032920741
phospho1	44.71991457	2.094904939	0.714687191	2.931219373	0.003376343	0.032929761
lrrn3	4.279246725	-3.02543252	1.032551035	-2.93005616	0.003389007	0.03303555
gpr108	1021.539301	-0.525253745	0.179465966	-2.926759633	0.003425135	0.033369812
LOC107392085	88.76111738	0.955222148	0.326430241	2.926267329	0.00343056	0.033404757
aoc1	9.574359609	3.419590118	1.168818813	2.925680251	0.00343704	0.033449929
rnf11	43.20054647	-1.700670433	0.581984029	-2.922194336	0.003475746	0.033808514
vav1	71.227999	-1.54632493	0.529258017	-2.921684473	0.00348144	0.033845785
gipc2	283.4620438	0.69344089	0.237360292	2.921469646	0.003483842	0.033851023
LOC107393172	28.46339993	2.483333899	0.850084734	2.92127808	0.003485985	0.033853743
LOC107375917	4.570860572	3.040769819	1.040968417	2.921097096	0.003488011	0.033855321
LOC107379005	19.73575058	-1.74795149	0.598527828	-2.920418082	0.003495621	0.033911068
LOC107375403	1010.690335	1.593480927	0.545768447	2.919701454	0.003503669	0.033971002
gyg2	1413.994677	1.152945888	0.39496898	2.919079593	0.003510666	0.034000011
smim22	396.3032862	1.258550357	0.431167387	2.918936811	0.003512274	0.034000011
eprs	608.0298472	-0.594755406	0.203739557	-2.91919456	0.003509371	0.034000011
ddrgk1	1140.369527	-0.689464284	0.236350055	-2.917131893	0.003532664	0.034160988
LOC107395647	27.95195014	-1.670740177	0.572723028	-2.917187011	0.003532039	0.034160988
LOC107384705	280.3724915	0.689978109	0.236607135	2.916133987	0.003543983	0.034252216
tmem94	448.6831224	0.96412734	0.330718601	2.915249811	0.003554039	0.034331151
LOC107376215	27.42396754	1.457732693	0.500227574	2.914139022	0.00356671	0.034431067
LOC107372338	14.28937735	-2.202905893	0.75597033	-2.914011049	0.003568173	0.034431067
vps52	152.8492266	-0.659745613	0.226421628	-2.913792369	0.003570673	0.034436905
syvn1	1624.861442	-1.235141614	0.423920347	-2.913617197	0.003572677	0.034437953
LOC107390482	29.09543726	2.61293103	0.896906904	2.913268944	0.003576664	0.034458106
LOC107390763	201.469326	0.68879138	0.236471809	2.912784327	0.003582219	0.034480475
cln8	112.3500325	-1.09886592	0.377262538	-2.912735324	0.003582781	0.034480475
LOC107376979	6.262219125	2.203277772	0.757328907	2.909274624	0.003622685	0.034800689
LOC107390409	8.782127212	1.985055163	0.682379218	2.909020542	0.00362563	0.034800689
LOC107384930	299003.0715	0.955931468	0.328584677	2.909239339	0.003623094	0.034800689
LOC107376085	200.8739123	-0.824698961	0.283496879	-2.909023071	0.003625601	0.034800689
LOC107377878	5.619700938	3.783888734	1.300648651	2.909232043	0.003623178	0.034800689
LOC107397307	7.760585613	-3.069589548	1.055503577	-2.90817541	0.003635444	0.034876457
dram1	239.2802338	1.545316224	0.531720514	2.906256544	0.003657814	0.035072551
fkbp1b	442.0285921	0.980042	0.33743026	2.904428309	0.003679245	0.035259427
LOC107373362	314.3271452	1.266595857	0.436133187	2.904149227	0.003682526	0.03527227
LOC107393600	297.089294	-2.861224922	0.985558104	-2.90315194	0.003694274	0.035366149
LOC107379928	39.80474976	1.332888849	0.459209457	2.902572736	0.003701112	0.035412957
arsk	15.12453388	-1.564968894	0.53920464	-2.902365409	0.003703563	0.035417754
pla2g6	524.5616472	-1.049579339	0.361759857	-2.901315111	0.003716	0.035518001
smad2	1093.939417	1.116268578	0.384842544	2.900585176	0.003724666	0.035582114
gapdhs	2492.657426	-2.156764093	0.743611206	-2.900392136	0.003726961	0.035585328
prr13	739.8677741	-0.713009537	0.245961629	-2.898864915	0.003745162	0.035740334
LOC107388275	290.434526	-0.712230742	0.245752072	-2.898167806	0.003753497	0.035791706
LOC107385208	17.80815323	-1.909662097	0.658939236	-2.898085273	0.003754485	0.035791706
LOC107381964	8.47161653	-2.647228687	0.913590064	-2.897611075	0.003760166	0.035827063
jazf1	24.36497588	1.382445455	0.477217066	2.896890225	0.003768816	0.035871864
ikbkb	76.73077884	-1.168005996	0.40317036	-2.897053239	0.003766858	0.035871864
LOC107381991	87.65024637	1.03183411	0.356254749	2.89633784	0.003775457	0.035897465
rbp5	5656.562774	1.092294694	0.377110063	2.896487792	0.003773653	0.035897465
LOC107374444	341.4905624	-3.760234287	1.298377209	-2.89610312	0.003778282	0.035905538
LOC107377215	16.16229123	2.517778813	0.869500358	2.895661619	0.003783601	0.035937291
LOC107390728	67.05463795	-4.094924061	1.414261118	-2.895451207	0.003786139	0.035942603
LOC107377421	501.0463637	0.860625425	0.2973461	2.894355853	0.003799373	0.036030589
dars	1083.567171	-0.682766904	0.235895725	-2.894358951	0.003799336	0.036030589
uba5	3027.896661	-1.365343821	0.472243418	-2.891186555	0.003837902	0.036376987
LOC107396974	11.45793187	-3.245550296	1.122826075	-2.890519171	0.003846061	0.036435309
ttc19	593.571481	0.558979069	0.193401565	2.890251003	0.003849343	0.036447405
snx29	36.99273251	-1.570266796	0.543331732	-2.890070107	0.003851559	0.036449391
LOC107391978	123.1233842	-1.005763339	0.348108841	-2.889220902	0.003861977	0.036528952
wbp1	4.400836045	2.837180963	0.982309997	2.888274549	0.003873616	0.036619908
strap	1661.876326	-0.942024522	0.326173175	-2.888111577	0.003875624	0.036619908
LOC107396741	3.461907596	-3.34231344	1.158109255	-2.886008746	0.003901613	0.036827174
LOC107385064	17.3361541	-2.942191308	1.019410145	-2.886170323	0.003899611	0.036827174
gpr180	149.7043854	-1.475905192	0.511535551	-2.885244612	0.003911096	0.036897519
ap3s1	396.8155861	-0.853745841	0.295974587	-2.884524137	0.003920057	0.036962863
nbea	7.71593597	2.271131142	0.787448793	2.884163596	0.003924548	0.036986017
LOC107377655	110.6836489	1.17683707	0.408267547	2.882514371	0.003945151	0.037160913
LOC107377507	2280.746409	0.675550188	0.234395212	2.882098924	0.003950357	0.037190666
pgrmc1	12778.83026	0.985723835	0.342089639	2.88147819	0.003958146	0.037244701
LOC107396406	93.89405129	1.000734472	0.347330943	2.881213126	0.003961477	0.037256745
slc28a3	6.579232925	3.148943813	1.093329485	2.880141674	0.003974965	0.03736426
LOC107388301	412.2479081	-1.285318924	0.446341577	-2.879675547	0.003980846	0.037400193
psmd8	2351.987685	-0.795575269	0.276317487	-2.879207094	0.003986764	0.037417102
LOC107383497	50.08612247	-2.544262607	0.883619523	-2.879364411	0.003984776	0.037417102
LOC107384170	10.24938552	1.572102254	0.546066381	2.878958143	0.003989913	0.037427319
LOC107373335	7635.251741	0.73965615	0.257008609	2.877943092	0.004002773	0.037528582
ergic3	1060.239477	-0.85318595	0.296566461	-2.876879424	0.00401629	0.037635892
mttp	5718.974039	-1.183085587	0.411326966	-2.876265558	0.00402411	0.037689731
rpf2	849.439585	-1.104772752	0.384232227	-2.875273527	0.004036776	0.037788884
prodh2	851.3682954	0.858663513	0.298715265	2.874521706	0.0040464	0.037859464
LOC107397008	23.8354029	1.08981674	0.37928348	2.873356726	0.004061352	0.037963256
igf2	1611.838814	1.878050515	0.653614189	2.873331922	0.004061671	0.037963256
alg6	1168.892939	-0.869580723	0.30270727	-2.872678685	0.004070078	0.038022275
LOC107375663	285.7405629	-2.832314756	0.986232099	-2.87185416	0.004080712	0.038102027
serp1	11544.3518	-0.60563903	0.210934574	-2.871217458	0.004088941	0.038159252
LOC107374994	710.9221612	1.317762908	0.459031518	2.870746033	0.004095044	0.038196584
adamtsl2	3.618673835	-2.992787682	1.042859567	-2.869789736	0.004107448	0.03829263
gjc2	4.906467381	2.85827783	0.996218756	2.869126697	0.004116069	0.03834064
yipf6	1708.447673	-0.775349272	0.270244195	-2.869069111	0.004116818	0.03834064
adamts13	1155.303698	1.172064494	0.408781283	2.867216631	0.004140995	0.03854604
LOC107392876	126.9193545	-1.985277565	0.692499003	-2.866830937	0.004146044	0.038573285
ephx2	2843.281069	0.695941244	0.242915758	2.864948946	0.004170765	0.038775711
LOC107377216	52.87475355	1.22850919	0.428821493	2.86484985	0.00417207	0.038775711
LOC107394764	675.9311877	1.140025239	0.39799954	2.864388332	0.004178154	0.038805386
LOC107384975	1884.303012	0.400201276	0.139727648	2.864152391	0.004181268	0.038805386
LOC107372376	170.8564063	2.257467546	0.788188353	2.864121929	0.00418167	0.038805386
LOC107380284	21.37379746	-2.138036582	0.746995366	-2.862181855	0.004207354	0.038953081
LOC107394585	11.06001237	-2.403708768	0.839829273	-2.862139776	0.004207913	0.038953081
mthfd1	4935.629795	0.875349773	0.30582074	2.862296957	0.004205826	0.038953081
cd302	4669.258876	0.832215853	0.290770018	2.862110261	0.004208305	0.038953081
errfi1	1756.7893	1.927045329	0.673175989	2.862617443	0.004201575	0.038953081
LOC107375226	9.154246827	-1.589286336	0.555364174	-2.861701222	0.004213739	0.038983525
LOC107376726	6.821965121	-2.25376095	0.787669609	-2.86130241	0.004219044	0.039012738
LOC107382220	10.88445543	-2.586595536	0.904536632	-2.859580745	0.004242014	0.039165344
LOC107390818	897.6268434	0.670867115	0.234601759	2.859599684	0.004241761	0.039165344
LOC107375074	380.0850359	1.380519867	0.482752714	2.859683286	0.004240643	0.039165344
etfb	3183.901387	0.561835221	0.19649954	2.859219017	0.004246855	0.039175647
anapc11	186.9174145	-0.614171944	0.214807388	-2.859175134	0.004247442	0.039175647
psmd3	2047.310454	-0.898129765	0.314213638	-2.858341131	0.004258623	0.039258843
gpr137c	330.8482269	1.105244679	0.386720683	2.85799216	0.004263309	0.039278099
LOC107386181	3429.144546	0.613092249	0.214529602	2.857844522	0.004265293	0.039278099
emc3	1325.982531	-0.498158302	0.174321235	-2.857702925	0.004267197	0.039278099
LOC107386115	102.7899898	1.017264145	0.356062669	2.856980618	0.00427692	0.03934766
LOC107389987	1677.31652	-1.117903758	0.391465351	-2.85569018	0.00429434	0.03948793
fbxl6	238.9925455	-0.840244464	0.294439445	-2.853708898	0.004321211	0.039694843
elac1	124.7952992	-1.038785988	0.364002559	-2.853787597	0.00432014	0.039694843
LOC107372890	110.8990995	0.82955945	0.290888783	2.851809694	0.004347112	0.039892435
cxcl12	696.0797417	-1.495426135	0.524358867	-2.851913506	0.004345692	0.039892435
faim	636.3159638	-0.648138737	0.227377419	-2.850497384	0.004365091	0.039996824
uchl3	311.835419	-0.819850753	0.287604853	-2.850615161	0.004363475	0.039996824
hpse2	23.07131403	1.592654189	0.558670369	2.850794094	0.00436102	0.039996824
LOC107374884	3.095655084	-3.112750254	1.092504459	-2.849187689	0.004383101	0.040138696
plin5	2221.829723	0.592530609	0.207986465	2.848890231	0.004387201	0.040138696
LOC107388474	51.82652099	1.604773221	0.563267737	2.849041609	0.004385115	0.040138696
psmb5	620.1090291	-0.889723063	0.312361784	-2.848373609	0.00439433	0.040183686
LOC107388079	1711.681521	0.713208786	0.250611221	2.845877303	0.004428926	0.040459316
apc	88.67308263	-0.780708761	0.274316784	-2.846011639	0.004427058	0.040459316
kdsr	1170.645334	0.53603027	0.18851132	2.843491144	0.004462225	0.040743029
atp5j	1092.262427	0.758857889	0.266917138	2.843046707	0.004468452	0.040779395
LOC107378276	769.6109988	0.648706993	0.228197962	2.842737894	0.004472784	0.040798434
LOC107392778	20.28328543	1.577130518	0.554835123	2.842521052	0.004475828	0.040805713
LOC107384914	52.5570243	1.602046695	0.563661355	2.842214888	0.004480128	0.040824439
LOC107395334	215.8036229	0.680074194	0.239339003	2.841468315	0.004490631	0.040868493
git2	257.0401756	0.749748262	0.263866563	2.841391702	0.00449171	0.040868493
plek	177.3345959	-1.801488372	0.63396842	-2.841605851	0.004488695	0.040868493
LOC107375041	108.7606126	1.415078553	0.498094505	2.84098407	0.004497456	0.040900287
LOC107382125	68.69891199	3.197955586	1.125738932	2.840761295	0.004500599	0.040908393
[truncated: 20,620 more rows]
