# Supplementary material for: An automated feeding system for the African killifish reveals the impact of diet on lifespan and allows scalable assessment of associative learning
Source: eLife. 2022 Nov 10;11:e69008. doi: 10.7554/eLife.69008 (PMC9788828; doi:10.7554/eLife.69008)
Supplement: Figure 5—source data 10. [file elife-69008-fig5-data10.csv]

Gene	baseMean	log2FoldChange	lfcSE	stat	pvalue	padj
cntfr	1150.434309	-3.647793041	0.549034039	-6.644019826	3.05E-11	5.41E-07
LOC107381011	209.4611804	4.824397859	0.906151631	5.3240514	1.01E-07	0.000899732
LOC107393202	145.499477	-3.225948736	0.629809918	-5.122098977	3.02E-07	0.001785927
LOC107394231	728.129628	-1.729824245	0.353491463	-4.893538952	9.90E-07	0.004390386
zswim7	102.171075	-1.870049755	0.38648896	-4.838559303	1.31E-06	0.004638112
LOC107393232	6966.46678	2.061834453	0.446115996	4.621745175	3.81E-06	0.01124579
otor	41.90750823	2.891993364	0.633201312	4.567257381	4.94E-06	0.012517452
clnk	13.34724699	-4.757226355	1.119708192	-4.248630482	2.15E-05	0.039550102
LOC107390484	40.2224219	5.309876665	1.252188047	4.240478638	2.23E-05	0.039550102
aoc1	9.574359609	7.032628371	1.657427614	4.243098349	2.20E-05	0.039550102
LOC107394607	9.279418204	4.184994481	1.004049374	4.16811622	3.07E-05	0.049439972
LOC107390119	29.38937192	3.104684312	0.748377391	4.148554391	3.35E-05	0.049439972
smad9	41.54587156	1.840024907	0.448386944	4.10365407	4.07E-05	0.054962216
LOC107380231	65.55834395	4.642532684	1.13547636	4.088621171	4.34E-05	0.054962216
LOC107393772	122.7568362	1.999821954	0.503738023	3.969964276	7.19E-05	0.084975774
LOC107381982	910.7504056	2.830321155	0.719897696	3.931560233	8.44E-05	0.089783841
LOC107387822	463.0082898	4.420346435	1.127475833	3.920568678	8.83E-05	0.089783841
hsd11b2	246.4624396	2.569795292	0.656725779	3.913041598	9.11E-05	0.089783841
LOC107386526	32.39975381	-2.898980179	0.744966984	-3.89142102	9.97E-05	0.093007915
anos1	40.90301466	2.680448511	0.693308841	3.866168081	0.000110559	0.098021394
LOC107395574	5.806642008	4.36762768	1.141320568	3.82681939	0.00012981	0.098585291
LOC107388716	347.2761306	3.894943161	1.022307529	3.809952536	0.000138993	0.098585291
cenpp	64.88500781	-2.45961572	0.64078477	-3.838442853	0.000123817	0.098585291
LOC107390468	144.4667881	1.805806629	0.473379293	3.814714029	0.000136341	0.098585291
LOC107392206	144.4098608	6.969702842	1.828313723	3.81209349	0.000137795	0.098585291
nagpa	578.3441345	-1.212659033	0.330504127	-3.669119183	0.000243388	0.165990343
slc9a3r2	19.13384444	4.031603708	1.105063678	3.6482999	0.000263981	0.173367332
LOC107390482	29.09543726	4.529838227	1.265821213	3.578576643	0.000345471	0.207853973
LOC107383951	708.0421729	2.264311064	0.63508932	3.565342688	0.000363381	0.207853973
LOC107374060	10.5782186	5.527570954	1.547829991	3.571174473	0.000355384	0.207853973
tbck	101.8893259	-2.164795663	0.604241445	-3.58266663	0.000340105	0.207853973
LOC107388745	25.67246472	4.580432307	1.288501417	3.554852362	0.000378191	0.209565301
lrp2	81.52671688	2.898867225	0.818942484	3.53976901	0.000400477	0.215189849
LOC107382807	809.6009546	-1.905368215	0.543484316	-3.505838454	0.000455171	0.237385267
LOC107375971	99.0632113	6.064088341	1.739068703	3.486974568	0.000488518	0.238075416
LOC107393882	5.692961187	4.587667074	1.317352523	3.482490066	0.000496774	0.238075416
LOC107393726	775.8943409	2.249669518	0.644120336	3.492623029	0.000478301	0.238075416
LOC107391219	23.23993343	2.107115594	0.60635478	3.475053986	0.000510751	0.238332336
LOC107381437	9.691140642	-4.467854328	1.294233265	-3.452124473	0.000556191	0.246559507
LOC107373468	487.2556069	-1.322869993	0.382777296	-3.455978205	0.0005483	0.246559507
sarm1	96.12554801	-2.418825912	0.705565427	-3.428209233	0.000607577	0.262769641
malrd1	5.007500879	6.269589981	1.835202746	3.41629283	0.000634799	0.268006281
LOC107377878	5.619700938	6.340447388	1.860227785	3.408425268	0.00065339	0.269439717
hal	17157.31259	1.113245829	0.327640317	3.397768129	0.00067938	0.27025202
LOC107383219	12.48547796	5.957464061	1.754684179	3.395177397	0.000685841	0.27025202
lum	45.45739634	3.411464197	1.016815121	3.355048649	0.00079351	0.28867637
LOC107383741	29.95725993	3.397971624	1.009219741	3.366929407	0.000760101	0.28867637
abhd5	636.941483	-1.277671047	0.380986602	-3.353585247	0.000797718	0.28867637
LOC107377457	12.81462604	2.699232278	0.802926202	3.361743922	0.000774519	0.28867637
LOC107395473	5.521439188	4.628758023	1.383431182	3.345853473	0.000820297	0.290910239
LOC107389827	9.424889491	4.511275299	1.353311941	3.333507348	0.000857584	0.298170208
caprin1	1156.076335	1.487489258	0.447763487	3.322042331	0.000893611	0.304721473
LOC107397091	132.487501	-2.586815338	0.789333804	-3.277213422	0.001048371	0.314502766
LOC107396586	30.22947823	2.331051436	0.707602184	3.294296552	0.000986683	0.314502766
pik3r6	13.43715956	2.916914386	0.894650952	3.260393764	0.001112576	0.314502766
ostc	16443.12697	-1.169574031	0.3578096	-3.268705005	0.001080409	0.314502766
LOC107392604	872.1675051	1.424645711	0.431956944	3.298119712	0.000973346	0.314502766
LOC107381850	42.034782	2.15939961	0.659485898	3.274368134	0.001058986	0.314502766
LOC107386021	571.1504243	1.078645731	0.328622512	3.282324528	0.00102955	0.314502766
slc10a7	1276.297968	-1.112569368	0.338493674	-3.286824694	0.001013239	0.314502766
LOC107375908	2218.471072	3.343110095	1.024520956	3.263095865	0.001102022	0.314502766
tep1	315.8907537	-1.069257439	0.328076853	-3.25916757	0.001117396	0.314502766
LOC107390940	162.9490644	-3.448044407	1.048659187	-3.28805054	0.001008837	0.314502766
dio1	1884.122915	2.319073604	0.71520253	3.242541107	0.001184689	0.326525403
cerkl	3.731162471	4.56687514	1.409699853	3.239608155	0.001196941	0.326525403
LOC107372630	120.5070325	2.248193533	0.698408232	3.219024962	0.001286273	0.331377048
LOC107373588	454.1298838	7.565705211	2.355491644	3.211943133	0.001318405	0.331377048
hes1	26.98943364	1.903673949	0.589963458	3.226765864	0.001251979	0.331377048
mrc2	54.6932004	1.842708237	0.573914954	3.210768815	0.001323804	0.331377048
LOC107392295	40.6668945	-2.065082523	0.640294201	-3.225208852	0.001258808	0.331377048
cltb	207.3856603	-1.35056695	0.420723288	-3.210107427	0.001326854	0.331377048
slc10a2	9.414643393	3.754875989	1.171807587	3.204345177	0.001353701	0.333386412
LOC107396901	18.07551219	2.672255803	0.834990016	3.200344616	0.001372634	0.33341834
LOC107374391	3059.054822	-1.013445495	0.317693144	-3.190013737	0.00142266	0.336354835
b3gat2	8.96606852	-3.543253303	1.109814929	-3.192652406	0.001409725	0.336354835
aqp8	3.736508266	5.310346347	1.666739743	3.186068113	0.001442206	0.336489521
LOC107375440	14.21780043	3.264776091	1.028511723	3.174272125	0.001502128	0.345918592
LOC107385437	653.2855055	-1.181811668	0.372808917	-3.170019853	0.001524285	0.346520841
ep300	33.66090071	1.963776731	0.621102539	3.161759302	0.001568191	0.348915015
ttll5	6.90039523	-3.311785173	1.051342644	-3.150053118	0.001632408	0.348915015
LOC107386956	16.75442687	-3.17851418	1.009080654	-3.149910928	0.001633202	0.348915015
LOC107375799	140.0880397	3.706768246	1.17298928	3.16010411	0.001577128	0.348915015
sox4	89.65916468	1.773615063	0.562005983	3.15586509	0.001600229	0.348915015
LOC107381875	477.0068325	-0.694783863	0.22118542	-3.141182912	0.001682669	0.355203428
syn2	11.43416791	-3.224914885	1.031338452	-3.126921989	0.001766468	0.358907853
LOC107376746	16.94955946	2.509657873	0.802946473	3.125560615	0.001774665	0.358907853
LOC107380284	21.37379746	-3.191300025	1.021385108	-3.124482625	0.00178118	0.358907853
LOC107395766	38.97731519	2.238941947	0.715342332	3.129888793	0.001748725	0.358907853
tmem19	433.1455749	-0.842727881	0.271840546	-3.100081627	0.001934673	0.367253342
LOC107387641	48.45333216	6.460194041	2.085323677	3.097933483	0.001948752	0.367253342
ets1	7.158779928	2.904985135	0.938595106	3.095035459	0.001967894	0.367253342
pdk1	72.81132419	1.191229536	0.385724279	3.088292856	0.0020131	0.367253342
LOC107374743	5.741898432	4.030449223	1.29980102	3.100820172	0.001929855	0.367253342
LOC107389801	9.131329003	3.495609475	1.12585658	3.10484438	0.001903792	0.367253342
LOC107373956	43.89803897	3.130254009	1.005231462	3.113963428	0.001845924	0.367253342
LOC107374722	13.67505651	4.376106438	1.415610509	3.091320961	0.001992681	0.367253342
preb	2690.401911	-0.796872013	0.258234186	-3.085850194	0.002029711	0.367253342
LOC107380751	7.837861687	-3.095664222	0.997832518	-3.102388595	0.001919658	0.367253342
dmtf1	840.4934425	2.105864074	0.685817392	3.070590073	0.002136362	0.376143812
LOC107378608	22.8891676	-4.338911615	1.413448019	-3.069735538	0.002142484	0.376143812
LOC107377923	187.1063105	-1.43690417	0.467801847	-3.071608585	0.002129087	0.376143812
LOC107386999	122.2013025	2.670145657	0.870941728	3.065814362	0.00217078	0.377375286
LOC107392531	692.8064416	1.008719464	0.330096443	3.055832579	0.002244365	0.386379487
LOC107395204	13.43792677	-2.870164836	0.940467231	-3.051849911	0.002274358	0.387778026
sapcd2	143.8438233	1.981658514	0.650860956	3.044672594	0.002329337	0.393369617
LOC107387911	44.02965459	5.791432174	1.909770498	3.032527825	0.002425147	0.401894517
tmprss15	4.110768	5.516469697	1.818969236	3.032744913	0.002423404	0.401894517
LOC107384504	38.90008167	3.663834097	1.212873316	3.020788775	0.002521172	0.403621282
LOC107383135	5.429453168	3.359414587	1.111462701	3.02251671	0.002506822	0.403621282
htra3	77.95205103	1.698499958	0.562216767	3.021076668	0.002518776	0.403621282
tsen15	117.2559713	-1.746225574	0.578537773	-3.018343237	0.002541609	0.403621282
LOC107390928	45.9394874	3.422385258	1.134209805	3.017418156	0.002549379	0.403621282
LOC107373788	1889.825785	2.49026198	0.831233417	2.995863653	0.002736688	0.405120043
LOC107383065	84.27330621	2.729643492	0.908644847	3.004081847	0.002663837	0.405120043
nr1i2	92.48946789	1.484481134	0.49560109	2.995314507	0.00274162	0.405120043
LOC107375879	749.5072939	2.92396507	0.974378915	3.000850106	0.002692271	0.405120043
snx10	106.6536217	3.237405424	1.078774339	3.001003366	0.002690916	0.405120043
LOC107376197	15.98501356	2.103177629	0.697938458	3.013414155	0.002583261	0.405120043
pdzk1	9.023361243	4.176648724	1.392195102	3.000045552	0.002699392	0.405120043
khdrbs3	7.882386089	-3.31620063	1.107068123	-2.995480188	0.002740131	0.405120043
mfsd10	902.5313981	-1.303787883	0.435931242	-2.990810838	0.002782378	0.405134496
mansc1	10.57217896	2.394661029	0.80215393	2.985288656	0.002833108	0.405134496
LOC107393622	21.45029414	4.781945665	1.600877184	2.987078405	0.002816575	0.405134496
pmpcb	1006.075065	-0.833614737	0.279155232	-2.986204951	0.002824633	0.405134496
klhl8	24.69405425	-2.338750316	0.784269017	-2.982076641	0.002863003	0.406134177
amn	4.198200108	5.410923181	1.817541721	2.977055833	0.00291031	0.407216256
nbea	7.71593597	3.188050927	1.071110442	2.976397954	0.002916561	0.407216256
derl2	516.7508029	-1.16504534	0.392377198	-2.969197359	0.002985788	0.407720719
abat	992.2050586	-1.525120948	0.513707471	-2.968851017	0.002989155	0.407720719
rapgefl1	32.99360356	1.773650109	0.59676109	2.972127604	0.002957437	0.407720719
slc30a5	1410.944351	-0.974872542	0.328868883	-2.964319799	0.003033529	0.410614717
LOC107394063	15.1325941	2.60898748	0.883092587	2.954375925	0.003133021	0.414587534
dpp10	12.43836721	2.472883285	0.836755054	2.955325185	0.003123396	0.414587534
LOC107394925	150.87006	1.009173073	0.341324709	2.95663644	0.003110146	0.414587534
twsg1	88.56760623	-2.065328376	0.699679428	-2.951820923	0.003159061	0.414936787
LOC107385082	7.557900337	3.288608108	1.118737498	2.939570825	0.003286671	0.428523958
phex	382.2771724	1.744881548	0.596250748	2.926422406	0.00342885	0.435362488
LOC107392228	683.7178992	1.715293601	0.586294086	2.925653935	0.003437331	0.435362488
LOC107397294	4.784283503	4.322974248	1.475461776	2.929912736	0.003390572	0.435362488
mcat	243.8874119	-1.158864709	0.395399002	-2.930874134	0.003380097	0.435362488
fkbp14	148.0822129	-1.83601321	0.635027655	-2.891233469	0.003837329	0.468243515
nfyb	527.253463	-0.958483501	0.331310742	-2.893004599	0.003815757	0.468243515
sapcd1	220.7786704	3.264469512	1.125814689	2.899650842	0.003735785	0.468243515
LOC107373258	6.765592381	3.973621197	1.375070285	2.889758611	0.003855377	0.468243515
LOC107377649	4.138372584	-4.94432639	1.710237539	-2.891017346	0.003839969	0.468243515
LOC107391483	116.869419	1.925716336	0.666226524	2.890482841	0.003846505	0.468243515
csgr04h6orf58	452.2200442	2.737997899	0.950155101	2.881632585	0.003956208	0.477220896
LOC107383580	18.13860513	4.392829395	1.529791977	2.871520744	0.00408502	0.478194613
cabp1	19.92619865	-4.065909951	1.413288369	-2.876914605	0.004015843	0.478194613
LOC107389872	15.54667968	-3.615933762	1.258076216	-2.874177031	0.004050818	0.478194613
LOC107391540	30.23365078	2.437139735	0.847199886	2.876699791	0.004018577	0.478194613
LOC107388405	13.28496551	-3.975999053	1.385157236	-2.870431564	0.004099119	0.478194613
LOC107386809	56.20276986	3.272354481	1.14521662	2.857410924	0.004271125	0.481205592
scgn	8.655510908	2.798669479	0.980478204	2.854392343	0.004311924	0.481205592
plag1	44.24938879	1.300175213	0.454498621	2.860680218	0.004227332	0.481205592
hoxd4	10.91355245	2.341525685	0.820170324	2.854926124	0.004304684	0.481205592
LOC107377780	10.22174058	-2.662954588	0.93215877	-2.856760751	0.004279883	0.481205592
LOC107380967	20.73102167	5.578391847	1.955833451	2.852181428	0.004342031	0.481205592
LOC107380468	16.62650499	3.861733451	1.348291836	2.864167346	0.004181071	0.481205592
LOC107373284	95.43374356	1.210343956	0.424328131	2.852377364	0.004339355	0.481205592
rps6kl1	7.047515681	-3.203989588	1.124234164	-2.849930815	0.004372874	0.481613675
pbx3	44.19217991	1.762856842	0.627080522	2.811212882	0.004935512	0.501735907
LOC107384001	31.77240684	-1.795635012	0.637943153	-2.814725739	0.004881888	0.501735907
LOC107396314	35.45111783	2.117848615	0.752319034	2.815093756	0.004876301	0.501735907
jazf1	24.36497588	1.868200294	0.666164244	2.804413944	0.005040814	0.501735907
tbkbp1	15.3581606	4.41505175	1.572249657	2.808111123	0.004983303	0.501735907
LOC107389972	217.3948685	1.050295529	0.373681484	2.810670513	0.004943838	0.501735907
LOC107390231	87.39206229	1.654959518	0.591172043	2.799454978	0.005118895	0.501735907
LOC107380337	7.726766228	3.589199568	1.278125043	2.808175607	0.004982305	0.501735907
adcy5	16.47782339	-2.831565309	0.999946876	-2.83171574	0.004629899	0.501735907
LOC107386288	10.31540896	-2.534456596	0.898874548	-2.819588785	0.004808523	0.501735907
LOC107394648	1536.387043	-1.096530275	0.388885936	-2.819670693	0.004807296	0.501735907
LOC107379621	161.7056336	-1.147269991	0.405891629	-2.826542627	0.004705348	0.501735907
map2k7	79.76387416	1.325669151	0.473573083	2.799291592	0.005121487	0.501735907
LOC107384072	29.15835073	1.656873123	0.586105417	2.826919998	0.004699807	0.501735907
meltf	19.02108051	5.732458851	2.026290541	2.829040918	0.004668773	0.501735907
LOC107384021	4.323779232	4.854761557	1.716922059	2.827595774	0.004689898	0.501735907
LOC107391714	7.069344847	3.93608801	1.402557956	2.806363897	0.005010407	0.501735907
LOC107394885	13.15810019	-2.228475304	0.794928665	-2.803365135	0.005057238	0.501735907
xrn1	62.91135714	-1.423280675	0.508239827	-2.800411534	0.005103749	0.501735907
LOC107383389	6337.105621	-0.797016505	0.282216813	-2.824128362	0.004740939	0.501735907
LOC107373595	10.46265863	2.941803482	1.058239154	2.779904212	0.005437493	0.529767224
yif1a	1500.722892	-0.845580653	0.304700212	-2.775123283	0.005518079	0.534680709
LOC107374613	3.886844717	3.752379928	1.354052315	2.771222268	0.005584629	0.535279155
LOC107394423	12.163075	2.064453821	0.744608588	2.772535604	0.005562143	0.535279155
skiv2l	113.4299183	-1.531651845	0.55460941	-2.76167663	0.00575054	0.535891528
itk	5.921301544	-3.374153531	1.218766455	-2.768498852	0.005631518	0.535891528
spcs2	3274.480041	-0.755449474	0.273278912	-2.764389933	0.005702934	0.535891528
LOC107376316	10.22954508	2.576484381	0.931319188	2.766489098	0.005666348	0.535891528
LOC107394673	13.39748272	3.584541554	1.298539724	2.76044043	0.005772348	0.535891528
LOC107382997	58.77081902	-1.220048032	0.441951677	-2.760591473	0.00576968	0.535891528
ace	582.8367853	1.821492623	0.667294726	2.729667344	0.006339826	0.549580908
LOC107374368	59.42827638	1.630843374	0.594291781	2.744179589	0.006066234	0.549580908
LOC107394844	13.40446124	-3.891810473	1.42779439	-2.725749939	0.006415558	0.549580908
LOC107388766	204.9294547	-2.938701971	1.073122083	-2.738460067	0.006172766	0.549580908
LOC107386616	823.5260689	1.057174213	0.384364466	2.750447317	0.005951396	0.549580908
LOC107376797	37.64025106	1.915914842	0.702482626	2.727348367	0.006384559	0.549580908
git2	257.0401756	1.014721317	0.371192665	2.733678259	0.006263121	0.549580908
dnajc1	1134.191538	-0.899171734	0.328743577	-2.735176588	0.006234682	0.549580908
psmd2	2541.433492	-1.261348762	0.460146895	-2.741187164	0.006121763	0.549580908
LOC107394644	336.6921928	1.283708689	0.469119118	2.736423734	0.006211099	0.549580908
agpat4	282.243598	-1.255023532	0.459758342	-2.729746079	0.006338312	0.549580908
LOC107386603	30.15123786	2.186638432	0.795512331	2.748717207	0.005982898	0.549580908
vgll4	79.56984639	1.557347925	0.57134815	2.725742486	0.006415703	0.549580908
samd10	20.68026947	2.41445901	0.884840069	2.728695381	0.006358541	0.549580908
LOC107389817	22.04799476	2.616910979	0.957191315	2.733947683	0.006257999	0.549580908
LOC107377216	52.87475355	1.64219522	0.599820421	2.737811459	0.006184952	0.549580908
LOC107372830	6311.886414	-0.680083752	0.249770177	-2.72283809	0.006472377	0.551770137
LOC107387766	277.6090855	1.354266628	0.498711873	2.715529152	0.006616995	0.554445668
LOC107397367	44.81015241	3.170225619	1.166983599	2.716598264	0.006595661	0.554445668
LOC107375618	14.04076635	4.315112918	1.587281266	2.718555943	0.006556757	0.554445668
LOC107388511	10.31392212	3.97953168	1.465791427	2.714937204	0.006628834	0.554445668
LOC107383743	8.480344658	3.625889761	1.341943607	2.701968802	0.006893023	0.573836073
nav1	29.80596316	1.924823026	0.71292929	2.69987929	0.006936464	0.574754098
LOC107382648	1529.510894	-1.001762535	0.371316576	-2.697866454	0.006978543	0.575551275
LOC107378961	13.73472247	4.195163368	1.560554084	2.688252469	0.007182707	0.582300794
LOC107377765	99.69841778	2.017205837	0.750495242	2.687832944	0.007191737	0.582300794
LOC107383111	5.883724667	-3.40476628	1.266458099	-2.68841605	0.007179189	0.582300794
LOC107382474	16.89748946	4.146703628	1.542000266	2.689171799	0.007162954	0.582300794
LOC107388189	4691.900149	0.909601355	0.339234188	2.681337514	0.007332852	0.591027836
rnf121	2456.598421	-0.696590577	0.260281564	-2.676296267	0.007444081	0.597278019
LOC107387043	36701.34245	1.257878731	0.471800475	2.666124344	0.007673131	0.61013432
derl1	3602.193296	-1.020389453	0.382596464	-2.667012243	0.007652888	0.61013432
LOC107394281	7994.759621	-1.168828937	0.439098167	-2.661885253	0.007770436	0.612978745
LOC107390103	108.2548411	1.164995649	0.437712248	2.661555977	0.007778041	0.612978745
neo1	59.25303379	1.346436625	0.506593959	2.657822113	0.007864739	0.617068839
abcb11	21.16351201	2.290818419	0.862398731	2.656333243	0.007899551	0.617069767
LOC107384130	27.35189677	-2.501443922	0.943062969	-2.652467549	0.007990581	0.61786278
matn3	20.7605091	4.437381585	1.674303202	2.650285551	0.008042377	0.61786278
LOC107395127	10.6387199	-2.257740326	0.851302224	-2.652101993	0.007999237	0.61786278
rftn2	91.44949348	1.056012749	0.398714399	2.648544299	0.008083925	0.61786278
frem3	3.467803144	3.674970439	1.387157326	2.649281643	0.008066308	0.61786278
LOC107389078	6.838520071	3.934250556	1.488622102	2.642880654	0.008220401	0.625597175
LOC107379286	4.164293016	3.874476073	1.483743657	2.611284001	0.009020295	0.628231448
nr0b2	1832.430996	2.529707165	0.968604129	2.611703882	0.009009225	0.628231448
ccr7	7.988523967	-2.956684804	1.131392199	-2.61331553	0.008966848	0.628231448
LOC107380125	1321.878414	1.936250831	0.740842526	2.613579488	0.008959924	0.628231448
LOC107386477	748.0788926	-1.112842674	0.424922358	-2.618931794	0.008820558	0.628231448
LOC107396741	3.461907596	-4.388623215	1.681845938	-2.609408576	0.009069888	0.628231448
LOC107396374	2122.776788	-1.01456475	0.387245936	-2.619949379	0.008794282	0.628231448
LOC107379062	418.4149814	1.194402414	0.454695305	2.626819325	0.008618708	0.628231448
qsox2	198.7034492	-1.14870539	0.440188173	-2.609578042	0.009065397	0.628231448
psmd6	3346.007439	-1.02552125	0.392458555	-2.61306891	0.008973321	0.628231448
LOC107373279	115.7253876	1.811620179	0.690912981	2.622067073	0.008739823	0.628231448
pigl	134.1604272	2.370589244	0.905021792	2.619372554	0.008809168	0.628231448
musk	7.984041787	3.369365381	1.280374451	2.631546872	0.008499714	0.628231448
lhfpl2	402.6694682	2.455855288	0.932989134	2.632244254	0.008482286	0.628231448
bcar3	5.153057282	3.340652608	1.270547009	2.629302642	0.008556018	0.628231448
ankrd10	409.406339	1.155429141	0.441291284	2.618291324	0.008837132	0.628231448
csgr05h16orf58	612.1127448	-0.692284433	0.263417041	-2.628092814	0.008586508	0.628231448
LOC107376680	16.9849427	2.65710396	1.011653181	2.626496916	0.008626877	0.628231448
LOC107372885	31.48193662	1.413780288	0.539728555	2.619428369	0.008807727	0.628231448
csgr05h8orf37	154.4664637	-1.403201042	0.533492245	-2.630218253	0.008533007	0.628231448
LOC107379817	381.0430664	1.705684172	0.648136058	2.631676098	0.008496482	0.628231448
gsg1	19.58976457	2.915275376	1.114525493	2.615709909	0.008904217	0.628231448
pde8b	4.301600074	3.713597329	1.421253393	2.612903053	0.008977676	0.628231448
mnat1	318.8792848	-0.717028391	0.275390755	-2.603676336	0.009222981	0.633883325
LOC107395342	28.22541156	-3.92436457	1.506596803	-2.604787533	0.009193125	0.633883325
reep2	350.084489	-1.372245687	0.528344606	-2.597255034	0.009397212	0.638679398
scai	56.47843057	-1.511184074	0.581633328	-2.598173112	0.009372123	0.638679398
LOC107378236	8.21129621	4.123499195	1.588558292	2.595749377	0.009438488	0.638679398
engase	96.97941154	1.042191333	0.401570784	2.595286747	0.009451203	0.638679398
LOC107389029	124.611678	1.130727601	0.435817119	2.594500196	0.009472856	0.638679398
LOC107393883	3.859029533	3.842618306	1.482729814	2.591583624	0.009553532	0.63925747
olfml1	211.0785209	1.093026913	0.421711131	2.591885372	0.009545157	0.63925747
rnf181	825.1116657	-1.040120239	0.401716016	-2.589192856	0.00962012	0.641293113
ass1	503.1685656	-1.037484309	0.401289625	-2.58537536	0.009727304	0.644238331
LOC107386876	338.6038334	3.536926856	1.368232726	2.585033079	0.009736966	0.644238331
kcnc1	39.80504212	2.676681321	1.036135068	2.583332427	0.009785099	0.64501626
ndnf	154.3640011	1.013397174	0.392635708	2.581011238	0.009851138	0.645417541
LOC107390714	82.88003693	1.153047916	0.446820583	2.580561329	0.009863983	0.645417541
LOC107384267	10.53245285	-2.818206034	1.093084918	-2.578213263	0.009931268	0.646459321
LOC107385394	158.4422439	1.292805767	0.50192431	2.57569865	0.010003779	0.646459321
LOC107396996	98.96975448	1.45099119	0.563504751	2.574940476	0.010025734	0.646459321
pomt1	120.8078983	-1.573934047	0.611067637	-2.575711676	0.010003402	0.646459321
LOC107396965	35.51262821	1.40312992	0.545401288	2.572656044	0.010092145	0.648383748
p3h2	941.5945319	1.283648466	0.499716877	2.568751479	0.010206563	0.65295135
slc13a4	39.42940314	2.760535168	1.075125339	2.567640319	0.010239334	0.65295135
otc	6.960009858	-3.335258737	1.300175639	-2.565237063	0.010310533	0.65295135
LOC107393514	1302.968861	-0.697387942	0.271746791	-2.566315281	0.010278536	0.65295135
tpst1	801.4088467	1.042303566	0.40659038	2.56352245	0.0103616	0.653850145
LOC107384870	9.852354476	-3.316695771	1.294449192	-2.562244847	0.010399797	0.653933349
gal3st1	268.9851919	1.203698506	0.471673967	2.551971467	0.010711529	0.654324195
LOC107376507	758.2395828	0.89270521	0.352211432	2.534571936	0.011258481	0.654324195
nuak1	98.13169727	1.403452085	0.549012391	2.55632133	0.010578538	0.654324195
flad1	1024.440541	-0.905983815	0.356220735	-2.543321387	0.010980418	0.654324195
LOC107379324	14.75343686	-2.098416224	0.824513366	-2.545036032	0.010926646	0.654324195
bcap31	2311.469619	-0.605981705	0.238430132	-2.541548338	0.011036268	0.654324195
LOC107391868	579.8438649	1.034261191	0.406465195	2.544525838	0.010942622	0.654324195
sgta	1908.080462	-0.792776129	0.313253387	-2.530782309	0.011380846	0.654324195
ttc19	593.571481	0.692271822	0.273734854	2.528986762	0.011439234	0.654324195
LOC107392445	926.8429615	-0.99860227	0.392515879	-2.54410668	0.010955762	0.654324195
ccdc96	4.110920906	-3.256039124	1.271558152	-2.560668672	0.010447094	0.654324195
shroom4	33.33603983	1.75162283	0.685559695	2.555025979	0.010617987	0.654324195
LOC107393925	14010.99745	-1.137126827	0.446808765	-2.54499669	0.010927877	0.654324195
LOC107373196	74.69084393	1.499763779	0.588202211	2.549741826	0.010780272	0.654324195
rnls	288.1093511	-0.902644807	0.353916641	-2.550444659	0.01075856	0.654324195
filip1l	40.17252465	1.75146342	0.691698026	2.532121468	0.011337471	0.654324195
LOC107385524	665.5296436	-0.937597187	0.368034793	-2.547577576	0.010847373	0.654324195
LOC107380906	13.80634578	-2.245497241	0.884608068	-2.538409182	0.01113577	0.654324195
LOC107387936	27.8716464	1.756657515	0.69283724	2.535454815	0.011230142	0.654324195
LOC107393028	1913.282353	-1.252702686	0.495207761	-2.529650756	0.011417611	0.654324195
LOC107388449	14.87017351	-2.995754267	1.174584233	-2.550480573	0.010757452	0.654324195
LOC107388453	28.78273351	-3.287004129	1.298455426	-2.531472442	0.011358474	0.654324195
scamp1	961.8044695	-0.465877009	0.182342168	-2.554960348	0.01061999	0.654324195
msx1	13.1223783	2.359145102	0.931553467	2.532484915	0.011325724	0.654324195
copz1	2640.044034	-0.594170751	0.234073165	-2.538397557	0.01113614	0.654324195
LOC107395740	26.82402964	2.417875415	0.952230569	2.539170126	0.011111578	0.654324195
ppa1	1166.500045	-1.266548354	0.500050184	-2.532842489	0.011314178	0.654324195
LOC107388260	76.98066766	-1.84180941	0.725535628	-2.538551298	0.011131248	0.654324195
txn	4957.346981	-1.357463472	0.537162649	-2.52709952	0.011500891	0.655735675
LOC107372981	22.10644913	1.455054552	0.576246522	2.525055677	0.011567996	0.657447776
LOC107394483	561.3060632	-0.970318986	0.385520742	-2.516904751	0.011839083	0.659510738
fzd4	78.90652633	1.235479554	0.490542816	2.518596775	0.01178235	0.659510738
abcg8	3990.018901	1.014347861	0.402863701	2.517843775	0.011807568	0.659510738
LOC107385652	3.434201415	3.524121818	1.400603817	2.516144662	0.011864647	0.659510738
triqk	3809.361485	-0.800685487	0.318127919	-2.516866454	0.01184037	0.659510738
psmc4	1889.412373	-1.175299912	0.466768663	-2.517949478	0.011804025	0.659510738
LOC107392135	749.4741821	-0.913750043	0.362477274	-2.520847815	0.011707247	0.659510738
slc39a8	4938.729835	0.945449326	0.376225256	2.512987396	0.011971361	0.660667937
angptl4	283.2326944	1.726306279	0.687938925	2.509388865	0.012094027	0.660667937
dnajb11	5156.945187	-1.146264495	0.456477642	-2.511107639	0.012035299	0.660667937
LOC107383755	6.28899811	3.681192746	1.467223652	2.508951338	0.012109016	0.660667937
LOC107383016	64.35635707	1.154070839	0.459672858	2.510635156	0.012051418	0.660667937
LOC107384648	3.806161899	-3.215384887	1.279461604	-2.513076497	0.011968338	0.660667937
pgm3	1770.626631	-0.750379032	0.299425978	-2.50605855	0.01220854	0.664054706
LOC107381975	6.436800782	-3.134757648	1.252889329	-2.502022785	0.012348598	0.665632052
LOC107393773	81.06723676	-0.990142292	0.395775146	-2.501779867	0.012357073	0.665632052
pgr	9.826682445	2.477828341	0.990773277	2.500903485	0.012387693	0.665632052
LOC107378151	7.65642404	-2.60328179	1.039845023	-2.503528634	0.012296173	0.665632052
krit1	225.5690544	-0.752998117	0.301224587	-2.499789695	0.012426705	0.665710985
kcnh7	44.59789954	-3.036979567	1.216960475	-2.49554495	0.012576382	0.667895126
ppp1r10	351.3632238	1.329739294	0.532535446	2.49699678	0.012525009	0.667895126
hax1	2008.205417	-0.971152799	0.389172602	-2.495429522	0.012580474	0.667895126
LOC107388083	7.279739279	-3.156525056	1.268276541	-2.488830278	0.012816413	0.67838997
LOC107376603	3.609018574	4.076111683	1.639354575	2.486412485	0.01290383	0.680984283
LOC107379157	26.24998261	2.57218924	1.036101475	2.482564981	0.013044027	0.686340341
LOC107379399	1526.162167	-1.505424633	0.607707084	-2.477220806	0.013240996	0.686518529
LOC107379393	48.87882211	3.99408195	1.611734052	2.478127173	0.013207406	0.686518529
bcl6b	64.16378933	1.882549553	0.759920811	2.477297011	0.013238169	0.686518529
LOC107388127	5.057127815	4.210656626	1.698595486	2.478904872	0.013178645	0.686518529
LOC107384079	16.6281556	3.985823953	1.607870801	2.478945417	0.013177147	0.686518529
LOC107377192	132.0680657	-1.507563595	0.609735472	-2.472487928	0.013417625	0.693648157
LOC107395152	138.7174658	1.652648443	0.669081613	2.470025196	0.013510354	0.694467535
sgms2	19.36051284	-2.677933506	1.084189397	-2.469986808	0.013511804	0.694467535
LOC107378749	440.8072491	1.067648669	0.433018341	2.465596878	0.013678518	0.698984097
LOC107374011	35.12212369	1.528881472	0.619996616	2.465951317	0.013664991	0.698984097
LOC107387112	532.6366462	1.095437255	0.444978876	2.461773613	0.01382519	0.70042363
LOC107378858	8000.842446	-0.64292245	0.261079823	-2.462551275	0.013795245	0.70042363
LOC107372515	8.739568533	3.280037293	1.331924563	2.462629931	0.013792219	0.70042363
psmd14	2196.166982	-1.205968443	0.490464813	-2.458827647	0.013939152	0.700807607
pltp	8262.310374	-0.74890983	0.304654748	-2.458224715	0.013962578	0.700807607
plac8	11.91345745	4.051038926	1.651153773	2.45345951	0.014148947	0.700807607
lrrc17	141.4080271	2.814693738	1.146532055	2.45496297	0.01408991	0.700807607
hdac4	69.96635752	2.002248372	0.815873749	2.45411545	0.014123163	0.700807607
mogs	1571.441842	-1.143165675	0.465247142	-2.457114877	0.014005789	0.700807607
LOC107394454	3239.945421	2.062844684	0.840174595	2.455257154	0.014078384	0.700807607
LOC107386143	341.1183344	-1.24741792	0.507692197	-2.457035834	0.014008871	0.700807607
LOC107372747	20.96657857	1.643059042	0.6700591	2.452110632	0.014202099	0.701480833
ldhb	5777.06083	0.760104282	0.310935756	2.444570192	0.014502486	0.712349244
fzd8	2123.224559	2.643818316	1.081072043	2.445552389	0.014463043	0.712349244
LOC107389805	404.9367642	3.842565542	1.576189657	2.437882728	0.014773566	0.716390548
LOC107372536	213.3551201	0.799005653	0.327408619	2.440392855	0.014671297	0.716390548
LOC107373903	589.1371314	1.766322292	0.724627251	2.437559847	0.014786766	0.716390548
LOC107382075	7.092869114	-4.328930752	1.773148588	-2.441380706	0.014631221	0.716390548
wdr31	40.2113338	1.412084894	0.579000333	2.438832612	0.014734792	0.716390548
LOC107389522	431.4307371	-1.175791935	0.482700961	-2.435859944	0.014856436	0.717804673
csgr19h11orf70	8.690936852	2.601071528	1.070512487	2.429744221	0.015109482	0.720912265
LOC107389928	6.904745697	3.07293369	1.262994475	2.433053944	0.01497207	0.720912265
LOC107394162	37148.70815	1.201346539	0.494139881	2.431187172	0.015049438	0.720912265
dpp3	760.6674529	-1.633977062	0.672014672	-2.431460399	0.015038092	0.720912265
lmbrd2	1593.166193	-0.925590506	0.380996257	-2.429395274	0.015124034	0.720912265
LOC107385572	460.7758239	0.982524602	0.404976889	2.426125118	0.015261008	0.725491133
LOC107376431	21.50684254	1.77454128	0.732114807	2.423856563	0.01535667	0.726145241
LOC107377653	14.05021346	2.790876777	1.151317939	2.424071303	0.015347592	0.726145241
sh3bgr	139.0741169	-2.100924933	0.867656508	-2.421378636	0.015461763	0.728381063
stk10	430.7037753	1.039329441	0.429502738	2.419843574	0.015527185	0.728381063
LOC107389175	207.6504302	1.93437501	0.799209598	2.420360083	0.015505145	0.728381063
LOC107374166	11.85321182	2.058852198	0.852184009	2.415971406	0.015693294	0.732298642
LOC107388760	11.31533671	-2.338766087	0.96774887	-2.41670764	0.015661591	0.732298642
LOC107388929	9.554965954	2.32498611	0.963983087	2.411853634	0.015871652	0.736958537
LOC107384210	14.13323027	3.929675782	1.629389476	2.411747369	0.015876278	0.736958537
LOC107387783	112.0842572	1.13007721	0.469747411	2.405712482	0.016140962	0.74711384
LOC107377911	8.149111941	4.058192558	1.711393873	2.37127912	0.017726639	0.74711384
LOC107380335	5666.219086	3.713746757	1.555290099	2.387816112	0.01694882	0.74711384
tyr	4.121245177	3.808692014	1.60039829	2.379840092	0.017320152	0.74711384
LOC107377421	501.0463637	1.002064859	0.420218773	2.384626588	0.017096465	0.74711384
LOC107378062	20.34459277	-1.875297841	0.783080596	-2.3947699	0.016630798	0.74711384
sdhaf1	531.6491429	-1.054958691	0.445800758	-2.36643539	0.017960309	0.74711384
dpep1	3.203297227	4.002704224	1.678113814	2.385240017	0.017067982	0.74711384
LOC107391066	12363.90176	1.741543186	0.727425419	2.394119233	0.016660332	0.74711384
LOC107397332	670.3562622	2.1847281	0.911341832	2.397265246	0.016517962	0.74711384
LOC107397350	367.2541916	-0.935811832	0.395549532	-2.365852457	0.017988612	0.74711384
drap1	1140.301851	-0.600306187	0.252990067	-2.372844888	0.017651675	0.74711384
abi1	889.1496155	0.985261584	0.415302529	2.372394857	0.017673192	0.74711384
LOC107379411	11.16036237	-2.924034098	1.231211441	-2.374924405	0.017552545	0.74711384
LOC107375316	20.08267589	2.053079918	0.860391951	2.386214697	0.01702281	0.74711384
psma2	3767.50192	-0.924652147	0.388047299	-2.382833615	0.017179957	0.74711384
LOC107380620	27.46280034	3.133221828	1.32438046	2.365801913	0.017991068	0.74711384
gch1	7358.70871	0.653275651	0.273718754	2.386667492	0.017001861	0.74711384
LOC107374020	37.05208541	2.245865751	0.946885848	2.371844247	0.01769955	0.74711384
ntrk2	6.065150342	-3.225182603	1.354462562	-2.381153008	0.017258542	0.74711384
LOC107385525	1188.387368	1.171782754	0.487784222	2.40225637	0.016294284	0.74711384
LOC107383129	35.57991994	-1.179542768	0.497784838	-2.369583559	0.017808131	0.74711384
LOC107393632	5.497944757	3.305988158	1.389982698	2.378438353	0.017386144	0.74711384
cops4	2373.616906	-0.665118368	0.27687771	-2.402209872	0.016296356	0.74711384
LOC107385404	22.26800718	2.157909638	0.902293404	2.39158308	0.016775887	0.74711384
pdcd6	1415.55283	-1.267616747	0.528617217	-2.397986118	0.01648549	0.74711384
mex3a	9.468153929	-2.163397339	0.912795337	-2.370079307	0.01778427	0.74711384
ssr4	15379.98327	-0.762824505	0.317767403	-2.40057507	0.016369333	0.74711384
yipf2	733.8224994	-0.828109573	0.347786135	-2.381088516	0.017261564	0.74711384
LOC107376796	6.252324415	2.652413055	1.111402958	2.386544895	0.017007531	0.74711384
LOC107390070	4.396077587	3.463083269	1.448521098	2.390771715	0.016813003	0.74711384
psmd3	2047.310454	-1.059697222	0.444554757	-2.383727099	0.017138306	0.74711384
LOC107384927	394.4544104	1.252263379	0.528861968	2.367845399	0.017892011	0.74711384
ncor1	837.5540625	1.543373188	0.650205923	2.3736683	0.017612364	0.74711384
pof1b	26.07446485	1.901585318	0.795773271	2.389606924	0.016866414	0.74711384
LOC107397193	5.72688012	2.9393046	1.239933844	2.370533408	0.017762439	0.74711384
LOC107388669	3.760086531	-4.054653055	1.690835068	-2.398018076	0.016484052	0.74711384
LOC107378449	69.58147388	1.584048511	0.663657955	2.386844756	0.016993666	0.74711384
LOC107389584	94.56050516	1.100944569	0.464008901	2.372679847	0.017659563	0.74711384
mgrn1	701.49979	0.498465878	0.20947206	2.379629426	0.017330056	0.74711384
psmc2	2275.229823	-1.01321166	0.424641292	-2.386041303	0.017030838	0.74711384
lmf2	1276.647669	0.860114042	0.358302498	2.400524827	0.01637158	0.74711384
tpd52l2	76.76695974	-1.445733425	0.610618636	-2.36765362	0.017901287	0.74711384
LOC107396700	18.51965971	2.317400887	0.976025888	2.374323176	0.017581155	0.74711384
slc17a5	1165.843239	-0.663602173	0.278851008	-2.379773263	0.017323293	0.74711384
LOC107384230	4.647808469	-3.340049018	1.422877149	-2.347391003	0.018905404	0.747686536
sema3c	13.65447251	2.076002446	0.879356161	2.360820949	0.018234532	0.747686536
dll3	176.3707334	1.403119472	0.593424242	2.364445826	0.018057068	0.747686536
oxr1	159.6834015	-1.069428293	0.454887824	-2.350971464	0.01872447	0.747686536
LOC107384942	73.81251498	1.166131009	0.49525296	2.354616938	0.018541809	0.747686536
abi3bp	17.24034559	1.981286792	0.838318181	2.363406684	0.018107786	0.747686536
dhrs7b	1242.739782	-0.561714389	0.238697921	-2.353243745	0.01861043	0.747686536
rpn2	9814.320333	-0.94029408	0.399944879	-2.351059181	0.018720056	0.747686536
csgr14h3orf70	102.2216419	1.406952445	0.597993559	2.35278863	0.018633223	0.747686536
LOC107378159	6.263416099	-2.713946679	1.155448787	-2.348824725	0.01883277	0.747686536
prkcq	107.2440472	-1.44752403	0.615606429	-2.351379001	0.018703972	0.747686536
zc3h12a	31.20610093	2.222742983	0.945520113	2.350815125	0.018732338	0.747686536
vill	87.81342165	2.939527719	1.251496207	2.34881073	0.018833477	0.747686536
csgr16h14orf1	4752.334039	1.687162858	0.718113245	2.349438435	0.018801753	0.747686536
LOC107380763	9.531351534	3.351490357	1.424866973	2.352142636	0.018665616	0.747686536
LOC107391546	422.6902185	-0.980056982	0.417577267	-2.34700751	0.018924873	0.747686536
polr1e	368.278407	-1.151082617	0.490239532	-2.348000399	0.018874501	0.747686536
LOC107374198	86.25210947	-2.478473561	1.056081964	-2.346857199	0.018932509	0.747686536
LOC107382004	43.02369452	-1.806927366	0.765394314	-2.360779709	0.01823656	0.747686536
fgl1	23.75435622	1.809780059	0.76689343	2.359884684	0.018280617	0.747686536
gria2	6.188178047	-2.958276846	1.25476672	-2.357630944	0.018391968	0.747686536
cdh8	4.206697853	3.448223307	1.46551674	2.352906121	0.018627336	0.747686536
LOC107376475	30.90156214	1.806580797	0.771481168	2.341704336	0.019195915	0.748136229
ddost	8390.176741	-0.739576166	0.31572626	-2.342460096	0.019157082	0.748136229
flrt3	95.43830813	1.49808835	0.638934809	2.344665418	0.019044161	0.748136229
LOC107391357	2653.519402	1.162167947	0.495880132	2.343646926	0.019096239	0.748136229
LOC107377239	2446.114484	-0.80428955	0.343466542	-2.341682382	0.019197044	0.748136229
LOC107376317	12.13908616	2.029324478	0.865419418	2.344902871	0.019032037	0.748136229
psmd8	2351.987685	-0.914415329	0.390969503	-2.33884055	0.019343687	0.752197942
LOC107379413	19.33709811	2.164513764	0.926882035	2.335263477	0.019529661	0.754466114
csgr17h19orf24	1116.0505	-0.690381803	0.295578852	-2.335694175	0.019507186	0.754466114
kctd1	191.7640627	0.956333638	0.409430062	2.335768	0.019503336	0.754466114
zbtb5	4.257334899	-3.513835588	1.508164264	-2.329875911	0.019812711	0.7604307
LOC107383734	64.4994437	-1.530623518	0.656778937	-2.330500312	0.019779724	0.7604307
fabp2	65.72809615	4.622551918	1.983930139	2.329997325	0.019806292	0.7604307
got2	6113.949804	0.622885911	0.267683544	2.326948835	0.019967989	0.762239245
LOC107387906	151.0549029	-2.276998214	0.97814342	-2.327877659	0.019918601	0.762239245
LOC107380333	210.7680779	3.594309652	1.545105869	2.326254611	0.020004972	0.762239245
col6a2	393.5479734	1.302420106	0.559999534	2.325752124	0.020031778	0.762239245
desi1	1214.797894	-0.984776526	0.423876536	-2.323262655	0.020165047	0.764031215
LOC107394934	3.559038756	-3.124619618	1.344695922	-2.323662596	0.020143585	0.764031215
tubg1	426.3300337	-0.783662709	0.337648134	-2.320944884	0.020289819	0.767119542
psmd7	3107.659208	-1.153867721	0.497759989	-2.318120673	0.020442764	0.771257629
fam118b	174.9647528	-1.284136968	0.554618005	-2.315353915	0.020593571	0.77217008
rad23b	1151.503587	-0.921111385	0.397662397	-2.316315027	0.020541074	0.77217008
alpk2	391.998526	0.939443013	0.405757762	2.31528045	0.020597589	0.77217008
LOC107376066	25.76393378	1.906999978	0.825767137	2.309367729	0.020923184	0.775015113
LOC107384395	47.36250972	1.285078642	0.556237109	2.310307279	0.020871148	0.775015113
arhgef19	11.90360317	2.240976736	0.969185103	2.312227796	0.020765133	0.775015113
psmc3	2979.360175	-1.131000985	0.489792816	-2.309141637	0.020935723	0.775015113
lrrn3	4.279246725	-3.511460079	1.519814153	-2.310453598	0.020863055	0.775015113
LOC107375944	140.3253963	-2.877210684	1.245393879	-2.310281698	0.020872564	0.775015113
LOC107373230	48.9559932	1.712236236	0.742024724	2.307519118	0.021025898	0.775116878
LOC107379846	21.88775355	1.889256687	0.818710922	2.307599221	0.021021438	0.775116878
LOC107383217	380.6309648	2.595975564	1.125867844	2.305755136	0.021124318	0.775520525
fgf13	12.84859859	2.034834944	0.88227037	2.306362101	0.021090408	0.775520525
LOC107383802	3.923166575	2.776515989	1.207126937	2.300102751	0.021442399	0.779744685
meis1	270.0134038	0.888836041	0.386743627	2.298256461	0.021547197	0.779744685
tmem196	41.64903569	1.277940804	0.554943367	2.302831027	0.021288352	0.779744685
LOC107395007	14.89459659	3.584009279	1.559119204	2.298739743	0.021519722	0.779744685
LOC107373409	2367.048102	-0.659924647	0.286995597	-2.299424293	0.021480858	0.779744685
LOC107373319	72.26841791	0.867169479	0.376941834	2.300539234	0.021417689	0.779744685
aimp1	1278.598828	-0.973527691	0.42345993	-2.298984203	0.021505836	0.779744685
LOC107390504	63.18802365	-1.168426041	0.508692117	-2.296921854	0.021623228	0.780902403
arap2	86.49308353	1.133836684	0.493938015	2.295503991	0.021704258	0.782235573
eif2b1	160.1414429	-0.806401052	0.351508972	-2.294112292	0.02178405	0.783518795
mpp6	381.6129953	-0.856561279	0.373649444	-2.292419522	0.021881447	0.785428768
LOC107390586	729.7409984	1.961747595	0.861518056	2.277082392	0.022781306	0.788077594
LOC107392981	751.3239852	-0.852194923	0.373885139	-2.279296056	0.022649472	0.788077594
psmb4	2085.27091	-0.880900403	0.386498569	-2.27918154	0.022656276	0.788077594
pglyrp2	82.39064887	-1.781472519	0.781491432	-2.279580358	0.022632589	0.788077594
LOC107378613	15.37236964	2.32770897	1.019234298	2.283782026	0.022384345	0.788077594
LOC107381743	15.74764442	2.32451511	1.020025804	2.27887873	0.022674275	0.788077594
LOC107375010	12.29534091	2.147966324	0.939307782	2.286754528	0.022210155	0.788077594
LOC107389641	111.7290233	4.554916297	1.998852168	2.278765969	0.022680981	0.788077594
ica1l	452.0790485	-0.848270073	0.370574143	-2.289069783	0.022075298	0.788077594
trmt10a	183.7963656	-1.044821672	0.458053471	-2.281003723	0.022548227	0.788077594
LOC107385826	210.5124055	1.147287462	0.503155696	2.280183792	0.02259679	0.788077594
LOC107386292	408.6220777	1.174320988	0.514410121	2.282849696	0.022439223	0.788077594
LOC107392607	4.462806184	2.57182213	1.126101135	2.283828734	0.022381598	0.788077594
cpa6	10.49665766	2.452487869	1.071137097	2.28961155	0.022043845	0.788077594
mapre1	253.9133741	-1.060580514	0.465811119	-2.276846712	0.022795381	0.788077594
tctn2	78.11877738	-1.219013027	0.533433179	-2.285221608	0.022299837	0.788077594
LOC107383415	714.1261959	-0.992306571	0.435796504	-2.27699525	0.022786509	0.788077594
LOC107390364	159.2134047	1.239536457	0.543277115	2.281591519	0.022513468	0.788077594
bysl	854.0025646	-0.94501539	0.415067561	-2.276774865	0.022799673	0.788077594
LOC107383109	76.92146469	-1.080629499	0.474797554	-2.275979499	0.022847237	0.788185215
cd248	11.56915021	2.441491179	1.073354819	2.274635689	0.022927793	0.78942841
magt1	5221.684022	-0.67361883	0.296376331	-2.272849615	0.023035244	0.791590981
LOC107384976	124.5440181	1.029574196	0.453321917	2.271176744	0.023136281	0.7935252
rhbdl3	3.323915254	3.228703225	1.423336429	2.268404826	0.023304544	0.797753229
nrp1	724.7793126	2.091032746	0.926151447	2.257765458	0.023960286	0.798901185
LOC107376910	17.30558749	2.378400147	1.061848521	2.239867646	0.025099517	0.798901185
LOC107386128	924.6409205	1.9479151	0.862950414	2.257273499	0.02399099	0.798901185
LOC107389764	3.695606546	-3.291116501	1.462682001	-2.250056061	0.024445387	0.798901185
LOC107372387	78.35197625	-1.034741275	0.461373446	-2.242741286	0.024913503	0.798901185
LOC107387937	292.6870774	1.339321686	0.595477027	2.249157607	0.024502471	0.798901185
fam117a	4.059730224	2.88715351	1.290106542	2.237918665	0.02522636	0.798901185
rab12	777.9398145	0.694073866	0.30924431	2.244419193	0.024805443	0.798901185
LOC107379182	367.6180228	0.893412658	0.397202349	2.249263278	0.024495751	0.798901185
bag5	6.39017368	-2.678261081	1.191755249	-2.247324761	0.02461928	0.798901185
dgkg	42.9244567	1.677106778	0.743211039	2.256568714	0.024035037	0.798901185
LOC107390374	185.2635337	1.285926876	0.567462486	2.266100242	0.023445246	0.798901185
ttll11	167.5661486	-1.327006861	0.587796549	-2.257595528	0.023970888	0.798901185
LOC107385988	4.091221435	3.168593189	1.408409474	2.249767022	0.024463738	0.798901185
LOC107377205	2564.898568	-0.606305306	0.27059123	-2.240668723	0.025047542	0.798901185
LOC107390838	3.515678569	-3.033559983	1.343004211	-2.258786649	0.023896659	0.798901185
LOC107379027	111.3632233	1.103312095	0.492871872	2.23853735	0.025186035	0.798901185
LOC107377590	6.222167517	2.50945743	1.113974431	2.25270649	0.024277661	0.798901185
LOC107373383	76602.33102	0.786114267	0.349725109	2.247806195	0.024588551	0.798901185
LOC107382511	25.97160427	1.612330504	0.713726378	2.259031688	0.023881414	0.798901185
LOC107373423	30.84546656	-2.311747101	1.027795538	-2.249228582	0.024497957	0.798901185
ccdc181	3.676908121	2.589542809	1.144316109	2.262961073	0.023638089	0.798901185
LOC107378621	70.70718485	-1.408551558	0.626935831	-2.246723649	0.024657694	0.798901185
mrps22	1323.486186	-0.779264312	0.346768231	-2.247219443	0.024626006	0.798901185
dock7	199.5548278	-0.902834509	0.400756248	-2.252827037	0.024270057	0.798901185
caprin2	26.52735813	1.495708374	0.664499388	2.250879985	0.02439314	0.798901185
tmem258	3414.752182	-0.847242521	0.378595401	-2.237857405	0.025230356	0.798901185
tmem129	1853.616361	-0.751141418	0.331482967	-2.266003063	0.023451196	0.798901185
etfbkmt	55.02664236	-1.078128656	0.476659256	-2.261843534	0.023707072	0.798901185
LOC107383155	11.37072651	-2.040738122	0.904499047	-2.25620815	0.024057598	0.798901185
psmc1	2036.214308	-0.91693228	0.408948626	-2.242169852	0.024950397	0.798901185
LOC107396630	26.14550516	1.883267158	0.833028957	2.26074633	0.02377497	0.798901185
LOC107382998	4.65235456	-2.494676285	1.102645935	-2.262445455	0.023669895	0.798901185
LOC107390162	2996.529894	-0.546204336	0.243189021	-2.246007376	0.024703535	0.798901185
ift81	24.4883888	-1.436410843	0.635472231	-2.260383338	0.02379747	0.798901185
phf10	221.7666637	0.721454071	0.321936921	2.240979597	0.025027397	0.798901185
LOC107383924	516.9665088	0.834673768	0.372684967	2.239622852	0.025115418	0.798901185
LOC107384356	9167.291256	-0.731287594	0.326694869	-2.23844224	0.02519223	0.798901185
abca12	3.713177597	3.845691811	1.702839598	2.258399332	0.023920774	0.798901185
npr1	592.0460444	0.940968512	0.418691843	2.247401107	0.024614404	0.798901185
jph3	62.83676888	-1.560259189	0.696074132	-2.241512963	0.024992867	0.798901185
mfsd4b	975.7173257	-1.129429331	0.503994794	-2.240954359	0.025029032	0.798901185
LOC107381719	2867.528222	0.698767386	0.312406325	2.236726118	0.025304246	0.799812635
LOC107396707	143.1159861	-0.790724426	0.353712143	-2.235502631	0.025384369	0.800618997
tmed10	11740.46999	-0.658175799	0.294581828	-2.234271558	0.025465211	0.800618997
LOC107389970	40.36763555	-1.239796826	0.554759333	-2.234837256	0.025428035	0.800618997
LOC107397007	3.631242115	-3.202051177	1.435752256	-2.230225419	0.025732482	0.800694221
LOC107378317	164.8618566	0.829468172	0.372011489	2.229684292	0.025768409	0.800694221
klb	4.947716538	3.510433318	1.573046969	2.231613796	0.025640499	0.800694221
LOC107384740	36.61435433	3.243112169	1.453095741	2.231864066	0.025623949	0.800694221
LOC107391476	240.5867235	2.173239488	0.974785379	2.229454334	0.025783691	0.800694221
LOC107375645	329.946979	1.281008635	0.574004279	2.231705722	0.025634419	0.800694221
scfd2	540.8224833	-0.896593472	0.401828323	-2.231284909	0.025662263	0.800694221
LOC107397109	36.06722281	-1.477800554	0.663502091	-2.227273393	0.025929008	0.802396445
tead1	187.0838907	1.082337257	0.485853851	2.227701302	0.02590044	0.802396445
LOC107397045	7211.945683	-0.823806332	0.370051891	-2.226191389	0.026001365	0.80323379
c7	99.72444322	2.106172482	0.946617803	2.224944931	0.026084935	0.804414038
LOC107376779	694.1096632	0.857655909	0.3857023	2.223621453	0.026173924	0.805756979
LOC107380733	6.908759545	-2.106998183	0.948056521	-2.222439418	0.026253624	0.806809808
LOC107388655	7.201424557	2.544269806	1.145184977	2.221710779	0.026302858	0.806924345
LOC107375729	29.18646854	1.370146319	0.617333243	2.219459804	0.026455459	0.810204142
LOC107382248	45.57082856	1.093393374	0.492816135	2.218663912	0.026509598	0.810462397
trpt1	205.2640855	-1.035924926	0.467431647	-2.216206226	0.026677382	0.811319545
set	62.76338025	-1.811107559	0.822064965	-2.203119749	0.02758631	0.811319545
adamts1	20.97898674	2.629030611	1.193832761	2.202176634	0.027652834	0.811319545
LOC107388275	290.434526	-0.771190679	0.348166289	-2.215006745	0.026759602	0.811319545
LOC107378503	6.439609054	-3.881299772	1.762556227	-2.202085649	0.027659259	0.811319545
LOC107381091	14.62306601	-2.200991384	0.998734434	-2.203780414	0.027539791	0.811319545
LOC107376451	221.5142122	1.134404132	0.515122621	2.20220213	0.027651034	0.811319545
LOC107388892	6483.94382	-0.717689137	0.324806447	-2.209590185	0.027133617	0.811319545
tsen54	946.3556611	-0.635556106	0.288138488	-2.205731384	0.027402813	0.811319545
avpr2	93.8542239	1.593692795	0.719881378	2.213826948	0.026840686	0.811319545
ubl7	775.4900779	-0.564759228	0.255196357	-2.213037971	0.026895028	0.811319545
LOC107386393	37.60898912	1.43917989	0.652467463	2.205749669	0.027401532	0.811319545
vps4a	30.60496519	-1.339367708	0.60656851	-2.208106235	0.027236868	0.811319545
dclre1a	284.2617882	-1.489213877	0.676274309	-2.202085541	0.027659267	0.811319545
LOC107391822	6.642342133	-2.52810902	1.144745155	-2.208447014	0.027213128	0.811319545
LOC107393628	9.561073613	3.243799864	1.471480932	2.204445735	0.027493012	0.811319545
LOC107386646	84.36923056	-0.954529204	0.432061715	-2.20924273	0.027157762	0.811319545
LOC107388844	16080.59995	0.830827054	0.375851599	2.210518876	0.027069172	0.811319545
LOC107394048	2687.006992	-0.788093013	0.357127416	-2.206755848	0.027331121	0.811319545
LOC107386877	159.9858327	1.78980969	0.809195391	2.211838711	0.026977811	0.811319545
tspan33	1610.924315	1.050327779	0.474782416	2.212229735	0.026950795	0.811319545
nucb2	8914.282147	-1.092902221	0.494980835	-2.20796876	0.027246451	0.811319545
LOC107396751	949.7980902	1.205217693	0.547385612	2.201770864	0.027681498	0.811319545
LOC107386485	14.19913046	1.858033836	0.84345571	2.202882514	0.02760303	0.811319545
LOC107391393	7.112572616	-3.135467995	1.41861881	-2.210225872	0.02708949	0.811319545
vdac3	3123.03108	-0.613760425	0.27904175	-2.199529016	0.027840328	0.814628219
serac1	275.7919191	0.624695058	0.284775519	2.193640311	0.028261278	0.8242253
erp44	3805.892693	-1.10320705	0.502866706	-2.193835932	0.028247207	0.8242253
psmd13	2054.754548	-1.067203909	0.487544685	-2.188935583	0.028601522	0.826051136
LOC107375482	5.138710426	-2.389631756	1.091389113	-2.189532337	0.028558171	0.826051136
emid1	161.8867698	1.680738758	0.767030188	2.191228955	0.028435228	0.826051136
LOC107397024	831.2862621	-0.717015121	0.327567227	-2.188909825	0.028603395	0.826051136
LOC107392085	88.76111738	1.005096083	0.45883289	2.190549337	0.028484421	0.826051136
p2ry4	113.2102912	1.771049145	0.808687185	2.190029938	0.028522066	0.826051136
hgh1	1472.922667	-0.671841562	0.310641774	-2.162753428	0.030560149	0.826139538
syngr3	45.3789625	-2.783959861	1.281118637	-2.173069519	0.029775085	0.826139538
LOC107396310	14.22663723	2.025830477	0.935992371	2.164366441	0.030436237	0.826139538
msantd1	6.201899104	2.604789713	1.204408323	2.162713147	0.030563249	0.826139538
LOC107381124	4.906714061	2.814003012	1.295800376	2.171633119	0.029883347	0.826139538
csgr09h6orf47	238.328494	0.919775239	0.423255679	2.17309604	0.02977309	0.826139538
LOC107377420	455.6451438	1.352753372	0.61997696	2.181941362	0.029113861	0.826139538
LOC107373757	20.48960889	-1.901474668	0.870379959	-2.184648954	0.028914596	0.826139538
LOC107373543	204.6961048	0.814872705	0.373998159	2.178814749	0.029345433	0.826139538
fras1	49.84865228	0.901662978	0.416887346	2.16284564	0.030553054	0.826139538
slc25a35	19.244493	1.856354592	0.856839924	2.166512718	0.030272029	0.826139538
alg8	434.0705559	-0.613567079	0.282843672	-2.169279852	0.030061444	0.826139538
LOC107381180	113.0550167	1.408446423	0.650085925	2.166554248	0.030268859	0.826139538
psma1	1924.717862	-0.81062529	0.373991371	-2.167497308	0.030196955	0.826139538
socs2	42.30277537	1.626706524	0.747914299	2.174990539	0.029630825	0.826139538
LOC107377945	9.465918898	1.897995448	0.877448095	2.163085725	0.030534587	0.826139538
pla2g4a	102.9373265	1.155368933	0.53258355	2.16936654	0.030054867	0.826139538
LOC107384787	640.9725247	-0.872549363	0.402908847	-2.165624729	0.030339875	0.826139538
znf628	82.11825206	-0.963171904	0.445255404	-2.163189697	0.030526592	0.826139538
LOC107386223	84.95101435	1.198882628	0.548119486	2.187265111	0.028723176	0.826139538
LOC107395509	30.04153355	1.514367533	0.699828629	2.163911949	0.030471108	0.826139538
alg1	292.5114656	-0.645612205	0.297246669	-2.171974567	0.029857581	0.826139538
LOC107393354	255.7107847	-0.732666496	0.336644317	-2.176381596	0.029526739	0.826139538
l3mbtl2	133.9892342	-0.877499413	0.40178257	-2.184015629	0.0289611	0.826139538
LOC107385717	1016.98587	1.194556292	0.551278592	2.166883149	0.030243765	0.826139538
cep162	91.71747571	-1.19869611	0.548454572	-2.185588691	0.028845711	0.826139538
srp54	3066.918783	-0.582627763	0.269246975	-2.163915725	0.030470818	0.826139538
LOC107375119	152.985859	-0.687549311	0.31604159	-2.175502631	0.029592471	0.826139538
LOC107372367	24.16596312	-1.398550492	0.644849571	-2.168801152	0.030097784	0.826139538
LOC107374544	10.73470416	2.288561295	1.051907902	2.175628961	0.029583016	0.826139538
LOC107372804	372.9703362	0.821049617	0.379396653	2.164092939	0.030457217	0.826139538
tmem182	3.515103663	3.065149372	1.404317531	2.182661188	0.02906077	0.826139538
LOC107390822	13.24323663	-2.455625816	1.132397781	-2.168518746	0.03011924	0.826139538
LOC107373462	5.820772406	3.518645504	1.619719803	2.172379135	0.029827077	0.826139538
mgst3	2307.825953	-0.705684764	0.325736338	-2.166429356	0.030278393	0.826139538
uckl1	146.8950525	0.7860259	0.360118885	2.182684477	0.029059054	0.826139538
ssr2	5799.919895	-0.717325464	0.32986935	-2.174574462	0.02966202	0.826139538
LOC107387220	57.01615556	1.30073335	0.595854638	2.182970925	0.029037951	0.826139538
LOC107385636	223.5529978	0.931367646	0.427743974	2.177395132	0.029451099	0.826139538
stt3a	19250.96609	-0.822209982	0.376042858	-2.186479456	0.028780546	0.826139538
LOC107383432	905.3193475	2.1582284	0.9963533	2.166127619	0.030301436	0.826139538
oca2	5.464823522	-3.555280033	1.642481615	-2.164578282	0.030419996	0.826139538
LOC107372415	732.5854756	1.586718255	0.734364656	2.160668057	0.03072099	0.82727031
psmd12	2160.936182	-0.975819599	0.451954114	-2.159112105	0.030841471	0.82727031
LOC107395030	10.48233085	-2.414088436	1.117697813	-2.159875781	0.030782287	0.82727031
LOC107396373	111.8681468	1.070218134	0.495603281	2.159425036	0.030817207	0.82727031
LOC107384564	100.1586558	1.260454088	0.583225972	2.161176195	0.030681732	0.82727031
LOC107385141	17.34923953	3.407674301	1.578685926	2.158551137	0.030885007	0.82727031
LOC107385677	225.3178211	-1.166853094	0.541401569	-2.15524513	0.031142657	0.827918432
samd7	4.093965353	-2.888040975	1.339117351	-2.156675047	0.031030993	0.827918432
rem2	21.87480813	2.259601977	1.048381824	2.155323494	0.031136529	0.827918432
LOC107387618	212.8951	0.897337988	0.416035355	2.156879163	0.031015081	0.827918432
LOC107384785	1318.139434	-0.916958882	0.425414591	-2.155447651	0.031126821	0.827918432
LOC107377163	41.17655577	3.892364285	1.810349947	2.15006181	0.031550326	0.828713783
plcb1	8.650722332	2.593233729	1.204547125	2.152870299	0.031328873	0.828713783
tmem266	7.808315192	-2.718153944	1.263794506	-2.150787909	0.031492944	0.828713783
LOC107393042	85.08098709	-0.883910773	0.411136356	-2.149921214	0.031561447	0.828713783
LOC107389756	5.474507213	-2.369432137	1.102021268	-2.150078411	0.031549013	0.828713783
hnrnph1	404.9650201	-0.843788076	0.392350002	-2.150600414	0.031507753	0.828713783
LOC107396245	7.868759182	2.086760063	0.969398348	2.152634226	0.031347436	0.828713783
LOC107384420	2552.572391	1.244414134	0.578926492	2.149520105	0.031593194	0.828713783
fam114a1	1665.030439	-0.841090934	0.390946555	-2.151421781	0.031442924	0.828713783
LOC107379775	30.05237674	1.436764256	0.668635243	2.148801265	0.031650157	0.828981663
LOC107378342	346.4516924	1.010090825	0.470431482	2.147158222	0.031780687	0.829524498
LOC107377763	96.04205573	2.339394368	1.09034844	2.145547498	0.031909098	0.829524498
LOC107380084	28.09297125	1.879105509	0.876606322	2.143613913	0.032063835	0.829524498
psma8	1615.895084	-0.749666241	0.34977785	-2.143263907	0.032091913	0.829524498
chrac1	251.3892602	-0.74908368	0.34933639	-2.144304748	0.032008477	0.829524498
samd8	42.28869329	1.245804669	0.580753325	2.145152882	0.031940625	0.829524498
mmp2	165.4934552	1.442151726	0.672241226	2.145289026	0.031929745	0.829524498
LOC107374313	19.81884391	1.796581512	0.837792136	2.144423937	0.031998934	0.829524498
cald1	281.5965147	1.007537967	0.469823873	2.144501428	0.031992731	0.829524498
pld3	122.0517915	0.783071548	0.365604547	2.141853962	0.032205236	0.831241975
LOC107388958	220.3746258	1.089089694	0.516210371	2.109778791	0.034877414	0.832699864
LOC107386417	8804.89051	-0.996466409	0.46659892	-2.135595189	0.032712424	0.832699864
hspa4l	43.44803009	-1.991552741	0.935635908	-2.128555267	0.033291073	0.832699864
agmo	1512.895634	1.311555596	0.620636473	2.11324286	0.034579987	0.832699864
LOC107376390	6.01996231	2.220722185	1.047154674	2.12072031	0.033945346	0.832699864
gabra4	110.2013341	0.911496544	0.429365129	2.122893739	0.033762757	0.832699864
LOC107377662	3.496359825	-3.23825706	1.534664952	-2.110074291	0.034851957	0.832699864
pcolce2	6.073261914	-3.109186211	1.471634628	-2.112743308	0.034622744	0.832699864
amdhd1	4773.487723	0.789876725	0.370536213	2.131712628	0.033030478	0.832699864
dad1	3393.559185	-0.766631274	0.360240317	-2.128110699	0.033327906	0.832699864
LOC107373733	75.0769482	0.977974874	0.461915641	2.117215324	0.034241577	0.832699864
LOC107375652	1617.527459	-0.71686851	0.336798018	-2.128481976	0.033297143	0.832699864
LOC107389892	5.469619525	-3.009086341	1.40658264	-2.139288696	0.032412295	0.832699864
tmco6	134.6995388	-0.752071232	0.352226159	-2.135194142	0.032745155	0.832699864
LOC107392051	3.281666615	-2.859598086	1.350200167	-2.117906779	0.034182963	0.832699864
cep135	24.44412948	1.435712744	0.677253825	2.119903485	0.034014185	0.832699864
gmeb2	267.4410717	-0.688198725	0.325547945	-2.113970415	0.034517794	0.832699864
mrpl9	535.3116412	-0.75767043	0.357237617	-2.120914468	0.033929001	0.832699864
rspo1	31.0460942	1.395087637	0.653809815	2.133782033	0.032860627	0.832699864
cmpk1	2177.255709	-0.814026487	0.381369069	-2.134484818	0.032803115	0.832699864
cldn15	173.5914934	1.382228494	0.654166117	2.112962531	0.034603975	0.832699864
mrpl57	365.5204689	-0.810241019	0.382464659	-2.118472913	0.034135037	0.832699864
LOC107375885	9.362893682	-3.651931469	1.708320288	-2.137732306	0.032538476	0.832699864
LOC107374364	42.33513949	1.079794244	0.510171082	2.116533614	0.03429945	0.832699864
cenpo	513.7199964	-0.867880272	0.406678528	-2.134069574	0.032837086	0.832699864
LOC107374208	654.9658125	1.182932807	0.555472046	2.12959917	0.03320472	0.832699864
LOC107395789	3178.529619	-0.845458898	0.398990203	-2.118996638	0.034090751	0.832699864
LOC107388576	10.2957047	-1.919278279	0.903402429	-2.124499799	0.033628373	0.832699864
wdr83	716.2772924	-0.61654468	0.292183101	-2.110131207	0.034847056	0.832699864
LOC107396746	39.03440168	-0.98117273	0.463237028	-2.118079238	0.034168358	0.832699864
LOC107390385	138.8020194	1.106687358	0.519579668	2.129966637	0.033174368	0.832699864
ak3	61.40661268	0.972798998	0.456479794	2.131088848	0.033081823	0.832699864
eya4	1961.726631	1.069793658	0.50709589	2.109647659	0.034888716	0.832699864
LOC107391533	4751.160686	-1.262990864	0.597265344	-2.114622715	0.034462116	0.832699864
os9	4838.756038	-0.588981321	0.278211249	-2.117029139	0.034257375	0.832699864
apbb2	26.84492069	1.432233713	0.671618559	2.132510626	0.032964892	0.832699864
LOC107381699	1155.976144	0.71515635	0.338998448	2.109615414	0.034891496	0.832699864
dnah10	17.21915671	1.49257101	0.707392581	2.109961358	0.034861684	0.832699864
LOC107392896	27.55466368	1.636181954	0.772288014	2.118616274	0.034122909	0.832699864
LOC107376927	8.158722964	-2.767782261	1.298378345	-2.131722445	0.03302967	0.832699864
LOC107387124	304.9803051	0.954541031	0.446257283	2.138992612	0.032436267	0.832699864
LOC107378237	4.690098644	3.499948537	1.642885323	2.130366915	0.033141333	0.832699864
opn1sw	4.211587527	3.187753636	1.499438169	2.125965379	0.033506142	0.832699864
nudt14	24.32486796	-1.409879503	0.667622318	-2.11179205	0.034704289	0.832699864
tm4sf5	3918.77883	1.029073798	0.484830105	2.12254517	0.033791984	0.832699864
LOC107390934	4.330454339	3.140565948	1.471651551	2.134041815	0.032839358	0.832699864
LOC107374345	1102.954412	1.462433256	0.6897052	2.12037441	0.033974483	0.832699864
phospho1	44.71991457	2.133629695	1.006574168	2.119694468	0.03403182	0.832699864
LOC107387176	911.6928021	-0.512925232	0.240897842	-2.12922303	0.033235812	0.832699864
LOC107384407	279.7047779	0.987194309	0.467876217	2.109947618	0.034862868	0.832699864
LOC107395222	158.3223831	-0.664599253	0.313610949	-2.119183835	0.034074934	0.832699864
psma6	1396.740174	-0.846689825	0.399031364	-2.121862847	0.033849257	0.832699864
xirp1	4.392392408	2.831183099	1.336917035	2.117695433	0.03420087	0.832699864
LOC107374535	61.03293189	0.950155002	0.44413519	2.139337352	0.032408357	0.832699864
LOC107388602	17.78155987	1.350482012	0.635405809	2.125385059	0.033554496	0.832699864
edc3	123.4116232	1.446859972	0.68458613	2.113481281	0.034559596	0.832699864
LOC107373987	228.3775085	0.655133414	0.311278963	2.104650464	0.035321745	0.832879241
rcc2	456.8730505	-0.910178999	0.432052676	-2.106638958	0.035148887	0.832879241
LOC107383443	17.70337565	1.930261098	0.916660465	2.105753625	0.035225759	0.832879241
atp2c1	126.1493332	-1.018424698	0.482945858	-2.108776131	0.03496391	0.832879241
LOC107396833	10.46885199	3.216522532	1.526552538	2.107050005	0.035113245	0.832879241
fbxw12	278.0932562	-0.740154231	0.351628142	-2.104934567	0.035297004	0.832879241
LOC107372945	339.5809346	0.854118516	0.405123357	2.108292453	0.0350057	0.832879241
LOC107386420	14044.79686	1.408369813	0.668836478	2.105701259	0.03523031	0.832879241
psma3	1415.979696	-0.958428309	0.45501031	-2.106388113	0.035170653	0.832879241
LOC107395645	172.2679393	1.045247354	0.49689255	2.103568176	0.035416132	0.832889735
LOC107389483	5.100841592	2.955030799	1.404727621	2.103632586	0.035410509	0.832889735
stk16	266.5507185	-0.57141095	0.272955169	-2.093424177	0.036311306	0.833629605
nptxr	68.54425429	-1.958418223	0.934608498	-2.095442346	0.036131689	0.833629605
LOC107385809	629.9831081	1.214309664	0.579704717	2.094703783	0.036197333	0.833629605
cln8	112.3500325	-1.125910741	0.535905912	-2.100948535	0.035645484	0.833629605
pla2g12a	888.1341151	-0.612862862	0.292353062	-2.096310736	0.036054635	0.833629605
LOC107379131	24.60432495	1.124854974	0.537961591	2.090957781	0.036531849	0.833629605
ssr1	2307.293	-0.840231239	0.402221911	-2.088974311	0.036710036	0.833629605
thbs1	3.944864029	-3.22447119	1.541843846	-2.091308532	0.036500415	0.833629605
faim	636.3159638	-0.673534639	0.321917109	-2.092261084	0.036415167	0.833629605
LOC107385734	81.63267126	-2.622000178	1.251569873	-2.094969074	0.036173742	0.833629605
nsfl1c	1530.763332	-0.910944356	0.43594731	-2.089574437	0.036656045	0.833629605
tm9sf2	4966.530063	-0.605592707	0.288449869	-2.099472984	0.035775227	0.833629605
pclo	3.656018379	-2.628428426	1.258264738	-2.088931165	0.03671392	0.833629605
pld1	1795.764151	0.808784618	0.385899826	2.095840848	0.036096311	0.833629605
LOC107388685	1862.623071	1.577112089	0.754223526	2.0910407	0.036524416	0.833629605
LOC107395138	17.76402412	-1.922157289	0.91832328	-2.09311615	0.036338787	0.833629605
LOC107381272	49900.74129	0.780806813	0.371754743	2.100327776	0.035700018	0.833629605
LOC107391427	23.05790682	1.673497561	0.798514376	2.095763849	0.036103145	0.833629605
atp9b	259.2928108	-0.609121732	0.291599605	-2.088897658	0.036716937	0.833629605
LOC107387920	1669.662382	1.338491179	0.637483501	2.099648345	0.035759787	0.833629605
LOC107395520	3.426076189	2.953389788	1.410049494	2.094529164	0.036212868	0.833629605
tulp4	56.14137912	-1.407223818	0.673263908	-2.090151872	0.036604159	0.833629605
dpyd	5050.091069	1.038175635	0.495021223	2.097234599	0.035972813	0.833629605
LOC107381344	4.291129365	2.654722055	1.270585704	2.089368742	0.036674543	0.833629605
LOC107394477	94.06567666	0.85951619	0.410993918	2.091311215	0.036500175	0.833629605
LOC107379845	10476.02221	-2.102090614	1.004079563	-2.093549846	0.036300099	0.833629605
LOC107389011	6236.358479	1.348183129	0.641780863	2.100690759	0.035668121	0.833629605
LOC107382044	25.26682765	-2.157388489	1.033329064	-2.087803937	0.036815524	0.834799075
LOC107396447	1300.865308	4.301027627	2.062006772	2.085845539	0.036992617	0.837743399
nudt19	25.20428934	-1.871935544	0.897835748	-2.084942093	0.037074557	0.838528122
mettl23	397.6866117	-0.646982968	0.310527214	-2.083498447	0.037205813	0.839355569
tiam2	42.03828077	0.928435101	0.445506645	2.083998324	0.03716032	0.839355569
sdr39u1	317.3870295	-0.837911272	0.402435419	-2.082101206	0.037333226	0.840144276
LOC107383596	10.51865068	2.031020021	0.97547836	2.082075938	0.037335534	0.840144276
LOC107381441	2028.077699	-0.608741939	0.292874307	-2.07850919	0.037662485	0.842272704
LOC107394456	3.870295436	2.865774997	1.378801675	2.078453376	0.037667621	0.842272704
LOC107379921	289.0059708	1.364422722	0.65644633	2.078498514	0.037663468	0.842272704
LOC107386347	11310.47322	1.317493945	0.63328128	2.080424584	0.037486606	0.842272704
ufsp2	919.367443	-1.059293586	0.509580897	-2.078754507	0.03763992	0.842272704
LOC107378789	54.96388681	1.625379276	0.782554898	2.077016296	0.037800055	0.844169495
capn12	5.307722619	-2.951700815	1.422438976	-2.07509838	0.037977418	0.844937984
mettl24	19.77256219	1.789150147	0.862025896	2.075517865	0.037938565	0.844937984
LOC107378213	214.7960818	0.958416874	0.461656635	2.076038338	0.037890405	0.844937984
gucy1a2	24.29555725	-2.747941457	1.326301283	-2.071883282	0.038276327	0.845401705
aaed1	70.95620252	0.905438356	0.436848678	2.072659025	0.038204024	0.845401705
LOC107394393	92.74192534	-0.837438355	0.403838059	-2.073698448	0.038107325	0.845401705
LOC107378564	135.3054311	1.969363894	0.950558053	2.071797602	0.03828432	0.845401705
cep44	40.70736258	1.290333413	0.622052593	2.074315624	0.038050008	0.845401705
LOC107380868	260.006735	1.242946646	0.599906628	2.071900174	0.038274752	0.845401705
LOC107381464	4.107371212	2.666885571	1.288507642	2.069747579	0.038475989	0.845937957
tln2	9.386036196	2.267039825	1.095004783	2.070346962	0.038419865	0.845937957
LOC107382284	34138.8009	1.092217788	0.527878999	2.06906846	0.038539663	0.845937957
LOC107384200	114.5247462	-0.975517756	0.471134868	-2.070570068	0.038398992	0.845937957
rab41	445.2475947	-0.828145669	0.400265905	-2.068988786	0.038547139	0.845937957
LOC107393823	4.955069654	3.211291648	1.552990094	2.067812061	0.038657699	0.846269532
LOC107382297	24.23147634	1.55967613	0.754138888	2.068155022	0.038625448	0.846269532
LOC107386782	3.582078219	-2.792687367	1.351312904	-2.066647451	0.038767386	0.847196299
cog4	1015.992107	-0.922566487	0.446471884	-2.066348451	0.03879559	0.847196299
LOC107389343	7.135748092	2.236187937	1.082583705	2.065602804	0.038865999	0.847689917
shf	189.2024385	-1.048332767	0.509596903	-2.057180412	0.039668875	0.848907212
med16	457.7825289	-0.991478546	0.48180515	-2.05784132	0.039605368	0.848907212
LOC107374005	146.4823935	-0.601382232	0.291491208	-2.063123052	0.039100939	0.848907212
LOC107388684	8599.142844	0.876090568	0.426330989	2.054953991	0.039883449	0.848907212
LOC107387362	14881.41214	0.669972997	0.32562057	2.057526638	0.039635595	0.848907212
LOC107388138	175.7853905	1.556264079	0.756160153	2.058114372	0.039579156	0.848907212
LOC107392778	20.28328543	1.597326853	0.777663908	2.054006668	0.039975046	0.848907212
LOC107392522	5007.394604	0.852588309	0.414323349	2.057784849	0.039610791	0.848907212
vcpkmt	136.0603677	-1.360204721	0.659883244	-2.061280891	0.03927625	0.848907212
LOC107397318	7.098216525	2.540575789	1.231015549	2.063804791	0.039036229	0.848907212
eif3h	1215.342254	0.640830582	0.311814778	2.055164244	0.039863143	0.848907212
tmem145	4.147874564	-2.923357804	1.41921848	-2.059836343	0.039414189	0.848907212
xpo7	76.03444378	0.875978881	0.425483932	2.05878252	0.039515077	0.848907212
LOC107384361	32.41641248	1.747495596	0.849966794	2.055957489	0.039786614	0.848907212
LOC107382234	22.66150546	-1.54443626	0.748262447	-2.064030164	0.039014856	0.848907212
LOC107376632	99.77833658	-1.002528487	0.488024427	-2.054258828	0.039950647	0.848907212
LOC107379861	176.8371702	1.180839671	0.572687932	2.061925185	0.039214859	0.848907212
LOC107386720	25.58101515	1.561879469	0.760109843	2.054807582	0.039897594	0.848907212
LOC107377679	254.8011058	-0.711946435	0.345351769	-2.061510899	0.039254325	0.848907212
mtmr7	3.364185026	2.97628874	1.44883131	2.054268651	0.039949697	0.848907212
LOC107391342	69.03415524	2.019206178	0.983010674	2.054104022	0.039965625	0.848907212
pask	416.1194753	0.887143924	0.431395815	2.056450001	0.039739161	0.848907212
cth	12695.40357	-0.746204933	0.363682826	-2.051801402	0.040188967	0.850394705
sat1	1240.169695	-0.657759797	0.320543658	-2.052013134	0.040168386	0.850394705
robo1	240.5610338	-1.212958537	0.590927707	-2.052634396	0.040108049	0.850394705
slc4a1	677.1164362	-1.067417178	0.520418494	-2.051074645	0.040259678	0.850535836
polm	371.2828444	1.263466928	0.616100761	2.050747229	0.040291569	0.850535836
wbp4	244.3539146	-0.755479239	0.36849496	-2.050175228	0.040347334	0.850700278
LOC107387190	9.063168533	2.592534164	1.266897151	2.046365138	0.040720459	0.850921791
hand1	208.4388715	0.642891418	0.313696212	2.049407651	0.04042227	0.850921791
LOC107392444	123.0340234	-1.234148812	0.603871886	-2.043726229	0.040980601	0.850921791
pudp	592.4888578	-0.732696968	0.358339065	-2.044703019	0.040884146	0.850921791
psmb1	3548.650401	-0.888565293	0.434715636	-2.044015028	0.040952063	0.850921791
strap	1661.876326	-0.943187491	0.461506308	-2.043715275	0.040981683	0.850921791
gtf2h5	260.5376478	-0.737552373	0.360761432	-2.044432436	0.040910846	0.850921791
ddx21	2453.362259	0.921029624	0.450386595	2.044975661	0.040857258	0.850921791
LOC107377208	877.946985	0.64167725	0.313842992	2.044580459	0.040896238	0.850921791
diaph3	4.745070763	-2.924613133	1.430364821	-2.044662376	0.040888155	0.850921791
pdcl3	211.3845636	1.024137536	0.500999143	2.044190194	0.040934761	0.850921791
LOC107383106	80.43554852	-1.088720041	0.532109838	-2.046043812	0.04075206	0.850921791
ankrd26	25.59703437	1.863667395	0.911124176	2.045459274	0.0408096	0.850921791
nars	2472.3054	-0.927606431	0.454014458	-2.043120906	0.041040471	0.851145765
LOC107373394	2419.524174	-2.121494913	1.038984106	-2.041893519	0.041162095	0.85267087
LOC107373028	26.0572096	-1.143351977	0.560106195	-2.041312855	0.04121974	0.852868648
LOC107379063	55.75281433	1.975176507	0.968289507	2.039861521	0.04136412	0.854858484
LOC107375784	45.7088674	-1.136783054	0.557589954	-2.038743784	0.041475605	0.855576436
hmgn5	1163.62206	0.735228132	0.36066301	2.038545987	0.041495361	0.855576436
iars	744.0163543	-0.838050684	0.411522594	-2.036463361	0.041703849	0.856341207
LOC107376947	5.164677896	2.715204365	1.334255061	2.03499649	0.041851226	0.856341207
plk4	31.2269473	-2.01577329	0.990504464	-2.035097632	0.04184105	0.856341207
vps13c	473.2706617	-0.971143332	0.476919417	-2.036283904	0.041721855	0.856341207
LOC107379990	3.735956007	2.916203496	1.433130836	2.034848056	0.041866164	0.856341207
vezt	270.4838685	-0.771264718	0.378971573	-2.035151905	0.041835591	0.856341207
LOC107383490	3.674648308	-3.337271825	1.640094246	-2.03480491	0.041870507	0.856341207
LOC107380166	27.72031497	1.42197849	0.699686741	2.032307327	0.042122553	0.856349487
lsm10	136.7038858	-1.007271328	0.497909111	-2.023002404	0.0430729	0.856349487
prpf31	162.1158219	-0.663453329	0.32621321	-2.033802766	0.041971486	0.856349487
slc8b1	1622.736561	-0.776173601	0.383772764	-2.022482245	0.043126556	0.856349487
LOC107377170	152.9008418	1.664196388	0.82203325	2.024487924	0.042919973	0.856349487
LOC107372617	4.842439505	2.568600826	1.266614618	2.027926086	0.042567792	0.856349487
cops8	454.6676226	-0.57894166	0.285871209	-2.025183517	0.042848524	0.856349487
fam13b	294.0031891	0.968228798	0.476898647	2.030261153	0.042330001	0.856349487
pex10	325.0622441	-0.544974015	0.268993719	-2.025973013	0.04276755	0.856349487
lin7a	111.4820084	0.900130985	0.442871882	2.032486194	0.04210446	0.856349487
psmc5	2949.99403	-0.876635156	0.431701229	-2.030652446	0.042290263	0.856349487
st3gal4	2073.39974	0.607837205	0.298972667	2.033086208	0.042043814	0.856349487
tmem208	1479.240179	-0.921004495	0.452920722	-2.033478377	0.042004216	0.856349487
ccdc12	235.2250993	-0.828845121	0.408467206	-2.029159526	0.042442045	0.856349487
mbd6	76.88089516	0.946338795	0.466937283	2.026693582	0.042693759	0.856349487
stard3	348.5078346	-0.747540696	0.369389449	-2.023719676	0.042999003	0.856349487
LOC107372840	9.550878323	-1.569734615	0.773505089	-2.029378524	0.042419751	0.856349487
flvcr2	29.52245573	1.657317554	0.819422746	2.022542776	0.043120309	0.856349487
LOC107383561	29.1031825	2.129752223	1.051300812	2.025825719	0.042782647	0.856349487
st8sia2	9.743715902	2.049201224	1.011337025	2.026229805	0.042741241	0.856349487
LOC107380942	8.608141836	1.828819126	0.90069973	2.030442626	0.042311568	0.856349487
LOC107380087	7.712425773	3.29577895	1.628027596	2.024399929	0.042929019	0.856349487
LOC107376244	4.854458466	-2.602783673	1.285958208	-2.024003313	0.042969811	0.856349487
LOC107372524	4081.930968	2.039207389	1.006970613	2.02509126	0.042857994	0.856349487
LOC107384008	3.41842252	2.987516691	1.472314492	2.029129447	0.042445107	0.856349487
LOC107395162	166.081173	0.934278419	0.461182371	2.025832897	0.042781912	0.856349487
LOC107386387	3940.579087	3.457509823	1.710135966	2.021774814	0.043199621	0.856840803
LOC107388605	439.2735231	0.891727531	0.441228713	2.021009749	0.043278756	0.856873805
LOC107397032	78.17804912	-0.917493703	0.454019479	-2.020824536	0.043297932	0.856873805
plaa	565.8731794	-1.156600204	0.572519739	-2.02019271	0.043363402	0.857212762
LOC107393342	8.595128386	2.594809801	1.285722603	2.018172345	0.043573315	0.859867246
mydgf	3330.050658	-0.619527025	0.307005484	-2.01796729	0.043594668	0.859867246
LOC107389879	3.636353239	2.386824732	1.1837461	2.016331654	0.043765307	0.86161297
txnl1	1590.050662	-1.014372831	0.503114295	-2.016187655	0.043780357	0.86161297
rrad	9.571581087	2.867401654	1.42288254	2.015206156	0.043883053	0.862676599
LOC107382552	8.645806764	1.663271229	0.825777481	2.014188166	0.043989782	0.863817064
LOC107383161	577.0270457	1.044181244	0.518654697	2.013249374	0.044088401	0.864108182
LOC107373240	7.629579366	1.749804911	0.86920076	2.013119398	0.04410207	0.864108182
psmb2	1166.425598	-0.849250199	0.42208343	-2.012043446	0.044215357	0.865371653
LOC107377187	111.2811692	0.947837201	0.471226736	2.011424923	0.044280593	0.865619301
cspg5	30.28891838	2.405225474	1.196130561	2.010838576	0.04434251	0.865619301
angptl7	11.5540558	2.067796543	1.028480098	2.010536273	0.044374461	0.865619301
tmem136	25.94750605	1.417688361	0.705725617	2.008837892	0.044554328	0.866269024
fdx1	1473.791945	1.040725959	0.518065131	2.008870887	0.044550828	0.866269024
LOC107389659	50.84280966	1.409263005	0.701282922	2.00954987	0.044478852	0.866269024
gosr1	523.1987468	-0.786053035	0.391669506	-2.006929371	0.044757184	0.869260007
LOC107376651	5615.359091	1.43368311	0.714794765	2.005726931	0.04488539	0.870796214
wfdc1	15.88220736	1.860489232	0.929094177	2.002476474	0.045233511	0.87467897
LOC107391806	3.969113582	2.810713377	1.403296825	2.002935749	0.045184185	0.87467897
LOC107375644	4.913385529	3.219391813	1.607273233	2.003014638	0.045175717	0.87467897
LOC107397256	103.242973	2.05381396	1.030847626	1.992354551	0.04633217	0.874821036
dedd2	154.8088423	0.856021916	0.429808134	1.991637308	0.046410867	0.874821036
LOC107388895	3280.563659	-0.748009469	0.375654939	-1.991214254	0.046457337	0.874821036
LOC107372956	39.61215423	-2.052873081	1.030839611	-1.991457312	0.046430634	0.874821036
LOC107373467	401.951202	-0.607713702	0.303756779	-2.000658894	0.045429162	0.874821036
atic	4171.639101	-0.778641565	0.38941674	-1.99950717	0.045553507	0.874821036
agr2	4.888661186	3.411838427	1.708346927	1.997157821	0.045808041	0.874821036
LOC107383768	276.7783874	-1.569690207	0.785400899	-1.998584683	0.045653309	0.874821036
LOC107384730	3.374255332	-2.717535229	1.3639506	-1.99240004	0.046327183	0.874821036
LOC107390243	20.49580822	1.488591682	0.748215761	1.989521954	0.046643621	0.874821036
tenm4	5.19251265	-2.708388965	1.357139647	-1.995659748	0.045970971	0.874821036
lin54	79.82276897	-0.92966196	0.466865206	-1.991285596	0.046449498	0.874821036
LOC107393513	6.408384326	-1.780835843	0.891108938	-1.998449086	0.045667994	0.874821036
LOC107397011	3.705452403	2.523674502	1.267621996	1.990873075	0.046494843	0.874821036
ucp1	3619.811399	1.315363468	0.660951198	1.990106791	0.046579173	0.874821036
LOC107380848	193.6007485	0.785146868	0.392247789	2.001660402	0.045321268	0.874821036
prss35	62.02561848	1.016707092	0.511154486	1.989040731	0.046696707	0.874821036
esrrb	4.852022395	-2.714759599	1.365315906	-1.988374696	0.046770265	0.874821036
LOC107387353	9.060424029	2.583025989	1.294347892	1.995619574	0.045975347	0.874821036
pde6c	12.42307098	2.11515637	1.061444352	1.992715272	0.046292634	0.874821036
prmt2	152.6635576	-1.178616658	0.591012335	-1.994233603	0.046126531	0.874821036
LOC107394906	9.136255976	1.773519607	0.888804709	1.995398527	0.045999432	0.874821036
lpar3	205.2273103	1.058371424	0.53217741	1.988756764	0.046728057	0.874821036
etnk1	505.493761	0.940290589	0.472577381	1.98970714	0.046623206	0.874821036
gja5	22.70703598	1.378283478	0.692244063	1.991036908	0.04647683	0.874821036
mios	151.391202	0.765920039	0.38364193	1.996445066	0.0458855	0.874821036
LOC107375071	93.28597412	-3.887801198	1.950618069	-1.99311247	0.046249133	0.874821036
LOC107377659	108.2224619	1.799706618	0.900143841	1.999354478	0.045570014	0.874821036
dpm3	751.963073	-0.945917354	0.473365722	-1.99828021	0.04568629	0.874821036
plcd3	43.10200034	-1.121752526	0.563705325	-1.989962619	0.046595053	0.874821036
xbp1	15431.93997	-0.896654016	0.448312251	-2.000065834	0.045493156	0.874821036
LOC107385064	17.3361541	-2.75200741	1.384499268	-1.987727602	0.046841825	0.875236283
ccdc167	729.3911405	-0.871865646	0.438866417	-1.986631037	0.046963299	0.87566059
LOC107390924	1582.675324	-0.442093097	0.222491633	-1.987009988	0.04692129	0.87566059
foxred1	880.9430026	-0.897178047	0.451748451	-1.986012448	0.047031942	0.876019319
LOC107372903	21.76811515	-2.102942054	1.059618738	-1.984621429	0.047186606	0.876184286
psmb5	620.1090291	-0.878055754	0.442434712	-1.984599605	0.047189036	0.876184286
phf8	169.4082789	0.777710282	0.391781649	1.985060515	0.047137739	0.876184286
LOC107387867	44.26118287	-0.909445003	0.458457396	-1.98370669	0.047288547	0.877113517
ilf2	1464.780239	-0.582804116	0.294238781	-1.980718224	0.047622882	0.881470712
cdkn2aip	305.1708655	0.484810895	0.244738092	1.980937629	0.047598269	0.881470712
LOC107379041	21.6160656	1.524088886	0.769659984	1.980210636	0.047679865	0.881605183
LOC107384247	79.73451225	1.259376277	0.636504519	1.978581832	0.047863107	0.884071469
psenen	1955.230025	-0.682047089	0.345070884	-1.976541984	0.048093426	0.884754117
LOC107372719	9.351868512	3.202193193	1.620505223	1.976046204	0.048149544	0.884754117
LOC107391545	2274.217457	-0.45024393	0.227806458	-1.976431812	0.048105892	0.884754117
LOC107395786	5.184695962	2.843112576	1.438487967	1.976459061	0.048102808	0.884754117
LOC107395810	5509.099446	0.792930488	0.400933626	1.977710117	0.047961418	0.884754117
LOC107389844	6897.697796	1.31415214	0.665454278	1.974819583	0.048288626	0.886391215
dera	10236.25234	0.505328799	0.256006593	1.973889783	0.048394277	0.887411908
LOC107395123	291.4727488	0.978152578	0.495709581	1.973237187	0.048468546	0.88785563
card14	6.181201964	-3.219340148	1.63264836	-1.971851518	0.048626559	0.887998092
LOC107396686	159.2895959	1.281796191	0.649937996	1.972182267	0.048588803	0.887998092
LOC107372777	3.453360817	-2.816212894	1.428080099	-1.972027266	0.048606494	0.887998092
naa35	1074.455899	-0.650601226	0.33037678	-1.969270439	0.048922044	0.889672845
LOC107372547	91.82576576	1.281705776	0.656350088	1.952777639	0.050845949	0.889672845
ankrd27	85.45444642	0.849821124	0.431975894	1.967288305	0.049149983	0.889672845
LOC107376979	6.262219125	2.07396088	1.053564963	1.968517321	0.049008545	0.889672845
psmc6	2251.836716	-0.891664703	0.454362073	-1.962454078	0.049709642	0.889672845
efnb2	19.84604757	1.420751988	0.72379467	1.962921319	0.049655317	0.889672845
LOC107373126	400.4153144	1.365403412	0.699447288	1.952117674	0.050924235	0.889672845
insl5	3.69521051	3.443355172	1.762116981	1.95410135	0.050689232	0.889672845
LOC107381050	9.434711633	-2.272322858	1.153871208	-1.969303717	0.048918225	0.889672845
ctxn1	7.258097294	-2.608188405	1.328005923	-1.963988534	0.049531422	0.889672845
crispld1	23.84409302	1.569323237	0.798885493	1.964390706	0.0494848	0.889672845
psmg2	308.5032146	-1.072383488	0.547313697	-1.95935803	0.050070872	0.889672845
LOC107373292	27.78079472	-1.062067436	0.541281398	-1.962135479	0.049746713	0.889672845
LOC107390221	73.02102025	1.209921804	0.617479674	1.959452035	0.050059872	0.889672845
zbtb41	106.1970908	-0.989074126	0.506064087	-1.954444412	0.050648683	0.889672845
LOC107396492	60.18391029	1.092189283	0.559723392	1.951301837	0.051021151	0.889672845
uroc1	19235.42074	0.483029886	0.246321439	1.960973788	0.049882081	0.889672845
mark3	335.4569074	0.58449334	0.297723994	1.96320536	0.049622317	0.889672845
LOC107386868	16.30985811	1.784581295	0.914256248	1.951948701	0.050944295	0.889672845
hars	2398.880052	-0.936254729	0.476729058	-1.963913701	0.049540101	0.889672845
syvn1	1624.861442	-1.179731485	0.599791352	-1.966903125	0.04919438	0.889672845
dis3l2	45.10141521	-1.261223786	0.644559012	-1.956723531	0.050379982	0.889672845
LOC107396001	149.1335643	-1.688216733	0.862292652	-1.957823402	0.050250738	0.889672845
LOC107395008	305.5957838	0.616143971	0.314254557	1.960652465	0.049919578	0.889672845
LOC107382542	361.4701171	-0.828823249	0.423879082	-1.955329441	0.050544198	0.889672845
LOC107387761	9.836660282	-2.31779194	1.186334326	-1.953742626	0.050731663	0.889672845
atg101	1062.104305	-0.695301063	0.353721414	-1.965674216	0.049336255	0.889672845
LOC107385653	5150.498795	3.372765037	1.722340883	1.958244776	0.050201297	0.889672845
rnft2	769.5722871	-0.628143544	0.321845966	-1.951689974	0.050975024	0.889672845
eif4h	1505.442261	-0.557519078	0.284448616	-1.959999269	0.049995876	0.889672845
foxp2	90.22993223	1.138765586	0.581497607	1.958332368	0.050191025	0.889672845
uap1	1774.64227	-0.886957321	0.450937427	-1.966918839	0.049192568	0.889672845
pdia5	4291.079248	-0.657837064	0.337040067	-1.951806711	0.050961157	0.889672845
nup35	259.8702579	-0.80655332	0.41237851	-1.955856818	0.050482023	0.889672845
gramd2	1822.847951	0.896524077	0.459003036	1.953198577	0.05079607	0.889672845
LOC107387602	5.91407674	3.016683654	1.546019059	1.951259033	0.05102624	0.889672845
LOC107381784	3.740723583	-3.321725995	1.693657013	-1.961274313	0.049847032	0.889672845
LOC107397223	15.59309513	2.367780428	1.209912111	1.956985475	0.050349176	0.889672845
LOC107395370	4356.215174	0.954807812	0.488926237	1.952866793	0.050835381	0.889672845
LOC107379855	1073.648202	-0.605093052	0.309874465	-1.952703825	0.0508547	0.889672845
pdia4	38515.78372	-1.009944547	0.51456936	-1.962698568	0.04968121	0.889672845
ogfod3	1721.40918	-1.12303166	0.572075714	-1.963082216	0.049636622	0.889672845
LOC107390411	7.37858432	2.312229125	1.176491415	1.965359964	0.04937259	0.889672845
pld6	78.27388158	-1.136237646	0.576605649	-1.970562807	0.048773904	0.889672845
cstf3	769.4425629	0.72705865	0.370655231	1.961549682	0.049814935	0.889672845
psmc3ip	85.33007488	-1.350351658	0.68949745	-1.9584578	0.050176318	0.889672845
LOC107374148	3.522212627	3.178950986	1.6470245	1.930117606	0.053592267	0.889690317
LOC107395697	459.0003593	-1.047829905	0.543592937	-1.927600294	0.053904862	0.889690317
LOC107392561	168.6270664	-2.186136094	1.137478775	-1.921913748	0.054616612	0.889690317
pigb	485.0238772	-0.606103829	0.31256372	-1.939136852	0.052484676	0.889690317
ift57	36.44001723	-1.288593109	0.67023266	-1.922605664	0.054529592	0.889690317
rexo2	361.715244	-0.934895066	0.479804111	-1.948493239	0.051355973	0.889690317
ptpn4	301.82352	0.724333563	0.374854841	1.932304144	0.053321977	0.889690317
LOC107380106	16.6332133	-1.393480177	0.719370115	-1.937083773	0.052735104	0.889690317
hspg2	88.2373746	0.688461868	0.354817964	1.940324158	0.052340307	0.889690317
gatm	1913.786875	2.184232482	1.133755311	1.926546637	0.054036154	0.889690317
LOC107387874	24.28263737	-2.141796735	1.110393125	-1.928863469	0.053747814	0.889690317
LOC107383203	4518.325592	-1.025337599	0.53085477	-1.931484197	0.053423202	0.889690317
pet117	19.8915692	-1.422211592	0.733426809	-1.939132267	0.052485235	0.889690317
LOC107380659	5.05766139	2.315608157	1.205404346	1.921021909	0.054728945	0.889690317
LOC107392936	125.8711323	1.122734199	0.579388164	1.937792776	0.052648509	0.889690317
cystm1	7.34065438	-2.130977255	1.099977272	-1.937292079	0.05270965	0.889690317
LOC107379815	48.5201389	1.405351664	0.724997937	1.938421605	0.052571807	0.889690317
cbx1	909.0356298	0.678665009	0.352444969	1.92559142	0.054155411	0.889690317
abcg5	2062.805098	0.827978356	0.427085444	1.938671447	0.052541358	0.889690317
LOC107373985	47.25107098	-1.590416278	0.819564124	-1.940563565	0.052311237	0.889690317
hoxb2	18.49408519	1.257846812	0.654974776	1.92045077	0.054800986	0.889690317
LOC107378058	14.27590775	1.957944536	1.013251113	1.932338895	0.053317691	0.889690317
LOC107379499	1893.114599	-0.827897627	0.429462235	-1.927754197	0.053885707	0.889690317
LOC107390783	123.7604194	1.594551834	0.822083571	1.939646879	0.052422619	0.889690317
slc35c2	2161.06612	-0.645135104	0.333057233	-1.937009736	0.052744153	0.889690317
nus1	3113.381789	-0.493092706	0.254281085	-1.939163925	0.052481381	0.889690317
LOC107381799	30.20420471	-1.700066699	0.885529561	-1.919830544	0.054879307	0.889690317
LOC107380295	5.480813565	-3.306797534	1.700261363	-1.944876009	0.051789903	0.889690317
LOC107393999	61.25832464	1.002695571	0.515292849	1.945875189	0.051669734	0.889690317
LOC107385822	3.534677858	2.810674576	1.444475133	1.945810289	0.051677532	0.889690317
LOC107381738	11.85388211	-2.082258736	1.082747434	-1.923125071	0.054464344	0.889690317
foxf1	74.81428457	1.183005421	0.616135434	1.920041206	0.054852695	0.889690317
uhmk1	80.52578568	-0.977386515	0.507058729	-1.927560772	0.053909782	0.889690317
dusp5	274.5401323	1.611939948	0.839145661	1.920929848	0.054740552	0.889690317
LOC107388535	3.640297108	-2.902916835	1.496324429	-1.940031706	0.052375837	0.889690317
LOC107380732	18.54304214	1.928643531	1.003502206	1.921912597	0.054616756	0.889690317
LOC107380073	266.7961978	-3.162594925	1.6220919	-1.949701448	0.051211714	0.889690317
LOC107389471	9.570760516	2.325813633	1.211264408	1.920153533	0.054838509	0.889690317
LOC107376356	7.98586387	-2.748351541	1.414221076	-1.943367686	0.051971749	0.889690317
LOC107385402	730.5236681	-0.663004919	0.344451112	-1.924815733	0.054252415	0.889690317
lactb	19.42710766	-1.848839646	0.961795249	-1.922279871	0.054570551	0.889690317
ssr3	5982.401711	-0.746662806	0.383566112	-1.946633924	0.051578638	0.889690317
bbs5	47.69108121	-1.563496364	0.807369581	-1.936531175	0.052802678	0.889690317
LOC107394302	3.347042172	3.069607131	1.591218152	1.929092581	0.05371937	0.889690317
gmppa	1097.958816	-0.956008898	0.494532777	-1.933155782	0.05321701	0.889690317
LOC107386820	23.17647448	1.32314031	0.684800791	1.932153594	0.053340551	0.889690317
LOC107392353	26.53387799	-1.396376347	0.717288628	-1.946742624	0.051565599	0.889690317
sephs1	551.5407332	-0.866069125	0.448666185	-1.930319588	0.053567251	0.889690317
LOC107388599	86.7596008	1.256752662	0.652333763	1.926548544	0.054035917	0.889690317
LOC107379189	4.138580736	-3.141308933	1.636223273	-1.919853473	0.05487641	0.889690317
ap1ar	189.7609782	-0.710402337	0.369406391	-1.923091628	0.054468544	0.889690317
LOC107373459	155.0490836	0.750170948	0.387178617	1.937531969	0.052680349	0.889690317
plekhs1	3.72832262	-2.818948554	1.461454316	-1.928865325	0.053747584	0.889690317
tc2n	55.27226097	-2.09466708	1.091119799	-1.919740694	0.054890661	0.889690317
LOC107387265	108.872751	0.872930109	0.452444811	1.929362626	0.05368586	0.889690317
LOC107385413	8.94895283	-2.492737822	1.291961303	-1.929421428	0.053678566	0.889690317
LOC107373601	52.52019061	-0.801236388	0.415710559	-1.927390032	0.053931041	0.889690317
col1a2	957.3752076	1.272081529	0.657252929	1.935452049	0.052934847	0.889690317
LOC107381139	4.473409655	2.977789382	1.542676001	1.9302753	0.053572736	0.889690317
col6a1	149.7869972	1.143781894	0.593201738	1.928149939	0.053836479	0.889690317
LOC107383813	29.27888279	1.578212516	0.815089554	1.936244316	0.052837785	0.889690317
mafb	52.5080542	1.324217681	0.679777774	1.948015558	0.051413102	0.889690317
tmem259	969.9971542	-0.537347329	0.279191914	-1.924652188	0.054272886	0.889690317
ufm1	1740.494004	-0.745235294	0.387612063	-1.922631839	0.054526302	0.889690317
mef2d	13.40870579	1.695170004	0.874820359	1.937734973	0.052655565	0.889690317
psmd1	779.217258	-0.934117676	0.480119229	-1.945595219	0.051703382	0.889690317
spry4	355.0780239	1.269403505	0.65699581	1.932133335	0.053343051	0.889690317
trnal-cag	17.34931832	-2.410377086	1.240740543	-1.942692289	0.052053348	0.889690317
LOC107389664	57.79115243	1.237057743	0.63630653	1.944122346	0.051880699	0.889690317
LOC107384527	569.2514997	-0.643036819	0.331064922	-1.942328454	0.052097351	0.889690317
dab2ip	144.2297207	1.045437183	0.539709555	1.93703664	0.052740865	0.889690317
bzrap1	113.872669	-0.901464529	0.467292757	-1.929121551	0.053715774	0.889690317
LOC107385025	11.22069011	2.287965931	1.190097293	1.922503264	0.054542463	0.889690317
LOC107394835	35.25057836	-1.105635062	0.569492879	-1.941437906	0.052205184	0.889690317
LOC107374069	2455.386	0.783761276	0.408152667	1.920264986	0.054824437	0.889690317
LOC107372383	1523.872316	-0.723609937	0.373365998	-1.93807133	0.052614521	0.889690317
LOC107391077	3.843079361	3.048601441	1.568770147	1.943306638	0.05197912	0.889690317
nid2	59.2412876	1.447929163	0.754514868	1.919020054	0.054981796	0.890353613
LOC107392571	153.7615987	0.768328968	0.40506763	1.89679182	0.057855419	0.890610338
LOC107380969	4.362276376	-2.715289533	1.417036797	-1.916174329	0.05534291	0.890610338
LOC107372320	26.90643983	1.499165054	0.790118835	1.89739187	0.057776238	0.890610338
slc25a48	5766.618096	1.772927129	0.93311144	1.900016495	0.057430955	0.890610338
LOC107383765	8.73262221	-2.53831483	1.334309893	-1.902342809	0.057126352	0.890610338
vps11	660.8967918	-0.478371991	0.252031389	-1.898065127	0.057687503	0.890610338
LOC107390376	23.8102591	-2.300784817	1.202211529	-1.913793673	0.055646524	0.890610338
ogfod1	712.333268	-1.132133688	0.593452179	-1.907708367	0.05642892	0.890610338
LOC107375512	65.28285883	1.388805584	0.728943478	1.905230826	0.056750073	0.890610338
LOC107389963	806.5026445	0.910854821	0.480682513	1.894919821	0.058103025	0.890610338
trpv4	34.98715539	2.502468256	1.321363415	1.893853143	0.058244505	0.890610338
LOC107372762	28.77353332	1.424231826	0.751203993	1.895932182	0.057969013	0.890610338
LOC107383173	4.732772584	2.596353961	1.366548958	1.899934829	0.057441673	0.890610338
popdc3	64.76810535	1.462453639	0.771119726	1.896532522	0.057889664	0.890610338
LOC107375385	3.984264935	-2.765106027	1.448786535	-1.9085669	0.056317985	0.890610338
ciapin1	1715.754248	-0.662378371	0.345644563	-1.916356979	0.055319673	0.890610338
slc38a10	609.2629257	-1.000708566	0.523794171	-1.910499622	0.056068915	0.890610338
surf4	9521.124394	-0.738304899	0.389945831	-1.893352464	0.058311013	0.890610338
LOC107394236	78.27725094	1.655004193	0.86810006	1.906467086	0.056589632	0.890610338
LOC107382066	109.6484591	1.259225899	0.66265832	1.900264226	0.057398453	0.890610338
LOC107389482	3.559821525	3.318183218	1.747948396	1.898330194	0.057652599	0.890610338
LOC107381557	4.139003441	2.63598153	1.391511471	1.894329717	0.058181259	0.890610338
rnf24	25.14166297	1.586671939	0.835616179	1.898804713	0.057590157	0.890610338
LOC107384887	5.246857735	3.116155687	1.624913942	1.91773583	0.055144516	0.890610338
LOC107397145	807.5232709	-0.52456834	0.274847321	-1.908580876	0.056316181	0.890610338
cnot4	98.18302432	0.888804061	0.469267424	1.894024633	0.05822174	0.890610338
LOC107388999	42.28423914	2.046193214	1.073563484	1.905982501	0.056652476	0.890610338
LOC107389043	70.04879607	0.919858987	0.485537976	1.894515016	0.058156683	0.890610338
LOC107387634	5471.801058	1.36884552	0.72093046	1.898720605	0.057601221	0.890610338
cops3	567.3074723	-0.793666123	0.4168036	-1.904172909	0.056887669	0.890610338
tmem18	808.7178898	-0.580220155	0.302664793	-1.917038808	0.055233002	0.890610338
rilpl2	13.96702565	1.582907293	0.835670299	1.894176801	0.058201546	0.890610338
uggt1	1033.480562	-0.903606208	0.475767955	-1.899258239	0.057530531	0.890610338
LOC107373280	284.6533285	-0.519435961	0.272361748	-1.9071546	0.056500571	0.890610338
rbp5	5656.562774	1.020896443	0.53331861	1.914233675	0.055590305	0.890610338
sparc	1859.658596	0.758031865	0.399747481	1.896276775	0.057923456	0.890610338
LOC107384773	7.244855954	2.929251357	1.545529056	1.895306559	0.0580518	0.890610338
LOC107383697	3.421882677	-3.090006164	1.619044028	-1.908537452	0.056321787	0.890610338
inpp5a	54.89461233	1.010897881	0.530030642	1.907244225	0.056488969	0.890610338
LOC107394987	7.440405624	1.966286471	1.027494474	1.913671091	0.055662195	0.890610338
ccnt1	45.57295028	1.367438336	0.712991056	1.917889889	0.055124975	0.890610338
LOC107390473	2491.040129	-0.711665095	0.375095058	-1.897292645	0.057789325	0.890610338
cdc20b	7.177459282	2.246063484	1.186296522	1.893340698	0.058312576	0.890610338
ubxn1	1013.932964	-0.59743778	0.312795321	-1.909995899	0.056133741	0.890610338
acvr2a	63.1447043	1.044234385	0.545224929	1.915235952	0.055462419	0.890610338
nr5a2	1625.382202	0.711469144	0.373266365	1.906062828	0.056642055	0.890610338
LOC107387164	5.245719447	2.443202182	1.288438781	1.896250111	0.05792698	0.890610338
LOC107387989	8.165356102	2.828435179	1.477704969	1.914072997	0.055610829	0.890610338
nbl1	190.0896908	1.989402172	1.045489475	1.90284285	0.057061054	0.890610338
cav2	31.20605177	1.415745295	0.741963738	1.908105778	0.056377546	0.890610338
nudcd2	1316.85019	-0.708776146	0.372272599	-1.903917043	0.056920989	0.890610338
LOC107384560	3.188647297	2.888976628	1.525103767	1.89428201	0.058187588	0.890610338
LOC107372988	4.022776644	2.609196737	1.363112016	1.914146971	0.055601379	0.890610338
grap	9.835749017	2.060260435	1.079084156	1.909267617	0.056227578	0.890610338
LOC107391402	27.09587845	-1.17629375	0.621118639	-1.893831028	0.058247442	0.890610338
heatr3	425.8238412	-1.070404343	0.562702357	-1.902256725	0.0571376	0.890610338
LOC107372718	773.1239351	1.244107892	0.65395268	1.902443297	0.057113225	0.890610338
LOC107379174	1051.553016	0.877871903	0.4634233	1.894319737	0.058182583	0.890610338
LOC107380041	24.22989011	1.453263272	0.766857551	1.895088951	0.058080618	0.890610338
ddah1	1888.95787	2.630193115	1.383091433	1.901676963	0.057213399	0.890610338
LOC107386941	6.122605886	-2.65668883	1.397905737	-1.900477807	0.057370445	0.890610338
bicc1	50.41058609	2.033338119	1.067742684	1.904333459	0.056866769	0.890610338
LOC107392984	166.4722759	1.422978656	0.742392813	1.916746273	0.055270174	0.890610338
apc	88.67308263	-0.756186921	0.395063866	-1.914087788	0.05560894	0.890610338
unc50	529.8446674	-0.541072439	0.283768994	-1.906735585	0.056554836	0.890610338
LOC107387615	1057.530802	-0.728276476	0.384345287	-1.8948495	0.058112343	0.890610338
LOC107377002	60.56127416	1.157410838	0.618483872	1.871367857	0.061294111	0.892556427
srp9	1845.316657	-0.636611018	0.339519109	-1.875037371	0.060787582	0.892556427
LOC107384523	19.92418941	-2.312574545	1.236388858	-1.870426549	0.061424608	0.892556427
alg3	902.3290455	-0.656356133	0.351366803	-1.868008385	0.061760902	0.892556427
msrb2	659.5608601	0.887889477	0.47468416	1.870484738	0.061416534	0.892556427
LOC107375755	29.92444105	1.022662245	0.547523182	1.867797162	0.061790349	0.892556427
gli1	9.645992464	2.907668832	1.540788442	1.88713048	0.059142778	0.892556427
pgam2	16.25175608	2.958208321	1.577901191	1.874774123	0.060823805	0.892556427
csgr06h19orf54	84.36661871	-1.779095962	0.943588377	-1.88545769	0.059368072	0.892556427
jmjd8	474.518244	-1.006076839	0.540541392	-1.861239219	0.062710402	0.892556427
tnfaip2	1240.471828	-2.551444922	1.35502799	-1.882946286	0.059707648	0.892556427
LOC107383058	42.86147467	1.034437795	0.551453047	1.875840201	0.060677226	0.892556427
wwox	302.5253956	-0.540855435	0.288633871	-1.873846036	0.060951649	0.892556427
LOC107380635	3.902562289	-2.484602788	1.319408019	-1.883119363	0.059684194	0.892556427
LOC107397072	87.41800482	0.900757738	0.477740398	1.885454405	0.059368515	0.892556427
bcl9	55.50707393	1.054636952	0.56699472	1.86004722	0.062878846	0.892556427
LOC107388801	8.144452861	-2.859545751	1.534095291	-1.863994869	0.062322425	0.892556427
homer3	26.38887138	1.322573783	0.700559594	1.887881909	0.059041806	0.892556427
mybpc1	3.387478064	2.855401794	1.534282195	1.861066891	0.062734731	0.892556427
yipf5	660.2158884	-0.880096844	0.469862934	-1.873092725	0.061055582	0.892556427
rtcb	2864.392885	-0.352982187	0.189435857	-1.863333545	0.062415353	0.892556427
LOC107372380	1480.893039	1.978626428	1.057045742	1.871845607	0.061227967	0.892556427
cytip	7.332006033	-2.504834692	1.328399894	-1.885602899	0.059348486	0.892556427
ikzf5	56.79466619	0.801824111	0.425625653	1.883871675	0.059582335	0.892556427
LOC107386754	4.309237272	-2.721039379	1.46311543	-1.859757149	0.062919893	0.892556427
ccnh	328.5409743	-0.828493543	0.443241466	-1.869169759	0.0615992	0.892556427
chchd7	483.2420617	-0.800552234	0.427293297	-1.873542694	0.060993483	0.892556427
vmp1	6513.913499	-0.628270103	0.333997807	-1.881060563	0.059963681	0.892556427
LOC107382227	1421.976192	0.401680578	0.213776125	1.878977733	0.060247534	0.892556427
bnc2	22.77083983	1.379441415	0.740361254	1.86320044	0.062434071	0.892556427
sec61g	3336.902055	-0.777179934	0.412622242	-1.883514399	0.05963069	0.892556427
LOC107389295	62.42374206	1.095619254	0.585640354	1.870805601	0.061372031	0.892556427
LOC107389113	7.806926102	1.948296824	1.042865099	1.868215578	0.061732028	0.892556427
eogt	34.9390768	-1.295036672	0.684984923	-1.890606097	0.058676946	0.892556427
LOC107389233	632.925781	0.821755756	0.441784183	1.860084149	0.062873621	0.892556427
LOC107373687	30.83858443	1.331117581	0.707458857	1.881547692	0.059897454	0.892556427
limch1	122.3380348	-1.047479334	0.560930049	-1.867397432	0.061846108	0.892556427
LOC107381240	7.150598954	1.876176274	0.998304794	1.879362179	0.060195057	0.892556427
vps33b	279.8321442	-0.58166281	0.312182549	-1.86321372	0.062432203	0.892556427
LOC107372396	25.10159733	-1.895219091	1.004765774	-1.886229745	0.059264002	0.892556427
nptx1	1297.637154	0.87160822	0.465863876	1.870950431	0.061351952	0.892556427
LOC107376454	3.77004594	2.26453123	1.204473363	1.880100714	0.060094353	0.892556427
wdsub1	1054.267481	0.949360783	0.502124982	1.890686219	0.058666243	0.892556427
LOC107396085	23.05950696	-1.362641981	0.732573238	-1.860076114	0.062874758	0.892556427
LOC107388357	135.3444774	0.956317827	0.505962569	1.890095997	0.058745122	0.892556427
LOC107384458	4.065414373	-2.950215863	1.58619162	-1.859936609	0.062894495	0.892556427
LOC107386765	1995.270165	-0.589451715	0.314308514	-1.875392133	0.060738797	0.892556427
ppp2r5d	17.02356182	1.587110614	0.852836952	1.860977776	0.062747315	0.892556427
yars	2136.451883	-1.070084848	0.573230404	-1.866762195	0.061934804	0.892556427
cuedc1	200.5508487	-0.654391795	0.347986416	-1.880509598	0.06003866	0.892556427
LOC107374255	12.32827219	2.223301224	1.190289504	1.86786594	0.061780759	0.892556427
LOC107393718	108.7631141	1.076406486	0.568999093	1.891754309	0.058523724	0.892556427
tmem204	299.9300897	0.647234763	0.346136794	1.869881432	0.061500285	0.892556427
LOC107374772	65.32971514	0.926430642	0.494724449	1.872619483	0.061120949	0.892556427
eif2b3	637.2506588	-0.508542176	0.27290831	-1.863417703	0.062403521	0.892556427
fbxl7	169.7622615	0.814029492	0.436918847	1.863113706	0.06244627	0.892556427
LOC107394806	25.01951735	2.031910744	1.078720195	1.883630948	0.059614913	0.892556427
eps8	433.3082503	0.769280222	0.408368387	1.883789846	0.059593408	0.892556427
plxna4	174.6599911	0.982726348	0.527769154	1.862038242	0.0625977	0.892556427
LOC107385521	4.825888812	2.507442913	1.327852891	1.888343905	0.058979797	0.892556427
LOC107377345	13.67138774	1.609028657	0.851892335	1.888769966	0.058922659	0.892556427
LOC107374966	6.45185393	2.056363468	1.104937796	1.86106718	0.06273469	0.892556427
zfp36l2	493.9282872	0.781728052	0.418133142	1.869567306	0.061543929	0.892556427
nfkbid	5.278387227	-2.658068151	1.422309945	-1.868838898	0.061645231	0.892556427
LOC107392739	2745.051305	-0.543572309	0.292063357	-1.861145181	0.062723677	0.892556427
kl	7085.14023	0.782705277	0.415807445	1.882374367	0.059785204	0.892556427
dolpp1	55.22922753	-1.159161088	0.622299209	-1.862706992	0.062503502	0.892556427
LOC107389951	84.06399448	1.261864862	0.668447261	1.887755302	0.059058808	0.892556427
LOC107376333	8.004000753	2.185715353	1.163850849	1.878002972	0.060380759	0.892556427
LOC107387795	3.73918768	-2.40102468	1.27569787	-1.882126431	0.059818851	0.892556427
LOC107374589	39.27522342	1.680467206	0.897057683	1.873310087	0.061025578	0.892556427
LOC107381200	140.281763	0.896749026	0.476908387	1.880338134	0.060062009	0.892556427
LOC107378107	11.44302301	-2.163855475	1.156737965	-1.870653112	0.061393178	0.892556427
irf8	171.4016829	-2.169689234	1.16331254	-1.865095716	0.062167989	0.892556427
tjp2	296.8476383	-0.719897086	0.38352096	-1.877073646	0.060508001	0.892556427
prkcz	17.12255157	1.496215605	0.803952949	1.861073595	0.062733785	0.892556427
LOC107379835	25.95030518	-1.370353417	0.726737242	-1.88562432	0.059345598	0.892556427
LOC107395825	288.2243681	1.607303594	0.860847757	1.86711713	0.061885233	0.892556427
nod1	181.7658415	-0.869683111	0.465283013	-1.869148639	0.061602138	0.892556427
lpcat4	1330.686183	1.596860791	0.855528124	1.866520511	0.061968577	0.892556427
LOC107389160	11.22745072	-1.953606414	1.040659469	-1.877277315	0.060480096	0.892556427
smim15	482.8501631	-0.560310395	0.297245511	-1.885008771	0.059428654	0.892556427
LOC107388818	113.8592401	1.317978291	0.70028764	1.882052768	0.059828851	0.892556427
rfx3	16.6490564	-1.602838615	0.861400786	-1.860735027	0.062781605	0.892556427
LOC107373009	522.8010079	2.961051534	1.587454884	1.865282323	0.062141842	0.892556427
gemin6	205.6847107	-0.88148983	0.466956753	-1.887733336	0.059061759	0.892556427
LOC107372877	60.9118762	0.833995588	0.444352031	1.876880333	0.060534497	0.892556427
rab2a	1779.667644	-0.548815315	0.291602886	-1.88206407	0.059827317	0.892556427
LOC107388567	34.18865701	1.955192504	1.049110859	1.863666254	0.062368587	0.892556427
usp5	1999.883703	-0.849726341	0.457036721	-1.859208029	0.062997657	0.892945209
tnk1	163.7323504	1.00286251	0.539639994	1.858391745	0.063113404	0.893871305
LOC107394324	40.41647757	0.859204994	0.462773754	1.856641581	0.063362164	0.894536538
LOC107387398	23.5968594	1.330298586	0.71632411	1.85711826	0.063294331	0.894536538
smyd2	4.986293995	2.008506686	1.081666498	1.856863174	0.063330623	0.894536538
LOC107395809	248.5425913	1.234469433	0.664609441	1.857435895	0.063249164	0.894536538
LOC107396330	5.315016744	2.204080057	1.188388895	1.854679109	0.063642064	0.896494907
dhx58	1298.165039	1.898616566	1.023925841	1.854252026	0.063703112	0.896494907
agps	986.6166765	-0.802884278	0.432980908	-1.854317966	0.063693683	0.896494907
LOC107396236	22.12467541	-1.161180072	0.626029867	-1.854831749	0.063620257	0.896494907
LOC107373122	369.3017374	-0.569558563	0.307239995	-1.853790435	0.063769147	0.896533252
dpy19l3	12.89704254	-1.617703003	0.872844595	-1.853368872	0.063829506	0.896533252
crcp	500.3648709	-0.699761679	0.377601848	-1.853173342	0.063857517	0.896533252
ddx56	487.9491797	-0.80143308	0.433701873	-1.847889366	0.064618349	0.899891695
LOC107391455	1225.547824	-0.834229752	0.452546452	-1.843412422	0.065268818	0.899891695
LOC107387113	7749.510395	0.692145426	0.374527833	1.848048035	0.064595394	0.899891695
dpagt1	3894.032027	-0.568255545	0.307916428	-1.845486282	0.064966832	0.899891695
LOC107395686	6226.812804	1.451626011	0.786002003	1.846847725	0.064769213	0.899891695
LOC107374602	118.3442779	0.733204616	0.397786011	1.843213677	0.065297819	0.899891695
ufl1	3135.126302	-0.812078719	0.43928678	-1.848629997	0.064511258	0.899891695
LOC107378854	14.59405893	-1.809032646	0.980501439	-1.84500764	0.065036427	0.899891695
LOC107373763	2982.459415	-0.566596222	0.306620851	-1.847872447	0.064620797	0.899891695
vat1l	7.099792795	1.660980478	0.900723355	1.844051748	0.065175599	0.899891695
lmo2	74.99544375	0.900393722	0.488521922	1.843097887	0.06531472	0.899891695
LOC107381545	5.92432965	1.892577725	1.022900471	1.850207111	0.064283704	0.899891695
sypl1	225.2672378	-0.918908654	0.496950639	-1.849094422	0.06444418	0.899891695
LOC107382287	37.65119159	-1.7269591	0.936758062	-1.843548692	0.065248939	0.899891695
dusp28	46.70885651	-1.053490508	0.5705525	-1.846439212	0.064828458	0.899891695
LOC107387274	16.82907368	1.843493573	1.000087922	1.843331504	0.065280624	0.899891695
dner	5.38439771	-2.491567593	1.34823192	-1.848025963	0.064598587	0.899891695
nsun2	500.8069703	-1.014652074	0.549334788	-1.847055924	0.064739036	0.899891695
rpap3	395.6099633	-0.847546578	0.459561311	-1.84425137	0.065146515	0.899891695
twf1	911.7282599	-0.628645556	0.34092152	-1.843959736	0.065189008	0.899891695
LOC107384756	1828.725476	-0.654126645	0.354705618	-1.84413951	0.065162811	0.899891695
LOC107388832	593.6889721	0.939956053	0.508712954	1.847714014	0.064643726	0.899891695
LOC107375202	152.1898827	0.837504988	0.452713492	1.849966928	0.064318316	0.899891695
LOC107396144	4322.827525	-0.640880602	0.347316849	-1.845233261	0.065003614	0.899891695
sema4g	5.13511006	-2.816882143	1.530398942	-1.840619505	0.065677337	0.903378123
LOC107396280	32.92964333	1.301947476	0.707455371	1.840324533	0.065720606	0.903378123
LOC107395186	6.456986681	-2.127533382	1.155647316	-1.840988468	0.065623249	0.903378123
neil1	273.2508755	0.648125187	0.352295851	1.83971848	0.065809579	0.903900429
sbno2	7.750418898	-2.176981218	1.184054416	-1.838582069	0.065976681	0.904094668
LOC107391086	1345.568843	-0.667212515	0.362822436	-1.838950541	0.065922461	0.904094668
manf	14071.11799	-1.059900059	0.576419313	-1.838765695	0.065949656	0.904094668
fahd1	712.9263676	-0.594000369	0.323294241	-1.837336685	0.066160207	0.905210493
LOC107388206	29.90974442	1.608922005	0.875656123	1.83739023	0.066152308	0.905210493
tm9sf1	1103.314192	-0.602114403	0.327782473	-1.836932882	0.066219804	0.905327349
sphk2	86.46424845	0.814052842	0.443290456	1.836387024	0.066300437	0.905731398
shank3	57.31057597	1.387031451	0.756062965	1.834544894	0.06657315	0.906905238
matn4	12.79851237	2.157446707	1.175860324	1.834781447	0.066538079	0.906905238
eif4b	3199.420118	-0.492270302	0.268367652	-1.834313109	0.066607529	0.906905238
LOC107375661	5.926537897	-2.567757022	1.40002439	-1.834080206	0.066642089	0.906905238
LOC107386856	955.4064739	1.152121368	0.627813297	1.835133746	0.066485875	0.906905238
fto	14.45697004	-1.396228853	0.76327509	-1.829260344	0.067360616	0.907628002
LOC107381637	15.87845441	-1.254890413	0.684572406	-1.833101074	0.066787541	0.907628002
LOC107392594	208.6836874	1.285570366	0.701744828	1.831962722	0.066956975	0.907628002
LOC107394608	4039.636965	0.87040315	0.474867431	1.832939246	0.066811606	0.907628002
rap1b	338.1056929	-0.814182598	0.444983254	-1.829692669	0.067295908	0.907628002
LOC107385560	756.7151015	0.928473138	0.507205332	1.830566595	0.067165258	0.907628002
LOC107379549	5.602292336	1.976431332	1.07888481	1.831920622	0.066963248	0.907628002
ap1s1	1302.573533	-0.447513222	0.244344382	-1.831485616	0.067028093	0.907628002
LOC107382281	11.99907181	1.621104577	0.886172559	1.829332854	0.06734976	0.907628002
smpd4	431.42601	-0.960387262	0.524150957	-1.832272267	0.066910867	0.907628002
LOC107387629	706.2066418	-0.901433152	0.492760151	-1.82935481	0.067346473	0.907628002
zfp36l1	3323.035681	0.778848207	0.425600274	1.829999308	0.067250042	0.907628002
LOC107379976	1710.107258	-0.965707744	0.527362079	-1.831204372	0.067070044	0.907628002
psma5	1363.253493	-0.864859175	0.473452926	-1.826705734	0.067744026	0.907845812
LOC107393050	3.693338965	2.53849383	1.389676491	1.826679696	0.067747943	0.907845812
josd1	373.014255	0.77394243	0.423833339	1.826053684	0.067842176	0.907845812
LOC107382716	5.988052182	2.405948994	1.317323359	1.826392114	0.067791219	0.907845812
LOC107373088	7.285981805	1.932605544	1.058029929	1.826607633	0.067758785	0.907845812
cda	2969.08533	1.176741619	0.64456389	1.825639997	0.067904507	0.907845812
acox3	5838.565706	-0.507846571	0.278133487	-1.825909477	0.067863898	0.907845812
itga9	599.3800424	0.9044295	0.495399364	1.825657371	0.067901888	0.907845812
LOC107375262	8.721945117	2.35487214	1.289361563	1.82638618	0.067792112	0.907845812
paqr5	50.30942672	1.069174909	0.584862706	1.828078451	0.067537779	0.907845812
LOC107381544	133.9073542	-0.937087951	0.513358974	-1.825404828	0.067939961	0.907845812
LOC107385862	21.99703532	-2.0240825	1.109260763	-1.824712968	0.068044355	0.907872466
eef1b2	1790.038333	0.806052291	0.441660364	1.825050098	0.06799347	0.907872466
fbxo4	38.65679866	-0.977607506	0.535983303	-1.82395142	0.068159417	0.908723896
fam134b	26.27453365	1.568694466	0.861761569	1.820334674	0.068708054	0.909820077
pacsin3	2017.339514	0.519366864	0.285114658	1.821607027	0.068514634	0.909820077
LOC107395644	19.17935357	1.263151893	0.694400052	1.819055008	0.068903038	0.909820077
hs6st1	129.3408976	1.116354704	0.613441847	1.819821569	0.068786182	0.909820077
rras2	401.0561591	0.770015087	0.423020369	1.820278981	0.068716531	0.909820077
cacnb2	11.87388315	1.418934965	0.780199627	1.818681932	0.06895997	0.909820077
alpl	236.9906827	1.090856294	0.598491858	1.822675247	0.068352591	0.909820077
reps2	85.9849089	0.863358052	0.474273905	1.82037857	0.068701374	0.909820077
fam102a	15.16071576	1.846288019	1.013178235	1.822273669	0.068413471	0.909820077
LOC107387748	4.573714807	-2.248029648	1.23518109	-1.820000053	0.068758997	0.909820077
entpd1	1830.208644	1.022681391	0.562086049	1.819439198	0.068844451	0.909820077
gpn1	554.1845614	-0.628563448	0.345574713	-1.81889306	0.068927747	0.909820077
LOC107391390	5.953301759	2.349223832	1.290562478	1.820310037	0.068711804	0.909820077
rabif	179.3151405	-0.747222364	0.410312694	-1.82110467	0.068590948	0.909820077
LOC107376941	26.10663087	1.537561936	0.845616445	1.818273455	0.069022348	0.909966001
slc2a9	1413.160579	1.441410195	0.793287505	1.817008569	0.069215801	0.911838476
slc16a4	675.7767305	0.899766156	0.495314645	1.816554717	0.069285323	0.912076718
LOC107382495	104.3675556	0.795197153	0.437843909	1.816165845	0.069344936	0.912184272
LOC107372565	54.93297459	-0.8170461	0.450041974	-1.815488657	0.069448848	0.912197751
LOC107378071	41.32885301	-1.977378804	1.089168656	-1.815493672	0.069448078	0.912197751
LOC107396202	234.1642587	1.634064608	0.900661249	1.814294342	0.069632422	0.913931985
LOC107376093	8.625086969	1.79012752	0.987152657	1.813425216	0.069766263	0.914496894
ing5	1383.926574	0.397631105	0.219280435	1.813345114	0.069778609	0.914496894
gpm6b	204.203621	0.856761507	0.472589512	1.812908425	0.069845947	0.914703341
zbtb21	163.8852205	1.603116566	0.884726562	1.811990998	0.069987588	0.915881846
LOC107383710	87.21141154	0.90599045	0.500384756	1.810587628	0.070204709	0.916797022
cep170	20.04409094	1.232379535	0.680621004	1.810669268	0.070192063	0.916797022
csf1r	322.3346268	-1.843799607	1.018371964	-1.810536496	0.07021263	0.916797022
adam15	204.004623	0.861174599	0.475898899	1.809574682	0.070361769	0.918068351
LOC107375136	23.47796178	-1.147731513	0.634421214	-1.809100148	0.070435446	0.918103832
LOC107387244	90.56318032	-2.04547361	1.130856332	-1.808782913	0.070484736	0.918103832
asf1b	403.0282401	-0.875114979	0.48387464	-1.808557229	0.070519818	0.918103832
LOC107390263	27.5765027	-1.597324332	0.883614257	-1.807716796	0.070650589	0.91913151
LOC107374464	36.39525071	-1.626786626	0.900158588	-1.807222248	0.070727633	0.919459235
LOC107388367	1842.774799	1.808974514	1.002231217	1.804947285	0.071082932	0.919578463
LOC107396736	3.488607194	-2.447903541	1.355223217	-1.806273321	0.070875657	0.919578463
LOC107374334	592.7693135	0.770069422	0.426562821	1.805289594	0.071029377	0.919578463
LOC107373768	10.79604816	-1.760547745	0.97539013	-1.804967767	0.071079726	0.919578463
nutf2	2038.555788	-0.654614979	0.362646643	-1.805104201	0.071058378	0.919578463
LOC107374531	11161.46588	0.825516993	0.457164495	1.805732951	0.070960063	0.919578463
cpn1	480.6431068	0.915100784	0.507040099	1.80478977	0.071107586	0.919578463
nsd1	27.64912487	1.132627833	0.62766568	1.804508145	0.071151683	0.919578463
fsd2	93.05134176	2.10925775	1.169226874	1.803976454	0.071234998	0.919984697
LOC107382786	15.73658792	2.676007536	1.484058692	1.803168265	0.071361793	0.920414844
mien1	5637.226485	-0.567371036	0.314663774	-1.803102499	0.071372119	0.920414844
epm2a	128.4933494	-1.1127182	0.617652556	-1.801527719	0.071619742	0.92293697
dact2	67.54360643	1.447471166	0.80379971	1.800785877	0.071736636	0.923771985
LOC107380774	27.40656221	1.488386357	0.827606058	1.798423709	0.072109888	0.926559812
ralgps2	101.5204978	0.872694436	0.485182654	1.798692571	0.072067325	0.926559812
LOC107380845	39.20819902	-1.297008325	0.721176482	-1.798461759	0.072103863	0.926559812
rasl11b	4.406528542	-2.534706851	1.409904951	-1.797785623	0.072210986	0.926996083
arx	8.922978614	1.87438719	1.043128034	1.796890822	0.072352954	0.926996083
LOC107394534	331.2212373	0.610368493	0.339588491	1.797376854	0.072275813	0.926996083
pdap1	707.4142707	-0.711283198	0.395780287	-1.797166816	0.072309141	0.926996083
LOC107395930	28.64526487	1.401330556	0.780590773	1.795217935	0.072618984	0.92851299
LOC107386456	443.5205717	0.607095636	0.338184966	1.795158558	0.072628441	0.92851299
LOC107394776	66.68519247	0.848647598	0.47260254	1.795689881	0.072543852	0.92851299
LOC107394933	24879.24449	0.746294473	0.41668802	1.791014947	0.073290896	0.92933452
LOC107373160	11.02797083	1.913192641	1.07164383	1.785287785	0.074214649	0.92933452
tmem175	66.67434451	-0.87849348	0.491301211	-1.788095491	0.073760603	0.92933452
vstm4	5.328624212	2.342903731	1.307640101	1.791703795	0.073180426	0.92933452
LOC107391322	8.984114139	-2.200550453	1.229738958	-1.789445182	0.073543148	0.92933452
yipf3	600.3635948	-0.444683411	0.248793421	-1.787360009	0.073879321	0.92933452
fgfr2	783.895742	0.693128578	0.388534582	1.783955944	0.074430824	0.92933452
LOC107391885	295.9945789	-1.165683529	0.653476687	-1.783818078	0.074453231	0.92933452
col16a1	102.2327442	0.845818784	0.472390215	1.790508687	0.073372172	0.92933452
LOC107391754	1383.700919	-0.534928869	0.30000912	-1.783042028	0.074579462	0.92933452
gart	528.8497218	0.971525517	0.543301488	1.78818858	0.073745588	0.92933452
snx17	405.6024847	0.548135518	0.30647748	1.788501782	0.073695088	0.92933452
LOC107375910	9194.837844	-1.913389876	1.070221947	-1.787843991	0.073801181	0.92933452
LOC107390211	164.3207738	-1.953122157	1.09023437	-1.791469991	0.073217906	0.92933452
LOC107374263	8.70179269	1.878675799	1.053513813	1.78324743	0.074546035	0.92933452
parp6	3.252011849	-2.548778694	1.429032386	-1.783569581	0.074493632	0.92933452
LOC107372548	322.2209534	0.989704323	0.552257792	1.792105677	0.07311604	0.92933452
npepl1	2207.41796	-0.475320227	0.265794494	-1.788299747	0.073727661	0.92933452
napa	1837.513788	-0.485302789	0.271755519	-1.785806559	0.074130584	0.92933452
LOC107391775	14.46987726	1.41581159	0.792436914	1.786655272	0.073993222	0.92933452
LOC107389360	5.563374377	-2.504983076	1.403821934	-1.784402291	0.074358319	0.92933452
LOC107383699	1105.966658	-0.697982955	0.389821021	-1.79052159	0.0733701	0.92933452
LOC107393198	41.87275574	1.244011791	0.697329201	1.783966294	0.074429142	0.92933452
klhdc1	625.3868552	-0.75017371	0.419641788	-1.787652541	0.073832083	0.92933452
bbs2	54.92159679	-0.888765392	0.495681144	-1.793018361	0.072969988	0.92933452
cdk5r2	3.537784889	-2.343040684	1.312750598	-1.784833073	0.074288397	0.92933452
LOC107383622	375.5218584	0.961248621	0.538649483	1.78455313	0.07433383	0.92933452
LOC107390413	4.240810896	2.220365619	1.244561488	1.784054577	0.074414797	0.92933452
LOC107378356	8.401437832	2.178324539	1.221112701	1.783884925	0.074442366	0.92933452
aatk	12.08272592	-1.733609019	0.968669274	-1.789681024	0.073505205	0.92933452
LOC107391341	11331.17091	-0.582889884	0.324878759	-1.79417665	0.072784978	0.92933452
LOC107388578	14.81066653	2.424506823	1.351773922	1.793574195	0.072881158	0.92933452
abce1	1386.081313	-0.735465851	0.411652514	-1.786618143	0.073999227	0.92933452
LOC107388683	243.4674778	3.035276877	1.695989703	1.789678836	0.073505557	0.92933452
LOC107386979	228.8994844	0.956541028	0.533264559	1.793745734	0.072853762	0.92933452
LOC107395787	3642.541535	-0.571232111	0.320050897	-1.784816465	0.074291092	0.92933452
csgr06h3orf80	3.348967854	2.441650073	1.370026099	1.782192379	0.074717865	0.930405326
cenpn	31.18001003	-1.93553121	1.086444135	-1.781528518	0.07482615	0.931099858
LOC107381991	87.65024637	0.884018194	0.497941031	1.775347157	0.075840584	0.931117056
dpm1	971.2405416	-0.791570381	0.44561596	-1.776351057	0.075675073	0.931117056
LOC107385500	101.6287053	1.127369417	0.637021757	1.769750254	0.076768754	0.931117056
atf3	164.2506431	1.841013077	1.039353035	1.771306779	0.076509701	0.931117056
cdk5rap3	772.4405429	-0.747520243	0.421229662	-1.774614442	0.075961571	0.931117056
dnajc17	175.885009	0.651915856	0.366800292	1.777304628	0.075518133	0.931117056
LOC107376534	129.4642011	0.616400932	0.347185038	1.775424813	0.07582777	0.931117056
cdyl2	5.469238145	-2.661805908	1.495617998	-1.779736478	0.075119098	0.931117056
slc12a2	162.8831016	1.088454403	0.612021476	1.778457855	0.075328688	0.931117056
gipc2	283.4620438	0.59413741	0.335456356	1.771131771	0.076538792	0.931117056
csgr06h3orf52	228.0773596	-1.729478712	0.975827127	-1.772320798	0.076341321	0.931117056
LOC107384929	154.8186744	-1.50992119	0.852596333	-1.770968431	0.076565952	0.931117056
LOC107376262	1191.342269	-0.690983044	0.390052737	-1.771511845	0.076475625	0.931117056
chd2	1386.993394	0.644108213	0.363682224	1.771074227	0.076548359	0.931117056
LOC107383575	4.067979332	-2.294362518	1.294218043	-1.772778961	0.076265341	0.931117056
phox2a	8.918160927	1.656058225	0.933600077	1.77384114	0.076089431	0.931117056
LOC107374518	27.71567718	-1.705067325	0.964909861	-1.767074204	0.077215802	0.931117056
LOC107392368	22.64400355	1.808534236	1.023345571	1.767276165	0.07718199	0.931117056
LOC107387945	126.4250468	2.015530762	1.139549573	1.768708278	0.07694257	0.931117056
maml2	50.17129229	1.137301285	0.642922669	1.768955024	0.076901381	0.931117056
LOC107397147	50.91228957	1.232878651	0.692466089	1.780417366	0.075007682	0.931117056
LOC107372523	1693.094605	1.858232104	1.04526479	1.777762077	0.075442939	0.931117056
stard9	142.4898838	1.24479717	0.701549024	1.774355214	0.076004413	0.931117056
rims3	128.3769319	1.182251008	0.665493551	1.776502578	0.075650117	0.931117056
rassf9	93.19967932	-0.934540015	0.525004137	-1.780062193	0.075065783	0.931117056
cnpy3	1031.926456	-0.527660532	0.297009343	-1.776578903	0.075637549	0.931117056
LOC107375598	4.883426263	2.209766946	1.246138122	1.773292146	0.07618031	0.931117056
LOC107386774	566.1534566	-0.570515614	0.322354144	-1.769841104	0.076753614	0.931117056
ube3d	135.7252954	0.568231949	0.321566092	1.767076703	0.077215383	0.931117056
LOC107373988	903.1243779	-0.428746083	0.241707851	-1.773819433	0.076093023	0.931117056
LOC107397278	91.86570009	-1.783620389	1.005029081	-1.774695302	0.075948211	0.931117056
hm13	1815.473125	-0.843456587	0.475524818	-1.773738312	0.076106446	0.931117056
rabggta	620.4345642	-0.899145279	0.507388104	-1.77210556	0.076377036	0.931117056
LOC107388919	123.0514377	-0.668494376	0.375390471	-1.780797403	0.074945554	0.931117056
LOC107379036	24.52569572	1.767205104	1.000029271	1.767153377	0.077202545	0.931117056
ppl	77.85373228	-1.048521055	0.592445997	-1.769817097	0.076757615	0.931117056
LOC107376602	8.891277254	2.601774378	1.469803904	1.770150679	0.076702043	0.931117056
LOC107396558	1487.590013	-0.785085198	0.443665918	-1.769541376	0.076803572	0.931117056
sort1	260.8109114	0.765883752	0.430190194	1.780337539	0.075020737	0.931117056
hscb	138.6419348	0.844932278	0.477746671	1.768578056	0.076964316	0.931117056
tamm41	136.5838618	-0.9740681	0.548474457	-1.775958913	0.075739689	0.931117056
clns1a	1120.865419	-0.744993034	0.419546443	-1.775710522	0.075780642	0.931117056
emc2	596.0767105	-0.728939489	0.412157078	-1.768596312	0.076961267	0.931117056
LOC107395741	9.71425002	-1.985302684	1.123600397	-1.766911697	0.077243018	0.931117056
espl1	20.66774207	2.003298464	1.133041868	1.768070996	0.077049036	0.931117056
LOC107390157	15.92881917	2.370864538	1.335477337	1.775293726	0.075849401	0.931117056
pde4a	75.20640369	1.71195359	0.969300459	1.766174331	0.077366606	0.931412781
LOC107388933	2491.484484	-0.462052701	0.261617469	-1.766138566	0.077372605	0.931412781
LOC107393697	7.011756178	2.476289352	1.416222323	1.748517385	0.080374478	0.932150087
LOC107373080	15.41374908	1.992245246	1.129121008	1.764421379	0.077661061	0.932150087
LOC107373979	75.25759933	0.820124957	0.470507971	1.743062831	0.08132264	0.932150087
gnaq	116.8185564	-1.178635442	0.672271311	-1.753213952	0.079565289	0.932150087
LOC107393724	613.0132709	1.034760097	0.594208103	1.741410276	0.081611688	0.932150087
gpr6	36.35592532	1.642667406	0.937867479	1.751492021	0.079861195	0.932150087
LOC107374414	10.16098116	1.350176901	0.770022769	1.753424647	0.079529143	0.932150087
ate1	321.7709949	0.572781258	0.328676728	1.742688815	0.081387986	0.932150087
taf7l	1069.8657	-0.576822659	0.330599062	-1.744780084	0.081023157	0.932150087
abcb1	130.1983489	1.68610138	0.966715967	1.744153855	0.081132265	0.932150087
n4bp1	135.5926574	-0.850716438	0.482739051	-1.762269773	0.078023728	0.932150087
znf217	41.9246454	1.11281135	0.633961942	1.75532832	0.079203165	0.932150087
gpr137c	330.8482269	0.96237721	0.546314186	1.761581952	0.078139955	0.932150087
eif3i	1193.565655	0.514909727	0.293306084	1.755537149	0.079167472	0.932150087
mal2	3538.503056	0.585927818	0.331978567	1.76495677	0.077571031	0.932150087
LOC107375600	991.6263322	-0.5121381	0.290858965	-1.760778114	0.078275966	0.932150087
LOC107382653	41.91985563	1.201011987	0.687951214	1.745780751	0.080849057	0.932150087
LOC107375713	4713.912039	-0.529805363	0.300689883	-1.761966041	0.078075035	0.932150087
nsa2	3347.309021	0.731449393	0.416307934	1.756991241	0.078919302	0.932150087
LOC107382215	90.25198585	0.726434931	0.414776339	1.751389516	0.079878838	0.932150087
fam188a	444.3175013	-0.660601255	0.375153181	-1.760884054	0.078258029	0.932150087
LOC107373486	20.73687717	-1.244953719	0.706431244	-1.762314066	0.078016249	0.932150087
LOC107374097	8.630871215	2.006039492	1.140154118	1.759445904	0.078501801	0.932150087
atg13	1923.663075	-0.540380072	0.308092759	-1.753952521	0.079438643	0.932150087
LOC107376136	16.03831945	-1.307384931	0.747578478	-1.748826337	0.080321043	0.932150087
LOC107391998	5.786294317	2.097443746	1.199183403	1.74906002	0.080280645	0.932150087
ppp4c	2591.675167	-0.71384548	0.40973644	-1.742206477	0.081472321	0.932150087
hspd1	246.2866065	-1.767887466	1.010971039	-1.748702384	0.080342478	0.932150087
orc2	88.87105069	-1.158113319	0.660919927	-1.752274778	0.079726571	0.932150087
fbxo43	4.909703075	2.038371774	1.163287468	1.752251125	0.079730636	0.932150087
LOC107374366	37.76829529	1.613238116	0.914475703	1.764112606	0.077713023	0.932150087
LOC107382785	36.38729063	2.540780652	1.44308361	1.760660737	0.078295842	0.932150087
LOC107393844	45.00514794	0.817973277	0.467579295	1.749378738	0.080225574	0.932150087
LOC107394581	3.26267748	2.652676275	1.519309477	1.745974941	0.080815306	0.932150087
slc35e3	568.2372764	-0.860295424	0.491512105	-1.750303635	0.080065934	0.932150087
LOC107396005	38.82384737	1.845473218	1.049285855	1.758789761	0.078613224	0.932150087
LOC107389012	18.6208118	1.916353669	1.089330024	1.759203938	0.078542876	0.932150087
LOC107374608	85.96302687	1.102329463	0.631593058	1.74531599	0.08092988	0.932150087
LOC107393031	59.1009413	-0.847421609	0.483661975	-1.752094755	0.079757516	0.932150087
LOC107376424	10599.03093	0.652196567	0.374378443	1.742078312	0.081494742	0.932150087
stk11ip	164.4662837	1.03188097	0.591688439	1.74396	0.081166065	0.932150087
LOC107392443	4.271275408	2.336910686	1.340721344	1.7430249	0.081329265	0.932150087
LOC107386406	27.11813675	1.577084812	0.900240134	1.751849038	0.07979977	0.932150087
LOC107394395	55.83345241	1.01394215	0.582570806	1.740461655	0.081777988	0.932150087
LOC107376754	585.4880823	-0.913412317	0.520235304	-1.755767651	0.07912809	0.932150087
srp19	2174.273995	-0.616297278	0.352751841	-1.747112862	0.080617763	0.932150087
LOC107379444	5.337706884	-2.484537885	1.418155745	-1.75194995	0.079782415	0.932150087
LOC107393301	1330.650105	0.744572439	0.427173933	1.74301937	0.081330231	0.932150087
LOC107388705	27.93517244	1.93728142	1.112029352	1.742113566	0.081488574	0.932150087
slc27a6	4466.924831	0.89356477	0.510486937	1.750416526	0.080046467	0.932150087
LOC107376864	3.52369171	2.942420781	1.687902323	1.743241146	0.081291501	0.932150087
dnajc8	846.0862087	-0.646039315	0.3702728	-1.744765791	0.081025646	0.932150087
LOC107386982	197.2476892	0.690851826	0.395166078	1.748256907	0.080419552	0.932150087
cgn	307.7960599	1.024114241	0.586422546	1.746375966	0.080745643	0.932150087
LOC107377900	36.81732576	1.336529196	0.76802019	1.740226641	0.081819229	0.932150087
LOC107393231	30.38217504	-1.233113918	0.701824087	-1.75701282	0.078915624	0.932150087
LOC107393463	53.20772889	1.453975781	0.826307207	1.7596068	0.078474498	0.932150087
pcf11	373.3542554	0.817371104	0.463882723	1.762021008	0.078065748	0.932150087
zdhhc6	1165.02251	-0.449751446	0.257734106	-1.745021073	0.080981201	0.932150087
stab2	16.99753799	2.021637184	1.145384716	1.765028952	0.0775589	0.932150087
LOC107393218	90.84025418	-2.965489033	1.700710932	-1.743676117	0.081215582	0.932150087
csgr13h11orf58	437.298616	-0.580347374	0.333580111	-1.739754122	0.081902201	0.932150087
LOC107391927	7.84082441	-1.551548311	0.888887794	-1.745493999	0.080898916	0.932150087
igf2	1611.838814	1.613983233	0.924198753	1.746359457	0.08074851	0.932150087
abcc10	325.3988587	-0.855415698	0.485658007	-1.76135405	0.078178497	0.932150087
nup37	233.6113018	-0.71117142	0.404602543	-1.757703782	0.078797924	0.932150087
LOC107388318	25.96441195	1.172233724	0.673635424	1.740160451	0.081830848	0.932150087
LOC107377248	127.4954719	0.775377094	0.44254161	1.752099863	0.079756638	0.932150087
LOC107379828	19.85821697	1.436982743	0.820843863	1.750616417	0.080012005	0.932150087
LOC107396791	186754.2089	1.966041158	1.115453032	1.762549477	0.077976505	0.932150087
LOC107374738	6.003995625	-2.769143427	1.571967964	-1.76157752	0.078140705	0.932150087
borcs5	533.0090554	-0.508274864	0.292072966	-1.740232487	0.081818203	0.932150087
LOC107395748	6.505463006	2.728199662	1.561120274	1.74759095	0.080534884	0.932150087
LOC107388254	24.66217414	-1.811562793	1.026726066	-1.764407131	0.077663458	0.932150087
LOC107389342	15.07565891	-1.559465673	0.892921091	-1.746476468	0.080728193	0.932150087
lipt2	58.0350972	-1.104019867	0.628172288	-1.757511255	0.078830705	0.932150087
LOC107379239	3670.856053	-0.581604838	0.333647842	-1.743169786	0.081303961	0.932150087
LOC107383121	72.04320719	0.826459576	0.469683385	1.759609989	0.078473957	0.932150087
LOC107376673	3.90125558	-2.908949423	1.666015561	-1.746051772	0.080801956	0.932150087
LOC107396576	179.0709105	0.986022119	0.561303673	1.756664292	0.078975047	0.932150087
alg12	1160.870209	-0.650312592	0.369729483	-1.758887573	0.078596606	0.932150087
LOC107395778	105.4872485	-0.763306762	0.43656923	-1.748420891	0.080391173	0.932150087
aasdhppt	1258.275062	-1.163796161	0.668655556	-1.740501743	0.081770954	0.932150087
LOC107382569	11.74654266	2.598399772	1.493361906	1.739966556	0.081864891	0.932150087
grb14	151.3404839	0.88098529	0.504246779	1.747131219	0.080614579	0.932150087
LOC107388490	5.710840276	2.20230634	1.266448074	1.738962999	0.082041272	0.932535786
LOC107393790	63.98639695	-1.342763202	0.772096811	-1.739112483	0.082014979	0.932535786
LOC107372538	23.28362536	-1.377007642	0.792746347	-1.737009128	0.08238556	0.93284536
eva1b	1088.588614	0.790718635	0.454907424	1.738196816	0.08217614	0.93284536
csgr08h18orf63	4.022964511	-2.365844528	1.361497001	-1.737678839	0.082267419	0.93284536
snx9	1560.691471	0.5399987	0.310653851	1.738264946	0.08216414	0.93284536
LOC107395268	5.400987542	2.355354683	1.355751238	1.737305943	0.082333183	0.93284536
LOC107397379	218.5960626	-0.742765451	0.427539801	-1.737301296	0.082334003	0.93284536
LOC107373216	3.732851549	-2.280958407	1.31337209	-1.73671911	0.082436763	0.93284536
LOC107391911	71.74323948	0.991238176	0.570935697	1.736164303	0.082534787	0.933358958
slc7a2	4710.99021	0.923360697	0.552971858	1.669814989	0.094955974	0.93404036
krtcap2	1810.719169	-0.685746746	0.404074955	-1.697078072	0.089681901	0.93404036
chtf8	180.8804103	-1.355362598	0.797846165	-1.698776854	0.089361236	0.93404036
jam3	38.76622783	1.430232723	0.8683208	1.647124798	0.099532397	0.93404036
chmp5	119.1895743	-0.935441043	0.556301271	-1.68153677	0.092658701	0.93404036
LOC107392881	10.01915855	-2.024674405	1.258521969	-1.608771602	0.107666293	0.93404036
LOC107379070	26.71966061	-1.247552552	0.785650316	-1.587923439	0.112303653	0.93404036
LOC107388621	226.5226877	0.987275349	0.616461798	1.60151911	0.109261991	0.93404036
mmrn2	14.42278244	1.547218697	0.918657859	1.684216471	0.092139841	0.93404036
LOC107386737	3.212618198	-2.5198673	1.541017637	-1.635196924	0.102007773	0.93404036
LOC107387639	11.20256716	2.263730787	1.357108776	1.668054048	0.095304998	0.93404036
pfdn4	1014.239576	-0.500443781	0.308069008	-1.624453508	0.104279055	0.93404036
gfer	193.579933	-0.79389088	0.457798307	-1.734149882	0.082891493	0.93404036
LOC107373653	36.17078084	0.996144465	0.618153784	1.611483243	0.107074437	0.93404036
LOC107375132	5.46204273	-2.336866366	1.426340554	-1.638364947	0.101345587	0.93404036
nploc4	1010.591631	-0.800419563	0.483540708	-1.655330254	0.097857525	0.93404036
fam114a2	1013.602654	-0.700153597	0.43426808	-1.612261248	0.106905102	0.93404036
stub1	526.9279877	-0.480998029	0.307405657	-1.564701293	0.117652965	0.93404036
LOC107375062	138.0800744	0.732112588	0.434405264	1.685321631	0.091926535	0.93404036
LOC107377912	167539.7913	0.996734652	0.628328741	1.586326689	0.112665221	0.93404036
pcdh9	8.711735947	-1.694598654	1.072178022	-1.580519857	0.113987863	0.93404036
LOC107373171	3.937497014	2.120127197	1.345716148	1.57546389	0.115149407	0.93404036
ephb4	184.0280218	0.881110223	0.52197753	1.688023279	0.09140676	0.93404036
LOC107393578	50.2236878	1.232279072	0.72571291	1.698025562	0.089502937	0.93404036
LOC107380735	8.149556528	2.426781233	1.436511137	1.689357758	0.091150891	0.93404036
LOC107388012	11.83611127	2.2955637	1.333975929	1.72084342	0.085279241	0.93404036
pik3ap1	233.1444984	1.374453395	0.798684179	1.720897234	0.085269474	0.93404036
LOC107387012	11.35568257	-1.220319485	0.709871745	-1.719070372	0.085601559	0.93404036
stip1	3908.503659	-0.983666462	0.575648994	-1.70879559	0.08748882	0.93404036
LOC107379202	1873.565133	-0.685801934	0.407015467	-1.684953007	0.091997638	0.93404036
LOC107381523	7.428865446	2.193619929	1.272012357	1.724527217	0.08461271	0.93404036
LOC107396681	429.6574026	-0.810943611	0.503518081	-1.610555096	0.107276728	0.93404036
bace2	233.9244702	0.779266915	0.483908423	1.610360304	0.107319221	0.93404036
LOC107376215	27.42396754	1.201473992	0.735878549	1.63270691	0.102530653	0.93404036
LOC107382608	35.88740814	-1.238239631	0.724171085	-1.709871681	0.087289604	0.93404036
LOC107382158	14.07424518	1.796047192	1.05206567	1.707162626	0.08779183	0.93404036
LOC107395148	24.21973912	1.115704063	0.706028518	1.580253538	0.114048815	0.93404036
LOC107385526	7.300440282	1.647854261	1.045109606	1.576728653	0.114857974	0.93404036
LOC107388361	135.1520771	0.895114083	0.557829173	1.604638349	0.108573417	0.93404036
stam2	1754.096809	-0.414976808	0.262239704	-1.582433175	0.113550716	0.93404036
LOC107397303	8.566087463	2.325606428	1.423400538	1.633838379	0.102292791	0.93404036
LOC107373824	696.8349738	1.081843053	0.630823897	1.714968405	0.08635102	0.93404036
fbxl6	238.9925455	-0.657172647	0.417678016	-1.573395344	0.115627304	0.93404036
slc35b1	3475.513391	-1.151522487	0.682329503	-1.687634027	0.091481503	0.93404036
LOC107380640	9.038969861	1.392636918	0.885147803	1.573338276	0.115640511	0.93404036
LOC107375339	61.95086502	-1.575329118	1.002383116	-1.571583852	0.116047094	0.93404036
prtg	4.975815236	1.985594936	1.26827257	1.565590065	0.117444617	0.93404036
slitrk2	4.529816919	-2.457612118	1.468445072	-1.673615285	0.094206233	0.93404036
LOC107377565	3.967188569	-2.672889427	1.66310613	-1.607167083	0.108017721	0.93404036
ergic3	1060.239477	-0.669169283	0.419747777	-1.594217573	0.110887312	0.93404036
hspbp1	550.5210962	-0.861845569	0.500067987	-1.723456791	0.084805953	0.93404036
LOC107377354	444.0666883	0.678654821	0.404955514	1.675874999	0.09376268	0.93404036
psmb8	218.7278784	-1.894640693	1.182464326	-1.602281482	0.109093379	0.93404036
unk	222.4308819	0.597216868	0.375824479	1.589084539	0.112041308	0.93404036
guca1b	4.346659274	2.182741874	1.324305165	1.648216689	0.099308213	0.93404036
prr13	739.8677741	-0.55275136	0.348235408	-1.587292238	0.112446472	0.93404036
sdccag3	468.2555499	0.480412893	0.302559699	1.587828431	0.112325141	0.93404036
LOC107396521	4.313150867	2.313030469	1.46857833	1.575013346	0.115253364	0.93404036
mcm3ap	88.9924251	0.81655287	0.477235289	1.711006895	0.08707984	0.93404036
LOC107379876	245.828831	-0.709488989	0.409879092	-1.730971407	0.083456864	0.93404036
chchd5	156.2059336	-1.016963665	0.604566362	-1.682137361	0.092542207	0.93404036
chrm4	5.568362859	2.396823404	1.460496689	1.641101566	0.100776334	0.93404036
LOC107396750	17.85805758	1.949858029	1.167192921	1.670553337	0.094809936	0.93404036
LOC107383541	4675.577355	0.651679857	0.380836464	1.711180304	0.087047833	0.93404036
LOC107396804	21.13401489	1.421962638	0.842153194	1.688484527	0.091318257	0.93404036
pdia6	22623.58083	-1.024842418	0.593904603	-1.72560107	0.084419207	0.93404036
LOC107380855	20.35011482	1.539544503	0.897901002	1.714603836	0.086417885	0.93404036
cxcl14	145.2635202	0.750291199	0.437757259	1.713943478	0.086539107	0.93404036
LOC107382962	480.8660206	0.756913502	0.460423303	1.64395133	0.100186256	0.93404036
qdpr	19722.10374	0.526706232	0.332440773	1.584361111	0.113111566	0.93404036
tmem8c	3.586253407	2.27653537	1.36610512	1.666442309	0.09562535	0.93404036
mcm10	51.95728651	-1.242032465	0.771549812	-1.609789084	0.107443909	0.93404036
LOC107382233	1162.48661	2.130315911	1.328071945	1.604066646	0.108699363	0.93404036
dnajc5g	221.5930247	-1.018495561	0.617490546	-1.649410776	0.099063508	0.93404036
LOC107383565	651.5088174	0.738915986	0.431657601	1.711810437	0.086931608	0.93404036
LOC107374686	16.28786618	1.137625319	0.726015541	1.56694348	0.117127903	0.93404036
tacc2	49.92729405	1.06447123	0.623355876	1.707646099	0.087702029	0.93404036
LOC107386866	196.6749626	0.769945416	0.446586833	1.72406654	0.084695832	0.93404036
cln5	231.4667766	-0.734911223	0.465044202	-1.580304022	0.114037259	0.93404036
hmha1	56.63851796	-1.096916509	0.669002555	-1.639629775	0.101082168	0.93404036
prim2	144.3497422	-1.238427862	0.7828885	-1.581870038	0.113679242	0.93404036
pde7b	12.81001087	2.323724512	1.478873919	1.571279662	0.116117703	0.93404036
adam8	19.63304855	-2.496470524	1.574395788	-1.585668955	0.112814425	0.93404036
kif20b	89.43189163	-1.28067267	0.796449631	-1.607976977	0.107840221	0.93404036
col4a3bp	282.2795984	0.616065279	0.368261238	1.672902861	0.09434642	0.93404036
LOC107372938	91.56491817	0.866139185	0.509138707	1.701185107	0.088908233	0.93404036
LOC107391873	57.05199313	1.183711928	0.739136861	1.601478684	0.109270937	0.93404036
LOC107397221	63.78888781	0.897795568	0.540729671	1.660340861	0.0968459	0.93404036
LOC107372496	242.2464102	0.699333842	0.446525903	1.566166344	0.11730968	0.93404036
LOC107386410	37.06833498	2.051865127	1.214791523	1.689067702	0.091206456	0.93404036
LOC107391378	367.7308416	0.639192644	0.404602487	1.57980404	0.11415175	0.93404036
LOC107379308	10.8581634	-2.465725409	1.529899752	-1.611690835	0.107029233	0.93404036
bace1	12.22243125	1.644776717	1.043557879	1.576124094	0.114997207	0.93404036
ankrd9	70.27263783	-1.482210236	0.897287862	-1.651878175	0.098559388	0.93404036
chpt1	2808.836811	-0.450816532	0.271621103	-1.659725723	0.096969642	0.93404036
LOC107395088	622.8313657	0.490643326	0.299193476	1.639886446	0.10102878	0.93404036
LOC107385685	1010.143041	0.602837434	0.353068852	1.70742174	0.087743692	0.93404036
LOC107387033	993.3851898	-0.733074601	0.450334549	-1.627844461	0.10355787	0.93404036
slc18a2	70.92907786	-0.972502351	0.570443628	-1.704817625	0.088228443	0.93404036
LOC107383148	4097.580936	0.932338627	0.564999429	1.650158529	0.098910516	0.93404036
LOC107393688	35.81389265	-1.020275677	0.633475996	-1.610598796	0.107267196	0.93404036
LOC107394272	1282.945046	0.722108805	0.455662183	1.584745963	0.113024064	0.93404036
LOC107384801	5.392538731	-1.802394361	1.152131517	-1.56439984	0.117723698	0.93404036
csgr18h8orf4	172.0030377	1.222150548	0.760600958	1.606822258	0.108093364	0.93404036
psmb7	1714.505841	-0.619855366	0.366982672	-1.689058949	0.091208134	0.93404036
LOC107396071	1117.057723	-1.338586882	0.79568778	-1.68230167	0.092510358	0.93404036
LOC107374660	246.3503798	0.764271753	0.477834639	1.5994482	0.10972105	0.93404036
dip2c	20.30150003	1.456797659	0.868842528	1.676710811	0.093599046	0.93404036
mcam	3359.465169	1.329794992	0.817432455	1.626794952	0.103780654	0.93404036
LOC107393345	54.1366723	0.981955327	0.579948578	1.693176541	0.090421869	0.93404036
LOC107377651	54.40068732	0.913889826	0.576307351	1.585768123	0.112791919	0.93404036
LOC107376928	4.964060305	2.264488398	1.391843884	1.626970111	0.103743446	0.93404036
LOC107375831	47.8449812	0.955345073	0.606839682	1.574295652	0.115419115	0.93404036
sost	35.75611119	-0.930577085	0.555866183	-1.674102713	0.094110415	0.93404036
LOC107373095	193.2819548	1.13305156	0.675285619	1.677884924	0.093369566	0.93404036
eif4a3	1093.767135	-0.615319727	0.376672679	-1.633566122	0.102349986	0.93404036
entpd4	1701.672517	-0.885836091	0.546976039	-1.61951535	0.105336427	0.93404036
cgref1	12.24620121	2.076750328	1.248681725	1.663154258	0.096281561	0.93404036
uap1l1	473.9310881	-0.63881736	0.400745144	-1.594073864	0.110919492	0.93404036
LOC107372943	2695818.06	1.577200922	0.937545369	1.68226624	0.092517225	0.93404036
LOC107380242	13.74664103	1.73558969	1.059206384	1.638575557	0.101301686	0.93404036
tspo	2836.539076	-0.44754219	0.275474313	-1.624624038	0.104242692	0.93404036
LOC107390530	3.270374227	2.3422336	1.373042447	1.705871224	0.088032058	0.93404036
LOC107382155	223.6036716	0.810706965	0.484209315	1.674290314	0.094073557	0.93404036
xk	7.740145432	2.009741936	1.211568731	1.65879317	0.097157477	0.93404036
uchl3	311.835419	-0.659830579	0.407161659	-1.62056167	0.105111678	0.93404036
LOC107386228	68.47977435	-1.042557084	0.626786531	-1.66333677	0.096245042	0.93404036
srpra	1048.062296	-0.905279161	0.541170994	-1.672815379	0.094363646	0.93404036
ndrg4	48.5381264	0.983392044	0.581908776	1.689941937	0.091039063	0.93404036
LOC107380448	65.46254222	1.675936149	1.061942522	1.578179717	0.114524329	0.93404036
csgr13h15orf39	91.30658173	1.019844707	0.609385485	1.673562519	0.09421661	0.93404036
cdhr2	38.89640409	2.982158931	1.75335934	1.700825874	0.088975689	0.93404036
stk40	601.2581344	1.303635028	0.753623374	1.729822978	0.083661908	0.93404036
LOC107384330	543.5696661	-1.531832893	0.946510934	-1.618399574	0.105576514	0.93404036
LOC107378275	16.92076853	1.356451066	0.841739276	1.611486008	0.107073834	0.93404036
copa	4078.41622	-0.883404859	0.538835696	-1.639469816	0.101115452	0.93404036
uba6	244.8123995	-0.950649336	0.550765243	-1.726051794	0.084338095	0.93404036
LOC107397042	33.62397739	-1.052799192	0.641881037	-1.640178055	0.100968151	0.93404036
cercam	865.9485651	-0.724831805	0.444517443	-1.630603739	0.10297396	0.93404036
prrg1	76.56957788	1.031339113	0.633116321	1.628988353	0.103315485	0.93404036
usp6nl	35.05035464	1.17287024	0.683722279	1.715419077	0.08626842	0.93404036
nr2c2	62.80375604	0.778426673	0.46712849	1.666408044	0.09563217	0.93404036
amh	10.6284051	2.345843574	1.418240464	1.654052069	0.098116934	0.93404036
plekhg6	42.91187649	1.065424849	0.677353329	1.572923324	0.115736574	0.93404036
adamts3	70.33023923	0.831829694	0.501456873	1.658825991	0.097150861	0.93404036
slc25a16	301.8352579	-0.525323368	0.333639585	-1.574523501	0.115366473	0.93404036
ppm1d	20.84943445	1.108280863	0.645036038	1.718168905	0.085765812	0.93404036
erlec1	2696.822417	-1.164578727	0.672197997	-1.732493599	0.083185716	0.93404036
mllt11	12.76024061	-1.335126118	0.827059868	-1.614304079	0.106461486	0.93404036
asna1	1249.170652	-0.526725332	0.335910618	-1.568052044	0.116868987	0.93404036
LOC107392111	1365.919776	0.533086315	0.312324242	1.706836176	0.087852506	0.93404036
aurkaip1	700.1262464	-0.50158739	0.295703511	-1.696251049	0.089838347	0.93404036
cdc37	1552.081902	-0.698030546	0.440029832	-1.586325506	0.112665489	0.93404036
arhgap25	51.92256056	-1.441913728	0.913337672	-1.578730158	0.114397964	0.93404036
wdhd1	88.99991316	-1.669430747	0.991351434	-1.683994888	0.092182657	0.93404036
LOC107387428	2248.915645	-0.487271216	0.298031262	-1.634966793	0.102056009	0.93404036
igbp1	998.9941686	-0.484613359	0.304893567	-1.589450916	0.111958627	0.93404036
jph1	12.25910604	-1.361784954	0.819435671	-1.66185706	0.096541438	0.93404036
cadps	4.139156706	-2.41325576	1.452537543	-1.661406806	0.096631772	0.93404036
arfgap1	304.1923731	-1.214279684	0.760263659	-1.597182332	0.11022507	0.93404036
prkaa2	57.02088352	0.851908512	0.536062742	1.589195528	0.112016256	0.93404036
chrdl2	10.2403113	1.694113128	1.008747059	1.679423115	0.093069611	0.93404036
LOC107394373	26.16777227	-1.128250039	0.685906733	-1.644902993	0.099989818	0.93404036
cactin	276.2965208	0.587962545	0.363621208	1.61696439	0.105885968	0.93404036
strn3	214.318533	-0.937274166	0.55035238	-1.703043724	0.088559886	0.93404036
smg7	153.7230478	0.662055517	0.418138927	1.583338634	0.113344302	0.93404036
LOC107394624	27.31013922	-1.249185403	0.744611274	-1.677634285	0.093418515	0.93404036
fkbp7	63.35889445	-0.966033133	0.568196288	-1.700175016	0.08909801	0.93404036
mmgt1	1027.33438	-0.511854613	0.323442496	-1.58252122	0.113530632	0.93404036
LOC107375346	15.07605581	1.868408773	1.10484156	1.691110147	0.090815768	0.93404036
canx	9897.92876	-0.716568253	0.440572877	-1.626446589	0.103854687	0.93404036
LOC107376726	6.821965121	-1.745074167	1.10381976	-1.580941228	0.113891477	0.93404036
LOC107395047	3.893669313	-2.063890782	1.277884583	-1.615083874	0.106292533	0.93404036
LOC107386335	26.45625795	1.117613419	0.666671544	1.676407866	0.093658329	0.93404036
LOC107375542	11.71297221	1.505135483	0.957291617	1.572285244	0.115884414	0.93404036
LOC107374924	176.6077256	-1.663166441	0.970622818	-1.713504371	0.08661979	0.93404036
pdcd10	2016.025844	-0.357775592	0.221944975	-1.612001316	0.106961653	0.93404036
tcf20	68.45120409	0.814602598	0.489227971	1.665077726	0.09589725	0.93404036
LOC107374127	9.512109027	2.038555359	1.197787042	1.701934724	0.088767606	0.93404036
cars	816.9069062	-0.680477342	0.417300557	-1.630664829	0.102961062	0.93404036
gramd3	50.87337852	-0.956092363	0.609112825	-1.569647403	0.116497164	0.93404036
LOC107393140	5.196263359	2.676901271	1.567213872	1.708063793	0.087624506	0.93404036
LOC107389742	161.1870957	0.834448747	0.504129171	1.655228055	0.097878246	0.93404036
LOC107395318	821.6148342	-0.522867457	0.312493964	-1.673208182	0.09428632	0.93404036
mdfi	27.36292794	-1.298195627	0.82458904	-1.574354696	0.115405471	0.93404036
sgsm3	968.7127658	-0.567014815	0.344913048	-1.643935533	0.100189519	0.93404036
llph	935.3167176	-0.471039431	0.299855984	-1.570885547	0.116209236	0.93404036
LOC107381742	118.6372527	0.656919833	0.387157368	1.696777298	0.089738772	0.93404036
rab10	2659.292937	-0.461130583	0.270056823	-1.70753169	0.087723273	0.93404036
LOC107385350	186.8329868	-0.922458523	0.555860511	-1.6595144	0.097012181	0.93404036
susd1	119.8466973	-0.974300573	0.595894809	-1.635021078	0.102044629	0.93404036
ccdc14	25.17851884	-1.27685864	0.78594538	-1.624614982	0.104244623	0.93404036
nlrc3	5.35709281	2.501971746	1.470775003	1.701124741	0.088919566	0.93404036
LOC107386610	14.31353064	-1.722978879	1.07797429	-1.598348769	0.109965379	0.93404036
LOC107396539	879.5471711	-0.940267756	0.583686705	-1.610911724	0.107198964	0.93404036
LOC107373035	95.09149912	0.787526861	0.484325851	1.626026896	0.103943934	0.93404036
rfc3	222.7176665	-1.093684318	0.697222081	-1.568631212	0.116733895	0.93404036
LOC107384496	150.8854726	0.783237537	0.472855973	1.65639768	0.097641311	0.93404036
LOC107390531	3.506626416	2.448940675	1.496445202	1.636505414	0.101733854	0.93404036
LOC107389081	402.9383572	2.287991735	1.388600776	1.647695849	0.0994151	0.93404036
LOC107386521	12.9458878	2.174912143	1.367121136	1.590870103	0.111638812	0.93404036
LOC107393470	21.96236775	-1.574462605	0.986614335	-1.595823768	0.110528145	0.93404036
hinfp	195.7205663	-0.828144306	0.512589889	-1.615607962	0.106179101	0.93404036
LOC107377493	32.53733158	1.837272315	1.068175712	1.720009447	0.085430724	0.93404036
cps1	3.243979778	2.939323014	1.695024185	1.73408913	0.08290227	0.93404036
csgr18h9orf3	61.55852353	0.950141079	0.595580374	1.595319659	0.110640772	0.93404036
LOC107394671	1070.447515	0.58179965	0.367610042	1.582654397	0.113500258	0.93404036
LOC107375341	115.4827406	1.584772765	0.996373543	1.590540793	0.111712958	0.93404036
LOC107394729	3.220384134	-2.182968736	1.357331211	-1.608280071	0.107773853	0.93404036
lman2	4344.371294	-0.458241263	0.266630644	-1.718636898	0.085680509	0.93404036
rictor	80.77004418	0.808754633	0.468964486	1.724554112	0.084607859	0.93404036
LOC107394820	1635.752215	-0.64346695	0.390762072	-1.646697558	0.099620226	0.93404036
clip1	379.8038518	-0.914627521	0.566938804	-1.613273804	0.106685035	0.93404036
tmem179	63.88657095	0.989939641	0.629523911	1.572521113	0.115829747	0.93404036
lama2	33.90196543	1.328874706	0.804045481	1.652735744	0.098384656	0.93404036
LOC107384567	3.336788029	2.614069641	1.512480956	1.728332268	0.083928671	0.93404036
crybb1	11.16370699	-1.661789579	1.045239604	-1.589864728	0.1118653	0.93404036
LOC107392529	270.0727307	-1.520984587	0.946167377	-1.607521697	0.107939974	0.93404036
LOC107387520	54.51029171	0.961452585	0.569945183	1.686921153	0.091618514	0.93404036
LOC107372651	6.796786458	2.361670719	1.441110642	1.638785149	0.101258013	0.93404036
LOC107396943	1148.481887	-0.522234797	0.322172813	-1.620977239	0.10502252	0.93404036
LOC107377127	113.4157309	-0.802183679	0.491869484	-1.630887267	0.102914109	0.93404036
LOC107385184	571.5483592	0.791126292	0.464967396	1.701466163	0.088855486	0.93404036
mllt4	303.8963712	0.684426194	0.41330741	1.655973685	0.097727148	0.93404036
ptk2b	114.8060587	0.966035855	0.586145599	1.648115854	0.0993289	0.93404036
msi1	25.67166939	1.525130972	0.880574066	1.731973529	0.083278276	0.93404036
LOC107376372	56.33040612	-1.590566902	0.972944335	-1.634797434	0.102091519	0.93404036
LOC107387243	42260.82352	-2.595085815	1.599378772	-1.622558621	0.104683792	0.93404036
LOC107392513	42.8083343	-0.903439591	0.539631324	-1.674179299	0.094095367	0.93404036
LOC107374760	6.003984592	1.745659044	1.105202859	1.579491973	0.114223256	0.93404036
LOC107378698	8.877570308	1.545835032	0.946020196	1.634040202	0.102250409	0.93404036
LOC107378203	223.805198	0.826209873	0.519074589	1.591697783	0.111452627	0.93404036
LOC107391259	23.50221507	1.456320619	0.883266114	1.64879032	0.099190599	0.93404036
LOC107389858	864.5760687	-0.614963832	0.374337702	-1.642804955	0.100423295	0.93404036
maob	1410.457688	1.009269555	0.600001533	1.682111628	0.092547196	0.93404036
LOC107397082	487.1495633	-0.551777462	0.339855941	-1.623562798	0.104469151	0.93404036
sec13	5095.583942	-0.607982504	0.35191387	-1.727645758	0.084051754	0.93404036
mylk	3.943182744	2.412800719	1.456554787	1.656512162	0.097618144	0.93404036
LOC107391814	38.35993965	-2.089068259	1.234935652	-1.691641386	0.09071437	0.93404036
nipal2	7.194656828	1.927058176	1.133747072	1.699724942	0.089182675	0.93404036
slc25a33	2254.689737	1.080207048	0.6238183	1.731605257	0.08334387	0.93404036
numb	302.6420458	0.692989208	0.412655303	1.67934158	0.093085492	0.93404036
LOC107394257	880.2958046	-0.828728349	0.529449933	-1.565262923	0.117521273	0.93404036
LOC107378378	4886.107425	-1.027756157	0.599324362	-1.714857967	0.086371271	0.93404036
agxt2	5921.24769	0.658934274	0.403793892	1.631857955	0.102709413	0.93404036
ankrd50	149.4373369	0.825196795	0.488651299	1.688723221	0.091272484	0.93404036
LOC107396782	21.84697575	1.420546467	0.879811695	1.614602847	0.106396729	0.93404036
avl9	53.69557405	-0.892767113	0.519993587	-1.716881007	0.086000916	0.93404036
LOC107383581	4.61918604	-2.510436711	1.507226219	-1.665600478	0.095793016	0.93404036
sh3bp5	231.8693937	0.711936838	0.439672182	1.619244672	0.10539463	0.93404036
tram1	15514.84447	-0.800061081	0.50359604	-1.588696134	0.112129012	0.93404036
mfn2	1073.292314	-0.517554214	0.32550827	-1.589987912	0.11183753	0.93404036
LOC107372776	750.8934112	0.452563649	0.271995036	1.663867311	0.096138949	0.93404036
gtf2a2	354.2805853	-0.486268661	0.304876919	-1.594967122	0.110719588	0.93404036
LOC107376208	1071.192436	-1.08257049	0.640325247	-1.690657201	0.090902293	0.93404036
LOC107374806	164.5600484	-1.648997577	1.013395783	-1.627199959	0.103694636	0.93404036
LOC107386046	18.04438357	-2.427363072	1.458807951	-1.663936004	0.096125219	0.93404036
ppp1r11	568.2575284	-0.624260178	0.384908993	-1.621838383	0.104837958	0.93404036
LOC107390874	3.424536696	2.267708837	1.339906499	1.692438121	0.090562469	0.93404036
LOC107380741	132.4412269	-0.838863356	0.502923143	-1.667975252	0.09532064	0.93404036
tnpo1	303.854112	0.804705924	0.476990893	1.687046724	0.091594368	0.93404036
mfap3	821.3814498	-0.38387036	0.239808495	-1.600737123	0.109435155	0.93404036
LOC107378372	36927.59892	-0.954631668	0.566985528	-1.68369671	0.092240298	0.93404036
gsr	890.0407811	-0.58778249	0.349768757	-1.680488833	0.092862245	0.93404036
LOC107395638	71.30091018	1.303135714	0.821415699	1.586450947	0.112637051	0.93404036
gng5	354.1387179	-0.59093539	0.347384782	-1.701097517	0.088924677	0.93404036
LOC107384987	71.45795116	-0.961395082	0.559147964	-1.719392976	0.08554284	0.93404036
boc	88.6260866	0.846243574	0.514297617	1.645435534	0.099880027	0.93404036
LOC107374920	96.41566949	1.026483428	0.636892093	1.611706973	0.10702572	0.93404036
LOC107378050	12.72740708	1.258122875	0.793314432	1.585906954	0.112760418	0.93404036
LOC107373276	139.6818743	1.13167894	0.676881145	1.671902	0.094543648	0.93404036
pwwp2a	219.9886232	0.796458742	0.498659972	1.597198065	0.110221564	0.93404036
prrg4	705.0805431	0.564754229	0.347137516	1.626889067	0.10376066	0.93404036
tmem255a	52.57624095	0.952493976	0.571394741	1.666963149	0.095521733	0.93404036
immt	984.8286121	-0.44985351	0.269046063	-1.672031565	0.094518098	0.93404036
LOC107394342	156.7748412	0.594318702	0.361612127	1.643525359	0.100274283	0.93404036
srprb	1953.58384	-0.826039272	0.503216019	-1.641520223	0.100689473	0.93404036
LOC107373805	7.563946209	1.620666217	1.008454482	1.607079195	0.108036997	0.93404036
tcf7	69.31935905	1.219897258	0.757986517	1.609391764	0.107530705	0.93404036
sncb	35.48394314	-1.454763422	0.926424317	-1.570299263	0.116345506	0.93404036
LOC107386209	5.379667492	2.14219059	1.349007598	1.587975186	0.11229195	0.93404036
LOC107381331	1544.53844	-0.954960377	0.603570475	-1.582185372	0.113607259	0.93404036
LOC107382111	8896.746924	0.937028433	0.550640129	1.701707492	0.088810215	0.93404036
dohh	877.4061645	-0.733211744	0.424325406	-1.727946837	0.083997756	0.93404036
LOC107375005	16.82288894	1.724247325	1.083227504	1.591768413	0.11143675	0.93404036
LOC107383475	557.4009966	0.742943905	0.441061654	1.684444563	0.092095785	0.93404036
LOC107390917	1023.544101	-0.844462295	0.53824999	-1.568903504	0.116670425	0.93404036
LOC107382894	63.07573646	1.502323739	0.907715177	1.655060724	0.097912181	0.93404036
rerg	87.50303875	-1.034350244	0.59918909	-1.72625013	0.084302423	0.93404036
pdlim4	934.1351328	1.018363518	0.608960471	1.672298229	0.094465529	0.93404036
LOC107378486	2059.019698	0.614293081	0.386374195	1.589891585	0.111859245	0.93404036
amd1	1134.576964	-0.948741695	0.587026827	-1.616181155	0.106055152	0.93404036
ccdc90b	899.4129369	-0.605759083	0.362875057	-1.669332383	0.095051526	0.93404036
txnrd2	5.678112896	-1.83329129	1.161264853	-1.578702125	0.114404397	0.93404036
sdk2	76.92791889	0.752854884	0.46415844	1.621978228	0.10480801	0.93404036
LOC107382977	42.62911128	2.009659316	1.273046537	1.578622036	0.114422777	0.93404036
LOC107376029	6.964943874	1.773479978	1.037450887	1.709459214	0.087365921	0.93404036
LOC107373396	5.807365603	-1.922824011	1.200969593	-1.601059695	0.109363698	0.93404036
cecr6	10.02385276	1.391199138	0.84123028	1.653767311	0.0981748	0.93404036
LOC107393298	4.456933811	-2.428596709	1.432402293	-1.695471112	0.089986086	0.93404036
prdx2	6266.164801	0.9298087	0.571503002	1.626953307	0.103747015	0.93404036
LOC107389337	13.98761624	1.806754444	1.054693011	1.713061929	0.086701147	0.93404036
chd3	51.85249218	0.838862746	0.523390743	1.602746623	0.108990606	0.93404036
LOC107381942	415.2339211	0.835705921	0.503293203	1.660475278	0.096818877	0.93404036
nt5m	104.7194723	0.827756431	0.492176119	1.681829734	0.092601861	0.93404036
LOC107380017	17.66100604	-1.242980648	0.728298582	-1.706691017	0.087879498	0.93404036
LOC107377417	22.30053278	-0.89865189	0.573255658	-1.567628471	0.116967864	0.93404036
tmem108	276.2898072	0.497664916	0.317768287	1.566125179	0.117319315	0.93404036
tbrg4	235.2363974	-0.736864899	0.456668666	-1.613565706	0.106621661	0.93404036
LOC107384659	8.480288807	1.634170306	1.043389362	1.56621331	0.117298688	0.93404036
slc46a1	526.3823853	-0.663102168	0.40776457	-1.626188779	0.103909503	0.93404036
LOC107373369	61.65694701	-0.95938082	0.579683014	-1.655009371	0.097922597	0.93404036
LOC107383858	398.9612444	0.772136344	0.448557073	1.721378151	0.085182226	0.93404036
pi4k2a	203.2825851	-0.708451445	0.415597015	-1.704659608	0.088257927	0.93404036
LOC107391013	190.3447405	0.689528203	0.422831676	1.630739234	0.102945354	0.93404036
LOC107384358	94.57913757	-0.816630585	0.47126355	-1.732853272	0.083121752	0.93404036
mrpl24	933.4740167	-0.380022525	0.227891856	-1.667556407	0.095403818	0.93404036
atp11c	55.23529261	1.279296749	0.771098697	1.659057075	0.097104292	0.93404036
htra1	672.1208456	2.523987603	1.512062524	1.669234944	0.095070827	0.93404036
gcdh	8897.979885	-0.3740141	0.234320119	-1.59616725	0.110451457	0.93404036
pip4k2c	894.718202	-0.639558015	0.392804308	-1.628184829	0.103485701	0.93404036
ube3c	506.5386398	-0.905333759	0.54324111	-1.666541324	0.095605645	0.93404036
greb1l	397.1415792	-0.981124759	0.62266093	-1.575696678	0.115095723	0.93404036
LOC107379791	9.417354789	-1.277381931	0.747419902	-1.709055281	0.08744071	0.93404036
LOC107392671	9.825526589	2.189388298	1.336659642	1.637954966	0.101431088	0.93404036
LOC107374091	13.05545451	1.838188727	1.165647271	1.576968242	0.114802833	0.93404036
LOC107389005	179.8109758	-1.597390826	1.018893712	-1.567769835	0.116934857	0.93404036
LOC107384312	130.18536	0.85634248	0.527916502	1.622117281	0.104778239	0.93404036
LOC107377946	52.97804776	1.292505823	0.800330591	1.614964913	0.106318293	0.93404036
arfgap2	1902.38433	-0.673904078	0.426855784	-1.578762908	0.114390449	0.93404036
LOC107373991	4.280395936	2.021173193	1.281432803	1.57727599	0.114732034	0.93404036
LOC107390654	48.39898931	1.097246038	0.698464453	1.570940416	0.11619649	0.93404036
LOC107375507	10.14827465	-1.521862101	0.96299163	-1.580348213	0.114027144	0.93404036
LOC107386085	27.16523063	1.313604123	0.837945022	1.567649534	0.116962945	0.93404036
vip	14.26339476	-2.569472583	1.579569609	-1.62669158	0.103802618	0.93404036
LOC107388451	406.6652549	-0.704463757	0.431583634	-1.632276344	0.102621284	0.93404036
ndufv2	1851.74779	-0.444654877	0.284128184	-1.564979832	0.117587638	0.93404036
arid3b	69.80646175	1.361694505	0.839765543	1.621517478	0.104906705	0.93404036
atp5b	24100.64209	-0.429282381	0.265605044	-1.616243329	0.106041714	0.93404036
LOC107395272	14.1052401	2.084480069	1.205433205	1.729237307	0.083766632	0.93404036
LOC107388881	33.68370941	1.298893161	0.809387899	1.604784507	0.108541237	0.93404036
LOC107387932	33.23651678	-1.255242431	0.802367518	-1.564423289	0.117718195	0.93404036
tbccd1	87.80802496	-0.980908032	0.575283957	-1.705084977	0.088178577	0.93404036
LOC107377348	147.9311857	0.84734406	0.534172117	1.586275346	0.112676862	0.93404036
LOC107383683	252.9918787	-0.612112178	0.370810645	-1.650740578	0.098791558	0.93404036
stam	861.4735747	-0.727651238	0.431037753	-1.688138067	0.091384729	0.93404036
LOC107390842	1917.222187	-0.721797775	0.459847716	-1.569645231	0.116497669	0.93404036
sec22b	3222.15777	-0.801812637	0.480331676	-1.669289529	0.095060014	0.93404036
LOC107386050	186.6775933	-0.740874728	0.466319331	-1.588771211	0.112112055	0.93404036
aplf	497.4277236	-0.593177518	0.346767764	-1.71059014	0.087156801	0.93404036
edem2	379.4114196	-0.525093287	0.329192015	-1.595097275	0.110690485	0.93404036
LOC107377949	428.416636	0.627096507	0.388095407	1.615830789	0.106130903	0.93404036
LOC107396043	447.0208284	0.689900964	0.429677332	1.605625693	0.108356177	0.93404036
LOC107372780	225.2313815	-0.889670952	0.544392574	-1.634245202	0.102207375	0.93404036
kif26b	5.858145777	2.018776095	1.200805527	1.681184879	0.09272701	0.93404036
nat16	5.760000608	-2.443700604	1.469994914	-1.662387114	0.096435181	0.93404036
LOC107378211	682.9161514	0.516737195	0.305092359	1.693707427	0.090320892	0.93404036
slc44a4	11.46936573	2.339803537	1.354355249	1.727614331	0.084057392	0.93404036
rnf14	1234.74137	-0.641873255	0.39217142	-1.636716042	0.101689815	0.93404036
LOC107387781	178.6769181	0.811578438	0.490299419	1.65527106	0.097869527	0.93404036
fbxw8	120.675461	-0.534470017	0.327637154	-1.631286349	0.102829912	0.93404036
dnajc25	1696.748983	-0.707625854	0.444896248	-1.590541294	0.111712845	0.93404036
pex2	191.7851096	0.761362864	0.485700952	1.567554812	0.116985065	0.93404036
LOC107390161	50.76787014	-0.901365808	0.562810976	-1.601542697	0.109256771	0.93404036
LOC107375315	3581.651708	0.670659252	0.421666745	1.590495955	0.111723057	0.93404036
srpk1	487.7613142	0.542676081	0.329970568	1.644619651	0.100048272	0.93404036
lamb1	29.68528085	1.174362531	0.70380678	1.668586556	0.095199345	0.93404036
LOC107378027	17.1848007	1.401465346	0.860688965	1.628306394	0.103459934	0.93404036
sdf4	2690.82067	-0.327065238	0.196393739	-1.665354715	0.095842008	0.93404036
psma4	1930.006565	-0.704999969	0.426571373	-1.652712802	0.098389328	0.93404036
nudt5	766.6466141	-0.680318984	0.433896294	-1.567929927	0.116897487	0.93404036
LOC107386605	16.3586722	1.129824927	0.673377919	1.677846711	0.093377028	0.93404036
klhdc8b	6.138915259	1.88438529	1.088106891	1.731801633	0.083308887	0.93404036
LOC107379742	683.6319217	-0.878723683	0.517789615	-1.697067028	0.089683989	0.93404036
LOC107376027	3.993333802	-2.631824531	1.545786244	-1.702579863	0.088646721	0.93404036
LOC107385403	130.5432533	-1.332236281	0.796319314	-1.672992552	0.094328762	0.93404036
cep76	49.69991901	-0.936178574	0.542243654	-1.726490606	0.084259188	0.93404036
spic	6.644487847	1.912321269	1.108090221	1.725781198	0.084386784	0.93404036
ccdc22	861.8944826	-0.477898365	0.301391861	-1.585637926	0.112821468	0.93404036
LOC107385048	883.0069854	1.103294529	0.694136651	1.589448603	0.111959149	0.93404036
LOC107396708	5.377290056	2.258912047	1.348094458	1.67563336	0.09381003	0.93404036
ankef1	8.607004973	-1.629801574	1.017047363	-1.602483457	0.109048743	0.93404036
LOC107384093	612.916829	-1.095533502	0.667569232	-1.641078482	0.100781125	0.93404036
LOC107386320	70.33334646	1.072475273	0.63627196	1.685561113	0.091880365	0.93404036
atg4b	1436.209737	-0.510284815	0.295044024	-1.729520929	0.083715904	0.93404036
ntrk1	115.3846589	0.882436549	0.548415369	1.609066043	0.107601901	0.93404036
alg5	4756.970453	-0.597165557	0.380931595	-1.567645123	0.116963975	0.93404036
ldlrad3	57.64909881	1.127484981	0.716401308	1.57381759	0.115529626	0.93404036
plin2	1202.974358	-1.277230392	0.808613417	-1.579531536	0.114214189	0.93404036
LOC107383013	133.8974862	0.584201915	0.37257993	1.567990833	0.116883272	0.93404036
usp14	2072.735578	-0.932934395	0.557483557	-1.67347428	0.094233966	0.93404036
LOC107384363	869.4487688	-0.656250501	0.391917433	-1.674461111	0.094040011	0.93404036
LOC107377349	244.2923573	0.744475203	0.444535184	1.67472729	0.093987751	0.93404036
LOC107374370	149.0101264	0.759332434	0.478127031	1.588139522	0.112254793	0.93404036
LOC107384012	68.07906016	1.193906271	0.730988383	1.633276669	0.102410821	0.93404036
LOC107374849	753.6324713	1.032102374	0.648376928	1.591824645	0.111424111	0.93404036
mesdc2	2662.710458	-0.582641647	0.366217894	-1.590969901	0.11161635	0.93404036
LOC107373833	101.0798272	-0.665937546	0.397233888	-1.676436896	0.093652647	0.93404036
LOC107379521	50.71443825	1.253253452	0.723791834	1.731510903	0.083360682	0.93404036
LOC107386397	21.79152707	1.670880977	0.977892361	1.708655312	0.087514816	0.93404036
LOC107397226	26.06577404	1.189058382	0.73717791	1.612986997	0.106747333	0.93404036
slc38a6	364.0185242	-0.583266469	0.345852091	-1.686462175	0.091706815	0.93404036
ephb3	17.19087057	1.440908192	0.878079032	1.640977792	0.100802025	0.93404036
arhgef17	25.18674748	1.29552866	0.757251187	1.710830808	0.087112351	0.93404036
LOC107381661	65.68331149	1.152737244	0.677348368	1.701838076	0.088785727	0.93404036
msmp	3.488208866	2.147965331	1.335569723	1.608276448	0.107774646	0.93404036
LOC107383394	12.38707474	1.286054979	0.799171577	1.609235134	0.107564937	0.93404036
LOC107382181	10.79813343	-1.89000534	1.149427485	-1.644301502	0.100113939	0.93404036
arg2	146.1432999	-3.215178623	2.010033006	-1.599565088	0.109695099	0.93404036
anapc4	407.1805903	-1.042975132	0.665464461	-1.567289003	0.117047155	0.93404036
LOC107373473	3.374895757	2.527310285	1.498815878	1.686204637	0.091756391	0.93404036
LOC107395112	18.08673398	1.502466796	0.946002796	1.588226591	0.11223511	0.93404036
tmbim6	180.0883375	-0.56338828	0.325701167	-1.729770531	0.083671281	0.93404036
mutyh	24.06852086	-2.157463784	1.292255775	-1.669533096	0.095011777	0.93404036
pmm1	47.58294825	1.353111835	0.792916525	1.706499728	0.087915077	0.93404036
cul1	1974.932967	-0.604089782	0.381046962	-1.585342077	0.112888634	0.93404036
LOC107373491	40.71124335	1.050862519	0.60778721	1.728997423	0.083809556	0.93404036
ikbkb	76.73077884	-0.961163213	0.572601102	-1.678591273	0.093231729	0.93404036
LOC107388686	14.3560697	1.583868558	0.949645538	1.667852366	0.095345038	0.93404036
LOC107378381	4499.387065	-0.962363929	0.568599963	-1.692514933	0.090547835	0.93404036
LOC107396026	818.7557207	-0.623263588	0.377415353	-1.651399667	0.098656993	0.93404036
LOC107374385	4.122745978	1.934689811	1.176674595	1.644201226	0.100134644	0.93404036
LOC107374051	5.249108959	-1.528148231	0.946630202	-1.614303271	0.106461661	0.93404036
LOC107372845	7.341698883	1.603938415	0.965151677	1.66185114	0.096542625	0.93404036
LOC107386458	486.2093201	0.611749891	0.375041155	1.631154032	0.102857822	0.93404036
LOC107393739	25.22376789	-1.411274712	0.867676008	-1.626499636	0.103843411	0.93404036
rrn3	428.1610842	-0.807266605	0.473903975	-1.703439194	0.088485908	0.93404036
LOC107391197	25.87442452	1.766180349	1.100316751	1.605156286	0.108459415	0.93404036
LOC107394591	9.14320111	-1.535522335	0.981050714	-1.565181405	0.11754038	0.93404036
LOC107384334	5301.435921	-1.285130335	0.769704246	-1.669641736	0.094990268	0.93404036
LOC107386615	260.8803714	0.838677269	0.4908609	1.708584384	0.087527963	0.93404036
[truncated: 20,620 more rows]
