# Supplementary material for: An automated feeding system for the African killifish reveals the impact of diet on lifespan and allows scalable assessment of associative learning
Source: eLife. 2022 Nov 10;11:e69008. doi: 10.7554/eLife.69008 (PMC9788828; doi:10.7554/eLife.69008)
Supplement: Figure 6—source data 2. [file elife-69008-fig6-data2.zip]

Archive with 1,702 entries (1,699 files):
- Training Trajectories/
- Training Trajectories/t11_REC027DLC_resnet50_TrainAllTheThingsJun28shuffle1_1030000.csv
- __MACOSX/
- __MACOSX/Training Trajectories/
- __MACOSX/Training Trajectories/._t11_REC027DLC_resnet50_TrainAllTheThingsJun28shuffle1_1030000.csv
- Training Trajectories/t2_REC033DLC_resnet50_TrainAllTheThingsJun28shuffle1_1030000.csv
- __MACOSX/Training Trajectories/._t2_REC033DLC_resnet50_TrainAllTheThingsJun28shuffle1_1030000.csv
- Training Trajectories/t9_REC014DLC_resnet50_TrainAllTheThingsJun28shuffle1_1030000.csv
- __MACOSX/Training Trajectories/._t9_REC014DLC_resnet50_TrainAllTheThingsJun28shuffle1_1030000.csv
- Training Trajectories/t7_REC004DLC_resnet50_TrainAllTheThingsJun28shuffle1_1030000.csv
- __MACOSX/Training Trajectories/._t7_REC004DLC_resnet50_TrainAllTheThingsJun28shuffle1_1030000.csv
- Training Trajectories/t14_REC010DLC_resnet50_TrainAllTheThingsJun28shuffle1_1030000.csv
- __MACOSX/Training Trajectories/._t14_REC010DLC_resnet50_TrainAllTheThingsJun28shuffle1_1030000.csv
- Training Trajectories/t11_REC018DLC_resnet50_TrainAllTheThingsJun28shuffle1_1030000.csv
- __MACOSX/Training Trajectories/._t11_REC018DLC_resnet50_TrainAllTheThingsJun28shuffle1_1030000.csv
- Training Trajectories/t14_REC002DLC_resnet50_TrainAllTheThingsJun28shuffle1_1030000.csv
- __MACOSX/Training Trajectories/._t14_REC002DLC_resnet50_TrainAllTheThingsJun28shuffle1_1030000.csv
- Training Trajectories/t22_REC006DLC_resnet50_TrainAllTheThingsJun28shuffle1_1030000.csv
- __MACOSX/Training Trajectories/._t22_REC006DLC_resnet50_TrainAllTheThingsJun28shuffle1_1030000.csv
- Training Trajectories/t3_REC045DLC_resnet50_TrainAllTheThingsJun28shuffle1_1030000.csv
- __MACOSX/Training Trajectories/._t3_REC045DLC_resnet50_TrainAllTheThingsJun28shuffle1_1030000.csv
- Training Trajectories/t7_REC016DLC_resnet50_TrainAllTheThingsJun28shuffle1_1030000.csv
- __MACOSX/Training Trajectories/._t7_REC016DLC_resnet50_TrainAllTheThingsJun28shuffle1_1030000.csv
- Training Trajectories/t7_REC029DLC_resnet50_TrainAllTheThingsJun28shuffle1_1030000.csv
- __MACOSX/Training Trajectories/._t7_REC029DLC_resnet50_TrainAllTheThingsJun28shuffle1_1030000.csv
- Training Trajectories/t9_REC006DLC_resnet50_TrainAllTheThingsJun28shuffle1_1030000.csv
- __MACOSX/Training Trajectories/._t9_REC006DLC_resnet50_TrainAllTheThingsJun28shuffle1_1030000.csv
- Training Trajectories/t2_REC021DLC_resnet50_TrainAllTheThingsJun28shuffle1_1030000.csv
- __MACOSX/Training Trajectories/._t2_REC021DLC_resnet50_TrainAllTheThingsJun28shuffle1_1030000.csv
- Training Trajectories/t11_REC035DLC_resnet50_TrainAllTheThingsJun28shuffle1_1030000.csv
- __MACOSX/Training Trajectories/._t11_REC035DLC_resnet50_TrainAllTheThingsJun28shuffle1_1030000.csv
- Training Trajectories/t26_REC001DLC_resnet50_TrainAllTheThingsJun28shuffle1_1030000.csv
- __MACOSX/Training Trajectories/._t26_REC001DLC_resnet50_TrainAllTheThingsJun28shuffle1_1030000.csv
- Training Trajectories/t3_REC011DLC_resnet50_TrainAllTheThingsJun28shuffle1_1030000.csv
- __MACOSX/Training Trajectories/._t3_REC011DLC_resnet50_TrainAllTheThingsJun28shuffle1_1030000.csv
- Training Trajectories/t6_REC019DLC_resnet50_TrainAllTheThingsJun28shuffle1_1030000.csv
- __MACOSX/Training Trajectories/._t6_REC019DLC_resnet50_TrainAllTheThingsJun28shuffle1_1030000.csv
- Training Trajectories/t8_REC036DLC_resnet50_TrainAllTheThingsJun28shuffle1_1030000.csv
- __MACOSX/Training Trajectories/._t8_REC036DLC_resnet50_TrainAllTheThingsJun28shuffle1_1030000.csv
- Training Trajectories/t10_REC005DLC_resnet50_TrainAllTheThingsJun28shuffle1_1030000.csv
- __MACOSX/Training Trajectories/._t10_REC005DLC_resnet50_TrainAllTheThingsJun28shuffle1_1030000.csv
- Training Trajectories/t6_REC026DLC_resnet50_TrainAllTheThingsJun28shuffle1_1030000.csv
- __MACOSX/Training Trajectories/._t6_REC026DLC_resnet50_TrainAllTheThingsJun28shuffle1_1030000.csv
- Training Trajectories/t8_REC009DLC_resnet50_TrainAllTheThingsJun28shuffle1_1030000.csv
- __MACOSX/Training Trajectories/._t8_REC009DLC_resnet50_TrainAllTheThingsJun28shuffle1_1030000.csv
- Training Trajectories/t6_REC034DLC_resnet50_TrainAllTheThingsJun28shuffle1_1030000.csv
- __MACOSX/Training Trajectories/._t6_REC034DLC_resnet50_TrainAllTheThingsJun28shuffle1_1030000.csv
- Training Trajectories/t10_REC028DLC_resnet50_TrainAllTheThingsJun28shuffle1_1030000.csv
- __MACOSX/Training Trajectories/._t10_REC028DLC_resnet50_TrainAllTheThingsJun28shuffle1_1030000.csv
- Training Trajectories/t10_REC017DLC_resnet50_TrainAllTheThingsJun28shuffle1_1030000.csv
- __MACOSX/Training Trajectories/._t10_REC017DLC_resnet50_TrainAllTheThingsJun28shuffle1_1030000.csv
- Training Trajectories/t8_REC024DLC_resnet50_TrainAllTheThingsJun28shuffle1_1030000.csv
- __MACOSX/Training Trajectories/._t8_REC024DLC_resnet50_TrainAllTheThingsJun28shuffle1_1030000.csv
- Training Trajectories/t26_REC013DLC_resnet50_TrainAllTheThingsJun28shuffle1_1030000.csv
- __MACOSX/Training Trajectories/._t26_REC013DLC_resnet50_TrainAllTheThingsJun28shuffle1_1030000.csv
- Training Trajectories/t3_REC003DLC_resnet50_TrainAllTheThingsJun28shuffle1_1030000.csv
- __MACOSX/Training Trajectories/._t3_REC003DLC_resnet50_TrainAllTheThingsJun28shuffle1_1030000.csv
- Training Trajectories/t13_REC013DLC_resnet50_TrainAllTheThingsJun28shuffle1_1030000.csv
- __MACOSX/Training Trajectories/._t13_REC013DLC_resnet50_TrainAllTheThingsJun28shuffle1_1030000.csv
- Training Trajectories/t25_REC017DLC_resnet50_TrainAllTheThingsJun28shuffle1_1030000.csv
- __MACOSX/Training Trajectories/._t25_REC017DLC_resnet50_TrainAllTheThingsJun28shuffle1_1030000.csv
- Training Trajectories/t4_REC054DLC_resnet50_TrainAllTheThingsJun28shuffle1_1030000.csv
- __MACOSX/Training Trajectories/._t4_REC054DLC_resnet50_TrainAllTheThingsJun28shuffle1_1030000.csv
- Training Trajectories/t20_REC020DLC_resnet50_TrainAllTheThingsJun28shuffle1_1030000.csv
- __MACOSX/Training Trajectories/._t20_REC020DLC_resnet50_TrainAllTheThingsJun28shuffle1_1030000.csv
- Training Trajectories/t5_REC030DLC_resnet50_TrainAllTheThingsJun28shuffle1_1030000.csv
- __MACOSX/Training Trajectories/._t5_REC030DLC_resnet50_TrainAllTheThingsJun28shuffle1_1030000.csv
- Training Trajectories/t25_REC028DLC_resnet50_TrainAllTheThingsJun28shuffle1_1030000.csv
- __MACOSX/Training Trajectories/._t25_REC028DLC_resnet50_TrainAllTheThingsJun28shuffle1_1030000.csv
- Training Trajectories/t18_REC019DLC_resnet50_TrainAllTheThingsJun28shuffle1_1030000.csv
- __MACOSX/Training Trajectories/._t18_REC019DLC_resnet50_TrainAllTheThingsJun28shuffle1_1030000.csv
- Training Trajectories/t5_REC022DLC_resnet50_TrainAllTheThingsJun28shuffle1_1030000.csv
- __MACOSX/Training Trajectories/._t5_REC022DLC_resnet50_TrainAllTheThingsJun28shuffle1_1030000.csv
- Training Trajectories/t25_REC005DLC_resnet50_TrainAllTheThingsJun28shuffle1_1030000.csv
- __MACOSX/Training Trajectories/._t25_REC005DLC_resnet50_TrainAllTheThingsJun28shuffle1_1030000.csv
- Training Trajectories/t4_REC046DLC_resnet50_TrainAllTheThingsJun28shuffle1_1030000.csv
- __MACOSX/Training Trajectories/._t4_REC046DLC_resnet50_TrainAllTheThingsJun28shuffle1_1030000.csv
- Training Trajectories/t16_REC009DLC_resnet50_TrainAllTheThingsJun28shuffle1_1030000.csv
- __MACOSX/Training Trajectories/._t16_REC009DLC_resnet50_TrainAllTheThingsJun28shuffle1_1030000.csv
- Training Trajectories/t13_REC001DLC_resnet50_TrainAllTheThingsJun28shuffle1_1030000.csv
- __MACOSX/Training Trajectories/._t13_REC001DLC_resnet50_TrainAllTheThingsJun28shuffle1_1030000.csv
- Training Trajectories/t1_REC025DLC_resnet50_TrainAllTheThingsJun28shuffle1_1030000.csv
- __MACOSX/Training Trajectories/._t1_REC025DLC_resnet50_TrainAllTheThingsJun28shuffle1_1030000.csv
- Training Trajectories/t12_REC031DLC_resnet50_TrainAllTheThingsJun28shuffle1_1030000.csv
- __MACOSX/Training Trajectories/._t12_REC031DLC_resnet50_TrainAllTheThingsJun28shuffle1_1030000.csv
- Training Trajectories/t19_REC016DLC_resnet50_TrainAllTheThingsJun28shuffle1_1030000.csv
- __MACOSX/Training Trajectories/._t19_REC016DLC_resnet50_TrainAllTheThingsJun28shuffle1_1030000.csv
- Training Trajectories/t17_REC006DLC_resnet50_TrainAllTheThingsJun28shuffle1_1030000.csv
- __MACOSX/Training Trajectories/._t17_REC006DLC_resnet50_TrainAllTheThingsJun28shuffle1_1030000.csv
- Training Trajectories/t4_REC012DLC_resnet50_TrainAllTheThingsJun28shuffle1_1030000.csv
- __MACOSX/Training Trajectories/._t4_REC012DLC_resnet50_TrainAllTheThingsJun28shuffle1_1030000.csv
- Training Trajectories/t21_REC002DLC_resnet50_TrainAllTheThingsJun28shuffle1_1030000.csv
- __MACOSX/Training Trajectories/._t21_REC002DLC_resnet50_TrainAllTheThingsJun28shuffle1_1030000.csv
- Training Trajectories/t5_REC049DLC_resnet50_TrainAllTheThingsJun28shuffle1_1030000.csv
- __MACOSX/Training Trajectories/._t5_REC049DLC_resnet50_TrainAllTheThingsJun28shuffle1_1030000.csv
- Training Trajectories/t1_REC008DLC_resnet50_TrainAllTheThingsJun28shuffle1_1030000.csv
- __MACOSX/Training Trajectories/._t1_REC008DLC_resnet50_TrainAllTheThingsJun28shuffle1_1030000.csv
- Training Trajectories/t4_REC000DLC_resnet50_TrainAllTheThingsJun28shuffle1_1030000.csv
- __MACOSX/Training Trajectories/._t4_REC000DLC_resnet50_TrainAllTheThingsJun28shuffle1_1030000.csv
- Training Trajectories/t21_REC010DLC_resnet50_TrainAllTheThingsJun28shuffle1_1030000.csv
- __MACOSX/Training Trajectories/._t21_REC010DLC_resnet50_TrainAllTheThingsJun28shuffle1_1030000.csv
- Training Trajectories/t17_REC014DLC_resnet50_TrainAllTheThingsJun28shuffle1_1030000.csv
- __MACOSX/Training Trajectories/._t17_REC014DLC_resnet50_TrainAllTheThingsJun28shuffle1_1030000.csv
- Training Trajectories/t19_REC004DLC_resnet50_TrainAllTheThingsJun28shuffle1_1030000.csv
- __MACOSX/Training Trajectories/._t19_REC004DLC_resnet50_TrainAllTheThingsJun28shuffle1_1030000.csv
- Training Trajectories/t12_REC023DLC_resnet50_TrainAllTheThingsJun28shuffle1_1030000.csv
- __MACOSX/Training Trajectories/._t12_REC023DLC_resnet50_TrainAllTheThingsJun28shuffle1_1030000.csv
- Training Trajectories/t1_REC037DLC_resnet50_TrainAllTheThingsJun28shuffle1_1030000.csv
- __MACOSX/Training Trajectories/._t1_REC037DLC_resnet50_TrainAllTheThingsJun28shuffle1_1030000.csv
- Training Trajectories/t10_REC008DLC_resnet50_TrainAllTheThingsJun28shuffle1_1030000.csv
- __MACOSX/Training Trajectories/._t10_REC008DLC_resnet50_TrainAllTheThingsJun28shuffle1_1030000.csv
- Training Trajectories/t15_REC000DLC_resnet50_TrainAllTheThingsJun28shuffle1_1030000.csv
- __MACOSX/Training Trajectories/._t15_REC000DLC_resnet50_TrainAllTheThingsJun28shuffle1_1030000.csv
- Training Trajectories/t6_REC014DLC_resnet50_TrainAllTheThingsJun28shuffle1_1030000.csv
- __MACOSX/Training Trajectories/._t6_REC014DLC_resnet50_TrainAllTheThingsJun28shuffle1_1030000.csv
- Training Trajectories/t2_REC047DLC_resnet50_TrainAllTheThingsJun28shuffle1_1030000.csv
- __MACOSX/Training Trajectories/._t2_REC047DLC_resnet50_TrainAllTheThingsJun28shuffle1_1030000.csv
- Training Trajectories/t8_REC004DLC_resnet50_TrainAllTheThingsJun28shuffle1_1030000.csv
- __MACOSX/Training Trajectories/._t8_REC004DLC_resnet50_TrainAllTheThingsJun28shuffle1_1030000.csv
- Training Trajectories/t3_REC023DLC_resnet50_TrainAllTheThingsJun28shuffle1_1030000.csv
- __MACOSX/Training Trajectories/._t3_REC023DLC_resnet50_TrainAllTheThingsJun28shuffle1_1030000.csv
- Training Trajectories/t10_REC037DLC_resnet50_TrainAllTheThingsJun28shuffle1_1030000.csv
- __MACOSX/Training Trajectories/._t10_REC037DLC_resnet50_TrainAllTheThingsJun28shuffle1_1030000.csv
- Training Trajectories/t10_REC025DLC_resnet50_TrainAllTheThingsJun28shuffle1_1030000.csv
- __MACOSX/Training Trajectories/._t10_REC025DLC_resnet50_TrainAllTheThingsJun28shuffle1_1030000.csv
- Training Trajectories/t26_REC021DLC_resnet50_TrainAllTheThingsJun28shuffle1_1030000.csv
- __MACOSX/Training Trajectories/._t26_REC021DLC_resnet50_TrainAllTheThingsJun28shuffle1_1030000.csv
- Training Trajectories/t3_REC031DLC_resnet50_TrainAllTheThingsJun28shuffle1_1030000.csv
- __MACOSX/Training Trajectories/._t3_REC031DLC_resnet50_TrainAllTheThingsJun28shuffle1_1030000.csv
- Training Trajectories/t8_REC016DLC_resnet50_TrainAllTheThingsJun28shuffle1_1030000.csv
- __MACOSX/Training Trajectories/._t8_REC016DLC_resnet50_TrainAllTheThingsJun28shuffle1_1030000.csv
- Training Trajectories/t6_REC039DLC_resnet50_TrainAllTheThingsJun28shuffle1_1030000.csv
- __MACOSX/Training Trajectories/._t6_REC039DLC_resnet50_TrainAllTheThingsJun28shuffle1_1030000.csv
- Training Trajectories/t8_REC029DLC_resnet50_TrainAllTheThingsJun28shuffle1_1030000.csv
- __MACOSX/Training Trajectories/._t8_REC029DLC_resnet50_TrainAllTheThingsJun28shuffle1_1030000.csv
- Training Trajectories/t6_REC006DLC_resnet50_TrainAllTheThingsJun28shuffle1_1030000.csv
- __MACOSX/Training Trajectories/._t6_REC006DLC_resnet50_TrainAllTheThingsJun28shuffle1_1030000.csv
- Training Trajectories/t2_REC055DLC_resnet50_TrainAllTheThingsJun28shuffle1_1030000.csv
- __MACOSX/Training Trajectories/._t2_REC055DLC_resnet50_TrainAllTheThingsJun28shuffle1_1030000.csv
- Training Trajectories/t15_REC012DLC_resnet50_TrainAllTheThingsJun28shuffle1_1030000.csv
- __MACOSX/Training Trajectories/._t15_REC012DLC_resnet50_TrainAllTheThingsJun28shuffle1_1030000.csv
- Training Trajectories/t9_REC019DLC_resnet50_TrainAllTheThingsJun28shuffle1_1030000.csv
- __MACOSX/Training Trajectories/._t9_REC019DLC_resnet50_TrainAllTheThingsJun28shuffle1_1030000.csv
- Training Trajectories/t7_REC036DLC_resnet50_TrainAllTheThingsJun28shuffle1_1030000.csv
- __MACOSX/Training Trajectories/._t7_REC036DLC_resnet50_TrainAllTheThingsJun28shuffle1_1030000.csv
- Training Trajectories/t11_REC015DLC_resnet50_TrainAllTheThingsJun28shuffle1_1030000.csv
- __MACOSX/Training Trajectories/._t11_REC015DLC_resnet50_TrainAllTheThingsJun28shuffle1_1030000.csv
- Training Trajectories/t9_REC026DLC_resnet50_TrainAllTheThingsJun28shuffle1_1030000.csv
- __MACOSX/Training Trajectories/._t9_REC026DLC_resnet50_TrainAllTheThingsJun28shuffle1_1030000.csv
- Training Trajectories/t7_REC009DLC_resnet50_TrainAllTheThingsJun28shuffle1_1030000.csv
- __MACOSX/Training Trajectories/._t7_REC009DLC_resnet50_TrainAllTheThingsJun28shuffle1_1030000.csv
- Training Trajectories/t2_REC001DLC_resnet50_TrainAllTheThingsJun28shuffle1_1030000.csv
- __MACOSX/Training Trajectories/._t2_REC001DLC_resnet50_TrainAllTheThingsJun28shuffle1_1030000.csv
- Training Trajectories/t27_REC011DLC_resnet50_TrainAllTheThingsJun28shuffle1_1030000.csv
- __MACOSX/Training Trajectories/._t27_REC011DLC_resnet50_TrainAllTheThingsJun28shuffle1_1030000.csv
- Training Trajectories/t6_REC052DLC_resnet50_TrainAllTheThingsJun28shuffle1_1030000.csv
- __MACOSX/Training Trajectories/._t6_REC052DLC_resnet50_TrainAllTheThingsJun28shuffle1_1030000.csv
- Training Trajectories/t2_REC013DLC_resnet50_TrainAllTheThingsJun28shuffle1_1030000.csv
- __MACOSX/Training Trajectories/._t2_REC013DLC_resnet50_TrainAllTheThingsJun28shuffle1_1030000.csv
- Training Trajectories/t27_REC003DLC_resnet50_TrainAllTheThingsJun28shuffle1_1030000.csv
- __MACOSX/Training Trajectories/._t27_REC003DLC_resnet50_TrainAllTheThingsJun28shuffle1_1030000.csv
- Training Trajectories/t6_REC040DLC_resnet50_TrainAllTheThingsJun28shuffle1_1030000.csv
- __MACOSX/Training Trajectories/._t6_REC040DLC_resnet50_TrainAllTheThingsJun28shuffle1_1030000.csv
- Training Trajectories/t3_REC048DLC_resnet50_TrainAllTheThingsJun28shuffle1_1030000.csv
- __MACOSX/Training Trajectories/._t3_REC048DLC_resnet50_TrainAllTheThingsJun28shuffle1_1030000.csv
- Training Trajectories/t9_REC034DLC_resnet50_TrainAllTheThingsJun28shuffle1_1030000.csv
- __MACOSX/Training Trajectories/._t9_REC034DLC_resnet50_TrainAllTheThingsJun28shuffle1_1030000.csv
- Training Trajectories/t11_REC007DLC_resnet50_TrainAllTheThingsJun28shuffle1_1030000.csv
- __MACOSX/Training Trajectories/._t11_REC007DLC_resnet50_TrainAllTheThingsJun28shuffle1_1030000.csv
- Training Trajectories/t11_REC038DLC_resnet50_TrainAllTheThingsJun28shuffle1_1030000.csv
- __MACOSX/Training Trajectories/._t11_REC038DLC_resnet50_TrainAllTheThingsJun28shuffle1_1030000.csv
- Training Trajectories/t7_REC024DLC_resnet50_TrainAllTheThingsJun28shuffle1_1030000.csv
- __MACOSX/Training Trajectories/._t7_REC024DLC_resnet50_TrainAllTheThingsJun28shuffle1_1030000.csv
- Training Trajectories/t1_REC028DLC_resnet50_TrainAllTheThingsJun28shuffle1_1030000.csv
- __MACOSX/Training Trajectories/._t1_REC028DLC_resnet50_TrainAllTheThingsJun28shuffle1_1030000.csv
- Training Trajectories/t4_REC020DLC_resnet50_TrainAllTheThingsJun28shuffle1_1030000.csv
- __MACOSX/Training Trajectories/._t4_REC020DLC_resnet50_TrainAllTheThingsJun28shuffle1_1030000.csv
- Training Trajectories/t24_REC007DLC_resnet50_TrainAllTheThingsJun28shuffle1_1030000.csv
- __MACOSX/Training Trajectories/._t24_REC007DLC_resnet50_TrainAllTheThingsJun28shuffle1_1030000.csv
- Training Trajectories/t5_REC044DLC_resnet50_TrainAllTheThingsJun28shuffle1_1030000.csv
- __MACOSX/Training Trajectories/._t5_REC044DLC_resnet50_TrainAllTheThingsJun28shuffle1_1030000.csv
- Training Trajectories/t1_REC017DLC_resnet50_TrainAllTheThingsJun28shuffle1_1030000.csv
- __MACOSX/Training Trajectories/._t1_REC017DLC_resnet50_TrainAllTheThingsJun28shuffle1_1030000.csv
- Training Trajectories/t12_REC003DLC_resnet50_TrainAllTheThingsJun28shuffle1_1030000.csv
- __MACOSX/Training Trajectories/._t12_REC003DLC_resnet50_TrainAllTheThingsJun28shuffle1_1030000.csv
- Training Trajectories/t12_REC011DLC_resnet50_TrainAllTheThingsJun28shuffle1_1030000.csv
- __MACOSX/Training Trajectories/._t12_REC011DLC_resnet50_TrainAllTheThingsJun28shuffle1_1030000.csv
- Training Trajectories/t17_REC019DLC_resnet50_TrainAllTheThingsJun28shuffle1_1030000.csv
- __MACOSX/Training Trajectories/._t17_REC019DLC_resnet50_TrainAllTheThingsJun28shuffle1_1030000.csv
- Training Trajectories/t5_REC056DLC_resnet50_TrainAllTheThingsJun28shuffle1_1030000.csv
- __MACOSX/Training Trajectories/._t5_REC056DLC_resnet50_TrainAllTheThingsJun28shuffle1_1030000.csv
- Training Trajectories/t1_REC005DLC_resnet50_TrainAllTheThingsJun28shuffle1_1030000.csv
- __MACOSX/Training Trajectories/._t1_REC005DLC_resnet50_TrainAllTheThingsJun28shuffle1_1030000.csv
- Training Trajectories/t4_REC032DLC_resnet50_TrainAllTheThingsJun28shuffle1_1030000.csv
- __MACOSX/Training Trajectories/._t4_REC032DLC_resnet50_TrainAllTheThingsJun28shuffle1_1030000.csv
- Training Trajectories/t19_REC009DLC_resnet50_TrainAllTheThingsJun28shuffle1_1030000.csv
- __MACOSX/Training Trajectories/._t19_REC009DLC_resnet50_TrainAllTheThingsJun28shuffle1_1030000.csv
- Training Trajectories/t20_REC012DLC_resnet50_TrainAllTheThingsJun28shuffle1_1030000.csv
- __MACOSX/Training Trajectories/._t20_REC012DLC_resnet50_TrainAllTheThingsJun28shuffle1_1030000.csv
- Training Trajectories/t1_REC051DLC_resnet50_TrainAllTheThingsJun28shuffle1_1030000.csv
- __MACOSX/Training Trajectories/._t1_REC051DLC_resnet50_TrainAllTheThingsJun28shuffle1_1030000.csv
- Training Trajectories/t5_REC002DLC_resnet50_TrainAllTheThingsJun28shuffle1_1030000.csv
- __MACOSX/Training Trajectories/._t5_REC002DLC_resnet50_TrainAllTheThingsJun28shuffle1_1030000.csv
- Training Trajectories/t16_REC016DLC_resnet50_TrainAllTheThingsJun28shuffle1_1030000.csv
- __MACOSX/Training Trajectories/._t16_REC016DLC_resnet50_TrainAllTheThingsJun28shuffle1_1030000.csv
- Training Trajectories/t18_REC006DLC_resnet50_TrainAllTheThingsJun28shuffle1_1030000.csv
- __MACOSX/Training Trajectories/._t18_REC006DLC_resnet50_TrainAllTheThingsJun28shuffle1_1030000.csv
- Training Trajectories/t25_REC025DLC_resnet50_TrainAllTheThingsJun28shuffle1_1030000.csv
- __MACOSX/Training Trajectories/._t25_REC025DLC_resnet50_TrainAllTheThingsJun28shuffle1_1030000.csv
- Training Trajectories/t18_REC014DLC_resnet50_TrainAllTheThingsJun28shuffle1_1030000.csv
- __MACOSX/Training Trajectories/._t18_REC014DLC_resnet50_TrainAllTheThingsJun28shuffle1_1030000.csv
- Training Trajectories/t16_REC004DLC_resnet50_TrainAllTheThingsJun28shuffle1_1030000.csv
- __MACOSX/Training Trajectories/._t16_REC004DLC_resnet50_TrainAllTheThingsJun28shuffle1_1030000.csv
- Training Trajectories/t20_REC000DLC_resnet50_TrainAllTheThingsJun28shuffle1_1030000.csv
- __MACOSX/Training Trajectories/._t20_REC000DLC_resnet50_TrainAllTheThingsJun28shuffle1_1030000.csv
- Training Trajectories/t1_REC043DLC_resnet50_TrainAllTheThingsJun28shuffle1_1030000.csv
- __MACOSX/Training Trajectories/._t1_REC043DLC_resnet50_TrainAllTheThingsJun28shuffle1_1030000.csv
- Training Trajectories/t5_REC010DLC_resnet50_TrainAllTheThingsJun28shuffle1_1030000.csv
- __MACOSX/Training Trajectories/._t5_REC010DLC_resnet50_TrainAllTheThingsJun28shuffle1_1030000.csv
- Training Trajectories/t25_REC008DLC_resnet50_TrainAllTheThingsJun28shuffle1_1030000.csv
- __MACOSX/Training Trajectories/._t25_REC008DLC_resnet50_TrainAllTheThingsJun28shuffle1_1030000.csv
- Training Trajectories/t13_REC015DLC_resnet50_TrainAllTheThingsJun28shuffle1_1030000.csv
- __MACOSX/Training Trajectories/._t13_REC015DLC_resnet50_TrainAllTheThingsJun28shuffle1_1030000.csv
- Training Trajectories/t25_REC011DLC_resnet50_TrainAllTheThingsJun28shuffle1_1030000.csv
- __MACOSX/Training Trajectories/._t25_REC011DLC_resnet50_TrainAllTheThingsJun28shuffle1_1030000.csv
- Training Trajectories/t4_REC052DLC_resnet50_TrainAllTheThingsJun28shuffle1_1030000.csv
- __MACOSX/Training Trajectories/._t4_REC052DLC_resnet50_TrainAllTheThingsJun28shuffle1_1030000.csv
- Training Trajectories/t20_REC019DLC_resnet50_TrainAllTheThingsJun28shuffle1_1030000.csv
- __MACOSX/Training Trajectories/._t20_REC019DLC_resnet50_TrainAllTheThingsJun28shuffle1_1030000.csv
- Training Trajectories/t5_REC009DLC_resnet50_TrainAllTheThingsJun28shuffle1_1030000.csv
- __MACOSX/Training Trajectories/._t5_REC009DLC_resnet50_TrainAllTheThingsJun28shuffle1_1030000.csv
- Training Trajectories/t5_REC036DLC_resnet50_TrainAllTheThingsJun28shuffle1_1030000.csv
- __MACOSX/Training Trajectories/._t5_REC036DLC_resnet50_TrainAllTheThingsJun28shuffle1_1030000.csv
- Training Trajectories/t5_REC024DLC_resnet50_TrainAllTheThingsJun28shuffle1_1030000.csv
- __MACOSX/Training Trajectories/._t5_REC024DLC_resnet50_TrainAllTheThingsJun28shuffle1_1030000.csv
- Training Trajectories/t1_REC048DLC_resnet50_TrainAllTheThingsJun28shuffle1_1030000.csv
- __MACOSX/Training Trajectories/._t1_REC048DLC_resnet50_TrainAllTheThingsJun28shuffle1_1030000.csv
- Training Trajectories/t25_REC003DLC_resnet50_TrainAllTheThingsJun28shuffle1_1030000.csv
- __MACOSX/Training Trajectories/._t25_REC003DLC_resnet50_TrainAllTheThingsJun28shuffle1_1030000.csv
- Training Trajectories/t4_REC040DLC_resnet50_TrainAllTheThingsJun28shuffle1_1030000.csv
- __MACOSX/Training Trajectories/._t4_REC040DLC_resnet50_TrainAllTheThingsJun28shuffle1_1030000.csv
- Training Trajectories/t13_REC007DLC_resnet50_TrainAllTheThingsJun28shuffle1_1030000.csv
- __MACOSX/Training Trajectories/._t13_REC007DLC_resnet50_TrainAllTheThingsJun28shuffle1_1030000.csv
- Training Trajectories/t18_REC020DLC_resnet50_TrainAllTheThingsJun28shuffle1_1030000.csv
- __MACOSX/Training Trajectories/._t18_REC020DLC_resnet50_TrainAllTheThingsJun28shuffle1_1030000.csv
- Training Trajectories/t1_REC023DLC_resnet50_TrainAllTheThingsJun28shuffle1_1030000.csv
- __MACOSX/Training Trajectories/._t1_REC023DLC_resnet50_TrainAllTheThingsJun28shuffle1_1030000.csv
- Training Trajectories/t19_REC010DLC_resnet50_TrainAllTheThingsJun28shuffle1_1030000.csv
- __MACOSX/Training Trajectories/._t19_REC010DLC_resnet50_TrainAllTheThingsJun28shuffle1_1030000.csv
- Training Trajectories/t12_REC037DLC_resnet50_TrainAllTheThingsJun28shuffle1_1030000.csv
- __MACOSX/Training Trajectories/._t12_REC037DLC_resnet50_TrainAllTheThingsJun28shuffle1_1030000.csv
- Training Trajectories/t17_REC000DLC_resnet50_TrainAllTheThingsJun28shuffle1_1030000.csv
- __MACOSX/Training Trajectories/._t17_REC000DLC_resnet50_TrainAllTheThingsJun28shuffle1_1030000.csv
- Training Trajectories/t12_REC008DLC_resnet50_TrainAllTheThingsJun28shuffle1_1030000.csv
- __MACOSX/Training Trajectories/._t12_REC008DLC_resnet50_TrainAllTheThingsJun28shuffle1_1030000.csv
- Training Trajectories/t4_REC014DLC_resnet50_TrainAllTheThingsJun28shuffle1_1030000.csv
- __MACOSX/Training Trajectories/._t4_REC014DLC_resnet50_TrainAllTheThingsJun28shuffle1_1030000.csv
- Training Trajectories/t21_REC004DLC_resnet50_TrainAllTheThingsJun28shuffle1_1030000.csv
- __MACOSX/Training Trajectories/._t21_REC004DLC_resnet50_TrainAllTheThingsJun28shuffle1_1030000.csv
- Training Trajectories/t4_REC006DLC_resnet50_TrainAllTheThingsJun28shuffle1_1030000.csv
- __MACOSX/Training Trajectories/._t4_REC006DLC_resnet50_TrainAllTheThingsJun28shuffle1_1030000.csv
- Training Trajectories/t17_REC012DLC_resnet50_TrainAllTheThingsJun28shuffle1_1030000.csv
- __MACOSX/Training Trajectories/._t17_REC012DLC_resnet50_TrainAllTheThingsJun28shuffle1_1030000.csv
- Training Trajectories/t12_REC025DLC_resnet50_TrainAllTheThingsJun28shuffle1_1030000.csv
- __MACOSX/Training Trajectories/._t12_REC025DLC_resnet50_TrainAllTheThingsJun28shuffle1_1030000.csv
- Training Trajectories/t19_REC002DLC_resnet50_TrainAllTheThingsJun28shuffle1_1030000.csv
- __MACOSX/Training Trajectories/._t19_REC002DLC_resnet50_TrainAllTheThingsJun28shuffle1_1030000.csv
- Training Trajectories/t4_REC039DLC_resnet50_TrainAllTheThingsJun28shuffle1_1030000.csv
- __MACOSX/Training Trajectories/._t4_REC039DLC_resnet50_TrainAllTheThingsJun28shuffle1_1030000.csv
- Training Trajectories/t1_REC031DLC_resnet50_TrainAllTheThingsJun28shuffle1_1030000.csv
- __MACOSX/Training Trajectories/._t1_REC031DLC_resnet50_TrainAllTheThingsJun28shuffle1_1030000.csv
- Training Trajectories/t11_REC021DLC_resnet50_TrainAllTheThingsJun28shuffle1_1030000.csv
- __MACOSX/Training Trajectories/._t11_REC021DLC_resnet50_TrainAllTheThingsJun28shuffle1_1030000.csv
- Training Trajectories/t9_REC012DLC_resnet50_TrainAllTheThingsJun28shuffle1_1030000.csv
- __MACOSX/Training Trajectories/._t9_REC012DLC_resnet50_TrainAllTheThingsJun28shuffle1_1030000.csv
- Training Trajectories/t2_REC035DLC_resnet50_TrainAllTheThingsJun28shuffle1_1030000.csv
- __MACOSX/Training Trajectories/._t2_REC035DLC_resnet50_TrainAllTheThingsJun28shuffle1_1030000.csv
- Training Trajectories/t22_REC012DLC_resnet50_TrainAllTheThingsJun28shuffle1_1030000.csv
- __MACOSX/Training Trajectories/._t22_REC012DLC_resnet50_TrainAllTheThingsJun28shuffle1_1030000.csv
- Training Trajectories/t3_REC051DLC_resnet50_TrainAllTheThingsJun28shuffle1_1030000.csv
- __MACOSX/Training Trajectories/._t3_REC051DLC_resnet50_TrainAllTheThingsJun28shuffle1_1030000.csv
- Training Trajectories/t7_REC002DLC_resnet50_TrainAllTheThingsJun28shuffle1_1030000.csv
- __MACOSX/Training Trajectories/._t7_REC002DLC_resnet50_TrainAllTheThingsJun28shuffle1_1030000.csv
- Training Trajectories/t14_REC016DLC_resnet50_TrainAllTheThingsJun28shuffle1_1030000.csv
- __MACOSX/Training Trajectories/._t14_REC016DLC_resnet50_TrainAllTheThingsJun28shuffle1_1030000.csv
- Training Trajectories/t14_REC004DLC_resnet50_TrainAllTheThingsJun28shuffle1_1030000.csv
- __MACOSX/Training Trajectories/._t14_REC004DLC_resnet50_TrainAllTheThingsJun28shuffle1_1030000.csv
- Training Trajectories/t2_REC018DLC_resnet50_TrainAllTheThingsJun28shuffle1_1030000.csv
- __MACOSX/Training Trajectories/._t2_REC018DLC_resnet50_TrainAllTheThingsJun28shuffle1_1030000.csv
- Training Trajectories/t27_REC008DLC_resnet50_TrainAllTheThingsJun28shuffle1_1030000.csv
- __MACOSX/Training Trajectories/._t27_REC008DLC_resnet50_TrainAllTheThingsJun28shuffle1_1030000.csv
- Training Trajectories/t22_REC000DLC_resnet50_TrainAllTheThingsJun28shuffle1_1030000.csv
- __MACOSX/Training Trajectories/._t22_REC000DLC_resnet50_TrainAllTheThingsJun28shuffle1_1030000.csv
- Training Trajectories/t3_REC043DLC_resnet50_TrainAllTheThingsJun28shuffle1_1030000.csv
- __MACOSX/Training Trajectories/._t3_REC043DLC_resnet50_TrainAllTheThingsJun28shuffle1_1030000.csv
- Training Trajectories/t7_REC010DLC_resnet50_TrainAllTheThingsJun28shuffle1_1030000.csv
- __MACOSX/Training Trajectories/._t7_REC010DLC_resnet50_TrainAllTheThingsJun28shuffle1_1030000.csv
- Training Trajectories/t2_REC027DLC_resnet50_TrainAllTheThingsJun28shuffle1_1030000.csv
- __MACOSX/Training Trajectories/._t2_REC027DLC_resnet50_TrainAllTheThingsJun28shuffle1_1030000.csv
- Training Trajectories/t9_REC000DLC_resnet50_TrainAllTheThingsJun28shuffle1_1030000.csv
[truncated: 1,402 more entries]
