# Supplementary material for: An automated feeding system for the African killifish reveals the impact of diet on lifespan and allows scalable assessment of associative learning
Source: eLife. 2022 Nov 10;11:e69008. doi: 10.7554/eLife.69008 (PMC9788828; doi:10.7554/eLife.69008)
Supplement: Figure 6—source data 2. [file elife-69008-fig6-data2.zip › Training Trajectories/t11_REC027DLC_resnet50_TrainAllTheThingsJun28shuffle1_1030000.csv]

bodyparts_coords	fishhead_x	fishhead_y	fishhead_likelihood	fishtail_x	fishtail_y	fishtail_likelihood	redlight_x	redlight_y	redlight_likelihood	fooddrop_x	fooddrop_y	fooddrop_likelihood	fishnum	recordingnum
0	269.2591552734375	87.80718231201172	1.0	234.71249389648438	113.53833770751953	0.9988902807235718	647.0633544921875	28.939075469970703	0.0002281665802001953	234.8090362548828	7.004044532775879	0.00017875432968139648	11	027
1	269.7345886230469	87.77217864990234	1.0	273.7694091796875	90.64403533935547	0.0009713470935821533	273.58526611328125	86.56592559814453	8.991360664367676e-5	3.933535575866699	477.4195251464844	4.0858983993530273e-5	11	027
2	269.8641052246094	87.65607452392578	1.0	273.9473876953125	90.64095306396484	0.0006111562252044678	270.81427001953125	92.09392547607422	9.399652481079102e-5	262.271728515625	76.22842407226562	4.234910011291504e-5	11	027
3	269.4202575683594	88.26517486572266	1.0	273.26019287109375	90.71562957763672	0.004139840602874756	264.8677673339844	90.20733642578125	0.00012451410293579102	262.6448974609375	77.842529296875	4.902482032775879e-5	11	027
4	270.1620788574219	88.18020629882812	1.0	273.4418640136719	90.97992706298828	0.0043711066246032715	273.791259765625	87.21731567382812	9.742379188537598e-5	262.9232482910156	77.02751922607422	3.820657730102539e-5	11	027
5	269.9845886230469	87.43827056884766	1.0	273.20635986328125	87.40262603759766	0.0005847513675689697	650.0013427734375	190.0563507080078	9.632110595703125e-5	3.3964180946350098	477.5726013183594	4.404783248901367e-5	11	027
6	270.53570556640625	87.33519744873047	1.0	233.11509704589844	115.57335662841797	0.697885274887085	647.31103515625	107.17808532714844	0.00012999773025512695	4.159239292144775	476.53631591796875	2.2470951080322266e-5	11	027
7	269.52447509765625	87.22587585449219	1.0	0.7623670101165771	31.546960830688477	0.0004875063896179199	265.1970520019531	89.41143798828125	9.372830390930176e-5	252.0461883544922	92.57366943359375	4.166364669799805e-5	11	027
8	269.68109130859375	87.17848205566406	1.0	275.85870361328125	89.32838439941406	0.00016328692436218262	647.25	126.8619384765625	0.00016880035400390625	273.65789794921875	91.2193832397461	3.30805778503418e-5	11	027
9	268.96612548828125	87.49915313720703	1.0	272.9429626464844	90.59659576416016	0.001891106367111206	649.1445922851562	156.95303344726562	9.652972221374512e-5	234.2935028076172	6.388814449310303	4.70578670501709e-5	11	027
10	269.44842529296875	87.64028930664062	1.0	238.47052001953125	112.12357330322266	0.007102280855178833	273.4141540527344	86.59747314453125	6.663799285888672e-5	3.822993516921997	477.1163024902344	3.230571746826172e-5	11	027
11	269.81689453125	87.43159484863281	1.0	272.9477233886719	87.49974060058594	0.0012343227863311768	274.07452392578125	85.76286315917969	0.00010353326797485352	262.6551208496094	76.37079620361328	4.89354133605957e-5	11	027
12	268.4691162109375	87.9830322265625	1.0	273.34588623046875	91.04996490478516	0.0001685619354248047	645.7955932617188	28.790918350219727	0.0001958608627319336	235.21197509765625	5.683450698852539	7.450580596923828e-5	11	027
13	268.33160400390625	87.60372924804688	1.0	4.632490634918213	149.38731384277344	0.0035509467124938965	273.07861328125	86.50135040283203	9.322166442871094e-5	273.00677490234375	91.23294830322266	4.4286251068115234e-5	11	027
14	269.4547119140625	87.37625885009766	1.0	274.0373840332031	90.53202056884766	0.00013074278831481934	264.39862060546875	89.99850463867188	7.572770118713379e-5	273.0260925292969	91.35665130615234	2.5600194931030273e-5	11	027
15	269.17816162109375	87.6458969116211	1.0	231.69793701171875	114.90323638916016	0.009757548570632935	647.6915283203125	317.34710693359375	0.0001481771469116211	262.2262268066406	76.6972885131836	4.380941390991211e-5	11	027
16	270.1399841308594	87.1571273803711	1.0	272.7729797363281	87.35348510742188	0.0028554797172546387	274.1449890136719	85.26383972167969	0.0001646876335144043	273.61517333984375	90.61900329589844	6.93202018737793e-5	11	027
17	268.7610778808594	87.75584411621094	1.0	272.7588806152344	90.77227783203125	0.0007551610469818115	273.32769775390625	86.82891845703125	8.466839790344238e-5	272.9690246582031	91.23139190673828	3.8504600524902344e-5	11	027
18	268.901611328125	87.64153289794922	1.0	273.3883972167969	90.54984283447266	0.00037917494773864746	646.1673583984375	100.82356262207031	5.97834587097168e-5	3.8408896923065186	476.8750305175781	6.243586540222168e-5	11	027
19	270.0075988769531	87.79747009277344	1.0	273.5600891113281	90.71268463134766	0.0008803904056549072	646.9299926757812	31.442720413208008	0.00011548399925231934	262.7132873535156	76.5868911743164	2.9295682907104492e-5	11	027
20	269.0998840332031	87.68500518798828	1.0	273.8356628417969	90.79927825927734	0.00030815601348876953	273.0113220214844	86.79512023925781	9.801983833312988e-5	252.277099609375	91.98265075683594	3.8057565689086914e-5	11	027
21	269.12353515625	88.29853820800781	1.0	273.19268798828125	91.32421112060547	0.0015298128128051758	273.3423767089844	87.57946014404297	9.953975677490234e-5	262.2568664550781	77.63520812988281	5.415081977844238e-5	11	027
22	268.7121276855469	88.63992309570312	0.999999463558197	232.63699340820312	113.0250473022461	0.17542046308517456	270.4659423828125	91.10480499267578	0.00011751055717468262	262.9523620605469	80.1034927368164	7.915496826171875e-5	11	027
23	269.5416259765625	87.4937744140625	1.0	274.0368957519531	90.66427612304688	0.0001156926155090332	647.3142700195312	30.832958221435547	0.0002923905849456787	273.0306396484375	91.17240142822266	2.1725893020629883e-5	11	027
24	269.6417236328125	88.0384521484375	1.0	273.80487060546875	91.07351684570312	0.0011938512325286865	265.03955078125	90.22374725341797	0.00012567639350891113	267.19677734375	95.56320190429688	5.099177360534668e-5	11	027
25	269.8617248535156	87.0770034790039	1.0	2.815150737762451	147.93650817871094	0.0001646280288696289	273.6826477050781	85.90251922607422	7.2479248046875e-5	3.637324810028076	477.59429931640625	4.914402961730957e-5	11	027
26	269.2449035644531	87.23971557617188	1.0	273.56024169921875	90.35979461669922	0.000417560338973999	544.3582763671875	206.5603790283203	1.0	542.4186401367188	207.53662109375	0.0006738007068634033	11	027
27	270.1320495605469	87.29427337646484	1.0	274.0722961425781	89.82354736328125	0.00216713547706604	543.5335083007812	205.46466064453125	1.0	539.6486206054688	205.12701416015625	0.0006699264049530029	11	027
28	269.6330261230469	87.45572662353516	1.0	274.08013916015625	90.7705307006836	0.00023254752159118652	543.8975219726562	205.58203125	1.0	539.6597290039062	205.77845764160156	0.0005327165126800537	11	027
29	269.23223876953125	87.614501953125	1.0	273.3404846191406	90.59493255615234	0.000946342945098877	543.7410278320312	205.8456268310547	1.0	540.1016235351562	205.6818084716797	0.0008302927017211914	11	027
30	269.2269592285156	88.32425689697266	1.0	273.0141906738281	91.50519561767578	0.0007474720478057861	543.6927490234375	205.6995849609375	1.0	540.0250854492188	205.39059448242188	0.0007639527320861816	11	027
31	269.41162109375	87.57029724121094	1.0	273.2832946777344	90.40235137939453	0.00400620698928833	543.9414672851562	204.93218994140625	1.0	543.4779052734375	206.2219696044922	0.0007994771003723145	11	027
32	268.03741455078125	88.01787567138672	1.0	272.44097900390625	91.08708953857422	0.0015580058097839355	543.54443359375	205.68240356445312	1.0	539.4022827148438	205.86697387695312	0.0004318058490753174	11	027
33	268.48828125	87.970458984375	1.0	230.60682678222656	117.04523468017578	0.041766226291656494	543.5552368164062	205.4414520263672	1.0	541.1264038085938	205.39822387695312	0.0005671977996826172	11	027
34	269.5895080566406	87.7616195678711	1.0	273.5657958984375	90.50162506103516	0.0008287727832794189	543.3759155273438	205.52366638183594	1.0	539.2277221679688	205.07720947265625	0.0005973279476165771	11	027
35	269.4263916015625	88.024169921875	1.0	273.1708984375	90.61354064941406	0.008302688598632812	543.986328125	205.90675354003906	1.0	543.4771728515625	206.8479766845703	0.0009143054485321045	11	027
36	273.4722900390625	85.65995025634766	1.0	237.78271484375	115.98011016845703	0.35039010643959045	543.310546875	205.75917053222656	1.0	539.3815307617188	205.57359313964844	0.0004973411560058594	11	027
37	284.2328186035156	81.70269012451172	1.0	251.8419647216797	119.14715576171875	0.5414465665817261	544.1843872070312	205.4463653564453	1.0	540.1176147460938	205.23361206054688	0.0006735622882843018	11	027
38	288.5954284667969	79.7142105102539	1.0	260.8785400390625	112.53096771240234	0.9696649312973022	543.7726440429688	205.1663818359375	1.0	539.9539184570312	204.86366271972656	0.0005085468292236328	11	027
39	293.22711181640625	78.69628143310547	1.0	261.52825927734375	115.41312408447266	0.2219855785369873	544.25244140625	205.51702880859375	1.0	540.1967163085938	205.43040466308594	0.0005944669246673584	11	027
40	297.6382751464844	76.38935852050781	1.0	265.976806640625	113.39027404785156	0.9996811151504517	543.4815673828125	205.55935668945312	1.0	539.7359008789062	205.49700927734375	0.0005598366260528564	11	027
41	301.0107421875	75.89488220214844	1.0	268.3650817871094	115.0239486694336	0.9996825456619263	544.130126953125	206.01150512695312	1.0	540.0943603515625	205.91015625	0.0007654428482055664	11	027
42	304.0389404296875	76.2194595336914	1.0	270.85986328125	113.54075622558594	0.9999990463256836	543.4838256835938	206.31478881835938	1.0	539.9822387695312	206.4559783935547	0.0009299516677856445	11	027
43	305.6929626464844	75.34263610839844	1.0	272.34710693359375	112.50716400146484	0.9996483325958252	544.3103637695312	205.7952423095703	1.0	540.1567993164062	205.31739807128906	0.0005606710910797119	11	027
44	307.36334228515625	75.69560241699219	1.0	276.3121643066406	112.5344009399414	0.9999979734420776	543.4775390625	205.28125	1.0	541.2002563476562	205.7999725341797	0.0006350576877593994	11	027
45	310.3213806152344	74.60124206542969	1.0	277.505615234375	111.67198181152344	0.9999984502792358	543.696044921875	205.83502197265625	1.0	539.6297607421875	205.79283142089844	0.0005649924278259277	11	027
46	311.7682800292969	75.46422576904297	1.0	279.0153503417969	112.55755615234375	0.9993351697921753	544.3048095703125	205.07310485839844	1.0	539.8070678710938	205.11793518066406	0.0004075169563293457	11	027
47	314.87615966796875	74.34786987304688	1.0	281.5354309082031	110.40190124511719	0.999914824962616	543.916015625	205.2004852294922	1.0	540.0942993164062	205.4441375732422	0.0006573200225830078	11	027
48	316.848388671875	74.28407287597656	1.0	281.2408752441406	111.66869354248047	0.9999859929084778	543.663330078125	205.76495361328125	1.0	281.1651916503906	112.35094451904297	0.0005346238613128662	11	027
49	319.8116455078125	73.69303894042969	1.0	285.59716796875	109.38910675048828	0.9999386072158813	543.5443725585938	205.0341033935547	1.0	539.413818359375	205.29052734375	0.0004207193851470947	11	027
50	322.49957275390625	72.20957946777344	1.0	287.8833312988281	109.7809829711914	0.9999990463256836	543.7047729492188	205.28167724609375	1.0	543.5940551757812	206.4053497314453	0.0008991658687591553	11	027
51	325.55438232421875	71.82489776611328	1.0	291.72119140625	107.73590087890625	0.9999975562095642	543.8898315429688	205.5393524169922	1.0	540.1161499023438	205.77410888671875	0.0006402134895324707	11	027
52	328.7852783203125	71.04594421386719	1.0	293.2452392578125	109.5918197631836	0.13780197501182556	544.0870361328125	205.55332946777344	1.0	539.9989013671875	205.49998474121094	0.0006116926670074463	11	027
53	332.80926513671875	70.84136199951172	1.0	297.1885681152344	107.00458526611328	0.9999788999557495	543.9920654296875	205.7308349609375	1.0	539.7971801757812	205.91831970214844	0.0004588663578033447	11	027
54	337.3562927246094	68.01480865478516	1.0	299.8711242675781	104.03717041015625	0.9999994039535522	543.8555908203125	206.46951293945312	1.0	542.3533325195312	205.97833251953125	0.0010412931442260742	11	027
55	339.8167724609375	67.00161743164062	1.0	305.935546875	100.92426300048828	0.9999998807907104	543.8419799804688	205.85440063476562	1.0	541.1724853515625	206.2515869140625	0.0005364418029785156	11	027
56	342.3302917480469	66.3279800415039	1.0	465.7872314453125	71.81004333496094	0.9737528562545776	543.2638549804688	206.19540405273438	1.0	539.6885375976562	205.9163055419922	0.0007037818431854248	11	027
57	345.7671813964844	64.87763977050781	1.0	313.0809326171875	100.7159423828125	0.999985933303833	543.9237670898438	205.98312377929688	1.0	541.417724609375	205.84349060058594	0.0005308091640472412	11	027
58	346.7464904785156	64.3310775756836	1.0	319.9709167480469	97.06464385986328	0.9598855376243591	543.723388671875	205.54849243164062	1.0	542.937744140625	206.85968017578125	0.0008573532104492188	11	027
59	348.7401428222656	63.83015060424805	1.0	323.24798583984375	93.69686889648438	0.0024852454662323	543.6778564453125	205.50184631347656	1.0	539.64501953125	205.6780548095703	0.00044405460357666016	11	027
60	349.54949951171875	63.495269775390625	1.0	323.42291259765625	97.30292510986328	0.99578458070755	544.5848388671875	205.63345336914062	1.0	540.3093872070312	205.7975616455078	0.00038933753967285156	11	027
61	350.75543212890625	63.82220458984375	1.0	324.91986083984375	96.24101257324219	0.9999830722808838	543.6383056640625	205.32455444335938	1.0	539.9501953125	205.2530517578125	0.0007952749729156494	11	027
62	351.854736328125	63.524600982666016	1.0	327.08380126953125	97.96166229248047	0.986971914768219	543.7293701171875	205.80203247070312	1.0	539.4686279296875	205.8734893798828	0.0005316436290740967	11	027
63	352.6139221191406	63.05577087402344	1.0	326.826171875	97.04295349121094	0.9785839319229126	543.8837890625	205.59243774414062	1.0	540.0144653320312	205.84188842773438	0.0005964338779449463	11	027
64	352.67169189453125	62.982242584228516	1.0	324.24737548828125	100.36689758300781	0.9895966649055481	544.33203125	205.62942504882812	1.0	540.0946044921875	205.78057861328125	0.0004948675632476807	11	027
65	353.31573486328125	63.18246078491211	1.0	325.90631103515625	99.4627456665039	1.0	543.6687622070312	205.44879150390625	1.0	539.6824951171875	205.42311096191406	0.0005735158920288086	11	027
66	353.15313720703125	63.65034484863281	1.0	328.0937805175781	99.10779571533203	0.999998927116394	543.7535400390625	205.0279083251953	1.0	539.56640625	204.98460388183594	0.0006062686443328857	11	027
67	353.94873046875	63.422794342041016	1.0	325.9410705566406	99.67928314208984	1.0	543.9298095703125	206.02224731445312	1.0	540.112060546875	205.99899291992188	0.0009407699108123779	11	027
68	353.89947509765625	63.058433532714844	1.0	330.0732727050781	97.1477279663086	0.9999891519546509	544.0804443359375	205.79017639160156	1.0	542.4479370117188	205.50717163085938	0.0006780326366424561	11	027
69	354.46295166015625	63.084266662597656	1.0	328.4703369140625	97.42842864990234	0.9999980926513672	543.8300170898438	205.9147491455078	1.0	543.2085571289062	207.13510131835938	0.00091591477394104	11	027
70	355.61773681640625	62.88602828979492	1.0	328.014892578125	98.30097961425781	0.9868865013122559	544.0360107421875	205.27920532226562	1.0	539.682861328125	205.33164978027344	0.0005345940589904785	11	027
71	356.40887451171875	62.564048767089844	1.0	330.56146240234375	97.02503967285156	0.994019091129303	543.9662475585938	205.55271911621094	1.0	541.4262084960938	205.47946166992188	0.000594794750213623	11	027
72	356.5670471191406	62.05911636352539	1.0	329.7104187011719	97.404541015625	0.9969198703765869	544.154296875	205.9419708251953	1.0	539.8920288085938	205.7930145263672	0.0005361735820770264	11	027
73	357.1682434082031	62.236270904541016	1.0	332.1880798339844	98.52665710449219	0.9752613306045532	544.2423706054688	205.6228790283203	1.0	541.568603515625	205.6891632080078	0.0006033778190612793	11	027
74	357.67474365234375	62.18278503417969	1.0	454.72467041015625	65.46105194091797	0.9692863821983337	543.7672119140625	206.1041717529297	1.0	539.9193725585938	206.00469970703125	0.0005791783332824707	11	027
75	359.62445068359375	61.515594482421875	1.0	332.3359069824219	98.18952178955078	0.9958397150039673	543.7796630859375	205.9639434814453	1.0	539.755615234375	206.08705139160156	0.0004699230194091797	11	027
76	359.8718566894531	61.609214782714844	1.0	453.9986572265625	64.83419799804688	0.9987432956695557	543.68896484375	205.44317626953125	1.0	539.6679077148438	205.5244598388672	0.0005686581134796143	11	027
77	362.2669372558594	63.82887649536133	0.9999998807907104	452.4183654785156	66.56263732910156	0.9997720718383789	543.9414672851562	205.81224060058594	1.0	446.18341064453125	69.91316223144531	0.00045302510261535645	11	027
78	363.8719787597656	62.39980697631836	1.0	452.621337890625	67.61541748046875	0.9999988079071045	543.8663330078125	206.13851928710938	1.0	541.2327270507812	206.12081909179688	0.0006285607814788818	11	027
79	366.6942443847656	62.58671951293945	1.0	450.8575439453125	66.68907165527344	0.9995967745780945	544.029052734375	206.02525329589844	1.0	539.9794921875	206.08973693847656	0.0005150139331817627	11	027
80	368.8878479003906	62.006431579589844	1.0	448.87030029296875	65.08995819091797	0.9999648332595825	543.5432739257812	205.28221130371094	1.0	541.8999633789062	204.84579467773438	0.0005750954151153564	11	027
81	371.0005187988281	61.824222564697266	1.0	448.48748779296875	67.19701385498047	0.9927540421485901	543.767333984375	205.69656372070312	1.0	539.5160522460938	205.79205322265625	0.0004184544086456299	11	027
82	373.3355407714844	59.954280853271484	1.0	449.1465759277344	64.68402862548828	0.014335662126541138	543.9745483398438	206.09283447265625	1.0	543.2421264648438	207.1648712158203	0.0004032254219055176	11	027
83	375.4264221191406	60.073307037353516	1.0	447.9834899902344	63.97527313232422	0.055352985858917236	543.8488159179688	205.663818359375	1.0	539.8428955078125	205.64544677734375	0.0004589259624481201	11	027
84	376.7009582519531	60.23418045043945	1.0	450.14227294921875	65.6243896484375	0.0183945894241333	543.7061767578125	205.04959106445312	1.0	540.9246826171875	204.97518920898438	0.00043389201164245605	11	027
85	377.9989013671875	58.93242645263672	0.9999999403953552	449.0140380859375	61.744876861572266	0.3425278961658478	544.2525634765625	205.08030700683594	1.0	540.1350708007812	205.36505126953125	0.0006215572357177734	11	027
86	378.8534240722656	59.16548538208008	1.0	450.0171813964844	62.44086837768555	0.010985106229782104	543.053466796875	205.51364135742188	1.0	543.5715942382812	206.8802490234375	0.0008260011672973633	11	027
87	378.1959228515625	58.74235534667969	1.0	450.114013671875	61.520450592041016	0.09583595395088196	543.9718017578125	205.83544921875	1.0	541.55419921875	205.84837341308594	0.0008192658424377441	11	027
88	379.5050964355469	58.058197021484375	1.0	449.53692626953125	63.06564712524414	0.5076261162757874	543.5733642578125	205.5903778076172	1.0	542.2263793945312	207.07762145996094	0.00110703706741333	11	027
89	379.696044921875	58.16397476196289	1.0	449.716796875	61.87434005737305	0.0020819902420043945	543.7955322265625	205.62673950195312	1.0	539.940673828125	205.61167907714844	0.0008755028247833252	11	027
90	380.07708740234375	57.899662017822266	1.0	352.2712097167969	90.5465316772461	0.014158189296722412	543.500732421875	205.511962890625	1.0	539.1248779296875	205.76193237304688	0.0005266368389129639	11	027
91	380.0201721191406	57.52244186401367	1.0	349.66790771484375	91.69738006591797	0.9993717670440674	543.3553466796875	205.590576171875	1.0	539.6276245117188	205.56985473632812	0.0005861222743988037	11	027
92	380.2684020996094	58.26809310913086	1.0	350.7154846191406	91.47652435302734	0.9997333288192749	544.149169921875	205.18466186523438	1.0	540.096923828125	205.41043090820312	0.0005556344985961914	11	027
93	379.5416259765625	57.5766487121582	1.0	446.95245361328125	65.09162902832031	0.7801810503005981	544.1123657226562	205.3892822265625	1.0	539.8726196289062	205.28619384765625	0.0005374252796173096	11	027
94	380.2289123535156	57.01573944091797	1.0	4.857120513916016	145.8807373046875	0.26116591691970825	543.9078979492188	206.00057983398438	1.0	543.6143188476562	207.1715087890625	0.0004407167434692383	11	027
95	380.6041564941406	57.3148193359375	1.0	349.89453125	93.6070556640625	0.7606974840164185	544.0130615234375	205.52737426757812	1.0	539.72607421875	205.3729705810547	0.0005384087562561035	11	027
96	380.47747802734375	57.042518615722656	1.0	351.6868896484375	92.79976654052734	0.9978544116020203	543.782958984375	206.00808715820312	1.0	539.7467041015625	205.88458251953125	0.0006226897239685059	11	027
97	381.01947021484375	57.18544387817383	1.0	448.0524597167969	64.0169906616211	0.0043190717697143555	544.4932250976562	205.71878051757812	1.0	540.2304077148438	205.83265686035156	0.0004252493381500244	11	027
98	380.94097900390625	57.29356384277344	1.0	449.8053894042969	61.69387435913086	0.00844910740852356	544.1763305664062	205.86639404296875	1.0	539.8428955078125	205.67079162597656	0.0005567967891693115	11	027
99	380.913330078125	57.463829040527344	1.0	447.737060546875	64.3382568359375	0.06388846039772034	543.7471313476562	205.30796813964844	1.0	539.697998046875	204.7826690673828	0.0005723536014556885	11	027
100	380.83087158203125	57.29693603515625	1.0	448.8785705566406	61.02012252807617	0.16885730624198914	544.0989379882812	205.6460418701172	1.0	540.14697265625	205.33584594726562	0.0006361007690429688	11	027
101	381.1217041015625	57.4508056640625	1.0	447.8674621582031	64.18019104003906	0.07372415065765381	543.6703491210938	205.25946044921875	1.0	541.82080078125	206.1620330810547	0.0010625720024108887	11	027
102	381.7684020996094	56.87235641479492	1.0	446.9057312011719	60.50385665893555	0.47232815623283386	544.1290283203125	205.5594482421875	1.0	539.9757080078125	205.4845733642578	0.0005765855312347412	11	027
103	382.32171630859375	56.0225830078125	1.0	447.2151794433594	64.391357421875	0.14304444193840027	543.603515625	205.61248779296875	1.0	540.2544555664062	205.6908721923828	0.0008966624736785889	11	027
104	382.75616455078125	56.13692092895508	1.0	355.1772155761719	91.67311096191406	0.43344298005104065	544.0944213867188	205.79502868652344	1.0	540.1636962890625	205.63194274902344	0.0007328689098358154	11	027
105	384.4738464355469	55.68657684326172	1.0	449.0000915527344	59.67462158203125	0.003321021795272827	543.1102294921875	205.765380859375	1.0	539.5	205.4691162109375	0.0009609758853912354	11	027
106	385.9322204589844	55.10466003417969	1.0	462.65478515625	93.51509857177734	0.0011073052883148193	544.2568359375	206.20069885253906	1.0	540.2692260742188	206.23072814941406	0.00046703219413757324	11	027
107	387.7457275390625	54.15333938598633	1.0	447.4829406738281	58.498050689697266	0.05334925651550293	543.7492065429688	205.79522705078125	1.0	539.8038940429688	205.50868225097656	0.0006260871887207031	11	027
108	391.0213928222656	54.30347442626953	1.0	443.86676025390625	57.26846694946289	0.05380880832672119	543.72265625	205.7536163330078	1.0	539.9119873046875	205.29603576660156	0.0009431838989257812	11	027
109	393.48809814453125	54.62950897216797	1.0	446.8861389160156	59.31610107421875	0.031499892473220825	544.23681640625	205.84552001953125	1.0	540.2992553710938	205.76992797851562	0.0006691217422485352	11	027
110	395.00140380859375	54.70195388793945	1.0	442.7541198730469	56.376102447509766	0.019560575485229492	543.0994262695312	205.4627227783203	1.0	539.71728515625	204.8772430419922	0.0008133649826049805	11	027
111	395.9526062011719	52.38756561279297	1.0	451.2508850097656	79.66288757324219	0.0003209114074707031	544.1407470703125	205.67608642578125	1.0	541.9657592773438	206.83425903320312	0.0005859434604644775	11	027
112	397.8265686035156	51.623191833496094	1.0	5.743927955627441	161.3397979736328	0.001116037368774414	544.294677734375	205.71189880371094	1.0	540.29833984375	205.77662658691406	0.0005206167697906494	11	027
113	398.80401611328125	51.22798156738281	1.0	5.15336799621582	147.8673553466797	0.002099663019180298	543.40966796875	205.72943115234375	1.0	540.8008422851562	205.71954345703125	0.0004715919494628906	11	027
114	399.7312316894531	49.90055465698242	1.0	3.2809038162231445	144.28953552246094	0.003175109624862671	544.5581665039062	205.4620361328125	1.0	543.4285888671875	206.625732421875	0.0006605386734008789	11	027
115	400.4153747558594	48.73759460449219	1.0	4.995241165161133	149.53285217285156	0.0009720027446746826	543.3839111328125	205.7159423828125	1.0	539.9349975585938	205.69309997558594	0.0007974505424499512	11	027
116	401.0421447753906	49.22161865234375	1.0	543.1793212890625	206.4897918701172	0.0002842247486114502	543.294189453125	205.77488708496094	0.9999999403953552	543.4176635742188	206.8189697265625	0.0011910498142242432	11	027
117	401.9638366699219	48.735809326171875	1.0	5.732560157775879	139.2242889404297	0.002971947193145752	544.279296875	205.72171020507812	1.0	540.3419189453125	205.44386291503906	0.0007058084011077881	11	027
118	404.31201171875	49.52058410644531	1.0	405.5464172363281	52.539466857910156	0.0002421736717224121	543.9692993164062	205.89996337890625	1.0	540.2421875	205.59950256347656	0.0005935728549957275	11	027
119	403.7041931152344	49.040077209472656	1.0	404.8604736328125	52.26765060424805	0.00013908743858337402	544.21044921875	205.73031616210938	1.0	540.4988403320312	205.3196258544922	0.0005823373794555664	11	027
120	403.1506042480469	47.87900924682617	1.0	403.1813049316406	51.236167907714844	0.0006614923477172852	543.7029418945312	206.095703125	1.0	540.09326171875	205.9269561767578	0.0008364021778106689	11	027
121	403.3122253417969	46.21113967895508	1.0	400.2823791503906	50.19797134399414	0.00033929944038391113	543.9070434570312	205.66738891601562	1.0	390.89129638671875	35.58108901977539	0.0006166398525238037	11	027
122	403.556884765625	45.86656188964844	1.0	400.206298828125	49.71251678466797	0.0002868771553039551	544.0557861328125	205.58995056152344	1.0	393.2409973144531	53.604270935058594	0.0005800724029541016	11	027
123	403.9332580566406	44.64116668701172	1.0	3.5826268196105957	145.98046875	0.00020459294319152832	544.115966796875	205.90933227539062	1.0	540.0084838867188	205.83656311035156	0.0005779564380645752	11	027
124	404.1818542480469	43.34284591674805	1.0	2.855839729309082	199.3242950439453	0.00032773613929748535	544.0758666992188	205.97116088867188	1.0	394.4976501464844	36.118675231933594	0.0007320642471313477	11	027
125	403.53265380859375	42.37627029418945	1.0	545.727294921875	207.8351287841797	0.0001125633716583252	543.680419921875	205.9874267578125	1.0	393.57867431640625	34.50818634033203	0.006742954254150391	11	027
126	405.459716796875	41.22526550292969	1.0	545.7461547851562	206.9588623046875	0.00013059377670288086	543.5967407226562	204.6736602783203	1.0	393.90716552734375	34.920501708984375	0.0009065568447113037	11	027
127	406.4299011230469	40.76352310180664	1.0	3.379002332687378	132.4592742919922	0.0002975165843963623	543.9889526367188	205.29959106445312	1.0	395.1957702636719	35.335227966308594	0.0007787048816680908	11	027
128	406.6612548828125	40.49250411987305	1.0	546.0420532226562	206.61756896972656	0.00019669532775878906	543.9303588867188	204.3941192626953	1.0	539.7860107421875	204.43040466308594	0.0006881952285766602	11	027
129	407.87744140625	40.19967269897461	1.0	4.393965244293213	152.96322631835938	0.0017648637294769287	543.7594604492188	206.1854248046875	1.0	543.4762573242188	206.88070678710938	0.0010622143745422363	11	027
130	408.2952575683594	44.52907943725586	1.0	409.0968017578125	47.49058151245117	0.000380098819732666	544.0187377929688	204.8146514892578	1.0	401.2793884277344	36.09501647949219	0.0012089014053344727	11	027
131	414.6639404296875	49.83245086669922	0.999448299407959	2.853830337524414	145.04000854492188	0.00028899312019348145	543.764892578125	206.51263427734375	1.0	540.0781860351562	205.9475860595703	0.0006809830665588379	11	027
132	416.44134521484375	51.01587677001953	0.39914703369140625	1.7620179653167725	129.98731994628906	0.0004068911075592041	543.6661376953125	205.57559204101562	1.0	541.2349243164062	205.73602294921875	0.0006123781204223633	11	027
133	420.52569580078125	57.587196350097656	0.007785826921463013	4.367733955383301	147.98202514648438	0.0012326538562774658	543.8746337890625	205.8524169921875	1.0	539.946533203125	205.8715362548828	0.0006113052368164062	11	027
134	6.644879341125488	482.10540771484375	0.000167161226272583	402.90106201171875	61.40937042236328	0.19684025645256042	544.2160034179688	205.92762756347656	1.0	540.325439453125	206.03488159179688	0.0004101693630218506	11	027
135	432.2158508300781	67.38925170898438	0.0007375776767730713	3.789832353591919	194.17376708984375	0.0007047653198242188	544.323486328125	205.46109008789062	1.0	540.3829345703125	205.31927490234375	0.0006251931190490723	11	027
136	455.51318359375	63.71598815917969	0.0009992420673370361	452.8860168457031	64.6471176147461	0.9999955892562866	543.2976684570312	205.6289825439453	0.9999998807907104	541.6968383789062	206.61753845214844	0.000821530818939209	11	027
137	449.96246337890625	68.51905822753906	0.11404445767402649	450.8126220703125	69.23484802246094	0.9833701252937317	543.3887329101562	205.88894653320312	1.0	543.3145751953125	206.86659240722656	0.0005974173545837402	11	027
138	435.7560729980469	96.45396423339844	0.16491085290908813	453.525634765625	71.7977066040039	0.9405244588851929	543.7518310546875	205.4669189453125	1.0	542.5637817382812	204.3234100341797	0.0008029639720916748	11	027
139	436.79412841796875	97.63182830810547	0.9990972280502319	454.9876708984375	75.69230651855469	0.9999841451644897	543.7367553710938	205.5612335205078	1.0	541.397216796875	206.5079345703125	0.0007592141628265381	11	027
140	438.2754211425781	100.34474182128906	0.9999535083770752	455.7309875488281	81.51436614990234	0.9999954104423523	544.4531860351562	205.52195739746094	1.0	543.8428344726562	206.348388671875	0.0006371736526489258	11	027
141	438.768310546875	104.60063934326172	0.9995892643928528	456.9945068359375	83.21349334716797	0.9999711513519287	544.0347290039062	205.10755920410156	1.0	539.9165649414062	204.98947143554688	0.00063362717628479	11	027
142	436.8299255371094	110.9558334350586	0.9998683929443359	458.9701232910156	82.9211654663086	0.9977968335151672	543.9041748046875	205.55349731445312	1.0	539.8314208984375	205.59951782226562	0.0004673302173614502	11	027
143	437.1653747558594	113.27997589111328	0.9999999403953552	458.8609313964844	82.57963562011719	0.9992160797119141	543.449951171875	205.08450317382812	1.0	539.3621826171875	205.14930725097656	0.00044789910316467285	11	027
144	437.2271423339844	115.4691390991211	1.0	402.1570129394531	86.64055633544922	0.8177634477615356	543.9021606445312	205.05349731445312	1.0	539.767822265625	204.86154174804688	0.000545203685760498	11	027
145	436.9738464355469	118.19621276855469	1.0	401.53607177734375	88.93951416015625	0.9995546340942383	543.927734375	205.1486358642578	1.0	539.776611328125	205.0360107421875	0.0005863606929779053	11	027
146	436.8520202636719	120.33660888671875	1.0	400.37445068359375	90.50865936279297	0.9999994039535522	544.1727294921875	205.80322265625	1.0	540.1341552734375	205.51414489746094	0.0007134079933166504	11	027
147	436.3675842285156	120.29061889648438	0.9999994039535522	396.74627685546875	94.1552505493164	0.9991472959518433	543.5654296875	205.7808380126953	1.0	539.5936279296875	205.78456115722656	0.0005716681480407715	11	027
148	436.79534912109375	121.83610534667969	1.0	398.4926452636719	91.7437973022461	0.9999999403953552	544.3911743164062	204.75845336914062	1.0	540.07958984375	204.86546325683594	0.000535428524017334	11	027
149	436.3483581542969	123.28790283203125	0.9999996423721313	398.562744140625	93.0069808959961	0.9999999403953552	544.3508911132812	205.5440216064453	1.0	540.2590942382812	205.6224365234375	0.00044423341751098633	11	027
150	436.76129150390625	123.15392303466797	0.9999998211860657	399.3025207519531	93.32747650146484	1.0	544.4246215820312	204.82400512695312	1.0	540.3873901367188	205.0242919921875	0.0006839334964752197	11	027
151	436.078369140625	124.41352081298828	0.9999998211860657	397.1761169433594	93.45330047607422	0.9999998807907104	544.1707763671875	205.74188232421875	1.0	540.2532958984375	205.78089904785156	0.0007145404815673828	11	027
152	436.12933349609375	125.37322998046875	1.0	398.4040832519531	94.15381622314453	1.0	543.7039794921875	205.35386657714844	1.0	539.4171142578125	205.5678253173828	0.0005027651786804199	11	027
153	435.5880432128906	126.7571792602539	1.0	397.65643310546875	93.45207977294922	0.9999999403953552	544.218994140625	205.37413024902344	1.0	539.9923706054688	205.32652282714844	0.0005850493907928467	11	027
154	435.82257080078125	127.76541137695312	0.9999998807907104	396.30841064453125	94.0025863647461	0.9999998807907104	543.5567626953125	206.1534881591797	1.0	539.7655029296875	205.9824676513672	0.0009077191352844238	11	027
155	435.34356689453125	128.83206176757812	1.0	395.113525390625	93.35350036621094	0.999995231628418	544.4926147460938	205.04470825195312	1.0	540.3655395507812	205.0728759765625	0.0006334483623504639	11	027
156	436.1090087890625	129.29624938964844	1.0	397.02130126953125	96.76637268066406	1.0	543.982177734375	205.78903198242188	1.0	539.851806640625	205.7872772216797	0.0005518198013305664	11	027
157	435.30810546875	129.36410522460938	1.0	396.85809326171875	96.83468627929688	1.0	543.165283203125	205.31666564941406	1.0	539.7875366210938	205.10781860351562	0.0009676814079284668	11	027
158	435.5086975097656	130.7787322998047	1.0	396.7815246582031	96.34520721435547	1.0	543.4712524414062	205.85935974121094	1.0	543.2586669921875	206.92752075195312	0.0019395053386688232	11	027
159	435.3816223144531	133.2910614013672	1.0	397.07318115234375	96.91092681884766	1.0	543.7611694335938	205.8217010498047	1.0	541.3460693359375	205.2996063232422	0.0006518065929412842	11	027
160	434.94708251953125	133.4474639892578	1.0	397.1168518066406	98.3290786743164	1.0	543.8436889648438	205.67160034179688	1.0	539.9141845703125	205.71865844726562	0.0008963048458099365	11	027
161	433.8628845214844	135.25399780273438	1.0	393.2353820800781	96.0927963256836	0.9999997615814209	544.2225952148438	205.56521606445312	1.0	540.348388671875	205.7484130859375	0.0006264746189117432	11	027
162	433.7736511230469	136.58082580566406	1.0	394.56304931640625	98.02143859863281	0.9999999403953552	544.0523681640625	205.5323944091797	0.9999999403953552	540.2801513671875	205.40573120117188	0.0009123384952545166	11	027
163	433.3638610839844	138.4588623046875	1.0	393.4084777832031	96.73095703125	1.0	544.0120849609375	205.18536376953125	1.0	540.2447509765625	205.17892456054688	0.0008177757263183594	11	027
164	433.644287109375	140.55125427246094	1.0	396.545654296875	98.48302459716797	1.0	543.5377807617188	205.50350952148438	1.0	539.2684936523438	205.69859313964844	0.0005089938640594482	11	027
165	433.257568359375	141.5611114501953	1.0	394.6408996582031	96.11100006103516	0.9999997615814209	544.1329345703125	205.34217834472656	1.0	543.024169921875	206.48033142089844	0.0005491375923156738	11	027
166	433.6799621582031	143.41798400878906	1.0	395.24365234375	99.22940063476562	1.0	543.8145751953125	205.87094116210938	1.0	539.6426391601562	205.9293975830078	0.00045377016067504883	11	027
167	433.81689453125	144.7734832763672	1.0	390.8053283691406	96.96472930908203	1.0	543.8785400390625	204.96603393554688	1.0	540.0186157226562	205.00885009765625	0.0007231533527374268	11	027
168	432.9905090332031	146.1304931640625	1.0	392.7929992675781	98.66810607910156	0.9999958276748657	544.1537475585938	205.71177673339844	1.0	540.2096557617188	205.21978759765625	0.0007440447807312012	11	027
169	433.334228515625	146.59568786621094	1.0	396.6523132324219	105.69933319091797	0.9999995231628418	544.0869750976562	205.0288848876953	1.0	539.79541015625	205.17042541503906	0.0005050897598266602	11	027
170	432.8341369628906	148.780517578125	1.0	391.6111145019531	99.9688720703125	0.9999986290931702	544.3790893554688	205.64866638183594	1.0	543.3234252929688	206.531982421875	0.0011016428470611572	11	027
171	432.55303955078125	150.5626220703125	1.0	392.58148193359375	103.00117492675781	0.9999946355819702	544.2702026367188	205.4275360107422	1.0	539.9854125976562	205.55569458007812	0.0005278587341308594	11	027
172	431.88372802734375	151.3935546875	1.0	392.83447265625	101.57585144042969	0.9999985694885254	544.2145385742188	205.51634216308594	1.0	540.20068359375	205.5148162841797	0.0006502866744995117	11	027
173	431.9853210449219	152.3815460205078	1.0	394.2218017578125	106.7802734375	0.9999976754188538	544.2562255859375	205.38401794433594	1.0	540.3953247070312	205.44493103027344	0.0008807480335235596	11	027
174	431.9706115722656	153.02857971191406	1.0	392.503173828125	107.23979949951172	0.9999995827674866	543.8114013671875	205.26779174804688	1.0	539.6717529296875	205.09542846679688	0.0004950165748596191	11	027
175	431.495361328125	156.28221130371094	1.0	390.9683532714844	104.56995391845703	0.999997615814209	543.9927368164062	205.12213134765625	1.0	540.1224365234375	205.34901428222656	0.0007485747337341309	11	027
176	432.32342529296875	157.79605102539062	1.0	394.14874267578125	112.03348541259766	0.9949269890785217	543.8614501953125	205.44583129882812	1.0	539.6427612304688	205.44325256347656	0.0005531907081604004	11	027
177	431.5921630859375	159.51136779785156	1.0	392.59674072265625	110.58740234375	0.9999687671661377	544.3807373046875	206.04331970214844	1.0	540.3685913085938	206.07528686523438	0.0006593763828277588	11	027
178	431.6280822753906	161.4361114501953	1.0	391.5077819824219	112.08245849609375	0.9999997019767761	543.6416625976562	205.6887969970703	1.0	539.7424926757812	205.70372009277344	0.0006092488765716553	11	027
179	430.9213562011719	161.86798095703125	1.0	393.831298828125	115.3403091430664	0.9999906420707703	543.3229370117188	204.7721405029297	1.0	539.3428955078125	204.41897583007812	0.0007026493549346924	11	027
180	430.7982177734375	162.90855407714844	1.0	391.0545349121094	112.94376373291016	1.0	544.2394409179688	204.66282653808594	1.0	540.1474609375	204.79214477539062	0.0005869865417480469	11	027
181	430.2423400878906	163.42758178710938	1.0	392.0935974121094	116.94589233398438	0.9999998807907104	543.704345703125	205.12091064453125	1.0	539.6039428710938	205.31124877929688	0.0006233155727386475	11	027
182	429.5976257324219	164.63253784179688	1.0	391.12530517578125	117.95140075683594	0.9999967813491821	543.215576171875	205.66696166992188	1.0	540.6947021484375	206.09190368652344	0.0009454190731048584	11	027
183	429.9796142578125	165.32997131347656	1.0	392.7401428222656	121.11409759521484	0.9999998211860657	543.7560424804688	205.5612030029297	0.9999998807907104	540.1329956054688	205.5408172607422	0.0014252662658691406	11	027
184	429.8200988769531	166.25650024414062	1.0	390.1600646972656	116.92910766601562	0.9999982118606567	543.59326171875	205.6103973388672	1.0	539.83984375	205.72303771972656	0.0008413195610046387	11	027
185	430.1156921386719	167.03053283691406	1.0	392.576416015625	118.73486328125	0.9999993443489075	544.09619140625	205.32562255859375	1.0	539.859375	205.23287963867188	0.0005519986152648926	11	027
186	430.6940612792969	168.56874084472656	1.0	392.28900146484375	122.95603942871094	1.0	543.8692016601562	204.86607360839844	1.0	539.794921875	204.7858123779297	0.0005431175231933594	11	027
187	429.8529968261719	169.81036376953125	1.0	392.7975769042969	123.1203842163086	0.9999855756759644	543.1859130859375	205.95506286621094	1.0	539.3145751953125	205.9813690185547	0.0006352663040161133	11	027
188	429.42254638671875	170.53366088867188	1.0	393.5809631347656	122.92125701904297	0.9999995231628418	543.681884765625	205.46652221679688	1.0	539.790283203125	205.80397033691406	0.0008824467658996582	11	027
189	429.1294860839844	170.58010864257812	1.0	392.9185485839844	127.8448486328125	0.999997615814209	543.1570434570312	205.58424377441406	0.9999999403953552	539.8093872070312	205.253173828125	0.0008561909198760986	11	027
190	429.6404724121094	172.05580139160156	1.0	391.27215576171875	127.42198181152344	0.9965898990631104	543.86474609375	205.47308349609375	1.0	540.0936279296875	205.5587615966797	0.0007072687149047852	11	027
191	429.5913391113281	172.4049530029297	1.0	391.205078125	126.85395050048828	0.9999995231628418	543.5327758789062	205.73941040039062	1.0	539.4783325195312	205.61520385742188	0.0005505979061126709	11	027
192	430.0782165527344	172.22413635253906	1.0	390.1106872558594	127.84841918945312	0.9999966025352478	544.239501953125	205.79345703125	1.0	540.2444458007812	205.8364715576172	0.0007270276546478271	11	027
193	429.7374572753906	172.23583984375	1.0	392.4504089355469	131.8574676513672	0.9302969574928284	543.5183715820312	205.63417053222656	1.0	539.5965576171875	205.62461853027344	0.000667870044708252	11	027
194	430.2937316894531	171.45860290527344	1.0	393.39996337890625	136.38519287109375	0.9999996423721313	543.7587890625	205.0649871826172	1.0	539.6678466796875	204.8240203857422	0.0005244612693786621	11	027
195	429.6793518066406	173.75802612304688	1.0	392.6170349121094	134.32203674316406	0.999883234500885	544.2832641601562	205.46896362304688	1.0	539.9742431640625	205.55874633789062	0.00048667192459106445	11	027
196	430.19207763671875	174.7964630126953	0.9999999403953552	390.3633728027344	132.5128631591797	1.0	543.4732055664062	204.91677856445312	1.0	539.573486328125	205.10614013671875	0.00048342347145080566	11	027
197	430.0675048828125	174.6656036376953	1.0	459.9690246582031	141.71226501464844	0.9999983310699463	543.8741455078125	205.48390197753906	1.0	539.8839721679688	205.64373779296875	0.000765681266784668	11	027
198	430.1252746582031	174.4784393310547	1.0	458.59539794921875	146.5933074951172	0.9988733530044556	543.9715576171875	205.96336364746094	1.0	539.703857421875	205.99278259277344	0.0004922151565551758	11	027
199	429.9785461425781	176.2435302734375	1.0	460.7548522949219	142.93942260742188	0.9999922513961792	543.5497436523438	205.71095275878906	1.0	539.9913940429688	205.3719482421875	0.0014587044715881348	11	027
200	431.135986328125	176.84104919433594	1.0	390.94134521484375	140.6327362060547	0.9999998807907104	543.4235229492188	205.36163330078125	1.0	539.4224243164062	205.50686645507812	0.0005651116371154785	11	027
201	430.455322265625	176.4235076904297	1.0	391.0170593261719	141.06878662109375	1.0	543.772216796875	205.805908203125	0.9999998807907104	540.064208984375	205.9684600830078	0.0011037588119506836	11	027
202	430.00726318359375	176.9512939453125	1.0	460.93536376953125	148.60536193847656	0.9984602928161621	543.754638671875	205.43264770507812	1.0	539.8213500976562	205.43722534179688	0.000699162483215332	11	027
203	431.1752624511719	177.7455291748047	1.0	388.2839660644531	144.3170166015625	0.9999999403953552	543.3419799804688	205.39646911621094	1.0	539.2371826171875	205.4402313232422	0.0005425512790679932	11	027
204	429.8274230957031	177.61834716796875	1.0	387.14141845703125	143.66033935546875	0.9999998211860657	544.0684814453125	204.87091064453125	1.0	539.8638305664062	205.06443786621094	0.00048032402992248535	11	027
205	429.62957763671875	182.12466430664062	1.0	461.2456359863281	150.509521484375	0.9980447292327881	544.0000610351562	205.12277221679688	1.0	539.6837158203125	205.1524200439453	0.0004779398441314697	11	027
206	429.4562683105469	184.97463989257812	0.9999994039535522	390.5893249511719	147.39810180664062	0.9993389844894409	542.6273193359375	205.1397247314453	1.0	539.10107421875	205.00906372070312	0.0007341206073760986	11	027
207	429.9772644042969	190.537109375	1.0	459.3620910644531	150.22500610351562	0.09493815898895264	544.1589965820312	205.8271026611328	1.0	540.371826171875	205.963134765625	0.0006437599658966064	11	027
208	429.09442138671875	191.59939575195312	1.0	392.1841125488281	144.3531036376953	0.9999948740005493	543.8519897460938	206.08363342285156	1.0	540.1458740234375	206.29147338867188	0.0009899139404296875	11	027
209	428.0157775878906	194.45901489257812	1.0	389.1172180175781	147.58767700195312	0.9999901056289673	543.9984130859375	204.76840209960938	1.0	540.0301513671875	204.6862030029297	0.0005349218845367432	11	027
210	427.8720397949219	194.9274139404297	1.0	386.2653503417969	141.00509643554688	0.9980839490890503	543.20751953125	205.40109252929688	1.0	539.568359375	205.39556884765625	0.0005668103694915771	11	027
211	428.35882568359375	197.6190185546875	1.0	462.0215148925781	146.4808807373047	0.9999933838844299	544.1000366210938	205.7058868408203	1.0	539.923583984375	205.64353942871094	0.0006096959114074707	11	027
212	425.65948486328125	198.9906005859375	1.0	386.4612731933594	148.65652465820312	0.9999995231628418	543.8650512695312	205.93731689453125	1.0	539.5880737304688	205.8291778564453	0.0006282627582550049	11	027
213	425.5019836425781	199.87884521484375	1.0	2.200061798095703	188.09597778320312	0.0005391240119934082	543.5941162109375	205.95936584472656	1.0	541.2090454101562	206.19070434570312	0.00041112303733825684	11	027
214	426.1185607910156	201.74021911621094	1.0	385.6515808105469	153.64906311035156	0.8188014030456543	544.4122314453125	205.0460968017578	1.0	540.1483154296875	205.18621826171875	0.00039377808570861816	11	027
215	425.7826843261719	202.69781494140625	1.0	6.1212158203125	143.37571716308594	0.0014601349830627441	542.9496459960938	205.33216857910156	1.0	539.2090454101562	205.02223205566406	0.0005574226379394531	11	027
216	425.28265380859375	203.38873291015625	1.0	385.7528991699219	159.4003143310547	0.5859460234642029	543.1121215820312	205.0711669921875	1.0	539.0009155273438	205.06752014160156	0.0005770623683929443	11	027
217	426.926513671875	204.44683837890625	1.0	382.9312438964844	155.5736541748047	0.38463693857192993	543.9717407226562	205.74090576171875	1.0	539.8263549804688	205.74839782714844	0.00037020444869995117	11	027
218	427.4422912597656	205.12716674804688	1.0	385.1301574707031	158.68170166015625	0.9607959985733032	543.5021362304688	205.16796875	1.0	539.51220703125	205.34364318847656	0.00048410892486572266	11	027
219	425.8988037109375	206.52407836914062	1.0	383.11334228515625	157.4085235595703	0.014375686645507812	543.826904296875	206.13262939453125	1.0	539.9656982421875	206.08370971679688	0.0004935264587402344	11	027
220	425.3896484375	206.4202880859375	1.0	5.22203254699707	148.6414794921875	0.0087127685546875	543.3656005859375	206.22251892089844	1.0	539.489013671875	205.7564239501953	0.0007262229919433594	11	027
221	425.6777648925781	207.25843811035156	1.0	5.063144207000732	145.76583862304688	0.00878971815109253	543.5606079101562	205.2603759765625	1.0	539.743408203125	205.19931030273438	0.0007536709308624268	11	027
222	424.8887023925781	207.12075805664062	1.0	3.355250835418701	131.19708251953125	0.0002852976322174072	543.6482543945312	205.4495086669922	1.0	539.5501098632812	205.54916381835938	0.0006250739097595215	11	027
223	424.8485412597656	207.47581481933594	1.0	2.028383255004883	30.649105072021484	0.0006448924541473389	544.1951293945312	205.87950134277344	1.0	539.884765625	205.9754638671875	0.0005781352519989014	11	027
224	424.8710021972656	209.8560028076172	1.0	383.9658508300781	161.75270080566406	0.9999884366989136	543.2750854492188	205.24624633789062	1.0	539.4286499023438	204.99855041503906	0.0006029307842254639	11	027
225	425.0354309082031	213.1754913330078	1.0	382.6165466308594	162.1288604736328	0.3361719846725464	543.8328247070312	205.5912628173828	1.0	539.7822875976562	205.76353454589844	0.0004387199878692627	11	027
226	423.70172119140625	217.97735595703125	1.0	430.7356872558594	220.06944274902344	0.00028198957443237305	543.4295654296875	205.19786071777344	1.0	539.429443359375	205.33644104003906	0.0005925297737121582	11	027
227	425.1273498535156	227.19512939453125	1.0	389.8009948730469	173.56515502929688	0.9998810887336731	542.723388671875	206.52365112304688	1.0	540.6280517578125	207.07691955566406	0.0017937123775482178	11	027
228	425.5008544921875	234.4027099609375	1.0	394.4676818847656	173.81039428710938	0.9736385345458984	543.748779296875	205.76148986816406	1.0	539.8276977539062	205.94631958007812	0.0005502700805664062	11	027
229	424.9013366699219	238.8570556640625	1.0	431.06121826171875	241.2410125732422	0.00015914440155029297	543.8564453125	205.303955078125	0.9999999403953552	540.0733642578125	205.26202392578125	0.0009415745735168457	11	027
230	425.1785583496094	243.69200134277344	1.0	6.120712757110596	149.3098907470703	0.00021901726722717285	543.7515258789062	206.25025939941406	1.0	539.696533203125	206.20350646972656	0.0006220638751983643	11	027
231	425.12030029296875	247.69842529296875	1.0	2.937436580657959	133.49026489257812	0.001200169324874878	544.0430908203125	205.45413208007812	1.0	540.020751953125	205.269287109375	0.0006603002548217773	11	027
232	427.8692626953125	249.07400512695312	1.0	399.9391174316406	199.0851593017578	0.9999966621398926	544.2141723632812	205.90499877929688	1.0	540.4354248046875	206.02667236328125	0.0008403658866882324	11	027
233	427.52459716796875	248.11294555664062	1.0	400.514892578125	202.52584838867188	0.027408361434936523	543.7542114257812	205.15623474121094	1.0	539.8345336914062	205.10818481445312	0.0006925463676452637	11	027
234	428.4745788574219	249.28086853027344	1.0	400.1599426269531	207.16253662109375	0.13408926129341125	543.9994506835938	205.5533447265625	1.0	539.924560546875	205.32342529296875	0.0007530748844146729	11	027
235	427.5006408691406	249.31411743164062	1.0	400.231201171875	199.25477600097656	0.8898786306381226	543.933349609375	205.28591918945312	1.0	539.877685546875	205.0419921875	0.0007611215114593506	11	027
236	426.2582092285156	249.3404083251953	1.0	399.62908935546875	204.26475524902344	0.9978573322296143	543.9710693359375	205.4113006591797	1.0	539.7122802734375	205.23117065429688	0.0006434619426727295	11	027
237	425.17822265625	248.6105194091797	1.0	399.7191467285156	201.56521606445312	0.86357581615448	544.1668701171875	205.6820831298828	1.0	539.9640502929688	205.7335968017578	0.0005172193050384521	11	027
238	426.1771545410156	249.479736328125	1.0	401.6065368652344	202.5525360107422	0.9997940063476562	544.0175170898438	205.21786499023438	1.0	539.9929809570312	205.24366760253906	0.0006174147129058838	11	027
239	424.74017333984375	247.52305603027344	1.0	398.8194885253906	203.72630310058594	0.9994258880615234	543.7177124023438	205.15582275390625	1.0	539.861328125	205.2454071044922	0.0008768737316131592	11	027
240	424.4789733886719	246.1630096435547	1.0	398.9747619628906	205.72911071777344	0.9799230098724365	543.6072387695312	205.68038940429688	1.0	540.2068481445312	205.77056884765625	0.001362532377243042	11	027
241	424.9253845214844	245.46656799316406	1.0	398.570556640625	202.10874938964844	0.9991923570632935	543.1909790039062	205.6162872314453	0.9999999403953552	539.2492065429688	205.5792694091797	0.0006050765514373779	11	027
242	424.5027770996094	245.49649047851562	1.0	397.3144226074219	205.75225830078125	0.3114762604236603	544.0794067382812	205.3734893798828	1.0	540.371337890625	205.4127655029297	0.00089225172996521	11	027
243	424.0640563964844	245.5601806640625	1.0	396.10504150390625	199.40040588378906	0.006197899580001831	543.4386596679688	205.62210083007812	1.0	540.9859008789062	205.63401794433594	0.0007086694240570068	11	027
244	424.33978271484375	244.675537109375	1.0	431.51666259765625	247.49403381347656	0.00015985965728759766	543.5020141601562	204.85769653320312	1.0	542.2220458984375	203.6731719970703	0.0006978511810302734	11	027
245	424.6357421875	244.9523162841797	1.0	398.37908935546875	202.396728515625	0.9997657537460327	544.0581665039062	205.2864532470703	1.0	540.009765625	204.97219848632812	0.0006364881992340088	11	027
246	424.3189697265625	245.06256103515625	1.0	394.7209777832031	200.80859375	0.9999620914459229	543.3941040039062	205.1475067138672	1.0	542.1676025390625	203.86024475097656	0.000719219446182251	11	027
247	424.49493408203125	244.63555908203125	1.0	393.0691223144531	204.4608154296875	0.999885082244873	544.124267578125	205.94741821289062	1.0	539.7164916992188	205.91900634765625	0.00037929415702819824	11	027
248	424.0954895019531	245.11087036132812	1.0	393.34881591796875	200.37362670898438	0.9999750852584839	543.7957153320312	205.1527557373047	1.0	539.5829467773438	205.02684020996094	0.0005193054676055908	11	027
249	424.20220947265625	245.217529296875	1.0	393.0673828125	201.1490020751953	0.999413013458252	544.0079956054688	205.40797424316406	1.0	540.0723876953125	205.510009765625	0.000588536262512207	11	027
250	423.86102294921875	245.9460906982422	1.0	390.6805419921875	200.79148864746094	0.9998297691345215	543.0857543945312	205.7733612060547	1.0	539.7586669921875	205.73052978515625	0.0012028813362121582	11	027
251	424.1241760253906	245.44906616210938	1.0	391.86590576171875	200.2662353515625	0.9999609589576721	543.8458862304688	205.78839111328125	1.0	539.5731201171875	205.89410400390625	0.000402301549911499	11	027
252	423.3474426269531	245.74595642089844	1.0	391.86285400390625	206.7002410888672	0.8033396601676941	543.4094848632812	205.6500244140625	1.0	539.4689331054688	205.42237854003906	0.0004615485668182373	11	027
253	424.78558349609375	246.58995056152344	1.0	388.34112548828125	205.65869140625	0.9949564933776855	544.1048583984375	205.79306030273438	1.0	540.0103759765625	205.63986206054688	0.0005096197128295898	11	027
254	424.3461608886719	246.20558166503906	1.0	385.9264831542969	201.66363525390625	0.9999263882637024	543.7972412109375	205.81820678710938	1.0	540.09130859375	205.8944854736328	0.0006863176822662354	11	027
255	424.2305603027344	246.43946838378906	1.0	389.3070983886719	203.13958740234375	0.9999998807907104	544.09130859375	205.6780242919922	1.0	541.3380126953125	205.6946258544922	0.0004919469356536865	11	027
256	424.5496520996094	246.3365936279297	1.0	387.27239990234375	200.99407958984375	1.0	543.9976196289062	205.70346069335938	1.0	540.6172485351562	205.791259765625	0.001315087080001831	11	027
257	423.7706298828125	245.9746856689453	1.0	386.70611572265625	202.17251586914062	1.0	543.7235717773438	205.60655212402344	1.0	540.0498657226562	205.44985961914062	0.000618278980255127	11	027
258	424.3491516113281	246.55563354492188	1.0	387.0378112792969	202.1778564453125	1.0	543.81884765625	205.7414093017578	1.0	539.850830078125	205.76388549804688	0.0009272992610931396	11	027
259	425.67889404296875	245.54080200195312	1.0	386.1006774902344	206.24708557128906	0.9999997019767761	543.5828247070312	205.83602905273438	0.9999998807907104	542.3895263671875	204.13449096679688	0.0019060969352722168	11	027
260	424.8424072265625	246.04754638671875	1.0	384.3619079589844	202.86505126953125	0.9999165534973145	544.1350708007812	205.2940216064453	1.0	540.1408081054688	205.26095581054688	0.000811845064163208	11	027
261	424.5772705078125	245.65708923339844	1.0	385.0577392578125	204.94329833984375	0.7378511428833008	543.7520751953125	205.34690856933594	1.0	539.5814819335938	205.25732421875	0.0005446374416351318	11	027
262	425.9164123535156	246.8870849609375	1.0	385.4539489746094	205.96060180664062	0.9999987483024597	543.4796142578125	205.80044555664062	1.0	539.2506713867188	205.70799255371094	0.00039315223693847656	11	027
263	425.7161560058594	247.1045379638672	1.0	386.0277099609375	206.2183380126953	0.9999998211860657	544.1985473632812	205.43899536132812	1.0	539.8640747070312	205.4534454345703	0.00041344761848449707	11	027
264	427.1323547363281	249.80905151367188	1.0	386.3987121582031	210.38113403320312	1.0	543.1146850585938	205.69589233398438	0.9999999403953552	540.6648559570312	205.65774536132812	0.0007077157497406006	11	027
265	426.12200927734375	252.11085510253906	1.0	386.6738586425781	209.9625701904297	1.0	544.2342529296875	205.1460723876953	1.0	540.1821899414062	205.1699981689453	0.0004423558712005615	11	027
266	427.51702880859375	253.5438995361328	1.0	386.22503662109375	209.54127502441406	1.0	544.1840209960938	205.26856994628906	1.0	539.8740844726562	205.53224182128906	0.00028437376022338867	11	027
267	427.2230224609375	255.11215209960938	1.0	387.6492004394531	212.81373596191406	1.0	543.15625	205.4882354736328	1.0	539.5582275390625	205.3541259765625	0.0006579756736755371	11	027
268	427.57391357421875	255.11024475097656	1.0	387.8907470703125	215.0807647705078	1.0	544.2100830078125	205.12356567382812	1.0	539.9608764648438	205.2933349609375	0.00031307339668273926	11	027
269	427.58026123046875	255.352294921875	1.0	388.76324462890625	216.65740966796875	1.0	543.3948364257812	205.79002380371094	1.0	539.40234375	205.78147888183594	0.0006172060966491699	11	027
270	427.441650390625	255.8235321044922	1.0	387.3780822753906	218.36663818359375	1.0	543.1461181640625	204.96372985839844	1.0	539.289794921875	204.9932861328125	0.0005308687686920166	11	027
271	427.6012878417969	255.50784301757812	1.0	387.355712890625	218.9952850341797	1.0	543.420166015625	205.24313354492188	1.0	539.4384765625	205.0813751220703	0.0005857646465301514	11	027
272	428.35601806640625	256.7383117675781	1.0	385.3666687011719	217.453125	1.0	543.4744873046875	205.89271545410156	1.0	539.7125854492188	205.68165588378906	0.0007487833499908447	11	027
273	428.83453369140625	257.10650634765625	1.0	385.8374938964844	219.26980590820312	1.0	544.139404296875	205.2230224609375	1.0	539.8870849609375	205.37733459472656	0.00040474534034729004	11	027
274	428.0581359863281	257.11358642578125	1.0	385.6234130859375	221.20248413085938	1.0	543.7243041992188	205.63197326660156	1.0	539.7616577148438	205.58424377441406	0.000545889139175415	11	027
275	428.6445007324219	256.9697570800781	1.0	383.8686828613281	219.11785888671875	1.0	543.0897827148438	205.60562133789062	1.0	539.4993896484375	205.55361938476562	0.0007743537425994873	11	027
276	428.2075500488281	256.2750244140625	1.0	384.2666015625	220.1583709716797	0.9999999403953552	543.4173583984375	205.9461669921875	1.0	539.7432861328125	205.7420196533203	0.000755995512008667	11	027
277	464.9739990234375	222.13198852539062	1.0	383.35400390625	220.380615234375	1.0	543.956787109375	205.4534454345703	1.0	539.803466796875	205.72682189941406	0.0003542006015777588	11	027
278	428.2220764160156	255.97610473632812	1.0	383.5104064941406	221.1855010986328	1.0	543.7493896484375	206.21107482910156	1.0	540.4774169921875	205.99400329589844	0.001492232084274292	11	027
279	427.69049072265625	255.93617248535156	1.0	383.1011047363281	221.5263214111328	1.0	543.9720458984375	205.50428771972656	1.0	539.8365478515625	205.552978515625	0.0006256103515625	11	027
280	428.3421630859375	255.67457580566406	1.0	382.2073974609375	220.9639434814453	0.9999998807907104	543.3369750976562	205.88316345214844	1.0	539.4490356445312	205.7270050048828	0.0006483495235443115	11	027
281	428.8935546875	255.88525390625	1.0	382.9937744140625	221.08493041992188	0.9999998807907104	543.7418212890625	206.2071533203125	1.0	540.0159912109375	206.25563049316406	0.0005244910717010498	11	027
282	428.3398132324219	255.5050048828125	1.0	381.56732177734375	220.70301818847656	0.9999994039535522	543.4658203125	205.44839477539062	1.0	539.66845703125	205.23013305664062	0.0004693567752838135	11	027
283	427.4112854003906	255.5797119140625	1.0	382.43280029296875	222.78421020507812	0.9999999403953552	543.829345703125	205.35543823242188	1.0	539.9061279296875	205.5311279296875	0.0004901587963104248	11	027
284	427.8089599609375	255.57272338867188	1.0	382.58404541015625	222.2920379638672	0.9999998807907104	544.0023193359375	205.51873779296875	1.0	540.0921630859375	205.166015625	0.0005637705326080322	11	027
285	467.6055908203125	222.97821044921875	1.0	381.7329406738281	221.9651336669922	0.9999998807907104	543.5762939453125	205.7468719482422	1.0	539.5719604492188	205.74887084960938	0.00048026442527770996	11	027
286	427.733154296875	255.40635681152344	1.0	381.05950927734375	220.07516479492188	0.9999999403953552	543.7831420898438	205.41307067871094	1.0	539.800048828125	205.3451690673828	0.0005426406860351562	11	027
287	427.99700927734375	257.8647155761719	1.0	382.6205139160156	222.34828186035156	1.0	544.4266967773438	205.59176635742188	1.0	540.3142700195312	205.59988403320312	0.0004353523254394531	11	027
288	429.6484680175781	258.11041259765625	1.0	382.3333740234375	223.01551818847656	0.9999997615814209	543.7828369140625	205.182861328125	1.0	540.8046875	205.6009521484375	0.0004780292510986328	11	027
289	430.89642333984375	259.16290283203125	1.0	384.76226806640625	226.9053192138672	0.9996874332427979	543.4967041015625	205.9523468017578	1.0	539.7720336914062	205.77194213867188	0.0007609426975250244	11	027
290	431.2544250488281	263.0164794921875	0.9999998807907104	387.965087890625	231.7643585205078	1.0	543.7673950195312	204.609375	1.0	539.6988525390625	204.68243408203125	0.0007045567035675049	11	027
291	431.2353820800781	265.5677795410156	0.9999990463256836	390.05902099609375	233.4350128173828	1.0	544.1028442382812	205.4597930908203	1.0	540.0222778320312	205.14779663085938	0.0007462203502655029	11	027
292	431.9291076660156	266.86236572265625	0.9999994039535522	390.1983642578125	233.35569763183594	1.0	544.1152954101562	205.07786560058594	1.0	539.8139038085938	205.08819580078125	0.0004761815071105957	11	027
293	435.0502624511719	268.5952453613281	0.9999997615814209	392.60205078125	237.1268768310547	1.0	543.8563842773438	205.60650634765625	1.0	540.1337280273438	205.57765197753906	0.0008148550987243652	11	027
294	434.58856201171875	269.8184509277344	1.0	393.0987854003906	239.32025146484375	1.0	544.3226318359375	205.0299835205078	1.0	540.3378295898438	204.81399536132812	0.0009046494960784912	11	027
295	435.4571838378906	271.8392333984375	1.0	390.3078918457031	238.63938903808594	1.0	543.3848266601562	205.03045654296875	1.0	539.6345825195312	205.1061553955078	0.0007433891296386719	11	027
296	435.2076110839844	272.9380798339844	1.0	391.5691223144531	240.8126220703125	1.0	543.3124389648438	205.3264923095703	1.0	540.753173828125	205.29080200195312	0.00045561790466308594	11	027
297	435.9868469238281	273.7063903808594	1.0	392.9950256347656	240.2115478515625	1.0	543.635498046875	205.31668090820312	1.0	539.61328125	205.4552459716797	0.0005597174167633057	11	027
298	434.6004943847656	273.60150146484375	1.0	392.9026794433594	241.37692260742188	1.0	543.6880493164062	205.52171325683594	1.0	539.842041015625	205.19972229003906	0.0006506741046905518	11	027
299	435.3165588378906	273.86492919921875	1.0	391.0927734375	239.36572265625	1.0	543.5050659179688	205.22679138183594	1.0	539.3444213867188	205.25611877441406	0.000645071268081665	11	027
300	435.8918762207031	273.0990295410156	1.0	391.3802795410156	240.0470733642578	1.0	543.8401489257812	204.95526123046875	0.9999999403953552	542.8114624023438	203.90582275390625	0.0020998716354370117	11	027
301	435.446044921875	274.1165466308594	1.0	392.4376525878906	241.74290466308594	1.0	544.2216796875	205.3126678466797	1.0	540.1094970703125	205.47439575195312	0.0005312561988830566	11	027
302	435.7430419921875	274.056640625	1.0	390.89630126953125	240.226318359375	1.0	543.6547241210938	205.4873046875	1.0	540.1005859375	205.479736328125	0.0016157925128936768	11	027
303	435.27642822265625	274.34759521484375	1.0	390.90435791015625	239.9759521484375	1.0	543.9545288085938	206.2810821533203	1.0	540.5711669921875	206.1688232421875	0.0010432302951812744	11	027
304	435.12469482421875	274.4075622558594	1.0	390.5428771972656	240.00152587890625	1.0	543.8290405273438	205.10801696777344	1.0	539.9923095703125	205.34532165527344	0.0006191134452819824	11	027
305	434.8117370605469	274.7125244140625	1.0	389.4016418457031	240.52325439453125	1.0	543.7593383789062	205.2514190673828	1.0	539.4000244140625	205.31617736816406	0.0004342496395111084	11	027
306	435.5941467285156	274.48779296875	1.0	387.68402099609375	239.99855041503906	1.0	543.7013549804688	205.1853790283203	1.0	539.7645874023438	205.30682373046875	0.0007242858409881592	11	027
307	434.53192138671875	275.3995666503906	1.0	387.9765319824219	239.70663452148438	1.0	543.685546875	205.16241455078125	1.0	539.7518920898438	205.31600952148438	0.0005245208740234375	11	027
308	434.7723388671875	275.5851135253906	1.0	388.12847900390625	238.60302734375	1.0	543.9246215820312	205.44757080078125	1.0	542.8607788085938	204.1841583251953	0.0006633996963500977	11	027
309	434.1225280761719	275.28643798828125	1.0	388.8142395019531	239.68406677246094	1.0	544.3218383789062	205.49148559570312	1.0	540.31787109375	205.5095977783203	0.00046059489250183105	11	027
310	434.3709716796875	274.921630859375	1.0	386.2449035644531	237.82041931152344	1.0	544.3872680664062	205.05877685546875	1.0	540.4789428710938	205.1483154296875	0.0006156265735626221	11	027
311	433.7856750488281	275.0272521972656	1.0	388.0434265136719	237.1829833984375	1.0	543.6410522460938	205.03102111816406	1.0	539.234130859375	205.2591094970703	0.0004006326198577881	11	027
312	433.84222412109375	275.2989501953125	1.0	384.93914794921875	235.3839874267578	1.0	544.618408203125	204.94107055664062	1.0	540.3883666992188	204.98289489746094	0.0005223453044891357	11	027
313	433.40570068359375	274.4542541503906	1.0	384.8186340332031	235.3739013671875	1.0	544.2537231445312	205.7546844482422	1.0	540.1534423828125	205.76644897460938	0.000574260950088501	11	027
314	433.7229919433594	274.7864990234375	1.0	383.02301025390625	235.38868713378906	1.0	544.0579223632812	205.35885620117188	1.0	540.1909790039062	205.26455688476562	0.0007185637950897217	11	027
315	432.7859191894531	275.81292724609375	1.0	383.5984802246094	235.43777465820312	1.0	543.9362182617188	205.2131805419922	1.0	540.0525512695312	205.4978485107422	0.0004635453224182129	11	027
316	433.1099853515625	275.2779846191406	1.0	383.9242248535156	235.6376190185547	1.0	543.6815185546875	205.0780487060547	1.0	539.3875732421875	205.32369995117188	0.000564873218536377	11	027
317	433.3313903808594	276.37274169921875	1.0	383.1556396484375	236.73167419433594	1.0	544.15234375	204.91461181640625	1.0	543.240234375	203.7381591796875	0.0005647838115692139	11	027
318	433.4230041503906	275.4480895996094	1.0	382.4364929199219	236.23263549804688	1.0	544.3870239257812	205.24916076660156	1.0	540.3121337890625	205.50657653808594	0.00044602155685424805	11	027
319	433.1013488769531	276.79449462890625	1.0	382.2691650390625	236.86448669433594	1.0	544.333740234375	205.48977661132812	1.0	541.8796997070312	205.0990447998047	0.0006725788116455078	11	027
320	433.13604736328125	277.2596130371094	1.0	381.5653076171875	237.62709045410156	1.0	543.557373046875	205.09228515625	1.0	539.5531005859375	205.45034790039062	0.0005303621292114258	11	027
321	431.955078125	281.49835205078125	1.0	382.404052734375	234.9872589111328	0.9999998807907104	543.975341796875	205.6570281982422	1.0	539.8670043945312	205.9840850830078	0.0004130899906158447	11	027
322	429.95257568359375	286.37255859375	1.0	388.277099609375	240.6754913330078	1.0	543.2076416015625	205.31326293945312	0.9999999403953552	539.4735107421875	205.35107421875	0.0008297264575958252	11	027
323	428.9111328125	292.9549865722656	0.9999998211860657	390.88006591796875	240.66094970703125	1.0	543.8621826171875	205.58050537109375	1.0	539.668701171875	205.73211669921875	0.0004520416259765625	11	027
324	428.1336975097656	299.2677917480469	0.9999995827674866	393.5716857910156	240.2624053955078	1.0	543.6450805664062	205.6090087890625	1.0	539.8397216796875	205.77647399902344	0.0007593333721160889	11	027
325	430.04388427734375	302.5603332519531	1.0	398.5312805175781	243.77645874023438	0.9999998807907104	543.828369140625	205.3297882080078	1.0	539.4832763671875	205.3840789794922	0.000461578369140625	11	027
326	432.3099060058594	305.5328674316406	1.0	393.3130187988281	248.86837768554688	0.9999544620513916	544.1754760742188	205.1512908935547	1.0	540.262451171875	205.3347625732422	0.0006442666053771973	11	027
327	432.0962219238281	307.5954284667969	1.0	392.750732421875	251.274169921875	0.6600099205970764	544.0086669921875	205.89498901367188	1.0	540.0692749023438	205.8701934814453	0.00048726797103881836	11	027
328	433.19207763671875	309.0350341796875	1.0	397.6051025390625	252.6414031982422	0.9991875290870667	543.44482421875	205.109130859375	1.0	543.6146240234375	206.5367431640625	0.0007776916027069092	11	027
329	434.00433349609375	310.1923828125	1.0	397.08331298828125	256.4322509765625	0.9999860525131226	543.6185913085938	205.65850830078125	1.0	539.671630859375	205.71575927734375	0.0009170770645141602	11	027
330	433.1853332519531	312.0261535644531	1.0	395.3363952636719	253.8901824951172	0.7969646453857422	543.9671020507812	205.70045471191406	1.0	539.67138671875	205.88587951660156	0.0005676448345184326	11	027
331	432.7519836425781	312.4862365722656	1.0	395.5865478515625	262.27642822265625	0.0005571246147155762	544.6065063476562	204.940185546875	1.0	540.362060546875	205.125732421875	0.0004906654357910156	11	027
332	433.6455078125	309.8864440917969	1.0	395.4899597167969	256.2724304199219	0.004920870065689087	543.9586791992188	205.5010528564453	1.0	540.1416625976562	205.61012268066406	0.000838160514831543	11	027
333	433.5505676269531	307.7792663574219	1.0	395.4825439453125	263.33062744140625	0.9994825720787048	543.7276000976562	205.7415313720703	1.0	539.8504028320312	205.63096618652344	0.0006861388683319092	11	027
334	433.7440185546875	306.231201171875	1.0	397.4148254394531	263.7856750488281	0.999998152256012	543.2379760742188	204.90257263183594	1.0	539.2680053710938	205.07131958007812	0.0005274116992950439	11	027
335	434.1483459472656	305.192626953125	1.0	397.09063720703125	261.8426208496094	1.0	543.636474609375	206.05032348632812	1.0	540.4354858398438	206.06683349609375	0.0018360018730163574	11	027
336	434.3271484375	304.5897521972656	1.0	399.31707763671875	264.61114501953125	0.9999998807907104	543.387451171875	205.18505859375	1.0	539.5303344726562	205.16836547851562	0.0005557239055633545	11	027
337	433.98651123046875	304.7648620605469	1.0	397.115966796875	262.4778137207031	1.0	543.2702026367188	205.72091674804688	1.0	539.57861328125	205.53944396972656	0.00109139084815979	11	027
338	434.2414245605469	304.88214111328125	1.0	396.2510070800781	263.8507385253906	1.0	543.8470458984375	205.3241729736328	1.0	539.9035034179688	205.5303955078125	0.0008589625358581543	11	027
339	434.1552429199219	303.645263671875	1.0	396.2689514160156	263.9803771972656	1.0	543.9017944335938	205.58396911621094	1.0	541.160888671875	205.25567626953125	0.0006290674209594727	11	027
340	434.1711120605469	303.59686279296875	1.0	397.8907775878906	264.4657897949219	0.9999998807907104	543.7872314453125	205.29566955566406	1.0	539.4974975585938	205.14215087890625	0.0004950761795043945	11	027
341	434.4532470703125	303.0218811035156	1.0	395.6863098144531	265.1861572265625	0.9999998211860657	543.7495727539062	204.98561096191406	1.0	539.7163696289062	205.03909301757812	0.000803530216217041	11	027
342	434.42364501953125	303.3546142578125	1.0	394.7732849121094	264.28314208984375	1.0	543.2189331054688	205.4898681640625	1.0	540.8602905273438	205.6311798095703	0.0005421340465545654	11	027
343	434.5526123046875	302.9562072753906	1.0	393.8146057128906	266.1330871582031	0.9999999403953552	543.8052978515625	205.29830932617188	1.0	540.342041015625	205.3807373046875	0.001791149377822876	11	027
344	435.6640319824219	303.4291076660156	1.0	394.0463562011719	265.7517395019531	0.9999997019767761	544.1400146484375	205.1942901611328	1.0	540.1369018554688	204.9482421875	0.0005457401275634766	11	027
345	435.53082275390625	303.05657958984375	1.0	393.3233947753906	266.2461242675781	1.0	543.42529296875	205.2491455078125	1.0	539.7838745117188	205.5497589111328	0.0006767511367797852	11	027
346	435.2666320800781	303.1068420410156	1.0	391.3608093261719	264.1116638183594	0.9999995231628418	544.3817749023438	205.23373413085938	1.0	540.0073852539062	205.3192596435547	0.0004539787769317627	11	027
347	434.360595703125	300.81427001953125	1.0	392.0047607421875	268.1453552246094	1.0	544.0614013671875	205.3303985595703	1.0	539.6797485351562	205.36685180664062	0.0005008578300476074	11	027
348	433.7784423828125	298.86334228515625	1.0	391.68853759765625	267.2061462402344	0.9999998807907104	543.4981079101562	204.8868865966797	1.0	539.7647094726562	205.1097869873047	0.000934898853302002	11	027
349	434.4985046386719	297.2433166503906	1.0	390.7701416015625	267.23651123046875	1.0	543.8086547851562	205.41493225097656	1.0	540.0032958984375	205.3385772705078	0.000806659460067749	11	027
350	436.2972106933594	295.9162292480469	0.9001502394676208	467.03515625	277.3026428222656	1.0	544.2393798828125	205.102294921875	1.0	539.8408203125	205.1954345703125	0.00045749545097351074	11	027
351	438.197998046875	293.8457946777344	0.009669065475463867	467.9735107421875	279.1578674316406	1.0	543.854736328125	205.4576873779297	1.0	543.1875	206.885498046875	0.0006850659847259521	11	027
352	438.42108154296875	293.1341247558594	0.012183010578155518	468.1004943847656	280.3233337402344	0.9999998807907104	544.3663330078125	205.26451110839844	1.0	540.1936645507812	205.5357666015625	0.0005695223808288574	11	027
353	466.1730651855469	289.09722900390625	0.004161059856414795	466.6185607910156	286.7015380859375	0.12017953395843506	544.3873901367188	205.1614227294922	1.0	540.4937744140625	205.22865295410156	0.0006573200225830078	11	027
354	400.25457763671875	286.8054504394531	0.016975581645965576	465.8942565917969	288.6026916503906	0.9999374151229858	543.388916015625	205.11141967773438	1.0	539.74951171875	204.9915313720703	0.0008452534675598145	11	027
355	439.5638427734375	280.75677490234375	0.9289728403091431	464.95306396484375	290.3719177246094	0.9999942183494568	543.5939331054688	205.15802001953125	1.0	539.4857177734375	205.35243225097656	0.0005719661712646484	11	027
356	439.29412841796875	279.5616149902344	0.9999866485595703	464.6795959472656	291.46002197265625	0.9999446272850037	543.6777954101562	205.42141723632812	1.0	539.9766235351562	205.53309631347656	0.0006806552410125732	11	027
357	438.773193359375	279.0447692871094	0.9999613761901855	466.1236572265625	290.99151611328125	0.9999699592590332	543.6536865234375	205.1878204345703	1.0	539.4163208007812	205.3839111328125	0.0006091594696044922	11	027
358	438.1480407714844	277.66357421875	0.9999990463256836	393.8119812011719	290.4477844238281	0.9998974800109863	544.1669311523438	205.23089599609375	1.0	540.1946411132812	205.3004913330078	0.0007033050060272217	11	027
359	437.1566467285156	275.0635681152344	0.9999840259552002	391.9576721191406	290.7004089355469	0.9999968409538269	543.8087158203125	205.36875915527344	1.0	539.607177734375	205.53604125976562	0.0005597770214080811	11	027
360	436.69134521484375	273.5485534667969	0.9999992847442627	390.4151916503906	291.826904296875	0.9999995231628418	543.83447265625	204.68850708007812	1.0	539.6714477539062	204.87062072753906	0.000586092472076416	11	027
361	435.1647644042969	271.6457214355469	1.0	387.1814270019531	292.89532470703125	0.9999996423721313	543.706787109375	205.34762573242188	1.0	539.6660766601562	205.35476684570312	0.0006903707981109619	11	027
362	436.1242980957031	270.4400939941406	1.0	388.4783020019531	293.1731262207031	0.9999991655349731	544.33984375	205.71722412109375	1.0	540.2490844726562	205.74942016601562	0.000581204891204834	11	027
363	435.2843322753906	269.2619323730469	1.0	470.53253173828125	292.40386962890625	0.9999825954437256	543.9027709960938	205.2854461669922	1.0	539.9168701171875	205.25704956054688	0.0008220672607421875	11	027
364	435.6988830566406	268.38079833984375	1.0	466.7917175292969	292.8920593261719	0.039504170417785645	544.5419311523438	205.35903930664062	1.0	540.3403930664062	205.4626922607422	0.0005105733871459961	11	027
365	435.6220397949219	267.7154541015625	1.0	392.2347717285156	290.32244873046875	0.999962329864502	544.4556884765625	205.59214782714844	1.0	540.2984008789062	205.54190063476562	0.0004945695400238037	11	027
366	435.46343994140625	266.2911071777344	1.0	390.6888427734375	292.10870361328125	1.0	544.0009155273438	205.04380798339844	1.0	539.9553833007812	204.98782348632812	0.0006220042705535889	11	027
367	436.5984191894531	267.0555725097656	1.0	394.5854187011719	289.40728759765625	0.9979054927825928	543.5399169921875	205.20069885253906	1.0	539.685546875	205.09469604492188	0.000639796257019043	11	027
368	436.8216247558594	266.5904235839844	1.0	389.92578125	290.70697021484375	0.9999996423721313	543.6347045898438	205.1106414794922	1.0	539.8212280273438	205.2135772705078	0.0006064176559448242	11	027
369	436.88055419921875	266.6563415527344	1.0	388.3118591308594	290.1899719238281	0.9998672008514404	544.5236206054688	205.0759735107422	1.0	540.1668090820312	205.29713439941406	0.0005037784576416016	11	027
370	438.85205078125	265.24932861328125	1.0	391.0032653808594	289.3199768066406	0.9999988675117493	544.2230224609375	205.1754150390625	1.0	540.3856811523438	205.2371826171875	0.0008617043495178223	11	027
371	437.23681640625	266.0342102050781	1.0	390.6194763183594	290.9841613769531	1.0	544.158935546875	205.10670471191406	1.0	540.5054931640625	205.3553924560547	0.0008028149604797363	11	027
372	437.4563903808594	264.5281066894531	1.0	389.5318603515625	291.08563232421875	1.0	543.52783203125	205.6481170654297	1.0	539.7240600585938	205.585693359375	0.0007736682891845703	11	027
373	438.15789794921875	263.2516174316406	1.0	388.8526916503906	291.9334411621094	1.0	544.20361328125	205.1197052001953	1.0	543.1490478515625	204.01907348632812	0.0005266666412353516	11	027
374	437.86273193359375	261.85723876953125	1.0	389.90594482421875	290.02978515625	0.1496047079563141	543.87060546875	204.8642120361328	1.0	539.912841796875	204.78465270996094	0.0007123947143554688	11	027
375	439.6748352050781	261.3916015625	1.0	391.8009338378906	290.50390625	0.9998859167098999	544.133056640625	204.97686767578125	1.0	539.9573974609375	205.1937255859375	0.0004629790782928467	11	027
376	443.7607116699219	263.9582214355469	0.9999892711639404	393.15032958984375	290.5765686035156	0.9999998211860657	544.0852661132812	204.90284729003906	1.0	539.9412231445312	205.03611755371094	0.0006250441074371338	11	027
377	4.414154052734375	149.17898559570312	0.0009770989418029785	396.8257751464844	283.11578369140625	0.9999904632568359	544.3983154296875	205.42054748535156	1.0	540.34619140625	205.67929077148438	0.0006333887577056885	11	027
378	6.474320411682129	150.13906860351562	0.0033614635467529297	397.5771179199219	281.15728759765625	0.9999815225601196	544.1770629882812	205.73934936523438	1.0	540.3511352539062	205.82211303710938	0.0006566047668457031	11	027
379	468.6444396972656	278.7345886230469	0.10984134674072266	398.3501281738281	277.00439453125	0.999993085861206	543.4978637695312	205.13890075683594	1.0	539.4424438476562	205.1065673828125	0.0005832314491271973	11	027
380	546.4676513671875	210.39260864257812	0.00019729137420654297	469.0980224609375	277.6385498046875	0.9973598718643188	543.92138671875	205.09060668945312	1.0	539.7937622070312	205.40505981445312	0.0007616579532623291	11	027
381	471.01654052734375	277.1319885253906	0.9761062860488892	400.11578369140625	275.823486328125	0.9960886836051941	543.5470581054688	205.6389923095703	1.0	539.6970825195312	205.70236206054688	0.0006467998027801514	11	027
382	471.91339111328125	276.7578430175781	0.227364182472229	399.08843994140625	274.1011657714844	0.9996665716171265	544.0452880859375	205.3066864013672	0.9999999403953552	543.4073486328125	206.3652801513672	0.0010402798652648926	11	027
383	473.3677978515625	275.4458923339844	0.13230833411216736	400.0234375	273.4462585449219	0.9999992847442627	543.944091796875	205.41470336914062	1.0	539.5921630859375	205.5352020263672	0.0006928741931915283	11	027
384	475.1492614746094	276.858642578125	0.9877581596374512	399.96661376953125	272.6900329589844	0.9992733597755432	543.500732421875	204.78933715820312	1.0	539.6959228515625	204.84957885742188	0.000707775354385376	11	027
385	474.6287841796875	277.6296691894531	0.0858968198299408	401.8066101074219	272.5796813964844	0.9999935626983643	544.1485595703125	205.8209228515625	1.0	540.1900634765625	206.07273864746094	0.0004897415637969971	11	027
386	447.3370056152344	274.8737487792969	0.0025615394115448	401.3412780761719	272.718505859375	0.9999340772628784	543.67919921875	204.7735137939453	1.0	539.6763305664062	204.72129821777344	0.0006621479988098145	11	027
387	475.80242919921875	279.1559753417969	0.9997763633728027	400.5943603515625	272.85089111328125	0.14897486567497253	543.765869140625	205.3268280029297	1.0	539.7364501953125	205.3071746826172	0.0006020665168762207	11	027
388	475.74322509765625	277.4449462890625	0.9951320886611938	400.7016296386719	273.1747741699219	0.9979634881019592	543.9286499023438	205.2365264892578	1.0	539.7554321289062	205.4117431640625	0.0005393326282501221	11	027
389	450.48175048828125	275.25408935546875	0.9988393783569336	477.6089782714844	277.3838195800781	0.9971020221710205	544.3444213867188	205.12887573242188	1.0	540.6241455078125	205.27859497070312	0.0007024705410003662	11	027
390	446.5292663574219	275.4986572265625	0.9999966621398926	400.9393005371094	274.488525390625	0.9996180534362793	543.9094848632812	204.76954650878906	1.0	539.9844970703125	204.957275390625	0.0006961524486541748	11	027
391	444.8169860839844	275.8076477050781	0.9999986886978149	400.37091064453125	273.76080322265625	0.9999330043792725	544.0240478515625	204.6581268310547	1.0	539.9092407226562	204.9322052001953	0.0005733072757720947	11	027
392	447.62884521484375	275.054443359375	0.9999977350234985	400.97900390625	274.8586120605469	0.9999935626983643	543.9151000976562	205.75189208984375	1.0	539.9539184570312	205.58132934570312	0.0006678402423858643	11	027
393	446.1661376953125	273.8658752441406	0.9997656345367432	400.2048034667969	272.5481262207031	0.9808981418609619	544.0009765625	205.1441650390625	1.0	539.9345092773438	205.036376953125	0.0005145668983459473	11	027
394	446.69696044921875	274.43597412109375	0.9999374151229858	479.3155517578125	278.7525634765625	0.9998506903648376	544.8287353515625	205.2652130126953	1.0	540.2782592773438	205.24720764160156	0.00048798322677612305	11	027
395	445.0787048339844	272.8926086425781	0.9999964833259583	395.6884765625	270.6755676269531	0.9999517202377319	543.4334106445312	204.6685333251953	1.0	539.3134765625	204.3274383544922	0.0005715787410736084	11	027
396	440.1580505371094	268.24359130859375	1.0	400.281005859375	275.3330383300781	0.37730419635772705	543.7872314453125	204.88790893554688	1.0	539.8783569335938	204.95399475097656	0.0009367763996124268	11	027
397	437.61627197265625	265.5857238769531	0.9999933838844299	4.244932174682617	150.11293029785156	0.00014802813529968262	543.7477416992188	205.20309448242188	1.0	539.7631225585938	205.19985961914062	0.0005476772785186768	11	027
398	435.375	261.4139099121094	0.9999997615814209	411.7159118652344	280.88360595703125	0.9941961765289307	543.8287963867188	206.42323303222656	1.0	540.0241088867188	206.5687713623047	0.0005607306957244873	11	027
399	434.1813049316406	257.7918395996094	0.9999954700469971	411.8232727050781	282.3038330078125	0.9960421323776245	544.2052612304688	206.05357360839844	1.0	539.6782836914062	206.06797790527344	0.00041237473487854004	11	027
400	433.9461669921875	254.95416259765625	0.9996480345726013	410.5633850097656	283.1107177734375	0.9991575479507446	543.5545654296875	205.65834045410156	1.0	539.9498291015625	205.71714782714844	0.0008854269981384277	11	027
401	435.4648742675781	254.15660095214844	0.8289453983306885	412.1908264160156	280.5107727050781	0.9805326461791992	544.1144409179688	205.39337158203125	1.0	540.1923217773438	205.4897918701172	0.0008102357387542725	11	027
402	436.8670654296875	249.2399444580078	0.9994223713874817	412.5016784667969	281.0632629394531	0.9886561036109924	543.8790893554688	205.4238739013672	1.0	539.848876953125	205.7224578857422	0.0004394650459289551	11	027
403	440.344970703125	245.9396514892578	1.0	413.2928161621094	281.2347106933594	0.9999784231185913	543.6803588867188	205.495361328125	1.0	541.480712890625	205.65029907226562	0.0006227493286132812	11	027
404	441.957763671875	244.41522216796875	1.0	414.0201416015625	283.8741760253906	0.9999982118606567	543.9894409179688	205.6497039794922	1.0	540.0137939453125	205.86239624023438	0.0005190372467041016	11	027
405	444.02960205078125	242.43618774414062	1.0	414.3369140625	282.0299072265625	0.9999989867210388	543.9036865234375	205.06008911132812	1.0	539.85498046875	205.11277770996094	0.00046506524085998535	11	027
406	445.6746826171875	240.21435546875	1.0	414.9941101074219	280.34991455078125	0.999997615814209	544.0775146484375	205.75621032714844	1.0	539.5982055664062	206.10462951660156	0.0003847181797027588	11	027
407	447.72528076171875	240.2040557861328	1.0	415.47955322265625	280.4552307128906	0.9999995231628418	543.732421875	205.17892456054688	1.0	540.0502319335938	205.5126495361328	0.0008789896965026855	11	027
408	447.0429382324219	239.6835479736328	1.0	415.9755554199219	280.85174560546875	0.9999997019767761	544.2225952148438	205.23590087890625	1.0	540.2666015625	205.22206115722656	0.0005662143230438232	11	027
409	448.50067138671875	238.990966796875	1.0	417.039306640625	280.4472961425781	1.0	543.9601440429688	205.3540802001953	1.0	539.8277587890625	205.1884307861328	0.0005710422992706299	11	027
410	448.0947570800781	239.60096740722656	1.0	416.5128479003906	282.5674743652344	1.0	544.3803100585938	205.66656494140625	1.0	540.7272338867188	205.40371704101562	0.0005643069744110107	11	027
411	449.4130859375	239.38723754882812	1.0	417.8045959472656	280.4588623046875	1.0	647.4577026367188	314.6606750488281	0.00010001659393310547	4.19107723236084	477.2838439941406	8.788704872131348e-5	11	027
412	448.9855651855469	240.3194122314453	1.0	418.55517578125	280.8553161621094	1.0	421.929443359375	280.2936096191406	6.636977195739746e-5	452.72430419921875	245.93775939941406	5.608797073364258e-5	11	027
413	448.7060546875	239.4534912109375	1.0	416.575439453125	281.05865478515625	0.9999998807907104	421.82513427734375	281.91949462890625	6.237626075744629e-5	1.7063729763031006	147.92697143554688	8.359551429748535e-5	11	027
414	448.6080017089844	238.4855194091797	1.0	417.9634704589844	280.8877258300781	0.9999999403953552	647.209716796875	312.3517761230469	6.338953971862793e-5	3.5245907306671143	477.8060607910156	0.00017148256301879883	11	027
415	449.01385498046875	238.3362579345703	1.0	418.2171325683594	281.37689208984375	1.0	421.9757385253906	281.0478210449219	0.00014063715934753418	453.0834655761719	245.0242462158203	0.00015154480934143066	11	027
416	448.7420349121094	237.82763671875	1.0	417.8722839355469	280.4729919433594	1.0	647.376953125	145.75289916992188	0.0001361370086669922	443.123046875	231.6518096923828	8.875131607055664e-5	11	027
417	448.9945983886719	238.1014862060547	1.0	416.5486145019531	281.4628601074219	1.0	421.27459716796875	281.726318359375	8.878111839294434e-5	453.0655212402344	245.05157470703125	0.0001125335693359375	11	027
418	448.8106384277344	238.14854431152344	1.0	417.4358825683594	280.499267578125	1.0	447.0647277832031	236.3047332763672	6.711483001708984e-5	442.5891418457031	231.45050048828125	0.00012248754501342773	11	027
419	449.2909240722656	238.4579620361328	1.0	416.8885498046875	281.8880920410156	1.0	421.2188720703125	281.9377136230469	8.171796798706055e-5	453.4079284667969	245.60662841796875	0.00011366605758666992	11	027
420	448.41156005859375	238.37876892089844	1.0	415.7701416015625	280.8574523925781	0.9999998211860657	646.8030395507812	316.1014404296875	0.00013437867164611816	453.22003173828125	244.97117614746094	0.00011044740676879883	11	027
421	448.34869384765625	238.1504669189453	1.0	415.5447998046875	280.8072814941406	0.9999997019767761	645.7229614257812	28.45997428894043	0.0001176595687866211	452.6710205078125	244.78001403808594	0.0001595914363861084	11	027
422	448.7323913574219	237.96102905273438	1.0	415.3276672363281	279.6868896484375	0.9999998211860657	453.28704833984375	237.94589233398438	5.078315734863281e-5	443.5299377441406	232.3984832763672	9.205937385559082e-5	11	027
423	448.4261169433594	237.82923889160156	1.0	414.8701171875	280.70770263671875	0.9999991655349731	650.16796875	186.24510192871094	0.00013399124145507812	443.22015380859375	232.29635620117188	0.00010409951210021973	11	027
424	448.3212585449219	237.57972717285156	1.0	414.9874572753906	280.29217529296875	0.9999995827674866	647.9115600585938	125.65232849121094	0.00011417269706726074	442.02972412109375	231.47999572753906	0.00019097328186035156	11	027
425	447.58428955078125	237.58023071289062	0.9999998807907104	413.7364196777344	279.5050964355469	0.9999999403953552	447.376220703125	237.48211669921875	9.328126907348633e-5	442.5181579589844	232.19503784179688	0.0001684725284576416	11	027
426	447.3511962890625	237.9237823486328	1.0	413.4866027832031	276.4858093261719	1.0	447.07672119140625	237.1905975341797	7.617473602294922e-5	442.117919921875	231.7438201904297	0.00011911988258361816	11	027
427	446.1850280761719	240.9842529296875	1.0	414.68609619140625	278.3036804199219	0.9999997019767761	416.0580139160156	278.5773010253906	5.4776668548583984e-5	415.6033630371094	278.9638366699219	7.224082946777344e-5	11	027
428	443.6574401855469	245.85968017578125	0.02680841088294983	4.874340057373047	150.98098754882812	0.0002911388874053955	648.2249755859375	110.36360931396484	4.172325134277344e-5	3.9079742431640625	477.72119140625	2.6166439056396484e-5	11	027
429	445.1878967285156	250.60568237304688	0.04542645812034607	417.37384033203125	257.3662414550781	0.9999996423721313	417.1694030761719	258.2663879394531	5.888938903808594e-5	416.9605712890625	257.4322509765625	0.00023132562637329102	11	027
430	444.94976806640625	254.64251708984375	0.003442317247390747	4.605064392089844	152.45654296875	0.00017344951629638672	645.5360717773438	28.149765014648438	4.965066909790039e-5	440.9914245605469	246.30918884277344	2.3066997528076172e-5	11	027
431	450.5126647949219	257.6648254394531	0.008437901735305786	430.5032043457031	247.52723693847656	0.0017637908458709717	646.6421508789062	93.126708984375	4.348158836364746e-5	426.7070007324219	247.19081115722656	2.5987625122070312e-5	11	027
432	449.1623840332031	255.80210876464844	0.9999966621398926	426.9805908203125	248.43080139160156	0.0023826658725738525	447.93292236328125	254.27659606933594	0.000428617000579834	440.35400390625	260.7847900390625	0.0001239478588104248	11	027
433	450.56396484375	256.0872497558594	0.99360191822052	426.1265869140625	247.1836395263672	0.0031085610389709473	450.7997131347656	253.64013671875	0.0001404285430908203	440.89434814453125	246.49705505371094	0.00012433528900146484	11	027
434	456.17340087890625	254.55450439453125	0.9999887943267822	425.4387512207031	247.207275390625	0.7778717875480652	452.1328125	251.39915466308594	0.00013720989227294922	457.8075866699219	259.614990234375	7.69197940826416e-5	11	027
435	457.3617858886719	256.5035095214844	0.9999818801879883	428.2381591796875	247.46902465820312	0.5538707375526428	461.2967834472656	256.4694519042969	7.364153861999512e-5	2.602085590362549	478.3789367675781	4.9740076065063477e-5	11	027
436	457.29522705078125	256.5732421875	0.9999969005584717	427.32598876953125	248.5900421142578	0.9999246597290039	647.8436889648438	316.4044494628906	0.00012257695198059082	429.73931884765625	246.44650268554688	8.288025856018066e-5	11	027
437	458.2677307128906	255.18276977539062	0.9999992847442627	427.79388427734375	248.76161193847656	0.9805192947387695	462.36676025390625	255.46929931640625	0.0001036524772644043	457.8090515136719	260.6756591796875	2.4020671844482422e-5	11	027
438	461.4482727050781	253.32298278808594	0.9999998807907104	428.3753967285156	247.73211669921875	0.9999698400497437	465.6856384277344	253.72518920898438	0.0002722740173339844	3.3468408584594727	477.701171875	0.00011423230171203613	11	027
439	464.1891174316406	252.30874633789062	0.9999977350234985	429.8426208496094	247.70062255859375	0.999863862991333	467.5668029785156	252.91259765625	0.00013366341590881348	456.3534240722656	245.4254608154297	0.000237196683883667	11	027
440	463.2933044433594	250.9813995361328	0.9999914169311523	433.5372619628906	248.66177368164062	0.9992737770080566	434.76123046875	248.90805053710938	0.00015667080879211426	455.4101257324219	244.48406982421875	0.00014990568161010742	11	027
441	464.720458984375	248.32655334472656	0.9988590478897095	433.32366943359375	247.5044403076172	0.9996676445007324	433.9361267089844	246.93789672851562	0.00014141201972961426	434.63922119140625	245.71060180664062	0.00016257166862487793	11	027
442	465.29248046875	248.71090698242188	0.9998873472213745	433.717529296875	248.08042907714844	0.9989283084869385	434.7589416503906	247.70899963378906	0.00011551380157470703	435.176025390625	245.9447479248047	9.047985076904297e-5	11	027
443	464.34039306640625	247.37258911132812	0.999996542930603	432.9303283691406	247.88426208496094	0.9976668357849121	646.371337890625	316.1896667480469	4.741549491882324e-5	3.8810958862304688	477.1242980957031	4.774332046508789e-5	11	027
444	464.2492370605469	246.7303924560547	0.5367934703826904	433.9142761230469	247.2088165283203	0.9999776482582092	434.9533386230469	248.0677947998047	0.00016099214553833008	434.438720703125	245.39749145507812	0.00020450353622436523	11	027
445	466.83831787109375	243.88539123535156	0.21585729718208313	432.44403076171875	247.67483520507812	0.06280010938644409	647.9820556640625	251.28575134277344	7.298588752746582e-5	456.89447021484375	241.2964630126953	1.6927719116210938e-5	11	027
446	464.6970520019531	244.3509063720703	0.034802019596099854	7.2021894454956055	481.87261962890625	0.00018477439880371094	646.68994140625	27.621488571166992	8.413195610046387e-5	2.1529064178466797	477.9160461425781	2.726912498474121e-5	11	027
447	467.80926513671875	243.38742065429688	0.6515462398529053	432.66998291015625	244.4549102783203	0.001379251480102539	646.469970703125	29.302045822143555	9.265542030334473e-5	4.268491744995117	478.144287109375	5.689263343811035e-5	11	027
448	462.8130187988281	242.90130615234375	0.0041123926639556885	432.96917724609375	245.38461303710938	0.999891996383667	438.5920715332031	244.81039428710938	0.0001818239688873291	432.3033752441406	244.19677734375	0.00015160441398620605	11	027
449	464.4510192871094	243.89512634277344	0.010635465383529663	433.0117492675781	245.1549072265625	0.9351630210876465	646.6339721679688	29.730728149414062	7.766485214233398e-5	432.1039733886719	244.78799438476562	1.1175870895385742e-5	11	027
450	465.7164611816406	243.3431854248047	0.7030103206634521	432.8473815917969	245.40309143066406	0.9999685287475586	433.29425048828125	245.983154296875	9.799003601074219e-5	431.8873291015625	243.35348510742188	4.1872262954711914e-5	11	027
451	466.7868957519531	244.9849090576172	0.995810329914093	433.1055908203125	245.3755340576172	0.99031662940979	433.9374694824219	245.83782958984375	4.2378902435302734e-5	2.7047762870788574	477.35736083984375	3.165006637573242e-5	11	027
452	465.24896240234375	241.7633056640625	0.729944109916687	433.0092468261719	243.7648162841797	0.995698094367981	647.753662109375	27.402198791503906	0.00010651350021362305	3.581146717071533	476.7948303222656	2.4199485778808594e-5	11	027
453	466.3805847167969	243.44459533691406	0.12029099464416504	435.4740905761719	243.89610290527344	0.0009030401706695557	646.3504638671875	85.7755126953125	4.2766332626342773e-5	2.1852197647094727	477.4173583984375	1.7970800399780273e-5	11	027
454	465.6210632324219	241.89480590820312	0.9892092347145081	436.20172119140625	242.77297973632812	0.025538235902786255	644.9124145507812	107.23822021484375	2.714991569519043e-5	3.126145839691162	477.2475891113281	2.0295381546020508e-5	11	027
455	464.84149169921875	242.76319885253906	0.2981753945350647	433.5904541015625	243.49632263183594	0.978079080581665	432.32635498046875	244.30921936035156	0.00010469555854797363	431.2425537109375	243.4615936279297	2.2649765014648438e-5	11	027
456	467.5653991699219	243.77755737304688	0.9991652965545654	432.8240661621094	241.69830322265625	0.9993520975112915	467.4441223144531	244.55929565429688	5.969405174255371e-5	457.2903137207031	249.75746154785156	4.76837158203125e-5	11	027
457	467.9084777832031	243.43890380859375	0.9999998807907104	431.9591064453125	243.6319122314453	0.9999078512191772	646.7257690429688	28.65105438232422	0.00012162327766418457	456.1732482910156	248.9983367919922	7.152557373046875e-5	11	027
458	467.69085693359375	242.8908233642578	0.031029820442199707	5.339085578918457	148.6630859375	0.0002547800540924072	645.73095703125	29.434329986572266	6.809830665588379e-5	3.470052719116211	477.3144226074219	1.0579824447631836e-5	11	027
459	466.7198791503906	242.799072265625	0.9998643398284912	431.9203186035156	243.07969665527344	0.0005914270877838135	647.2206420898438	29.98966407775879	0.0005999505519866943	457.8314208984375	248.0810546875	0.00010141730308532715	11	027
460	466.3478698730469	242.609619140625	0.9999581575393677	437.1048278808594	242.0807342529297	0.004809319972991943	466.5428771972656	240.70742797851562	0.0001412034034729004	457.9184875488281	248.30455017089844	0.00013238191604614258	11	027
461	467.0370178222656	243.71875	0.9999428987503052	428.8668518066406	242.1186981201172	0.07562324404716492	466.95001220703125	243.528564453125	8.615851402282715e-5	457.6527099609375	247.67367553710938	0.00010031461715698242	11	027
462	466.1667785644531	242.0009307861328	0.03150692582130432	427.4620056152344	240.72605895996094	0.04216867685317993	649.2684326171875	208.52792358398438	3.266334533691406e-5	3.36903715133667	476.1205139160156	1.1414289474487305e-5	11	027
463	467.589599609375	242.79336547851562	0.9999859929084778	433.7317199707031	242.1020965576172	0.8020200133323669	467.758056640625	241.15733337402344	8.350610733032227e-5	457.2060241699219	248.56076049804688	4.6133995056152344e-5	11	027
464	467.3315124511719	242.4979248046875	0.9944519996643066	14.325362205505371	482.0373229980469	0.000789344310760498	467.9344482421875	240.90945434570312	0.00012770295143127441	4.10750675201416	477.61431884765625	0.0001277625560760498	11	027
465	464.31427001953125	243.7950439453125	0.9999650716781616	433.6896057128906	239.81524658203125	0.9962050914764404	645.8955078125	95.16619873046875	0.00020164251327514648	436.0794982910156	240.4754638671875	4.652142524719238e-5	11	027
466	462.8599853515625	245.7247314453125	1.0	438.5627136230469	243.12472534179688	0.0003336668014526367	647.4287109375	29.461772918701172	0.00021779537200927734	453.2096862792969	233.39674377441406	7.346272468566895e-5	11	027
467	460.2483825683594	245.17408752441406	0.9999988675117493	438.78326416015625	234.00515747070312	0.007600992918014526	645.7108154296875	30.919784545898438	0.0003198087215423584	451.823974609375	234.97872924804688	0.0002422630786895752	11	027
468	456.157470703125	248.27577209472656	0.9979562163352966	5.164789199829102	160.51165771484375	0.0004196763038635254	458.2819519042969	249.9738006591797	0.0001588761806488037	453.684326171875	241.27871704101562	0.0006448924541473389	11	027
469	455.5791931152344	248.63723754882812	0.9994080066680908	4.3685383796691895	148.72317504882812	0.00023353099822998047	457.4099426269531	249.76429748535156	0.0002295076847076416	452.99468994140625	240.6793212890625	0.00021630525588989258	11	027
470	454.4593811035156	250.19607543945312	0.9969549179077148	3.677377939224243	150.24586486816406	0.00018736720085144043	456.0633544921875	250.6668243408203	0.0001704394817352295	453.9051513671875	241.0447998046875	0.0006424188613891602	11	027
471	453.7091979980469	249.0814971923828	0.9965910911560059	458.1282653808594	247.20530700683594	0.00025719404220581055	453.4466552734375	249.78927612304688	0.0006024539470672607	452.92034912109375	242.18780517578125	0.002586156129837036	11	027
472	452.3418273925781	249.12567138671875	0.9997864961624146	438.0298156738281	242.5585174560547	0.013882666826248169	453.1722106933594	250.02392578125	0.00013384222984313965	446.41741943359375	243.21334838867188	0.00040465593338012695	11	027
473	455.0530090332031	250.75332641601562	0.14475861191749573	4.299677848815918	34.537593841552734	0.0002396106719970703	646.6832885742188	93.85462188720703	9.521842002868652e-5	454.3102111816406	244.3827362060547	0.0021959543228149414	11	027
474	453.30902099609375	248.00436401367188	0.9667414426803589	4.502769470214844	150.99913024902344	0.0007952749729156494	646.4122314453125	29.4271297454834	0.00013059377670288086	452.0081787109375	242.7620849609375	0.01162603497505188	11	027
475	454.44207763671875	251.34828186035156	0.9870008230209351	1.6079871654510498	130.70599365234375	0.0001493394374847412	647.5062866210938	155.58746337890625	0.00015407800674438477	454.45697021484375	243.40505981445312	0.0005786120891571045	11	027
476	454.579833984375	251.18222045898438	0.999998927116394	5.463788032531738	149.75277709960938	0.007285624742507935	456.3011779785156	252.14698791503906	0.00020328164100646973	453.649169921875	243.03866577148438	0.00036200881004333496	11	027
477	456.2116394042969	252.05821228027344	0.9999970197677612	433.069091796875	241.32073974609375	0.024688303470611572	461.43115234375	253.0665283203125	0.00022718310356140137	453.6104736328125	244.19410705566406	0.0006548166275024414	11	027
478	456.1541748046875	252.63223266601562	0.7905664443969727	4.320983409881592	152.5792694091797	0.0004457831382751465	457.4307556152344	251.807861328125	0.0002065598964691162	455.2843933105469	246.62637329101562	0.0008247196674346924	11	027
479	456.16326904296875	255.6014862060547	0.9647281169891357	2.6468887329101562	130.83804321289062	0.00018891692161560059	646.8925170898438	29.433238983154297	0.00013715028762817383	455.72930908203125	246.86082458496094	5.0067901611328125e-5	11	027
480	458.0561218261719	251.0974884033203	0.999997079372406	463.8900146484375	252.60067749023438	0.00012686848640441895	461.8697509765625	252.2897491455078	0.0003962218761444092	440.9727478027344	246.49803161621094	0.00010061264038085938	11	027
481	455.20062255859375	253.01918029785156	0.9999051094055176	3.597841262817383	145.80201721191406	0.00019249320030212402	459.9744567871094	253.04428100585938	0.0001080632209777832	454.05279541015625	244.42787170410156	0.000398099422454834	11	027
482	456.0146179199219	252.77468872070312	0.9999984502792358	424.5223083496094	235.3954315185547	0.9867842197418213	461.021240234375	253.5274658203125	0.0003745853900909424	438.5987854003906	244.84674072265625	0.00035187602043151855	11	027
483	455.9651184082031	252.2173309326172	0.9999999403953552	424.198486328125	233.30166625976562	0.6234976053237915	455.4195251464844	253.2645263671875	0.00010368227958679199	439.5181884765625	245.11749267578125	0.0004215836524963379	11	027
484	454.5545654296875	253.47866821289062	0.9999940991401672	423.6609191894531	235.50897216796875	0.9998949766159058	457.2153015136719	254.28961181640625	0.00014397501945495605	431.23736572265625	240.65211486816406	0.00015604496002197266	11	027
485	455.24578857421875	253.6763458251953	0.9999998211860657	423.8504638671875	235.5048828125	0.9998987913131714	457.3103332519531	254.3424835205078	0.0002587735652923584	439.18798828125	245.8104705810547	0.00024360418319702148	11	027
486	454.6470642089844	253.64942932128906	0.9999997615814209	423.88031005859375	235.0880889892578	0.9997518062591553	456.5779113769531	254.88490295410156	0.00014778971672058105	437.42822265625	244.42599487304688	0.0001615583896636963	11	027
487	455.6332092285156	252.8538818359375	0.9999994039535522	424.02862548828125	234.4624786376953	0.9999893307685852	460.5755615234375	254.09605407714844	0.00016450881958007812	437.7561950683594	244.03515625	0.00016510486602783203	11	027
488	455.9178466796875	253.11012268066406	0.9999998807907104	423.28045654296875	235.047607421875	0.9398977756500244	455.8069152832031	253.86505126953125	0.00017657876014709473	439.383544921875	245.4896240234375	0.0001875162124633789	11	027
489	455.6999816894531	253.9737548828125	0.9999999403953552	420.41668701171875	232.2882843017578	0.9999982714653015	457.85308837890625	255.269775390625	0.00017783045768737793	457.04974365234375	259.6830749511719	0.00011101365089416504	11	027
490	456.1837463378906	254.78445434570312	0.9999998807907104	424.8232421875	235.3555145263672	0.9999697208404541	461.42498779296875	254.43109130859375	9.15229320526123e-5	437.60443115234375	244.79725646972656	0.00012189149856567383	11	027
491	455.6242980957031	254.62095642089844	1.0	422.93572998046875	230.77374267578125	0.9999999403953552	457.7696533203125	255.2956085205078	9.652972221374512e-5	431.2136535644531	235.50729370117188	0.00013384222984313965	11	027
492	454.55084228515625	253.78378295898438	0.9999912977218628	423.6554260253906	230.42193603515625	0.9999895095825195	456.6872863769531	255.14439392089844	0.00047597289085388184	456.26153564453125	259.16925048828125	0.00025326013565063477	11	027
493	455.14678955078125	256.30926513671875	0.9999999403953552	425.7135009765625	231.91908264160156	0.999252438545227	456.8625183105469	256.77899169921875	0.00012612342834472656	437.0428466796875	244.31507873535156	0.00020164251327514648	11	027
494	456.6231689453125	254.29949951171875	0.9999995827674866	420.4087829589844	229.0975799560547	0.9999995231628418	456.3244934082031	254.8567352294922	0.00019878149032592773	457.2352294921875	259.127685546875	0.00010314583778381348	11	027
495	456.2504577636719	255.173828125	0.9999999403953552	422.3929138183594	230.8941650390625	1.0	461.564697265625	255.05130004882812	0.00016057491302490234	456.7926025390625	259.94805908203125	6.598234176635742e-5	11	027
496	455.76580810546875	255.1561737060547	1.0	422.4630126953125	229.1295623779297	1.0	461.3105163574219	255.1222686767578	6.109476089477539e-5	419.60400390625	229.23211669921875	0.00010976195335388184	11	027
497	454.4357604980469	254.9000244140625	0.9999998211860657	421.9479064941406	228.84796142578125	0.9999998807907104	456.49310302734375	255.6551513671875	0.0002180933952331543	443.24749755859375	262.07330322265625	0.00016358494758605957	11	027
498	456.1045227050781	255.79876708984375	1.0	423.187744140625	230.74807739257812	1.0	646.7023315429688	78.58534240722656	5.841255187988281e-5	436.4290466308594	243.06614685058594	0.00010967254638671875	11	027
499	455.5213623046875	255.4744873046875	0.9999995231628418	420.9385070800781	229.92738342285156	1.0	457.2940368652344	255.8987579345703	0.00016248226165771484	456.7211608886719	260.2008361816406	0.00010645389556884766	11	027
500	455.8408203125	255.38735961914062	1.0	421.2127685546875	230.07989501953125	0.9996205568313599	455.6688537597656	255.4510040283203	0.00014787912368774414	441.51202392578125	263.4132385253906	0.00011971592903137207	11	027
501	454.47650146484375	256.8616638183594	1.0	422.1407165527344	228.0218505859375	1.0	451.8942565917969	259.33367919921875	0.0002493858337402344	442.15789794921875	263.56005859375	0.00024068355560302734	11	027
502	454.2991943359375	256.4260559082031	1.0	424.4986267089844	230.07566833496094	0.9999995231628418	647.0800170898438	28.864246368408203	0.00011277198791503906	430.71063232421875	233.35089111328125	0.00014778971672058105	11	027
503	456.1502685546875	255.18638610839844	1.0	420.0570373535156	228.80047607421875	1.0	461.6151428222656	254.5425262451172	0.00011265277862548828	418.7862243652344	228.8358612060547	0.000102996826171875	11	027
504	455.8976745605469	255.9427490234375	1.0	421.0132751464844	230.8494415283203	1.0	455.61859130859375	255.7858428955078	7.715821266174316e-5	441.8367614746094	264.17437744140625	7.62939453125e-5	11	027
505	455.7904968261719	256.6820983886719	1.0	421.3966369628906	227.75027465820312	1.0	455.8787841796875	256.1074523925781	8.493661880493164e-5	418.8072204589844	228.1973419189453	0.00012028217315673828	11	027
506	455.7005310058594	256.00115966796875	1.0	419.8902893066406	228.70590209960938	1.0	455.6369934082031	255.89349365234375	0.00011849403381347656	419.09765625	228.4141845703125	7.37905502319336e-5	11	027
507	455.55926513671875	256.930908203125	1.0	420.1143493652344	228.885986328125	1.0	646.6962280273438	84.46534729003906	0.00014466047286987305	418.8395080566406	228.62696838378906	0.00011399388313293457	11	027
508	455.62091064453125	255.24131774902344	1.0	419.9257507324219	229.3205108642578	1.0	455.4989013671875	255.4269256591797	0.00012058019638061523	417.6844177246094	229.8134307861328	9.244680404663086e-5	11	027
509	454.9625549316406	256.2616882324219	1.0	418.0489196777344	230.70095825195312	0.9999997615814209	646.6748657226562	27.851245880126953	0.00016006827354431152	442.1216125488281	263.65771484375	6.136298179626465e-5	11	027
510	455.7196044921875	255.48622131347656	1.0	420.31463623046875	230.6873779296875	1.0	455.0646667480469	255.64602661132812	6.642937660217285e-5	418.6269836425781	230.45252990722656	4.6253204345703125e-5	11	027
511	456.40277099609375	255.48046875	0.9999998807907104	421.46392822265625	226.94749450683594	1.0	456.06573486328125	255.538330078125	0.00011333823204040527	419.4306640625	226.66131591796875	0.0001577138900756836	11	027
512	456.2458801269531	254.97103881835938	1.0	419.66790771484375	229.0548095703125	1.0	455.4046325683594	255.57196044921875	0.00010326504707336426	418.3502197265625	228.64495849609375	8.079409599304199e-5	11	027
513	452.4637451171875	252.46829223632812	1.0	421.36285400390625	228.1832275390625	0.9999890327453613	451.93994140625	254.06414794921875	0.00023055076599121094	438.99212646484375	242.8907470703125	0.0005993843078613281	11	027
514	453.7633972167969	247.761962890625	1.0	424.52276611328125	232.10032653808594	0.012770533561706543	458.3426818847656	246.08006286621094	0.00032642483711242676	446.11822509765625	238.0404815673828	0.00011628866195678711	11	027
515	455.6361083984375	240.85647583007812	1.0	452.84295654296875	243.26634216308594	0.0005707144737243652	460.2619323730469	240.60801696777344	0.0004974305629730225	440.5662536621094	249.4299774169922	0.00012940168380737305	11	027
516	455.6460876464844	235.9618377685547	1.0	4.923706531524658	149.97470092773438	0.0014951229095458984	461.3441467285156	238.4996337890625	0.00010007619857788086	3.52013897895813	477.46240234375	2.613663673400879e-5	11	027
517	454.9993591308594	233.1625213623047	1.0	6.840571880340576	478.78643798828125	0.0007553994655609131	460.62060546875	237.75140380859375	0.0001665651798248291	441.7129821777344	228.01492309570312	0.00011301040649414062	11	027
518	454.9705505371094	231.14102172851562	1.0	429.38031005859375	248.41676330566406	0.10904577374458313	649.0117797851562	174.94346618652344	0.00016000866889953613	439.1960144042969	233.93226623535156	4.83393669128418e-5	11	027
519	455.3027038574219	227.87197875976562	1.0	427.3261413574219	250.06228637695312	0.9983882904052734	646.645751953125	94.14427185058594	0.0003274083137512207	424.350830078125	256.25732421875	0.00022649765014648438	11	027
520	455.1957092285156	227.7280731201172	1.0	427.31304931640625	250.8749542236328	0.9999771118164062	459.6983642578125	227.01596069335938	0.0001945197582244873	427.28302001953125	253.6510467529297	0.0003286004066467285	11	027
521	455.1991271972656	224.51654052734375	1.0	428.1929016113281	250.88076782226562	0.999921441078186	454.7148132324219	224.07435607910156	0.0001017451286315918	424.9193420410156	257.32501220703125	6.604194641113281e-5	11	027
522	455.51239013671875	222.42178344726562	1.0	428.96856689453125	251.70213317871094	0.9999899864196777	640.44677734375	7.640750885009766	3.600120544433594e-5	429.0485534667969	253.6947479248047	0.00015175342559814453	11	027
523	454.46319580078125	221.5272674560547	1.0	428.15167236328125	253.00494384765625	0.9999821186065674	454.2088623046875	222.45639038085938	8.884072303771973e-5	428.1463623046875	254.3038330078125	0.00045752525329589844	11	027
524	455.44976806640625	221.00828552246094	1.0	428.4889831542969	252.1139678955078	0.9999995231628418	647.1315307617188	28.751766204833984	7.18533992767334e-5	428.5228576660156	254.0035400390625	0.0005385279655456543	11	027
525	455.00494384765625	220.46783447265625	1.0	428.1391906738281	253.774658203125	0.9999995827674866	647.8609619140625	318.4493713378906	6.654858589172363e-5	427.798583984375	255.46322631835938	0.0003279149532318115	11	027
526	455.7691345214844	220.99534606933594	1.0	428.88250732421875	254.7440643310547	1.0	429.86370849609375	254.55401611328125	6.0886144638061523e-5	428.4590148925781	255.1416778564453	0.0003204345703125	11	027
527	455.6094970703125	220.95631408691406	1.0	428.9000549316406	255.24374389648438	0.9999998807907104	429.6418762207031	255.36289978027344	5.5909156799316406e-5	428.3840637207031	256.0039978027344	0.0003312826156616211	11	027
528	455.83544921875	220.03781127929688	1.0	424.7259216308594	255.8997039794922	0.9999997615814209	645.92822265625	29.018648147583008	8.276104927062988e-5	424.3741149902344	257.9530029296875	0.0003058314323425293	11	027
529	456.0010986328125	219.93792724609375	1.0	425.2382507324219	255.87985229492188	0.9999997615814209	461.7986145019531	222.36265563964844	4.836916923522949e-5	424.79010009765625	257.5567932128906	0.00021317601203918457	11	027
530	455.62274169921875	219.70672607421875	1.0	424.3723449707031	256.8561096191406	0.9999998807907104	425.8483581542969	256.4509582519531	7.337331771850586e-5	423.7177429199219	258.611572265625	0.00027117133140563965	11	027
531	456.0732727050781	219.61769104003906	1.0	423.5765380859375	257.5352478027344	1.0	425.7633056640625	256.9643249511719	8.735060691833496e-5	422.7684631347656	259.3496398925781	0.0001596510410308838	11	027
532	456.44256591796875	219.53167724609375	1.0	423.6976318359375	257.45660400390625	0.9999997615814209	647.1639404296875	29.031293869018555	7.620453834533691e-5	423.1100158691406	259.6387634277344	9.000301361083984e-5	11	027
533	456.1728820800781	218.62135314941406	1.0	424.1839599609375	258.5722351074219	1.0	461.3315124511719	217.7266387939453	5.3256750106811523e-5	423.11871337890625	260.2516174316406	7.453560829162598e-5	11	027
534	456.2888488769531	219.32522583007812	1.0	423.3057556152344	257.8396911621094	1.0	647.5316162109375	28.739591598510742	0.000212937593460083	422.48541259765625	259.7889709472656	0.0001246929168701172	11	027
535	456.4405517578125	219.4847869873047	1.0	424.33306884765625	257.2317199707031	1.0	426.4124755859375	256.6615295410156	6.73532485961914e-5	423.8320007324219	258.8162841796875	0.00017318129539489746	11	027
536	456.6060791015625	219.31028747558594	1.0	422.42510986328125	257.5367431640625	1.0	424.270751953125	257.22198486328125	9.316205978393555e-5	422.2976379394531	259.77301025390625	0.0002530217170715332	11	027
537	456.5928649902344	219.6305389404297	1.0	421.52691650390625	258.2364196777344	1.0	423.38385009765625	258.3127136230469	0.00015717744827270508	420.7168273925781	261.3182067871094	0.00023606419563293457	11	027
538	456.7035827636719	219.77137756347656	1.0	422.23028564453125	256.79913330078125	1.0	423.72650146484375	256.9893493652344	0.00014016032218933105	421.5704040527344	259.6456298828125	0.00019845366477966309	11	027
539	456.2054138183594	220.29461669921875	1.0	420.6954345703125	258.3876953125	1.0	422.71429443359375	258.1586608886719	0.0001201331615447998	418.3816223144531	258.90673828125	0.00012946128845214844	11	027
540	456.5586242675781	219.57412719726562	1.0	420.60260009765625	258.1234130859375	1.0	423.88934326171875	256.4012451171875	7.167458534240723e-5	418.6053466796875	258.817626953125	0.00022178888320922852	11	027
541	456.3668518066406	219.63690185546875	1.0	419.7388916015625	257.4810791015625	1.0	418.5964050292969	258.82525634765625	0.00010007619857788086	418.0061950683594	258.6741638183594	0.00020113587379455566	11	027
542	456.4075927734375	220.30221557617188	1.0	418.72662353515625	258.1650695800781	1.0	646.276123046875	28.18595314025879	7.277727127075195e-5	417.22021484375	258.79412841796875	0.00016435980796813965	11	027
543	456.2513732910156	220.91600036621094	1.0	417.7469482421875	258.85052490234375	1.0	417.5263671875	259.00054931640625	0.0001240372657775879	416.1633605957031	259.60357666015625	0.00024813413619995117	11	027
544	456.6263732910156	220.09437561035156	1.0	417.70062255859375	259.215576171875	1.0	417.75201416015625	259.10247802734375	6.091594696044922e-5	416.16278076171875	259.7303161621094	0.0001512765884399414	11	027
545	456.7695007324219	219.98321533203125	1.0	419.5772399902344	258.2855529785156	1.0	421.6302795410156	258.1837158203125	0.00010129809379577637	417.9610595703125	258.7124328613281	0.00012791156768798828	11	027
546	456.8165588378906	220.57485961914062	1.0	417.7456970214844	259.2505187988281	1.0	417.8861083984375	259.1134948730469	0.00010022521018981934	416.9126892089844	258.619140625	0.00018608570098876953	11	027
547	456.9999084472656	220.97772216796875	1.0	418.5291748046875	257.64459228515625	1.0	418.2925109863281	257.89404296875	0.00011721253395080566	417.328125	258.3900451660156	0.0002646148204803467	11	027
548	456.7363586425781	221.02662658691406	1.0	417.0258483886719	259.41253662109375	1.0	417.0596008300781	259.09423828125	0.00010588765144348145	416.042724609375	258.8112487792969	0.0002238154411315918	11	027
549	456.4803771972656	221.34039306640625	1.0	418.94989013671875	258.88201904296875	1.0	421.7019958496094	258.5849914550781	0.00017443299293518066	417.12408447265625	259.4477844238281	0.00019222497940063477	11	027
550	456.7984313964844	220.65835571289062	1.0	418.2900390625	259.66168212890625	1.0	418.3284606933594	259.5057678222656	0.00010386109352111816	417.381591796875	258.840576171875	0.00016313791275024414	11	027
