# Supplementary material for: An automated feeding system for the African killifish reveals the impact of diet on lifespan and allows scalable assessment of associative learning
Source: eLife. 2022 Nov 10;11:e69008. doi: 10.7554/eLife.69008 (PMC9788828; doi:10.7554/eLife.69008)
Supplement: Figure 6—source data 2. [file elife-69008-fig6-data2.zip › Training Trajectories/t2_REC033DLC_resnet50_TrainAllTheThingsJun28shuffle1_1030000.csv]

bodyparts_coords	fishhead_x	fishhead_y	fishhead_likelihood	fishtail_x	fishtail_y	fishtail_likelihood	redlight_x	redlight_y	redlight_likelihood	fooddrop_x	fooddrop_y	fooddrop_likelihood	fishnum	recordingnum
0	396.9482727050781	48.413387298583984	1.0	369.68621826171875	153.76119995117188	1.0	397.661376953125	49.68214416503906	4.07099723815918e-5	368.1613464355469	158.6156005859375	4.661083221435547e-5	2	033
1	397.38983154296875	46.47055435180664	1.0	369.97900390625	157.86048889160156	1.0	373.49310302734375	159.81593322753906	8.562207221984863e-5	371.5412902832031	161.6383514404297	0.0014886856079101562	2	033
2	395.4466552734375	46.1566276550293	1.0	395.0293273925781	49.523109436035156	8.800625801086426e-5	396.1719970703125	47.50006866455078	6.797909736633301e-5	393.71746826171875	53.92240905761719	7.677078247070312e-5	2	033
3	386.1732177734375	51.74188995361328	0.0011695027351379395	379.3595886230469	51.488677978515625	0.06320101022720337	649.6273193359375	32.76760482788086	1.4901161193847656e-6	187.38995361328125	7.571544647216797	1.5795230865478516e-6	2	033
4	353.77276611328125	76.83053588867188	1.0	417.8708801269531	71.71849822998047	8.553266525268555e-6	353.15863037109375	78.65979766845703	2.0325183868408203e-5	340.1056213378906	71.30724334716797	1.1712312698364258e-5	2	033
5	341.1538391113281	79.39459228515625	1.0	337.3891906738281	80.56428527832031	4.678964614868164e-6	340.6436767578125	80.0824203491211	2.956390380859375e-5	326.27020263671875	74.10118865966797	1.1235475540161133e-5	2	033
6	387.9230651855469	57.45746994018555	0.002691030502319336	326.3753662109375	118.07799530029297	0.00011557340621948242	493.87969970703125	121.8889389038086	3.933906555175781e-6	171.22427368164062	4.608591079711914	7.450580596923828e-7	2	033
7	308.8194274902344	134.45315551757812	0.0004896819591522217	312.9615478515625	136.46221923828125	0.9999964237213135	316.2656555175781	136.95899963378906	2.0891427993774414e-5	305.6028747558594	136.81219482421875	1.582503318786621e-5	2	033
8	300.7178955078125	153.359130859375	0.9999997615814209	305.0147705078125	153.1649932861328	0.03424534201622009	304.0071105957031	156.2000732421875	8.541345596313477e-5	305.0559997558594	159.32284545898438	6.890296936035156e-5	2	033
9	290.7034912109375	165.3120880126953	1.0	387.69140625	78.44405364990234	0.021950602531433105	288.66729736328125	166.32774353027344	1.84476375579834e-5	277.7312316894531	167.98291015625	1.3738870620727539e-5	2	033
10	281.5592041015625	176.7939910888672	1.0	377.2781982421875	77.09492492675781	1.0	376.3878173828125	82.24015808105469	0.0003045499324798584	377.1838684082031	78.69706726074219	0.00019347667694091797	2	033
11	269.2809753417969	188.70628356933594	1.0	368.7052001953125	90.99234008789062	0.9999982118606567	269.4407958984375	191.1399688720703	0.00015547871589660645	267.0101623535156	194.6565704345703	7.674098014831543e-5	2	033
12	259.9736633300781	201.24317932128906	1.0	363.41021728515625	98.21007537841797	0.9437830448150635	262.6460876464844	203.6997833251953	6.240606307983398e-5	258.9715881347656	208.61293029785156	3.603100776672363e-5	2	033
13	249.58468627929688	207.62899780273438	1.0	336.79547119140625	104.49769592285156	0.9998898506164551	254.5818634033203	207.80833435058594	6.020069122314453e-5	248.90869140625	212.45408630371094	1.9788742065429688e-5	2	033
14	227.64578247070312	222.468994140625	1.0	230.91302490234375	224.11778259277344	0.0015839934349060059	226.11541748046875	223.3649139404297	0.00010466575622558594	219.04354858398438	227.8169403076172	3.8683414459228516e-5	2	033
15	207.96597290039062	233.858154296875	1.0	306.1775817871094	150.5095977783203	1.0	207.55496215820312	236.70159912109375	6.23166561126709e-5	302.76849365234375	148.4180145263672	3.737211227416992e-5	2	033
16	188.97808837890625	244.0889129638672	1.0	302.8420715332031	155.86851501464844	1.0	302.811279296875	156.89598083496094	0.00016394257545471191	302.603759765625	156.65621948242188	0.00010648369789123535	2	033
17	171.3612518310547	252.62432861328125	1.0	284.9324645996094	173.64846801757812	0.999553918838501	285.8250427246094	174.0836181640625	0.0005385875701904297	283.0619201660156	177.00466918945312	0.00021657347679138184	2	033
18	154.96658325195312	257.73675537109375	1.0	260.354248046875	185.9769744873047	1.0	263.94293212890625	187.17442321777344	0.00014731287956237793	259.767822265625	188.03477478027344	0.0001042783260345459	2	033
19	135.56277465820312	262.6103210449219	0.9999092817306519	251.47573852539062	192.2561492919922	1.0	246.73741149902344	197.46095275878906	8.895993232727051e-5	242.3078155517578	198.139404296875	8.58306884765625e-5	2	033
20	232.5494384765625	217.1116180419922	0.0004621446132659912	229.26480102539062	222.2544708251953	1.0	232.77886962890625	220.03823852539062	8.7738037109375e-5	229.81478881835938	221.70645141601562	0.00048282742500305176	2	033
21	142.40402221679688	273.8439025878906	1.0	145.69915771484375	278.1478271484375	0.0005220472812652588	146.20220947265625	274.14111328125	0.0001614093780517578	137.07345581054688	260.9352111816406	0.00018924474716186523	2	033
22	148.70968627929688	286.0907897949219	0.00842958688735962	154.00840759277344	279.6834411621094	0.001211702823638916	154.65274047851562	279.7510986328125	3.170967102050781e-5	149.58335876464844	276.73101806640625	0.00018018484115600586	2	033
23	643.0159301757812	309.1966552734375	8.52346420288086e-6	643.4747924804688	324.984130859375	3.516674041748047e-6	648.53857421875	203.13633728027344	2.086162567138672e-6	128.43060302734375	264.80230712890625	2.3245811462402344e-6	2	033
24	642.7208251953125	309.6368713378906	2.592802047729492e-6	132.34371948242188	249.6813201904297	1.5795230865478516e-5	649.0009765625	32.34363555908203	1.2814998626708984e-6	172.22119140625	6.553430080413818	1.6689300537109375e-6	2	033
25	641.4840698242188	304.3422546386719	1.8477439880371094e-6	5.092865943908691	478.58685302734375	1.3709068298339844e-6	648.4817504882812	33.24895095825195	4.231929779052734e-6	171.9608154296875	5.754432201385498	9.238719940185547e-7	2	033
26	515.0584716796875	205.3544921875	9.322166442871094e-5	514.7861328125	204.85086059570312	0.00017136335372924805	512.3099365234375	201.58880615234375	1.0	509.1259460449219	202.97105407714844	0.0008764564990997314	2	033
27	514.67822265625	205.48704528808594	0.00010314583778381348	514.4498291015625	205.21788024902344	0.00014275312423706055	512.3148193359375	201.84609985351562	1.0	508.56829833984375	202.79148864746094	0.0007021129131317139	2	033
28	511.9220886230469	207.8218994140625	6.526708602905273e-5	512.2156982421875	202.1964874267578	0.00015586614608764648	512.6495971679688	201.75274658203125	1.0	510.65106201171875	202.7558135986328	0.0007956326007843018	2	033
29	514.886474609375	205.18605041503906	9.113550186157227e-5	114.50154113769531	131.09246826171875	0.008607566356658936	511.90350341796875	201.6414031982422	1.0	508.5364990234375	202.5219268798828	0.002504110336303711	2	033
30	514.7644653320312	205.8742218017578	7.393956184387207e-5	512.2848510742188	201.93789672851562	0.00014460086822509766	512.8203125	201.5609130859375	1.0	509.1812744140625	202.67442321777344	0.001481175422668457	2	033
31	138.90724182128906	128.61785888671875	0.998931348323822	86.17455291748047	221.7394561767578	0.9999350309371948	512.7657470703125	201.54550170898438	1.0	509.2255859375	202.29652404785156	0.0013694465160369873	2	033
32	144.33299255371094	127.03598022460938	1.0	146.2279510498047	129.8025665283203	0.0002759397029876709	512.5963745117188	201.36599731445312	1.0	509.1398010253906	202.65817260742188	0.0005339980125427246	2	033
33	150.91485595703125	122.32161712646484	0.6625704169273376	152.62725830078125	123.07939147949219	0.8883892297744751	513.0973510742188	201.2969207763672	1.0	509.4054870605469	202.22154235839844	0.0008883178234100342	2	033
34	159.22560119628906	121.8226089477539	0.9999999403953552	161.49681091308594	125.85247039794922	0.0006484687328338623	513.0374145507812	201.4891815185547	1.0	509.2728271484375	202.7624053955078	0.0007302165031433105	2	033
35	163.1220703125	119.92825317382812	1.0	88.43785095214844	199.3656005859375	0.999281108379364	513.0205078125	201.7903289794922	1.0	509.2619934082031	203.04776000976562	0.0008736848831176758	2	033
36	165.49302673339844	119.63082122802734	1.0	87.09038543701172	197.2165069580078	0.6971242427825928	512.4029541015625	202.2691650390625	1.0	508.9114074707031	203.50173950195312	0.001989990472793579	2	033
37	166.8371124267578	119.18513488769531	1.0	174.088623046875	122.65583801269531	0.00046959519386291504	512.4794921875	201.19532775878906	1.0	508.82415771484375	202.2716064453125	0.0011448860168457031	2	033
38	168.49436950683594	120.04175567626953	1.0	175.34039306640625	123.54436492919922	0.0009015202522277832	512.5949096679688	202.40695190429688	1.0	508.8855895996094	203.0290069580078	0.001299530267715454	2	033
39	169.83047485351562	119.74600219726562	1.0	175.83746337890625	123.50173950195312	0.00039452314376831055	512.3521728515625	201.74037170410156	1.0	509.02001953125	202.77450561523438	0.0011900365352630615	2	033
40	170.48663330078125	119.83500671386719	1.0	176.45700073242188	123.15725708007812	0.0006588101387023926	512.5087890625	201.68661499023438	1.0	509.1665344238281	202.61668395996094	0.0009731948375701904	2	033
41	171.710205078125	119.69268798828125	1.0	511.9700012207031	202.33154296875	0.00023695826530456543	512.469482421875	202.0575714111328	1.0	510.32470703125	202.9822235107422	0.0008601546287536621	2	033
42	172.91770935058594	119.41241455078125	1.0	511.8592224121094	202.54994201660156	0.00023385882377624512	512.28857421875	202.005126953125	1.0	508.7802734375	203.06167602539062	0.0008182823657989502	2	033
43	173.48414611816406	119.57312774658203	1.0	178.38323974609375	122.66549682617188	0.00025323033332824707	512.69384765625	201.92044067382812	1.0	508.91876220703125	202.7416229248047	0.0009523630142211914	2	033
44	173.69699096679688	120.90242004394531	1.0	178.097900390625	123.61243438720703	0.0018301606178283691	512.8569946289062	201.58229064941406	1.0	509.1248474121094	202.6751251220703	0.0009523332118988037	2	033
45	173.95828247070312	121.8706283569336	0.9999999403953552	177.56185913085938	123.99742126464844	0.031220942735671997	512.512939453125	202.13465881347656	1.0	510.2279357910156	202.77857971191406	0.0008741915225982666	2	033
46	173.2454833984375	120.85720825195312	1.0	178.09317016601562	124.03194427490234	0.0007027983665466309	512.4549560546875	201.8348846435547	1.0	508.7557678222656	203.10711669921875	0.000508725643157959	2	033
47	174.08895874023438	122.4962158203125	1.0	178.72886657714844	124.70101928710938	0.0032104849815368652	512.075927734375	201.56915283203125	1.0	508.8064270019531	202.39112854003906	0.0032871365547180176	2	033
48	174.14149475097656	122.38347625732422	0.9999999403953552	177.59095764160156	125.40230560302734	0.009301811456680298	513.1560668945312	201.81698608398438	1.0	509.32781982421875	202.63467407226562	0.0005292892456054688	2	033
49	174.4517822265625	120.67937469482422	1.0	178.74264526367188	123.33187866210938	0.004431694746017456	512.7598266601562	201.71505737304688	1.0	509.1783447265625	202.76104736328125	0.0008727014064788818	2	033
50	174.72457885742188	120.44540405273438	1.0	177.0393524169922	124.79597473144531	0.0007507205009460449	511.5979309082031	201.73507690429688	1.0	508.2912902832031	202.53375244140625	0.0013055503368377686	2	033
51	174.39163208007812	121.34222412109375	1.0	177.08023071289062	125.6905517578125	0.0003325343132019043	512.0112915039062	201.73680114746094	1.0	508.600830078125	202.9735565185547	0.0011925697326660156	2	033
52	174.45846557617188	121.8111572265625	1.0	178.46791076660156	124.10964965820312	0.007841348648071289	512.721923828125	202.3144073486328	1.0	508.8052978515625	202.9692840576172	0.001254349946975708	2	033
53	173.7169952392578	120.68122863769531	1.0	511.93634033203125	203.2381591796875	0.00020435452461242676	512.6986694335938	202.3676300048828	1.0	509.0173034667969	203.07614135742188	0.0015861093997955322	2	033
54	172.84461975097656	122.42931365966797	1.0	177.77459716796875	124.66010284423828	0.002052098512649536	512.1915283203125	201.8092498779297	1.0	508.8042907714844	202.76329040527344	0.0019086897373199463	2	033
55	172.40611267089844	123.09542083740234	0.9999972581863403	172.0710906982422	125.22333526611328	0.22297686338424683	512.8289794921875	202.09066772460938	1.0	508.98822021484375	202.8308868408203	0.0010258257389068604	2	033
56	172.89222717285156	123.75244903564453	1.0	175.9906463623047	127.07240295410156	0.002852112054824829	512.690185546875	201.10130310058594	1.0	509.0770263671875	202.1603546142578	0.0006112456321716309	2	033
57	172.20497131347656	123.8542251586914	1.0	172.608642578125	127.01347351074219	0.000572502613067627	512.3209228515625	201.62765502929688	1.0	508.5461730957031	202.8724822998047	0.0008075833320617676	2	033
58	171.90797424316406	124.46334075927734	0.999998152256012	171.2393798828125	126.2057113647461	0.5078032612800598	512.4671630859375	201.92489624023438	1.0	508.6902160644531	202.95367431640625	0.0006383359432220459	2	033
59	172.49850463867188	122.64380645751953	1.0	171.6700897216797	125.51412963867188	0.000842660665512085	512.523193359375	202.58193969726562	1.0	508.6695251464844	203.16488647460938	0.0012467801570892334	2	033
60	172.6602020263672	123.49683380126953	0.9999999403953552	175.95811462402344	125.7828598022461	0.04818353056907654	512.67822265625	201.7752227783203	1.0	509.0251770019531	203.283447265625	0.0005155205726623535	2	033
61	173.1537628173828	122.85313415527344	1.0	177.1020965576172	125.21719360351562	0.015214651823043823	512.8719482421875	201.9981231689453	1.0	509.30963134765625	203.0281524658203	0.0016865432262420654	2	033
62	172.26812744140625	123.01502227783203	0.9999999403953552	169.52699279785156	127.53472137451172	0.030268818140029907	512.6521606445312	202.20362854003906	1.0	508.7782287597656	202.8707275390625	0.0023258328437805176	2	033
63	172.2814483642578	124.7503662109375	0.9997807741165161	172.0454864501953	125.58404541015625	0.9130915999412537	513.1067504882812	202.1692657470703	1.0	509.6028747558594	202.9905242919922	0.0007010102272033691	2	033
64	171.5327606201172	123.73413848876953	1.0	176.10597229003906	125.64524841308594	0.003601372241973877	512.6939086914062	201.5491943359375	1.0	509.0169372558594	202.64625549316406	0.0007221996784210205	2	033
65	172.4352569580078	125.01940155029297	0.9988352060317993	171.97743225097656	125.04341888427734	0.9927552342414856	512.3986206054688	201.61097717285156	1.0	508.6094970703125	202.73809814453125	0.0005355179309844971	2	033
66	172.62930297851562	124.42098999023438	0.9999980926513672	172.24227905273438	126.14360046386719	0.5388491749763489	512.5198974609375	201.85882568359375	1.0	508.96795654296875	202.7252655029297	0.0005579292774200439	2	033
67	171.37979125976562	123.297119140625	0.9999973773956299	171.1033477783203	125.09089660644531	0.4152257740497589	512.3285522460938	201.95892333984375	1.0	508.9312744140625	203.26206970214844	0.0011039674282073975	2	033
68	172.7443084716797	122.5676040649414	1.0	172.44473266601562	125.94145202636719	0.014062672853469849	512.775390625	201.48240661621094	1.0	509.1466064453125	202.15390014648438	0.0009891688823699951	2	033
69	172.0027618408203	121.29417419433594	1.0	177.44903564453125	124.23472595214844	0.0009538829326629639	511.9714050292969	202.39251708984375	1.0	508.7166442871094	202.99053955078125	0.002114236354827881	2	033
70	172.1883544921875	123.54212188720703	0.9999994039535522	171.8662872314453	125.60151672363281	0.2751706838607788	512.0864868164062	201.59640502929688	1.0	508.5359802246094	202.90687561035156	0.0005786716938018799	2	033
71	172.50753784179688	124.0875244140625	0.999983549118042	172.10745239257812	125.15384674072266	0.7582392692565918	512.2146606445312	201.7724151611328	1.0	508.4502868652344	202.88760375976562	0.0006965994834899902	2	033
72	173.52716064453125	123.94459533691406	0.9988399744033813	174.611328125	124.54863739013672	0.9875409603118896	512.5343627929688	201.6112518310547	1.0	508.972412109375	202.6957244873047	0.0008424818515777588	2	033
73	176.85914611816406	121.793212890625	1.0	178.79751586914062	125.2115707397461	0.00046557188034057617	512.4454956054688	201.1597900390625	1.0	509.0308532714844	202.2438201904297	0.0007691681385040283	2	033
74	182.57992553710938	117.92948150634766	1.0	189.44224548339844	120.95592498779297	0.0007765293121337891	512.4961547851562	201.59518432617188	1.0	508.9239807128906	202.7814483642578	0.0006879866123199463	2	033
75	190.1732635498047	114.07623291015625	1.0	194.17880249023438	117.52230072021484	0.0005136728286743164	513.1505737304688	201.7711944580078	1.0	509.38433837890625	202.93572998046875	0.0007766187191009521	2	033
76	195.82821655273438	110.20091247558594	1.0	96.5114974975586	189.74844360351562	0.9995791912078857	512.47998046875	201.78900146484375	1.0	509.0560607910156	202.66033935546875	0.0008416473865509033	2	033
77	202.520263671875	110.22885131835938	1.0	204.19630432128906	112.35079956054688	0.0005634725093841553	513.1427612304688	202.26893615722656	1.0	511.1195983886719	202.71238708496094	0.0012090504169464111	2	033
78	209.69093322753906	108.75574493408203	1.0	212.73927307128906	106.17188262939453	0.00031694769859313965	512.2750244140625	201.53948974609375	1.0	508.88348388671875	202.6085968017578	0.0005354583263397217	2	033
79	219.18849182128906	107.92491149902344	1.0	220.04730224609375	110.16915893554688	0.015173792839050293	511.8345947265625	202.2442169189453	1.0	508.55010986328125	203.2948760986328	0.0019311010837554932	2	033
80	229.25067138671875	107.65943908691406	1.0	134.3311767578125	183.2541046142578	0.04432004690170288	512.780029296875	201.47515869140625	1.0	509.06719970703125	202.7650146484375	0.0008304715156555176	2	033
81	239.5692138671875	105.1875991821289	0.9999980926513672	135.18336486816406	174.49671936035156	0.9999983310699463	513.0978393554688	201.64395141601562	1.0	509.329833984375	202.87448120117188	0.0005496442317962646	2	033
82	246.17044067382812	103.6821060180664	1.0	133.5095977783203	173.7633819580078	0.9999999403953552	512.7379760742188	201.51612854003906	1.0	509.42803955078125	202.79537963867188	0.0009782910346984863	2	033
83	252.41746520996094	101.54949951171875	1.0	511.1753234863281	202.16839599609375	0.0002294778823852539	512.0675659179688	201.87640380859375	1.0	508.3592224121094	202.67938232421875	0.0010483264923095703	2	033
84	258.79827880859375	101.61013793945312	1.0	514.3658447265625	205.08749389648438	0.00013005733489990234	512.70654296875	201.97402954101562	1.0	508.8638610839844	202.80996704101562	0.000717848539352417	2	033
85	264.6940002441406	99.40240478515625	1.0	271.88629150390625	103.74420928955078	0.0005824267864227295	512.439453125	202.39657592773438	1.0	508.77056884765625	203.58929443359375	0.0007471144199371338	2	033
86	270.6957092285156	99.55919647216797	1.0	274.502685546875	102.76966857910156	0.0019401609897613525	513.0745849609375	201.58590698242188	1.0	509.132568359375	202.5304412841797	0.0007520020008087158	2	033
87	274.6600036621094	100.0714340209961	1.0	164.19859313964844	167.0486602783203	0.06819429993629456	512.5303955078125	201.6960906982422	1.0	509.11181640625	202.40127563476562	0.0018855929374694824	2	033
88	281.4842834472656	101.21170806884766	1.0	171.2891082763672	165.0106201171875	0.9706933498382568	513.0111694335938	201.3440399169922	1.0	509.15228271484375	202.59141540527344	0.0006438791751861572	2	033
89	288.6272277832031	101.18074035644531	0.9999997615814209	293.03179931640625	101.04859161376953	0.9723981618881226	512.8538208007812	202.06529235839844	1.0	508.9798583984375	203.30755615234375	0.0007413923740386963	2	033
90	298.6227722167969	100.24274444580078	1.0	185.46246337890625	159.8057403564453	0.9999889731407166	512.6724243164062	201.55494689941406	1.0	509.2704772949219	202.63795471191406	0.0008257627487182617	2	033
91	305.5625305175781	100.71648406982422	1.0	191.07969665527344	155.02854919433594	1.0	512.1904296875	202.48741149902344	1.0	508.88763427734375	203.06398010253906	0.0015742778778076172	2	033
92	310.3084716796875	100.44502258300781	1.0	196.4285430908203	154.63742065429688	1.0	513.1306762695312	201.54734802246094	1.0	511.4087829589844	202.675537109375	0.0014704763889312744	2	033
93	314.4495544433594	98.9002914428711	1.0	200.47882080078125	153.1719512939453	1.0	512.8186645507812	201.78271484375	1.0	509.24822998046875	203.175048828125	0.0007133781909942627	2	033
94	316.773193359375	98.39701843261719	1.0	202.70797729492188	150.880615234375	1.0	512.8557739257812	201.49842834472656	1.0	509.3497619628906	202.36944580078125	0.0008529722690582275	2	033
95	321.4173889160156	98.82894897460938	1.0	206.47718811035156	153.7937774658203	0.9999989867210388	512.5444946289062	202.16481018066406	1.0	508.772705078125	202.92193603515625	0.0016186833381652832	2	033
96	323.08612060546875	99.24353790283203	1.0	210.330078125	157.33807373046875	0.9999999403953552	512.8212890625	201.85830688476562	1.0	509.3060607910156	203.0653839111328	0.0008804500102996826	2	033
97	323.98443603515625	100.40959167480469	1.0	213.14942932128906	158.0706024169922	0.9999998807907104	512.288818359375	201.54689025878906	1.0	508.8477783203125	202.63369750976562	0.0010658204555511475	2	033
98	325.8426208496094	100.23763275146484	1.0	217.72019958496094	161.89743041992188	1.0	512.55322265625	201.76914978027344	1.0	509.0433654785156	203.00173950195312	0.0009337365627288818	2	033
99	326.5284118652344	101.59178161621094	1.0	216.62167358398438	161.79930114746094	1.0	512.4349365234375	201.4766082763672	1.0	508.98101806640625	202.59124755859375	0.0007206201553344727	2	033
100	328.263916015625	102.80044555664062	1.0	218.1793975830078	161.17198181152344	1.0	512.8563232421875	202.1399383544922	1.0	509.1936950683594	203.07534790039062	0.0009897053241729736	2	033
101	329.2828063964844	102.05751037597656	1.0	217.40982055664062	161.07704162597656	1.0	512.4647827148438	201.44439697265625	1.0	509.12835693359375	202.5229949951172	0.000812917947769165	2	033
102	329.6562194824219	102.72003173828125	1.0	221.96900939941406	158.74656677246094	0.9998358488082886	512.1813354492188	201.85446166992188	1.0	508.81646728515625	203.11570739746094	0.0011630654335021973	2	033
103	331.9641418457031	102.97425079345703	1.0	224.13246154785156	161.43898010253906	1.0	512.3394165039062	201.82064819335938	1.0	510.22442626953125	202.63186645507812	0.001256316900253296	2	033
104	331.487548828125	103.92251586914062	1.0	224.98463439941406	161.4788360595703	0.9999999403953552	512.4216918945312	201.80459594726562	1.0	508.97698974609375	203.2407989501953	0.0009353756904602051	2	033
105	331.4444580078125	104.67412567138672	1.0	223.62057495117188	161.73387145996094	1.0	512.1083984375	201.99913024902344	1.0	508.6168518066406	203.366455078125	0.0006838142871856689	2	033
106	332.8309020996094	105.7558822631836	1.0	224.33084106445312	163.40072631835938	1.0	512.249267578125	202.59359741210938	1.0	508.4233093261719	203.67494201660156	0.0008835196495056152	2	033
107	334.7439270019531	107.45101928710938	1.0	226.0602569580078	168.11734008789062	1.0	512.404052734375	202.1329345703125	1.0	230.7657012939453	172.10818481445312	0.0007165968418121338	2	033
108	341.8524169921875	108.43628692626953	1.0	239.0770721435547	175.9999237060547	0.9999990463256836	512.7518310546875	201.58627319335938	1.0	508.9313049316406	202.5013885498047	0.0007865726947784424	2	033
109	354.46075439453125	110.5051040649414	1.0	252.05279541015625	167.9167938232422	0.9999819993972778	512.6537475585938	201.77333068847656	1.0	508.8257141113281	203.0343475341797	0.0006701350212097168	2	033
110	365.79400634765625	111.74636840820312	1.0	248.9591064453125	161.89678955078125	1.0	512.29296875	201.95558166503906	1.0	508.79351806640625	202.83753967285156	0.0022025704383850098	2	033
111	374.779296875	110.42323303222656	1.0	247.55076599121094	166.35586547851562	0.1532372236251831	512.5422973632812	202.007568359375	1.0	508.6605529785156	203.18508911132812	0.0013942420482635498	2	033
112	383.2345275878906	110.22721099853516	1.0	253.9207305908203	165.22750854492188	0.9365007877349854	512.30859375	201.9786834716797	1.0	508.7787780761719	202.99302673339844	0.0006132125854492188	2	033
113	387.5847473144531	111.73091125488281	1.0	257.9659118652344	163.62901306152344	0.9999980926513672	512.749755859375	201.7802276611328	1.0	509.18817138671875	202.9075469970703	0.0008616447448730469	2	033
114	394.2483215332031	113.9083251953125	1.0	398.83642578125	115.02421569824219	0.21760621666908264	512.8440551757812	201.73255920410156	1.0	509.1849060058594	202.3594207763672	0.0014027059078216553	2	033
115	398.4647216796875	118.7121810913086	1.0	280.9826354980469	164.08731079101562	0.9999977350234985	512.8500366210938	202.1156768798828	1.0	509.22039794921875	203.37466430664062	0.0006262063980102539	2	033
116	403.22784423828125	119.93275451660156	1.0	282.1866455078125	156.43890380859375	1.0	512.8900146484375	201.5029296875	1.0	509.3116149902344	202.60592651367188	0.0009674429893493652	2	033
117	407.8077392578125	122.23168182373047	1.0	287.09661865234375	155.03448486328125	1.0	513.290771484375	202.20364379882812	1.0	509.4145202636719	203.74774169921875	0.0006565749645233154	2	033
118	413.4646301269531	122.42401123046875	1.0	292.15167236328125	148.15370178222656	1.0	512.848388671875	201.88119506835938	1.0	508.70654296875	203.12277221679688	0.0009117722511291504	2	033
119	417.8444519042969	122.4998779296875	1.0	298.291015625	142.0333709716797	1.0	512.906494140625	202.09068298339844	1.0	509.2401428222656	203.35894775390625	0.0006531476974487305	2	033
120	419.6648254394531	123.36123657226562	1.0	305.849853515625	140.70196533203125	1.0	513.1060791015625	201.1358184814453	1.0	307.39434814453125	142.30191040039062	0.0009918212890625	2	033
121	419.85748291015625	122.8194580078125	1.0	309.4325866699219	145.83145141601562	1.0	512.642333984375	201.47474670410156	1.0	509.3102722167969	202.3229522705078	0.001173168420791626	2	033
122	419.19805908203125	123.35210418701172	1.0	310.57373046875	146.6162567138672	1.0	513.3519897460938	202.67616271972656	1.0	509.279296875	203.6603240966797	0.0018269121646881104	2	033
123	418.48797607421875	121.20697021484375	1.0	310.52398681640625	140.4129638671875	1.0	512.8582153320312	201.904052734375	1.0	509.36297607421875	202.5932159423828	0.0019225478172302246	2	033
124	420.0455322265625	123.28218078613281	1.0	311.14056396484375	142.77122497558594	1.0	512.546875	202.0113983154297	1.0	509.4609069824219	202.99932861328125	0.001969575881958008	2	033
125	420.0732727050781	122.53746032714844	1.0	314.0404357910156	148.447021484375	1.0	513.2462158203125	201.9357147216797	1.0	509.8011474609375	202.783447265625	0.0011303722858428955	2	033
126	421.206298828125	123.56236267089844	1.0	310.7809143066406	139.905029296875	1.0	512.916259765625	202.0819549560547	1.0	509.2232971191406	203.06060791015625	0.0007988214492797852	2	033
127	422.50787353515625	124.44196319580078	1.0	313.3775634765625	153.2498779296875	0.9999997019767761	513.198974609375	201.43080139160156	1.0	509.2292785644531	202.25320434570312	0.0008218586444854736	2	033
128	421.6544494628906	124.25982666015625	1.0	312.0783996582031	155.8452606201172	1.0	513.2839965820312	201.83621215820312	1.0	509.3883361816406	202.84498596191406	0.0006060600280761719	2	033
129	427.2369384765625	127.63214874267578	1.0	320.3356628417969	165.47369384765625	0.014592766761779785	512.828369140625	202.0314178466797	1.0	509.55523681640625	202.85552978515625	0.0016205012798309326	2	033
130	437.8338317871094	137.2952423095703	1.0	324.90594482421875	176.7454833984375	1.0	512.2330322265625	202.30960083007812	1.0	508.6230773925781	203.11074829101562	0.0024456679821014404	2	033
131	447.60699462890625	136.67886352539062	1.0	338.358642578125	166.97857666015625	0.029855430126190186	512.9664916992188	201.52313232421875	1.0	509.3074951171875	202.6928253173828	0.0009743273258209229	2	033
132	352.1243896484375	157.4188232421875	0.00014507770538330078	347.74493408203125	158.13418579101562	0.9650428295135498	512.7339477539062	201.90826416015625	1.0	508.8341064453125	203.364990234375	0.0012613534927368164	2	033
133	516.1281127929688	208.9765625	9.307265281677246e-5	512.274169921875	202.51417541503906	0.00018775463104248047	512.6734008789062	201.81935119628906	1.0	509.1016540527344	203.24241638183594	0.0011585056781768799	2	033
134	511.6089782714844	207.75857543945312	8.308887481689453e-5	367.1656494140625	163.39163208007812	0.9505408406257629	512.5640258789062	201.84005737304688	1.0	508.7846984863281	202.94154357910156	0.0009626448154449463	2	033
135	439.801513671875	150.9735870361328	0.00017586350440979004	367.3625793457031	163.74847412109375	0.0017175674438476562	512.2427978515625	202.51780700683594	0.9999998807907104	508.948974609375	203.09535217285156	0.004042536020278931	2	033
136	443.7866516113281	163.0173797607422	0.9999868869781494	386.2255859375	136.4693145751953	0.001126110553741455	511.8948059082031	201.86289978027344	1.0	508.6340026855469	203.0730438232422	0.00274050235748291	2	033
137	440.8251953125	170.9559326171875	0.12347033619880676	377.2247314453125	130.75985717773438	1.0	512.194580078125	201.5367431640625	1.0	508.74017333984375	202.6895294189453	0.0014998316764831543	2	033
138	439.2839660644531	176.36488342285156	0.9391648173332214	373.6059265136719	131.12051391601562	1.0	512.1514282226562	201.74949645996094	1.0	508.7303161621094	202.96844482421875	0.0006906092166900635	2	033
139	440.5336608886719	176.54212951660156	0.9568862915039062	368.03253173828125	130.82904052734375	1.0	512.5983276367188	202.1903839111328	1.0	509.07379150390625	203.20436096191406	0.0014629662036895752	2	033
140	439.0418701171875	179.2283935546875	0.00034105777740478516	364.3702392578125	125.94866180419922	1.0	512.551025390625	201.7581329345703	1.0	364.43414306640625	126.22189331054688	0.0014235079288482666	2	033
141	437.7615661621094	181.02740478515625	0.00015789270401000977	367.3498840332031	122.72702026367188	1.0	512.63818359375	201.6940460205078	1.0	509.20501708984375	202.93429565429688	0.0006857216358184814	2	033
142	438.983154296875	181.91139221191406	0.00031882524490356445	369.33331298828125	123.12946319580078	1.0	512.8590698242188	201.84181213378906	1.0	509.22998046875	202.70217895507812	0.005183577537536621	2	033
143	438.7501525878906	182.50717163085938	0.9998469352722168	367.31982421875	118.83769226074219	1.0	513.0146484375	202.0018310546875	1.0	509.59002685546875	203.39163208007812	0.0008454322814941406	2	033
144	438.657958984375	180.92210388183594	0.0007866322994232178	368.4516906738281	120.06776428222656	1.0	512.3060913085938	201.2400360107422	1.0	509.12139892578125	202.33029174804688	0.0018178820610046387	2	033
145	376.541259765625	128.8770294189453	0.000229567289352417	375.6509094238281	125.44283294677734	1.0	512.6944580078125	202.01634216308594	1.0	509.376220703125	203.4011993408203	0.0005291104316711426	2	033
146	375.09423828125	122.99795532226562	0.08251076936721802	379.3445739746094	122.5357666015625	0.999940037727356	512.3443603515625	201.53932189941406	1.0	509.02484130859375	202.82943725585938	0.0007978081703186035	2	033
147	436.3729553222656	191.93540954589844	1.0	369.1533203125	124.0650863647461	0.9999990463256836	512.242919921875	201.78146362304688	1.0	509.1344909667969	203.3142547607422	0.0010471642017364502	2	033
148	435.4671630859375	196.84976196289062	1.0	372.3801574707031	135.61314392089844	1.0	512.1778564453125	201.8893585205078	1.0	509.05841064453125	202.9578857421875	0.0009091496467590332	2	033
149	435.16265869140625	200.83990478515625	0.9999998807907104	378.1735534667969	133.92098999023438	1.0	512.0957641601562	201.49497985839844	1.0	508.68255615234375	202.87643432617188	0.0007307529449462891	2	033
150	433.1062927246094	205.678955078125	1.0	381.7223815917969	131.63865661621094	1.0	512.2944946289062	201.63380432128906	1.0	508.8041076660156	203.0008544921875	0.0005955398082733154	2	033
151	431.12725830078125	207.97984313964844	0.9999099969863892	383.67327880859375	131.59986877441406	0.9999997615814209	511.783447265625	201.82225036621094	1.0	508.502197265625	203.12841796875	0.0004904270172119141	2	033
152	433.3328857421875	210.69778442382812	0.9999998807907104	392.831787109375	129.0026397705078	1.0	511.75006103515625	201.50723266601562	1.0	508.3455505371094	203.0509796142578	0.0005736351013183594	2	033
153	434.2129821777344	211.55999755859375	1.0	394.1656494140625	128.8245086669922	1.0	512.1173706054688	201.6150665283203	1.0	508.6800537109375	203.3051300048828	0.0004673898220062256	2	033
154	433.8941650390625	212.8484649658203	1.0	391.7801818847656	130.91360473632812	1.0	511.8965759277344	201.38491821289062	1.0	508.2830505371094	203.17117309570312	0.00043913722038269043	2	033
155	432.4088134765625	212.35739135742188	1.0	386.8371887207031	132.4397430419922	1.0	511.5943298339844	202.17247009277344	1.0	508.3057556152344	203.61111450195312	0.0005114078521728516	2	033
156	434.666015625	212.77980041503906	1.0	385.5064392089844	135.38275146484375	1.0	511.99859619140625	201.11058044433594	1.0	508.54937744140625	203.06117248535156	0.0003838837146759033	2	033
157	433.2193603515625	214.0330810546875	1.0	384.4651184082031	134.57447814941406	1.0	512.025146484375	201.5714569091797	1.0	508.2856750488281	203.27902221679688	0.0002983212471008301	2	033
158	386.0867004394531	135.14573669433594	9.778141975402832e-5	382.7200927734375	132.92982482910156	1.0	512.1566772460938	201.3781280517578	1.0	508.68023681640625	203.49505615234375	0.00031253695487976074	2	033
159	435.3363952636719	214.30650329589844	0.9999988079071045	385.0284729003906	132.04833984375	1.0	512.5936889648438	201.2511749267578	1.0	508.7521667480469	203.2092742919922	0.000319063663482666	2	033
160	434.2060241699219	214.6837158203125	0.9978102445602417	385.29144287109375	133.1501007080078	1.0	512.2520141601562	201.1095428466797	1.0	508.60760498046875	202.91824340820312	0.00043275952339172363	2	033
161	435.6553649902344	213.8353729248047	0.9999984502792358	382.4252014160156	134.4659881591797	1.0	512.140625	201.43548583984375	1.0	508.27313232421875	203.0540008544922	0.0006662309169769287	2	033
162	435.87158203125	214.49234008789062	0.5264104604721069	382.7007751464844	136.1894073486328	1.0	511.91986083984375	201.2418212890625	1.0	508.3145751953125	203.01547241210938	0.0006791353225708008	2	033
163	435.052734375	213.92935180664062	0.9999963045120239	382.81732177734375	133.21266174316406	1.0	511.977783203125	201.30038452148438	1.0	508.28778076171875	203.098388671875	0.0005213022232055664	2	033
164	434.9679260253906	215.78897094726562	0.36865517497062683	385.2867431640625	133.99729919433594	1.0	511.7574768066406	201.12818908691406	1.0	508.4373779296875	202.86572265625	0.00038173794746398926	2	033
165	434.5708312988281	219.04200744628906	0.8621493577957153	384.4797058105469	140.96432495117188	0.9999998807907104	512.0629272460938	201.0164031982422	1.0	508.42230224609375	202.72384643554688	0.0004315376281738281	2	033
166	436.74310302734375	217.72320556640625	0.953230619430542	381.3915710449219	142.49139404296875	1.0	511.88836669921875	201.47145080566406	1.0	507.9402160644531	202.59193420410156	0.0005073845386505127	2	033
167	433.4776306152344	218.13609313964844	0.9994716048240662	376.65130615234375	143.73297119140625	1.0	511.84783935546875	201.29806518554688	1.0	508.247314453125	203.2281036376953	0.0003840923309326172	2	033
168	437.6860656738281	215.19143676757812	0.0016086995601654053	385.6270751953125	147.56932067871094	1.0	511.88885498046875	200.61827087402344	1.0	508.69549560546875	202.1449737548828	0.0003393888473510742	2	033
169	436.7908935546875	217.6890106201172	0.6713674664497375	393.3089294433594	147.08905029296875	1.0	511.6798095703125	200.72743225097656	1.0	508.3002624511719	202.1010284423828	0.0003968477249145508	2	033
170	435.8726501464844	218.12945556640625	0.9308444261550903	391.5312194824219	148.4765625	1.0	512.0775146484375	200.99386596679688	1.0	508.7555236816406	202.46043395996094	0.00040408968925476074	2	033
171	377.3841247558594	156.81063842773438	0.980422854423523	381.8247985839844	157.6088104248047	0.01024731993675232	511.77679443359375	201.43402099609375	1.0	508.0018005371094	202.32969665527344	0.00031939148902893066	2	033
172	384.29437255859375	161.97898864746094	0.000600278377532959	382.30316162109375	156.93505859375	0.9999997615814209	511.9295654296875	201.16384887695312	1.0	508.7489013671875	202.56385803222656	0.0003552436828613281	2	033
173	437.5755920410156	219.21304321289062	0.882605791091919	378.96478271484375	158.5587921142578	0.9999998807907104	511.7190856933594	200.43399047851562	1.0	508.50390625	201.763916015625	0.000420302152633667	2	033
174	436.287353515625	219.40281677246094	0.5892688632011414	383.241943359375	160.81451416015625	1.0	511.89935302734375	201.26486206054688	1.0	508.28265380859375	202.6026153564453	0.00037720799446105957	2	033
175	384.7807922363281	164.28086853027344	0.0022021234035491943	382.4237976074219	162.1439208984375	1.0	512.2183227539062	200.88229370117188	1.0	508.5583190917969	201.47735595703125	0.0003698766231536865	2	033
176	374.7002868652344	164.77108764648438	0.0008018612861633301	378.8876037597656	164.51522827148438	1.0	512.0626831054688	201.11915588378906	1.0	508.26611328125	201.56643676757812	0.0004203319549560547	2	033
177	373.3640441894531	166.00674438476562	0.0007103979587554932	375.6503601074219	166.59695434570312	1.0	512.0665893554688	200.77316284179688	1.0	508.50653076171875	201.23828125	0.0003910064697265625	2	033
178	371.75177001953125	165.314208984375	0.0006847977638244629	374.11328125	165.82618713378906	1.0	511.6164245605469	201.11846923828125	1.0	508.1076965332031	202.12538146972656	0.00039827823638916016	2	033
179	374.973876953125	165.01953125	0.000644385814666748	377.8205871582031	166.34112548828125	1.0	511.93621826171875	201.05587768554688	1.0	508.4221496582031	202.37049865722656	0.00040033459663391113	2	033
180	372.35455322265625	170.1637725830078	0.9884219169616699	376.06201171875	168.6881103515625	0.9999786615371704	511.9498291015625	201.86683654785156	1.0	510.82598876953125	202.17013549804688	0.00045603513717651367	2	033
181	370.1174011230469	173.76080322265625	0.24053722620010376	372.6534729003906	173.03807067871094	0.9999998807907104	511.8961181640625	201.19796752929688	1.0	508.0334167480469	202.11927795410156	0.00043141841888427734	2	033
182	510.9547119140625	206.4897918701172	0.0003288686275482178	374.74676513671875	179.9407501220703	1.0	512.209228515625	200.84625244140625	1.0	510.95343017578125	201.3344268798828	0.00048723816871643066	2	033
183	437.0305480957031	227.97471618652344	0.9752914905548096	380.4486389160156	177.24761962890625	1.0	511.80633544921875	200.8126678466797	1.0	508.1971435546875	201.7427978515625	0.00044545531272888184	2	033
184	434.03131103515625	229.9309844970703	0.9999908804893494	377.7195129394531	182.06541442871094	0.9999904632568359	511.87548828125	201.24046325683594	1.0	508.1706237792969	202.43194580078125	0.0004844367504119873	2	033
185	432.80718994140625	229.88731384277344	1.0	380.3148498535156	188.6785888671875	1.0	511.83782958984375	201.89193725585938	1.0	508.1241455078125	202.49867248535156	0.00046965479850769043	2	033
186	433.4124755859375	232.45838928222656	0.7703126668930054	381.7037353515625	192.29769897460938	1.0	511.5350036621094	202.0443115234375	1.0	508.0856018066406	202.82412719726562	0.0005018711090087891	2	033
187	373.5621337890625	189.27708435058594	0.2452157437801361	379.11505126953125	189.4094696044922	0.9999688267707825	511.8440856933594	201.56402587890625	1.0	508.34417724609375	202.5760955810547	0.00039246678352355957	2	033
188	434.9927062988281	237.12152099609375	0.9999997615814209	382.1719055175781	186.3887939453125	0.9999974966049194	512.0947875976562	201.67652893066406	1.0	508.2696228027344	201.54074096679688	0.0009026825428009033	2	033
189	434.6773376464844	238.1418914794922	1.0	379.0742492675781	189.1019744873047	0.9999973773956299	512.1270751953125	201.0765380859375	1.0	508.44744873046875	202.1600799560547	0.0006787478923797607	2	033
190	510.9101257324219	207.41236877441406	8.493661880493164e-5	377.5130615234375	194.8878173828125	1.0	512.090576171875	201.4390411376953	1.0	508.4036865234375	202.69639587402344	0.0004158616065979004	2	033
191	373.72625732421875	196.49630737304688	0.0007207095623016357	377.8190002441406	198.06683349609375	1.0	511.85614013671875	201.83580017089844	1.0	507.6923522949219	202.80743408203125	0.0005431473255157471	2	033
192	434.1542663574219	239.37925720214844	0.053696900606155396	381.5339050292969	197.83583068847656	1.0	512.0528564453125	201.57583618164062	1.0	508.0926513671875	202.55162048339844	0.0004538297653198242	2	033
193	433.92633056640625	240.0650634765625	0.005522012710571289	384.1580810546875	197.26007080078125	1.0	512.2420043945312	201.1789093017578	1.0	508.26129150390625	202.8064727783203	0.0005630850791931152	2	033
194	434.0531311035156	241.48854064941406	0.0007481575012207031	376.08270263671875	201.34298706054688	0.9999998807907104	512.045166015625	201.39878845214844	1.0	508.23077392578125	202.8411865234375	0.00035458803176879883	2	033
195	384.6224060058594	211.8126983642578	0.00015878677368164062	376.0303039550781	207.45541381835938	1.0	512.1028442382812	201.6565399169922	1.0	508.31744384765625	202.63568115234375	0.0005251765251159668	2	033
196	378.7762756347656	208.93209838867188	0.000225067138671875	379.0783386230469	208.46971130371094	0.047593921422958374	512.7846069335938	201.85992431640625	1.0	508.9346618652344	202.90480041503906	0.000796198844909668	2	033
197	384.5222473144531	210.69712829589844	0.001700669527053833	384.7382507324219	209.36904907226562	0.9999690055847168	512.696044921875	201.7989501953125	1.0	508.6478576660156	203.16238403320312	0.0004887878894805908	2	033
198	430.6042785644531	246.81300354003906	0.9999996423721313	380.6231384277344	220.41168212890625	0.009393006563186646	512.2843627929688	201.160888671875	1.0	508.828857421875	202.45335388183594	0.0007046163082122803	2	033
199	432.0483093261719	243.59176635742188	0.006096899509429932	378.4261474609375	219.62139892578125	0.9999997615814209	512.4896850585938	201.47291564941406	1.0	508.61083984375	202.83880615234375	0.0004970729351043701	2	033
200	511.1246643066406	207.41165161132812	9.778141975402832e-5	377.0192565917969	220.21214294433594	1.0	512.311279296875	201.7398681640625	1.0	508.3036193847656	202.8708038330078	0.000498354434967041	2	033
201	375.9984130859375	225.02410888671875	0.39587128162384033	377.671630859375	224.34629821777344	0.993755578994751	512.208251953125	201.551513671875	1.0	509.4682922363281	202.3972930908203	0.0004794001579284668	2	033
202	377.4462585449219	225.69923400878906	0.9821652173995972	383.8052062988281	225.70761108398438	0.9884932637214661	512.4642944335938	202.05874633789062	1.0	508.71484375	203.01092529296875	0.0005549788475036621	2	033
203	373.74981689453125	227.17852783203125	0.9964237213134766	378.1150817871094	225.06268310546875	0.7688018083572388	512.8665771484375	201.83364868164062	1.0	509.0107116699219	202.79132080078125	0.0004927515983581543	2	033
204	373.4729309082031	230.89144897460938	0.001097649335861206	380.4090576171875	228.15460205078125	0.9999920129776001	512.279052734375	201.24273681640625	1.0	508.6035461425781	202.40670776367188	0.0006456077098846436	2	033
205	370.8200988769531	235.37884521484375	0.015804678201675415	374.4207458496094	233.02671813964844	0.0009669661521911621	512.4141845703125	202.27928161621094	1.0	509.7462463378906	202.98550415039062	0.0004038810729980469	2	033
206	369.0229797363281	234.48406982421875	0.9771482944488525	371.591552734375	234.28614807128906	0.999934732913971	512.5724487304688	201.8064422607422	1.0	508.8392333984375	202.8646240234375	0.00045731663703918457	2	033
207	370.44525146484375	238.23304748535156	0.44588032364845276	374.7410888671875	237.76463317871094	0.9999726414680481	512.5968017578125	201.63250732421875	1.0	508.8305969238281	202.6682891845703	0.0008328855037689209	2	033
208	371.1241149902344	238.88868713378906	0.0011877715587615967	374.0216979980469	237.53440856933594	0.9592945575714111	512.595703125	201.36068725585938	1.0	508.718017578125	202.2969970703125	0.0008098781108856201	2	033
209	436.74072265625	246.80709838867188	0.6262602806091309	375.4367370605469	238.3712158203125	0.9996943473815918	512.933349609375	201.4031219482422	1.0	509.15850830078125	202.94337463378906	0.0006006062030792236	2	033
210	442.126708984375	247.07322692871094	0.44310876727104187	370.813720703125	238.7299041748047	0.9996343851089478	512.6759033203125	201.79075622558594	1.0	508.7506103515625	202.75393676757812	0.0006267726421356201	2	033
211	371.2644348144531	243.28683471679688	0.009275585412979126	373.4934997558594	243.12220764160156	0.9989877939224243	513.4088745117188	201.4204559326172	1.0	509.61566162109375	202.48350524902344	0.0005784034729003906	2	033
212	375.4621887207031	248.4359588623047	0.9637895822525024	379.3549499511719	247.58816528320312	0.0003482401371002197	513.2489624023438	202.13287353515625	1.0	509.3637390136719	203.2643585205078	0.0004271566867828369	2	033
213	515.635498046875	208.56790161132812	0.00010901689529418945	511.74468994140625	202.31044006347656	0.00020113587379455566	512.7723388671875	201.87660217285156	1.0	508.74169921875	202.90884399414062	0.0005362927913665771	2	033
214	511.58935546875	207.64456176757812	8.654594421386719e-5	370.93408203125	257.7915954589844	0.9995352029800415	512.498291015625	201.74481201171875	1.0	508.5308837890625	203.02154541015625	0.00048100948333740234	2	033
215	511.87945556640625	207.07875061035156	0.00017058849334716797	511.72332763671875	201.36224365234375	0.0003083646297454834	512.8486328125	201.57684326171875	1.0	508.6533203125	202.53099060058594	0.000568389892578125	2	033
216	374.72064208984375	250.8931427001953	0.9961224794387817	379.66583251953125	253.41046142578125	0.109312504529953	513.4312744140625	202.3468475341797	1.0	509.1182556152344	203.2578125	0.00043463706970214844	2	033
217	437.46759033203125	255.87635803222656	0.9986090660095215	511.58978271484375	201.91705322265625	0.00014263391494750977	513.0247192382812	201.1184539794922	1.0	509.1097717285156	202.48704528808594	0.0005289912223815918	2	033
218	436.7322998046875	258.02252197265625	1.0	376.3919982910156	261.326904296875	0.924942135810852	513.0015869140625	201.49234008789062	1.0	509.45733642578125	202.64259338378906	0.00045430660247802734	2	033
219	434.69061279296875	258.84564208984375	1.0	511.75274658203125	202.7883758544922	0.00013360381126403809	512.6727294921875	201.79171752929688	1.0	508.81903076171875	203.09649658203125	0.0005121529102325439	2	033
220	438.9146728515625	261.3702697753906	0.9999927282333374	376.8385009765625	268.062255859375	0.9999557733535767	512.895263671875	201.2262420654297	1.0	509.36492919921875	202.42332458496094	0.0005488395690917969	2	033
221	436.5015563964844	263.5882568359375	0.9999973177909851	379.4476013183594	268.4898681640625	0.0033840537071228027	512.5808715820312	201.44635009765625	1.0	508.74322509765625	202.5543975830078	0.0004947185516357422	2	033
222	440.74658203125	264.3622741699219	0.9995337724685669	368.71905517578125	277.0895690917969	0.9999998807907104	512.6322021484375	201.91339111328125	1.0	508.8921813964844	202.84461975097656	0.0006790757179260254	2	033
223	437.6535339355469	264.66632080078125	0.9999997615814209	437.55157470703125	264.9216003417969	0.0004583597183227539	512.6373291015625	201.38412475585938	1.0	508.9447326660156	202.67840576171875	0.0004347264766693115	2	033
224	438.75372314453125	267.7135925292969	0.9999762177467346	381.9822692871094	284.2547302246094	0.9009051322937012	512.6128540039062	202.0528106689453	1.0	508.97100830078125	203.36131286621094	0.0006306171417236328	2	033
225	437.30596923828125	269.2518310546875	0.9999998807907104	436.7619934082031	267.66656494140625	0.005045145750045776	512.294921875	201.7423095703125	1.0	508.742431640625	202.86529541015625	0.0009600818157196045	2	033
226	431.8257751464844	268.45172119140625	1.0	514.6740112304688	204.9545440673828	0.00020834803581237793	512.9837646484375	201.65036010742188	1.0	508.9955749511719	202.39007568359375	0.0007592737674713135	2	033
227	430.85455322265625	267.015380859375	1.0	375.6429748535156	295.4581298828125	1.0	512.8717041015625	202.29147338867188	1.0	509.0421142578125	203.21621704101562	0.0006797909736633301	2	033
228	430.92120361328125	267.8873291015625	1.0	373.5949401855469	298.30694580078125	0.9999930262565613	512.8648071289062	201.57742309570312	1.0	508.804443359375	202.40548706054688	0.0006163418292999268	2	033
229	430.0223693847656	269.2867431640625	1.0	376.0140380859375	301.68695068359375	0.9428688287734985	512.8778076171875	201.8364715576172	1.0	511.0614929199219	202.40736389160156	0.0010238587856292725	2	033
230	431.6985778808594	269.9788513183594	1.0	373.81854248046875	304.0669860839844	0.3281673789024353	512.6168212890625	201.6016845703125	1.0	508.9307861328125	202.5618438720703	0.0012429654598236084	2	033
231	434.78350830078125	271.09295654296875	1.0	373.2644348144531	312.5877990722656	1.0	513.0111083984375	201.7701416015625	1.0	509.2171936035156	202.844970703125	0.0005294084548950195	2	033
232	433.2551574707031	270.5243225097656	1.0	368.6181335449219	317.78424072265625	1.0	512.8945922851562	201.4713592529297	1.0	369.0334777832031	318.8961486816406	0.0010229051113128662	2	033
233	434.33514404296875	270.6734619140625	1.0	371.998291015625	324.9369812011719	1.0	513.68994140625	201.70016479492188	1.0	511.42877197265625	202.1797637939453	0.0005541741847991943	2	033
234	433.960205078125	269.78509521484375	1.0	376.2732849121094	322.94451904296875	1.0	512.7977905273438	201.82806396484375	1.0	508.9248962402344	202.47235107421875	0.0007732212543487549	2	033
235	432.84063720703125	270.1412353515625	1.0	375.031494140625	323.54400634765625	1.0	513.1607666015625	201.48765563964844	1.0	509.22662353515625	202.42909240722656	0.0005038082599639893	2	033
236	432.5815734863281	269.8002624511719	1.0	374.07537841796875	327.46746826171875	1.0	513.0115356445312	201.70030212402344	1.0	509.33062744140625	202.6572265625	0.00043520331382751465	2	033
237	433.0032653808594	269.2804870605469	1.0	373.2937316894531	334.3817443847656	1.0	512.9576416015625	201.5745849609375	1.0	509.3193359375	202.34893798828125	0.0008338093757629395	2	033
238	432.2823486328125	269.4413757324219	1.0	373.18206787109375	339.47967529296875	1.0	513.0884399414062	201.6983184814453	1.0	509.3111877441406	202.71669006347656	0.0004156827926635742	2	033
239	432.5084533691406	269.2364807128906	1.0	372.9921875	338.3572692871094	1.0	513.0193481445312	201.93064880371094	1.0	509.23321533203125	202.69639587402344	0.0008613467216491699	2	033
240	433.1121520996094	268.5940856933594	1.0	374.0346374511719	336.96417236328125	1.0	513.0692749023438	201.19102478027344	1.0	509.4814147949219	202.36868286132812	0.00048467516899108887	2	033
241	431.3539123535156	269.32830810546875	1.0	372.8340759277344	340.01116943359375	1.0	512.7223510742188	201.60775756835938	1.0	509.0505065917969	202.5169677734375	0.0005457699298858643	2	033
242	430.034912109375	266.505615234375	1.0	371.1944885253906	344.84698486328125	1.0	512.6685791015625	201.49659729003906	1.0	508.837890625	202.48074340820312	0.0004706084728240967	2	033
243	431.383544921875	265.6506042480469	1.0	370.4863586425781	345.9306640625	1.0	513.1514892578125	201.68716430664062	1.0	511.4678649902344	202.42453002929688	0.0008179843425750732	2	033
244	430.9653015136719	263.63372802734375	1.0	372.5665283203125	343.4690246582031	1.0	513.3853759765625	201.25038146972656	1.0	509.8360595703125	202.2474365234375	0.00040024518966674805	2	033
245	431.5981140136719	261.9483337402344	1.0	373.39288330078125	343.8957214355469	1.0	513.1546020507812	201.12042236328125	1.0	511.1664733886719	201.86898803710938	0.0007749795913696289	2	033
246	430.8639831542969	260.77532958984375	1.0	373.09686279296875	340.3232116699219	1.0	513.2284545898438	201.66709899902344	1.0	509.2602844238281	202.6196746826172	0.0004487335681915283	2	033
247	429.9638366699219	258.5264892578125	1.0	369.52337646484375	342.08441162109375	1.0	513.4259643554688	201.4500732421875	1.0	510.8487854003906	202.06004333496094	0.0009273290634155273	2	033
248	431.0379333496094	257.15576171875	1.0	365.9768371582031	343.3119201660156	1.0	513.5825805664062	202.37213134765625	1.0	511.3266906738281	202.63888549804688	0.000764995813369751	2	033
249	431.7724914550781	257.767578125	1.0	363.67584228515625	342.2265625	1.0	512.6890258789062	202.3466796875	1.0	508.9515075683594	202.94674682617188	0.000560462474822998	2	033
250	431.2552795410156	257.172119140625	1.0	359.85601806640625	341.35626220703125	1.0	512.7428588867188	201.59629821777344	1.0	508.873046875	202.3023223876953	0.0006625950336456299	2	033
251	432.340576171875	256.29266357421875	1.0	360.3475341796875	339.13116455078125	1.0	513.5824584960938	201.51341247558594	1.0	509.6418151855469	202.75070190429688	0.0003834962844848633	2	033
252	432.17425537109375	256.2671813964844	1.0	355.5639953613281	337.1844177246094	1.0	512.65380859375	201.6207733154297	1.0	509.0001220703125	202.518798828125	0.000500112771987915	2	033
253	430.61322021484375	256.40167236328125	1.0	351.49676513671875	335.9438171386719	1.0	513.2349243164062	201.19049072265625	1.0	509.8493347167969	202.29078674316406	0.0006777644157409668	2	033
254	431.64044189453125	255.55538940429688	1.0	353.72552490234375	336.7905578613281	1.0	512.757080078125	201.19178771972656	1.0	509.0693054199219	202.2024383544922	0.0005183517932891846	2	033
255	431.653076171875	254.436767578125	1.0	355.9098815917969	339.2013854980469	1.0	513.7467651367188	201.97515869140625	1.0	511.2356872558594	202.1307830810547	0.001002967357635498	2	033
256	432.2361755371094	254.19383239746094	1.0	356.4953918457031	338.0909729003906	1.0	513.1485595703125	201.91653442382812	1.0	510.8819580078125	202.20767211914062	0.0007711350917816162	2	033
257	430.41778564453125	253.4336395263672	1.0	354.7595520019531	337.2466125488281	1.0	512.5792236328125	201.7876434326172	1.0	509.14202880859375	202.68914794921875	0.0007209479808807373	2	033
258	429.5513916015625	252.87327575683594	1.0	352.7561950683594	335.667724609375	1.0	512.5967407226562	201.23831176757812	1.0	508.9938049316406	202.2680206298828	0.0005258917808532715	2	033
259	429.6789855957031	252.96710205078125	1.0	351.7230224609375	335.4712219238281	1.0	512.8375854492188	201.31161499023438	1.0	509.3023986816406	202.2867431640625	0.0008114278316497803	2	033
260	430.8016357421875	252.7267608642578	1.0	355.8196105957031	337.23291015625	1.0	513.3685302734375	201.1810760498047	1.0	509.8687438964844	202.52874755859375	0.0005197227001190186	2	033
261	431.11993408203125	250.95506286621094	1.0	355.3095397949219	333.24237060546875	1.0	513.5099487304688	201.03932189941406	1.0	510.1710205078125	202.20211791992188	0.0005004703998565674	2	033
262	431.7552490234375	249.42840576171875	1.0	354.81475830078125	333.0121765136719	1.0	512.9032592773438	200.93780517578125	1.0	356.08843994140625	335.06243896484375	0.0007488429546356201	2	033
263	431.1834716796875	249.24644470214844	1.0	351.8073425292969	334.2239685058594	1.0	513.1077880859375	201.4480743408203	1.0	509.68243408203125	202.30271911621094	0.0006726682186126709	2	033
264	431.78887939453125	248.2954864501953	1.0	350.37359619140625	333.73284912109375	1.0	513.2483520507812	201.14706420898438	1.0	352.828369140625	333.88629150390625	0.0004607737064361572	2	033
265	431.2629699707031	247.6427764892578	1.0	352.7799072265625	335.4101867675781	1.0	513.5946655273438	201.06680297851562	1.0	510.8502502441406	201.72450256347656	0.0006048977375030518	2	033
266	431.0433654785156	247.9307403564453	1.0	354.41778564453125	334.5519104003906	1.0	513.1435546875	201.3326416015625	1.0	509.8460388183594	202.191650390625	0.0005312860012054443	2	033
267	431.7287292480469	247.41668701171875	1.0	352.5913391113281	334.1578063964844	1.0	513.5192260742188	201.09666442871094	1.0	510.0506896972656	202.4252471923828	0.0004830658435821533	2	033
268	431.4911804199219	247.4215850830078	1.0	352.41192626953125	334.4666748046875	1.0	513.20751953125	201.04322814941406	1.0	509.7793273925781	202.3146209716797	0.0006471574306488037	2	033
269	431.2713623046875	246.99349975585938	1.0	354.48699951171875	333.9644470214844	1.0	513.091796875	201.686279296875	1.0	509.3065490722656	202.75	0.0007518529891967773	2	033
270	429.9841003417969	245.44996643066406	1.0	358.4197998046875	333.7701721191406	1.0	513.2293701171875	201.45135498046875	1.0	509.3421325683594	202.61631774902344	0.0006335079669952393	2	033
271	430.1048889160156	244.6342315673828	1.0	354.8848876953125	332.33056640625	1.0	512.9537963867188	201.3404083251953	1.0	509.6315002441406	202.20425415039062	0.0006490051746368408	2	033
272	429.89874267578125	242.28700256347656	1.0	354.54669189453125	333.3182373046875	1.0	513.2164916992188	201.0322723388672	1.0	355.782958984375	333.9210205078125	0.001607358455657959	2	033
273	430.7477111816406	240.6498565673828	1.0	351.35693359375	334.0454406738281	1.0	513.4390869140625	201.14552307128906	1.0	509.9130554199219	202.37574768066406	0.0004583895206451416	2	033
274	431.2077941894531	240.3880157470703	1.0	352.7162780761719	332.5169677734375	1.0	513.3643798828125	201.54193115234375	1.0	509.6177673339844	202.44290161132812	0.0006014108657836914	2	033
275	430.5592041015625	239.1742706298828	1.0	354.8710021972656	332.2297058105469	1.0	513.3362426757812	200.9577178955078	1.0	509.6220703125	202.31834411621094	0.00039309263229370117	2	033
276	430.0337219238281	239.59898376464844	1.0	354.3223876953125	330.7033386230469	1.0	513.348876953125	201.2151641845703	1.0	509.6009216308594	201.9907684326172	0.0008971095085144043	2	033
277	430.6567687988281	238.26907348632812	1.0	352.498046875	327.7156677246094	1.0	512.8300170898438	201.66091918945312	1.0	509.4415283203125	202.23109436035156	0.0008529722690582275	2	033
278	429.60443115234375	237.67469787597656	1.0	349.298583984375	326.6824951171875	1.0	513.5360107421875	200.7828826904297	1.0	509.987548828125	201.5138702392578	0.0006317794322967529	2	033
279	429.02593994140625	237.51451110839844	1.0	346.01165771484375	322.1285400390625	1.0	513.2993774414062	201.20082092285156	1.0	509.6924743652344	202.47964477539062	0.00044232606887817383	2	033
280	429.1528625488281	238.44566345214844	1.0	347.0653076171875	322.2976989746094	1.0	513.06884765625	201.61026000976562	1.0	509.3802185058594	202.4229278564453	0.0005192756652832031	2	033
281	429.5706481933594	237.4152069091797	1.0	348.5263977050781	320.4949645996094	1.0	513.34423828125	200.8932342529297	1.0	510.1142883300781	201.9236297607422	0.0008192360401153564	2	033
282	428.96185302734375	235.76901245117188	1.0	354.0515441894531	319.64849853515625	1.0	512.8401489257812	201.11712646484375	1.0	353.6772155761719	322.6747131347656	0.0006993412971496582	2	033
283	430.4314270019531	234.5855255126953	1.0	351.4447326660156	318.5791320800781	1.0	512.915771484375	201.23635864257812	1.0	509.4192810058594	202.58749389648438	0.0005935132503509521	2	033
284	428.3558349609375	233.1121368408203	1.0	347.6950378417969	319.5956726074219	1.0	513.003173828125	201.16839599609375	1.0	509.501953125	202.44329833984375	0.0009320676326751709	2	033
285	429.2263488769531	231.59837341308594	1.0	347.50201416015625	318.5909423828125	1.0	512.8926391601562	201.60781860351562	1.0	509.2259216308594	202.79562377929688	0.0006331503391265869	2	033
286	428.59857177734375	230.81532287597656	1.0	347.694580078125	319.1959228515625	1.0	513.3345947265625	201.3953094482422	1.0	509.59716796875	202.53306579589844	0.0005867481231689453	2	033
287	428.77947998046875	229.9830780029297	1.0	346.43670654296875	318.2740478515625	1.0	513.1045532226562	201.90744018554688	1.0	509.7143859863281	202.81614685058594	0.0005977153778076172	2	033
288	428.8988037109375	230.36241149902344	1.0	347.9064025878906	320.02374267578125	1.0	513.17236328125	201.38333129882812	1.0	509.7430725097656	202.3834991455078	0.0005037784576416016	2	033
289	428.3922424316406	229.2058563232422	1.0	347.0517272949219	319.2897033691406	1.0	513.23681640625	201.400146484375	1.0	509.57720947265625	202.5070343017578	0.000656425952911377	2	033
290	428.5359191894531	228.8865203857422	1.0	345.2406005859375	317.4654846191406	1.0	513.2332153320312	201.49806213378906	1.0	509.8251953125	202.4755401611328	0.0005913972854614258	2	033
291	428.21783447265625	229.0948944091797	1.0	344.25531005859375	315.3215637207031	1.0	513.2373046875	201.19395446777344	1.0	343.91644287109375	317.6190490722656	0.0005179643630981445	2	033
292	428.75494384765625	228.8542022705078	1.0	344.7226257324219	313.4930114746094	1.0	512.8059692382812	201.26837158203125	1.0	509.5774230957031	202.3287811279297	0.0005796253681182861	2	033
293	428.17840576171875	228.88841247558594	1.0	346.3271179199219	312.77264404296875	1.0	513.3198852539062	201.89166259765625	1.0	509.6787414550781	203.20701599121094	0.0010169744491577148	2	033
294	428.24822998046875	229.5024871826172	1.0	346.84747314453125	312.84417724609375	1.0	513.306396484375	201.02865600585938	1.0	509.93109130859375	202.02456665039062	0.0008336007595062256	2	033
295	429.5513610839844	228.6020965576172	1.0	345.3214111328125	312.632568359375	1.0	513.1640014648438	200.65118408203125	1.0	510.0153503417969	201.93321228027344	0.00044724345207214355	2	033
296	426.7630615234375	228.20729064941406	1.0	347.1000061035156	311.6313781738281	1.0	513.2322387695312	201.5306396484375	1.0	509.8114929199219	202.83607482910156	0.00043338537216186523	2	033
297	426.3995666503906	226.79969787597656	1.0	347.882568359375	308.4439697265625	1.0	512.7931518554688	201.4410858154297	1.0	509.44354248046875	202.61236572265625	0.0007243156433105469	2	033
298	427.5484924316406	225.92318725585938	1.0	347.64007568359375	312.02056884765625	1.0	512.8646240234375	201.5345916748047	1.0	509.5509338378906	202.4215087890625	0.0005315840244293213	2	033
299	426.7881774902344	225.65847778320312	1.0	352.8215026855469	312.24725341796875	1.0	513.0811767578125	201.21438598632812	1.0	509.2236022949219	202.0004425048828	0.0004826188087463379	2	033
300	425.4231872558594	225.13467407226562	1.0	350.96685791015625	311.3874206542969	1.0	513.5838012695312	201.3829345703125	1.0	510.09771728515625	202.2176055908203	0.0005106031894683838	2	033
301	424.6542053222656	224.43341064453125	1.0	350.0753173828125	312.12664794921875	1.0	513.4005126953125	201.7887725830078	1.0	509.73040771484375	202.6026611328125	0.0003924369812011719	2	033
302	425.3371887207031	223.9388427734375	1.0	351.09228515625	313.8793640136719	1.0	513.596435546875	202.0213623046875	0.9999999403953552	509.625732421875	202.35208129882812	0.0007446110248565674	2	033
303	426.49072265625	222.85279846191406	1.0	354.6237487792969	312.6821594238281	1.0	513.5520629882812	201.61643981933594	1.0	509.6194152832031	202.7891387939453	0.0004127323627471924	2	033
304	424.88519287109375	222.13613891601562	1.0	354.4577331542969	308.0003662109375	1.0	513.1074829101562	201.12574768066406	1.0	509.6956481933594	201.81484985351562	0.0009528994560241699	2	033
305	423.96148681640625	221.20263671875	1.0	348.4290466308594	306.989013671875	1.0	513.10009765625	201.09402465820312	1.0	509.6328430175781	201.90499877929688	0.00047340989112854004	2	033
306	424.35113525390625	220.5809783935547	1.0	349.1074523925781	307.9516906738281	1.0	513.3447265625	201.0414276123047	1.0	509.8251953125	201.76255798339844	0.00047409534454345703	2	033
307	423.79925537109375	218.57415771484375	1.0	354.83563232421875	307.89398193359375	1.0	513.314697265625	200.85305786132812	1.0	511.4335632324219	201.3494415283203	0.0005053579807281494	2	033
308	423.6124572753906	217.51510620117188	1.0	359.0682373046875	307.7173156738281	1.0	513.4310302734375	201.8570556640625	1.0	509.5669860839844	201.7689666748047	0.00043594837188720703	2	033
309	422.38818359375	214.05970764160156	1.0	358.56378173828125	300.0480651855469	1.0	513.130126953125	201.24017333984375	1.0	509.6063232421875	201.7967071533203	0.000522911548614502	2	033
310	423.3356628417969	214.3920440673828	1.0	353.5094299316406	298.5274658203125	1.0	512.8568115234375	201.75001525878906	1.0	509.3309326171875	202.5310516357422	0.0003701746463775635	2	033
311	421.6199645996094	212.92100524902344	1.0	350.0973205566406	300.66522216796875	1.0	512.9411010742188	201.2472686767578	1.0	509.4436340332031	201.371826171875	0.00035262107849121094	2	033
312	423.3250732421875	211.2893524169922	1.0	348.2293701171875	298.6932678222656	1.0	512.890625	201.17247009277344	1.0	509.5341491699219	201.96156311035156	0.0004220902919769287	2	033
313	422.67999267578125	211.28048706054688	1.0	348.39013671875	296.1058044433594	1.0	512.8571166992188	201.54258728027344	1.0	509.4586486816406	201.59512329101562	0.0005370080471038818	2	033
314	422.7735290527344	209.94395446777344	1.0	351.5253601074219	292.6180725097656	1.0	512.8141479492188	201.63296508789062	1.0	510.9525451660156	201.81320190429688	0.0006102621555328369	2	033
315	424.1209411621094	208.49769592285156	1.0	349.07379150390625	288.13128662109375	1.0	513.6884155273438	201.70802307128906	1.0	509.834716796875	201.8731689453125	0.0005483925342559814	2	033
316	423.5041809082031	206.19097900390625	1.0	347.9034423828125	289.29864501953125	1.0	512.7715454101562	201.3114471435547	1.0	509.35699462890625	201.73756408691406	0.00043824315071105957	2	033
317	424.97052001953125	203.97509765625	1.0	348.32708740234375	288.08746337890625	1.0	512.9387817382812	201.1393280029297	1.0	508.9596252441406	201.54684448242188	0.0006026327610015869	2	033
318	424.2274475097656	201.54177856445312	1.0	352.5321960449219	289.7887268066406	1.0	513.011962890625	201.64244079589844	1.0	509.2773132324219	202.2605438232422	0.0005012154579162598	2	033
319	424.4664611816406	199.99217224121094	1.0	352.1873779296875	281.9945373535156	1.0	512.6942749023438	201.2938232421875	1.0	509.0443420410156	202.07601928710938	0.00040274858474731445	2	033
320	423.7563781738281	198.26043701171875	1.0	350.096435546875	280.2691955566406	1.0	512.8367309570312	201.44012451171875	1.0	509.1513366699219	202.07110595703125	0.0003908872604370117	2	033
321	423.92919921875	197.55099487304688	1.0	349.8796081542969	281.57501220703125	1.0	513.3096313476562	201.79083251953125	1.0	511.1896057128906	201.7008819580078	0.0006512105464935303	2	033
322	424.3363342285156	196.44894409179688	1.0	350.709228515625	278.5591125488281	1.0	513.1031494140625	201.6225128173828	1.0	509.31109619140625	202.65773010253906	0.0003348886966705322	2	033
323	424.0509033203125	194.9524383544922	1.0	349.875244140625	278.7897033691406	1.0	512.5805053710938	201.44073486328125	1.0	508.7203063964844	201.97242736816406	0.00036904215812683105	2	033
324	424.66729736328125	193.97271728515625	1.0	351.9401550292969	276.20477294921875	1.0	513.0484008789062	200.86012268066406	1.0	509.3399658203125	201.71884155273438	0.0003915131092071533	2	033
325	424.8735046386719	190.37335205078125	1.0	349.3996276855469	270.3785400390625	1.0	513.3916625976562	201.80291748046875	1.0	509.29620361328125	202.0383758544922	0.00047388672828674316	2	033
326	424.9012145996094	186.97755432128906	1.0	352.1368408203125	266.2100830078125	1.0	513.1923217773438	202.23622131347656	1.0	509.53826904296875	202.63246154785156	0.0005552768707275391	2	033
327	424.51971435546875	184.04112243652344	1.0	349.6268615722656	265.18109130859375	1.0	513.2079467773438	201.25503540039062	1.0	509.1904602050781	202.37631225585938	0.00048288702964782715	2	033
328	424.4548645019531	181.2158660888672	1.0	348.59674072265625	262.0642395019531	1.0	512.9772338867188	201.89208984375	1.0	510.7215576171875	202.2841339111328	0.0003408491611480713	2	033
329	424.8988952636719	180.11361694335938	1.0	349.2724609375	255.80422973632812	1.0	513.7510375976562	201.7530975341797	1.0	511.2018737792969	202.40560913085938	0.00039505958557128906	2	033
330	424.7254333496094	177.54824829101562	1.0	349.91827392578125	252.9308319091797	1.0	513.636962890625	201.64578247070312	1.0	509.5893859863281	203.2183074951172	0.0004793107509613037	2	033
331	424.7687072753906	174.68264770507812	1.0	351.4205322265625	252.14022827148438	1.0	513.4235229492188	201.65586853027344	1.0	509.219482421875	202.61251831054688	0.0005203187465667725	2	033
332	425.4088134765625	172.684326171875	1.0	350.6513671875	253.3628387451172	1.0	512.9514770507812	202.5078887939453	1.0	511.0043640136719	202.99508666992188	0.0005508959293365479	2	033
333	424.5732727050781	171.3599395751953	1.0	349.3284606933594	250.88818359375	1.0	513.533203125	201.78768920898438	1.0	511.0036315917969	202.69076538085938	0.000456005334854126	2	033
334	424.1349182128906	170.28314208984375	1.0	347.61712646484375	247.78237915039062	1.0	514.0018310546875	201.28396606445312	1.0	511.6041259765625	201.77032470703125	0.00042876601219177246	2	033
335	424.30047607421875	168.57485961914062	1.0	343.46917724609375	246.56289672851562	1.0	513.3286743164062	201.2474365234375	1.0	511.03057861328125	202.41563415527344	0.0007224678993225098	2	033
336	424.2301940917969	168.7742156982422	1.0	342.4465026855469	245.25343322753906	1.0	512.9935302734375	202.13783264160156	1.0	510.6024169921875	202.49398803710938	0.0005713403224945068	2	033
337	423.9918518066406	167.68966674804688	1.0	339.87432861328125	241.4521026611328	1.0	513.51171875	201.90354919433594	1.0	511.34735107421875	202.5442352294922	0.0006087422370910645	2	033
338	424.43023681640625	165.93914794921875	1.0	340.6185607910156	238.3949432373047	1.0	513.5379638671875	201.4521942138672	1.0	510.85174560546875	202.30300903320312	0.0005402565002441406	2	033
339	424.02325439453125	164.53001403808594	1.0	339.7890319824219	233.95896911621094	1.0	513.6539306640625	201.70407104492188	1.0	509.2870788574219	203.4451904296875	0.00037673115730285645	2	033
340	425.19122314453125	163.92779541015625	1.0	338.2751770019531	229.51329040527344	1.0	513.2854614257812	201.54666137695312	1.0	509.3360900878906	203.08460998535156	0.0003217458724975586	2	033
341	426.2185363769531	162.37149047851562	1.0	342.72998046875	227.3838348388672	1.0	513.2537231445312	201.9279022216797	1.0	508.9137878417969	203.10154724121094	0.0005308687686920166	2	033
342	425.80859375	162.3193817138672	1.0	343.06719970703125	227.9767608642578	1.0	513.6748046875	202.08782958984375	1.0	511.2364501953125	202.6170196533203	0.0003483891487121582	2	033
343	424.827880859375	161.90818786621094	1.0	342.30523681640625	227.45770263671875	1.0	513.47216796875	201.65325927734375	1.0	510.9790344238281	202.4370574951172	0.00040200352668762207	2	033
344	425.19378662109375	160.81277465820312	1.0	342.95794677734375	226.48361206054688	1.0	513.3382568359375	201.1440887451172	1.0	511.302001953125	201.90650939941406	0.0005678534507751465	2	033
345	425.470458984375	160.4707489013672	1.0	340.610107421875	222.33070373535156	1.0	513.1892700195312	201.91465759277344	1.0	508.836181640625	203.61070251464844	0.00038745999336242676	2	033
346	427.95037841796875	160.00253295898438	1.0	340.0478210449219	219.1389923095703	1.0	513.913330078125	202.1089630126953	1.0	511.6607666015625	202.8482666015625	0.0004558563232421875	2	033
347	426.249755859375	161.5976104736328	1.0	340.499755859375	217.25332641601562	1.0	513.2534790039062	201.25173950195312	1.0	509.1478576660156	202.80628967285156	0.00035318732261657715	2	033
348	428.4867248535156	161.4287109375	1.0	342.2108154296875	217.5008087158203	1.0	513.1878051757812	201.64700317382812	1.0	511.4809875488281	202.09310913085938	0.0004469156265258789	2	033
349	426.89996337890625	160.9402618408203	1.0	340.27459716796875	216.0266571044922	1.0	513.6520385742188	202.1212921142578	1.0	509.1875915527344	203.60833740234375	0.0003688335418701172	2	033
350	427.5878601074219	160.5579071044922	1.0	337.2496643066406	215.04063415527344	1.0	513.4008178710938	202.12774658203125	1.0	511.4795837402344	202.74456787109375	0.000341951847076416	2	033
351	426.9122009277344	162.14303588867188	1.0	337.0283203125	213.3662872314453	1.0	513.0838623046875	201.7333221435547	1.0	508.6732177734375	202.89857482910156	0.0005095601081848145	2	033
352	426.2049865722656	162.6096649169922	1.0	334.2180480957031	211.4734649658203	1.0	513.1099853515625	201.7101287841797	1.0	508.9736633300781	203.12718200683594	0.00041115283966064453	2	033
353	426.5926513671875	162.4415740966797	1.0	337.29901123046875	210.58502197265625	0.6511500477790833	513.4219970703125	201.94305419921875	1.0	509.2449035644531	203.1465606689453	0.0005991458892822266	2	033
354	427.2596130371094	159.26072692871094	1.0	339.0328063964844	207.84498596191406	1.0	513.2106323242188	201.24954223632812	1.0	508.9744873046875	202.55535888671875	0.0005329549312591553	2	033
355	427.84918212890625	156.47735595703125	1.0	341.2624816894531	199.5600128173828	0.9999999403953552	512.9387817382812	200.85264587402344	1.0	508.9687194824219	202.38430786132812	0.0004336237907409668	2	033
356	428.09027099609375	155.22344970703125	1.0	355.3863830566406	199.82675170898438	0.9999985694885254	513.5526123046875	201.24388122558594	1.0	509.3139343261719	202.57049560546875	0.0005030632019042969	2	033
357	427.61358642578125	154.20216369628906	1.0	350.423828125	199.4174041748047	1.0	513.4651489257812	201.79095458984375	1.0	509.35296630859375	202.99444580078125	0.0004354119300842285	2	033
358	425.73114013671875	153.08026123046875	1.0	347.9073486328125	198.217529296875	1.0	512.9786376953125	201.53257751464844	1.0	509.0917663574219	202.73193359375	0.0005277395248413086	2	033
359	425.5799560546875	152.85142517089844	1.0	351.3284606933594	196.6394805908203	0.03938421607017517	513.1992797851562	201.31900024414062	1.0	511.6698913574219	201.81675720214844	0.0005532205104827881	2	033
360	425.94281005859375	152.647705078125	1.0	342.28839111328125	199.24087524414062	0.999579906463623	513.3207397460938	201.9702606201172	1.0	509.6531066894531	203.26153564453125	0.0005173087120056152	2	033
361	424.394775390625	152.98670959472656	1.0	339.8614501953125	196.539794921875	1.0	513.6641235351562	201.83108520507812	1.0	512.2420654296875	202.30087280273438	0.0004951655864715576	2	033
362	424.8748474121094	152.8797607421875	1.0	344.4020080566406	194.90243530273438	0.9999998807907104	513.4893798828125	201.894287109375	1.0	511.76068115234375	202.51022338867188	0.00042885541915893555	2	033
363	425.9654235839844	152.3671417236328	1.0	343.88739013671875	195.2569580078125	1.0	513.059326171875	201.8050537109375	1.0	509.2320251464844	202.78213500976562	0.0005180239677429199	2	033
364	425.55450439453125	151.7985382080078	1.0	339.9505310058594	195.69065856933594	1.0	513.334228515625	201.7847442626953	1.0	338.47882080078125	195.54576110839844	0.000782012939453125	2	033
365	426.0318298339844	149.84951782226562	1.0	339.0371398925781	194.84446716308594	1.0	513.5672607421875	202.3529510498047	1.0	511.0818176269531	202.82423400878906	0.0008141100406646729	2	033
366	426.22613525390625	148.8296356201172	1.0	338.4444580078125	190.21031188964844	0.999997615814209	513.9550170898438	201.81338500976562	1.0	510.1769104003906	203.3552703857422	0.0005126297473907471	2	033
367	428.7904357910156	148.32106018066406	1.0	346.9693298339844	190.3758087158203	0.9999998211860657	513.177978515625	201.45724487304688	1.0	346.8370361328125	191.44049072265625	0.0007132589817047119	2	033
368	430.60406494140625	147.09185791015625	1.0	344.2688903808594	193.91696166992188	1.0	513.1694946289062	201.7770538330078	1.0	341.2205505371094	193.93368530273438	0.00043639540672302246	2	033
369	429.3324279785156	146.9583740234375	1.0	344.6392517089844	195.9408416748047	1.0	512.9578857421875	201.68182373046875	1.0	509.26776123046875	202.80735778808594	0.0005662143230438232	2	033
370	428.6824951171875	146.81576538085938	1.0	348.1014099121094	194.9499969482422	1.0	512.7803955078125	201.59918212890625	1.0	508.8213806152344	202.98165893554688	0.000703662633895874	2	033
371	427.6759948730469	145.5161590576172	1.0	347.00787353515625	195.83578491210938	1.0	513.2723388671875	201.23675537109375	1.0	509.83740234375	202.55026245117188	0.000609666109085083	2	033
372	427.5015869140625	145.82310485839844	1.0	344.17547607421875	194.4509735107422	1.0	512.9703979492188	201.16156005859375	1.0	509.08941650390625	202.49522399902344	0.0005399584770202637	2	033
373	427.5451354980469	144.72817993164062	0.9999987483024597	346.4874572753906	194.4755859375	1.0	513.73388671875	202.1138916015625	1.0	509.8070983886719	203.16250610351562	0.00042372941970825195	2	033
374	429.1541442871094	145.6302032470703	1.0	354.4747314453125	191.80970764160156	1.0	513.1442260742188	202.01266479492188	1.0	509.31219482421875	203.06875610351562	0.0005143880844116211	2	033
375	428.80853271484375	143.83949279785156	1.0	352.13140869140625	194.69810485839844	1.0	513.2348022460938	201.62452697753906	1.0	509.3592224121094	202.72991943359375	0.0007021725177764893	2	033
376	430.4000549316406	144.45106506347656	0.9999993443489075	351.3789978027344	191.51478576660156	1.0	512.9029541015625	201.54470825195312	1.0	509.1207580566406	202.8168487548828	0.0007666349411010742	2	033
377	430.8948974609375	142.65834045410156	0.9999997615814209	348.6156311035156	185.406494140625	1.0	513.0025024414062	202.11021423339844	1.0	509.2724304199219	203.02169799804688	0.0004929304122924805	2	033
378	432.1273193359375	144.2465057373047	0.0016418397426605225	350.9266662597656	182.5421142578125	1.0	512.9376220703125	202.05908203125	1.0	509.07452392578125	203.10833740234375	0.0005209147930145264	2	033
379	515.1842041015625	205.36331176757812	5.456805229187012e-5	351.0245666503906	185.82252502441406	0.9999839067459106	512.8011474609375	201.82534790039062	1.0	509.09698486328125	203.24929809570312	0.00043204426765441895	2	033
380	429.8931579589844	143.11148071289062	0.39455944299697876	352.28167724609375	186.63710021972656	0.9999890327453613	513.239013671875	201.75411987304688	1.0	509.5047607421875	202.74586486816406	0.0005616247653961182	2	033
381	427.2252502441406	138.58709716796875	0.002897024154663086	357.537841796875	179.4183807373047	1.0	512.8889770507812	202.34901428222656	1.0	509.3373718261719	203.1110076904297	0.0008834004402160645	2	033
382	429.61383056640625	142.7268829345703	0.9061287045478821	352.8752746582031	176.90121459960938	1.0	513.0443725585938	202.36846923828125	1.0	509.26434326171875	203.1165771484375	0.0008716583251953125	2	033
383	428.17706298828125	142.83840942382812	0.7195038795471191	351.68865966796875	174.4845428466797	1.0	512.9318237304688	201.50621032714844	1.0	509.1989440917969	202.452880859375	0.0006830692291259766	2	033
384	428.5288391113281	141.5272979736328	0.9989211559295654	351.4271545410156	174.41580200195312	0.9999760389328003	512.9595336914062	202.1821746826172	1.0	509.2797546386719	203.45465087890625	0.0007051527500152588	2	033
385	428.96014404296875	138.57241821289062	0.9959986209869385	351.4361877441406	174.93528747558594	0.9999999403953552	512.9081420898438	201.1956787109375	1.0	509.147705078125	202.06996154785156	0.0006272196769714355	2	033
386	430.5269470214844	137.29527282714844	0.9937143325805664	351.1507873535156	175.65635681152344	0.998263955116272	513.3401489257812	202.0260467529297	1.0	509.03619384765625	203.01844787597656	0.00048419833183288574	2	033
387	431.7153015136719	136.0647430419922	0.0009512901306152344	351.4483642578125	173.65306091308594	0.9999997615814209	512.5701904296875	202.42999267578125	1.0	508.5986633300781	203.69305419921875	0.000951230525970459	2	033
388	432.9654541015625	137.0560760498047	0.0092906653881073	351.2391052246094	168.2881622314453	1.0	512.9613647460938	201.80319213867188	1.0	509.02215576171875	202.51283264160156	0.0005830228328704834	2	033
389	514.82861328125	205.7388153076172	7.513165473937988e-5	463.20843505859375	146.08251953125	0.0005086660385131836	512.8870239257812	202.25794982910156	1.0	508.9602966308594	203.22662353515625	0.0005411803722381592	2	033
390	642.2770385742188	309.45806884765625	8.472800254821777e-5	352.3917541503906	164.92428588867188	1.0	512.7269897460938	201.96527099609375	1.0	508.92889404296875	203.12413024902344	0.0007621943950653076	2	033
391	438.7379150390625	135.1343536376953	0.01215672492980957	355.36065673828125	166.5259552001953	0.9999426603317261	512.4835205078125	201.31813049316406	1.0	508.8728942871094	202.31796264648438	0.0006280839443206787	2	033
392	436.8612365722656	133.98719787597656	0.009442031383514404	514.7483520507812	205.06338500976562	0.00017723441123962402	512.7902221679688	202.19400024414062	1.0	509.1400451660156	202.93531799316406	0.0011439025402069092	2	033
393	514.9078369140625	205.92234802246094	9.420514106750488e-5	354.03826904296875	162.44444274902344	0.999977707862854	512.67138671875	202.32647705078125	1.0	508.98919677734375	203.13314819335938	0.0010589659214019775	2	033
394	432.8631896972656	132.57183837890625	0.9999935626983643	353.65191650390625	159.94970703125	1.0	512.5811767578125	202.18907165527344	1.0	508.7946472167969	202.968017578125	0.0009219348430633545	2	033
395	432.7545166015625	132.52145385742188	0.9999998807907104	391.0905456542969	131.5236358642578	0.0011907219886779785	512.6596069335938	202.19131469726562	1.0	509.0188903808594	203.36822509765625	0.0006698668003082275	2	033
396	431.9215087890625	131.71791076660156	0.9999915957450867	351.1922607421875	162.07110595703125	0.7168964743614197	512.9407958984375	201.86705017089844	1.0	509.0829162597656	203.03182983398438	0.0007814466953277588	2	033
397	432.1568908691406	129.7730255126953	0.9997515082359314	514.7339477539062	205.14321899414062	0.00011801719665527344	512.3487548828125	202.19296264648438	1.0	508.89593505859375	203.01925659179688	0.0006358921527862549	2	033
398	433.1364440917969	131.1839141845703	0.9999985694885254	357.8483581542969	151.52288818359375	0.000958561897277832	512.6574096679688	202.06307983398438	1.0	509.05584716796875	203.1345977783203	0.0005472004413604736	2	033
399	432.51397705078125	131.3996124267578	1.0	355.1455078125	151.0354461669922	0.9999995827674866	512.8731689453125	202.138916015625	1.0	509.2687683105469	204.106689453125	0.0005475282669067383	2	033
400	431.6510009765625	129.99009704589844	0.9998093247413635	351.2684631347656	147.33993530273438	1.0	512.512939453125	201.56324768066406	1.0	509.0727233886719	203.08387756347656	0.0005732178688049316	2	033
401	428.6694641113281	130.10597229003906	0.010692209005355835	385.5703125	127.85868835449219	0.052391231060028076	512.5964965820312	200.8257293701172	1.0	508.86724853515625	201.45108032226562	0.0007787942886352539	2	033
402	433.5872497558594	129.71763610839844	0.9971997737884521	353.876220703125	142.7469940185547	1.0	513.1168823242188	202.349853515625	1.0	509.6151428222656	202.90985107421875	0.0010108351707458496	2	033
403	435.6155090332031	128.6065216064453	0.9782001972198486	358.22607421875	139.5809783935547	0.43120455741882324	512.5944213867188	201.64892578125	1.0	508.79425048828125	202.6502685546875	0.0008914470672607422	2	033
404	436.8109130859375	127.02058410644531	0.016336709260940552	355.75372314453125	132.4678192138672	0.8276516199111938	512.6292114257812	201.53919982910156	1.0	508.7206726074219	202.6782684326172	0.0005393922328948975	2	033
405	435.57110595703125	126.5055160522461	0.648354709148407	355.10223388671875	126.68014526367188	0.8704105615615845	512.7144775390625	201.3646697998047	1.0	509.3185729980469	202.2816619873047	0.0013683438301086426	2	033
406	436.7647705078125	126.78070068359375	0.9981886148452759	357.816650390625	126.74811553955078	1.0	359.38275146484375	126.16097259521484	0.00014978647232055664	357.0155334472656	128.02000427246094	0.0007075667381286621	2	033
407	436.118408203125	126.9959716796875	0.7817339301109314	361.336669921875	131.0088653564453	0.9999999403953552	358.41949462890625	134.90370178222656	1.4424324035644531e-5	366.2501220703125	131.2123565673828	0.00023052096366882324	2	033
408	435.5305480957031	126.01067352294922	0.001703798770904541	372.5878601074219	125.25180053710938	0.9999998807907104	379.2305908203125	123.67031860351562	1.055002212524414e-5	371.4292907714844	127.25857543945312	9.867548942565918e-5	2	033
409	437.441650390625	128.078857421875	0.9999871850013733	359.304931640625	127.81892395019531	0.9999532699584961	435.9012451171875	126.71522521972656	1.9103288650512695e-5	353.4000549316406	131.5695037841797	1.5288591384887695e-5	2	033
410	439.18798828125	128.67196655273438	0.9999923706054688	352.6328430175781	129.19854736328125	1.0	438.6672058105469	127.050537109375	8.189678192138672e-5	352.5243225097656	129.39572143554688	0.00020939111709594727	2	033
411	437.4980773925781	128.86468505859375	0.9999998807907104	353.07525634765625	129.39759826660156	1.0	355.4676513671875	129.03213500976562	4.2319297790527344e-5	352.99139404296875	129.3896942138672	0.0002408921718597412	2	033
412	436.7315979003906	129.2821502685547	1.0	351.4982604980469	126.31346893310547	1.0	351.45404052734375	127.12101745605469	0.00011581182479858398	352.95001220703125	127.45854949951172	0.0003625452518463135	2	033
413	437.606689453125	129.5946044921875	1.0	349.6248779296875	125.6474838256836	1.0	435.1322021484375	131.78375244140625	0.0001557767391204834	348.5130920410156	126.75201416015625	0.0001099705696105957	2	033
414	437.81591796875	127.95133972167969	1.0	353.7847900390625	123.5564193725586	1.0	438.1643371582031	128.57061767578125	3.62396240234375e-5	356.8630065917969	127.19624328613281	0.00019308924674987793	2	033
415	436.50787353515625	129.5338897705078	0.9999998807907104	353.2109069824219	123.5479507446289	1.0	357.7002868652344	122.06257629394531	3.635883331298828e-5	355.51788330078125	127.24916076660156	0.00011798739433288574	2	033
416	439.5683898925781	126.87772369384766	0.9999995827674866	346.2222595214844	127.12450408935547	0.9998626112937927	439.25244140625	125.92784881591797	2.7120113372802734e-5	350.6570129394531	129.88194274902344	0.00010117888450622559	2	033
417	437.52557373046875	129.17295837402344	1.0	342.4122619628906	131.13262939453125	1.0	434.9306335449219	132.01502990722656	0.00018075108528137207	339.8870849609375	132.57225036621094	0.00032204389572143555	2	033
418	437.6917724609375	130.1445770263672	0.9999992847442627	341.7907409667969	132.49855041503906	1.0	343.9747314453125	130.7518768310547	0.0001188516616821289	339.45098876953125	133.1924591064453	0.00018221139907836914	2	033
419	434.8807067871094	129.98158264160156	0.9999961853027344	345.0113830566406	129.18467712402344	0.9999999403953552	346.0695495605469	128.09793090820312	7.367134094238281e-5	342.4017333984375	129.99029541015625	0.00035646557807922363	2	033
420	437.93450927734375	131.11997985839844	0.999991774559021	343.6356201171875	131.19512939453125	1.0	345.2043151855469	129.24916076660156	6.312131881713867e-5	341.1625061035156	131.85409545898438	0.00015166401863098145	2	033
421	436.6441345214844	131.81976318359375	0.9815270304679871	344.0904541015625	131.34521484375	1.0	345.30328369140625	129.61305236816406	4.0918588638305664e-5	340.95330810546875	132.1295166015625	0.0001577138900756836	2	033
422	437.1453857421875	132.4786834716797	1.0	344.4362487792969	131.26487731933594	0.9999998807907104	435.2015075683594	133.8175048828125	6.0617923736572266e-5	342.1575927734375	131.23719787597656	0.0001270771026611328	2	033
423	435.42047119140625	133.7801971435547	1.0	340.91455078125	133.1640625	1.0	343.345703125	131.41578674316406	0.00011241436004638672	338.91912841796875	132.64723205566406	0.0003305971622467041	2	033
424	437.2828674316406	133.5853729248047	1.0	339.783447265625	132.8687286376953	1.0	342.3452453613281	131.67991638183594	0.0001359879970550537	338.7840881347656	132.13467407226562	0.00025469064712524414	2	033
425	436.3118591308594	134.51800537109375	1.0	340.1297302246094	129.51431274414062	1.0	342.24462890625	128.51438903808594	0.0002865791320800781	339.117431640625	131.32630920410156	0.0006875097751617432	2	033
426	435.98883056640625	134.59658813476562	1.0	339.84356689453125	130.5106658935547	1.0	342.1315002441406	128.82083129882812	0.00021252036094665527	339.0749816894531	132.19912719726562	0.00035771727561950684	2	033
427	435.26727294921875	135.35873413085938	1.0	341.7408752441406	130.2758026123047	0.9999998807907104	343.17694091796875	128.38973999023438	5.5402517318725586e-5	339.76934814453125	130.46507263183594	0.000548630952835083	2	033
428	436.83343505859375	136.0260009765625	1.0	340.4526672363281	130.02035522460938	1.0	342.8083190917969	128.42373657226562	0.00015228986740112305	339.43365478515625	130.66786193847656	0.00051918625831604	2	033
429	438.3048400878906	137.61959838867188	1.0	341.5285949707031	121.22080993652344	1.0	441.0227355957031	139.5269775390625	5.3495168685913086e-5	338.17108154296875	127.06714630126953	0.00010916590690612793	2	033
430	439.8730163574219	142.1000213623047	0.9999733567237854	344.7899169921875	127.22993469238281	1.0	346.00799560546875	125.81404876708984	0.0001030266284942627	343.3271484375	127.2523193359375	0.000701218843460083	2	033
431	441.92913818359375	144.1702117919922	0.9999999403953552	349.2001647949219	129.0220489501953	1.0	649.314697265625	201.36705017089844	3.427267074584961e-5	347.2912292480469	129.4653778076172	0.000356137752532959	2	033
432	441.0257873535156	146.3953094482422	1.0	350.9050598144531	127.1923599243164	1.0	351.3521728515625	127.74343872070312	8.401274681091309e-5	350.59844970703125	127.7044906616211	0.0004063546657562256	2	033
433	443.0071716308594	148.65875244140625	1.0	353.0633544921875	124.32389831542969	1.0	357.3543701171875	122.7736587524414	5.7697296142578125e-5	354.052734375	126.00509643554688	0.00014284253120422363	2	033
434	441.2715759277344	151.11981201171875	1.0	356.0442199707031	119.92449951171875	1.0	439.0154724121094	151.81524658203125	0.00010198354721069336	424.2037353515625	156.39613342285156	3.9190053939819336e-5	2	033
435	442.8861389160156	152.1125030517578	1.0	360.0627136230469	119.23237609863281	1.0	440.3878479003906	153.0556182861328	7.355213165283203e-5	448.9920654296875	146.076171875	3.412365913391113e-5	2	033
436	441.2436218261719	154.6797332763672	1.0	357.121826171875	118.4023666381836	1.0	442.7032165527344	156.8596954345703	0.00019544363021850586	441.66558837890625	162.2571258544922	9.92119312286377e-5	2	033
437	441.9808654785156	155.05543518066406	1.0	359.62054443359375	118.31623840332031	1.0	443.0530090332031	157.1206512451172	0.00017908215522766113	442.2817687988281	161.937255859375	7.87973403930664e-5	2	033
438	442.7386474609375	155.1576690673828	1.0	356.5709228515625	117.8323974609375	1.0	443.51104736328125	157.7938690185547	0.0001564621925354004	442.453857421875	163.0944061279297	7.05420970916748e-5	2	033
439	441.7900695800781	155.67800903320312	1.0	359.1587829589844	117.3105697631836	1.0	443.0209045410156	157.32107543945312	0.0002575218677520752	442.5111999511719	162.58798217773438	0.00011178851127624512	2	033
440	442.9931335449219	154.90658569335938	1.0	354.2288818359375	118.72393798828125	1.0	443.5706481933594	157.35910034179688	0.0002891719341278076	442.9972839355469	162.30528259277344	0.00011625885963439941	2	033
441	441.9491882324219	156.09339904785156	1.0	352.447509765625	118.72240447998047	1.0	443.1864013671875	157.5414276123047	0.00024512410163879395	442.46875	163.14947509765625	0.00010815262794494629	2	033
442	441.9109802246094	156.52259826660156	1.0	348.2352600097656	121.69577026367188	1.0	443.08355712890625	158.13011169433594	9.545683860778809e-5	348.2931823730469	123.89197540283203	6.443262100219727e-5	2	033
443	442.7091064453125	156.1125946044922	1.0	347.8734436035156	123.38914489746094	1.0	443.2038879394531	157.6769561767578	0.00011208653450012207	347.2722473144531	124.517822265625	0.00031754374504089355	2	033
444	441.6493225097656	156.12648010253906	1.0	343.6163330078125	124.19892120361328	1.0	344.7867126464844	125.19546508789062	0.00014474987983703613	343.05474853515625	126.37641906738281	0.0009890496730804443	2	033
445	442.1033020019531	156.14364624023438	1.0	348.5856018066406	121.93873596191406	1.0	443.2031555175781	158.13494873046875	9.050965309143066e-5	346.5218811035156	123.92057037353516	6.827712059020996e-5	2	033
446	442.74359130859375	157.1873016357422	1.0	346.9667663574219	121.20965576171875	1.0	440.95458984375	159.2416229248047	0.00010442733764648438	439.1183166503906	146.61492919921875	6.565451622009277e-5	2	033
447	443.0065002441406	157.25624084472656	1.0	345.1209716796875	125.8380355834961	1.0	345.9779052734375	125.21763610839844	0.0001678764820098877	343.6386413574219	126.12947845458984	0.0005887150764465332	2	033
448	443.53662109375	156.89817810058594	1.0	340.18292236328125	124.53295135498047	1.0	441.9560241699219	155.96388244628906	8.764863014221191e-5	341.2873840332031	126.62398529052734	0.0003014504909515381	2	033
449	442.67779541015625	156.23072814941406	1.0	341.0791320800781	127.87821197509766	1.0	343.666748046875	126.33836364746094	0.0003758370876312256	340.2460632324219	129.2303924560547	0.0005217790603637695	2	033
450	442.1913757324219	157.9572296142578	1.0	342.5211181640625	125.44449615478516	1.0	440.90484619140625	158.95420837402344	0.0002582371234893799	340.8623352050781	126.3610610961914	0.0003179311752319336	2	033
451	442.18792724609375	162.0070343017578	1.0	344.1807861328125	125.7479248046875	1.0	345.02880859375	124.50110626220703	0.0001246333122253418	343.5743713378906	125.67990112304688	0.00031679868698120117	2	033
452	444.29571533203125	172.7484893798828	1.0	345.2364501953125	140.19894409179688	0.9997349977493286	442.7203674316406	172.20968627929688	9.351968765258789e-5	350.23193359375	142.18988037109375	4.836916923522949e-5	2	033
453	444.8534240722656	177.55267333984375	1.0	370.0255126953125	130.63401794433594	1.0	372.8306884765625	127.60468292236328	5.6743621826171875e-5	369.2047424316406	130.12355041503906	3.287196159362793e-5	2	033
454	443.4524841308594	184.19358825683594	1.0	369.9794616699219	126.93781280517578	1.0	373.395751953125	124.4180908203125	0.00017124414443969727	371.689697265625	127.13131713867188	0.00021517276763916016	2	033
455	443.64971923828125	186.43194580078125	1.0	371.462158203125	124.25315856933594	1.0	444.3801574707031	189.36801147460938	0.0002581775188446045	443.3115539550781	194.09274291992188	0.00013133883476257324	2	033
456	443.8263854980469	188.8706817626953	1.0	371.81591796875	123.58705139160156	1.0	448.2260437011719	190.36488342285156	0.00011321902275085449	427.9565124511719	198.6941680908203	7.936358451843262e-5	2	033
457	443.0123291015625	189.9268798828125	1.0	367.490234375	121.96075439453125	1.0	437.9049072265625	194.36203002929688	0.00015875697135925293	427.31829833984375	199.0849151611328	0.00011479854583740234	2	033
458	442.36871337890625	191.5692138671875	1.0	362.1949157714844	119.95752716064453	1.0	437.9510498046875	194.6764373779297	0.00020954012870788574	426.648681640625	199.75616455078125	0.00013557076454162598	2	033
459	442.51336669921875	191.39939880371094	1.0	360.3988342285156	119.77354431152344	1.0	439.1256103515625	195.22267150878906	0.0002605915069580078	427.5875244140625	200.24578857421875	0.00013715028762817383	2	033
460	443.16839599609375	191.51846313476562	1.0	361.0008239746094	120.477294921875	1.0	438.8209533691406	195.56114196777344	0.0003075897693634033	428.7554931640625	199.67401123046875	0.0001787245273590088	2	033
461	444.0052185058594	191.0904083251953	1.0	358.26287841796875	120.57414245605469	1.0	438.2543640136719	195.26437377929688	0.00015819072723388672	428.0991516113281	199.36337280273438	0.00010848045349121094	2	033
462	441.633544921875	191.36415100097656	1.0	356.57342529296875	121.29680633544922	1.0	438.4447937011719	195.3703155517578	0.00032064318656921387	427.4116516113281	199.773681640625	0.00021961331367492676	2	033
463	441.4194641113281	191.7027130126953	1.0	355.5379943847656	124.31884002685547	1.0	437.9087829589844	194.86502075195312	0.0001806318759918213	358.2251892089844	126.14229583740234	0.0003523528575897217	2	033
464	442.7065734863281	192.26527404785156	1.0	352.74810791015625	124.13774108886719	1.0	439.39886474609375	196.7501983642578	0.00016096234321594238	356.99713134765625	126.7786636352539	0.0001068413257598877	2	033
465	444.28778076171875	190.86207580566406	1.0	353.53125	126.43064880371094	1.0	357.0972900390625	125.9901123046875	0.00019240379333496094	355.4376220703125	128.58872985839844	0.0006349384784698486	2	033
466	442.9660949707031	192.4126739501953	1.0	351.9535217285156	124.18101501464844	1.0	356.0958251953125	123.05754089355469	0.0003046095371246338	355.5851745605469	127.3439712524414	0.0002982616424560547	2	033
467	443.5394287109375	192.50880432128906	1.0	350.4308776855469	126.99262237548828	1.0	353.1155700683594	127.37948608398438	0.0001399219036102295	352.84375	127.53775024414062	0.0002993345260620117	2	033
468	442.5052490234375	193.07838439941406	1.0	350.0096435546875	128.1634063720703	1.0	438.4458312988281	196.86776733398438	0.00022360682487487793	352.2933654785156	128.93624877929688	0.0005261003971099854	2	033
469	441.4294738769531	192.32838439941406	1.0	346.4887390136719	131.31163024902344	1.0	437.6976318359375	195.77981567382812	0.00015482306480407715	425.3591613769531	201.4481658935547	0.00011986494064331055	2	033
470	441.2475891113281	192.9086456298828	1.0	347.2908935546875	133.19351196289062	1.0	437.58001708984375	196.48944091796875	0.00012984871864318848	424.9721374511719	202.03585815429688	8.612871170043945e-5	2	033
471	442.22186279296875	191.6468505859375	1.0	346.5945739746094	139.25039672851562	1.0	438.41326904296875	196.2830810546875	0.00021541118621826172	426.2181701660156	201.4769744873047	0.00016760826110839844	2	033
472	443.5277099609375	189.63174438476562	1.0	351.0309143066406	135.105712890625	1.0	444.6256408691406	191.9967803955078	9.745359420776367e-5	351.1231689453125	137.40789794921875	0.0001214444637298584	2	033
473	444.8843994140625	189.6999969482422	1.0	351.8764953613281	130.31881713867188	1.0	445.8900146484375	192.0264129638672	8.32676887512207e-5	351.89044189453125	130.75979614257812	8.493661880493164e-5	2	033
474	447.76580810546875	189.321533203125	1.0	354.9275207519531	134.49346923828125	1.0	447.2046203613281	191.96368408203125	0.00012877583503723145	353.4156494140625	132.2009735107422	5.21242618560791e-5	2	033
475	448.3256530761719	189.74095153808594	1.0	355.9723815917969	143.07891845703125	1.0	358.45294189453125	142.5295867919922	0.00021141767501831055	356.7550048828125	144.81158447265625	0.00016817450523376465	2	033
476	447.68603515625	189.86366271972656	1.0	359.0395202636719	147.95382690429688	1.0	357.5778503417969	148.7482452392578	7.006525993347168e-5	354.25762939453125	148.85987854003906	0.00014778971672058105	2	033
477	448.8294677734375	188.80654907226562	1.0	363.7199401855469	145.68359375	0.9999997615814209	452.9679260253906	189.48912048339844	5.2422285079956055e-5	441.8548583984375	180.67605590820312	0.0001468062400817871	2	033
478	448.7921142578125	188.9866180419922	1.0	367.52386474609375	145.92892456054688	1.0	369.64764404296875	144.95826721191406	7.963180541992188e-5	441.4610595703125	180.80673217773438	0.00011235475540161133	2	033
479	449.5982971191406	188.33193969726562	1.0	368.95721435546875	146.48191833496094	1.0	371.64892578125	144.95947265625	0.00015088915824890137	368.9782409667969	148.19512939453125	0.0001455843448638916	2	033
480	449.5899658203125	189.14598083496094	1.0	369.4556884765625	146.75946044921875	1.0	371.81597900390625	144.70542907714844	0.00017306208610534668	369.2476806640625	145.531982421875	0.00015214085578918457	2	033
481	451.9280700683594	188.64385986328125	1.0	369.2735290527344	150.19189453125	1.0	372.05438232421875	149.63694763183594	5.7071447372436523e-5	442.7248229980469	181.38206481933594	0.00010704994201660156	2	033
482	450.1595153808594	188.12136840820312	1.0	366.9320068359375	153.3261260986328	0.9999998211860657	454.0013732910156	188.9490203857422	5.27501106262207e-5	441.3666076660156	180.38465881347656	9.575486183166504e-5	2	033
483	448.745361328125	186.7888641357422	1.0	367.320556640625	153.7960662841797	0.9999990463256836	449.14300537109375	189.9744873046875	3.0994415283203125e-5	365.7300109863281	154.84495544433594	4.315376281738281e-5	2	033
484	451.7909851074219	187.63555908203125	1.0	365.1379699707031	157.5907745361328	0.9999997615814209	450.84197998046875	190.21949768066406	6.99162483215332e-5	364.91290283203125	161.93331909179688	6.499886512756348e-5	2	033
485	450.16107177734375	188.2438507080078	1.0	365.0445556640625	158.89962768554688	1.0	448.16851806640625	191.70204162597656	0.00017687678337097168	364.4410400390625	158.2393798828125	0.0001291036605834961	2	033
486	449.30572509765625	187.0780029296875	1.0	358.5346984863281	164.83123779296875	1.0	360.538330078125	162.46621704101562	9.781122207641602e-5	439.294677734375	177.08157348632812	5.3763389587402344e-5	2	033
487	451.4972839355469	188.0652618408203	1.0	363.54498291015625	166.0941162109375	0.9999862313270569	450.580322265625	190.65660095214844	9.816884994506836e-5	441.74224853515625	180.05650329589844	6.732344627380371e-5	2	033
488	450.9095764160156	187.94049072265625	1.0	367.59442138671875	164.0585479736328	0.9999998807907104	454.0868835449219	188.91183471679688	8.478760719299316e-5	454.70648193359375	194.89207458496094	6.240606307983398e-5	2	033
489	451.2668762207031	186.89183044433594	1.0	363.39495849609375	162.51480102539062	0.9977539777755737	450.8935852050781	190.0841827392578	3.975629806518555e-5	440.64752197265625	179.26303100585938	6.276369094848633e-5	2	033
490	449.9513244628906	187.4156036376953	1.0	359.3381652832031	165.80044555664062	1.0	450.047607421875	190.29833984375	4.6253204345703125e-5	440.51422119140625	178.0364990234375	4.184246063232422e-5	2	033
491	449.7825622558594	187.9530487060547	1.0	356.6302185058594	166.9165496826172	1.0	449.29052734375	190.47418212890625	0.0001182258129119873	441.9384460449219	197.2154541015625	5.969405174255371e-5	2	033
492	450.0691223144531	187.37008666992188	1.0	357.17913818359375	170.69056701660156	0.9999996423721313	449.9976806640625	190.3510284423828	6.961822509765625e-5	441.4275817871094	179.37844848632812	7.605552673339844e-5	2	033
493	450.0539855957031	187.55287170410156	1.0	361.216796875	170.93069458007812	0.9987680912017822	449.8253173828125	190.5725555419922	5.862116813659668e-5	440.8260803222656	178.6430206298828	5.760788917541504e-5	2	033
494	450.2987365722656	186.9886016845703	1.0	358.69183349609375	168.42864990234375	1.0	449.9315185546875	190.16262817382812	0.00011178851127624512	442.2408752441406	196.37347412109375	4.124641418457031e-5	2	033
495	449.83660888671875	187.72378540039062	1.0	360.6778564453125	167.1439208984375	0.9999998807907104	449.5076904296875	190.5420379638672	0.00012090802192687988	442.284423828125	197.22357177734375	7.194280624389648e-5	2	033
496	448.54248046875	187.95761108398438	1.0	354.3788146972656	170.4814910888672	1.0	447.5142517089844	191.32437133789062	0.00013908743858337402	442.37554931640625	196.44436645507812	0.00010415911674499512	2	033
497	448.9847412109375	191.8999786376953	1.0	353.9912109375	174.02029418945312	1.0	447.66656494140625	194.24087524414062	8.32676887512207e-5	440.44696044921875	198.9644012451172	4.461407661437988e-5	2	033
498	447.0248107910156	200.61842346191406	1.0	440.9373474121094	204.06051635742188	0.00017574429512023926	447.8697814941406	204.47813415527344	0.00014266371726989746	442.929443359375	208.6221923828125	7.939338684082031e-5	2	033
499	448.7347412109375	208.0377197265625	1.0	373.82904052734375	172.9700927734375	0.9999997615814209	448.1324157714844	209.8372802734375	8.589029312133789e-5	440.1463317871094	213.4810028076172	7.358193397521973e-5	2	033
500	449.2109069824219	213.65963745117188	1.0	370.7561950683594	167.5282745361328	0.9999973177909851	373.187744140625	165.701904296875	4.0143728256225586e-5	368.7711486816406	168.26580810546875	2.709031105041504e-5	2	033
501	450.70751953125	217.9083709716797	1.0	377.7969970703125	156.3324432373047	1.0	379.79315185546875	156.19053649902344	6.303191184997559e-5	377.90142822265625	157.04043579101562	7.81714916229248e-5	2	033
502	450.68377685546875	220.11477661132812	1.0	378.99066162109375	152.0388641357422	1.0	450.3492431640625	221.49478149414062	8.842349052429199e-5	441.358642578125	227.5603485107422	9.903311729431152e-5	2	033
503	451.2307434082031	221.49114990234375	1.0	377.1647644042969	148.5000457763672	1.0	451.24163818359375	222.91647338867188	3.7789344787597656e-5	442.01849365234375	213.1717987060547	0.00020894408226013184	2	033
504	451.1766052246094	225.82550048828125	1.0	376.4926452636719	148.7318115234375	1.0	374.5209045410156	149.4888916015625	2.804398536682129e-5	438.3340759277344	213.29342651367188	6.026029586791992e-5	2	033
505	450.6748962402344	227.635009765625	1.0	375.90350341796875	150.49752807617188	1.0	374.4769592285156	150.43504333496094	5.951523780822754e-5	370.0730895996094	151.4116973876953	3.549456596374512e-5	2	033
506	452.581298828125	227.92868041992188	1.0	376.7661437988281	152.70860290527344	1.0	375.5696105957031	151.46240234375	3.7729740142822266e-5	370.6346435546875	153.37242126464844	2.9742717742919922e-5	2	033
507	453.0019226074219	230.260498046875	1.0	376.8884582519531	152.04238891601562	1.0	375.5168151855469	150.92767333984375	3.668665885925293e-5	437.9828186035156	220.41336059570312	4.3004751205444336e-5	2	033
508	452.05059814453125	229.683837890625	1.0	376.9703674316406	152.50091552734375	1.0	375.6826477050781	151.35848999023438	5.2988529205322266e-5	437.155517578125	218.62896728515625	4.318356513977051e-5	2	033
509	451.7060546875	230.29013061523438	1.0	376.5389709472656	153.73497009277344	1.0	375.37677001953125	152.4975128173828	3.567337989807129e-5	437.2890930175781	219.7240753173828	3.9458274841308594e-5	2	033
510	451.6403503417969	229.67120361328125	1.0	375.5473937988281	155.82884216308594	1.0	377.8446350097656	156.225341796875	6.440281867980957e-5	375.5015869140625	157.42373657226562	5.170702934265137e-5	2	033
511	452.2772216796875	230.3575439453125	1.0	371.6830139160156	156.50582885742188	1.0	375.0204162597656	153.436279296875	0.00014775991439819336	437.275390625	218.65113830566406	4.32431697845459e-5	2	033
512	450.85595703125	229.65554809570312	1.0	370.6331481933594	158.85348510742188	1.0	373.5281982421875	158.28469848632812	0.0002872943878173828	371.6795654296875	161.42369079589844	0.0001265108585357666	2	033
513	450.4994812011719	225.33169555664062	1.0	371.35626220703125	159.51788330078125	1.0	373.6724853515625	159.23046875	0.0004425048828125	370.5615539550781	162.387939453125	0.00021007657051086426	2	033
514	453.3306884765625	222.0209503173828	1.0	375.30511474609375	157.60797119140625	1.0	452.52130126953125	222.7779998779297	0.00022616982460021973	374.22540283203125	158.75979614257812	0.0002270042896270752	2	033
515	452.80706787109375	220.76425170898438	1.0	379.481201171875	162.139404296875	1.0	453.0634765625	221.1608123779297	6.42240047454834e-5	441.8970947265625	213.34657287597656	3.865361213684082e-5	2	033
516	454.59185791015625	221.2137908935547	1.0	378.6939392089844	166.28897094726562	1.0	454.0684509277344	221.5401153564453	5.099177360534668e-5	454.7502746582031	209.8224639892578	3.7282705307006836e-5	2	033
517	453.29376220703125	220.16314697265625	0.9999995231628418	378.2709045410156	173.196044921875	1.0	380.5306091308594	172.59083557128906	0.00013327598571777344	453.369140625	208.31658935546875	5.117058753967285e-5	2	033
518	455.0712890625	220.39720153808594	1.0	377.9637756347656	177.29830932617188	1.0	453.80682373046875	218.95997619628906	4.035234451293945e-5	439.9557189941406	212.90240478515625	3.3915042877197266e-5	2	033
519	453.0522766113281	220.8890380859375	0.9995731115341187	377.76800537109375	179.93106079101562	1.0	378.2347412109375	179.1361083984375	1.800060272216797e-5	454.5936279296875	209.95875549316406	1.5556812286376953e-5	2	033
520	454.354736328125	218.73268127441406	1.0	376.39910888671875	181.99923706054688	1.0	453.2766418457031	216.95555114746094	5.194544792175293e-5	439.10992431640625	218.84019470214844	3.463029861450195e-5	2	033
521	453.097900390625	216.4649658203125	0.9999946355819702	374.1481628417969	187.39132690429688	1.0	376.8681335449219	184.72994995117188	5.272030830383301e-5	374.88385009765625	188.88919067382812	7.614493370056152e-5	2	033
522	446.7889709472656	208.9899139404297	0.9983984231948853	382.3827819824219	186.5101776123047	1.0	386.4273986816406	185.37960815429688	0.00016117095947265625	383.0373840332031	189.94239807128906	3.7670135498046875e-5	2	033
523	450.2427673339844	198.39190673828125	1.0	386.42822265625	183.614990234375	1.0	389.09454345703125	182.309326171875	5.739927291870117e-5	384.6239929199219	184.13963317871094	2.9861927032470703e-5	2	033
524	449.7742919921875	197.97898864746094	1.0	438.70587158203125	203.06942749023438	4.3958425521850586e-5	449.78936767578125	197.02273559570312	7.748603820800781e-6	437.9586486816406	199.75518798828125	6.616115570068359e-6	2	033
525	448.6125183105469	188.47447204589844	1.0	446.7326965332031	191.9835205078125	9.864568710327148e-5	450.80712890625	189.4809112548828	0.00019979476928710938	453.3095397949219	194.16233825683594	8.302927017211914e-5	2	033
526	449.6999816894531	181.45651245117188	1.0	413.8050842285156	219.2798309326172	0.8406343460083008	450.7216491699219	181.49368286132812	1.9162893295288086e-5	438.3748779296875	182.5982208251953	1.3649463653564453e-5	2	033
527	451.46160888671875	176.83905029296875	1.0	410.72845458984375	221.357666015625	0.9706830382347107	451.8511962890625	176.9607696533203	0.0001755058765411377	441.0588073730469	182.42147827148438	8.824467658996582e-5	2	033
528	452.0096435546875	173.2239990234375	1.0	454.24285888671875	176.0193328857422	0.00033149123191833496	449.3876647949219	176.03451538085938	0.0002403855323791504	442.59429931640625	180.9849090576172	0.00018492341041564941	2	033
529	453.1572570800781	171.57310485839844	1.0	461.48431396484375	172.2602996826172	0.0003007054328918457	455.1528015136719	172.4334716796875	0.0002416372299194336	456.1063232421875	176.88717651367188	0.00016486644744873047	2	033
530	454.3800048828125	170.29818725585938	1.0	462.6064453125	171.55838012695312	0.00026798248291015625	456.1333312988281	172.12599182128906	0.00029793381690979004	457.2175598144531	176.4392547607422	0.0001481175422668457	2	033
531	453.6338806152344	168.02670288085938	1.0	461.4792175292969	169.13475036621094	0.0003554821014404297	456.53485107421875	170.89767456054688	9.232759475708008e-5	456.7889404296875	175.87193298339844	4.661083221435547e-5	2	033
532	453.9210205078125	165.6526336669922	1.0	410.7947998046875	229.5509490966797	0.9999990463256836	459.82733154296875	165.4969940185547	6.267428398132324e-5	462.7573547363281	165.41885375976562	1.7017126083374023e-5	2	033
533	453.3087463378906	165.15953063964844	1.0	405.024658203125	231.4050750732422	0.002192378044128418	459.7314147949219	165.60084533691406	3.7729740142822266e-5	438.0843811035156	168.6134490966797	1.3053417205810547e-5	2	033
534	453.15753173828125	164.504150390625	1.0	406.6519470214844	234.0906524658203	1.0	459.938232421875	164.92291259765625	5.352497100830078e-5	402.1360778808594	233.21083068847656	4.407763481140137e-5	2	033
535	453.33978271484375	163.68807983398438	1.0	407.52374267578125	234.4866180419922	1.0	460.210205078125	164.7124786376953	4.920363426208496e-5	403.8398132324219	233.8331756591797	2.8759241104125977e-5	2	033
536	454.43389892578125	161.7137908935547	1.0	407.02655029296875	234.9911346435547	1.0	459.86767578125	162.8226318359375	8.717179298400879e-5	439.48681640625	167.88348388671875	2.968311309814453e-5	2	033
537	454.7840576171875	161.10255432128906	1.0	406.50457763671875	233.36630249023438	1.0	460.5491638183594	162.08206176757812	8.240342140197754e-5	403.2713623046875	232.10989379882812	3.555417060852051e-5	2	033
538	454.15521240234375	161.22885131835938	1.0	406.8963928222656	233.67242431640625	1.0	450.6111755371094	163.6138153076172	8.684396743774414e-5	439.90802001953125	167.9046173095703	5.3375959396362305e-5	2	033
539	454.8526306152344	161.3118896484375	1.0	406.09942626953125	234.2474365234375	1.0	451.73382568359375	163.96588134765625	7.915496826171875e-5	402.8710632324219	232.5567169189453	4.902482032775879e-5	2	033
540	454.00225830078125	161.89479064941406	1.0	404.9290466308594	234.34901428222656	1.0	459.8337707519531	162.1411895751953	8.842349052429199e-5	439.87432861328125	167.5062713623047	4.124641418457031e-5	2	033
541	453.769775390625	161.33065795898438	1.0	404.0283203125	234.0746612548828	1.0	450.6222839355469	163.92587280273438	6.246566772460938e-5	439.49249267578125	167.7926025390625	3.600120544433594e-5	2	033
542	452.45831298828125	160.38174438476562	1.0	405.1180114746094	231.47142028808594	1.0	449.72723388671875	162.50958251953125	7.584691047668457e-5	401.4085693359375	230.07003784179688	4.729628562927246e-5	2	033
543	453.5600891113281	159.76852416992188	1.0	404.0419921875	231.484619140625	1.0	450.2398376464844	162.25057983398438	8.463859558105469e-5	440.28271484375	166.16683959960938	4.3064355850219727e-5	2	033
544	454.5626220703125	159.10336303710938	1.0	401.4692687988281	231.74142456054688	1.0	450.67803955078125	162.6227569580078	9.909272193908691e-5	440.9681091308594	167.30892944335938	5.6356191635131836e-5	2	033
