# Supplementary material for: An automated feeding system for the African killifish reveals the impact of diet on lifespan and allows scalable assessment of associative learning
Source: eLife. 2022 Nov 10;11:e69008. doi: 10.7554/eLife.69008 (PMC9788828; doi:10.7554/eLife.69008)
Supplement: Figure 6—source data 2. [file elife-69008-fig6-data2.zip › Training Trajectories/t9_REC014DLC_resnet50_TrainAllTheThingsJun28shuffle1_1030000.csv]

bodyparts_coords	fishhead_x	fishhead_y	fishhead_likelihood	fishtail_x	fishtail_y	fishtail_likelihood	redlight_x	redlight_y	redlight_likelihood	fooddrop_x	fooddrop_y	fooddrop_likelihood	fishnum	recordingnum
0	102.09642028808594	184.94700622558594	0.9999946355819702	119.15970611572266	191.1568603515625	0.9998438954353333	645.5348510742188	207.1377410888672	0.0032859444618225098	111.58523559570312	190.9578399658203	6.219744682312012e-5	9	014
1	102.73028564453125	186.603271484375	0.9999991655349731	120.82643127441406	189.9877471923828	0.9999958276748657	109.66787719726562	188.82569885253906	0.0010294616222381592	110.46588897705078	191.43536376953125	7.748603820800781e-5	9	014
2	103.00067138671875	186.79928588867188	0.9999850988388062	120.8380355834961	189.6568603515625	0.999999463558197	648.1865234375	187.75599670410156	0.002455592155456543	111.68205261230469	190.79238891601562	7.05718994140625e-5	9	014
3	102.8340072631836	186.11834716796875	0.9999994039535522	124.90290069580078	187.8718719482422	0.9999998211860657	649.0142211914062	192.38284301757812	0.0012500584125518799	117.56495666503906	189.0391845703125	4.2557716369628906e-5	9	014
4	101.60240936279297	185.63563537597656	0.9999998807907104	124.50599670410156	189.01181030273438	1.0	648.61962890625	191.0433349609375	0.0003978908061981201	117.134033203125	189.06903076171875	7.30752944946289e-5	9	014
5	93.67922973632812	178.5867156982422	0.9883140325546265	118.21780395507812	195.10166931152344	1.0	648.849853515625	191.08175659179688	0.0006695091724395752	115.66991424560547	194.55372619628906	0.0002066195011138916	9	014
6	96.77188110351562	178.81109619140625	0.02627509832382202	107.79022216796875	189.41114807128906	0.86838698387146	648.8742065429688	192.98199462890625	0.0010690689086914062	109.90215301513672	188.9109344482422	0.0001881420612335205	9	014
7	95.0521011352539	160.06431579589844	0.9772381782531738	106.0150375366211	188.88040161132812	0.0024615228176116943	646.5380859375	208.99522399902344	0.0017486810684204102	109.97699737548828	190.2992401123047	4.1604042053222656e-5	9	014
8	92.73555755615234	160.0805206298828	0.9999219179153442	99.6390380859375	174.4718017578125	0.4607248306274414	97.09967803955078	160.0692596435547	0.001564711332321167	94.45198059082031	159.229248046875	2.86102294921875e-5	9	014
9	89.99087524414062	149.6060333251953	0.9997933506965637	101.68352508544922	172.25262451171875	0.16589894890785217	647.7581787109375	206.64537048339844	0.0011844038963317871	106.802001953125	173.46580505371094	0.00011172890663146973	9	014
10	88.81939697265625	143.43856811523438	0.9999995231628418	107.62284088134766	170.38937377929688	0.9578133821487427	647.5470581054688	208.01373291015625	0.0024610161781311035	113.2457504272461	174.7981719970703	0.000202178955078125	9	014
11	88.274169921875	136.78048706054688	0.9900542497634888	108.79149627685547	164.21527099609375	0.9950569868087769	648.24560546875	198.86444091796875	0.0018253028392791748	110.68466186523438	165.71405029296875	3.123283386230469e-5	9	014
12	88.93872833251953	131.91127014160156	1.0	108.06552124023438	159.2764892578125	0.9948403835296631	647.9147338867188	197.97970581054688	0.024037659168243408	111.82765197753906	161.18875122070312	0.0005296468734741211	9	014
13	90.8100814819336	129.22877502441406	1.0	110.57817077636719	155.2720184326172	0.9874626994132996	647.8280639648438	200.8415069580078	0.002333223819732666	115.32623291015625	161.1634063720703	0.000707477331161499	9	014
14	90.51740264892578	126.74554443359375	1.0	111.97984313964844	150.6116180419922	0.6469073295593262	647.4035034179688	197.7699432373047	0.000645756721496582	87.70642852783203	116.75326538085938	0.00047215819358825684	9	014
15	93.35989379882812	126.84949493408203	1.0	109.86939239501953	147.49374389648438	0.9999896287918091	648.8140258789062	190.55357360839844	0.0007465779781341553	87.70960235595703	115.4264144897461	0.00047910213470458984	9	014
16	95.3222427368164	120.64883422851562	0.9977139234542847	109.48632049560547	144.40536499023438	0.0006606876850128174	649.2430419921875	188.74258422851562	0.0031554996967315674	86.92682647705078	110.9692153930664	4.589557647705078e-5	9	014
17	97.04914093017578	119.9296646118164	1.0	113.4930419921875	133.63246154785156	0.9875041842460632	648.7218017578125	190.62213134765625	0.007081776857376099	87.05335235595703	108.04801940917969	0.00021472573280334473	9	014
18	98.26524353027344	118.1009521484375	0.9198508858680725	11.442777633666992	4.1417975425720215	9.763240814208984e-5	646.7134399414062	199.1565399169922	0.012042105197906494	169.62571716308594	3.674271821975708	1.6450881958007812e-5	9	014
19	91.01011657714844	123.65076446533203	1.0	117.1298828125	115.65597534179688	0.9999995231628418	649.607177734375	188.85836791992188	0.004685014486312866	75.83722686767578	131.51083374023438	0.00024503469467163086	9	014
20	85.27243041992188	120.58348083496094	1.0	108.6962661743164	121.42225646972656	0.16213655471801758	648.7588500976562	200.91079711914062	0.0289573073387146	87.25037384033203	127.870361328125	0.00011938810348510742	9	014
21	632.390625	237.0246124267578	3.0517578125e-5	447.04034423828125	320.5725402832031	0.0005145072937011719	650.0855712890625	191.58782958984375	0.0002314150333404541	641.0289306640625	246.6463623046875	3.463029861450195e-5	9	014
22	630.3555297851562	227.828369140625	4.190206527709961e-5	9.802223205566406	4.042160511016846	3.972649574279785e-5	648.2947387695312	201.19778442382812	0.001147449016571045	627.3952026367188	237.5338134765625	1.195073127746582e-5	9	014
23	83.15287780761719	109.21298217773438	0.011798501014709473	109.36654663085938	100.66874694824219	0.002686530351638794	650.2758178710938	170.42442321777344	0.0012167096138000488	93.48247528076172	99.04132080078125	1.7255544662475586e-5	9	014
24	80.64817810058594	107.49205017089844	0.9999998807907104	88.41060638427734	108.46343231201172	0.020424604415893555	647.9213256835938	208.60060119628906	0.0012086033821105957	73.72159576416016	116.50820922851562	0.00012239813804626465	9	014
25	79.60350036621094	115.44615936279297	0.9999998807907104	100.71467590332031	95.85322570800781	0.7614578008651733	616.4967651367188	187.13265991210938	0.9999997615814209	615.7028198242188	187.75767517089844	0.0021567344665527344	9	014
26	76.75865173339844	117.4864273071289	1.0	104.05904388427734	85.98735809326172	0.9999992251396179	618.2482299804688	185.2747039794922	1.0	615.96435546875	184.5225372314453	0.00048610568046569824	9	014
27	73.99888610839844	119.56758880615234	1.0	102.50323486328125	89.86117553710938	0.9893510341644287	618.0283203125	186.039794921875	1.0	616.219970703125	185.27471923828125	0.000710219144821167	9	014
28	70.17040252685547	122.4227523803711	0.9999926090240479	99.92057800292969	97.5926513671875	0.36759477853775024	618.1475219726562	185.93833923339844	0.9999999403953552	72.847900390625	125.73829650878906	0.0008010566234588623	9	014
29	70.79666137695312	121.01057434082031	1.0	99.00816345214844	99.60232543945312	0.410800576210022	618.6398315429688	185.9252471923828	0.9999999403953552	73.02589416503906	127.30118560791016	0.0006172358989715576	9	014
30	71.60503387451172	120.41706848144531	1.0	102.26922607421875	98.07315826416016	0.998738706111908	618.3735961914062	185.6271209716797	1.0	616.4163818359375	185.3469696044922	0.00047406554222106934	9	014
31	73.1451416015625	119.34598541259766	1.0	91.08245849609375	109.12423706054688	0.0006986260414123535	618.1370849609375	184.96812438964844	1.0	615.9464111328125	184.08584594726562	0.0004741251468658447	9	014
32	74.21297454833984	119.14627075195312	1.0	99.230224609375	98.99422454833984	0.003053605556488037	618.9727783203125	186.42514038085938	0.9999999403953552	618.0243530273438	186.046630859375	0.0007854998111724854	9	014
33	75.16963195800781	117.69442749023438	1.0	102.81522369384766	97.09095001220703	0.709726095199585	618.5504150390625	185.62741088867188	1.0	616.7462158203125	185.0699920654297	0.0006024539470672607	9	014
34	75.14600372314453	117.10520935058594	1.0	101.6286392211914	97.45880126953125	0.3064458966255188	619.919921875	185.7165069580078	0.9999998807907104	618.3156127929688	185.55323791503906	0.0005988478660583496	9	014
35	76.02837371826172	116.38809204101562	1.0	102.67675018310547	97.39136505126953	0.472168505191803	617.6549072265625	185.77438354492188	0.9999998807907104	615.8374633789062	185.54531860351562	0.0005358755588531494	9	014
36	74.84237670898438	117.15301513671875	1.0	108.20445251464844	92.19955444335938	0.6420798301696777	618.5186767578125	185.15928649902344	0.9999999403953552	616.7864379882812	184.5607452392578	0.0004126131534576416	9	014
37	76.10102844238281	118.4864501953125	1.0	106.67989349365234	88.94090270996094	0.994825005531311	617.9842529296875	185.14376831054688	0.9999999403953552	616.2644653320312	184.82180786132812	0.0005260705947875977	9	014
38	76.44348907470703	118.07536315917969	1.0	106.76805114746094	86.88174438476562	0.9955848455429077	617.8831176757812	185.90255737304688	0.9999998807907104	617.9183349609375	185.72801208496094	0.0006683766841888428	9	014
39	77.31443786621094	119.47262573242188	1.0	108.97595977783203	84.41702270507812	0.9976810216903687	619.0744018554688	185.3070526123047	0.9999999403953552	618.0797729492188	185.06964111328125	0.0005719363689422607	9	014
40	77.45502471923828	119.40028381347656	1.0	109.66639709472656	84.01879119873047	0.9999991059303284	619.0369873046875	185.69647216796875	0.9999999403953552	618.1007080078125	185.39239501953125	0.0004901289939880371	9	014
41	77.61548614501953	118.979736328125	1.0	107.49608612060547	85.66112518310547	0.6970961093902588	618.6679077148438	185.98379516601562	1.0	617.918701171875	185.68557739257812	0.0005428791046142578	9	014
42	77.31388854980469	118.51171112060547	1.0	111.55503845214844	80.67709350585938	0.9999996423721313	618.0640258789062	185.75888061523438	0.9999998807907104	616.25341796875	185.0552978515625	0.0005620121955871582	9	014
43	78.0422134399414	118.37281799316406	1.0	112.9528579711914	78.72647094726562	1.0	618.4533081054688	184.81997680664062	1.0	618.1635131835938	184.96664428710938	0.00044026970863342285	9	014
44	78.18788146972656	118.2182388305664	1.0	113.69358825683594	80.503662109375	0.9999998807907104	619.3646850585938	185.2985382080078	1.0	616.3494873046875	184.74302673339844	0.000401228666305542	9	014
45	78.1953125	117.5352783203125	1.0	113.43883514404297	80.1922607421875	0.9999998807907104	618.5927124023438	185.77105712890625	1.0	616.6431884765625	185.18731689453125	0.000490039587020874	9	014
46	79.69767761230469	117.62531280517578	1.0	114.39159393310547	77.73672485351562	0.9999992847442627	619.2927856445312	185.1139678955078	0.9999999403953552	618.176513671875	184.9733123779297	0.000587165355682373	9	014
47	79.91754150390625	117.51911163330078	1.0	114.3157958984375	75.70637512207031	0.9999996423721313	617.6781616210938	186.02743530273438	0.9999998807907104	616.1010131835938	185.744873046875	0.0006965398788452148	9	014
48	80.63443756103516	116.6793441772461	1.0	114.94598388671875	75.80872344970703	1.0	618.7738037109375	185.27236938476562	0.9999998807907104	617.8440551757812	185.16998291015625	0.0006871819496154785	9	014
49	80.6429214477539	117.15479278564453	1.0	115.50414276123047	73.28395080566406	1.0	617.7994384765625	184.99803161621094	0.9999998211860657	618.035400390625	184.9838409423828	0.0006748437881469727	9	014
50	79.67372131347656	115.57469940185547	1.0	116.22186279296875	72.75178527832031	1.0	618.1170654296875	185.8013458251953	1.0	616.0752563476562	185.3378143310547	0.0005102753639221191	9	014
51	79.83462524414062	115.97409057617188	1.0	115.68997192382812	71.31932830810547	1.0	618.4638061523438	186.24391174316406	0.9999998807907104	616.6873779296875	185.8872833251953	0.00060272216796875	9	014
52	80.87906646728516	115.41075897216797	1.0	114.64655303955078	69.84597778320312	1.0	618.7903442382812	185.66558837890625	0.9999999403953552	618.0422973632812	185.7537078857422	0.0006991028785705566	9	014
53	79.97046661376953	115.88048553466797	1.0	115.58821105957031	69.06809997558594	1.0	617.4004516601562	185.82308959960938	0.9999998807907104	615.4480590820312	185.6061553955078	0.000466763973236084	9	014
54	80.22907257080078	114.70409393310547	1.0	117.1671142578125	64.73432159423828	1.0	617.4342651367188	185.58740234375	0.9999999403953552	617.748046875	185.71949768066406	0.0004520714282989502	9	014
55	79.42893981933594	114.65272521972656	1.0	114.5045166015625	65.62287902832031	1.0	619.3671264648438	185.48207092285156	1.0	616.3579711914062	185.20230102539062	0.0004557669162750244	9	014
56	80.09862518310547	114.55845642089844	1.0	112.95571899414062	69.29341125488281	0.9999673366546631	619.646240234375	185.6881561279297	0.9999999403953552	618.0739135742188	185.669921875	0.000478893518447876	9	014
57	79.76490783691406	114.06858825683594	1.0	115.90840911865234	64.71148681640625	0.9999998807907104	618.656982421875	185.7857666015625	0.9999999403953552	617.967041015625	185.57583618164062	0.0007353127002716064	9	014
58	79.2255630493164	114.49858856201172	1.0	119.78153991699219	61.99345016479492	1.0	619.4814453125	185.64952087402344	0.9999999403953552	617.9146118164062	185.34597778320312	0.0006007850170135498	9	014
59	80.35930633544922	115.58421325683594	1.0	116.60307312011719	63.30099105834961	0.9999998807907104	618.7203979492188	185.28793334960938	0.9999999403953552	618.3551635742188	185.15733337402344	0.0005366802215576172	9	014
60	80.20008850097656	114.79920959472656	1.0	112.60177612304688	64.96837615966797	0.9984836578369141	619.48681640625	185.6931610107422	0.9999998807907104	618.29541015625	185.4904022216797	0.00045797228813171387	9	014
61	80.11231994628906	116.36830139160156	0.9999999403953552	116.63529968261719	61.96912384033203	0.9999996423721313	618.4228515625	186.0769500732422	0.9999999403953552	616.5205688476562	185.4387969970703	0.0005808174610137939	9	014
62	78.99868774414062	114.86605834960938	1.0	117.41500854492188	63.52552795410156	1.0	620.0835571289062	186.09988403320312	0.9999999403953552	618.2315063476562	186.057861328125	0.0006496608257293701	9	014
63	78.66728210449219	115.34674835205078	1.0	118.73880767822266	61.16666793823242	1.0	618.4505004882812	185.60360717773438	0.9999998807907104	618.226318359375	185.4690704345703	0.00047215819358825684	9	014
64	78.7361068725586	115.9033203125	1.0	109.63064575195312	72.55668640136719	0.9307931661605835	618.4989013671875	185.81065368652344	1.0	616.4188232421875	185.18417358398438	0.0004653334617614746	9	014
65	78.80489349365234	115.9605712890625	1.0	112.02084350585938	69.50809478759766	0.8888693451881409	619.141357421875	185.3626708984375	0.9999998807907104	616.2022094726562	184.73240661621094	0.00047144293785095215	9	014
66	78.9876480102539	115.89593505859375	1.0	111.70050048828125	68.4267807006836	0.9992152452468872	618.620849609375	186.2139892578125	0.9999999403953552	618.1155395507812	185.8041229248047	0.0005609989166259766	9	014
67	78.36622619628906	116.14677429199219	1.0	113.4080810546875	67.56483459472656	0.9999964237213135	618.6856689453125	186.28460693359375	0.9999999403953552	618.0577392578125	185.95494079589844	0.00044414401054382324	9	014
68	78.26575469970703	114.08911895751953	1.0	115.06541442871094	65.11089324951172	0.9998468160629272	618.9727172851562	186.22894287109375	1.0	616.4779052734375	185.59693908691406	0.00044611096382141113	9	014
69	78.22272491455078	115.23594665527344	1.0	117.60841369628906	60.623741149902344	0.9999946355819702	619.4642944335938	185.19468688964844	0.9999999403953552	617.9801635742188	185.16351318359375	0.000696033239364624	9	014
70	78.4206314086914	115.1546401977539	1.0	81.11579132080078	116.116943359375	0.4544008672237396	618.3630981445312	185.9539031982422	0.9999999403953552	616.5198364257812	185.47164916992188	0.0006177127361297607	9	014
71	78.14000701904297	115.32685852050781	0.9999985694885254	113.13125610351562	63.547218322753906	0.9978454113006592	619.9297485351562	185.74560546875	0.9999998807907104	616.75830078125	185.40771484375	0.00045990943908691406	9	014
72	78.12107849121094	115.1182861328125	0.9999911785125732	79.96611785888672	115.6436538696289	0.9991064071655273	618.2630615234375	185.4028778076172	0.9999998807907104	616.526123046875	184.9903564453125	0.00044167041778564453	9	014
73	78.62905883789062	114.79670715332031	0.9999958276748657	117.34049987792969	59.21737289428711	1.0	619.3675537109375	185.50411987304688	0.9999999403953552	616.4180297851562	185.11831665039062	0.0004234611988067627	9	014
74	78.71648406982422	114.33649444580078	0.9999023079872131	80.82584381103516	114.52108001708984	0.9999290704727173	617.8494262695312	185.62831115722656	0.9999999403953552	616.35009765625	185.0334014892578	0.0006112158298492432	9	014
75	78.71141052246094	113.39004516601562	0.9999988079071045	112.2107925415039	59.622276306152344	0.9999982118606567	617.498046875	185.56585693359375	0.9999999403953552	616.1695556640625	185.45101928710938	0.0006352365016937256	9	014
76	79.16016387939453	113.31678771972656	0.9999926090240479	81.48495483398438	114.07442474365234	0.9981226921081543	617.7366333007812	185.10337829589844	0.9999998807907104	615.99658203125	184.73358154296875	0.0006230175495147705	9	014
77	79.43341827392578	113.50923919677734	0.9999722838401794	111.49005126953125	58.5744514465332	0.9999688863754272	619.877197265625	185.40101623535156	0.9999999403953552	618.3741455078125	185.6875457763672	0.00046896934509277344	9	014
78	78.98928833007812	113.25924682617188	0.9999588131904602	113.7694320678711	57.02635192871094	1.0	618.5586547851562	185.5907745361328	1.0	617.7858276367188	185.4066925048828	0.0007269680500030518	9	014
79	78.07095336914062	113.43678283691406	0.9999697804450989	80.71724700927734	113.97593688964844	0.9996545314788818	618.0740356445312	186.30258178710938	0.9999999403953552	616.29638671875	185.69361877441406	0.0005505383014678955	9	014
80	78.29499816894531	111.71179962158203	0.999998152256012	112.94599151611328	57.636234283447266	0.9998635649681091	618.2781372070312	185.7938690185547	1.0	616.4644165039062	185.2264404296875	0.0005758404731750488	9	014
81	77.68881225585938	113.46214294433594	0.9997480511665344	80.3190689086914	113.58697509765625	0.9999042749404907	618.5698852539062	185.9113311767578	1.0	616.5233764648438	185.3569793701172	0.0007085502147674561	9	014
82	78.09809112548828	112.65829467773438	0.9999840259552002	113.26583099365234	56.947391510009766	0.9999760389328003	617.6834716796875	185.54981994628906	0.9999998807907104	616.231201171875	185.37933349609375	0.0007796883583068848	9	014
83	78.29363250732422	112.2428207397461	0.9999344348907471	114.75038146972656	53.89192581176758	0.9995906352996826	618.0022583007812	185.61085510253906	1.0	616.1903076171875	185.26014709472656	0.000591278076171875	9	014
84	78.79031372070312	112.55530548095703	0.9999975562095642	81.17484283447266	114.00647735595703	0.9832493662834167	618.8634033203125	185.95449829101562	0.9999999403953552	617.9512939453125	185.86279296875	0.000479966402053833	9	014
85	79.23343658447266	112.06990051269531	0.9999846816062927	81.35659790039062	112.85812377929688	0.9891245365142822	617.6806640625	185.3697967529297	0.9999999403953552	615.60693359375	184.74354553222656	0.0006503164768218994	9	014
86	79.38973999023438	110.36225891113281	0.9999995231628418	114.3751220703125	56.21902847290039	0.99998939037323	618.74853515625	186.0178985595703	1.0	76.11868286132812	114.48222351074219	0.0005677342414855957	9	014
87	77.30856323242188	112.17239379882812	0.9997931122779846	113.51406860351562	57.6788444519043	0.9999998807907104	618.22705078125	186.65142822265625	1.0	616.3953247070312	186.5163116455078	0.000571906566619873	9	014
88	78.07638549804688	112.01289367675781	0.9999936819076538	116.8709487915039	56.295772552490234	1.0	618.2984008789062	185.52099609375	1.0	616.2342529296875	184.8917236328125	0.0004926025867462158	9	014
89	78.13644409179688	111.4896240234375	0.9999998807907104	119.99882507324219	53.60841369628906	1.0	619.7272338867188	185.36428833007812	0.9999998807907104	616.7647094726562	184.7656707763672	0.0004475414752960205	9	014
90	79.05078125	110.82535552978516	0.9999988079071045	117.72901153564453	55.65324020385742	1.0	618.8220825195312	186.55711364746094	0.9999998807907104	76.44187927246094	114.08765411376953	0.0008603036403656006	9	014
91	78.19877624511719	110.06156158447266	1.0	120.43196868896484	54.76393508911133	1.0	618.1693725585938	185.32504272460938	1.0	617.985107421875	185.48678588867188	0.0006080269813537598	9	014
92	78.64738464355469	109.9192123413086	0.9999998807907104	120.65858459472656	54.34402847290039	1.0	618.1469116210938	185.5567626953125	1.0	76.02272033691406	114.60933685302734	0.000905841588973999	9	014
93	77.56634521484375	109.53828430175781	1.0	120.88926696777344	53.376888275146484	1.0	617.7119750976562	185.7224578857422	0.9999999403953552	617.4183959960938	185.6957244873047	0.000606238842010498	9	014
94	78.03760528564453	109.30319213867188	1.0	120.43470764160156	53.43302536010742	1.0	619.3271484375	185.96142578125	0.9999999403953552	616.6002197265625	185.5348358154297	0.0006672441959381104	9	014
95	78.6531982421875	109.92054748535156	1.0	120.31853485107422	54.63898468017578	1.0	619.2109985351562	184.83978271484375	0.9999999403953552	75.83879852294922	114.60093688964844	0.0006200969219207764	9	014
96	79.79701232910156	109.73944854736328	0.9999998807907104	121.43607330322266	54.78449630737305	1.0	619.0046997070312	186.07095336914062	0.9999998807907104	76.59904479980469	114.4581527709961	0.0006739795207977295	9	014
97	79.05810546875	109.29387664794922	1.0	122.14393615722656	54.418067932128906	1.0	618.1007080078125	185.9404754638672	1.0	616.3152465820312	185.4165802001953	0.0007228255271911621	9	014
98	78.79656982421875	108.61458587646484	1.0	124.29165649414062	52.90048599243164	1.0	618.1182250976562	186.56103515625	0.9999998807907104	618.1388549804688	185.8612823486328	0.0006715953350067139	9	014
99	78.894287109375	108.48710632324219	1.0	125.43795776367188	52.86713790893555	1.0	618.89697265625	185.97930908203125	0.9999998807907104	76.18557739257812	114.2998275756836	0.0005335807800292969	9	014
100	79.06515502929688	105.76982116699219	1.0	127.02564239501953	52.38301086425781	1.0	619.0728149414062	185.3434295654297	1.0	616.0582885742188	185.0263214111328	0.0004170835018157959	9	014
101	79.86382293701172	106.70618438720703	1.0	127.27983856201172	52.437278747558594	1.0	618.3453369140625	186.25318908691406	0.9999998807907104	618.333984375	185.9264678955078	0.0005460679531097412	9	014
102	79.03176879882812	106.50662231445312	1.0	126.0283432006836	52.773956298828125	1.0	617.7922973632812	186.37841796875	0.9999998807907104	615.836181640625	185.93649291992188	0.0007010102272033691	9	014
103	79.23817443847656	107.79048156738281	1.0	122.03963470458984	53.862937927246094	1.0	618.9383544921875	186.17706298828125	0.9999998807907104	615.9900512695312	185.5999298095703	0.0004960596561431885	9	014
104	80.51770782470703	108.47239685058594	1.0	122.95492553710938	55.644615173339844	1.0	618.3551025390625	185.8148193359375	0.9999999403953552	617.8782348632812	185.60202026367188	0.0003535747528076172	9	014
105	81.15628051757812	107.79364013671875	1.0	122.72842407226562	55.92679214477539	1.0	618.7452392578125	185.84381103515625	0.9999999403953552	616.77685546875	185.67274475097656	0.0005459189414978027	9	014
106	81.23330688476562	108.45345306396484	1.0	124.94660186767578	55.318363189697266	1.0	617.7279663085938	186.06967163085938	0.9999998807907104	616.287109375	185.6556396484375	0.0006254613399505615	9	014
107	81.05390930175781	108.33387756347656	1.0	126.03775787353516	54.562477111816406	1.0	618.3580322265625	185.5158233642578	0.9999998807907104	616.5523071289062	185.0069122314453	0.0005630254745483398	9	014
108	81.37557220458984	108.08953857421875	1.0	125.07649993896484	54.37763214111328	1.0	618.3436889648438	185.88864135742188	1.0	618.0617065429688	186.06820678710938	0.0006492733955383301	9	014
109	83.09866333007812	106.88636779785156	1.0	126.71626281738281	53.186256408691406	1.0	618.2992553710938	185.9532470703125	0.9999999403953552	616.2965087890625	185.3025360107422	0.0005252361297607422	9	014
110	82.39527893066406	106.9351577758789	1.0	126.62090301513672	53.67169189453125	1.0	618.1760864257812	185.49215698242188	0.9999999403953552	616.2113037109375	184.5139923095703	0.0005265772342681885	9	014
111	83.86783599853516	107.18949890136719	1.0	127.53829956054688	52.666259765625	1.0	617.53271484375	186.12548828125	0.9999998807907104	615.4942016601562	185.72808837890625	0.0006721913814544678	9	014
112	84.307861328125	106.41056060791016	1.0	126.95744323730469	52.66595458984375	1.0	619.195068359375	185.36839294433594	1.0	616.296875	185.1912384033203	0.00045859813690185547	9	014
113	84.15072631835938	106.67562866210938	1.0	125.55348205566406	52.92145538330078	1.0	618.531494140625	186.34364318847656	1.0	616.3762817382812	186.03347778320312	0.0005552470684051514	9	014
114	84.19181060791016	107.08013153076172	1.0	124.30776977539062	53.56599807739258	1.0	618.0029907226562	185.34886169433594	0.9999998807907104	616.3809814453125	185.3451690673828	0.0006216764450073242	9	014
115	84.70558166503906	106.40557098388672	1.0	124.5571517944336	52.716102600097656	1.0	618.197998046875	185.8361358642578	0.9999998807907104	616.20654296875	185.5433807373047	0.0007960200309753418	9	014
116	85.3812484741211	107.3478012084961	1.0	125.53498840332031	51.22870635986328	1.0	617.9434204101562	186.0916748046875	0.9999998807907104	616.5457763671875	186.366455078125	0.0007738173007965088	9	014
117	86.55738067626953	107.5150146484375	1.0	124.90869140625	50.57174301147461	1.0	618.1785888671875	185.5978240966797	0.9999999403953552	618.1636352539062	185.36013793945312	0.0004661083221435547	9	014
118	85.81749725341797	107.6660385131836	1.0	124.2204360961914	51.33616638183594	1.0	617.9293212890625	185.72650146484375	0.9999998807907104	617.9260864257812	185.8273468017578	0.0005869567394256592	9	014
119	85.93898010253906	108.2976303100586	1.0	124.6284408569336	51.02424621582031	1.0	619.462646484375	186.07949829101562	0.9999998807907104	617.9471435546875	185.9375457763672	0.0006932616233825684	9	014
120	85.5663070678711	106.9328842163086	1.0	123.14018249511719	53.60639572143555	1.0	617.7037353515625	185.204833984375	0.9999998807907104	616.501220703125	185.1175537109375	0.0007592737674713135	9	014
121	86.31942749023438	107.80570983886719	1.0	125.02655029296875	51.9317512512207	1.0	619.026611328125	185.87074279785156	0.9999999403953552	616.1876220703125	185.94168090820312	0.000674128532409668	9	014
122	86.6987533569336	107.75694274902344	1.0	124.86453247070312	52.31455612182617	1.0	617.6435546875	185.16688537597656	0.9999998807907104	616.2144775390625	184.70211791992188	0.0006147921085357666	9	014
123	87.4009017944336	108.25923919677734	1.0	125.71533203125	51.672603607177734	1.0	619.2388305664062	185.903076171875	1.0	618.3687744140625	185.6061553955078	0.0004608631134033203	9	014
124	86.9571304321289	107.94438171386719	1.0	125.21099853515625	52.3529167175293	1.0	618.6116943359375	186.21932983398438	0.9999998807907104	616.361328125	186.04525756835938	0.0006021857261657715	9	014
125	87.1612319946289	107.11183166503906	1.0	126.51914978027344	52.254539489746094	1.0	619.4204711914062	185.74940490722656	0.9999998807907104	616.3330078125	185.30833435058594	0.0005047917366027832	9	014
126	87.07023620605469	107.40824127197266	1.0	126.38164520263672	52.79215621948242	1.0	618.9231567382812	186.1564178466797	0.9999999403953552	618.1484985351562	186.0483856201172	0.0005334019660949707	9	014
127	87.23548126220703	107.50373077392578	1.0	126.99652862548828	52.422935485839844	1.0	618.4810791015625	186.5387725830078	0.9999999403953552	616.6820068359375	186.1539764404297	0.0006022453308105469	9	014
128	86.95843505859375	108.0440673828125	1.0	127.50885009765625	51.95579528808594	1.0	619.4829711914062	185.30435180664062	1.0	616.7020874023438	184.969970703125	0.0005727410316467285	9	014
129	86.6824722290039	108.44078826904297	1.0	126.51521301269531	54.123931884765625	1.0	618.4022827148438	185.79208374023438	1.0	616.3532104492188	185.35438537597656	0.0004660189151763916	9	014
130	85.99979400634766	108.22915649414062	1.0	126.29566955566406	51.477970123291016	1.0	618.5776977539062	185.79815673828125	0.9999998807907104	617.1445922851562	185.58506774902344	0.0006437003612518311	9	014
131	86.01685333251953	107.8546371459961	1.0	127.7586669921875	52.27235794067383	1.0	618.3538818359375	185.6890106201172	0.9999999403953552	616.4508666992188	185.04185485839844	0.0004215240478515625	9	014
132	85.777587890625	109.00741577148438	1.0	125.97792053222656	53.47038269042969	1.0	618.5214233398438	185.8691864013672	0.9999999403953552	618.1631469726562	185.477294921875	0.0006113648414611816	9	014
133	85.00515747070312	108.6054458618164	1.0	126.23251342773438	53.2162971496582	1.0	619.1661376953125	186.1094512939453	0.9999999403953552	618.0548706054688	186.03619384765625	0.0005847811698913574	9	014
134	85.0416488647461	108.85734558105469	1.0	121.74669647216797	59.785919189453125	0.999997615814209	618.3670043945312	185.34861755371094	0.9999998807907104	616.9967651367188	184.6687774658203	0.00048029422760009766	9	014
135	85.65199279785156	109.61589050292969	1.0	119.80420684814453	57.7481689453125	0.9999219179153442	619.6168212890625	185.62783813476562	0.9999999403953552	618.3807983398438	185.28936767578125	0.000728994607925415	9	014
136	84.3790054321289	110.26483154296875	1.0	122.21273040771484	57.178165435791016	0.9999982118606567	619.3074340820312	185.61935424804688	1.0	617.8951416015625	185.1044464111328	0.0006181001663208008	9	014
137	85.3401107788086	110.2137680053711	1.0	121.22702026367188	55.99912643432617	0.9999960660934448	618.4853515625	185.84605407714844	1.0	617.983642578125	185.73313903808594	0.000496983528137207	9	014
138	84.19355773925781	110.23413848876953	1.0	120.38863372802734	57.74942398071289	0.9988163709640503	617.8162231445312	185.5409698486328	0.9999998807907104	617.9757690429688	185.1129913330078	0.0007689297199249268	9	014
139	84.94835662841797	109.9986801147461	1.0	116.65335845947266	59.82228088378906	0.7450898289680481	618.6678466796875	185.47738647460938	1.0	616.5274047851562	184.8869171142578	0.0004744529724121094	9	014
140	85.73040008544922	109.72000122070312	1.0	118.62712097167969	58.653106689453125	0.9999995231628418	619.6150512695312	186.044677734375	0.9999998807907104	617.8563232421875	185.70608520507812	0.0005546808242797852	9	014
141	85.04579162597656	110.44181823730469	1.0	118.20471954345703	60.71936798095703	0.9999240636825562	617.703857421875	186.74046325683594	1.0	616.0712890625	186.26812744140625	0.0005369782447814941	9	014
142	84.71754455566406	112.3628158569336	1.0	120.06927490234375	59.856834411621094	0.9996626377105713	618.427001953125	185.8832244873047	1.0	616.1653442382812	185.4770050048828	0.0004508793354034424	9	014
143	83.64041900634766	110.11539459228516	1.0	120.34971618652344	56.920921325683594	0.9999967813491821	619.51318359375	186.30491638183594	0.9999999403953552	616.568115234375	185.8692169189453	0.0005853176116943359	9	014
144	86.0547103881836	108.23548889160156	1.0	102.47503662109375	83.41976165771484	0.1840527057647705	618.0722045898438	185.75640869140625	0.9999998807907104	616.3982543945312	185.51968383789062	0.000467836856842041	9	014
145	85.98095703125	109.85926055908203	1.0	103.93911743164062	107.95514678955078	0.0002256929874420166	619.4375	185.8177947998047	0.9999998807907104	617.9185791015625	185.7021026611328	0.0005871355533599854	9	014
146	86.0079345703125	109.88057708740234	1.0	86.21358489990234	113.64356994628906	0.00026160478591918945	618.6326293945312	185.42742919921875	0.9999998211860657	618.4307861328125	185.22055053710938	0.0005037486553192139	9	014
147	85.94132995605469	117.17562866210938	1.0	618.3883056640625	189.544189453125	0.00018402934074401855	619.2862548828125	185.13894653320312	0.9999999403953552	618.1029663085938	184.9142608642578	0.0006202161312103271	9	014
148	88.49846649169922	117.4298095703125	0.9959008693695068	618.6282348632812	189.85357666015625	9.685754776000977e-5	619.9630737304688	185.3914794921875	0.9999999403953552	617.107177734375	185.22555541992188	0.000525057315826416	9	014
149	87.6863021850586	120.77177429199219	0.9999997615814209	619.183349609375	190.4595947265625	0.0002149045467376709	618.1881713867188	186.6472625732422	0.9999999403953552	617.9454956054688	186.26893615722656	0.0006330311298370361	9	014
150	89.08451843261719	122.29522705078125	1.0	1.0615017414093018	97.70337677001953	0.00020998716354370117	618.5294799804688	185.60157775878906	1.0	618.3994750976562	185.6156768798828	0.00046050548553466797	9	014
151	90.24994659423828	122.02159118652344	1.0	619.0923461914062	190.11439514160156	0.0002580583095550537	618.6570434570312	185.98634338378906	0.9999998807907104	618.3412475585938	185.69772338867188	0.0007579326629638672	9	014
152	92.16852569580078	122.14319610595703	0.9999998807907104	449.3438720703125	318.9277648925781	0.009663641452789307	617.0682983398438	185.08734130859375	0.9999999403953552	615.9326171875	185.384765625	0.0008641183376312256	9	014
153	93.4937515258789	121.414794921875	0.9999973177909851	103.04399871826172	122.0438232421875	0.004316598176956177	617.8798217773438	185.17613220214844	0.9999999403953552	616.0390625	184.606689453125	0.0004406273365020752	9	014
154	95.15689086914062	120.6289291381836	0.9999991655349731	447.28997802734375	321.16351318359375	0.004096180200576782	618.4341430664062	186.0301513671875	0.9999999403953552	617.8697509765625	186.13955688476562	0.0004882216453552246	9	014
155	93.99073028564453	121.74845886230469	0.9999998807907104	104.7541732788086	121.6720199584961	0.0039337873458862305	618.35498046875	186.53712463378906	0.9999998807907104	616.2514038085938	185.8216552734375	0.0005463361740112305	9	014
156	94.17881774902344	120.50320434570312	1.0	102.27058410644531	120.8592529296875	0.0013509690761566162	617.6751708984375	185.68890380859375	0.9999999403953552	615.7510986328125	185.1730194091797	0.0005446970462799072	9	014
157	94.66254425048828	122.43587493896484	1.0	104.11344909667969	122.63233947753906	0.0015309154987335205	618.3070678710938	185.8672637939453	1.0	616.4579467773438	185.55027770996094	0.0006102919578552246	9	014
158	96.69325256347656	120.6271743774414	0.9999998807907104	103.89095306396484	121.02806091308594	0.0018291473388671875	617.8765869140625	185.76316833496094	1.0	615.721435546875	185.03701782226562	0.000479966402053833	9	014
159	97.58503723144531	121.85839080810547	0.9999997615814209	104.81404113769531	121.79957580566406	0.0006082653999328613	619.3417358398438	185.7681884765625	0.9999998807907104	616.079345703125	185.25498962402344	0.0004627704620361328	9	014
160	97.41380310058594	120.14159393310547	1.0	104.6992416381836	121.5172119140625	0.0007167458534240723	618.9537963867188	185.81375122070312	1.0	618.0942993164062	185.98855590820312	0.0005781948566436768	9	014
161	96.82422637939453	117.81645202636719	1.0	102.81121826171875	119.80054473876953	0.0008839070796966553	617.5999145507812	184.9337921142578	0.9999998807907104	618.0192260742188	185.15933227539062	0.0006819367408752441	9	014
162	97.87467956542969	119.97522735595703	1.0	104.09803771972656	122.03295135498047	0.00033402442932128906	618.9324340820312	184.43484497070312	1.0	616.3568115234375	184.13186645507812	0.0004528462886810303	9	014
163	97.36636352539062	120.13040924072266	1.0	1.4022979736328125	98.52145385742188	0.0016192495822906494	618.0250244140625	186.27391052246094	0.9999998807907104	91.92572784423828	129.50521850585938	0.0006556212902069092	9	014
164	99.06895446777344	120.50929260253906	1.0	117.63531494140625	116.65421295166016	0.0010583996772766113	619.4501342773438	185.78074645996094	0.9999998807907104	616.4605102539062	185.03314208984375	0.00041410326957702637	9	014
165	99.79041290283203	122.37030029296875	1.0	111.99021911621094	117.1165542602539	0.0012972056865692139	618.9379272460938	185.0808563232422	0.9999999403953552	616.0654296875	184.31251525878906	0.0004494786262512207	9	014
166	100.00535583496094	123.02296447753906	0.9999780058860779	108.1234359741211	119.47798919677734	0.00021708011627197266	619.5950927734375	185.46656799316406	0.9999999403953552	616.4529418945312	185.4348907470703	0.0005277097225189209	9	014
167	99.52411651611328	125.82990264892578	0.9999998211860657	618.82177734375	190.04579162597656	0.00012573599815368652	618.0556030273438	186.2904510498047	0.9999999403953552	615.9650268554688	185.57579040527344	0.00047704577445983887	9	014
168	98.63054656982422	125.67183685302734	1.0	107.65496826171875	117.20578002929688	0.0037506520748138428	618.81005859375	185.2986602783203	0.9999998807907104	618.0147094726562	184.95199584960938	0.0006438791751861572	9	014
169	97.84170532226562	128.92161560058594	1.0	106.32806396484375	125.603271484375	0.00021639466285705566	619.3218383789062	184.5487060546875	1.0	616.4817504882812	184.28709411621094	0.00044280290603637695	9	014
170	99.1219253540039	125.05633544921875	1.0	107.79725646972656	116.44713592529297	0.0005185604095458984	619.8495483398438	185.81443786621094	0.9999998807907104	616.8272705078125	185.5829315185547	0.0004844367504119873	9	014
171	97.06775665283203	127.92832946777344	1.0	618.1875	189.46824645996094	0.00017875432968139648	618.2603149414062	185.14547729492188	0.9999998807907104	618.0562744140625	185.18655395507812	0.0004969239234924316	9	014
172	97.7009048461914	129.3500518798828	1.0	101.93470764160156	131.4434356689453	0.00021979212760925293	618.2216186523438	185.176513671875	1.0	618.0219116210938	185.49476623535156	0.0006055831909179688	9	014
173	98.41979217529297	127.83199310302734	0.9999986886978149	0.7715959548950195	97.72769927978516	0.0008827745914459229	618.7499389648438	185.56982421875	1.0	616.4390258789062	184.8625030517578	0.0005191564559936523	9	014
174	101.5927963256836	127.15428924560547	1.0	101.48631286621094	129.05517578125	0.003647327423095703	618.1411743164062	186.12271118164062	1.0	616.2373657226562	185.57290649414062	0.0005868971347808838	9	014
175	115.53520202636719	123.9988784790039	0.9996994733810425	122.4512939453125	126.91741943359375	0.001699596643447876	617.7626953125	185.49684143066406	1.0	118.38449096679688	114.51346588134766	0.0023425817489624023	9	014
176	138.89697265625	121.04283905029297	0.9999991655349731	135.5787811279297	122.26145935058594	0.002334028482437134	619.6004028320312	185.24606323242188	0.9999999403953552	617.9046630859375	185.3893585205078	0.0006377100944519043	9	014
177	114.61750793457031	121.62824249267578	0.9999889135360718	125.12141418457031	125.34809112548828	0.0012004077434539795	619.6429443359375	185.82334899902344	1.0	618.0980224609375	185.89512634277344	0.00044414401054382324	9	014
178	115.48033905029297	124.43738555908203	0.05366647243499756	117.00640869140625	125.68313598632812	0.08103480935096741	619.5358276367188	185.84976196289062	0.9999998807907104	618.0608520507812	186.05258178710938	0.0004887282848358154	9	014
179	155.07859802246094	121.50698852539062	0.9998131990432739	118.36910247802734	127.27926635742188	0.9981657266616821	619.5853881835938	185.6538543701172	1.0	116.97724151611328	127.92833709716797	0.0012066066265106201	9	014
180	157.59263610839844	122.82560729980469	0.9999555349349976	122.34834289550781	127.66090393066406	0.9970954060554504	619.726318359375	185.63841247558594	0.9999998807907104	115.99601745605469	130.77426147460938	0.0019900500774383545	9	014
181	161.2670440673828	123.0167465209961	0.9999890327453613	124.35477447509766	126.82379150390625	0.6551809906959534	617.8074340820312	185.37033081054688	0.9999998807907104	616.0980224609375	184.57284545898438	0.00042429566383361816	9	014
182	164.1927032470703	123.473876953125	1.0	129.87562561035156	126.98562622070312	0.459934264421463	618.1149291992188	186.36170959472656	0.9999999403953552	616.3751220703125	185.77798461914062	0.0006104111671447754	9	014
183	166.57769775390625	125.9956283569336	0.9999997615814209	134.4082794189453	127.45687866210938	0.00140303373336792	617.9624633789062	186.10231018066406	0.9999998807907104	616.4119873046875	185.57254028320312	0.0007404685020446777	9	014
184	169.91815185546875	125.75860595703125	0.9999994039535522	449.01470947265625	319.799560546875	0.008485227823257446	618.4407348632812	185.55372619628906	0.9999999403953552	618.1766967773438	185.4475860595703	0.0005585551261901855	9	014
185	174.06622314453125	125.44441223144531	0.9999998211860657	0.34940218925476074	97.56520080566406	0.0006931424140930176	619.7234497070312	185.8944854736328	1.0	618.0927734375	185.67335510253906	0.00044921040534973145	9	014
186	177.88890075683594	126.78443908691406	1.0	176.8755340576172	130.84576416015625	0.00031617283821105957	618.6207275390625	185.4236602783203	0.9999999403953552	615.7236328125	184.73123168945312	0.0005652904510498047	9	014
187	177.59681701660156	128.68276977539062	0.9999895095825195	150.6198272705078	122.96903228759766	0.0007518529891967773	619.502197265625	185.34332275390625	0.9999999403953552	616.7040405273438	185.1340789794922	0.00048154592514038086	9	014
188	180.23757934570312	129.1836395263672	0.999998927116394	147.27700805664062	120.10084533691406	0.9990425705909729	618.5610961914062	185.76254272460938	1.0	616.5905151367188	184.98944091796875	0.0006271600723266602	9	014
189	166.33358764648438	110.87783813476562	1.0	205.33663940429688	167.54998779296875	0.9999998807907104	618.7003784179688	184.8660125732422	0.9999999403953552	618.0147094726562	185.1645965576172	0.0005276799201965332	9	014
190	221.63507080078125	174.05410766601562	0.9999947547912598	175.81947326660156	131.40476989746094	0.7975291609764099	618.4636840820312	186.11936950683594	0.9999998807907104	617.7561645507812	185.64492797851562	0.00054129958152771	9	014
191	230.8961639404297	182.21640014648438	1.0	189.22100830078125	140.1104278564453	1.0	618.4114990234375	185.39260864257812	0.9999999403953552	617.9175415039062	185.3068389892578	0.0006182193756103516	9	014
192	237.740478515625	183.1284942626953	1.0	202.79408264160156	148.408203125	1.0	618.7008666992188	185.72946166992188	0.9999998807907104	617.8429565429688	185.86856079101562	0.0005971193313598633	9	014
193	241.7333221435547	184.50640869140625	1.0	209.7794952392578	155.0440673828125	1.0	619.3468627929688	185.76048278808594	0.9999999403953552	616.2540893554688	185.1659393310547	0.0004525482654571533	9	014
194	251.55848693847656	136.7187042236328	0.9999678730964661	232.145263671875	197.55874633789062	0.9999997615814209	617.9744262695312	185.39149475097656	1.0	615.9270629882812	184.7030029296875	0.0005273520946502686	9	014
195	264.21649169921875	109.02445983886719	1.0	241.9322509765625	195.6551055908203	1.0	619.8897094726562	185.32342529296875	1.0	616.95947265625	184.97085571289062	0.00042811036109924316	9	014
196	277.51263427734375	88.92085266113281	1.0	258.8769836425781	166.31520080566406	1.0	618.06201171875	185.623291015625	1.0	259.8862609863281	173.8175811767578	0.0006166398525238037	9	014
197	286.266357421875	74.7737808227539	1.0	266.70867919921875	153.99916076660156	1.0	617.9359741210938	185.65577697753906	1.0	269.980224609375	157.05783081054688	0.000957876443862915	9	014
198	299.6266784667969	63.791954040527344	1.0	272.2857666015625	147.03909301757812	1.0	618.2579345703125	185.3168182373047	1.0	617.5455322265625	185.18666076660156	0.0004794001579284668	9	014
199	306.9080810546875	56.84382629394531	1.0	277.2574768066406	133.1894073486328	1.0	618.7396850585938	185.0475616455078	1.0	617.87646484375	184.87124633789062	0.0006825029850006104	9	014
200	313.69158935546875	52.21663284301758	1.0	285.5661315917969	128.00865173339844	1.0	618.424560546875	185.7225799560547	1.0	617.6246337890625	185.5430908203125	0.0005494058132171631	9	014
201	364.961181640625	43.33015823364258	1.0	296.57568359375	96.27130889892578	1.0	618.6860961914062	185.8716583251953	1.0	617.6611938476562	185.33497619628906	0.0004597306251525879	9	014
202	395.4355163574219	29.668237686157227	1.0	1.1576979160308838	98.25349426269531	0.0008112192153930664	618.7222900390625	185.6820526123047	1.0	390.5856628417969	4.416895866394043	0.005601227283477783	9	014
203	413.8519592285156	25.153419494628906	1.0	449.94952392578125	319.23529052734375	0.01352757215499878	619.4088134765625	185.28768920898438	1.0	406.482421875	2.5214855670928955	0.005307883024215698	9	014
204	425.5642395019531	21.09404945373535	1.0	4.014269828796387	103.38703918457031	0.0012013018131256104	618.2916870117188	185.58807373046875	0.9999999403953552	410.77801513671875	4.195913314819336	0.0028892457485198975	9	014
205	431.87030029296875	19.16537094116211	1.0	387.83526611328125	78.00214385986328	0.06942689418792725	619.1768188476562	185.73568725585938	0.9999999403953552	420.81024169921875	2.7990405559539795	0.002856731414794922	9	014
206	623.5509643554688	188.9938201904297	4.348158836364746e-5	426.5216979980469	1.5667121410369873	0.00016555190086364746	618.7623291015625	185.62509155273438	1.0	616.4630737304688	184.5058135986328	0.00034236907958984375	9	014
207	623.6119995117188	189.3643341064453	5.519390106201172e-5	0.5391745567321777	97.76229858398438	0.00012987852096557617	619.9191284179688	185.62948608398438	0.9999999403953552	616.9908447265625	185.1860809326172	0.00047591328620910645	9	014
208	623.3235473632812	189.15838623046875	0.00010222196578979492	449.8527526855469	319.5123291015625	0.007615327835083008	618.8663940429688	186.198974609375	0.9999998807907104	617.5632934570312	185.4717559814453	0.0005282461643218994	9	014
209	623.35302734375	189.23976135253906	6.031990051269531e-5	618.4761962890625	190.55923461914062	0.00011745095252990723	618.0597534179688	185.46726989746094	0.9999999403953552	616.477783203125	185.16539001464844	0.00047725439071655273	9	014
210	623.2664794921875	189.07435607910156	6.937980651855469e-5	618.618896484375	190.0459747314453	0.0001659989356994629	618.0215454101562	185.52593994140625	1.0	617.7171630859375	185.52517700195312	0.00041562318801879883	9	014
211	623.4447631835938	189.0503692626953	5.614757537841797e-5	472.59417724609375	55.58425521850586	0.0027476251125335693	619.2830200195312	185.29791259765625	1.0	616.5664672851562	184.8356475830078	0.0003822445869445801	9	014
212	482.5138244628906	51.55510711669922	0.00010249018669128418	478.170654296875	53.83738708496094	1.0	618.8475952148438	185.7659149169922	1.0	617.9853515625	185.56512451171875	0.0004996359348297119	9	014
213	484.38763427734375	53.536766052246094	0.00010919570922851562	480.52691650390625	52.70864486694336	1.0	618.9120483398438	185.70460510253906	1.0	617.054443359375	184.91766357421875	0.00043135881423950195	9	014
214	486.11993408203125	59.26768493652344	0.00010216236114501953	483.59405517578125	53.077571868896484	1.0	618.1796875	185.2562255859375	1.0	617.549072265625	185.080078125	0.0004146993160247803	9	014
215	486.528076171875	60.77007293701172	0.00013652443885803223	483.992919921875	54.55803680419922	1.0	619.2112426757812	185.00076293945312	0.9999999403953552	616.60400390625	184.4801788330078	0.000400543212890625	9	014
216	484.4773864746094	55.04197311401367	0.0002516806125640869	486.9333801269531	57.69379425048828	1.0	619.4903564453125	185.38958740234375	0.9999998807907104	541.62744140625	140.2924346923828	0.0018508434295654297	9	014
217	496.91339111328125	52.67292785644531	0.00011810660362243652	486.29595947265625	54.6746711730957	1.0	618.3504638671875	185.95370483398438	1.0	616.5137329101562	185.1855926513672	0.00041291117668151855	9	014
218	496.086669921875	52.488128662109375	0.001683562994003296	486.92529296875	53.22012710571289	1.0	619.8232421875	185.1733856201172	0.9999998807907104	616.9118041992188	184.75538635253906	0.00041350722312927246	9	014
219	486.5590515136719	61.90747833251953	0.00028073787689208984	485.06744384765625	55.33962631225586	1.0	618.1747436523438	185.63851928710938	0.9999998807907104	488.47210693359375	58.8250846862793	0.00044161081314086914	9	014
220	493.3196716308594	1.2558181285858154	0.0003275275230407715	485.657470703125	54.332855224609375	1.0	618.3056640625	186.1618194580078	1.0	616.493408203125	185.42897033691406	0.0005303621292114258	9	014
221	482.47802734375	55.564144134521484	0.00013300776481628418	486.08758544921875	51.81163787841797	1.0	618.1790161132812	184.80014038085938	1.0	616.591796875	184.03656005859375	0.0005005896091461182	9	014
222	492.5977783203125	2.0330312252044678	9.22083854675293e-5	485.13641357421875	50.102508544921875	1.0	619.896728515625	185.12167358398438	0.9999999403953552	617.0304565429688	184.600830078125	0.00043642520904541016	9	014
223	487.6216125488281	52.472740173339844	5.6624412536621094e-5	484.7781677246094	49.871978759765625	1.0	618.4850463867188	185.36663818359375	0.9999999403953552	616.7982177734375	184.57696533203125	0.0005766451358795166	9	014
224	486.5992126464844	51.66482162475586	9.325146675109863e-5	483.7166442871094	49.34873962402344	1.0	620.267578125	185.5894317626953	0.9999999403953552	617.5006103515625	185.3017578125	0.0005221366882324219	9	014
225	448.4173583984375	321.9845886230469	6.607174873352051e-5	449.15557861328125	320.12945556640625	0.06517213582992554	617.8331298828125	185.61538696289062	1.0	616.2357177734375	184.6981658935547	0.0005865693092346191	9	014
226	623.2999267578125	188.91412353515625	8.016824722290039e-5	619.0903930664062	189.8972625732422	0.00014203786849975586	619.5218505859375	185.16268920898438	0.9999998807907104	616.4246215820312	184.4064483642578	0.00041553378105163574	9	014
227	623.3146362304688	188.66802978515625	5.206465721130371e-5	620.0447998046875	189.35244750976562	9.948015213012695e-5	618.2462768554688	185.12149047851562	0.9999999403953552	616.2011108398438	184.13003540039062	0.000411301851272583	9	014
228	623.7792358398438	189.3628387451172	9.459257125854492e-5	618.977294921875	187.57008361816406	0.00010922551155090332	619.6868896484375	185.39581298828125	1.0	617.788818359375	185.96951293945312	0.0005084872245788574	9	014
229	623.0333251953125	189.27496337890625	5.844235420227051e-5	618.2776489257812	189.58705139160156	0.00012889504432678223	617.424560546875	185.51953125	0.9999999403953552	616.379150390625	185.32276916503906	0.0005749762058258057	9	014
230	623.4356689453125	189.06605529785156	6.860494613647461e-5	618.835693359375	189.92144775390625	0.0001996457576751709	617.4044799804688	185.92349243164062	1.0	616.0751953125	184.9596405029297	0.0006430149078369141	9	014
231	623.9862670898438	188.71267700195312	4.824995994567871e-5	448.6047668457031	317.4812316894531	0.0037738382816314697	618.453369140625	185.1414337158203	1.0	616.8472900390625	184.35177612304688	0.00040408968925476074	9	014
232	623.9342651367188	188.7749786376953	5.0067901611328125e-5	0.11342477798461914	95.94743347167969	0.0002402663230895996	618.2643432617188	185.0678253173828	1.0	616.9598999023438	184.2514190673828	0.0005993247032165527	9	014
233	618.66455078125	187.51004028320312	1.919269561767578e-5	3.7567951679229736	103.71646881103516	8.589029312133789e-5	619.68359375	184.8805694580078	0.9999999403953552	616.6791381835938	184.17845153808594	0.0002827942371368408	9	014
234	624.2698974609375	188.70626831054688	8.842349052429199e-5	618.5345458984375	189.60244750976562	0.00012823939323425293	619.9644775390625	184.79722595214844	1.0	618.2233276367188	185.5831756591797	0.0006032288074493408	9	014
235	623.6880493164062	188.31246948242188	9.176135063171387e-5	617.8766479492188	188.95166015625	0.00015687942504882812	617.7032470703125	184.6253204345703	1.0	616.081298828125	183.83139038085938	0.0005938708782196045	9	014
236	623.822998046875	188.83218383789062	6.154179573059082e-5	618.470947265625	190.01629638671875	0.00013825297355651855	619.3888549804688	184.9337921142578	1.0	617.991455078125	185.5232696533203	0.00045037269592285156	9	014
237	623.5270385742188	188.6855926513672	9.453296661376953e-5	0.8958849906921387	98.61198425292969	0.0013263821601867676	618.2977294921875	185.22764587402344	1.0	617.7662353515625	185.12234497070312	0.0005281567573547363	9	014
238	623.1497802734375	188.97731018066406	8.022785186767578e-5	0.5731339454650879	97.59274291992188	0.00018873810768127441	619.0051879882812	185.13827514648438	1.0	616.364501953125	184.39088439941406	0.00043594837188720703	9	014
239	622.848876953125	188.9748077392578	7.203221321105957e-5	4.181571006774902	102.42623901367188	0.00016170740127563477	617.5486450195312	185.67018127441406	1.0	615.77587890625	184.7324676513672	0.0004831254482269287	9	014
240	623.337158203125	189.24449157714844	4.3958425521850586e-5	0.21469497680664062	96.17707824707031	0.00012224912643432617	619.394775390625	185.37998962402344	1.0	616.4720458984375	184.94711303710938	0.00044336915016174316	9	014
241	623.7334594726562	188.93885803222656	5.53131103515625e-5	3.333613872528076	102.18211364746094	0.00046253204345703125	618.30859375	185.63148498535156	1.0	616.8009643554688	184.29656982421875	0.0004876255989074707	9	014
242	623.19921875	189.08016967773438	4.8100948333740234e-5	446.92767333984375	320.0415344238281	0.0002967417240142822	618.2415771484375	185.80323791503906	1.0	616.3556518554688	184.88180541992188	0.0005216598510742188	9	014
243	623.7990112304688	188.82293701171875	7.024407386779785e-5	618.4277954101562	190.01954650878906	0.00012820959091186523	618.37890625	185.5865936279297	0.9999999403953552	616.7438354492188	184.78152465820312	0.0006195902824401855	9	014
244	623.4718017578125	189.20693969726562	5.272030830383301e-5	10.788633346557617	3.5980122089385986	8.937716484069824e-5	618.04443359375	185.48118591308594	1.0	616.4183959960938	184.92727661132812	0.0005074441432952881	9	014
245	623.8223876953125	188.5972900390625	7.018446922302246e-5	1.3611087799072266	97.8301773071289	0.0008800029754638672	618.0983276367188	184.943359375	0.9999999403953552	531.4703979492188	207.35440063476562	0.01033446192741394	9	014
246	623.0574340820312	188.88534545898438	4.890561103820801e-5	3.298147678375244	101.71183776855469	0.00016668438911437988	618.9686279296875	185.48599243164062	0.9999998807907104	615.9337158203125	184.8786163330078	0.0004362761974334717	9	014
247	623.2709350585938	188.9369659423828	4.6700239181518555e-5	0.4755892753601074	97.43218994140625	0.0033783316612243652	617.7269287109375	185.35055541992188	1.0	615.971435546875	184.508056640625	0.0004042685031890869	9	014
248	532.7083129882812	108.83751678466797	8.90493392944336e-5	534.5110473632812	105.80101776123047	0.010448217391967773	618.07666015625	185.43939208984375	1.0	616.5106201171875	184.67410278320312	0.0006315410137176514	9	014
249	528.9801635742188	139.8944549560547	0.9999998211860657	530.92431640625	141.59275817871094	0.0005924701690673828	618.3896484375	185.03819274902344	1.0	529.0634155273438	143.36634826660156	0.002694159746170044	9	014
250	529.447265625	169.64889526367188	1.0	618.1464233398438	188.6045379638672	0.0006481409072875977	617.9445190429688	184.77935791015625	0.9999998807907104	616.400146484375	183.7865447998047	0.0007017552852630615	9	014
251	529.455810546875	192.93984985351562	0.9999978542327881	530.2468872070312	195.21702575683594	0.0004577338695526123	618.2103271484375	185.9375457763672	1.0	616.2147827148438	184.82595825195312	0.000425487756729126	9	014
252	530.62158203125	207.09573364257812	0.9995179176330566	536.2725830078125	104.97039794921875	0.9999852180480957	618.265380859375	184.31777954101562	1.0	616.2489013671875	184.1416473388672	0.0008038580417633057	9	014
253	531.7890014648438	225.45046997070312	1.0	533.5257568359375	116.08061218261719	0.9997147917747498	617.723876953125	185.38937377929688	0.9999998807907104	616.238037109375	184.89390563964844	0.0006033480167388916	9	014
254	532.030517578125	236.54910278320312	1.0	529.892333984375	131.77529907226562	0.9999992847442627	619.196044921875	185.88768005371094	0.9999998807907104	529.0779418945312	133.22763061523438	0.0011149942874908447	9	014
255	533.3405151367188	251.11021423339844	1.0	530.9268188476562	144.24258422851562	1.0	617.889892578125	185.29989624023438	0.9999998211860657	530.6410522460938	144.3833770751953	0.0005189180374145508	9	014
256	533.2288208007812	267.1126708984375	1.0	530.2713012695312	160.699951171875	0.973283052444458	619.67919921875	184.46800231933594	0.9999999403953552	529.7813720703125	160.82290649414062	0.00043016672134399414	9	014
257	533.7628784179688	279.7448425292969	1.0	531.1353759765625	167.21331787109375	0.3392961025238037	619.4730834960938	185.39976501464844	0.9999998807907104	617.8812866210938	185.86468505859375	0.00040212273597717285	9	014
258	533.4933471679688	293.52880859375	1.0	529.9325561523438	186.1046905517578	0.9999362230300903	619.46435546875	183.96763610839844	0.9999999403953552	616.5768432617188	183.33831787109375	0.00046515464782714844	9	014
259	534.7365112304688	306.20086669921875	1.0	527.59033203125	201.53033447265625	0.47159069776535034	618.2559814453125	184.7083740234375	0.9999999403953552	528.0607299804688	201.1937713623047	0.019683659076690674	9	014
260	537.0842895507812	316.9537658691406	1.0	526.052490234375	203.77391052246094	0.9999991655349731	618.1595458984375	184.73394775390625	0.9999999403953552	525.912841796875	206.05508422851562	0.0008372664451599121	9	014
261	538.5076293945312	324.7197265625	1.0	544.1243896484375	327.85614013671875	0.0002830624580383301	618.3107299804688	184.77760314941406	0.9999998807907104	616.4152221679688	183.51882934570312	0.0004925727844238281	9	014
262	538.2427368164062	330.6043701171875	1.0	522.866455078125	209.25778198242188	0.1336584985256195	618.8722534179688	184.11117553710938	0.9999999403953552	616.3922119140625	183.8297576904297	0.0008235275745391846	9	014
263	538.2875366210938	334.51287841796875	1.0	542.3646850585938	336.8541564941406	0.00017747282981872559	617.9562377929688	183.96224975585938	0.9999998807907104	616.043701171875	183.01182556152344	0.00046631693840026855	9	014
264	538.6971435546875	336.8536682128906	1.0	530.30419921875	231.8290557861328	0.008323818445205688	618.3375854492188	185.11451721191406	0.9999999403953552	529.2625122070312	223.06192016601562	0.0008670389652252197	9	014
265	538.497802734375	339.5150451660156	1.0	619.422119140625	189.18003845214844	0.00013935565948486328	617.330078125	185.32235717773438	0.9999999403953552	615.5245361328125	184.4793243408203	0.0005428791046142578	9	014
266	538.426513671875	341.8708801269531	1.0	619.1488037109375	189.18023681640625	0.000176161527633667	617.5116577148438	185.31710815429688	0.9999999403953552	615.6739501953125	184.5528106689453	0.0006664693355560303	9	014
267	538.9464111328125	344.73553466796875	1.0	1.3378775119781494	97.002685546875	0.0003376603126525879	617.7533569335938	185.08885192871094	0.9999998807907104	616.06640625	184.19187927246094	0.0005035996437072754	9	014
268	537.5189208984375	346.1589660644531	1.0	538.0888061523438	351.22882080078125	0.00013515353202819824	617.2691650390625	185.624267578125	0.9999998807907104	615.5542602539062	184.66726684570312	0.000449448823928833	9	014
269	529.4017944335938	340.6049499511719	1.0	619.1177978515625	189.60614013671875	0.0001367032527923584	617.4480590820312	185.52294921875	1.0	615.73291015625	184.59750366210938	0.0005434155464172363	9	014
270	523.95751953125	322.05743408203125	0.06834402680397034	619.4720458984375	190.34396362304688	0.0002535879611968994	618.7942504882812	186.13941955566406	0.9999998807907104	618.012939453125	185.98922729492188	0.000549614429473877	9	014
271	510.9391174316406	302.9049072265625	0.0018703043460845947	515.4834594726562	295.8987121582031	0.006147593259811401	619.9323120117188	185.2001495361328	0.9999998807907104	617.9418334960938	185.31517028808594	0.00038945674896240234	9	014
272	505.2391357421875	292.7348327636719	0.9999998807907104	540.9147338867188	330.4163513183594	0.07488995790481567	617.8082885742188	185.9722137451172	0.9999998807907104	616.3037109375	185.33502197265625	0.0007397830486297607	9	014
273	499.0469970703125	280.634521484375	1.0	541.5244750976562	336.3791809082031	0.9191150665283203	619.4864501953125	185.59805297851562	1.0	616.4530029296875	185.27371215820312	0.0005128979682922363	9	014
274	496.6698913574219	270.5041198730469	1.0	533.7990112304688	323.9111022949219	0.9999994039535522	619.7216796875	185.719482421875	1.0	617.046142578125	185.088623046875	0.0005241632461547852	9	014
275	493.3609619140625	263.0540771484375	1.0	529.49560546875	323.92742919921875	0.810082197189331	618.0830688476562	185.83187866210938	0.9999998807907104	616.3821411132812	185.57839965820312	0.000608593225479126	9	014
276	492.69091796875	258.1999816894531	1.0	530.827880859375	322.9693908691406	0.9999674558639526	618.0203857421875	185.92433166503906	0.9999998807907104	616.1298828125	185.50938415527344	0.00044605135917663574	9	014
277	493.5994873046875	256.8440246582031	1.0	532.7073364257812	321.6454772949219	0.999785304069519	618.5086669921875	185.47862243652344	1.0	616.67724609375	184.600341796875	0.00045356154441833496	9	014
278	495.82275390625	253.5442657470703	1.0	530.7650146484375	318.86712646484375	0.9999996423721313	618.132568359375	185.9635467529297	1.0	617.6236572265625	185.79786682128906	0.0004722774028778076	9	014
279	500.5269470214844	244.59930419921875	1.0	527.4658203125	315.33514404296875	0.985033392906189	618.0927124023438	185.70384216308594	0.9999998807907104	616.3490600585938	184.7135772705078	0.0004565715789794922	9	014
280	505.0051574707031	225.03445434570312	0.9999998807907104	0.9958274364471436	97.97001647949219	0.0017729997634887695	618.3297119140625	186.20370483398438	1.0	616.2906494140625	185.21658325195312	0.0003738701343536377	9	014
281	514.7214965820312	202.95742797851562	0.9763966798782349	516.3272094726562	202.91261291503906	0.9977109432220459	617.98291015625	185.926513671875	0.9999998807907104	615.5807495117188	185.0078887939453	0.0005036294460296631	9	014
282	515.658935546875	193.5977325439453	1.0	516.5650024414062	196.143798828125	0.0006736814975738525	618.30859375	185.67054748535156	0.9999998807907104	615.9723510742188	184.96192932128906	0.00041490793228149414	9	014
283	521.2767944335938	174.78256225585938	0.9999991059303284	518.7713623046875	178.51199340820312	0.0056404173374176025	618.0316162109375	186.0035858154297	1.0	527.2570190429688	178.97393798828125	0.00038251280784606934	9	014
284	518.0303955078125	169.5924835205078	0.9998241662979126	515.2476196289062	262.454345703125	0.30102863907814026	616.8450317382812	186.2345733642578	1.0	614.5093383789062	185.4664306640625	0.000417858362197876	9	014
285	518.1514282226562	154.42042541503906	0.9205952286720276	4.056967735290527	102.10276794433594	0.0011264383792877197	617.450439453125	186.0556182861328	1.0	615.314697265625	184.93588256835938	0.00030621886253356934	9	014
286	519.2279663085938	132.7681121826172	0.9996618032455444	4.11809778213501	103.84530639648438	0.0010281503200531006	616.9568481445312	184.17665100097656	1.0	615.3616333007812	183.13934326171875	0.0004061758518218994	9	014
287	518.4698486328125	219.10899353027344	1.0	448.2807312011719	320.7503967285156	0.0014544427394866943	617.3304443359375	184.35313415527344	0.9999998807907104	615.6981201171875	183.11106872558594	0.0003668069839477539	9	014
288	525.0704345703125	109.34767150878906	0.9982826709747314	517.5590209960938	209.50994873046875	0.0017279982566833496	617.3302001953125	184.6988983154297	0.9999999403953552	529.947021484375	113.7214126586914	0.0009878873825073242	9	014
289	532.23974609375	100.48336029052734	0.9999996423721313	518.5350341796875	203.75006103515625	0.9729076623916626	616.9990844726562	185.285400390625	1.0	521.2440185546875	205.42697143554688	0.0011089146137237549	9	014
290	532.9189453125	98.35113525390625	0.9999999403953552	515.9931030273438	196.87118530273438	0.004017651081085205	618.8090209960938	184.56805419921875	0.9999998807907104	617.657470703125	185.09353637695312	0.00034627318382263184	9	014
291	532.1527099609375	92.58558654785156	1.0	618.1045532226562	188.63809204101562	0.00028949975967407227	617.2802734375	185.00076293945312	0.9999999403953552	617.453369140625	185.3997802734375	0.0003146529197692871	9	014
292	532.9987182617188	82.78260040283203	1.0	0.5607521533966064	98.29159545898438	0.0014008879661560059	617.7058715820312	185.11422729492188	0.9999998807907104	616.5402221679688	184.2530975341797	0.0003381967544555664	9	014
293	535.2273559570312	67.26128387451172	1.0	447.1103820800781	319.96429443359375	0.0003930032253265381	617.596923828125	185.4434356689453	1.0	616.0813598632812	184.86155700683594	0.000401228666305542	9	014
294	532.1823120117188	62.264495849609375	1.0	618.6218872070312	188.79396057128906	0.00040394067764282227	618.9223022460938	184.9217987060547	0.9999998807907104	618.1046752929688	184.83840942382812	0.0006070435047149658	9	014
295	534.782470703125	52.30608367919922	1.0	542.9269409179688	55.850616455078125	0.00024637579917907715	617.5210571289062	185.2188262939453	0.9999998807907104	616.1275634765625	185.28074645996094	0.0004347264766693115	9	014
296	534.3565063476562	45.95348358154297	1.0	618.4571533203125	188.49493408203125	0.00044980645179748535	618.0039672851562	184.5236358642578	0.9999998807907104	617.9381713867188	184.4261016845703	0.000497281551361084	9	014
297	534.2720947265625	38.519195556640625	1.0	1.289315938949585	98.20056915283203	0.0006140172481536865	618.6965942382812	185.32940673828125	1.0	616.2083740234375	185.25820922851562	0.000496208667755127	9	014
298	534.8697509765625	33.18171691894531	1.0	618.309326171875	189.66806030273438	0.00021570920944213867	618.4833374023438	185.59046936035156	1.0	616.4784545898438	184.90267944335938	0.0005472004413604736	9	014
299	533.671875	28.52887725830078	1.0	538.4852905273438	8.104001998901367	0.0001952648162841797	617.4036865234375	185.51666259765625	1.0	535.7679443359375	3.396162748336792	0.0024505257606506348	9	014
300	534.9293823242188	21.586231231689453	1.0	515.4605712890625	119.8357162475586	0.23794978857040405	618.7843627929688	184.86578369140625	1.0	534.9955444335938	0.8568050861358643	0.0011498630046844482	9	014
301	532.03173828125	20.372901916503906	1.0	447.1322021484375	320.48651123046875	0.001039952039718628	617.96630859375	185.45831298828125	1.0	534.5008544921875	0.909069299697876	0.0010125041007995605	9	014
302	525.4894409179688	22.312332153320312	0.9989632368087769	512.5330200195312	115.16998291015625	0.9989944696426392	617.9375610351562	184.6977081298828	1.0	615.6424560546875	183.7090606689453	0.00030624866485595703	9	014
303	525.9803466796875	21.607988357543945	0.9988412857055664	513.2361450195312	114.6447982788086	0.9999499320983887	618.7789306640625	184.6614990234375	0.9999999403953552	513.700927734375	112.71089935302734	0.0013946294784545898	9	014
304	523.8656616210938	20.114301681518555	0.740193247795105	514.4556274414062	114.34207153320312	0.35751205682754517	617.2985229492188	185.1102294921875	1.0	616.13720703125	184.45175170898438	0.00041422247886657715	9	014
305	520.6942749023438	20.791475296020508	0.975605309009552	515.0352783203125	113.50454711914062	0.0075314342975616455	617.7357788085938	185.49757385253906	0.9999999403953552	616.202392578125	184.69943237304688	0.00044205784797668457	9	014
306	522.5200805664062	17.55422019958496	0.00038701295852661133	514.1512451171875	116.24272918701172	0.0013235211372375488	618.9375	185.21788024902344	1.0	616.397705078125	184.82040405273438	0.0003598034381866455	9	014
307	520.7282104492188	17.698244094848633	0.012175023555755615	512.2794189453125	114.87044525146484	0.44267523288726807	619.7146606445312	185.1019744873047	1.0	616.9412841796875	184.88150024414062	0.000400543212890625	9	014
308	520.99267578125	10.595680236816406	0.0005446970462799072	512.4165649414062	115.4094467163086	0.3202129602432251	618.2922973632812	185.4963836669922	1.0	533.66650390625	192.7500457763672	0.0007908344268798828	9	014
309	519.6040649414062	6.97456169128418	0.0013743937015533447	513.260986328125	113.19686889648438	0.9989758729934692	618.2261962890625	186.07200622558594	1.0	616.2631225585938	185.4972686767578	0.0004488527774810791	9	014
310	521.162841796875	3.7341980934143066	6.437301635742188e-5	511.2099609375	110.38285064697266	0.09019550681114197	618.9391479492188	184.23513793945312	1.0	536.3512573242188	186.2702178955078	0.0008310973644256592	9	014
311	623.7398681640625	188.01730346679688	5.6177377700805664e-5	511.5104675292969	113.05828857421875	0.867310106754303	618.1165161132812	184.32574462890625	0.9999998807907104	534.6376342773438	196.30563354492188	0.040275126695632935	9	014
312	623.3264770507812	188.85943603515625	7.086992263793945e-5	510.1149597167969	111.54237365722656	0.9938292503356934	617.8714599609375	185.1623077392578	0.9999999403953552	617.533203125	185.64202880859375	0.000495612621307373	9	014
313	517.9036254882812	11.682513236999512	0.0018443167209625244	510.13427734375	109.14128875732422	0.8290187120437622	619.084716796875	185.30665588378906	0.9999998807907104	617.7151489257812	185.56031799316406	0.0003866255283355713	9	014
314	511.72930908203125	112.01980590820312	0.00013336539268493652	509.5459899902344	109.80774688720703	0.9999990463256836	617.8280029296875	185.48095703125	0.9999999403953552	512.1983642578125	109.7919921875	0.0014793872833251953	9	014
315	623.1871337890625	188.7965545654297	6.720423698425293e-5	515.2925415039062	105.96565246582031	0.10560724139213562	617.3792724609375	185.15382385253906	0.9999999403953552	615.7132568359375	184.65834045410156	0.0005206167697906494	9	014
316	623.5292358398438	188.68321228027344	3.388524055480957e-5	506.6234436035156	110.86003875732422	0.0012791752815246582	618.6614990234375	184.48976135253906	1.0	616.1005859375	184.50094604492188	0.0003978908061981201	9	014
317	508.58984375	5.229789733886719	0.0001577138900756836	505.7791442871094	109.66853332519531	0.9928215146064758	619.0206909179688	185.2916717529297	0.9999999403953552	618.0838012695312	185.29908752441406	0.0005238950252532959	9	014
318	450.328369140625	318.8625183105469	0.0002359449863433838	449.74774169921875	318.2226257324219	0.04386931657791138	618.78857421875	186.17205810546875	0.9999999403953552	616.5415649414062	185.32369995117188	0.0004899799823760986	9	014
319	502.0440673828125	115.53466796875	0.0004474222660064697	503.0806579589844	113.83601379394531	0.9981316328048706	617.8306884765625	185.75294494628906	1.0	617.6265869140625	185.56468200683594	0.0006276071071624756	9	014
320	505.4480895996094	6.5995941162109375	0.0038634836673736572	502.706298828125	113.22511291503906	0.0002142786979675293	618.7046508789062	185.23486328125	0.9999998807907104	617.69287109375	185.8616180419922	0.00044539570808410645	9	014
321	499.8036804199219	115.7977066040039	0.007951557636260986	501.80792236328125	114.60291290283203	0.9998356103897095	618.4568481445312	185.68502807617188	1.0	616.27685546875	184.68113708496094	0.0003860294818878174	9	014
322	498.55426025390625	4.074925422668457	0.00038820505142211914	500.28009033203125	110.02085876464844	0.5675938129425049	618.259765625	186.47865295410156	1.0	617.5430908203125	186.20620727539062	0.00043529272079467773	9	014
323	499.5916442871094	114.82412719726562	0.011450767517089844	500.1186218261719	114.01045989990234	0.2066386342048645	619.4631958007812	185.9082794189453	0.9999998807907104	617.6412963867188	186.01766967773438	0.0006221532821655273	9	014
324	498.6424865722656	117.21240234375	0.5838289856910706	499.9091491699219	115.89434814453125	0.0004240572452545166	617.735595703125	185.99514770507812	0.9999999403953552	615.7538452148438	185.41046142578125	0.000477522611618042	9	014
325	623.2172241210938	188.79551696777344	7.584691047668457e-5	618.3257446289062	189.7705078125	0.00018990039825439453	617.5302124023438	185.63851928710938	0.9999999403953552	617.5028076171875	185.4495391845703	0.00040200352668762207	9	014
326	495.8514709472656	4.989963531494141	0.0010097920894622803	0.8486626148223877	97.9871597290039	0.00017437338829040527	618.02685546875	185.96641540527344	0.9999998807907104	617.9486694335938	186.01614379882812	0.0003313124179840088	9	014
327	501.43841552734375	7.9446821212768555	0.0002766847610473633	0.8240599632263184	98.75667572021484	0.0003317296504974365	618.1675415039062	185.21011352539062	1.0	616.1505126953125	184.25624084472656	0.00037384033203125	9	014
328	502.4185791015625	8.936692237854004	0.018000036478042603	618.7771606445312	190.28329467773438	0.00012177228927612305	619.1392211914062	185.08526611328125	0.9999999403953552	616.1697387695312	184.54859924316406	0.0004469752311706543	9	014
329	494.6121520996094	5.505243301391602	0.00022286176681518555	620.090087890625	189.9244842529297	9.265542030334473e-5	618.2718505859375	185.5929718017578	0.9999998807907104	616.683349609375	185.01568603515625	0.00042754411697387695	9	014
330	494.96343994140625	5.971345901489258	0.00011730194091796875	487.61810302734375	110.58576202392578	0.022241860628128052	618.805908203125	185.0893096923828	0.9999999403953552	618.0700073242188	185.42030334472656	0.0004303455352783203	9	014
331	485.6417541503906	117.35611724853516	0.015168756246566772	487.3441467285156	117.10852813720703	0.3982059955596924	617.941650390625	186.078369140625	0.9999998807907104	617.5260620117188	185.58560180664062	0.0004412829875946045	9	014
332	494.3493347167969	4.8904523849487305	0.0003775358200073242	486.64654541015625	114.66202545166016	0.4286399185657501	617.9559936523438	185.6930389404297	1.0	617.7578735351562	185.84046936035156	0.00046825408935546875	9	014
333	505.1903381347656	3.2280144691467285	0.00023671984672546387	485.7308044433594	113.50640106201172	0.007764101028442383	619.2341918945312	184.98297119140625	0.9999998807907104	618.2201538085938	184.66656494140625	0.0007010698318481445	9	014
334	493.6368103027344	3.9439857006073	0.0001825094223022461	486.49560546875	118.01338195800781	0.02805963158607483	617.8843383789062	185.83560180664062	0.9999998807907104	617.8735961914062	185.6689453125	0.0005140304565429688	9	014
335	492.6562194824219	4.253645896911621	0.0003539621829986572	485.3359069824219	114.41355895996094	0.8203997611999512	618.2246704101562	184.61331176757812	0.9999999403953552	617.51611328125	185.3970489501953	0.0005379021167755127	9	014
336	484.2983093261719	115.74274444580078	0.00557178258895874	485.3503112792969	114.6341323852539	0.9997333288192749	618.0639038085938	185.693603515625	1.0	488.404541015625	5.134387016296387	0.0011552274227142334	9	014
337	505.5876770019531	2.842104196548462	0.0006359517574310303	484.1573486328125	114.07980346679688	0.004618644714355469	618.5707397460938	185.43914794921875	0.9999998807907104	479.0470886230469	5.994091510772705	0.0010367333889007568	9	014
338	493.4263916015625	5.767486572265625	0.0023473799228668213	484.4822692871094	111.5920639038086	0.9999995827674866	619.0143432617188	185.1426239013672	1.0	478.4832458496094	4.324367046356201	0.0012768208980560303	9	014
339	483.27911376953125	115.5632553100586	0.4984947741031647	484.1539306640625	114.5325698852539	0.8530806303024292	618.075927734375	185.71768188476562	1.0	478.240966796875	5.389691352844238	0.002665996551513672	9	014
340	496.5086669921875	12.108406066894531	0.004907339811325073	483.51861572265625	113.09022521972656	0.18298500776290894	617.5726928710938	185.7875518798828	1.0	487.68670654296875	4.578444957733154	0.0013001561164855957	9	014
341	497.4095153808594	12.117860794067383	0.0020743906497955322	483.6410827636719	112.44522857666016	0.9999996423721313	617.031982421875	185.27537536621094	1.0	529.5809936523438	180.68443298339844	0.012866020202636719	9	014
342	493.0390625	4.681204795837402	0.001132875680923462	482.8748474121094	113.62761688232422	0.9999958276748657	617.5794677734375	185.53173828125	1.0	616.3038330078125	184.86886596679688	0.0005432069301605225	9	014
343	482.9811706542969	116.00375366210938	0.00029286742210388184	482.7782897949219	113.68916320800781	0.9999944567680359	617.6097412109375	185.36666870117188	0.9999999403953552	493.592529296875	3.198488235473633	0.0004616677761077881	9	014
344	481.9571838378906	114.51824188232422	0.0008895695209503174	481.8107604980469	112.24555206298828	0.9584082365036011	618.291015625	185.73011779785156	1.0	616.8614501953125	185.1088409423828	0.0005195140838623047	9	014
345	492.4068603515625	5.71354866027832	0.001522839069366455	481.8917541503906	113.47557067871094	0.13842082023620605	617.9476928710938	185.3234405517578	0.9999998807907104	478.25775146484375	3.929427146911621	0.0004025399684906006	9	014
346	492.1591796875	5.61724853515625	0.0005254149436950684	482.3121337890625	114.87528991699219	0.9983283281326294	618.4554443359375	186.0395965576172	1.0	616.4981689453125	185.12887573242188	0.00039517879486083984	9	014
347	481.25494384765625	117.22217559814453	0.00023242831230163574	481.2875061035156	113.19258117675781	0.9758453369140625	617.881103515625	185.12896728515625	0.9999999403953552	617.861328125	185.30563354492188	0.00039383769035339355	9	014
348	482.1174621582031	115.11814880371094	0.062391191720962524	482.2418212890625	113.81523132324219	0.7340631484985352	617.8616333007812	185.6316375732422	0.9999998807907104	477.4098205566406	4.3156585693359375	0.0005861520767211914	9	014
349	492.66961669921875	5.868717670440674	0.001062154769897461	481.3948059082031	113.65392303466797	0.9427391290664673	618.1774291992188	186.0240478515625	1.0	476.7920837402344	5.835165977478027	0.0011603236198425293	9	014
350	482.1402893066406	117.2607421875	0.11836123466491699	481.1996765136719	116.5384521484375	0.021526247262954712	617.5296630859375	185.7269287109375	0.9999998807907104	476.4064025878906	6.783533096313477	0.001588582992553711	9	014
351	493.2834777832031	5.19943904876709	0.0004152953624725342	480.2304382324219	114.49674224853516	0.8761547803878784	617.7084350585938	185.23394775390625	0.9999998807907104	523.01220703125	173.8373260498047	0.0019003450870513916	9	014
352	480.52154541015625	118.035400390625	0.0017662346363067627	481.2142333984375	117.73883819580078	0.005898654460906982	617.617431640625	185.8997039794922	1.0	615.8756713867188	185.27406311035156	0.0005334317684173584	9	014
353	477.9074401855469	115.98114013671875	0.09134334325790405	479.4026184082031	116.1377182006836	0.3029664158821106	618.4423217773438	185.69308471679688	1.0	477.10003662109375	5.737433910369873	0.0007044672966003418	9	014
354	480.03662109375	115.71253967285156	0.00712507963180542	479.9117736816406	115.50501251220703	0.9993849396705627	617.262939453125	185.56980895996094	1.0	476.5334777832031	4.454860687255859	0.0006788074970245361	9	014
355	493.8910827636719	15.457164764404297	0.016602694988250732	479.3232116699219	111.37073516845703	0.9999905824661255	617.6329345703125	185.19544982910156	1.0	475.6450500488281	6.487815856933594	0.002953439950942993	9	014
356	495.63800048828125	11.599926948547363	0.0026574432849884033	477.7479248046875	111.24344635009766	0.9999978542327881	618.1034545898438	185.41204833984375	1.0	477.4708557128906	4.691427230834961	0.0011798441410064697	9	014
357	497.0523681640625	11.547578811645508	0.015259891748428345	477.06048583984375	106.61778259277344	0.24461504817008972	617.8283081054688	185.24237060546875	0.9999998807907104	476.8082580566406	4.081206321716309	0.0016897916793823242	9	014
358	499.4043273925781	7.926614284515381	0.08570340275764465	478.8215637207031	97.12715148925781	1.0	617.880126953125	186.0474395751953	1.0	489.1503601074219	2.373640537261963	0.0015509426593780518	9	014
359	501.2198791503906	5.503166198730469	0.9998378753662109	477.99578857421875	91.65464782714844	1.0	619.841064453125	185.43479919433594	0.9999998807907104	489.47271728515625	0.8448593616485596	0.0018862485885620117	9	014
360	503.3084716796875	3.4803218841552734	0.9996038675308228	477.63946533203125	86.88166046142578	1.0	617.3198852539062	185.323486328125	1.0	489.4906311035156	0.6085853576660156	0.004197210073471069	9	014
361	505.3014831542969	2.4957008361816406	0.9345053434371948	480.0811767578125	84.24935913085938	1.0	618.712890625	186.2612762451172	0.9999999403953552	488.7665100097656	0.49722814559936523	0.002088576555252075	9	014
362	506.83526611328125	2.728785991668701	0.8803038597106934	480.34149169921875	80.21490478515625	1.0	617.8402709960938	185.56320190429688	0.9999998807907104	488.7564697265625	0.7809426784515381	0.003067314624786377	9	014
363	506.60687255859375	1.9874591827392578	0.9953460693359375	480.3687438964844	76.75373840332031	1.0	618.050048828125	185.8014678955078	1.0	488.99578857421875	1.6232147216796875	0.005215644836425781	9	014
364	508.5953063964844	3.445298194885254	0.9999486207962036	477.8257751464844	74.01651000976562	1.0	617.5730590820312	185.35952758789062	0.9999998807907104	487.7681579589844	1.4355669021606445	0.0012164413928985596	9	014
365	510.6131591796875	4.545782089233398	0.9999942779541016	477.5544738769531	72.32484436035156	1.0	617.7941284179688	186.32986450195312	0.9999998807907104	502.28961181640625	-2.841094493865967	0.0013232827186584473	9	014
366	510.8572082519531	5.304365634918213	0.9999997615814209	478.9492492675781	71.31011199951172	1.0	619.3009033203125	185.3590850830078	0.9999998807907104	502.11468505859375	-2.8997044563293457	0.001515418291091919	9	014
367	511.3900451660156	5.444024085998535	0.9999997615814209	479.95318603515625	71.10615539550781	1.0	617.789306640625	185.6027069091797	1.0	502.1531982421875	-2.842874526977539	0.0017167925834655762	9	014
368	512.277587890625	5.405322551727295	0.9999997615814209	480.8170471191406	69.58161926269531	1.0	619.8297119140625	184.956298828125	0.9999999403953552	502.5519104003906	-2.5615134239196777	0.0016961395740509033	9	014
369	515.2822265625	6.33528470993042	1.0	488.79595947265625	67.1171646118164	1.0	618.2435302734375	185.8383026123047	0.9999998807907104	503.5418395996094	-2.287749767303467	0.001415342092514038	9	014
370	522.35205078125	4.523517608642578	0.9999864101409912	488.9629821777344	50.877479553222656	1.0	617.0887451171875	185.1629180908203	1.0	615.7890014648438	185.22950744628906	0.0007053613662719727	9	014
371	523.3568115234375	2.7111029624938965	0.03976541757583618	451.1258544921875	320.82611083984375	0.0012232959270477295	617.6756591796875	185.83763122558594	1.0	616.0172729492188	185.06549072265625	0.0005212724208831787	9	014
372	523.9906005859375	2.437406063079834	0.0008679628372192383	619.6140747070312	189.44879150390625	0.00011414289474487305	617.5145874023438	185.62728881835938	1.0	615.6885986328125	184.83154296875	0.00041222572326660156	9	014
373	623.4475708007812	189.4978790283203	7.206201553344727e-5	3.247990131378174	103.0387954711914	0.00020262598991394043	619.5214233398438	186.15316772460938	0.9999998807907104	616.727783203125	185.70059204101562	0.0005460083484649658	9	014
374	623.5983276367188	188.72901916503906	8.335709571838379e-5	618.5552978515625	189.6553497314453	0.00018298625946044922	617.8829345703125	185.3670654296875	1.0	616.3491821289062	184.49769592285156	0.0006495416164398193	9	014
375	623.2610473632812	188.790771484375	4.926323890686035e-5	619.927734375	189.22593688964844	0.00010061264038085938	618.0610961914062	185.30694580078125	0.9999998807907104	616.0805053710938	184.5009307861328	0.0004870891571044922	9	014
376	623.2091064453125	188.9933319091797	6.920099258422852e-5	619.461181640625	189.5532684326172	0.0001176595687866211	617.6107788085938	185.94375610351562	1.0	615.8653564453125	185.13978576660156	0.0006035566329956055	9	014
377	623.0336303710938	189.38758850097656	6.443262100219727e-5	449.5931701660156	318.3906555175781	0.011497348546981812	618.6974487304688	185.888916015625	0.9999999403953552	616.0872802734375	185.8620147705078	0.000747382640838623	9	014
378	623.38720703125	189.13816833496094	5.08427619934082e-5	449.3179931640625	318.74761962890625	0.049173057079315186	619.195068359375	185.70472717285156	0.9999999403953552	616.3347778320312	185.24472045898438	0.000606924295425415	9	014
379	623.7677612304688	189.1417694091797	8.445978164672852e-5	448.4384765625	320.7666015625	0.0989050567150116	618.0697631835938	185.37904357910156	0.9999998807907104	616.5694580078125	185.21011352539062	0.0007242262363433838	9	014
380	623.6853637695312	188.7172088623047	7.554888725280762e-5	619.1346435546875	189.95982360839844	0.00024041533470153809	619.6068725585938	185.50096130371094	0.9999998807907104	618.0035400390625	185.3379669189453	0.0006046295166015625	9	014
381	612.1513671875	191.6153106689453	5.266070365905762e-5	4.176932334899902	103.42615509033203	0.00013655424118041992	617.694580078125	186.1668243408203	1.0	615.88818359375	185.404296875	0.0005651116371154785	9	014
382	618.2852783203125	188.0179901123047	4.0650367736816406e-5	446.2714538574219	318.7726745605469	0.000483781099319458	617.80615234375	185.95632934570312	1.0	616.2176513671875	185.3971405029297	0.0005846321582794189	9	014
383	623.6911010742188	189.1842498779297	4.312396049499512e-5	620.2759399414062	189.96653747558594	0.0001596212387084961	618.41650390625	185.93597412109375	1.0	616.677001953125	185.03549194335938	0.0005623102188110352	9	014
384	623.4695434570312	189.3811798095703	5.951523780822754e-5	620.1309814453125	189.97434997558594	0.0001798570156097412	618.260986328125	186.23318481445312	0.9999998807907104	616.543212890625	185.50885009765625	0.0008010566234588623	9	014
385	623.68212890625	188.77896118164062	8.058547973632812e-5	619.1258544921875	189.76419067382812	0.00021219253540039062	618.953857421875	185.58082580566406	0.9999998807907104	616.9757080078125	184.7591094970703	0.0005540847778320312	9	014
386	3.3248159885406494	2.5536489486694336	6.878376007080078e-5	10.89706802368164	4.145991802215576	0.00032401084899902344	617.6807861328125	185.9991912841797	0.9999998807907104	616.451416015625	185.51156616210938	0.0007246434688568115	9	014
387	623.7116088867188	189.1208953857422	5.608797073364258e-5	619.063232421875	190.0059814453125	0.00014901161193847656	619.78564453125	185.4367218017578	0.9999999403953552	616.8634033203125	185.11834716796875	0.000521928071975708	9	014
388	623.0527954101562	188.9293212890625	4.857778549194336e-5	620.0982055664062	189.8668975830078	0.00010785460472106934	618.4419555664062	185.9168701171875	1.0	616.37158203125	184.9869384765625	0.0004012882709503174	9	014
389	623.6032104492188	189.3195037841797	7.358193397521973e-5	618.66064453125	190.08644104003906	0.00016191601753234863	618.5372314453125	185.92189025878906	0.9999999403953552	616.8419799804688	185.2401580810547	0.0005658864974975586	9	014
390	623.6259155273438	188.90313720703125	5.08427619934082e-5	618.5845947265625	189.93923950195312	0.0001450181007385254	617.9883422851562	185.44711303710938	0.9999999403953552	616.4091186523438	184.44906616210938	0.00047704577445983887	9	014
391	623.1478881835938	189.02593994140625	5.042552947998047e-5	618.2341918945312	189.73629760742188	0.0001499652862548828	617.6345825195312	185.6471710205078	1.0	616.2312622070312	184.92205810546875	0.000647127628326416	9	014
392	612.1576538085938	191.93577575683594	4.500150680541992e-5	619.6396484375	189.81802368164062	0.00010803341865539551	617.6134033203125	185.91470336914062	0.9999998807907104	616.19287109375	185.5033721923828	0.0006862878799438477	9	014
393	623.5859375	188.7587890625	5.120038986206055e-5	618.7239379882812	189.883544921875	0.00011920928955078125	618.0003662109375	185.35484313964844	0.9999998807907104	616.1882934570312	184.5576934814453	0.0004654526710510254	9	014
394	623.36279296875	189.75286865234375	4.965066909790039e-5	0.29402899742126465	96.04098510742188	0.0003440976142883301	618.6085205078125	186.92431640625	0.9999999403953552	529.94189453125	126.42122650146484	0.01996341347694397	9	014
395	623.4574584960938	188.73049926757812	3.960728645324707e-5	619.93603515625	189.32618713378906	9.587407112121582e-5	617.9622802734375	185.44017028808594	1.0	616.2400512695312	184.24911499023438	0.0004776418209075928	9	014
396	623.1185913085938	188.77713012695312	5.8144330978393555e-5	4.045533657073975	102.83248138427734	0.0002911984920501709	617.4295043945312	185.4325714111328	0.9999998807907104	616.0338745117188	184.75009155273438	0.0005729198455810547	9	014
397	623.6463623046875	189.31253051757812	4.023313522338867e-5	3.857778310775757	102.10291290283203	0.00012069940567016602	618.3884887695312	185.8868865966797	0.9999999403953552	617.0109252929688	185.05282592773438	0.0005883574485778809	9	014
398	623.8276977539062	189.40000915527344	4.172325134277344e-5	618.704833984375	190.1552734375	9.840726852416992e-5	618.9636840820312	185.91387939453125	1.0	617.0914916992188	185.20556640625	0.00047641992568969727	9	014
399	622.9531860351562	189.07052612304688	8.168816566467285e-5	618.6658325195312	189.8944091796875	0.0002117156982421875	617.3629760742188	186.09576416015625	0.9999998807907104	615.8196411132812	185.29550170898438	0.0006162524223327637	9	014
400	623.3067016601562	188.99684143066406	4.416704177856445e-5	617.9073486328125	189.48672485351562	0.00013196468353271484	617.7451782226562	185.8792266845703	1.0	616.242919921875	185.36195373535156	0.0006733238697052002	9	014
401	623.4639282226562	188.4947967529297	5.733966827392578e-5	617.75830078125	189.41787719726562	0.0001099705696105957	617.3651123046875	184.7914276123047	1.0	615.9429931640625	184.40615844726562	0.0005451440811157227	9	014
402	623.7197265625	189.18443298339844	5.307793617248535e-5	618.8060302734375	190.1571044921875	0.00012192130088806152	619.1494140625	185.2809295654297	0.9999999403953552	616.2935791015625	184.85610961914062	0.0006162822246551514	9	014
403	611.9560546875	191.7351837158203	4.2110681533813477e-5	10.714584350585938	4.067215442657471	0.0001437366008758545	618.084228515625	185.69447326660156	1.0	616.576416015625	184.8564453125	0.0005821585655212402	9	014
404	623.69189453125	189.55125427246094	6.783008575439453e-5	450.3316345214844	318.5368957519531	0.00021824240684509277	619.8462524414062	186.14247131347656	0.9999998807907104	616.81884765625	185.61273193359375	0.0005124211311340332	9	014
405	623.1537475585938	189.08644104003906	6.708502769470215e-5	619.296630859375	189.57965087890625	0.00020125508308410645	617.1988525390625	185.73281860351562	0.9999999403953552	615.6124877929688	185.0023193359375	0.0006214380264282227	9	014
406	623.984375	189.39080810546875	5.918741226196289e-5	3.488058090209961	102.86307525634766	0.0005550086498260498	618.5259399414062	185.88906860351562	0.9999998807907104	617.1740112304688	185.5766143798828	0.0005207657814025879	9	014
407	618.4043579101562	188.0059356689453	3.719329833984375e-5	1.0750210285186768	98.21442413330078	0.0003863871097564697	619.03857421875	185.40049743652344	0.9999998807907104	616.3233032226562	185.0371551513672	0.0007502734661102295	9	014
408	623.49951171875	189.133056640625	3.463029861450195e-5	618.2462768554688	190.04995727539062	7.483363151550293e-5	618.2200317382812	185.6720428466797	1.0	616.4940185546875	184.85447692871094	0.00040349364280700684	9	014
409	623.3414306640625	188.95362854003906	7.268786430358887e-5	-0.3631925582885742	97.07655334472656	0.00032767653465270996	617.6380615234375	185.4899139404297	1.0	615.8740844726562	184.89703369140625	0.0006244480609893799	9	014
410	616.5328979492188	190.8271484375	0.0001366138458251953	616.1986694335938	186.8106231689453	0.0007334649562835693	616.0824584960938	186.41668701171875	0.9999998807907104	615.6071166992188	187.25025939941406	0.0022006630897521973	9	014
411	631.8219604492188	229.97943115234375	8.222460746765137e-5	641.8775024414062	243.480712890625	0.00011995434761047363	648.58642578125	191.41534423828125	0.00024247169494628906	638.7962036132812	245.0604248046875	1.1801719665527344e-5	9	014
412	631.6968994140625	235.64691162109375	2.7418136596679688e-5	0.4524257183074951	97.83657836914062	0.00037619471549987793	633.7371826171875	235.7987823486328	6.902217864990234e-5	639.96826171875	244.82740783691406	4.699826240539551e-5	9	014
413	631.6993408203125	235.06475830078125	2.053380012512207e-5	448.5616760253906	318.0415954589844	0.00021594762802124023	647.987060546875	191.52780151367188	0.0019232332706451416	4.664953708648682	0.580183744430542	1.677870750427246e-5	9	014
414	550.2423095703125	72.06254577636719	0.0935218334197998	550.4925537109375	77.86389923095703	0.13572227954864502	649.4113159179688	183.17637634277344	0.00027993321418762207	552.8794555664062	78.2500228881836	4.228949546813965e-5	9	014
415	547.5667724609375	89.99653625488281	1.0	548.6891479492188	89.54959869384766	0.002309858798980713	547.4866333007812	92.43049621582031	0.0003997385501861572	541.3466796875	95.51117706298828	0.00028464198112487793	9	014
416	538.4847412109375	109.10230255126953	0.999999463558197	543.2119750976562	110.36561584472656	0.026411861181259155	539.5762939453125	109.94984436035156	0.0013334453105926514	537.9134521484375	113.1402816772461	0.0005719363689422607	9	014
417	532.4098510742188	127.12346649169922	1.0	446.98583984375	321.4838562011719	0.003619462251663208	648.2171630859375	190.20407104492188	0.0005533993244171143	534.546875	130.98733520507812	8.07046890258789e-5	9	014
418	526.726806640625	138.05662536621094	1.0	533.3699340820312	139.02320861816406	0.0001729130744934082	529.8916625976562	140.24986267089844	0.00020748376846313477	522.8472290039062	144.60696411132812	0.00024577975273132324	9	014
419	522.2601318359375	149.23721313476562	1.0	0.08492541313171387	96.33422088623047	0.00026917457580566406	647.0214233398438	189.0084228515625	0.000375598669052124	641.0779418945312	247.16241455078125	3.191828727722168e-5	9	014
420	517.7786254882812	156.01583862304688	1.0	519.1731567382812	159.0449676513672	0.0003000795841217041	519.458984375	156.47154235839844	0.0001475512981414795	519.1463012695312	160.2584991455078	8.738040924072266e-5	9	014
421	513.5196533203125	162.61962890625	1.0	0.2847578525543213	98.46461486816406	0.0006633996963500977	645.2630615234375	209.51841735839844	0.0006981194019317627	515.5551147460938	167.18450927734375	2.446770668029785e-5	9	014
422	510.4564514160156	171.1392364501953	1.0	511.1880187988281	96.72953796386719	0.9912620782852173	647.1287231445312	189.54037475585938	0.005627363920211792	505.81341552734375	177.56991577148438	6.508827209472656e-5	9	014
423	505.6999816894531	182.3190155029297	1.0	505.8967590332031	93.24324035644531	0.9546084403991699	645.775146484375	209.38595581054688	0.00023105740547180176	506.0205383300781	96.10491943359375	9.608268737792969e-5	9	014
424	504.576416015625	188.42135620117188	1.0	503.1300354003906	104.2520751953125	0.9928268194198608	506.2490234375	188.6414337158203	0.00023764371871948242	504.9712829589844	192.44129943847656	0.0001220405101776123	9	014
425	503.1606750488281	191.49122619628906	1.0	497.59552001953125	102.48199462890625	1.0	634.55029296875	235.92808532714844	0.00025579333305358887	640.7469482421875	243.8072967529297	0.00021457672119140625	9	014
426	502.837646484375	194.6058807373047	1.0	495.3802795410156	113.74159240722656	0.9999653100967407	508.821044921875	193.87086486816406	0.0002244412899017334	493.50897216796875	112.70257568359375	0.00013181567192077637	9	014
427	503.9056701660156	195.88502502441406	1.0	490.5960388183594	108.250732421875	0.9999940395355225	634.25146484375	237.89892578125	0.0009219348430633545	486.60589599609375	113.66802978515625	0.00019612908363342285	9	014
428	504.0452880859375	196.67974853515625	1.0	489.2033996582031	116.04060363769531	0.9999998807907104	648.04736328125	190.9528350830078	0.0006076693534851074	641.3919677734375	245.95448303222656	0.00014087557792663574	9	014
429	503.4798889160156	198.84762573242188	1.0	484.5416259765625	114.2706527709961	0.9997035264968872	648.2860107421875	192.47836303710938	0.000616222620010376	641.0802612304688	244.04750061035156	6.490945816040039e-5	9	014
430	503.7287902832031	201.57147216796875	1.0	484.0605163574219	122.83869171142578	0.14743515849113464	648.2504272460938	193.27967834472656	0.00024202466011047363	505.5556945800781	206.1236114501953	0.00023031234741210938	9	014
431	503.427978515625	203.76083374023438	1.0	482.2616882324219	124.79359436035156	0.004422903060913086	504.6273193359375	204.11619567871094	0.00017955899238586426	504.29583740234375	207.69500732421875	0.00010943412780761719	9	014
432	503.9217224121094	205.0340118408203	1.0	484.3351745605469	129.9171600341797	0.9999998807907104	645.2156982421875	209.02493286132812	0.0008312761783599854	490.62823486328125	213.52593994140625	0.00020045042037963867	9	014
433	504.30133056640625	206.23109436035156	1.0	487.8649597167969	140.7711181640625	0.9999997615814209	645.2808227539062	209.02195739746094	0.001104980707168579	490.29046630859375	215.37001037597656	0.00037023425102233887	9	014
434	504.90350341796875	207.29530334472656	1.0	483.26300048828125	136.6416015625	1.0	633.61279296875	236.46641540527344	0.00048235058784484863	491.0130310058594	215.06777954101562	0.00014203786849975586	9	014
435	504.68353271484375	208.76625061035156	1.0	483.8836669921875	138.1069793701172	1.0	501.4339599609375	210.94837951660156	0.0001353621482849121	489.7605285644531	216.2484893798828	0.00015693902969360352	9	014
436	505.2052917480469	208.51719665527344	1.0	484.3945007324219	140.16702270507812	1.0	487.46630859375	140.31723022460938	0.00013762712478637695	484.9194030761719	142.09715270996094	0.00014519691467285156	9	014
437	499.6199645996094	201.5140380859375	1.0	475.6141662597656	140.30833435058594	0.9973869323730469	633.7655639648438	238.79098510742188	0.0002002418041229248	640.33837890625	244.95472717285156	0.00017431378364562988	9	014
438	500.8550109863281	199.66806030273438	1.0	481.59893798828125	157.93092346191406	0.9879012703895569	634.10107421875	235.41600036621094	0.0003782808780670166	478.29840087890625	160.54945373535156	0.0004000663757324219	9	014
439	470.1803283691406	132.55740356445312	1.0	471.97674560546875	131.69769287109375	0.2199525237083435	648.546630859375	188.83749389648438	0.0005474388599395752	505.4185791015625	203.31637573242188	0.0002186596393585205	9	014
440	464.28826904296875	101.71287536621094	0.9999997615814209	500.9306335449219	195.47373962402344	0.9999995231628418	646.3029174804688	211.50726318359375	0.0009691417217254639	495.8629150390625	195.08624267578125	0.0004904866218566895	9	014
441	462.7791442871094	80.6883773803711	0.9999996423721313	448.7049560546875	318.7155456542969	0.79632568359375	634.8048095703125	236.72406005859375	0.0004812777042388916	490.3678283691406	176.49989318847656	0.0008285045623779297	9	014
442	631.7377319335938	228.87481689453125	0.00017127394676208496	0.8949880599975586	96.52481079101562	0.00013056397438049316	633.9129028320312	236.6354522705078	0.00014191865921020508	641.4931640625	245.7687530517578	2.5540590286254883e-5	9	014
443	451.1780090332031	18.165708541870117	0.7236895561218262	449.7491455078125	17.95912742614746	0.06408119201660156	441.0114440917969	7.593760013580322	0.0012333393096923828	428.8271179199219	3.0005249977111816	0.004310250282287598	9	014
444	630.5743408203125	228.247802734375	2.9593706130981445e-5	3.5224175453186035	102.99788665771484	0.0004897117614746094	647.7930908203125	192.5386962890625	0.0009919703006744385	641.6113891601562	244.57244873046875	0.0001640021800994873	9	014
445	632.8866577148438	236.6095428466797	3.275275230407715e-5	0.19490432739257812	97.44369506835938	6.705522537231445e-5	647.4872436523438	189.2799530029297	0.0003578662872314453	641.7147216796875	245.89466857910156	1.8358230590820312e-5	9	014
446	632.8792114257812	229.59837341308594	0.0017027854919433594	640.825439453125	241.8923797607422	0.0010238289833068848	633.9495849609375	235.30506896972656	0.0008343160152435303	639.3116455078125	242.85333251953125	0.00014853477478027344	9	014
447	466.16973876953125	33.45762634277344	0.0007657110691070557	3.4598608016967773	103.33851623535156	0.0007135868072509766	646.9288940429688	200.67391967773438	0.0002593100070953369	457.5694885253906	2.2182087898254395	1.1563301086425781e-5	9	014
448	632.79296875	228.2898712158203	0.000552833080291748	463.26605224609375	39.352264404296875	0.001075834035873413	648.4120483398438	194.36166381835938	0.0005729496479034424	640.614990234375	244.27919006347656	0.00011467933654785156	9	014
449	463.66925048828125	32.8105354309082	3.784894943237305e-5	447.2803955078125	321.9096374511719	0.0002757608890533447	444.4688720703125	4.2979841232299805	0.00011351704597473145	640.8038940429688	245.0043487548828	0.00011751055717468262	9	014
450	453.0841979980469	38.033016204833984	0.0001537799835205078	452.89654541015625	39.11042785644531	0.06116524338722229	647.6500854492188	191.07498168945312	0.00022199749946594238	424.8925476074219	2.0172600746154785	4.4971704483032227e-5	9	014
451	632.1841430664062	234.52552795410156	0.00014147162437438965	643.30419921875	243.0077362060547	0.00011438131332397461	633.9058227539062	235.0920867919922	0.00032767653465270996	625.9514770507812	238.39613342285156	2.2858381271362305e-5	9	014
452	396.5411071777344	1.1942291259765625	0.001207113265991211	448.1178283691406	318.7896728515625	0.31406721472740173	647.655517578125	191.4181365966797	0.0005541741847991943	641.9427490234375	243.62106323242188	0.0002511441707611084	9	014
453	403.6134033203125	25.345619201660156	0.09515750408172607	407.5231018066406	6.9175310134887695	0.001220107078552246	386.6486511230469	8.120281219482422	0.000340193510055542	380.6263732910156	6.400703430175781	0.0018523931503295898	9	014
454	367.5336608886719	157.58563232421875	1.0	389.9297180175781	76.6430435180664	0.995267391204834	633.2359008789062	236.1837158203125	0.00039964914321899414	361.2854919433594	162.2715301513672	8.70823860168457e-5	9	014
455	362.15985107421875	178.90370178222656	1.0	399.14190673828125	86.45207214355469	0.9999998807907104	647.60400390625	200.76976013183594	0.00012257695198059082	398.8149719238281	88.17713928222656	9.116530418395996e-5	9	014
456	357.9397888183594	198.2013702392578	1.0	396.22857666015625	109.9757308959961	0.9999991655349731	362.94537353515625	198.15188598632812	7.736682891845703e-5	397.6820983886719	112.09847259521484	0.00017911195755004883	9	014
457	357.3303527832031	215.33847045898438	1.0	395.9483337402344	119.69104766845703	1.0	645.8060302734375	211.5677947998047	0.00016430020332336426	359.91845703125	220.43948364257812	0.00011807680130004883	9	014
458	353.6289367675781	232.14535522460938	1.0	388.601318359375	139.48095703125	0.9999998807907104	646.351318359375	209.68179321289062	0.0002650320529937744	386.71856689453125	141.2163848876953	0.00028192996978759766	9	014
459	349.0058898925781	286.5313720703125	0.999974250793457	351.88201904296875	288.12652587890625	0.9466784000396729	634.1001586914062	235.46920776367188	0.00029602646827697754	370.1294860839844	178.18267822265625	0.001189112663269043	9	014
460	354.1026306152344	323.6696472167969	0.99774169921875	354.9315490722656	324.3052978515625	0.9711365699768066	645.6148071289062	211.54083251953125	0.00013682246208190918	352.5997314453125	218.53521728515625	2.866983413696289e-5	9	014
461	352.4982604980469	348.1053466796875	1.0	356.3278503417969	345.9920959472656	0.0004955828189849854	351.1761779785156	350.5125427246094	0.00042504072189331055	347.0287780761719	354.1335144042969	0.00022676587104797363	9	014
462	355.1816101074219	363.68963623046875	1.0	360.75347900390625	276.5019226074219	0.9949579238891602	649.23095703125	191.60028076171875	0.0007409751415252686	352.0115966796875	277.4205017089844	0.0001531541347503662	9	014
463	357.0959777832031	373.10247802734375	1.0	360.7956848144531	284.183837890625	0.9999954104423523	633.6602783203125	236.59474182128906	0.0001042485237121582	355.1176452636719	290.1112060546875	0.00012695789337158203	9	014
464	357.1714782714844	382.83563232421875	1.0	359.5600891113281	292.19476318359375	0.20469331741333008	634.3893432617188	236.1165771484375	0.0002308189868927002	641.142822265625	244.3999786376953	5.125999450683594e-5	9	014
465	357.0157165527344	390.18017578125	1.0	358.4352722167969	390.4115905761719	0.003571450710296631	645.86181640625	209.4481964111328	0.000308305025100708	353.1111145019531	303.5353088378906	0.0001067817211151123	9	014
466	357.8861083984375	392.9884948730469	1.0	368.3171691894531	298.5304260253906	0.9800269603729248	646.0591430664062	208.79800415039062	0.0013987421989440918	354.48248291015625	304.26165771484375	0.0001412034034729004	9	014
467	358.0609130859375	395.5392150878906	0.9999988079071045	368.9511413574219	301.29888916015625	0.9999964237213135	646.2325439453125	208.16461181640625	0.0002219080924987793	358.9879455566406	388.002197265625	6.848573684692383e-5	9	014
468	357.3205871582031	393.8596496582031	0.9999995827674866	375.9102783203125	291.7079162597656	1.0	649.4879150390625	192.45701599121094	0.0008764266967773438	370.7813415527344	292.6963195800781	0.00022733211517333984	9	014
469	357.50653076171875	395.41754150390625	0.9999973773956299	376.5787658691406	295.28900146484375	1.0	649.6660766601562	173.71688842773438	0.0006165206432342529	359.20355224609375	389.3108825683594	0.00016298890113830566	9	014
470	359.0918273925781	395.970947265625	0.9999999403953552	380.4568176269531	294.0552673339844	1.0	647.2791137695312	200.01611328125	0.0003053247928619385	359.43572998046875	388.5189514160156	0.00015401840209960938	9	014
471	357.95947265625	396.70843505859375	0.3591315448284149	381.30523681640625	297.1504821777344	0.9999997615814209	634.4048461914062	236.30648803710938	0.00022530555725097656	379.7218933105469	303.63165283203125	0.0001296699047088623	9	014
472	357.92791748046875	396.3554992675781	0.23708471655845642	384.37384033203125	296.7166442871094	0.9999997019767761	645.904052734375	211.2921142578125	0.0001525282859802246	384.137939453125	303.05169677734375	0.00010848045349121094	9	014
473	361.45953369140625	398.3527526855469	0.9926048517227173	385.5820007324219	301.2934875488281	0.8057845830917358	649.8631591796875	190.2533721923828	0.0004131495952606201	381.4734802246094	292.2857971191406	0.00044611096382141113	9	014
474	364.4269714355469	399.8846740722656	0.9986207485198975	387.5152893066406	294.66571044921875	1.0	648.3519897460938	188.4606475830078	0.0023763179779052734	381.49652099609375	301.9676208496094	0.00017082691192626953	9	014
475	365.8434753417969	399.6689147949219	0.998638391494751	388.6426696777344	299.6829833984375	0.9999992847442627	633.9561767578125	235.98721313476562	0.0003789067268371582	380.9756774902344	303.18365478515625	0.00018236041069030762	9	014
476	367.2304382324219	399.2037048339844	0.9999615550041199	390.6669616699219	297.7007141113281	1.0	648.0274658203125	206.64903259277344	0.0020593106746673584	383.6766052246094	296.1151428222656	0.00010102987289428711	9	014
477	368.2518615722656	399.733154296875	0.9998469352722168	392.1510925292969	297.6452941894531	1.0	392.79498291015625	299.64813232421875	0.0003820061683654785	384.13189697265625	303.78497314453125	0.00020301342010498047	9	014
478	370.9905090332031	399.1175537109375	1.0	392.65753173828125	298.22442626953125	0.9999986886978149	648.1719970703125	190.3199920654297	0.00030663609504699707	383.59912109375	304.6560974121094	0.00040152668952941895	9	014
479	372.5962219238281	399.0744323730469	0.9999996423721313	392.81304931640625	299.5829772949219	1.0	393.5914001464844	300.7395324707031	0.00019827485084533691	386.5284729003906	305.42449951171875	0.00032258033752441406	9	014
480	373.5755920410156	399.560791015625	0.9999998807907104	393.8714599609375	298.73699951171875	1.0	633.7357177734375	235.77734375	0.0007829666137695312	385.99249267578125	305.31927490234375	0.00022301077842712402	9	014
481	372.80914306640625	399.30126953125	0.9997654557228088	393.982177734375	302.6792907714844	0.9999953508377075	647.4310302734375	200.7896728515625	0.0002766847610473633	391.1878356933594	297.8219909667969	0.0002683401107788086	9	014
482	372.97412109375	397.90106201171875	0.993437647819519	395.1493835449219	300.52923583984375	1.0	396.8523864746094	299.95556640625	0.0005972683429718018	393.6252136230469	303.6374816894531	0.0003025829792022705	9	014
483	380.5254821777344	396.2109680175781	0.9999997615814209	397.6733703613281	303.8019104003906	0.9987170100212097	646.1968994140625	209.0774383544922	0.00025904178619384766	394.6581726074219	299.09063720703125	0.00020807981491088867	9	014
484	382.6161804199219	398.7947082519531	0.9045504331588745	395.0613098144531	302.9272766113281	1.0	391.3956604003906	307.5377197265625	0.00019147992134094238	385.66314697265625	308.2319030761719	0.0001607835292816162	9	014
485	385.2608337402344	398.50921630859375	0.9999976754188538	395.4085388183594	303.32208251953125	0.9999861717224121	646.20703125	210.84217834472656	0.00040036439895629883	383.91180419921875	309.7445373535156	0.0001474618911743164	9	014
486	387.7160339355469	399.73004150390625	0.999901533126831	398.1357727050781	299.56817626953125	1.0	647.0576171875	200.30133056640625	0.0013256371021270752	394.4025573730469	302.14453125	0.00010269880294799805	9	014
487	388.22943115234375	397.83123779296875	1.0	399.4302978515625	297.3288879394531	0.9999998807907104	393.3642883300781	305.2281799316406	8.603930473327637e-5	384.696533203125	306.1265869140625	0.0003141164779663086	9	014
488	388.3718566894531	397.6518859863281	1.0	399.28662109375	298.34808349609375	0.9999986886978149	634.1942749023438	236.1980743408203	0.0003133118152618408	387.3691101074219	306.5950927734375	0.00026702880859375	9	014
489	389.39678955078125	398.79852294921875	0.9999998807907104	395.07696533203125	305.50018310546875	0.05337575078010559	632.3983154296875	232.0123748779297	0.0018529891967773438	621.522216796875	235.71868896484375	0.00015214085578918457	9	014
490	390.01104736328125	398.4840087890625	1.0	397.41552734375	304.3018493652344	0.9661892652511597	403.34765625	305.9243469238281	0.00013440847396850586	385.6229553222656	307.9698486328125	0.00037026405334472656	9	014
491	390.5928649902344	397.8862609863281	1.0	398.044921875	302.4986267089844	0.6824911236763	633.9838256835938	235.1312713623047	0.0005432069301605225	391.07073974609375	387.2820739746094	6.303191184997559e-5	9	014
492	391.288330078125	399.1263732910156	0.9999999403953552	396.72271728515625	298.2091064453125	0.9999986886978149	648.22314453125	191.15562438964844	0.0009039640426635742	640.288818359375	245.16571044921875	0.00010064244270324707	9	014
493	391.7769470214844	397.96600341796875	0.9999998211860657	402.34442138671875	296.2537536621094	0.9997665882110596	646.2387084960938	208.49237060546875	0.0002365708351135254	391.4540710449219	387.73016357421875	6.464123725891113e-5	9	014
494	392.03399658203125	398.9126281738281	0.9999997615814209	402.7787170410156	293.835205078125	1.0	634.6405029296875	237.07720947265625	0.0005232393741607666	639.0568237304688	243.55758666992188	0.00014352798461914062	9	014
495	392.1457214355469	397.06158447265625	0.9999632835388184	400.03564453125	307.6121520996094	0.024292856454849243	633.780029296875	236.1179962158203	6.338953971862793e-5	391.6272888183594	388.227783203125	4.792213439941406e-5	9	014
496	392.58966064453125	399.3280029296875	0.9999929666519165	399.86846923828125	302.8292236328125	0.9753515720367432	649.5030517578125	193.10354614257812	0.00019115209579467773	387.057861328125	308.2582092285156	6.461143493652344e-5	9	014
497	391.68695068359375	398.2904968261719	0.9999998807907104	397.6490783691406	306.0476379394531	0.01318591833114624	634.3133544921875	235.77236938476562	0.00047343969345092773	391.78961181640625	388.3689270019531	8.77678394317627e-5	9	014
498	392.4316101074219	399.0547790527344	0.9843551516532898	399.7046203613281	306.58251953125	0.9999800324440002	645.6123657226562	202.96507263183594	0.0009199380874633789	388.0982666015625	309.2149963378906	0.0001989305019378662	9	014
499	392.298095703125	398.9200439453125	0.999858558177948	402.6058044433594	300.8242492675781	0.9999962449073792	634.2510986328125	235.22640991210938	0.0003230869770050049	397.062255859375	303.0302734375	7.140636444091797e-5	9	014
500	393.6378479003906	398.25244140625	0.9999992251396179	399.41351318359375	303.29949951171875	0.8156755566596985	645.6017456054688	210.40260314941406	0.0006965100765228271	391.83734130859375	388.8790588378906	8.52346420288086e-5	9	014
501	392.6304016113281	398.1525573730469	0.9993631839752197	403.2445373535156	304.2904968261719	0.983187198638916	648.09326171875	192.599365234375	0.0006273388862609863	392.59063720703125	390.5066223144531	8.365511894226074e-5	9	014
502	393.24884033203125	398.44866943359375	0.9999653100967407	402.4066162109375	304.5999450683594	0.0102463960647583	645.6980590820312	208.47158813476562	0.0004277527332305908	392.37567138671875	389.4106140136719	7.69197940826416e-5	9	014
503	393.6255187988281	398.83355712890625	0.9999589920043945	401.7232360839844	304.20782470703125	0.5690954923629761	646.1288452148438	210.2200469970703	5.5223703384399414e-5	392.3680725097656	389.482421875	6.988644599914551e-5	9	014
504	393.3777770996094	397.8038024902344	0.9999995231628418	402.41998291015625	306.6433410644531	0.9944063425064087	633.9165649414062	236.8090362548828	0.00019627809524536133	386.75341796875	309.2665710449219	8.19861888885498e-5	9	014
505	392.6844482421875	397.84808349609375	0.9999997019767761	402.3706970214844	311.735107421875	0.01723542809486389	634.8216552734375	237.99342346191406	0.00018104910850524902	640.7647094726562	245.5707550048828	0.00014886260032653809	9	014
506	392.5775451660156	399.1423034667969	0.9999935626983643	403.4295959472656	301.3651428222656	0.9999990463256836	634.6962280273438	235.35562133789062	0.0006181299686431885	639.582763671875	242.22738647460938	0.0001385807991027832	9	014
507	392.5760192871094	398.31280517578125	0.9999939203262329	402.9300537109375	303.6226806640625	0.9999997615814209	648.2477416992188	191.01837158203125	0.0003186166286468506	404.544677734375	296.91412353515625	9.733438491821289e-5	9	014
508	393.8983459472656	398.40289306640625	0.9980543851852417	402.49896240234375	305.5778503417969	0.9982669353485107	633.8084106445312	235.5809326171875	0.00014013051986694336	392.94903564453125	389.4528503417969	8.100271224975586e-5	9	014
509	393.41473388671875	398.3019714355469	0.9997018575668335	402.64556884765625	304.5450134277344	1.0	648.4805908203125	192.05482482910156	0.0003902316093444824	392.7948303222656	389.7933349609375	8.07344913482666e-5	9	014
510	393.8126525878906	398.27362060546875	0.999024510383606	400.649658203125	307.03631591796875	0.9999814033508301	645.0914306640625	209.56716918945312	0.0004201531410217285	392.3059997558594	389.74267578125	0.0001328587532043457	9	014
511	393.3283996582031	398.6671447753906	0.9999535083770752	404.67041015625	304.6226501464844	0.9999683499336243	646.4020385742188	210.9701385498047	0.00021028518676757812	392.24005126953125	389.953369140625	8.469820022583008e-5	9	014
512	392.1107482910156	398.1422424316406	0.9999991059303284	404.2279357910156	300.4595642089844	1.0	650.307373046875	170.01576232910156	0.00044798851013183594	404.82720947265625	297.5343322753906	0.00010028481483459473	9	014
513	392.68365478515625	398.81121826171875	0.9999939203262329	406.9625549316406	301.21063232421875	0.9999990463256836	634.2846069335938	237.17649841308594	0.0004012584686279297	411.64654541015625	302.19708251953125	0.00015437602996826172	9	014
514	392.6093444824219	398.8770446777344	0.9999945163726807	403.7352600097656	301.87213134765625	0.9999998807907104	648.3180541992188	193.51388549804688	0.0007654726505279541	403.7423400878906	297.3058166503906	0.00011789798736572266	9	014
515	393.07342529296875	397.8492126464844	0.9999958872795105	403.337158203125	305.90228271484375	0.995430588722229	646.6992797851562	208.0586395263672	0.00022235512733459473	391.99853515625	390.39337158203125	8.791685104370117e-5	9	014
516	394.0016784667969	398.3168029785156	0.9999793767929077	402.783935546875	309.8412170410156	0.9133516550064087	648.8353271484375	190.1903076171875	0.00015431642532348633	640.3016967773438	246.29327392578125	0.00020259618759155273	9	014
517	394.3489685058594	398.2682800292969	0.9999833703041077	404.46124267578125	300.1770935058594	1.0	648.0892333984375	189.95669555664062	0.00025203824043273926	397.4145812988281	303.79705810546875	0.00015103816986083984	9	014
518	393.360595703125	398.693603515625	0.9965303540229797	402.5654296875	305.3124694824219	0.9998719096183777	648.6666870117188	192.2716064453125	0.0019288957118988037	406.983154296875	297.59051513671875	6.464123725891113e-5	9	014
519	394.0472412109375	398.71453857421875	0.9999896287918091	400.19189453125	307.10211181640625	0.9967289566993713	634.4452514648438	235.83712768554688	0.0006405115127563477	392.3731384277344	389.5162353515625	0.00011268258094787598	9	014
520	392.2505798339844	397.6006774902344	0.9999966621398926	404.2725524902344	305.33209228515625	0.9959638118743896	646.0169677734375	211.84231567382812	0.00040280818939208984	392.05169677734375	388.5284423828125	0.0001309216022491455	9	014
521	393.43499755859375	398.2487487792969	0.9999955892562866	403.21014404296875	304.9153747558594	0.9999903440475464	647.6973876953125	194.1332550048828	0.00018268823623657227	406.348388671875	297.1263732910156	0.00014337897300720215	9	014
522	394.4504089355469	398.282470703125	0.9999906420707703	402.17926025390625	303.0789794921875	1.0	646.5186767578125	201.71160888671875	0.002718299627304077	392.202880859375	389.6805725097656	0.0001266002655029297	9	014
523	394.5218505859375	398.55120849609375	0.9999725818634033	403.3247985839844	300.72308349609375	0.9999951124191284	647.0761108398438	191.31736755371094	0.00017565488815307617	404.656005859375	296.6556701660156	0.00012803077697753906	9	014
524	395.0172424316406	397.7226257324219	0.9999988079071045	404.4565734863281	304.3690185546875	0.9999997615814209	634.0858764648438	235.2211151123047	0.00028401613235473633	392.1907653808594	388.8182067871094	0.0001226365566253662	9	014
525	395.6771240234375	396.8690490722656	0.9999988079071045	401.7880859375	300.4045715332031	1.0	647.9183349609375	192.2833251953125	0.0003592967987060547	392.27923583984375	387.7720947265625	0.0001430213451385498	9	014
526	394.4427795410156	398.6190185546875	0.9998259544372559	401.8913879394531	303.8508605957031	0.9999867677688599	647.62158203125	191.0352783203125	0.0003902614116668701	392.2723388671875	388.3711853027344	8.764863014221191e-5	9	014
527	393.28814697265625	397.6367492675781	0.9999992251396179	400.87091064453125	302.6499328613281	1.0	645.7167358398438	211.79981994628906	0.0082322359085083	396.37939453125	303.9770202636719	0.0001163482666015625	9	014
528	393.4850769042969	399.2765197753906	0.9999229311943054	401.9572448730469	303.3127746582031	0.9999604225158691	648.5350952148438	190.65264892578125	0.00030490756034851074	392.0825500488281	390.5743103027344	0.0001792311668395996	9	014
529	394.2617492675781	397.47100830078125	0.9999983310699463	400.6742248535156	303.0764465332031	0.9999943971633911	634.3885498046875	235.4382781982422	0.0007116794586181641	391.8427734375	388.3174743652344	0.00010401010513305664	9	014
530	395.5681457519531	398.59344482421875	0.9999105334281921	401.93212890625	300.8746643066406	0.9999997019767761	645.8189086914062	208.8983917236328	0.0013710856437683105	396.90386962890625	303.864013671875	0.00014483928680419922	9	014
531	396.08258056640625	397.46142578125	0.9998270869255066	400.7582702636719	304.0986022949219	0.9995831251144409	649.434326171875	190.2059783935547	0.005386918783187866	395.0856018066406	298.5272521972656	7.456541061401367e-5	9	014
532	395.0754699707031	397.4179382324219	0.9999947547912598	401.9774475097656	305.7607421875	0.9999557137489319	645.8225708007812	208.5715789794922	0.002916395664215088	392.37738037109375	389.0210266113281	0.00011745095252990723	9	014
533	395.1861877441406	398.1123046875	0.9999713897705078	401.17022705078125	303.24951171875	0.9999915361404419	648.6453247070312	191.0720977783203	0.0008063614368438721	392.83209228515625	389.1968078613281	0.00010928511619567871	9	014
534	394.78558349609375	398.367431640625	0.9999994039535522	399.5757751464844	303.2618713378906	0.9929166436195374	644.710693359375	212.6730499267578	0.0003469884395599365	395.98638916015625	298.24365234375	5.9992074966430664e-5	9	014
535	394.0629577636719	398.37591552734375	0.9999865889549255	400.9018249511719	302.56622314453125	0.99958336353302	645.7471923828125	210.48715209960938	0.0002510547637939453	404.2064514160156	295.1961975097656	5.125999450683594e-5	9	014
536	394.2422180175781	397.6547546386719	0.9035866260528564	400.41546630859375	302.9270324707031	1.0	645.5065307617188	211.1719512939453	0.0014150440692901611	399.93634033203125	303.34075927734375	7.110834121704102e-5	9	014
537	393.685546875	398.60662841796875	0.47805652022361755	4.259507656097412	103.80509185791016	0.0002827644348144531	646.5712280273438	210.1593475341797	0.0008457601070404053	393.1228942871094	389.5643615722656	4.076957702636719e-5	9	014
538	402.92022705078125	326.27764892578125	0.36196577548980713	449.2599182128906	319.8658752441406	0.009702056646347046	647.9081420898438	190.298583984375	0.001832038164138794	640.2459716796875	243.7301483154297	7.456541061401367e-5	9	014
539	403.2769470214844	333.45916748046875	0.013953357934951782	449.01226806640625	321.5389404296875	0.9386116862297058	646.8131713867188	209.81494140625	3.573298454284668e-5	382.52716064453125	330.2066955566406	7.021427154541016e-5	9	014
540	399.5104675292969	352.36181640625	0.882291316986084	643.2108154296875	243.99595642089844	0.0002528727054595947	647.89697265625	193.67115783691406	0.0034473538398742676	641.287841796875	245.7386932373047	3.4868717193603516e-5	9	014
541	632.2863159179688	236.34315490722656	2.4586915969848633e-5	1.0423171520233154	97.49622344970703	0.00012415647506713867	640.4317626953125	228.30062866210938	0.00010061264038085938	639.9172973632812	241.7498016357422	3.108382225036621e-5	9	014
542	375.33935546875	344.1372985839844	1.0	414.6859436035156	379.9727783203125	0.0005015730857849121	648.6880493164062	188.5615997314453	0.00037986040115356445	361.1103820800781	337.5356750488281	7.832050323486328e-5	9	014
543	368.0880126953125	324.22039794921875	1.0	413.617919921875	380.3421630859375	0.9999999403953552	649.0359497070312	189.9815216064453	0.0003158748149871826	414.4679870605469	381.3581848144531	0.0002332627773284912	9	014
544	356.492431640625	311.820556640625	1.0	406.97723388671875	373.6983947753906	0.9999780654907227	645.0933227539062	209.0961456298828	0.00031641125679016113	401.51605224609375	375.17523193359375	8.970499038696289e-5	9	014
545	352.32073974609375	303.347412109375	1.0	402.0002746582031	373.32171630859375	1.0	645.9006958007812	211.3736572265625	0.0003317892551422119	345.7266845703125	295.0080871582031	6.541609764099121e-5	9	014
546	348.2084655761719	297.6230773925781	1.0	394.2890930175781	366.9104919433594	0.0033580362796783447	348.21630859375	300.0960693359375	0.00021085143089294434	348.0576477050781	304.904541015625	0.00016379356384277344	9	014
