# Supplementary material for: An automated feeding system for the African killifish reveals the impact of diet on lifespan and allows scalable assessment of associative learning
Source: eLife. 2022 Nov 10;11:e69008. doi: 10.7554/eLife.69008 (PMC9788828; doi:10.7554/eLife.69008)
Supplement: Figure 6—source data 2. [file elife-69008-fig6-data2.zip › Training Trajectories/t7_REC004DLC_resnet50_TrainAllTheThingsJun28shuffle1_1030000.csv]

bodyparts_coords	fishhead_x	fishhead_y	fishhead_likelihood	fishtail_x	fishtail_y	fishtail_likelihood	redlight_x	redlight_y	redlight_likelihood	fooddrop_x	fooddrop_y	fooddrop_likelihood	fishnum	recordingnum
0	248.34747314453125	417.24603271484375	0.01899862289428711	292.5146179199219	373.92999267578125	1.0	294.74462890625	372.9529113769531	9.208917617797852e-5	290.4970703125	380.3103332519531	4.604458808898926e-5	7	004
1	244.81582641601562	418.1097717285156	0.008906662464141846	282.94488525390625	377.2973937988281	0.9999998807907104	285.99969482421875	378.18878173828125	9.402632713317871e-5	281.1562805175781	380.2574157714844	9.313225746154785e-5	7	004
2	276.8414306640625	372.6927795410156	0.0017672479152679443	282.20709228515625	372.9219970703125	1.0	282.04443359375	372.91595458984375	0.00014284253120422363	272.3645324707031	375.1844787597656	3.8504600524902344e-5	7	004
3	275.61737060546875	371.6124572753906	0.00046512484550476074	280.14642333984375	368.9770812988281	1.0	648.2225341796875	222.09324645996094	0.0002256631851196289	272.7322998046875	371.4749450683594	8.00788402557373e-5	7	004
4	209.88421630859375	416.155517578125	1.0	272.2171936035156	365.4009094238281	1.0	272.080078125	364.98382568359375	7.957220077514648e-5	275.5774230957031	360.6943359375	9.769201278686523e-5	7	004
5	197.72763061523438	420.0367736816406	0.845440685749054	260.63275146484375	374.01116943359375	1.0	649.198974609375	221.4807891845703	0.00015208125114440918	253.47108459472656	375.3396911621094	2.047419548034668e-5	7	004
6	259.4971923828125	373.02496337890625	0.0002944469451904297	255.0568084716797	375.1259460449219	1.0	260.8542785644531	373.8569030761719	8.505582809448242e-5	255.42498779296875	372.71966552734375	0.00012883543968200684	7	004
7	256.16387939453125	371.7745666503906	0.0012236833572387695	251.68704223632812	373.3094482421875	1.0	248.98828125	376.4140319824219	0.0003777742385864258	254.01907348632812	375.4604187011719	3.758072853088379e-5	7	004
8	243.73487854003906	385.82818603515625	0.0002053976058959961	241.9672088623047	378.1434326171875	1.0	245.22393798828125	378.1422119140625	4.89652156829834e-5	244.1416015625	382.7781982421875	3.5434961318969727e-5	7	004
9	216.72454833984375	374.9087829589844	0.009799540042877197	216.57797241210938	375.0012512207031	0.9999829530715942	215.40603637695312	375.56927490234375	0.00013327598571777344	216.6929473876953	371.8603820800781	9.47713851928711e-6	7	004
10	1.0976905822753906	300.97515869140625	7.450580596923828e-6	208.87464904785156	374.9674072265625	5.9604644775390625e-5	648.1282958984375	154.00025939941406	8.723139762878418e-5	413.41668701171875	4.896605968475342	3.6656856536865234e-6	7	004
11	162.4495391845703	366.76611328125	0.005498290061950684	164.38626098632812	363.0041198730469	0.9039614200592041	160.90296936035156	362.7345886230469	7.390975952148438e-5	163.54983520507812	359.7477111816406	0.00010687112808227539	7	004
12	160.43878173828125	357.26849365234375	0.0005711615085601807	150.19976806640625	359.8158874511719	1.0	648.0360717773438	331.99615478515625	3.7997961044311523e-5	157.87957763671875	355.4140319824219	4.3064355850219727e-5	7	004
13	121.49595642089844	359.6868591308594	0.0003274977207183838	130.9381866455078	359.10540771484375	1.0	131.81158447265625	361.5819396972656	8.809566497802734e-5	124.49859619140625	365.60369873046875	3.9070844650268555e-5	7	004
14	116.30291748046875	358.69927978515625	0.004431933164596558	121.9835205078125	357.4320983886719	1.0	128.63348388671875	356.9471435546875	7.337331771850586e-5	124.1868896484375	354.985595703125	0.00010225176811218262	7	004
15	93.48316955566406	360.95294189453125	9.882450103759766e-5	91.99205780029297	362.0455017089844	0.006237328052520752	648.5809936523438	109.6091079711914	5.644559860229492e-5	89.68770599365234	359.9837341308594	4.51207160949707e-5	7	004
16	74.16669464111328	357.5508728027344	0.0008646845817565918	73.27083587646484	357.9904479980469	0.003497511148452759	649.6491088867188	218.21633911132812	5.9664249420166016e-5	1.1464219093322754	397.5632629394531	1.6063451766967773e-5	7	004
17	3.017521619796753	398.1151428222656	1.0311603546142578e-5	3.566885471343994	378.3724365234375	8.52346420288086e-6	648.2070922851562	235.12738037109375	8.046627044677734e-6	-0.6488475799560547	331.5276794433594	1.3113021850585938e-6	7	004
18	23.821826934814453	366.9635314941406	0.000893324613571167	27.25989532470703	359.1634216308594	7.966160774230957e-5	6.056419372558594	375.1001281738281	4.0978193283081055e-5	2.238136053085327	351.76434326171875	7.11977481842041e-5	7	004
19	2.2093820571899414	393.8742370605469	7.11679458618164e-5	4.157537937164307	355.9394836425781	0.0001361072063446045	641.6708374023438	7.501827239990234	1.4275312423706055e-5	1.412792682647705	351.8126525878906	0.00012698769569396973	7	004
20	1.6231114864349365	353.3357849121094	1.1354684829711914e-5	1.6905498504638672	361.10821533203125	0.0001329481601715088	647.183349609375	107.84068298339844	1.65402889251709e-5	414.1423645019531	4.24428653717041	1.817941665649414e-6	7	004
21	17.242765426635742	385.69598388671875	0.959713876247406	14.260686874389648	386.6768493652344	0.842820405960083	13.501255989074707	385.4966125488281	0.00015303492546081543	5.344931602478027	389.9313659667969	0.0006554722785949707	7	004
22	21.42314910888672	385.28692626953125	0.024893909692764282	22.7394962310791	383.2204284667969	0.9983050227165222	6.8265380859375	389.296875	0.000261157751083374	5.925146102905273	391.60308837890625	0.0004528164863586426	7	004
23	5.963335990905762	393.69598388671875	1.0073184967041016e-5	31.723962783813477	383.0258483886719	0.00034686923027038574	647.639404296875	172.89114379882812	2.2798776626586914e-5	620.7904052734375	1.5220270156860352	2.771615982055664e-6	7	004
24	7.171463966369629	394.0229797363281	5.6803226470947266e-5	31.817224502563477	379.3533630371094	0.9474313259124756	8.251116752624512	383.30926513671875	3.585219383239746e-5	6.025131702423096	377.748779296875	3.135204315185547e-5	7	004
25	530.045166015625	212.62606811523438	9.128451347351074e-5	16.86968231201172	369.939453125	0.0827873945236206	529.07763671875	208.49325561523438	1.0	525.8564453125	208.5067138671875	0.00037980079650878906	7	004
26	5.271385192871094	354.41986083984375	9.605288505554199e-5	19.89705467224121	369.79754638671875	0.07078173756599426	529.332763671875	208.3010711669922	1.0	527.3378295898438	207.13587951660156	0.0002830028533935547	7	004
27	6.5389604568481445	392.869873046875	0.00029906630516052246	28.246782302856445	368.3003234863281	1.0	528.8358154296875	207.8188934326172	1.0	526.3662719726562	206.986328125	0.0003609657287597656	7	004
28	530.177978515625	212.79391479492188	0.0001036226749420166	34.07304000854492	359.1266174316406	0.9904501438140869	529.2265014648438	208.1952667236328	1.0	527.5009155273438	209.8707275390625	0.0003433823585510254	7	004
29	529.7293090820312	212.8470458984375	9.077787399291992e-5	37.86043167114258	358.1025085449219	0.11999359726905823	528.8413696289062	208.53823852539062	1.0	527.0771484375	207.7056884765625	0.0003052353858947754	7	004
30	530.1212158203125	212.58743286132812	8.147954940795898e-5	528.3258056640625	210.21238708496094	5.1587820053100586e-5	529.0216674804688	208.16336059570312	1.0	524.9989624023438	208.32272338867188	0.00020039081573486328	7	004
31	530.3162231445312	212.59828186035156	0.00012117624282836914	46.936256408691406	355.69091796875	0.0001291036605834961	528.7279663085938	207.76976013183594	1.0	527.7160034179688	209.09292602539062	0.0003432631492614746	7	004
32	62.22893524169922	377.4617614746094	0.022492915391921997	528.6414794921875	209.86233520507812	7.173418998718262e-5	528.8668823242188	208.4617919921875	1.0	527.3989868164062	209.5979461669922	0.0005946159362792969	7	004
33	59.603126525878906	373.6732177734375	0.0020919442176818848	529.4017333984375	209.84429931640625	4.363059997558594e-5	529.4013671875	207.97219848632812	1.0	528.2557373046875	210.09129333496094	0.0002428591251373291	7	004
34	530.3976440429688	213.01535034179688	7.894635200500488e-5	529.5205688476562	210.3046875	5.3495168685913086e-5	529.2725219726562	208.47865295410156	1.0	527.8231201171875	210.3163604736328	0.0003133714199066162	7	004
35	62.21476745605469	373.251220703125	0.0004610717296600342	527.8729858398438	210.36856079101562	6.431341171264648e-5	528.4508056640625	208.05125427246094	1.0	526.606689453125	207.10604858398438	0.00041928887367248535	7	004
36	530.5802612304688	212.45692443847656	0.00011339783668518066	526.023193359375	210.00021362304688	7.602572441101074e-5	529.3350219726562	207.67959594726562	1.0	528.2168579101562	209.54640197753906	0.00040084123611450195	7	004
37	529.955810546875	212.60604858398438	0.0001099705696105957	528.0017700195312	210.19883728027344	5.093216896057129e-5	528.3955688476562	207.92835998535156	1.0	526.5571899414062	207.0419921875	0.00037211179733276367	7	004
38	530.131103515625	212.5956573486328	7.75456428527832e-5	528.5842895507812	209.86029052734375	3.281235694885254e-5	528.87255859375	207.95242309570312	1.0	527.550537109375	209.67530822753906	0.00021952390670776367	7	004
39	530.1119995117188	212.6483917236328	8.627772331237793e-5	637.9440307617188	5.127228736877441	6.41942024230957e-5	528.852783203125	207.90103149414062	1.0	527.6632080078125	209.61138916015625	0.0002894103527069092	7	004
40	66.30399322509766	379.4593200683594	0.018684208393096924	527.8390502929688	210.42880249023438	5.6356191635131836e-5	528.8771362304688	208.0486297607422	1.0	527.2099609375	209.8900604248047	0.0003261268138885498	7	004
41	66.72969055175781	378.30047607421875	0.007664471864700317	528.9937133789062	210.1108856201172	5.2809715270996094e-5	529.39892578125	207.78213500976562	1.0	527.7673950195312	209.5299835205078	0.0003489255905151367	7	004
42	65.28035736083984	379.71923828125	0.9985752105712891	527.8475952148438	208.7979736328125	5.030632019042969e-5	528.8975830078125	208.20758056640625	1.0	527.5326538085938	209.30230712890625	0.00027611851692199707	7	004
43	65.50566101074219	379.54241943359375	0.9999744892120361	528.153076171875	210.0321807861328	5.3882598876953125e-5	528.658935546875	207.7138214111328	1.0	527.4667358398438	209.53125	0.0002734363079071045	7	004
44	64.70828247070312	379.49798583984375	0.987025260925293	528.416015625	210.5886688232422	5.4329633712768555e-5	528.6773071289062	208.0695037841797	1.0	527.1700439453125	207.3140106201172	0.00033411383628845215	7	004
45	64.60143280029297	379.0674743652344	0.04160609841346741	524.9353637695312	210.78302001953125	5.689263343811035e-5	528.6974487304688	208.21353149414062	1.0	526.990478515625	209.77627563476562	0.0004589259624481201	7	004
46	62.852413177490234	377.7210388183594	0.9999936819076538	528.4692993164062	209.21249389648438	6.461143493652344e-5	528.9667358398438	207.3645477294922	1.0	527.0729370117188	206.09542846679688	0.0002549886703491211	7	004
47	62.46052932739258	378.3441467285156	0.9999991655349731	528.8245239257812	210.1487579345703	4.464387893676758e-5	529.0057373046875	208.3865509033203	1.0	58.71210861206055	370.42578125	0.0007016360759735107	7	004
48	63.18703842163086	379.6396179199219	0.9999988079071045	68.80345153808594	379.1489562988281	8.344650268554688e-5	529.2106323242188	207.52816772460938	1.0	59.203704833984375	373.4397277832031	0.002428025007247925	7	004
49	63.02231216430664	380.05780029296875	0.9999972581863403	67.99947357177734	379.2860412597656	9.045004844665527e-5	528.9561157226562	208.57058715820312	1.0	59.43998336791992	373.5015869140625	0.004846662282943726	7	004
50	63.30878448486328	379.3290100097656	0.9999911785125732	529.088134765625	209.75962829589844	5.4836273193359375e-5	528.7589721679688	208.01242065429688	1.0	59.03082275390625	371.9979248046875	0.0005208849906921387	7	004
51	61.62751388549805	379.4413757324219	0.9999992251396179	67.85409545898438	379.3946533203125	0.00024431943893432617	528.6768188476562	208.0106658935547	1.0	57.80425262451172	373.3520812988281	0.01288864016532898	7	004
52	62.07097625732422	379.0827941894531	1.0	68.71575164794922	379.4671630859375	0.0002561211585998535	528.7882080078125	207.79531860351562	1.0	56.62513732910156	372.1502380371094	0.008482486009597778	7	004
53	60.39030456542969	380.1096496582031	0.9999898672103882	58.21710205078125	381.2978210449219	0.0001939535140991211	528.830322265625	208.5739288330078	1.0	57.2671012878418	374.134033203125	0.007643908262252808	7	004
54	59.07172775268555	380.8005065917969	0.9999951124191284	66.67790222167969	380.3688659667969	0.0003045797348022461	528.8822021484375	208.26414489746094	1.0	56.49175262451172	374.399169921875	0.017822057008743286	7	004
55	60.240386962890625	379.51397705078125	0.9999988079071045	67.54650115966797	379.8170166015625	0.00029775500297546387	529.253173828125	209.15721130371094	1.0	55.253726959228516	370.30181884765625	0.009323149919509888	7	004
56	58.8020133972168	380.3831481933594	0.9930657148361206	64.05146026611328	377.0837707519531	0.002529144287109375	529.1270141601562	207.70211791992188	1.0	56.467079162597656	375.44732666015625	0.01817306876182556	7	004
57	60.072566986083984	378.8269348144531	0.9953405857086182	64.1666259765625	376.71044921875	0.002404510974884033	528.192626953125	207.91766357421875	1.0	56.0384521484375	374.53863525390625	0.017273813486099243	7	004
58	59.20229721069336	380.103515625	0.9292116165161133	63.080833435058594	376.611572265625	0.0012043416500091553	528.4577026367188	208.41188049316406	1.0	55.003700256347656	373.29742431640625	0.006850481033325195	7	004
59	61.8572998046875	379.54656982421875	0.9942259788513184	64.64175415039062	377.36279296875	0.07028922438621521	529.7579345703125	208.25282287597656	1.0	56.04734802246094	375.3448486328125	0.006438553333282471	7	004
60	61.78886032104492	379.0535583496094	0.9999949932098389	65.73821258544922	376.95855712890625	0.0029834210872650146	528.5716552734375	207.98973083496094	1.0	55.45365905761719	373.7080993652344	0.017949312925338745	7	004
61	62.35768508911133	378.3592834472656	0.24471446871757507	64.0475845336914	375.7781066894531	0.8024890422821045	529.6251831054688	208.08065795898438	1.0	56.179344177246094	373.9302978515625	0.0008932054042816162	7	004
62	62.9008674621582	378.0032958984375	0.9999486804008484	65.23246765136719	376.66156005859375	0.03468453884124756	529.3828125	208.25234985351562	1.0	55.438926696777344	373.55804443359375	0.0018389225006103516	7	004
63	60.70677185058594	381.71630859375	0.9838383197784424	62.752864837646484	380.64697265625	0.1491076946258545	529.4140014648438	208.4245147705078	1.0	56.24837875366211	375.79296875	0.002137124538421631	7	004
64	62.00641632080078	379.77166748046875	0.999721884727478	66.57947540283203	380.2507629394531	0.0007314682006835938	529.070068359375	208.031005859375	1.0	55.3416633605957	375.13629150390625	0.00949355959892273	7	004
65	61.47574996948242	380.5	0.2901228368282318	34.00556945800781	352.06915283203125	0.006186813116073608	529.3372192382812	208.40011596679688	1.0	54.93570327758789	372.9449157714844	0.00043967366218566895	7	004
66	60.910499572753906	379.0157470703125	0.8804999589920044	62.48329544067383	376.97894287109375	0.0008663833141326904	528.7044067382812	208.5545654296875	1.0	54.29902267456055	374.52313232421875	0.0031615793704986572	7	004
67	49.386268615722656	366.0973815917969	0.984554648399353	50.085174560546875	367.7174072265625	0.00587010383605957	528.6801147460938	208.20260620117188	1.0	526.8538208007812	207.1051788330078	0.0003732740879058838	7	004
68	530.3945922851562	212.61459350585938	7.706880569458008e-5	528.991943359375	209.8086395263672	4.2766332626342773e-5	529.075927734375	207.9581756591797	1.0	527.8568725585938	209.8546905517578	0.00021275877952575684	7	004
69	49.49697494506836	357.9491271972656	0.0020036697387695312	51.31733703613281	358.1148376464844	0.9346637725830078	528.7054443359375	207.93292236328125	1.0	527.8496704101562	209.7703399658203	0.0002766549587249756	7	004
70	529.7006225585938	212.6592559814453	9.623169898986816e-5	65.17615509033203	366.5654296875	0.02526959776878357	528.0882568359375	207.77076721191406	1.0	526.5169677734375	207.04925537109375	0.0004126429557800293	7	004
71	530.6799926757812	212.3240966796875	7.703900337219238e-5	67.36750793457031	362.55780029296875	0.9560474157333374	529.2899169921875	207.5008544921875	1.0	528.20654296875	209.00173950195312	0.0003427267074584961	7	004
72	529.8896484375	213.0509490966797	5.644559860229492e-5	78.63973236083984	368.0709533691406	4.780292510986328e-5	528.7011108398438	208.30862426757812	1.0	526.8914794921875	207.98622131347656	0.0004044771194458008	7	004
73	530.4949951171875	212.68075561523438	6.788969039916992e-5	81.69003295898438	356.1402893066406	1.0	529.4114990234375	207.82107543945312	1.0	78.49700927734375	356.34063720703125	0.013288617134094238	7	004
74	530.2110595703125	212.58053588867188	9.766221046447754e-5	96.75131225585938	355.1426086425781	0.23676526546478271	528.6770629882812	207.80300903320312	1.0	527.6475830078125	209.4827880859375	0.0002764463424682617	7	004
75	123.191650390625	368.1086730957031	0.9999995827674866	101.6263656616211	343.62579345703125	1.0	529.0298461914062	207.64404296875	1.0	109.43221282958984	353.2919921875	0.0010090470314025879	7	004
76	122.415771484375	363.6650085449219	0.000595778226852417	108.83142852783203	351.4200744628906	0.9993129372596741	529.1687622070312	207.61680603027344	1.0	105.01166534423828	350.8173828125	0.0007079243659973145	7	004
77	132.4181365966797	365.41046142578125	0.11929464340209961	113.36566162109375	347.096435546875	0.9999947547912598	528.3651733398438	207.50662231445312	1.0	109.93081665039062	355.620361328125	0.008683651685714722	7	004
78	137.70152282714844	365.8448791503906	0.2366425096988678	111.58767700195312	342.7293395996094	1.0	528.7346801757812	207.80088806152344	1.0	109.44243621826172	343.8060302734375	0.0015513300895690918	7	004
79	120.61842346191406	345.66070556640625	0.0003757774829864502	118.47648620605469	348.33648681640625	1.0	529.3379516601562	208.0298614501953	1.0	117.27120208740234	349.6763916015625	0.0034238100051879883	7	004
80	131.17454528808594	342.2727355957031	0.00011551380157470703	122.10640716552734	344.1954040527344	1.0	528.9795532226562	208.330322265625	1.0	121.10640716552734	347.7645568847656	0.0015729069709777832	7	004
81	130.08253479003906	340.4217224121094	0.00039714574813842773	124.63668060302734	341.1814880371094	1.0	528.8539428710938	208.2899932861328	1.0	124.042724609375	344.50823974609375	0.0012090504169464111	7	004
82	156.0222930908203	355.63348388671875	0.6017298698425293	129.39585876464844	339.4258728027344	1.0	528.01025390625	207.68971252441406	1.0	127.87152099609375	340.36572265625	0.0023672282695770264	7	004
83	160.2491455078125	357.0458679199219	0.04556399583816528	135.59507751464844	336.2395324707031	1.0	528.9750366210938	207.67283630371094	1.0	527.503662109375	206.23678588867188	0.0002668797969818115	7	004
84	161.40789794921875	357.73931884765625	0.9303010702133179	140.5950469970703	335.555419921875	0.9944130182266235	528.815673828125	207.4864959716797	1.0	527.4993896484375	209.7885284423828	0.00041362643241882324	7	004
85	162.6673583984375	355.5013427734375	0.999696671962738	144.3101348876953	334.929443359375	0.9999679327011108	528.7659912109375	208.24656677246094	1.0	527.4108276367188	206.78688049316406	0.00040343403816223145	7	004
86	164.39962768554688	355.3626403808594	0.9965428113937378	145.91085815429688	333.7938232421875	0.9999964237213135	528.32666015625	207.99070739746094	1.0	527.3295288085938	210.00372314453125	0.0005093514919281006	7	004
87	165.5015411376953	353.86138916015625	0.9253277778625488	149.23460388183594	330.1428527832031	0.9999626874923706	529.39501953125	208.2626953125	1.0	527.56787109375	209.44215393066406	0.0002474784851074219	7	004
88	166.83815002441406	353.1582336425781	0.9908832311630249	152.48216247558594	324.0413513183594	1.0	528.6515502929688	207.3949737548828	1.0	526.6959838867188	207.02099609375	0.0005078315734863281	7	004
89	170.81614685058594	352.8748779296875	1.0	158.1843719482422	318.5339050292969	0.9999982118606567	529.3875732421875	208.29751586914062	1.0	159.66331481933594	323.4285888671875	0.001442939043045044	7	004
90	177.6219940185547	354.6656494140625	0.9648099541664124	155.16995239257812	330.50701904296875	0.9999992251396179	529.5596923828125	207.8192138671875	1.0	527.9970092773438	209.85687255859375	0.00039070844650268555	7	004
91	188.26339721679688	352.17169189453125	0.999936580657959	163.3450927734375	322.5765380859375	1.0	528.74462890625	208.2119903564453	1.0	526.8267822265625	207.32139587402344	0.00047704577445983887	7	004
92	194.7451629638672	352.71392822265625	0.06528949737548828	171.76596069335938	332.17535400390625	0.9999992847442627	528.6212158203125	208.09361267089844	1.0	526.7325439453125	206.92039489746094	0.0003522634506225586	7	004
93	206.76852416992188	350.4371337890625	0.6692163944244385	178.0331573486328	324.5285949707031	1.0	528.895751953125	207.59988403320312	1.0	526.8757934570312	206.42153930664062	0.0003574490547180176	7	004
94	209.3166961669922	348.4676818847656	0.9887924194335938	186.69879150390625	331.4486389160156	1.0	528.64453125	208.5040283203125	1.0	526.6431884765625	210.18882751464844	0.000524669885635376	7	004
95	214.2285614013672	346.4156188964844	0.7933000326156616	193.8299560546875	330.5278625488281	0.9999999403953552	528.7407836914062	207.2801513671875	1.0	526.8179931640625	206.8233184814453	0.0003828704357147217	7	004
96	223.30584716796875	343.66802978515625	0.9999998807907104	194.1248779296875	320.092041015625	1.0	528.6695556640625	207.94534301757812	1.0	204.5558319091797	328.11517333984375	0.0005818307399749756	7	004
97	229.4857940673828	349.9971008300781	0.9999994039535522	203.633544921875	320.5003967285156	1.0	529.1591186523438	207.74325561523438	1.0	206.1820068359375	329.9825744628906	0.00036644935607910156	7	004
98	241.83221435546875	347.6940612792969	0.9999998807907104	205.56275939941406	310.1734924316406	1.0	528.8998413085938	208.51368713378906	1.0	527.4437255859375	207.4793243408203	0.0003083944320678711	7	004
99	255.97628784179688	346.618896484375	0.9992550015449524	217.39056396484375	314.9942932128906	1.0	528.692138671875	207.2344970703125	1.0	525.19580078125	204.45791625976562	0.00022733211517333984	7	004
100	267.2080383300781	344.49114990234375	0.9999990463256836	225.193359375	302.3836364746094	1.0	529.0748291015625	207.42247009277344	1.0	528.0260620117188	209.5724639892578	0.0005857646465301514	7	004
101	273.2749938964844	343.19061279296875	0.9999988079071045	228.0735321044922	297.90704345703125	1.0	528.9442138671875	208.12161254882812	1.0	527.4607543945312	210.02011108398438	0.0004017353057861328	7	004
102	276.9033508300781	342.172119140625	1.0	230.35118103027344	292.0070495605469	1.0	529.7587890625	207.77696228027344	1.0	227.5715789794922	293.8695983886719	0.00022220611572265625	7	004
103	278.035888671875	342.33697509765625	1.0	233.23316955566406	290.38739013671875	1.0	529.158935546875	207.73477172851562	1.0	527.5775146484375	209.0298309326172	0.00026914477348327637	7	004
104	278.6895751953125	342.3524475097656	1.0	237.1575469970703	287.86529541015625	1.0	529.0595703125	208.0297393798828	1.0	528.1797485351562	210.010498046875	0.0003414154052734375	7	004
105	278.1518859863281	341.5941162109375	1.0	238.3507843017578	288.435791015625	1.0	529.0619506835938	207.90203857421875	1.0	240.2412109375	288.5481262207031	0.00038170814514160156	7	004
106	278.31256103515625	341.9920959472656	1.0	242.15093994140625	288.4185791015625	1.0	528.929443359375	207.61712646484375	1.0	527.068115234375	209.7721710205078	0.0007052123546600342	7	004
107	278.03167724609375	342.3069763183594	1.0	240.9757843017578	288.06353759765625	1.0	528.9503173828125	207.55532836914062	1.0	241.08892822265625	287.73541259765625	0.00039196014404296875	7	004
108	278.2322692871094	341.8643798828125	1.0	240.93931579589844	287.6199645996094	1.0	528.2703247070312	207.50811767578125	1.0	527.5884399414062	209.95004272460938	0.0004450976848602295	7	004
109	278.9430847167969	341.3095703125	0.9999998807907104	239.6004180908203	287.8456115722656	1.0	528.8967895507812	208.38429260253906	1.0	240.743408203125	287.7299499511719	0.000604093074798584	7	004
110	277.5470886230469	341.0047912597656	0.9999997615814209	240.62899780273438	286.6141357421875	1.0	528.553466796875	207.6577606201172	1.0	526.7599487304688	209.7145233154297	0.0004552900791168213	7	004
111	277.3494567871094	340.1944885253906	1.0	241.76487731933594	285.0389404296875	1.0	529.196533203125	207.8863983154297	1.0	527.9179077148438	209.7609100341797	0.00039967894554138184	7	004
112	276.1994934082031	338.0909729003906	0.9999998807907104	247.16261291503906	288.3076171875	1.0	528.8196411132812	207.8997802734375	1.0	527.3251953125	207.1688232421875	0.0004343092441558838	7	004
113	278.4120788574219	327.9080810546875	0.8566077947616577	250.78305053710938	297.7657775878906	0.8791601657867432	528.9967651367188	207.83985900878906	1.0	525.4856567382812	205.19219970703125	0.00023546814918518066	7	004
114	288.3999938964844	340.10870361328125	0.8556433320045471	252.5778045654297	302.5163879394531	0.9999997615814209	528.5823974609375	208.13485717773438	1.0	248.22891235351562	296.9881591796875	0.00026473402976989746	7	004
115	295.888916015625	337.4123229980469	0.9999967813491821	259.9826354980469	309.4572448730469	1.0	528.7821044921875	208.439453125	1.0	527.4103393554688	210.3017120361328	0.0004776120185852051	7	004
116	303.419189453125	349.4577941894531	0.9509440660476685	272.2816162109375	323.71588134765625	0.9999681711196899	528.7418823242188	208.26939392089844	1.0	527.1561279296875	210.33633422851562	0.0005860328674316406	7	004
117	310.4849548339844	353.62396240234375	0.9999693632125854	277.24212646484375	322.6792297363281	1.0	529.2821655273438	208.13734436035156	1.0	527.83984375	209.70228576660156	0.00021457672119140625	7	004
118	318.5771179199219	352.775634765625	0.9999997615814209	290.8482971191406	334.77471923828125	0.9999995231628418	528.739990234375	208.60321044921875	1.0	527.1000366210938	208.13833618164062	0.00047972798347473145	7	004
119	468.35302734375	347.849365234375	0.0001195669174194336	295.9512023925781	332.2196044921875	0.9952482581138611	529.08203125	208.05941772460938	1.0	527.1172485351562	207.1586456298828	0.00028702616691589355	7	004
120	311.0862121582031	341.1749572753906	0.03985559940338135	308.8828430175781	341.21246337890625	0.994038462638855	529.8133544921875	208.35183715820312	1.0	528.3727416992188	209.95053100585938	0.00037530064582824707	7	004
121	465.6276550292969	355.87640380859375	0.9999995231628418	313.2003173828125	333.99688720703125	1.0	529.0175170898438	207.3372344970703	1.0	312.0723876953125	334.4426574707031	0.0006012916564941406	7	004
122	465.46142578125	359.51348876953125	0.689232587814331	320.52667236328125	347.7853698730469	0.9999971389770508	528.9148559570312	208.25210571289062	1.0	319.6316223144531	352.8502502441406	0.0017009377479553223	7	004
123	464.53143310546875	359.1344299316406	0.9999571442604065	326.3987121582031	352.15093994140625	0.9999998211860657	529.38427734375	208.90536499023438	1.0	324.59515380859375	352.4542541503906	0.0007762312889099121	7	004
124	462.5	362.5506591796875	0.9997967481613159	327.648193359375	352.32855224609375	0.9999617338180542	529.1166381835938	207.41566467285156	1.0	527.2531127929688	206.6687774658203	0.00045287609100341797	7	004
125	460.3223571777344	363.1980285644531	0.9999996423721313	333.6712341308594	348.68572998046875	0.9999905228614807	529.2379150390625	207.9685516357422	1.0	457.4679260253906	353.4213562011719	0.001363992691040039	7	004
126	460.2316589355469	365.2789611816406	1.0	336.7178039550781	349.9725646972656	1.0	528.6610717773438	208.0914764404297	1.0	340.1672668457031	355.37152099609375	0.0019125938415527344	7	004
127	459.7538146972656	365.85223388671875	0.9999999403953552	339.62396240234375	353.0785217285156	0.9999960660934448	528.6533203125	207.49429321289062	1.0	339.6717224121094	357.142578125	0.0007306039333343506	7	004
128	460.0887756347656	366.8748474121094	1.0	341.9972839355469	353.4864501953125	0.9990725517272949	528.3217163085938	207.8407440185547	1.0	526.681884765625	207.2826690673828	0.0004610121250152588	7	004
129	460.2536926269531	368.4841613769531	1.0	344.506591796875	354.2021484375	0.17357724905014038	529.2260131835938	207.91297912597656	1.0	527.2666625976562	209.8841552734375	0.0003800392150878906	7	004
130	459.50469970703125	369.96697998046875	1.0	349.10552978515625	351.8237609863281	0.9356673955917358	529.1403198242188	208.29269409179688	1.0	527.275634765625	210.48431396484375	0.00047537684440612793	7	004
131	459.0224914550781	369.3053283691406	1.0	352.53228759765625	352.0609130859375	0.07702019810676575	528.8211059570312	207.572998046875	1.0	526.94970703125	209.3883056640625	0.0003196299076080322	7	004
132	459.17535400390625	370.51220703125	1.0	351.833251953125	355.885498046875	0.0003897547721862793	529.4017944335938	207.69676208496094	1.0	528.09521484375	209.48782348632812	0.00019973516464233398	7	004
133	459.33660888671875	372.1770935058594	1.0	353.3504638671875	355.4062194824219	0.006487518548965454	529.4857177734375	207.8907012939453	1.0	527.6567993164062	209.65464782714844	0.00027936697006225586	7	004
134	459.66778564453125	373.2106018066406	1.0	353.1022033691406	352.65325927734375	0.9998358488082886	528.6492309570312	207.78932189941406	1.0	353.8735046386719	354.4920959472656	0.0005435347557067871	7	004
135	459.4416198730469	373.0961608886719	1.0	352.31890869140625	352.2801513671875	0.2619982957839966	529.1295776367188	207.8435821533203	1.0	527.9834594726562	209.55076599121094	0.0001997053623199463	7	004
136	459.2943420410156	372.2489013671875	1.0	351.9494323730469	349.9046630859375	0.7578394412994385	529.4359130859375	208.21563720703125	1.0	527.5367431640625	210.1099395751953	0.00024014711380004883	7	004
137	459.6611328125	372.3562927246094	1.0	353.1209411621094	347.7331848144531	0.9973254203796387	529.1497802734375	207.299560546875	1.0	526.9286499023438	206.7533416748047	0.00022590160369873047	7	004
138	459.76202392578125	371.7501525878906	1.0	354.2832336425781	345.64996337890625	0.007254898548126221	529.19384765625	207.81884765625	1.0	527.5619506835938	207.2612762451172	0.00033789873123168945	7	004
139	461.626708984375	371.026611328125	1.0	351.2657470703125	346.3130187988281	0.9999793171882629	528.8609619140625	208.00230407714844	1.0	527.7361450195312	209.90545654296875	0.0002675056457519531	7	004
140	375.88702392578125	369.64300537109375	1.0	358.1343994140625	344.0245361328125	9.754300117492676e-5	529.0008544921875	207.88330078125	1.0	527.6690063476562	209.83203125	0.00026801228523254395	7	004
141	465.73974609375	367.1950378417969	0.9999998807907104	360.26220703125	340.3086853027344	0.005641281604766846	528.9786376953125	208.53627014160156	1.0	527.0057983398438	209.73892211914062	0.0005348920822143555	7	004
142	381.98736572265625	375.7466735839844	0.9999980926513672	365.1181945800781	351.4384460449219	0.038967013359069824	528.7967529296875	208.7781982421875	1.0	373.95745849609375	363.77532958984375	0.0003605186939239502	7	004
143	385.4988098144531	381.0039978027344	0.9999763369560242	367.29150390625	343.7757568359375	0.9936585426330566	529.231201171875	208.4191131591797	1.0	527.8677368164062	210.0773468017578	0.0003819465637207031	7	004
144	386.81060791015625	387.53326416015625	0.024939388036727905	529.1151123046875	209.9421844482422	7.534027099609375e-5	529.0393676757812	208.0750732421875	1.0	527.8019409179688	210.4990692138672	0.0004786849021911621	7	004
145	390.0740966796875	383.4560852050781	0.9999994039535522	375.4860534667969	355.71514892578125	0.08662500977516174	529.1153564453125	207.6813201904297	1.0	527.8740844726562	209.51466369628906	0.0004843473434448242	7	004
146	394.44940185546875	390.4151916503906	0.000483095645904541	527.9058227539062	210.44125366210938	5.492568016052246e-5	528.3656005859375	208.25274658203125	1.0	526.5669555664062	206.9117889404297	0.00040903687477111816	7	004
147	395.569580078125	388.9986572265625	0.9942562580108643	528.6504516601562	210.4751434326172	7.086992263793945e-5	528.9705200195312	208.5560302734375	1.0	527.3486938476562	210.30149841308594	0.0007347464561462402	7	004
148	529.9580688476562	212.80731201171875	9.647011756896973e-5	639.2787475585938	4.43279504776001	8.234381675720215e-5	528.6834106445312	207.85089111328125	1.0	527.1053466796875	210.02764892578125	0.00047644972801208496	7	004
149	530.1276245117188	212.9514923095703	0.0001481473445892334	528.6822509765625	210.53395080566406	7.086992263793945e-5	528.8904418945312	208.20709228515625	1.0	527.2573852539062	209.40699768066406	0.0005251765251159668	7	004
150	530.326171875	213.01425170898438	5.030632019042969e-5	639.4207763671875	4.262207984924316	6.538629531860352e-5	529.2824096679688	208.40228271484375	1.0	527.616943359375	207.47650146484375	0.00023743510246276855	7	004
151	401.40570068359375	409.1311950683594	0.0006715357303619385	528.074462890625	210.38145446777344	4.9114227294921875e-5	528.654541015625	208.32489013671875	1.0	526.9114379882812	206.7241973876953	0.0002637207508087158	7	004
152	530.16064453125	212.73033142089844	9.384751319885254e-5	407.7351379394531	374.05523681640625	0.00012010335922241211	529.2218627929688	207.75303649902344	1.0	527.3347778320312	209.70327758789062	0.000418245792388916	7	004
153	391.0728759765625	413.8093566894531	1.0	409.59515380859375	376.9980773925781	0.5454302430152893	528.940673828125	207.37539672851562	1.0	527.3670654296875	206.9350128173828	0.00038754940032958984	7	004
154	385.37713623046875	418.4403991699219	1.0	409.9613342285156	369.2436218261719	0.9999938011169434	529.0047607421875	207.21282958984375	1.0	526.5324096679688	206.9891357421875	0.00041943788528442383	7	004
155	400.4278259277344	385.439697265625	0.9923385381698608	400.9553527832031	384.9186706542969	0.06238275766372681	529.8488159179688	207.05918884277344	1.0	528.0697021484375	209.12376403808594	0.00033926963806152344	7	004
156	400.97528076171875	379.7779846191406	0.9763021469116211	402.2965087890625	378.2469787597656	0.9481840133666992	529.3157958984375	208.5677490234375	1.0	527.0585327148438	210.4642791748047	0.00033101439476013184	7	004
157	399.4309997558594	372.4345397949219	0.025183796882629395	398.3615417480469	371.9634704589844	0.9994485378265381	529.0717163085938	208.05186462402344	1.0	527.5249633789062	209.41212463378906	0.0003215670585632324	7	004
158	391.2337341308594	382.0130920410156	0.9222389459609985	391.2416687011719	382.8708190917969	0.6949512362480164	528.5547485351562	207.6507110595703	1.0	392.7565002441406	385.24957275390625	0.000298231840133667	7	004
159	392.4973449707031	373.9145202636719	0.7224768996238708	391.54437255859375	374.6484375	0.9999751448631287	529.1905517578125	207.5798797607422	1.0	528.0330200195312	209.6644287109375	0.0002869069576263428	7	004
160	352.2972106933594	432.1837463378906	0.6554579734802246	388.5236511230469	372.65423583984375	1.0	528.3804321289062	208.05674743652344	1.0	526.7510375976562	206.9631805419922	0.00025653839111328125	7	004
161	344.02789306640625	423.4920654296875	0.999985933303833	384.83599853515625	374.0689697265625	0.9999980926513672	528.9954223632812	207.7022705078125	1.0	527.8237915039062	209.20156860351562	0.0003497004508972168	7	004
162	337.9011535644531	418.4826354980469	1.0	380.05242919921875	378.61773681640625	0.9999960660934448	529.2714233398438	207.3997344970703	1.0	527.7634887695312	209.10336303710938	0.0002509951591491699	7	004
163	333.36419677734375	415.4405212402344	0.9977266788482666	374.7403564453125	373.243408203125	0.0005770027637481689	528.4848022460938	208.07115173339844	1.0	527.2967529296875	209.9829559326172	0.0005135536193847656	7	004
164	321.0467834472656	420.54034423828125	0.004964381456375122	363.9017028808594	376.77947998046875	0.0049121081829071045	528.7220458984375	207.6651153564453	1.0	526.8829956054688	209.58897399902344	0.00038683414459228516	7	004
165	369.5666198730469	371.5322570800781	0.08298560976982117	370.4811096191406	370.772705078125	0.9999916553497314	528.898193359375	208.0632781982422	1.0	526.7975463867188	207.18922424316406	0.0003695189952850342	7	004
166	530.0991821289062	212.71116638183594	0.0001283586025238037	357.7171936035156	383.6929626464844	0.001107335090637207	529.2012329101562	207.6251678466797	1.0	527.0086059570312	209.09547424316406	0.0005233585834503174	7	004
167	530.0419921875	212.49171447753906	0.00010818243026733398	330.9634094238281	377.15850830078125	8.061528205871582e-5	528.5828247070312	207.26654052734375	1.0	527.2373046875	209.19662475585938	0.0004635751247406006	7	004
168	308.7862548828125	370.521240234375	0.11792436242103577	311.7236633300781	369.71307373046875	0.9762255549430847	529.0587158203125	207.9918212890625	1.0	527.28271484375	209.92703247070312	0.0002551078796386719	7	004
169	289.0544128417969	374.9986267089844	0.00013589859008789062	291.4148254394531	374.696533203125	0.9999768733978271	528.6788330078125	207.8006591796875	1.0	526.7659301757812	206.735107421875	0.00032266974449157715	7	004
170	191.69512939453125	423.2848205566406	0.005070686340332031	268.4197998046875	370.2899475097656	0.9996145963668823	528.5296630859375	208.10438537597656	1.0	527.1950073242188	209.80532836914062	0.0003184676170349121	7	004
171	181.16104125976562	423.57501220703125	0.012973427772521973	248.06031799316406	374.3188781738281	1.0	529.5718383789062	207.64389038085938	1.0	527.6104125976562	206.64480590820312	0.0002830922603607178	7	004
172	530.6201171875	212.70999145507812	6.315112113952637e-5	529.3486328125	209.90245056152344	4.011392593383789e-5	529.5021362304688	207.91375732421875	1.0	527.7344360351562	209.99459838867188	0.00028523802757263184	7	004
173	149.00491333007812	408.1716613769531	0.9999998807907104	194.4559326171875	374.4955749511719	0.9497543573379517	528.8832397460938	207.89157104492188	1.0	527.2094116210938	206.8644561767578	0.0002397298812866211	7	004
174	140.80718994140625	405.4393615722656	0.9999998807907104	177.17320251464844	372.4310302734375	0.001813650131225586	529.0682373046875	207.8799591064453	1.0	527.7073364257812	209.40469360351562	0.0003453195095062256	7	004
175	135.85275268554688	399.27130126953125	1.0	167.8987579345703	370.3011169433594	0.028772681951522827	528.957275390625	207.55654907226562	1.0	527.7352905273438	209.3297576904297	0.0003591179847717285	7	004
176	529.8810424804688	212.8150177001953	0.00012895464897155762	136.0608673095703	373.405517578125	0.003008902072906494	528.7382202148438	208.1250762939453	1.0	527.0464477539062	209.6609649658203	0.00046819448471069336	7	004
177	131.53875732421875	388.7344665527344	0.999980092048645	139.35498046875	383.1248779296875	0.0001703798770904541	528.6337280273438	207.78878784179688	1.0	526.377685546875	206.92868041992188	0.00045031309127807617	7	004
178	130.3196563720703	361.6431579589844	0.00010722875595092773	130.00189208984375	371.4919738769531	0.36413857340812683	528.8187255859375	208.17184448242188	1.0	527.11962890625	210.10891723632812	0.0002938807010650635	7	004
179	120.88858795166016	386.6720275878906	0.8246496915817261	132.725341796875	360.55194091796875	0.0003775656223297119	528.9298095703125	207.6347198486328	1.0	527.6634521484375	209.52943420410156	0.00040596723556518555	7	004
180	114.91378784179688	383.7254638671875	0.9999998807907104	127.34821319580078	364.1597900390625	0.9997822046279907	528.5328979492188	207.43031311035156	1.0	527.78125	208.7459259033203	0.0004145801067352295	7	004
181	111.90770721435547	379.89288330078125	0.9999992251396179	130.0438690185547	360.7791442871094	0.020571798086166382	528.83837890625	207.97743225097656	1.0	527.6316528320312	210.07032775878906	0.0003396570682525635	7	004
182	104.2346420288086	378.6923522949219	0.9895219206809998	113.02023315429688	369.6081237792969	0.0006695985794067383	528.5913696289062	207.99688720703125	1.0	527.154296875	210.0635986328125	0.00034236907958984375	7	004
183	98.4465560913086	375.61798095703125	1.0	117.53341674804688	360.9374084472656	0.005680054426193237	529.0635986328125	208.15103149414062	1.0	526.7223510742188	209.89724731445312	0.0004017949104309082	7	004
184	96.16493225097656	368.5758972167969	0.029331564903259277	104.71319580078125	359.2008972167969	0.7046305537223816	528.7709350585938	208.1703643798828	1.0	527.2869873046875	210.3773956298828	0.0004347860813140869	7	004
185	86.89114379882812	369.4792175292969	1.0	637.3403930664062	6.058588027954102	0.0001246035099029541	528.5010375976562	208.3047637939453	1.0	526.9899291992188	207.4008331298828	0.00036221742630004883	7	004
186	83.95411682128906	368.7798767089844	1.0	91.87648010253906	362.4138488769531	0.00012481212615966797	528.5648193359375	208.17428588867188	1.0	527.138671875	209.90408325195312	0.00047266483306884766	7	004
187	83.59733581542969	368.1587219238281	0.9991016387939453	527.6097412109375	209.20640563964844	5.5909156799316406e-5	528.958251953125	207.90719604492188	1.0	527.0736694335938	207.2220916748047	0.00034314393997192383	7	004
188	77.03530883789062	366.6702575683594	1.0	98.63589477539062	345.39813232421875	0.011792987585067749	528.638671875	207.94134521484375	1.0	526.9930419921875	206.34861755371094	0.000377655029296875	7	004
189	75.390869140625	365.7978820800781	1.0	96.23966979980469	345.34869384765625	0.16661396622657776	528.4099731445312	208.424560546875	1.0	526.8589477539062	209.48985290527344	0.00031554698944091797	7	004
190	79.39916229248047	358.5047912597656	0.002298206090927124	528.2523193359375	211.00733947753906	5.424022674560547e-5	528.1848754882812	207.97669982910156	1.0	527.1537475585938	210.55007934570312	0.00038442015647888184	7	004
191	529.9569091796875	212.59036254882812	5.429983139038086e-5	527.5256958007812	208.88674926757812	3.477931022644043e-5	528.6904296875	207.81556701660156	1.0	526.9100341796875	206.85104370117188	0.00033602118492126465	7	004
192	530.1316528320312	212.49066162109375	7.772445678710938e-5	527.3525390625	208.65200805664062	3.910064697265625e-5	528.9304809570312	207.59805297851562	1.0	526.9808349609375	206.7451171875	0.0003522634506225586	7	004
193	530.3231811523438	212.239990234375	5.936622619628906e-5	528.3486938476562	209.2394256591797	4.902482032775879e-5	529.150634765625	207.48373413085938	1.0	525.6654663085938	205.11819458007812	0.00023171305656433105	7	004
194	70.89704895019531	354.6720275878906	0.9999926090240479	528.4547729492188	211.14031982421875	5.3435564041137695e-5	528.6361083984375	208.67752075195312	1.0	527.0678100585938	207.56365966796875	0.0003336668014526367	7	004
195	69.3290023803711	351.63446044921875	0.9484925866127014	527.3002319335938	209.3545684814453	4.8607587814331055e-5	528.5209350585938	207.94515991210938	1.0	526.6932373046875	207.37599182128906	0.00036269426345825195	7	004
196	70.22262573242188	348.2962951660156	0.0022909343242645264	528.7587890625	210.08973693847656	6.452202796936035e-5	529.3237915039062	208.40113830566406	1.0	527.0636596679688	210.34439086914062	0.0004406571388244629	7	004
197	70.65454864501953	349.233154296875	0.9956433773040771	77.60359191894531	342.1370544433594	0.000512242317199707	528.5502319335938	207.87840270996094	1.0	527.2635498046875	207.6134796142578	0.0004576444625854492	7	004
198	72.13796997070312	351.1902160644531	0.9999188184738159	78.29286193847656	341.891845703125	0.000195235013961792	528.2069702148438	208.06320190429688	1.0	527.4583129882812	209.80723571777344	0.00043010711669921875	7	004
199	72.749755859375	349.3753662109375	0.999999463558197	73.88660430908203	353.1932067871094	0.00012001395225524902	528.4451293945312	207.98171997070312	1.0	60.58142852783203	357.6756286621094	0.0003326833248138428	7	004
200	72.76775360107422	349.5561218261719	0.9999999403953552	84.05552673339844	340.613525390625	0.007360726594924927	528.686767578125	207.4899139404297	1.0	527.874267578125	209.26051330566406	0.0004196465015411377	7	004
201	73.23867797851562	348.1201171875	1.0	84.65438842773438	334.64593505859375	0.1003434956073761	528.9175415039062	207.8452911376953	1.0	527.2767944335938	207.62171936035156	0.0003822445869445801	7	004
202	71.6136245727539	340.8697509765625	0.9999998211860657	0.7860622406005859	378.2259216308594	0.0002771914005279541	528.601806640625	207.3814697265625	1.0	526.8214721679688	205.94041442871094	0.00034365057945251465	7	004
203	530.4761962890625	212.63436889648438	0.00012734532356262207	2.170762300491333	346.6350402832031	0.00014549493789672852	529.3584594726562	208.37545776367188	1.0	525.2981567382812	208.4473114013672	0.0002670884132385254	7	004
204	67.3814697265625	339.9656066894531	0.02502065896987915	528.6314086914062	209.59088134765625	5.844235420227051e-5	528.85693359375	207.94464111328125	1.0	527.6815185546875	209.48187255859375	0.00040075182914733887	7	004
205	529.9317016601562	212.44573974609375	0.00012508034706115723	528.0260620117188	209.92044067382812	5.608797073364258e-5	528.5316772460938	207.6626434326172	1.0	527.6896362304688	209.36807250976562	0.0003784000873565674	7	004
206	529.4300537109375	212.8227081298828	9.822845458984375e-5	527.4951171875	210.86810302734375	5.561113357543945e-5	528.1459350585938	208.14620971679688	1.0	526.333984375	207.20457458496094	0.00046068429946899414	7	004
207	529.9403686523438	213.04736328125	6.255507469177246e-5	2.6290268898010254	325.75640869140625	6.172060966491699e-5	528.9600830078125	208.29063415527344	1.0	526.903564453125	210.21035766601562	0.0002893209457397461	7	004
208	530.3013305664062	212.60997009277344	6.562471389770508e-5	2.9044227600097656	325.79730224609375	5.3942203521728516e-5	529.1173706054688	207.6741943359375	1.0	527.4937744140625	207.3203887939453	0.0002955794334411621	7	004
209	530.4132690429688	212.49676513671875	7.855892181396484e-5	528.5506591796875	209.6029052734375	5.5849552154541016e-5	528.7694091796875	207.60491943359375	1.0	527.42138671875	206.836669921875	0.0003051459789276123	7	004
210	530.0327758789062	212.30758666992188	0.0001131892204284668	526.9122314453125	208.95639038085938	5.21242618560791e-5	528.7636108398438	207.46104431152344	1.0	526.4830322265625	207.08294677734375	0.00037479400634765625	7	004
211	529.8104248046875	212.79962158203125	8.982419967651367e-5	528.0455322265625	210.24407958984375	4.842877388000488e-5	528.5150146484375	208.2201690673828	1.0	526.6970825195312	206.21572875976562	0.0003001987934112549	7	004
212	529.6906127929688	212.8871307373047	0.00010201334953308105	528.1088256835938	210.82582092285156	6.052851676940918e-5	528.3165893554688	208.12530517578125	1.0	526.7671508789062	207.32382202148438	0.0004483163356781006	7	004
213	529.9843139648438	212.998291015625	7.18533992767334e-5	528.6531372070312	210.1654510498047	3.74913215637207e-5	529.165771484375	208.29547119140625	1.0	527.0638427734375	210.02366638183594	0.00028055906295776367	7	004
214	82.34809875488281	336.0123596191406	0.426159143447876	638.7322387695312	4.146285057067871	0.00028777122497558594	528.7453002929688	207.6502685546875	1.0	527.2919311523438	209.80462646484375	0.00040030479431152344	7	004
215	79.97828674316406	330.4698486328125	0.05027729272842407	87.56281280517578	297.7626647949219	0.015344500541687012	529.02734375	207.8775634765625	1.0	527.10400390625	207.42250061035156	0.00028210878372192383	7	004
216	81.43547821044922	333.68463134765625	0.9999995231628418	89.55962371826172	295.5957946777344	0.9999809265136719	528.8548583984375	207.9911346435547	1.0	527.1804809570312	209.7315216064453	0.0004819631576538086	7	004
217	97.40673828125	295.73565673828125	0.9999995231628418	97.34908294677734	296.71673583984375	0.09168955683708191	529.2949829101562	208.8807373046875	1.0	527.4341430664062	210.4783935546875	0.00035241246223449707	7	004
218	65.70904541015625	334.7848205566406	1.0	106.44245910644531	293.0225830078125	1.0	528.798828125	207.8009796142578	1.0	527.239013671875	209.45713806152344	0.00022411346435546875	7	004
219	55.260215759277344	341.9133605957031	0.01692679524421692	91.18842315673828	306.57061767578125	1.0	528.6397705078125	208.18675231933594	1.0	526.9755859375	207.04827880859375	0.0004616379737854004	7	004
220	55.28384780883789	338.0570373535156	0.34041833877563477	74.72437286376953	314.9989318847656	0.999997615814209	528.0101318359375	208.604736328125	1.0	526.3128662109375	207.68406677246094	0.0006582438945770264	7	004
221	53.06822204589844	338.39617919921875	0.9985051155090332	71.78345489501953	313.137939453125	0.9994056224822998	528.3282470703125	208.04275512695312	1.0	526.877685546875	209.60523986816406	0.0004411041736602783	7	004
222	51.80332946777344	340.7371826171875	0.8750450611114502	66.68788146972656	313.2519226074219	0.9995031952857971	528.9387817382812	207.99002075195312	1.0	527.4473266601562	210.2086181640625	0.0005598664283752441	7	004
223	49.916934967041016	341.0024719238281	0.9993488192558289	67.48360443115234	311.3251037597656	0.9999406337738037	528.8508911132812	208.46600341796875	1.0	526.5492553710938	210.07591247558594	0.0004118978977203369	7	004
224	50.87626647949219	337.33428955078125	0.005591928958892822	68.15998840332031	310.70233154296875	0.938218355178833	528.7596435546875	207.50079345703125	1.0	526.942138671875	207.10972595214844	0.00036093592643737793	7	004
225	530.3154296875	212.69171142578125	0.00010415911674499512	69.68037414550781	312.3959655761719	0.9999792575836182	529.0960083007812	208.21115112304688	1.0	527.5614624023438	209.4973907470703	0.00026339292526245117	7	004
226	85.0357437133789	310.5479431152344	0.00019845366477966309	82.09683990478516	311.2156982421875	0.9999988079071045	528.4630126953125	207.53916931152344	1.0	527.4669189453125	209.3190155029297	0.00033780932426452637	7	004
227	83.31005096435547	308.8552551269531	0.002212822437286377	80.76434326171875	310.74639892578125	0.9999994039535522	528.878662109375	208.23826599121094	1.0	527.6264038085938	209.78927612304688	0.0005488991737365723	7	004
228	81.40174865722656	308.7217102050781	0.0006993114948272705	75.80840301513672	309.7900390625	1.0	529.4042358398438	207.77427673339844	1.0	527.8823852539062	209.75076293945312	0.0004564225673675537	7	004
229	82.9572982788086	301.996337890625	0.9881364107131958	82.85455322265625	303.1778564453125	0.9934394359588623	528.5046997070312	207.5302734375	1.0	526.9425048828125	206.42245483398438	0.00040033459663391113	7	004
230	52.42357635498047	335.1309814453125	0.013371765613555908	82.9291000366211	300.4688415527344	0.9999991655349731	529.0639038085938	207.88226318359375	1.0	527.6787109375	209.7984161376953	0.0002929270267486572	7	004
231	76.41606903076172	307.27886962890625	0.09587180614471436	79.8831558227539	304.5823059082031	0.9999978542327881	528.602783203125	207.8229522705078	1.0	528.078857421875	209.0305938720703	0.0003517270088195801	7	004
232	75.88629150390625	313.52532958984375	0.00042620301246643066	81.94015502929688	307.43988037109375	0.9999983906745911	528.6738891601562	207.4011993408203	1.0	527.52294921875	208.8893280029297	0.0004023313522338867	7	004
233	530.1277465820312	213.0177764892578	0.0001042485237121582	82.40059661865234	309.1903381347656	0.9999425411224365	529.2079467773438	208.53009033203125	1.0	527.4146118164062	209.91819763183594	0.0005101859569549561	7	004
234	74.78623962402344	313.2263488769531	0.0001932680606842041	80.44539642333984	309.9129943847656	0.9991893172264099	528.7655639648438	207.54994201660156	1.0	526.9913940429688	206.68402099609375	0.0004374384880065918	7	004
235	99.04386901855469	296.7469787597656	0.00048214197158813477	93.56974792480469	300.9106750488281	1.0	529.0413818359375	207.6667022705078	1.0	89.333984375	301.67376708984375	0.00024259090423583984	7	004
236	530.1085205078125	212.5574493408203	8.64565372467041e-5	77.08723449707031	313.0812683105469	0.8860105276107788	529.3410034179688	207.8307342529297	1.0	527.1973266601562	207.00967407226562	0.00042560696601867676	7	004
237	74.9803237915039	312.4071350097656	0.00017058849334716797	77.73500061035156	313.2281799316406	0.11656597256660461	528.6953735351562	208.55862426757812	1.0	527.0608520507812	209.9397430419922	0.0005003809928894043	7	004
238	76.71192932128906	309.6930236816406	0.0005691349506378174	78.03050231933594	310.3072509765625	0.9645984172821045	528.4440307617188	207.296142578125	1.0	527.6265258789062	208.90846252441406	0.000383228063583374	7	004
239	80.30120849609375	304.3009948730469	0.005375206470489502	77.95362854003906	303.9869689941406	0.999691367149353	528.0921020507812	207.9866943359375	1.0	526.9710083007812	209.90676879882812	0.00070992112159729	7	004
240	81.2952880859375	298.7445068359375	0.9999998807907104	83.25237274169922	301.7371520996094	0.016160279512405396	528.86328125	207.98336791992188	1.0	527.593017578125	209.2244873046875	0.00036194920539855957	7	004
241	85.06167602539062	296.0390930175781	1.0	93.31047821044922	298.08453369140625	0.0005507171154022217	529.0789794921875	208.72532653808594	1.0	527.0260620117188	210.36752319335938	0.0006858408451080322	7	004
242	84.65162658691406	296.95562744140625	0.9999999403953552	85.77033996582031	296.75347900390625	0.0014901161193847656	527.8175048828125	207.96437072753906	1.0	526.78125	210.3140869140625	0.0005745589733123779	7	004
243	91.34010314941406	299.15899658203125	0.0007720291614532471	91.59097290039062	298.9900207519531	0.0017271041870117188	528.8609619140625	207.9602508544922	1.0	526.8743896484375	209.8894805908203	0.000514984130859375	7	004
244	529.9580688476562	213.0235137939453	7.814168930053711e-5	97.33226013183594	301.3515319824219	0.000443190336227417	529.1572265625	208.5785369873047	1.0	527.0819091796875	207.44158935546875	0.00030288100242614746	7	004
245	529.85009765625	213.18099975585938	0.00010225176811218262	87.35867309570312	305.8106994628906	0.0004075169563293457	528.74853515625	208.42738342285156	1.0	526.8344116210938	210.15032958984375	0.0004195272922515869	7	004
246	529.8274536132812	213.25791931152344	9.566545486450195e-5	84.47480773925781	306.5991516113281	0.0015958845615386963	529.1576538085938	208.82415771484375	1.0	526.6837768554688	209.84869384765625	0.00041809678077697754	7	004
247	41.91050338745117	257.7704772949219	0.005431175231933594	72.27981567382812	289.9359130859375	0.03151741623878479	529.3204956054688	207.5167236328125	1.0	525.0247192382812	207.53018188476562	0.00017282366752624512	7	004
248	42.45497131347656	251.68666076660156	0.9999905824661255	74.44844055175781	280.238037109375	0.9793567657470703	529.2506713867188	208.54812622070312	1.0	527.0087890625	210.576904296875	0.0003375709056854248	7	004
249	40.14305877685547	248.044189453125	0.9999977946281433	73.08320617675781	273.2991638183594	0.9999997615814209	529.1828002929688	208.01063537597656	1.0	70.49043273925781	273.4161376953125	0.0004773736000061035	7	004
250	38.951934814453125	246.114501953125	0.9999998807907104	68.34547424316406	263.6994323730469	0.9999602437019348	529.2901000976562	207.61590576171875	1.0	526.851806640625	207.58897399902344	0.00041154026985168457	7	004
251	39.46114730834961	243.1334686279297	1.0	71.80422973632812	259.5736083984375	1.0	528.8389892578125	208.24041748046875	1.0	527.0109252929688	207.3067626953125	0.00033408403396606445	7	004
252	38.73918914794922	244.3646697998047	0.9992969036102295	64.51529693603516	252.8208770751953	1.0	529.1015014648438	208.2254180908203	1.0	526.8275146484375	207.22903442382812	0.0004163086414337158	7	004
253	36.290985107421875	242.48394775390625	1.0	66.44347381591797	251.54232788085938	1.0	528.958740234375	208.29644775390625	1.0	527.1582641601562	210.24790954589844	0.0005412101745605469	7	004
254	36.79467010498047	240.55886840820312	1.0	60.64126205444336	251.5721893310547	1.0	528.9319458007812	208.02249145507812	1.0	63.27971267700195	253.13198852539062	0.00102996826171875	7	004
255	37.07483673095703	238.88710021972656	0.9999991059303284	60.74611282348633	250.85069274902344	1.0	528.1118774414062	207.75009155273438	1.0	63.555362701416016	256.10595703125	0.0005333423614501953	7	004
256	36.8813591003418	240.26724243164062	0.9999999403953552	58.97012710571289	250.79872131347656	1.0	529.768798828125	207.69537353515625	1.0	63.35833740234375	253.4306640625	0.0006348490715026855	7	004
257	33.039405822753906	243.4819793701172	0.9999998211860657	59.66328430175781	250.0946044921875	1.0	528.711181640625	208.42758178710938	1.0	63.19622802734375	255.57562255859375	0.0007208883762359619	7	004
258	33.61507797241211	244.99932861328125	1.0	57.719974517822266	249.57847595214844	1.0	529.006103515625	208.54408264160156	1.0	527.2401123046875	210.50820922851562	0.0004126429557800293	7	004
259	33.41725158691406	246.18751525878906	0.9943785667419434	47.225502014160156	251.08984375	0.9999947547912598	528.9935302734375	208.83029174804688	1.0	527.231689453125	207.85848999023438	0.0003726184368133545	7	004
260	30.31497573852539	255.24864196777344	1.0	50.13022994995117	252.5059356689453	1.0	529.048828125	207.9299774169922	1.0	6.585606575012207	264.2776794433594	0.0004871785640716553	7	004
261	32.225196838378906	254.24411010742188	0.9999999403953552	39.66957092285156	256.96697998046875	0.3689953684806824	528.3057861328125	207.34576416015625	1.0	526.8697509765625	209.20138549804688	0.0004639625549316406	7	004
262	28.71552848815918	258.549560546875	0.9999991655349731	35.98047637939453	256.8705749511719	0.9983753561973572	528.8700561523438	208.17945861816406	1.0	5.547049522399902	253.43157958984375	0.0003228485584259033	7	004
263	32.99907302856445	261.8192443847656	0.9999991655349731	41.83034896850586	264.5455322265625	0.14168429374694824	528.6981811523438	208.18968200683594	1.0	527.1112060546875	209.8226318359375	0.00027251243591308594	7	004
264	29.863754272460938	262.5670166015625	0.9999103546142578	30.553569793701172	263.8535461425781	0.05511334538459778	528.597412109375	208.68804931640625	1.0	6.416103363037109	254.1266326904297	0.000505983829498291	7	004
265	25.73433494567871	277.1842346191406	0.7595323324203491	28.146404266357422	277.39813232421875	0.47507986426353455	529.1956176757812	207.88145446777344	1.0	6.769865989685059	271.425537109375	0.0004296302795410156	7	004
266	34.74283981323242	275.6708679199219	0.9954079389572144	23.209501266479492	281.3304138183594	0.0008188188076019287	529.3367919921875	207.5575714111328	1.0	527.3346557617188	206.5888671875	0.00019529461860656738	7	004
267	24.579910278320312	306.0653076171875	0.11203363537788391	24.732154846191406	305.0190124511719	0.05076470971107483	528.8054809570312	208.32138061523438	1.0	526.9799194335938	209.93377685546875	0.0003490447998046875	7	004
268	34.816619873046875	301.56915283203125	0.9983453750610352	44.892555236816406	312.12054443359375	0.003979504108428955	528.6843872070312	207.8734130859375	1.0	526.9769897460938	209.18507385253906	0.0003585219383239746	7	004
269	23.25374984741211	320.7112121582031	0.3050406575202942	25.636503219604492	318.1355895996094	0.9658334255218506	529.2837524414062	208.20130920410156	1.0	527.3677368164062	209.89715576171875	0.0003536343574523926	7	004
270	530.3977661132812	212.37355041503906	0.0001405477523803711	528.8336181640625	209.26190185546875	0.000125199556350708	528.8648071289062	207.4357147216797	1.0	528.2188720703125	208.7279815673828	0.0003300011157989502	7	004
271	530.1781616210938	212.76123046875	0.0001125037670135498	525.515625	210.64222717285156	5.289912223815918e-5	528.905517578125	208.15814208984375	1.0	527.4521484375	209.4072265625	0.00027230381965637207	7	004
272	530.0742797851562	213.0145721435547	0.00010731816291809082	528.7579345703125	209.9850616455078	5.519390106201172e-5	528.8880004882812	208.1038055419922	1.0	526.920166015625	209.90675354003906	0.00035178661346435547	7	004
273	20.296585083007812	332.6533508300781	0.00037166476249694824	528.0089111328125	211.00250244140625	6.315112113952637e-5	528.5975341796875	208.16015625	1.0	526.8258056640625	210.10044860839844	0.00040727853775024414	7	004
274	21.506027221679688	335.5643005371094	0.04004231095314026	47.33536911010742	336.7127990722656	0.00010293722152709961	528.8004150390625	208.28273010253906	1.0	526.7634887695312	210.16944885253906	0.00041362643241882324	7	004
275	19.795854568481445	340.67584228515625	1.0	49.24052047729492	337.4324035644531	0.0005192756652832031	529.3412475585938	207.739013671875	1.0	527.4495239257812	206.9766845703125	0.0003978610038757324	7	004
276	19.31888771057129	345.9419250488281	1.0	59.785888671875	338.19525146484375	1.0	529.516845703125	208.27810668945312	1.0	62.370582580566406	339.4497375488281	0.0006028711795806885	7	004
277	18.62668228149414	349.8600158691406	1.0	61.79462432861328	340.98565673828125	1.0	528.9177856445312	207.98971557617188	1.0	62.45391845703125	341.2996520996094	0.0007285177707672119	7	004
278	18.004680633544922	351.2040710449219	1.0	63.22990036010742	339.67987060546875	1.0	529.1180419921875	208.09658813476562	1.0	63.17331314086914	340.3529968261719	0.0008400678634643555	7	004
279	18.754323959350586	351.3464660644531	1.0	64.66560363769531	340.2462158203125	1.0	528.803955078125	208.1502227783203	1.0	65.35293579101562	342.80279541015625	0.0003390312194824219	7	004
280	19.233806610107422	351.5373840332031	1.0	66.83075714111328	340.2025146484375	1.0	528.7776489257812	208.17233276367188	1.0	66.22291564941406	342.56488037109375	0.0003469884395599365	7	004
281	20.285734176635742	351.7068786621094	1.0	67.01158142089844	340.8074035644531	1.0	528.420654296875	208.07215881347656	1.0	527.1151123046875	207.12806701660156	0.0004635453224182129	7	004
282	19.20838165283203	354.2826232910156	1.0	69.40544128417969	341.2829284667969	1.0	528.7879638671875	208.2360382080078	1.0	527.1744384765625	207.4228973388672	0.00047010183334350586	7	004
283	16.635154724121094	361.9192199707031	1.0	61.600040435791016	337.4334716796875	0.9977859258651733	528.5897827148438	207.95297241210938	1.0	-0.19484233856201172	347.8601379394531	0.0005667805671691895	7	004
284	16.963478088378906	364.2261962890625	1.0	65.8946304321289	331.53961181640625	0.9999999403953552	529.2910766601562	207.9078369140625	1.0	1.2795326709747314	349.36651611328125	0.0008649230003356934	7	004
285	17.28974723815918	363.7413330078125	1.0	69.24822235107422	325.78509521484375	1.0	529.3842163085938	208.10581970214844	1.0	1.7081730365753174	349.99884033203125	0.0011935830116271973	7	004
286	16.0164794921875	365.7715148925781	1.0	66.94498443603516	326.9876708984375	1.0	528.72705078125	207.9392852783203	1.0	2.067162036895752	350.13458251953125	0.0005883872509002686	7	004
287	13.991965293884277	365.7047424316406	1.0	62.699432373046875	325.0713806152344	0.9215683937072754	529.4098510742188	208.0043182373047	1.0	1.160309076309204	349.4210205078125	0.0006374120712280273	7	004
288	11.223973274230957	366.1506652832031	0.9999998211860657	61.392459869384766	325.17431640625	0.9805305004119873	528.4549560546875	207.5778045654297	1.0	0.3943345546722412	350.283447265625	0.0015162527561187744	7	004
289	9.502201080322266	368.74749755859375	1.0	5.465261459350586	361.6250915527344	0.0006061196327209473	528.8929443359375	207.92813110351562	1.0	1.7646560668945312	351.3157653808594	0.0004980266094207764	7	004
290	11.334412574768066	367.5579528808594	1.0	65.17790222167969	327.7558288574219	1.0	528.8170166015625	207.9570770263672	1.0	1.1630029678344727	350.34185791015625	0.0004715919494628906	7	004
291	11.769811630249023	367.07684326171875	1.0	68.26812744140625	327.869384765625	1.0	528.6193237304688	207.78280639648438	1.0	1.0328292846679688	350.14532470703125	0.00042954087257385254	7	004
292	12.616422653198242	366.73931884765625	1.0	69.91499328613281	327.5131530761719	1.0	528.2523803710938	208.09954833984375	1.0	1.2304654121398926	350.1899719238281	0.0003650784492492676	7	004
293	13.000024795532227	367.1227111816406	1.0	70.35430145263672	326.0623779296875	1.0	529.0623779296875	208.46791076660156	1.0	1.5680842399597168	350.6591796875	0.0005537271499633789	7	004
294	11.264107704162598	368.28546142578125	1.0	68.36750030517578	326.2652282714844	1.0	528.61181640625	208.07876586914062	1.0	0.43736934661865234	356.65631103515625	0.00042179226875305176	7	004
295	11.350114822387695	369.1378479003906	1.0	70.60958862304688	325.1905517578125	1.0	528.439453125	207.93540954589844	1.0	527.0111083984375	209.2218017578125	0.0003624260425567627	7	004
296	12.80364990234375	368.77764892578125	1.0	69.74567413330078	325.0682373046875	1.0	528.7056884765625	207.5381622314453	1.0	527.2616577148438	206.60838317871094	0.00040456652641296387	7	004
297	12.278752326965332	370.66253662109375	1.0	69.90943908691406	323.8241271972656	1.0	529.1002197265625	208.118896484375	1.0	527.6355590820312	210.05966186523438	0.00043591856956481934	7	004
298	11.907081604003906	369.641845703125	1.0	68.7730484008789	325.2960205078125	1.0	528.980712890625	207.9912109375	1.0	527.4984741210938	210.5578155517578	0.0005152523517608643	7	004
299	13.505748748779297	369.6455993652344	1.0	69.63745880126953	320.9594421386719	1.0	528.1468505859375	207.78863525390625	1.0	1.9964649677276611	357.88616943359375	0.00038298964500427246	7	004
300	15.243535995483398	371.55474853515625	1.0	70.20591735839844	320.7234802246094	1.0	528.799072265625	207.94354248046875	1.0	527.647216796875	209.91604614257812	0.0003756582736968994	7	004
301	16.952919006347656	373.1802062988281	1.0	69.80999755859375	318.4889221191406	1.0	528.254638671875	207.4482421875	1.0	-0.33713674545288086	362.0911560058594	0.0005333125591278076	7	004
302	20.49341583251953	375.1439208984375	1.0	69.05613708496094	317.67327880859375	1.0	528.4007568359375	207.8948974609375	1.0	0.90509033203125	364.5275573730469	0.0007195472717285156	7	004
303	22.127031326293945	376.6037902832031	1.0	65.54662322998047	317.2379150390625	1.0	528.939208984375	207.96249389648438	1.0	1.884577989578247	365.8374938964844	0.0005394518375396729	7	004
304	21.820972442626953	379.046630859375	1.0	61.219573974609375	319.6695861816406	0.6373515725135803	528.3212890625	208.3177490234375	1.0	1.903987169265747	367.19482421875	0.0006673634052276611	7	004
305	19.608963012695312	379.16851806640625	1.0	63.96918487548828	315.77423095703125	1.0	528.1949462890625	207.95074462890625	1.0	525.9011840820312	206.7259979248047	0.00040590763092041016	7	004
306	18.326040267944336	378.0705261230469	1.0	63.890804290771484	314.47137451171875	1.0	529.0225219726562	208.70579528808594	1.0	0.3005635738372803	365.4671325683594	0.000719904899597168	7	004
307	19.18750762939453	377.32391357421875	1.0	61.29512405395508	317.7664794921875	0.9996329545974731	528.4461059570312	207.5607147216797	1.0	0.6463756561279297	365.6300354003906	0.0007674098014831543	7	004
308	18.953411102294922	376.6522216796875	1.0	60.15528869628906	318.1455078125	0.8902941942214966	529.2328491210938	208.55999755859375	1.0	0.24800372123718262	364.9461975097656	0.0007908642292022705	7	004
309	19.632038116455078	376.6363830566406	1.0	61.356658935546875	316.1942443847656	0.9999887943267822	529.044677734375	208.12322998046875	1.0	0.5620150566101074	365.2543640136719	0.0006020069122314453	7	004
310	21.053146362304688	374.2019348144531	1.0	63.40843200683594	310.093994140625	0.9999997615814209	528.9083251953125	208.32321166992188	1.0	2.3375205993652344	364.33642578125	0.0005483627319335938	7	004
311	33.39262390136719	370.6862487792969	0.3615224361419678	33.89173126220703	369.7510681152344	0.9999951124191284	528.5858764648438	207.8861846923828	1.0	526.8134155273438	209.50723266601562	0.000568777322769165	7	004
312	49.723793029785156	372.2195129394531	0.9990473985671997	50.05394744873047	371.6151428222656	0.9996309280395508	528.7188720703125	207.92984008789062	1.0	527.459228515625	209.92422485351562	0.00040844082832336426	7	004
313	48.2208251953125	374.1497497558594	0.9995560646057129	51.17660140991211	372.96685791015625	0.9984581470489502	529.2705688476562	207.79449462890625	1.0	527.7651977539062	209.10853576660156	0.00033465027809143066	7	004
314	53.640499114990234	370.5296630859375	0.05060839653015137	52.77928924560547	371.77099609375	0.00041863322257995605	528.34765625	207.84767150878906	1.0	526.74560546875	206.74716186523438	0.00044652819633483887	7	004
315	60.603736877441406	367.96368408203125	0.0016795694828033447	40.92682647705078	351.7712707519531	0.9984713792800903	528.281494140625	208.50125122070312	1.0	526.8204345703125	209.8351287841797	0.0004017353057861328	7	004
316	530.154296875	212.71653747558594	0.00012138485908508301	528.7769165039062	209.35130310058594	5.27501106262207e-5	528.7807006835938	207.6570587158203	1.0	527.26953125	209.32040405273438	0.00037422776222229004	7	004
317	530.4003295898438	212.5953826904297	0.00010511279106140137	51.54525375366211	356.1684875488281	0.00030228495597839355	529.4087524414062	207.79457092285156	1.0	527.9071044921875	209.86557006835938	0.0003673434257507324	7	004
318	78.36686706542969	365.9085388183594	0.010812133550643921	54.80392837524414	354.4253845214844	0.881230354309082	528.823974609375	207.677734375	1.0	527.5609130859375	209.09664916992188	0.000422060489654541	7	004
319	530.1558227539062	212.46923828125	8.925795555114746e-5	637.818359375	4.385820388793945	4.64320182800293e-5	528.942138671875	207.7268829345703	1.0	527.6331787109375	209.60968017578125	0.0002161860466003418	7	004
320	530.39208984375	212.40765380859375	7.227063179016113e-5	525.7254638671875	210.09768676757812	4.169344902038574e-5	529.0631103515625	207.7966766357422	1.0	527.8387451171875	209.1298828125	0.00021201372146606445	7	004
321	530.1951904296875	212.87216186523438	0.00011301040649414062	74.84696197509766	344.5726623535156	0.7561283707618713	529.1387939453125	208.15042114257812	1.0	527.19873046875	209.95361328125	0.00044861435890197754	7	004
322	529.8648681640625	213.04342651367188	0.00011178851127624512	77.07728576660156	343.486328125	0.9999998211860657	528.8521728515625	208.4672088623047	1.0	75.5113525390625	343.4065246582031	0.0005760788917541504	7	004
323	529.90380859375	213.28219604492188	8.571147918701172e-5	81.26647186279297	343.3451843261719	0.9999978542327881	528.8748168945312	208.73748779296875	1.0	527.0526733398438	209.77806091308594	0.0005390644073486328	7	004
324	530.1241455078125	212.6388397216797	0.00010669231414794922	88.66387176513672	341.8117980957031	0.996860921382904	528.4998779296875	207.5989227294922	1.0	527.3006591796875	209.43067932128906	0.00034886598587036133	7	004
325	530.6392211914062	212.53448486328125	0.00010964274406433105	94.21343231201172	344.62542724609375	0.9999938011169434	529.7652587890625	208.04360961914062	1.0	91.90744018554688	345.004638671875	0.0012870728969573975	7	004
326	116.38673400878906	355.1739501953125	0.0008090436458587646	92.59642791748047	340.2229309082031	1.0	528.765869140625	207.36248779296875	1.0	92.00350952148438	344.70306396484375	0.003417074680328369	7	004
327	530.2011108398438	212.76023864746094	0.00010985136032104492	100.65545654296875	341.3512268066406	1.0	529.087158203125	207.791259765625	1.0	98.73088836669922	347.303466796875	0.012488692998886108	7	004
328	127.6504135131836	350.8724060058594	0.011981844902038574	104.13713073730469	339.55499267578125	1.0	529.17236328125	208.394287109375	1.0	109.56754302978516	342.6171569824219	0.000636756420135498	7	004
329	133.42091369628906	352.0208435058594	0.9995056390762329	112.27371978759766	339.6480407714844	0.5093269348144531	529.2592163085938	208.11920166015625	1.0	117.30500793457031	344.2286682128906	0.0006782412528991699	7	004
330	134.63218688964844	351.0380859375	0.0006985068321228027	120.01861572265625	336.611572265625	0.9999927282333374	529.2232666015625	207.50523376464844	1.0	116.93331909179688	338.39990234375	0.00030115246772766113	7	004
331	138.61410522460938	349.1689453125	0.00021150708198547363	120.39169311523438	336.54254150390625	1.0	528.1215209960938	208.28945922851562	1.0	125.83898162841797	339.4619445800781	0.00042754411697387695	7	004
332	152.14199829101562	353.1308898925781	0.6768831014633179	126.82426452636719	333.1355285644531	0.9999999403953552	528.2738037109375	207.6792755126953	1.0	526.9329833984375	209.68540954589844	0.0004266500473022461	7	004
333	161.56048583984375	350.9256286621094	0.2336561679840088	132.41448974609375	330.6775207519531	1.0	528.8609008789062	208.34190368652344	1.0	133.0237579345703	333.0215148925781	0.0039747655391693115	7	004
334	163.3177032470703	347.6134948730469	0.01061210036277771	145.49964904785156	334.6316833496094	1.0	528.806640625	208.30914306640625	1.0	526.9409790039062	210.3963165283203	0.0005584359169006348	7	004
335	172.56100463867188	346.575927734375	0.6402844190597534	145.06214904785156	331.32647705078125	1.0	529.1751708984375	207.80404663085938	1.0	146.0670623779297	326.5527648925781	0.0005330443382263184	7	004
336	178.76768493652344	348.94683837890625	0.6830762624740601	149.0287322998047	326.6219482421875	1.0	528.9476318359375	207.84988403320312	1.0	527.005126953125	209.79664611816406	0.0003706216812133789	7	004
337	191.9883575439453	347.3057861328125	0.999872088432312	161.75604248046875	323.35028076171875	0.9999681115150452	528.7791748046875	207.33580017089844	1.0	526.5576171875	206.9391632080078	0.0004386305809020996	7	004
338	205.12774658203125	347.243408203125	0.9999958872795105	159.84054565429688	319.1129150390625	1.0	528.997802734375	208.01663208007812	1.0	203.5368194580078	351.4969482421875	0.00042185187339782715	7	004
339	219.4307098388672	343.16680908203125	0.006493031978607178	174.99147033691406	314.0961608886719	1.0	528.5214233398438	208.3193817138672	1.0	218.85826110839844	348.1971740722656	0.0005593597888946533	7	004
340	236.29483032226562	347.79498291015625	0.9996563196182251	194.7217254638672	315.7287902832031	1.0	528.6015625	208.09629821777344	1.0	234.80760192871094	349.5065002441406	0.0006240308284759521	7	004
341	250.39808654785156	343.7015686035156	0.9999041557312012	198.5465545654297	314.1083068847656	1.0	528.4629516601562	207.84368896484375	1.0	526.7779541015625	206.9645538330078	0.0003343820571899414	7	004
342	259.21002197265625	344.5888977050781	0.9999998807907104	203.3409881591797	313.0505676269531	1.0	528.3060913085938	208.21640014648438	1.0	527.1070556640625	209.9407501220703	0.00037479400634765625	7	004
343	268.5089111328125	345.19586181640625	0.9997555017471313	223.36456298828125	314.051025390625	1.0	529.0908813476562	208.18746948242188	1.0	527.3618774414062	207.26473999023438	0.00032830238342285156	7	004
344	272.7818298339844	346.907958984375	0.9997872114181519	226.29933166503906	313.87939453125	1.0	529.4345092773438	208.05718994140625	1.0	527.3027954101562	210.2582244873047	0.0005405843257904053	7	004
345	275.0809326171875	343.08062744140625	0.9999998807907104	226.2427520751953	310.9192199707031	1.0	528.814208984375	207.78001403808594	1.0	526.7356567382812	207.20379638671875	0.0003635287284851074	7	004
346	277.7107849121094	342.7072448730469	0.9999998807907104	227.57135009765625	307.112060546875	1.0	529.4732666015625	207.67076110839844	1.0	528.3839721679688	209.76824951171875	0.00029215216636657715	7	004
347	285.7510681152344	343.9113464355469	1.0	244.39772033691406	312.0843505859375	1.0	528.47412109375	207.62623596191406	1.0	527.12255859375	209.77651977539062	0.00046125054359436035	7	004
348	290.8741455078125	340.68695068359375	0.9999998807907104	244.50991821289062	306.03759765625	1.0	528.7847900390625	208.10690307617188	1.0	526.6463623046875	209.3777313232422	0.00032323598861694336	7	004
349	302.96240234375	343.62213134765625	0.9999985694885254	264.0084228515625	328.19354248046875	1.0	528.4824829101562	207.99461364746094	1.0	526.4849853515625	209.7056121826172	0.00043261051177978516	7	004
350	314.4180603027344	341.08734130859375	0.9999998807907104	275.825439453125	324.476806640625	1.0	528.46142578125	208.21353149414062	1.0	527.01904296875	210.1456298828125	0.00045612454414367676	7	004
351	321.74774169921875	342.38897705078125	1.0	284.9862976074219	327.6020202636719	1.0	528.8086547851562	208.03289794921875	1.0	527.6961669921875	209.83438110351562	0.0003896653652191162	7	004
352	331.4316101074219	342.4158630371094	0.9999999403953552	290.7676086425781	331.4434814453125	0.9999998807907104	528.8871459960938	208.35092163085938	1.0	527.2626342773438	210.22286987304688	0.0005051791667938232	7	004
353	336.8185729980469	341.9446716308594	1.0	294.9646911621094	327.7414245605469	1.0	528.6456909179688	207.32687377929688	1.0	461.5827941894531	319.9405822753906	0.0011536180973052979	7	004
354	343.7108459472656	341.40008544921875	0.9999997615814209	300.72723388671875	325.5369567871094	1.0	529.4324340820312	207.83203125	1.0	456.1137390136719	320.4856872558594	0.0008293390274047852	7	004
355	349.4020690917969	342.04498291015625	0.9999971389770508	310.93927001953125	325.3788757324219	1.0	528.8843383789062	207.37924194335938	1.0	526.8287353515625	206.72137451171875	0.00023552775382995605	7	004
356	355.4564514160156	340.8765869140625	1.0	312.59967041015625	318.63275146484375	1.0	528.8842163085938	207.2725372314453	1.0	527.9214477539062	209.3004913330078	0.0003294050693511963	7	004
357	357.6204833984375	338.95916748046875	0.999984622001648	321.8575134277344	322.2767333984375	1.0	529.4400024414062	207.21986389160156	1.0	527.717041015625	209.381591796875	0.0003051459789276123	7	004
358	386.2242736816406	335.5131530761719	0.9999839067459106	325.2623596191406	323.4718933105469	1.0	529.1342163085938	207.7845001220703	1.0	427.0578918457031	319.8353271484375	0.00040271878242492676	7	004
359	364.68145751953125	340.0713806152344	0.9998530149459839	327.7093200683594	318.5348815917969	1.0	528.8180541992188	207.7489776611328	1.0	527.004150390625	209.576171875	0.0002766251564025879	7	004
360	382.9677734375	335.4888610839844	0.9999905824661255	417.5455627441406	313.9770202636719	1.0	528.2298583984375	207.5152130126953	1.0	524.3751831054688	207.47552490234375	0.00023260712623596191	7	004
361	385.3910827636719	334.63092041015625	0.9999980926513672	337.66278076171875	319.90936279296875	0.999998927116394	528.5499877929688	207.65614318847656	1.0	526.822265625	208.91055297851562	0.0006553530693054199	7	004
362	386.26312255859375	334.0656433105469	0.9999958872795105	412.514404296875	310.9921875	1.0	528.7771606445312	207.36993408203125	1.0	526.6259155273438	206.51806640625	0.0003427565097808838	7	004
363	387.5968933105469	332.7884216308594	0.9999996423721313	412.48291015625	308.20281982421875	1.0	529.2515258789062	207.653564453125	1.0	527.1837158203125	210.0291748046875	0.000364840030670166	7	004
364	388.2825012207031	331.4965515136719	0.9999998807907104	406.5751037597656	315.0285949707031	0.9999998807907104	529.5148315429688	207.6427001953125	1.0	528.0989379882812	209.34327697753906	0.0003336668014526367	7	004
365	384.1622314453125	330.3440246582031	0.9999911785125732	405.5343017578125	309.0810852050781	1.0	528.6152954101562	207.95855712890625	1.0	527.0428466796875	209.24313354492188	0.00038254261016845703	7	004
366	386.3135681152344	327.35137939453125	0.999982476234436	403.34954833984375	310.22125244140625	1.0	529.0679931640625	208.3278350830078	1.0	527.8447265625	210.1250762939453	0.0004431009292602539	7	004
367	386.241455078125	325.4734191894531	0.9995824694633484	399.6813049316406	311.9198913574219	0.9999998211860657	528.8187866210938	208.25172424316406	1.0	527.1561279296875	209.82772827148438	0.0005345642566680908	7	004
368	383.98675537109375	330.82354736328125	0.9999970197677612	401.48541259765625	308.4378662109375	1.0	528.4418334960938	207.56448364257812	1.0	527.19482421875	209.02430725097656	0.0002779960632324219	7	004
369	385.9453125	328.51312255859375	0.925179123878479	398.52685546875	307.4562683105469	0.9999998807907104	529.5530395507812	207.80804443359375	1.0	527.3385009765625	209.6412353515625	0.00041994452476501465	7	004
370	351.9700927734375	329.5971374511719	0.9749269485473633	394.2223205566406	304.321044921875	0.006046801805496216	529.277099609375	206.82118225097656	1.0	352.73748779296875	318.3752746582031	0.07530462741851807	7	004
371	347.0675048828125	332.4229431152344	0.9999972581863403	397.0124816894531	301.043701171875	0.0013796091079711914	529.34521484375	207.58218383789062	1.0	351.66583251953125	319.8929138183594	0.023556798696517944	7	004
372	343.6764831542969	330.6270751953125	1.0	350.52679443359375	321.32916259765625	0.0052162110805511475	529.2391357421875	207.52191162109375	1.0	343.96575927734375	321.4849548339844	0.0038253366947174072	7	004
373	333.8793029785156	329.8119812011719	0.9999921321868896	403.717041015625	321.424072265625	0.993280291557312	529.3580322265625	207.99830627441406	1.0	527.4878540039062	209.82901000976562	0.0004773736000061035	7	004
374	324.3967590332031	328.8724365234375	1.0	414.73138427734375	325.614501953125	0.9824118614196777	529.0347290039062	208.00823974609375	1.0	360.18194580078125	292.2359924316406	0.0006147325038909912	7	004
375	317.6531982421875	335.4537353515625	1.0	360.63787841796875	301.4542236328125	0.9838554859161377	529.5809936523438	208.19802856445312	1.0	358.641845703125	296.80780029296875	0.0005155503749847412	7	004
376	312.0169677734375	335.5823669433594	1.0	352.0032043457031	303.65972900390625	0.9999978542327881	529.510986328125	208.7803955078125	1.0	527.5482788085938	210.28477478027344	0.0005226433277130127	7	004
377	306.8697814941406	337.3545837402344	1.0	338.33758544921875	311.5060729980469	1.0	528.8652954101562	207.5682373046875	1.0	527.159912109375	209.5040283203125	0.0004334449768066406	7	004
378	300.03448486328125	333.7188720703125	1.0	331.84222412109375	311.6178894042969	1.0	528.8846435546875	208.22386169433594	1.0	527.3262939453125	209.22027587890625	0.0005270242691040039	7	004
379	288.5532531738281	339.787353515625	1.0	313.5559997558594	317.5838317871094	1.0	528.973876953125	208.1611785888672	1.0	313.6531066894531	319.764404296875	0.0008890628814697266	7	004
380	280.0999755859375	337.1903381347656	1.0	309.5685119628906	316.44891357421875	1.0	529.0263671875	207.65423583984375	1.0	527.1690063476562	206.42799377441406	0.00037404894828796387	7	004
381	273.43731689453125	342.2460632324219	1.0	296.3101806640625	324.5189514160156	1.0	528.8681030273438	207.61717224121094	1.0	524.7387084960938	207.63430786132812	0.00018656253814697266	7	004
382	264.8115539550781	342.8565368652344	1.0	289.1163635253906	325.2783203125	1.0	528.9004516601562	208.2752227783203	1.0	527.3060302734375	209.73196411132812	0.00038233399391174316	7	004
383	257.1182556152344	343.5144958496094	1.0	282.3275146484375	327.5139465332031	1.0	529.6149291992188	208.18466186523438	1.0	528.0126953125	209.49337768554688	0.00019749999046325684	7	004
384	248.41197204589844	343.9821472167969	1.0	272.8949279785156	328.03558349609375	0.999491274356842	528.7825317382812	207.6517791748047	1.0	526.8529663085938	206.9292449951172	0.0003578066825866699	7	004
385	237.95635986328125	346.6177978515625	1.0	262.48150634765625	330.50946044921875	0.9999856948852539	529.0408325195312	207.56027221679688	1.0	527.3345947265625	209.5847930908203	0.00036197900772094727	7	004
386	227.79884338378906	346.3883361816406	1.0	251.61463928222656	333.9925537109375	0.7304103374481201	529.4981079101562	207.5606231689453	1.0	526.9673461914062	207.3541717529297	0.0003212094306945801	7	004
387	219.1227569580078	351.70220947265625	1.0	246.0287628173828	331.6654052734375	1.0	528.146728515625	207.5114288330078	1.0	246.67764282226562	334.9791259765625	0.001558840274810791	7	004
388	212.0282440185547	349.3067321777344	1.0	241.55523681640625	328.48931884765625	1.0	529.0838012695312	207.33238220214844	1.0	527.3037719726562	209.39039611816406	0.0004042088985443115	7	004
389	201.99697875976562	354.6181640625	1.0	228.5908966064453	335.0634765625	1.0	529.4928588867188	207.66392517089844	1.0	527.7727661132812	209.55902099609375	0.00043010711669921875	7	004
390	195.1772003173828	352.8716125488281	1.0	224.68325805664062	331.484130859375	1.0	528.822021484375	207.76181030273438	1.0	527.1254272460938	206.69361877441406	0.00025284290313720703	7	004
391	186.45834350585938	359.6551208496094	1.0	209.76133728027344	335.7645568847656	1.0	528.8671264648438	207.74783325195312	1.0	527.23193359375	207.20176696777344	0.00035312771797180176	7	004
392	179.19912719726562	357.4296875	1.0	206.7091522216797	332.0804748535156	1.0	528.8786010742188	208.15481567382812	1.0	527.7134399414062	209.9622802734375	0.00044286251068115234	7	004
393	172.6260986328125	362.6842041015625	1.0	193.4666748046875	340.7933654785156	1.0	529.3584594726562	208.3729705810547	1.0	193.18508911132812	340.588623046875	0.0005189478397369385	7	004
394	164.15078735351562	360.4555358886719	1.0	189.76461791992188	335.76702880859375	0.9999997019767761	529.2507934570312	207.5176544189453	1.0	186.99407958984375	337.51666259765625	0.0008587837219238281	7	004
395	155.80746459960938	369.6105651855469	1.0	178.71876525878906	343.5240478515625	1.0	529.0283813476562	208.03677368164062	1.0	527.3588256835938	209.7258758544922	0.0005452930927276611	7	004
396	148.54730224609375	366.00994873046875	1.0	174.81680297851562	339.6736145019531	0.9999994039535522	528.8436889648438	207.9463348388672	1.0	527.338134765625	207.32705688476562	0.0004096031188964844	7	004
397	140.27078247070312	372.0834045410156	1.0	163.24888610839844	348.5931396484375	1.0	528.8397827148438	208.20877075195312	1.0	527.1630249023438	207.51229858398438	0.00041535496711730957	7	004
398	131.05520629882812	370.55853271484375	1.0	161.2310791015625	346.80389404296875	0.9999328255653381	528.5187377929688	207.88441467285156	1.0	527.2562255859375	209.26596069335938	0.0003534853458404541	7	004
399	126.60993194580078	377.0875549316406	1.0	148.89569091796875	354.84527587890625	1.0	528.4647216796875	208.2264862060547	1.0	526.87646484375	207.51951599121094	0.00039887428283691406	7	004
400	116.87601470947266	376.445068359375	1.0	147.03623962402344	350.43341064453125	1.0	528.9247436523438	207.2053985595703	1.0	147.90826416015625	345.39019775390625	0.00033465027809143066	7	004
401	109.36216735839844	381.7463073730469	1.0	135.74693298339844	360.6189880371094	1.0	528.3895263671875	207.69512939453125	1.0	527.8880615234375	209.39300537109375	0.00037029385566711426	7	004
402	102.193115234375	381.8974609375	1.0	133.6621856689453	355.12420654296875	1.0	529.2178344726562	207.4174346923828	1.0	527.9466552734375	209.76182556152344	0.00045415759086608887	7	004
403	96.80062866210938	385.9159240722656	1.0	126.38740539550781	360.1827087402344	1.0	528.5206298828125	208.05487060546875	1.0	527.0209350585938	209.76158142089844	0.0005804002285003662	7	004
404	93.53273010253906	390.0335998535156	1.0	117.77153778076172	362.6346130371094	1.0	528.9625854492188	208.4124755859375	1.0	526.8226318359375	210.1652374267578	0.0003947615623474121	7	004
405	87.54087829589844	390.9866027832031	1.0	116.80768585205078	360.9755859375	1.0	529.1559448242188	207.96128845214844	1.0	527.22412109375	206.78811645507812	0.0002937912940979004	7	004
406	86.11492156982422	391.5927429199219	1.0	112.10208129882812	360.4093933105469	1.0	527.6101684570312	208.1919708251953	1.0	526.6403198242188	210.23245239257812	0.0007642805576324463	7	004
407	83.57238006591797	393.60382080078125	1.0	109.98995971679688	361.4609375	1.0	527.8111572265625	207.9709930419922	1.0	526.7098388671875	209.63575744628906	0.0005770623683929443	7	004
408	82.36932373046875	396.52471923828125	1.0	107.8936996459961	361.826171875	0.9999655485153198	528.5449829101562	208.02114868164062	1.0	526.9212036132812	209.59913635253906	0.0002785027027130127	7	004
409	80.29476928710938	395.77838134765625	1.0	108.55026245117188	361.5897521972656	0.9999876022338867	528.6685180664062	207.80677795410156	1.0	527.5518188476562	209.6236572265625	0.0005012452602386475	7	004
410	79.59513854980469	392.9786682128906	1.0	107.56497955322266	361.7457580566406	0.918756365776062	529.0150756835938	208.1649627685547	1.0	525.6859130859375	208.26666259765625	0.00029474496841430664	7	004
411	78.23529052734375	390.7914123535156	1.0	107.25941467285156	361.2939758300781	1.0	113.8043441772461	361.05804443359375	0.00015923380851745605	110.29286193847656	362.54779052734375	0.00013768672943115234	7	004
412	77.88721466064453	392.0921630859375	1.0	106.85062408447266	362.6279602050781	0.9999994039535522	114.23560333251953	362.246337890625	0.00014603137969970703	110.46492004394531	363.215576171875	0.00016096234321594238	7	004
413	78.075439453125	393.8923034667969	1.0	106.985107421875	362.59197998046875	0.9999998807907104	113.9558334350586	362.307373046875	0.00019434094429016113	110.3700942993164	363.279296875	0.00021603703498840332	7	004
414	77.93770599365234	394.1175231933594	1.0	107.21896362304688	362.4549255371094	0.9999987483024597	113.86343383789062	362.64227294921875	0.00021913647651672363	109.95012664794922	363.4141845703125	0.0002345442771911621	7	004
415	78.70673370361328	395.783447265625	1.0	106.03699493408203	361.07965087890625	0.9999990463256836	108.50607299804688	361.7096862792969	0.00013062357902526855	111.21833801269531	361.97698974609375	0.0001303553581237793	7	004
416	77.98560333251953	397.20684814453125	1.0	108.8796157836914	359.5614929199219	0.9999970197677612	114.71820831298828	359.3009948730469	0.00018197298049926758	110.65274047851562	355.1329345703125	0.0003311336040496826	7	004
417	78.14633178710938	401.58050537109375	0.9999957084655762	109.42931365966797	353.2879333496094	0.9999998807907104	113.85151672363281	352.59814453125	0.00019225478172302246	108.21134948730469	352.8085021972656	0.0001825094223022461	7	004
418	80.77296447753906	401.1761779785156	0.022870391607284546	102.23682403564453	360.50372314453125	1.0	106.61746215820312	361.3874206542969	0.00010591745376586914	99.53401184082031	366.7200927734375	0.0004913210868835449	7	004
419	74.9158935546875	401.82818603515625	0.9991568326950073	107.19343566894531	351.08441162109375	0.9999985694885254	112.99859619140625	351.2325744628906	0.0003161430358886719	108.24315643310547	351.20404052734375	0.00042814016342163086	7	004
420	100.6901626586914	359.2602844238281	0.01471295952796936	97.79885864257812	360.7254333496094	0.9999977946281433	98.1212387084961	362.4442138671875	0.00021961331367492676	97.05024719238281	357.9296875	0.0003463625907897949	7	004
421	98.05249786376953	353.8110656738281	0.9999932646751404	99.54948425292969	354.2368469238281	0.9927701950073242	101.70271301269531	351.4129638671875	0.00017014145851135254	90.9896240234375	355.5124816894531	8.046627044677734e-5	7	004
422	65.02500915527344	408.0134582519531	0.700425386428833	99.68321990966797	352.9751281738281	1.0	101.02513122558594	350.9058837890625	0.00018838047981262207	96.46902465820312	353.35809326171875	0.00014889240264892578	7	004
423	98.55638885498047	353.73724365234375	0.008313953876495361	96.99083709716797	354.0075988769531	1.0	100.09565734863281	351.74908447265625	0.0002340078353881836	95.53604888916016	353.5361328125	0.00013521313667297363	7	004
424	51.9066276550293	396.1970520019531	0.999999463558197	97.6353530883789	354.0138854980469	0.9999985694885254	100.3753890991211	351.5701599121094	0.00016960501670837402	93.11216735839844	354.7761535644531	0.00013372302055358887	7	004
425	47.61649703979492	394.2567138671875	1.0	97.76629638671875	351.4722595214844	1.0	100.89598083496094	349.5235595703125	0.00012424588203430176	97.4197006225586	351.37835693359375	7.978081703186035e-5	7	004
426	97.23277282714844	355.7600402832031	0.0003580749034881592	89.49650573730469	356.1233215332031	1.0	89.93192291259766	358.460693359375	2.199411392211914e-5	94.15584564208984	356.6090393066406	7.840991020202637e-5	7	004
427	84.6993637084961	342.8548278808594	0.28157109022140503	89.08284759521484	344.2272644042969	0.999999463558197	90.05601501464844	346.40911865234375	0.00019365549087524414	87.57543182373047	347.7048645019531	0.00015601515769958496	7	004
428	85.44438934326172	344.99371337890625	0.006247788667678833	81.94071197509766	347.7069396972656	1.0	86.57740783691406	345.0967102050781	0.00010910630226135254	77.322509765625	350.62646484375	0.0002804994583129883	7	004
429	1.5759971141815186	403.3948974609375	0.00513342022895813	63.98542404174805	350.2052917480469	0.9986271858215332	648.7063598632812	265.3717041015625	0.00021064281463623047	68.7358169555664	342.9475402832031	0.00017708539962768555	7	004
430	50.69792556762695	342.4484558105469	0.00033348798751831055	52.629722595214844	343.3233947753906	0.03332200646400452	56.18204116821289	343.2139587402344	8.535385131835938e-5	0.6996345520019531	345.5858154296875	1.6510486602783203e-5	7	004
431	47.57752990722656	349.19573974609375	0.13250669836997986	46.74166488647461	348.9272766113281	0.015208244323730469	39.43858337402344	349.03179931640625	1.963973045349121e-5	41.62717056274414	341.02130126953125	2.7179718017578125e-5	7	004
432	47.21685791015625	336.4524230957031	9.489059448242188e-5	48.59373092651367	337.5075988769531	0.0001322925090789795	647.9797973632812	226.5292205810547	2.0712614059448242e-5	0.6939764022827148	347.7395324707031	1.4990568161010742e-5	7	004
433	2.2367122173309326	379.9509582519531	3.606081008911133e-5	3.582341194152832	348.67218017578125	4.029273986816406e-5	640.7396850585938	8.45619010925293	8.046627044677734e-6	0.5894918441772461	348.0146179199219	1.1354684829711914e-5	7	004
434	3.736738681793213	377.7159423828125	0.000212937593460083	5.109099388122559	360.7574462890625	7.575750350952148e-5	7.1483306884765625	365.7021484375	1.9073486328125e-5	1.882258653640747	365.42156982421875	2.7447938919067383e-5	7	004
435	18.1471004486084	378.01336669921875	0.06667381525039673	16.00210189819336	380.6272888183594	0.00024053454399108887	5.6975603103637695	389.73724365234375	8.803606033325195e-5	1.3764064311981201	366.9245300292969	0.0001487433910369873	7	004
436	639.1376342773438	6.844423770904541	1.9043684005737305e-5	3.583296298980713	357.1078186035156	2.2232532501220703e-5	641.8488159179688	7.341189861297607	1.6361474990844727e-5	604.8745727539062	1.7143981456756592	3.069639205932617e-6	7	004
437	5.717755317687988	377.6625061035156	6.0439109802246094e-5	5.779229164123535	359.0281066894531	5.447864532470703e-5	648.5612182617188	226.1927947998047	1.946091651916504e-5	-0.6946506500244141	349.47259521484375	8.672475814819336e-6	7	004
438	2.6763644218444824	377.4325866699219	7.995963096618652e-5	12.413741111755371	355.7004699707031	0.0008737742900848389	648.44921875	218.7279052734375	1.2159347534179688e-5	1.5363411903381348	350.20184326171875	1.2993812561035156e-5	7	004
439	3.9702696800231934	360.9115905761719	2.6911497116088867e-5	15.894857406616211	349.1751403808594	5.486607551574707e-5	639.5823974609375	8.206464767456055	1.862645149230957e-5	1.730447769165039	347.2869873046875	7.62939453125e-6	7	004
440	5.811331748962402	362.60064697265625	0.0004639625549316406	27.390222549438477	350.87835693359375	0.3219378590583801	6.2936201095581055	361.7524108886719	6.636977195739746e-5	6.0276875495910645	348.65875244140625	0.00022801756858825684	7	004
441	1.080881118774414	382.749267578125	0.0065247416496276855	30.725603103637695	350.72381591796875	0.49381712079048157	648.2052612304688	132.3597412109375	3.713369369506836e-5	4.204367160797119	348.21575927734375	5.123019218444824e-5	7	004
442	0.8030891418457031	381.4963684082031	0.03401115536689758	28.359773635864258	349.7969970703125	0.2659339904785156	11.118051528930664	347.1104736328125	1.6510486602783203e-5	5.301321506500244	347.6884460449219	6.905198097229004e-5	7	004
443	1.3943800926208496	382.2641296386719	0.04072985053062439	0.9068021774291992	382.4901428222656	1.5944242477416992e-5	647.01953125	154.01785278320312	4.32133674621582e-6	1.3889448642730713	333.7127685546875	1.564621925354004e-5	7	004
444	1.657963752746582	381.150634765625	0.0002440810203552246	15.963719367980957	353.8009948730469	0.00018799304962158203	648.9015502929688	107.81459045410156	1.5795230865478516e-5	0.6071112155914307	335.782470703125	1.1831521987915039e-5	7	004
445	5.024290084838867	383.0804748535156	0.9999102354049683	3.285736322402954	387.9503479003906	0.001006484031677246	4.522867202758789	387.2432861328125	0.0001913309097290039	-1.2653942108154297	391.6715393066406	0.0001895129680633545	7	004
446	6.201274871826172	383.11407470703125	0.9999841451644897	3.8793272972106934	388.8152770996094	0.0006332695484161377	5.192688941955566	380.9578857421875	0.00013998150825500488	-0.6543188095092773	391.4398498535156	9.226799011230469e-5	7	004
447	3.6927614212036133	384.05389404296875	0.9915849566459656	3.3779571056365967	389.0812683105469	0.0006954669952392578	5.151121139526367	381.7324523925781	5.424022674560547e-5	2.080624580383301	368.675048828125	6.848573684692383e-5	7	004
448	6.559798240661621	379.8814697265625	0.9923149943351746	3.667069911956787	387.75238037109375	0.0005449950695037842	6.54663610458374	372.4996643066406	4.3332576751708984e-5	0.34540605545043945	367.1542663574219	0.00012120604515075684	7	004
449	11.06666088104248	378.7789611816406	0.9845502972602844	3.336073398590088	387.72540283203125	0.0005907118320465088	8.924118995666504	383.5346984863281	8.58306884765625e-6	-0.3316645622253418	367.0101623535156	5.644559860229492e-5	7	004
450	15.351669311523438	371.7109069824219	0.5409707427024841	3.9993135929107666	388.0149230957031	9.182095527648926e-5	648.23486328125	250.8270263671875	8.568167686462402e-5	1.7410907745361328	388.1275939941406	4.9054622650146484e-5	7	004
451	4.062242031097412	392.4990234375	4.6193599700927734e-6	0.6291775703430176	110.5297622680664	5.453824996948242e-6	649.3304443359375	334.178466796875	1.4722347259521484e-5	429.5240783691406	4.636690139770508	2.2649765014648438e-6	7	004
452	638.6761474609375	7.1202802658081055	7.212162017822266e-6	638.09619140625	4.515327453613281	1.3589859008789062e-5	640.446533203125	8.38766860961914	1.5050172805786133e-5	638.2110595703125	3.4191551208496094	3.635883331298828e-6	7	004
453	4.593542098999023	336.89794921875	8.851289749145508e-6	1.1152634620666504	220.30870056152344	1.704692840576172e-5	649.7455444335938	220.01751708984375	2.7447938919067383e-5	0.3484935760498047	332.79345703125	3.635883331298828e-6	7	004
454	5.780519485473633	339.3059387207031	1.5407800674438477e-5	11.75515079498291	348.1821594238281	8.07344913482666e-5	647.9126586914062	251.925048828125	9.179115295410156e-6	1.190702199935913	334.0220947265625	2.181529998779297e-5	7	004
455	639.0665283203125	7.546531677246094	7.897615432739258e-6	639.2659912109375	3.7312047481536865	1.990795135498047e-5	648.0140380859375	108.21997833251953	1.683831214904785e-5	620.1773071289062	1.9305307865142822	1.6987323760986328e-6	7	004
456	7.569156646728516	338.4892272949219	1.0639429092407227e-5	14.229497909545898	345.5171203613281	1.0579824447631836e-5	647.5032958984375	234.7206268310547	8.761882781982422e-6	1.663395881652832	333.6873474121094	1.0102987289428711e-5	7	004
457	4.78137731552124	1.2031910419464111	4.202127456665039e-6	619.678955078125	3.23929500579834	5.692243576049805e-6	646.2529907226562	93.57623291015625	7.3015689849853516e-6	1.3737637996673584	332.9839782714844	1.5795230865478516e-6	7	004
458	22.756196975708008	350.2667236328125	0.0003688037395477295	3.5857672691345215	375.1265869140625	2.6047229766845703e-5	649.1325073242188	268.3145751953125	4.029273986816406e-5	3.1879920959472656	375.18438720703125	3.921985626220703e-5	7	004
459	5.419618129730225	377.1570739746094	1.0639429092407227e-5	15.727181434631348	343.50689697265625	5.060434341430664e-5	648.0552368164062	267.7301025390625	1.8358230590820312e-5	3.2231826782226562	333.05841064453125	7.12275505065918e-6	7	004
460	0.9005517959594727	283.6999206542969	8.702278137207031e-6	2.9280834197998047	364.3795471191406	4.678964614868164e-6	647.5526733398438	250.525390625	4.443526268005371e-5	1.3909189701080322	364.890380859375	1.0699033737182617e-5	7	004
461	3.9366395473480225	360.8779296875	1.3530254364013672e-5	16.98589324951172	348.2117614746094	2.637505531311035e-5	648.8952026367188	222.63760375976562	4.544854164123535e-5	3.0090980529785156	346.552001953125	7.271766662597656e-6	7	004
462	4.800804138183594	359.4422912597656	5.6684017181396484e-5	18.2974910736084	346.768310546875	0.0006224513053894043	647.8563232421875	252.69076538085938	2.5391578674316406e-5	3.779291868209839	334.6021728515625	8.636713027954102e-5	7	004
463	5.360089302062988	326.6334228515625	9.417533874511719e-6	31.196115493774414	338.4651184082031	0.0006698071956634521	645.826416015625	90.11652374267578	1.1265277862548828e-5	3.08540415763855	332.6761169433594	8.404254913330078e-6	7	004
464	3.909816026687622	348.8157653808594	5.513429641723633e-6	3.229576587677002	346.89306640625	6.794929504394531e-6	640.2559814453125	7.939513206481934	1.043081283569336e-5	1.1770963668823242	346.061279296875	3.039836883544922e-6	7	004
465	3.1524457931518555	377.17498779296875	9.864568710327148e-6	638.7417602539062	5.058573246002197	1.3679265975952148e-5	641.518310546875	8.674474716186523	1.6748905181884766e-5	1.2196791172027588	346.403564453125	3.069639205932617e-6	7	004
466	38.46723556518555	339.7153625488281	3.591179847717285e-5	43.46692657470703	341.86376953125	0.9506627321243286	39.88641357421875	344.4716796875	2.4050474166870117e-5	32.47141647338867	347.4920654296875	1.7344951629638672e-5	7	004
467	2.6267290115356445	380.10211181640625	7.352232933044434e-5	53.69383239746094	347.4202880859375	0.7371578216552734	51.683441162109375	347.5055236816406	1.1593103408813477e-5	52.23101806640625	348.0357360839844	0.00010085105895996094	7	004
468	2.984365463256836	381.1744384765625	1.755356788635254e-5	55.768550872802734	338.9928283691406	0.9741034507751465	59.26778030395508	340.1286926269531	1.958012580871582e-5	66.06165313720703	346.48455810546875	7.662177085876465e-5	7	004
469	67.49764251708984	340.7740173339844	0.0005150735378265381	63.34990692138672	342.3749694824219	0.9999995827674866	68.85786437988281	340.50244140625	5.6296586990356445e-5	64.66960144042969	348.04638671875	0.0011816620826721191	7	004
470	85.63448333740234	339.6957092285156	4.70578670501709e-5	73.53604888916016	339.065673828125	0.9999972581863403	77.4497299194336	341.894287109375	2.917647361755371e-5	78.16169738769531	340.9468994140625	0.002627134323120117	7	004
471	115.98367309570312	353.2121887207031	0.0007569789886474609	86.00906372070312	337.10345458984375	0.9993360042572021	115.90926361083984	350.153076171875	3.7044286727905273e-5	102.51006317138672	351.0514831542969	0.0005179345607757568	7	004
472	125.3215103149414	350.40692138671875	0.5912625193595886	90.43608856201172	337.69940185546875	1.0	86.2802505493164	340.6243591308594	0.00010469555854797363	94.77106475830078	340.4825744628906	0.0009225308895111084	7	004
473	130.06118774414062	352.0260925292969	0.06090351939201355	101.63288879394531	335.9847106933594	1.0	105.56940460205078	337.4573974609375	5.8978796005249023e-5	100.1854248046875	335.3443603515625	0.001712501049041748	7	004
474	133.21971130371094	349.39013671875	0.0012263655662536621	110.69459533691406	333.1930847167969	0.9999995231628418	116.50924682617188	334.5606689453125	0.00018727779388427734	112.37640380859375	344.149658203125	0.00039947032928466797	7	004
475	145.69932556152344	348.101806640625	0.09981396794319153	115.82401275634766	333.0580749511719	1.0	122.02657318115234	331.6309509277344	0.0003514587879180908	115.39666748046875	333.8707275390625	0.0012508630752563477	7	004
476	149.18743896484375	343.6001281738281	0.1576400101184845	132.94461059570312	330.2950439453125	0.9999989867210388	150.8421630859375	342.091064453125	0.0004998743534088135	132.00949096679688	328.01666259765625	0.00042939186096191406	7	004
477	162.3739776611328	343.291748046875	0.0980553925037384	136.00924682617188	323.3878173828125	1.0	158.89097595214844	337.48919677734375	0.0002326667308807373	132.9189453125	324.2648620605469	9.146332740783691e-5	7	004
478	149.29351806640625	327.4917297363281	0.0009487569332122803	143.5956268310547	329.83026123046875	0.9999997615814209	148.79867553710938	330.6943054199219	0.0003428459167480469	142.26150512695312	337.0660095214844	0.00027999281883239746	7	004
479	176.2283935546875	343.4174499511719	0.9279029369354248	147.74746704101562	324.53173828125	1.0	173.567138671875	340.54315185546875	0.0009547173976898193	164.14212036132812	350.2864990234375	9.039044380187988e-5	7	004
480	182.09033203125	345.1856689453125	0.9998638033866882	151.0331268310547	320.8175964355469	1.0	181.54312133789062	343.07269287109375	0.00046831369400024414	183.5064239501953	349.8235168457031	0.0001087486743927002	7	004
481	190.50619506835938	343.07623291015625	0.999305248260498	159.91822814941406	322.2053527832031	1.0	188.8046875	341.1063537597656	0.0006991028785705566	161.34613037109375	322.18896484375	0.0003593266010284424	7	004
482	200.20152282714844	345.5316162109375	0.9999959468841553	164.69981384277344	319.0360412597656	1.0	201.22486877441406	347.9978332519531	0.00012192130088806152	200.28900146484375	350.6086120605469	0.0004134178161621094	7	004
483	210.4010009765625	346.6399230957031	0.9999943971633911	178.38938903808594	317.1872253417969	1.0	208.15853881835938	340.78826904296875	0.00021818280220031738	178.98492431640625	316.9627685546875	0.00012087821960449219	7	004
484	219.71482849121094	344.1258239746094	1.0	179.54153442382812	309.9814453125	1.0	182.9906768798828	312.2593688964844	9.906291961669922e-5	212.2899169921875	332.06219482421875	7.125735282897949e-5	7	004
485	227.94309997558594	343.682861328125	0.9999014139175415	196.08047485351562	308.26544189453125	1.0	231.25746154785156	343.95867919921875	0.000374525785446167	225.6992950439453	336.5027770996094	4.914402961730957e-5	7	004
486	240.87283325195312	343.1068420410156	0.9998021721839905	200.68734741210938	297.4057312011719	0.9999998807907104	244.169921875	343.6314392089844	0.00016483664512634277	196.9043426513672	296.18212890625	7.662177085876465e-5	7	004
487	252.9215545654297	342.82843017578125	0.9999999403953552	215.3741455078125	301.7345275878906	1.0	249.08987426757812	339.7890319824219	0.00023749470710754395	213.64515686035156	297.27532958984375	8.827447891235352e-5	7	004
488	255.9536590576172	342.49566650390625	1.0	219.1602020263672	300.1926574707031	1.0	221.8375701904297	299.2955627441406	0.00011965632438659668	219.3984375	300.409912109375	8.061528205871582e-5	7	004
489	261.5191650390625	344.40301513671875	1.0	240.6879425048828	301.984619140625	1.0	264.0994567871094	346.44708251953125	0.00046312808990478516	262.97076416015625	351.1849060058594	0.0001671314239501953	7	004
490	266.5911865234375	341.6126403808594	0.9999999403953552	245.52362060546875	301.79486083984375	1.0	263.42510986328125	342.41143798828125	0.00043955445289611816	249.78317260742188	346.7029724121094	0.00019627809524536133	7	004
491	262.2523193359375	324.49114990234375	0.017040878534317017	258.33831787109375	320.0402526855469	0.06528913974761963	260.5518798828125	319.1277160644531	0.00016370415687561035	254.00466918945312	322.93359375	0.00011533498764038086	7	004
492	260.1869812011719	324.508544921875	0.022894859313964844	263.1169128417969	323.0121765136719	0.006388247013092041	263.1135559082031	321.8977966308594	0.0001551210880279541	254.0391845703125	326.85028076171875	4.884600639343262e-5	7	004
493	266.24432373046875	339.9432067871094	8.481740951538086e-5	262.5709228515625	334.4816589355469	3.650784492492676e-5	649.3624877929688	156.22227478027344	1.8030405044555664e-5	253.97483825683594	335.0095520019531	5.513429641723633e-6	7	004
494	267.93817138671875	339.97161865234375	1.0222196578979492e-5	262.526611328125	333.8434143066406	3.4242868423461914e-5	268.1429748535156	339.614013671875	1.8656253814697266e-5	255.0927734375	335.208251953125	5.8710575103759766e-6	7	004
495	638.6607055664062	6.066862106323242	2.434849739074707e-5	639.5968017578125	3.8876755237579346	5.862116813659668e-5	640.6443481445312	7.568341255187988	2.0503997802734375e-5	638.6251220703125	2.5103366374969482	3.3676624298095703e-6	7	004
496	276.970947265625	347.7061767578125	0.9999902844429016	265.40045166015625	348.1773376464844	0.0002905726432800293	276.22088623046875	344.87835693359375	0.0002346336841583252	264.2853088378906	340.61639404296875	7.697939872741699e-5	7	004
497	2.112030506134033	283.1199645996094	9.655952453613281e-6	263.262451171875	344.2432556152344	1.1324882507324219e-5	648.5592041015625	252.42532348632812	7.361173629760742e-6	412.4483947753906	4.82586145401001	1.1026859283447266e-6	7	004
498	289.9759826660156	364.6699523925781	0.23191183805465698	274.0091552734375	334.3675537109375	0.04578888416290283	275.2472839355469	336.0248107910156	6.240606307983398e-5	274.7530822753906	343.3763122558594	3.927946090698242e-5	7	004
499	292.4498596191406	361.496337890625	0.0001894533634185791	279.2331848144531	349.24822998046875	0.001129448413848877	648.13525390625	220.78419494628906	9.72747802734375e-5	277.2523498535156	354.6587219238281	3.6209821701049805e-5	7	004
500	295.2309875488281	363.8288269042969	0.025616556406021118	282.0663146972656	351.49462890625	0.002384662628173828	292.9637145996094	354.29962158203125	3.5256147384643555e-5	281.6756286621094	354.87371826171875	4.947185516357422e-5	7	004
501	297.458251953125	361.3709411621094	0.043131738901138306	286.1201171875	347.4399719238281	0.937903642654419	290.6924743652344	347.0161437988281	0.00013303756713867188	285.6846008300781	347.4921875	0.0001799464225769043	7	004
502	304.87579345703125	363.9801940917969	0.9951057434082031	292.25799560546875	357.06793212890625	0.7675834894180298	649.5293579101562	219.42843627929688	6.961822509765625e-5	289.257568359375	356.4422607421875	3.427267074584961e-5	7	004
503	308.7523193359375	366.7440490722656	0.9997067451477051	637.8051147460938	4.868259906768799	9.402632713317871e-5	304.1551818847656	359.047119140625	5.036592483520508e-5	307.7191162109375	355.8080749511719	2.4139881134033203e-5	7	004
504	309.4547424316406	370.0523681640625	0.9685107469558716	304.4401550292969	355.3834228515625	0.0003185868263244629	648.0391845703125	250.63848876953125	1.4215707778930664e-5	296.60107421875	362.7641906738281	0.00011271238327026367	7	004
505	310.9407958984375	370.44964599609375	0.999913215637207	305.2488708496094	370.94329833984375	2.8342008590698242e-5	308.7554931640625	368.2122497558594	9.60230827331543e-5	298.5783386230469	370.3069763183594	3.215670585632324e-5	7	004
506	311.9851379394531	371.0176086425781	0.007705122232437134	307.4617004394531	358.36944580078125	2.8401613235473633e-5	647.45751953125	233.42970275878906	3.874301910400391e-6	301.3990783691406	363.8544006347656	1.5079975128173828e-5	7	004
507	310.5932922363281	370.2177734375	0.9187871813774109	306.6497802734375	370.158203125	0.00010058283805847168	309.3945007324219	366.5548400878906	0.00024706125259399414	299.8369140625	373.1584167480469	5.9932470321655273e-5	7	004
508	312.3288269042969	374.090087890625	0.9999982714653015	315.1767883300781	381.0841979980469	5.772709846496582e-5	315.583251953125	378.36248779296875	0.00018420815467834473	311.53662109375	383.00653076171875	3.463029861450195e-5	7	004
509	311.4354248046875	361.5436096191406	0.029029548168182373	638.0648803710938	4.525193214416504	5.1528215408325195e-5	640.1368408203125	7.298857688903809	2.187490463256836e-5	313.4343566894531	354.0279541015625	8.046627044677734e-6	7	004
510	329.12896728515625	391.455322265625	0.9979460835456848	311.9342346191406	352.3542175292969	1.0	330.5765686035156	392.0718078613281	0.00029078125953674316	308.84088134765625	354.1588134765625	0.0001239180564880371	7	004
511	337.6738586425781	393.5721435546875	0.8920981287956238	321.3966979980469	371.2360534667969	0.9984768629074097	327.09478759765625	374.0274658203125	5.033612251281738e-5	321.87457275390625	376.5627746582031	0.0002485513687133789	7	004
512	342.1169738769531	396.2381286621094	0.001493692398071289	326.8524169921875	365.48883056640625	1.0	326.0125427246094	366.06689453125	5.513429641723633e-5	324.2264709472656	368.1879577636719	0.00028383731842041016	7	004
513	1.5869953632354736	302.263916015625	5.632638931274414e-6	337.91534423828125	376.522216796875	0.011928409337997437	647.582275390625	266.9762268066406	1.6748905181884766e-5	339.615234375	385.6766662597656	5.5730342864990234e-6	7	004
514	636.8782348632812	6.863250732421875	2.244114875793457e-5	637.3364868164062	4.933673858642578	4.035234451293945e-5	639.4542236328125	8.409836769104004	2.6732683181762695e-5	637.5123291015625	3.008666753768921	5.632638931274414e-6	7	004
515	352.38580322265625	407.52532958984375	0.00013771653175354004	638.8165893554688	4.93720817565918	2.4527311325073242e-5	646.6875610351562	172.59519958496094	8.314847946166992e-6	604.40478515625	1.592050313949585	2.86102294921875e-6	7	004
516	355.0761413574219	411.8793640136719	0.9971054196357727	349.0486755371094	375.58087158203125	0.0002925097942352295	648.79052734375	222.88796997070312	5.3942203521728516e-6	356.2392578125	386.4040832519531	3.3974647521972656e-6	7	004
517	350.86285400390625	414.1031188964844	0.9999958276748657	352.2890625	366.3592224121094	0.9999583959579468	354.4222717285156	365.2361755371094	5.754828453063965e-5	354.6426086425781	369.99822998046875	9.042024612426758e-5	7	004
518	343.805419921875	423.50390625	0.9990357160568237	360.3461608886719	370.3290710449219	1.0	362.43865966796875	368.3140869140625	4.938244819641113e-5	358.16943359375	371.100341796875	4.9501657485961914e-5	7	004
519	356.2663269042969	373.6044616699219	0.0012230873107910156	359.697265625	375.0000915527344	1.0	363.66827392578125	375.31549072265625	4.947185516357422e-5	356.15106201171875	374.2918395996094	2.8580427169799805e-5	7	004
520	353.8243713378906	371.3010559082031	0.943893551826477	353.27410888671875	372.60205078125	0.9999901056289673	355.8943786621094	369.5608825683594	0.00013658404350280762	353.51251220703125	375.30322265625	4.366040229797363e-5	7	004
521	353.2843322753906	371.41302490234375	0.015447229146957397	348.0093994140625	370.85260009765625	1.0	349.1026306152344	369.1976318359375	4.9114227294921875e-5	351.39312744140625	372.1801452636719	0.00014019012451171875	7	004
522	347.6677551269531	370.50311279296875	0.23905542492866516	347.2881774902344	369.60675048828125	0.9999999403953552	353.3724060058594	368.6212463378906	4.595518112182617e-5	351.17291259765625	370.6504821777344	0.00010344386100769043	7	004
523	346.0768737792969	369.98748779296875	0.9654116630554199	345.97052001953125	369.033203125	0.9999792575836182	347.4019775390625	368.49090576171875	6.73830509185791e-5	350.97894287109375	371.08514404296875	0.00020483136177062988	7	004
524	347.32073974609375	369.1418151855469	0.07619369029998779	348.0172424316406	366.9230041503906	0.9999992251396179	347.552734375	367.0421142578125	0.0001004934310913086	346.7239990234375	369.04327392578125	0.00020119547843933105	7	004
525	353.1328430175781	366.71588134765625	0.001279383897781372	349.71539306640625	366.5857238769531	0.9999994039535522	346.69384765625	366.17742919921875	9.962916374206543e-5	349.17242431640625	366.75616455078125	0.00027310848236083984	7	004
526	351.17401123046875	365.10400390625	0.1597614884376526	347.8314208984375	364.81884765625	0.9994790554046631	348.7812194824219	364.7972106933594	0.0002732574939727783	347.5726013183594	367.5505065917969	0.0010639727115631104	7	004
527	350.3341979980469	366.1965637207031	0.047247111797332764	345.6061706542969	366.3990173339844	0.9998514652252197	346.71234130859375	365.55108642578125	0.0001932978630065918	344.4494323730469	368.4440612792969	0.0004673898220062256	7	004
528	343.10052490234375	364.924072265625	0.8089166879653931	346.42437744140625	364.63983154296875	0.9968198537826538	346.52935791015625	363.1082458496094	0.0002758502960205078	345.1689453125	366.34423828125	0.0003212094306945801	7	004
529	340.9025573730469	360.3330993652344	0.958906888961792	342.1644592285156	359.747802734375	0.9999992251396179	343.6183776855469	360.6134948730469	4.488229751586914e-5	334.0816955566406	367.2915954589844	3.165006637573242e-5	7	004
530	336.3616027832031	367.2683410644531	1.0	336.6427001953125	368.6722106933594	0.06713968515396118	339.69342041015625	366.0716247558594	0.0002155601978302002	339.468505859375	372.3986511230469	0.00010564923286437988	7	004
531	336.8009338378906	356.92059326171875	1.0	339.7806091308594	359.0896301269531	0.003198176622390747	339.2397155761719	355.2080078125	4.717707633972168e-5	337.09735107421875	360.4805603027344	1.7881393432617188e-5	7	004
532	336.05645751953125	364.2951965332031	0.9999991655349731	337.2474365234375	365.85614013671875	0.6123848557472229	335.3296203613281	365.4732360839844	0.00021350383758544922	333.9869689941406	368.7613220214844	0.00016227364540100098	7	004
533	272.6022033691406	421.6529235839844	0.01565873622894287	338.91229248046875	362.00360107421875	1.0	341.76934814453125	358.6959533691406	0.00011965632438659668	337.0695495605469	358.4240417480469	0.00011640787124633789	7	004
534	259.6854553222656	420.6096496582031	0.10371395945549011	336.82464599609375	356.43060302734375	1.0	340.3446044921875	353.93804931640625	0.00010728836059570312	255.40289306640625	422.1216125488281	4.693865776062012e-5	7	004
535	323.5131530761719	361.987548828125	0.04426842927932739	322.9429016113281	361.54742431640625	0.9999866485595703	327.1341552734375	360.2447509765625	0.00013971328735351562	321.1507568359375	357.9405517578125	0.0002612471580505371	7	004
536	320.5926208496094	362.70416259765625	0.004439711570739746	314.333251953125	362.8246154785156	0.9999997615814209	316.7520446777344	363.0937194824219	0.00017011165618896484	309.89459228515625	361.590087890625	9.956955909729004e-5	7	004
537	294.1639404296875	373.2823181152344	0.03737148642539978	297.4593505859375	372.9790954589844	0.999995231628418	295.55328369140625	375.2208251953125	8.720159530639648e-5	300.7410888671875	369.45928955078125	6.753206253051758e-5	7	004
538	275.7606506347656	385.4867858886719	0.0011175870895385742	276.5206604003906	381.54290771484375	0.9999446272850037	278.71002197265625	382.0539855957031	4.252791404724121e-5	274.9710388183594	383.529541015625	4.234910011291504e-5	7	004
539	253.00381469726562	386.80108642578125	9.119510650634766e-6	252.5561065673828	382.26116943359375	0.003592252731323242	649.91650390625	221.22415161132812	8.493661880493164e-6	621.4638061523438	1.7610807418823242	3.6656856536865234e-6	7	004
540	235.11953735351562	376.918701171875	2.2619962692260742e-5	235.06817626953125	379.3916931152344	0.12135526537895203	235.9620361328125	378.5396728515625	7.539987564086914e-6	231.24752807617188	377.1113586425781	5.543231964111328e-6	7	004
541	148.56558227539062	412.7076721191406	0.9383851289749146	204.5720672607422	377.32000732421875	0.011500924825668335	206.4342498779297	377.32623291015625	5.424022674560547e-6	199.3325958251953	374.9300537109375	4.5299530029296875e-6	7	004
542	2.7109792232513428	379.1595458984375	1.0639429092407227e-5	149.2418975830078	383.0680847167969	8.916854858398438e-5	649.553955078125	221.12493896484375	0.00024622678756713867	-0.2228250503540039	363.310791015625	2.086162567138672e-6	7	004
543	129.7732696533203	400.3130798339844	0.9999846816062927	136.53416442871094	396.24542236328125	0.00017705559730529785	132.78701782226562	397.4186706542969	2.4378299713134766e-5	127.37813568115234	389.618896484375	2.440810203552246e-5	7	004
544	123.20997619628906	392.0014953613281	0.9999836683273315	143.5915069580078	374.9331970214844	0.9997677206993103	136.97967529296875	383.87078857421875	2.6166439056396484e-5	124.78488159179688	382.882568359375	3.11434268951416e-5	7	004
545	115.3321762084961	389.9761962890625	1.0	138.83706665039062	370.0362243652344	0.9857860803604126	118.04266357421875	386.3985595703125	2.8252601623535156e-5	116.84270477294922	399.8815002441406	2.384185791015625e-5	7	004
546	110.51669311523438	389.7385559082031	1.0	133.20370483398438	371.8153381347656	0.5492367744445801	116.48365020751953	386.10479736328125	8.58604907989502e-5	118.24559783935547	381.4591979980469	2.446770668029785e-5	7	004
547	102.33334350585938	387.1922607421875	1.0	128.46771240234375	368.53302001953125	0.23031970858573914	648.861328125	219.97137451171875	2.771615982055664e-5	89.0176773071289	392.531982421875	1.8417835235595703e-5	7	004
548	105.44207000732422	384.601806640625	0.00025144219398498535	101.4696273803711	359.3634033203125	4.5806169509887695e-5	649.7184448242188	221.95896911621094	4.26173210144043e-6	98.94719696044922	370.2348937988281	3.2782554626464844e-6	7	004
549	637.81884765625	6.461109161376953	4.172325134277344e-6	637.5437622070312	3.4681262969970703	7.62939453125e-6	639.9918212890625	478.072265625	1.5467405319213867e-5	413.77459716796875	4.370460510253906	2.5033950805664062e-6	7	004
550	638.964111328125	6.826433181762695	1.043081283569336e-5	638.3670043945312	4.823934078216553	3.507733345031738e-5	641.5775756835938	7.884980201721191	1.2755393981933594e-5	618.9754638671875	2.2141902446746826	3.3676624298095703e-6	7	004
