# Supplementary material for: An automated feeding system for the African killifish reveals the impact of diet on lifespan and allows scalable assessment of associative learning
Source: eLife. 2022 Nov 10;11:e69008. doi: 10.7554/eLife.69008 (PMC9788828; doi:10.7554/eLife.69008)
Supplement: Figure 6—source data 2. [file elife-69008-fig6-data2.zip › Training Trajectories/t14_REC010DLC_resnet50_TrainAllTheThingsJun28shuffle1_1030000.csv]

bodyparts_coords	fishhead_x	fishhead_y	fishhead_likelihood	fishtail_x	fishtail_y	fishtail_likelihood	redlight_x	redlight_y	redlight_likelihood	fooddrop_x	fooddrop_y	fooddrop_likelihood	fishnum	recordingnum
0	641.7268676757812	407.1611022949219	2.3543834686279297e-6	5.763060569763184	478.5928955078125	2.4437904357910156e-6	647.3002319335938	31.969829559326172	7.3015689849853516e-6	201.92149353027344	6.701603889465332	1.1026859283447266e-6	14	010
1	640.7809448242188	404.0529479980469	0.00016450881958007812	643.990966796875	387.4082336425781	1.2248754501342773e-5	642.960205078125	7.703044891357422	4.738569259643555e-6	94.21910095214844	301.8706970214844	1.817941665649414e-6	14	010
2	2.8937954902648926	482.6644592285156	1.677870750427246e-5	4.55662202835083	479.0462646484375	1.3232231140136719e-5	643.6350708007812	7.8955183029174805	3.844499588012695e-6	156.10142517089844	5.452454566955566	1.996755599975586e-6	14	010
3	2.884000778198242	483.184326171875	6.616115570068359e-6	4.6594319343566895	479.33099365234375	5.036592483520508e-6	642.8434448242188	7.89723014831543	7.778406143188477e-6	186.9213104248047	6.36489200592041	5.960464477539062e-7	14	010
4	2.4950900077819824	481.15838623046875	1.2487173080444336e-5	5.183897018432617	477.6336975097656	1.1861324310302734e-5	536.3982543945312	215.83030700683594	2.771615982055664e-6	202.3037872314453	7.033145904541016	3.248453140258789e-6	14	010
5	2.5569987297058105	482.70770263671875	1.2278556823730469e-5	5.401637077331543	479.29400634765625	1.8984079360961914e-5	649.4209594726562	207.8665008544922	6.556510925292969e-6	187.5177764892578	6.955864906311035	1.1920928955078125e-6	14	010
6	2.1992835998535156	366.3224182128906	1.9669532775878906e-6	2.3029370307922363	366.5643310546875	1.7285346984863281e-6	649.4879760742188	206.6686248779297	2.4139881134033203e-6	186.37701416015625	6.722714424133301	1.3113021850585938e-6	14	010
7	2.339792251586914	481.9084167480469	5.930662155151367e-6	4.853792667388916	478.1151428222656	6.258487701416016e-6	642.5711669921875	7.412616729736328	3.7550926208496094e-6	185.9488067626953	6.219204902648926	3.844499588012695e-6	14	010
8	3.331470489501953	482.6081237792969	5.990266799926758e-6	5.3678483963012695	478.3792419433594	2.7120113372802734e-6	642.1624755859375	7.484048843383789	2.0265579223632812e-6	202.3490753173828	6.641358852386475	3.069639205932617e-6	14	010
9	2.5549116134643555	482.1388244628906	1.1533498764038086e-5	4.75485897064209	478.61474609375	1.0609626770019531e-5	646.3580932617188	388.9543151855469	1.6093254089355469e-6	186.16058349609375	6.534053325653076	2.2351741790771484e-6	14	010
10	640.66162109375	405.8558654785156	4.0531158447265625e-6	645.2264404296875	386.6064758300781	3.337860107421875e-6	642.40673828125	8.181652069091797	1.3709068298339844e-6	185.79586791992188	6.885870933532715	2.0265579223632812e-6	14	010
11	100.89244079589844	247.70840454101562	0.993209719657898	5.26420259475708	478.9839782714844	5.27501106262207e-6	642.6319580078125	8.433213233947754	8.285045623779297e-6	91.77416229248047	242.0999755859375	5.602836608886719e-6	14	010
12	2.740537405014038	481.7106628417969	1.4960765838623047e-5	4.4741668701171875	477.99493408203125	8.702278137207031e-6	642.9677124023438	7.513845443725586	2.205371856689453e-6	170.86407470703125	6.797934532165527	1.7285346984863281e-6	14	010
13	3.057501792907715	483.37689208984375	4.112720489501953e-6	132.1774139404297	262.33941650390625	1.0788440704345703e-5	641.7889404296875	7.467119216918945	3.337860107421875e-6	202.84442138671875	7.10520076751709	1.1622905731201172e-6	14	010
14	2.781585693359375	482.5736999511719	4.6193599700927734e-6	5.172041416168213	478.4224548339844	3.3676624298095703e-6	649.902099609375	203.6265869140625	3.904104232788086e-6	203.1987762451172	6.5555925369262695	1.341104507446289e-6	14	010
15	71.88475799560547	259.9529724121094	9.715557098388672e-6	4.983643531799316	478.10052490234375	3.7848949432373047e-6	642.3407592773438	7.4062652587890625	4.5299530029296875e-6	202.78482055664062	6.406684398651123	1.043081283569336e-6	14	010
16	2.5715622901916504	481.8162536621094	7.539987564086914e-6	132.75082397460938	260.7287902832031	0.012182921171188354	642.3184814453125	7.854621887207031	5.841255187988281e-6	128.7502899169922	263.85089111328125	8.016824722290039e-6	14	010
17	2.53756046295166	482.512939453125	1.3232231140136719e-5	132.41708374023438	259.9684753417969	0.0007494986057281494	642.1063842773438	8.038721084594727	6.884336471557617e-6	202.8804931640625	7.074135780334473	1.0728836059570312e-6	14	010
18	2.026327133178711	481.8304748535156	3.933906555175781e-6	4.34637975692749	478.2904052734375	8.165836334228516e-6	643.181396484375	7.371511459350586	2.294778823852539e-6	155.70236206054688	5.861720561981201	1.519918441772461e-6	14	010
19	641.373046875	400.92510986328125	1.773238182067871e-5	643.7608032226562	398.7033386230469	1.1414289474487305e-5	645.856689453125	388.52813720703125	3.844499588012695e-6	186.2947540283203	6.711727142333984	3.7848949432373047e-6	14	010
20	2.9549202919006348	481.4632873535156	1.1652708053588867e-5	5.125345230102539	477.9595031738281	1.099705696105957e-5	643.0350952148438	7.726851940155029	2.771615982055664e-6	202.1305389404297	7.366237640380859	1.0132789611816406e-6	14	010
21	2.579963207244873	483.1315612792969	4.500150680541992e-6	131.23291015625	260.2381286621094	3.069639205932617e-6	642.8764038085938	8.014080047607422	6.079673767089844e-6	203.0423583984375	7.131952285766602	1.4901161193847656e-6	14	010
22	3.0442934036254883	482.3421936035156	3.6954879760742188e-6	4.495308876037598	478.5406188964844	4.1425228118896484e-6	642.9209594726562	8.423357009887695	4.380941390991211e-6	155.28955078125	5.782280921936035	1.1622905731201172e-6	14	010
23	3.010734796524048	482.87725830078125	8.64267349243164e-6	5.012206077575684	479.1457824707031	3.337860107421875e-6	642.5860595703125	7.638774871826172	2.2649765014648438e-6	171.38682556152344	6.0958967208862305	2.7120113372802734e-6	14	010
24	2.698061466217041	482.3719787597656	3.844499588012695e-6	4.7062506675720215	478.3376770019531	2.3245811462402344e-6	642.9180297851562	7.797523498535156	7.510185241699219e-6	186.40330505371094	6.903420448303223	2.1457672119140625e-6	14	010
25	640.6680908203125	405.9161071777344	1.3947486877441406e-5	171.59866333007812	4.843394756317139	3.3974647521972656e-6	647.756591796875	31.330242156982422	6.973743438720703e-6	185.02932739257812	6.289523124694824	4.112720489501953e-6	14	010
26	509.0061950683594	199.9060516357422	0.0001564621925354004	505.91241455078125	198.041259765625	0.00028634071350097656	507.447021484375	196.8228302001953	1.0	506.69866943359375	196.36375427246094	0.0012724697589874268	14	010
27	508.86639404296875	199.33499145507812	0.00016668438911437988	505.72314453125	196.88632202148438	0.00030732154846191406	507.1241455078125	195.36532592773438	1.0	506.5141906738281	197.23995971679688	0.0014064311981201172	14	010
28	509.06072998046875	199.18936157226562	0.0002002716064453125	505.7942199707031	197.085693359375	0.0002518594264984131	507.32476806640625	195.2792510986328	1.0	506.607421875	197.3398895263672	0.0009582340717315674	14	010
29	509.2674560546875	199.40786743164062	0.00013491511344909668	505.859375	197.42788696289062	0.00018906593322753906	507.2977600097656	195.6703338623047	1.0	506.4601745605469	197.63491821289062	0.0009884536266326904	14	010
30	509.557861328125	199.21070861816406	0.0001868903636932373	506.39495849609375	197.19232177734375	0.00020256638526916504	508.0224304199219	195.282470703125	1.0	507.0945739746094	197.48158264160156	0.001039355993270874	14	010
31	509.24749755859375	199.23126220703125	0.0001278221607208252	505.9269104003906	197.12600708007812	0.00019338726997375488	507.3568420410156	195.26144409179688	1.0	505.7758483886719	195.99990844726562	0.0009805560111999512	14	010
32	509.0372314453125	199.7834930419922	0.0001437664031982422	506.13751220703125	198.0490264892578	0.00029340386390686035	507.4187316894531	196.214111328125	1.0	506.46875	195.58343505859375	0.0013051033020019531	14	010
33	509.33172607421875	199.2483673095703	0.00010669231414794922	506.02099609375	197.05780029296875	0.00014898180961608887	507.5107727050781	195.54885864257812	1.0	506.5514221191406	194.54571533203125	0.0006318390369415283	14	010
34	508.7001037597656	199.0480194091797	0.0001919865608215332	505.7090148925781	196.75735473632812	0.0002053380012512207	506.9668273925781	195.32594299316406	1.0	506.1492919921875	194.3775634765625	0.001047283411026001	14	010
35	509.1866760253906	199.38848876953125	0.00018581748008728027	505.9908447265625	197.35195922851562	0.0002447366714477539	507.5022277832031	195.7318878173828	1.0	506.6274108886719	195.1167449951172	0.0011236369609832764	14	010
36	508.7584533691406	199.4522247314453	0.00014016032218933105	505.9376525878906	197.44656372070312	0.00020253658294677734	507.15692138671875	195.72386169433594	0.9999998807907104	506.28289794921875	194.81753540039062	0.0008766651153564453	14	010
37	509.385009765625	199.1623992919922	0.00020235776901245117	506.3243103027344	197.25103759765625	0.00025919079780578613	507.82672119140625	195.50152587890625	1.0	506.85028076171875	194.5449676513672	0.0010229051113128662	14	010
38	133.5960235595703	239.8114776611328	0.024632900953292847	134.64479064941406	239.06231689453125	0.999981164932251	507.5186767578125	195.86614990234375	0.9999999403953552	506.65869140625	197.63235473632812	0.0017377734184265137	14	010
39	145.85838317871094	229.99668884277344	0.0035551488399505615	142.34542846679688	231.62368774414062	1.0	507.631103515625	196.10629272460938	0.9999998807907104	506.1501159667969	197.01010131835938	0.0010476410388946533	14	010
40	149.63133239746094	227.6429443359375	0.0012344717979431152	147.4404296875	225.68565368652344	1.0	507.405029296875	195.90139770507812	1.0	506.74578857421875	195.11935424804688	0.000796973705291748	14	010
41	150.81857299804688	222.4934844970703	0.9999897480010986	150.6581268310547	224.3562469482422	0.8651305437088013	507.544921875	195.42495727539062	1.0	506.87176513671875	194.55783081054688	0.0006762444972991943	14	010
42	151.7274932861328	220.52349853515625	0.999076783657074	153.1770782470703	221.68299865722656	0.572250485420227	506.9432678222656	196.06787109375	1.0	506.0083312988281	195.34225463867188	0.0009475052356719971	14	010
43	151.9715576171875	219.8748321533203	0.9999719858169556	151.8939971923828	223.02474975585938	0.10049867630004883	507.5179443359375	195.9773406982422	0.9999998807907104	506.78704833984375	197.667236328125	0.001454472541809082	14	010
44	151.9317169189453	218.90023803710938	0.9978234767913818	153.31634521484375	220.4169158935547	0.3516177535057068	507.8613586425781	195.27459716796875	1.0	506.77703857421875	197.42213439941406	0.0006948411464691162	14	010
45	154.40020751953125	217.94569396972656	0.9979517459869385	153.38316345214844	220.26397705078125	0.753620445728302	507.4127502441406	196.30125427246094	1.0	506.556640625	195.4634246826172	0.0010539591312408447	14	010
46	154.8952178955078	216.9783477783203	0.9999899864196777	159.53050231933594	217.8412628173828	0.015375584363937378	507.3340759277344	196.13925170898438	1.0	506.395263671875	195.27793884277344	0.0015270709991455078	14	010
47	155.22674560546875	218.30801391601562	0.9999958872795105	159.69142150878906	218.99546813964844	0.007464677095413208	507.7901916503906	195.28366088867188	1.0	506.9400939941406	194.31321716308594	0.0006711483001708984	14	010
48	161.85499572753906	210.94940185546875	0.9971539378166199	163.15615844726562	210.70205688476562	0.9999575614929199	507.16998291015625	195.88882446289062	0.9999998807907104	506.2306823730469	195.04550170898438	0.001169741153717041	14	010
49	177.67799377441406	194.49172973632812	0.999998927116394	178.9145050048828	194.92811584472656	0.937469482421875	506.91082763671875	196.22752380371094	1.0	506.1808776855469	195.45738220214844	0.0011551380157470703	14	010
50	191.27430725097656	180.295654296875	1.0	193.72613525390625	180.22235107421875	0.06787833571434021	507.3561096191406	195.8126678466797	0.9999998807907104	506.5013427734375	195.07521057128906	0.0009028911590576172	14	010
51	201.80413818359375	167.54916381835938	1.0	142.43905639648438	245.34359741210938	0.9984010457992554	507.8159484863281	196.19882202148438	1.0	506.73651123046875	195.40805053710938	0.0012505054473876953	14	010
52	211.21697998046875	158.85484313964844	1.0	158.2901153564453	225.70947265625	0.9999266862869263	507.9863586425781	195.5521697998047	0.9999998807907104	506.9252624511719	197.55821228027344	0.0021293461322784424	14	010
53	223.72572326660156	146.65762329101562	1.0	170.2444305419922	213.70770263671875	1.0	507.59307861328125	194.89007568359375	1.0	505.96881103515625	195.87637329101562	0.0011952221393585205	14	010
54	237.2402801513672	133.438232421875	1.0	183.0030975341797	200.40928649902344	0.9999996423721313	507.9176330566406	195.4475555419922	1.0	507.1252136230469	197.49838256835938	0.0013787448406219482	14	010
55	252.7906494140625	120.02843475341797	0.9976478219032288	191.22862243652344	183.23251342773438	1.0	507.1005554199219	195.90611267089844	1.0	505.958740234375	195.1212158203125	0.0006838142871856689	14	010
56	261.8765869140625	110.50462341308594	0.9999998807907104	202.4036407470703	176.96890258789062	1.0	507.837890625	195.6889190673828	1.0	506.735595703125	194.75502014160156	0.0006702244281768799	14	010
57	271.88104248046875	103.52983856201172	1.0	209.0188446044922	171.94476318359375	1.0	507.405517578125	196.04904174804688	1.0	506.4724426269531	195.5608673095703	0.0013183653354644775	14	010
58	279.538330078125	97.13529968261719	1.0	216.7954864501953	162.873046875	1.0	507.7441711425781	195.69459533691406	1.0	506.7855224609375	197.5565185546875	0.0008289813995361328	14	010
59	285.92315673828125	92.39434051513672	1.0	228.35586547851562	156.9630126953125	1.0	507.4913635253906	194.79527282714844	0.9999999403953552	505.77532958984375	195.8748016357422	0.000783085823059082	14	010
60	291.7575378417969	100.56270599365234	0.9798507690429688	238.50241088867188	152.87564086914062	0.9999503493309021	507.1506652832031	195.84735107421875	0.9999998807907104	506.2608642578125	195.19239807128906	0.000937730073928833	14	010
61	314.23443603515625	102.92362976074219	1.0	319.56927490234375	105.83734130859375	0.00029963254928588867	507.2569885253906	195.49325561523438	1.0	506.18109130859375	194.870849609375	0.0006782412528991699	14	010
62	323.86566162109375	101.47323608398438	1.0	505.8126220703125	197.57070922851562	0.00023415684700012207	506.9263000488281	196.15606689453125	0.9999998807907104	506.0417785644531	195.25332641601562	0.0010541081428527832	14	010
63	333.69256591796875	100.87305450439453	1.0	338.0874938964844	104.43819427490234	0.0003681182861328125	507.59246826171875	195.81472778320312	0.9999998807907104	506.8125305175781	197.57049560546875	0.0014723539352416992	14	010
64	340.18475341796875	98.2583236694336	1.0	341.77215576171875	101.54411315917969	0.005044221878051758	508.0238037109375	195.4460906982422	1.0	506.99169921875	197.41758728027344	0.00099104642868042	14	010
65	348.2525329589844	96.48556518554688	1.0	352.3979187011719	101.38800811767578	0.00022038817405700684	508.2947998046875	195.98182678222656	1.0	507.28271484375	195.28134155273438	0.0007512867450714111	14	010
66	352.3080749511719	96.01899719238281	1.0	506.0477294921875	197.21751403808594	0.0001570284366607666	507.4428405761719	195.6294403076172	0.9999999403953552	506.5630187988281	194.5504608154297	0.0006612837314605713	14	010
67	354.34161376953125	96.85256958007812	1.0	505.9024353027344	196.65525817871094	0.0001761913299560547	507.65399169921875	194.78684997558594	1.0	506.70233154296875	193.79644775390625	0.0009513199329376221	14	010
68	355.5270080566406	98.9325942993164	1.0	506.0286865234375	197.40234375	0.00024199485778808594	508.2459716796875	195.42288208007812	1.0	506.9525146484375	197.6249237060547	0.0010273754596710205	14	010
69	356.5633850097656	98.04093170166016	1.0	506.1208190917969	197.14674377441406	0.00024321675300598145	507.8343200683594	195.84552001953125	0.9999998807907104	507.0800476074219	195.017822265625	0.0007400810718536377	14	010
70	356.8847961425781	96.45069885253906	1.0	506.18035888671875	196.820556640625	0.0002117156982421875	507.8159484863281	194.97042846679688	1.0	506.7094421386719	197.32225036621094	0.0011147260665893555	14	010
71	362.72467041015625	101.07064819335938	1.0	506.2493896484375	198.19345092773438	0.00030043721199035645	508.1287536621094	196.56793212890625	0.9999999403953552	506.9878845214844	195.86837768554688	0.0011921823024749756	14	010
72	373.97955322265625	104.87285614013672	0.9999998211860657	295.5022277832031	106.5006332397461	0.9999984502792358	507.68499755859375	195.56883239746094	1.0	506.4273986816406	194.5924072265625	0.0008322596549987793	14	010
73	384.9969177246094	109.7881088256836	0.9982175827026367	386.20281982421875	111.46282958984375	0.9224894046783447	508.06341552734375	195.91856384277344	1.0	506.59442138671875	197.77569580078125	0.0018027126789093018	14	010
74	396.81549072265625	114.66230773925781	0.00035312771797180176	317.5059509277344	103.22319030761719	1.0	507.5665588378906	195.19949340820312	1.0	506.3628845214844	194.098876953125	0.0006114542484283447	14	010
75	412.5410461425781	114.70532989501953	0.87101149559021	320.9178161621094	95.39920806884766	0.9686411619186401	508.0106506347656	195.70492553710938	1.0	506.9402160644531	197.81277465820312	0.0009663403034210205	14	010
76	421.0975036621094	114.8526840209961	0.998977780342102	325.3249816894531	95.55558776855469	0.9999507665634155	507.24017333984375	196.04183959960938	1.0	506.1040954589844	195.41522216796875	0.0007128119468688965	14	010
77	465.24908447265625	97.39566802978516	1.0	505.8586120605469	197.61825561523438	0.0003070831298828125	507.379638671875	196.12913513183594	1.0	506.7972412109375	198.02581787109375	0.0008017122745513916	14	010
78	422.06829833984375	141.872314453125	0.9999545812606812	364.0235595703125	99.35848236083984	0.11532160639762878	507.18560791015625	195.92063903808594	0.9999999403953552	506.253173828125	194.94534301757812	0.0012553930282592773	14	010
79	425.4325866699219	151.78033447265625	1.0	361.138671875	96.21542358398438	0.9999998807907104	507.511474609375	195.71014404296875	0.9999999403953552	506.54302978515625	194.78712463378906	0.0009141266345977783	14	010
80	425.182861328125	160.55429077148438	1.0	359.67755126953125	88.14720153808594	1.0	507.3833312988281	195.3353271484375	1.0	506.6299133300781	197.75172424316406	0.0007144808769226074	14	010
81	424.4088134765625	165.21408081054688	1.0	357.7516174316406	86.69367980957031	0.9999677538871765	507.2283630371094	196.04501342773438	1.0	505.7251281738281	196.96926879882812	0.0005943477153778076	14	010
82	422.3113098144531	169.63206481933594	1.0	357.66778564453125	89.99177551269531	0.9999914169311523	507.3973083496094	195.82350158691406	1.0	506.3816223144531	194.47201538085938	0.0005812942981719971	14	010
83	423.4424133300781	174.56935119628906	1.0	505.61767578125	197.19937133789062	0.00020816922187805176	506.7434997558594	195.74925231933594	1.0	505.84136962890625	194.50244140625	0.0007591545581817627	14	010
84	424.11395263671875	176.990234375	1.0	356.1076354980469	103.29684448242188	0.999998927116394	507.17010498046875	196.2243194580078	1.0	506.3507080078125	195.0638427734375	0.0009165406227111816	14	010
85	423.8980407714844	180.3240203857422	1.0	505.38580322265625	197.98519897460938	0.00027629733085632324	506.5044250488281	196.44679260253906	1.0	506.31793212890625	197.9601287841797	0.0015568435192108154	14	010
86	424.8222961425781	186.10438537597656	1.0	357.4766845703125	117.3938217163086	0.9999289512634277	506.7101745605469	196.03549194335938	1.0	506.42376708984375	197.88768005371094	0.0016304254531860352	14	010
87	422.585205078125	191.62167358398438	1.0	356.9024963378906	121.1801986694336	1.0	507.150146484375	196.5365753173828	1.0	506.0455322265625	197.73170471191406	0.0017484724521636963	14	010
88	420.176025390625	195.20399475097656	1.0	354.8296813964844	123.01326751708984	1.0	506.6896057128906	196.2763671875	1.0	505.87457275390625	194.6970977783203	0.0006733238697052002	14	010
89	420.98529052734375	196.72787475585938	1.0	349.52923583984375	121.3817367553711	0.9999938607215881	507.0465393066406	195.93133544921875	1.0	506.1974792480469	194.59197998046875	0.0009773075580596924	14	010
90	420.1826477050781	199.1383056640625	1.0	506.1163330078125	198.15328979492188	0.00011217594146728516	507.08087158203125	196.16433715820312	1.0	505.78216552734375	197.7516326904297	0.00048604607582092285	14	010
91	420.46435546875	198.352294921875	1.0	345.0865783691406	138.31153869628906	0.9998573064804077	507.0658264160156	195.68203735351562	1.0	506.1742858886719	194.0116729736328	0.0005301237106323242	14	010
92	422.38519287109375	199.64662170410156	1.0	422.12469482421875	201.1789093017578	0.0011076033115386963	507.2105407714844	195.73953247070312	1.0	505.83856201171875	197.1062774658203	0.0012377798557281494	14	010
93	427.34527587890625	208.179443359375	0.9999987483024597	359.68218994140625	159.53265380859375	0.9999150037765503	507.09832763671875	196.40817260742188	1.0	506.1380920410156	195.05560302734375	0.0006452202796936035	14	010
94	410.870361328125	205.0977020263672	0.9999496340751648	367.2544250488281	161.4024200439453	0.9999942779541016	507.2354736328125	195.6135711669922	1.0	505.551513671875	197.0479278564453	0.0006779730319976807	14	010
95	430.7425231933594	188.7717742919922	0.9999979734420776	431.3178405761719	190.2815704345703	0.02374204993247986	506.86090087890625	195.4618682861328	1.0	506.1085205078125	197.60440063476562	0.0007056295871734619	14	010
96	430.7145690917969	182.3870849609375	1.0	367.33734130859375	206.9335174560547	0.0003972947597503662	506.78741455078125	195.34234619140625	0.9999999403953552	505.9233703613281	194.2881622314453	0.0006935000419616699	14	010
97	431.5531311035156	180.55670166015625	1.0	509.6511535644531	196.5200653076172	0.000174790620803833	506.8612976074219	195.55592346191406	0.9999999403953552	505.7210998535156	194.39268493652344	0.0005256533622741699	14	010
98	431.5232238769531	178.32618713378906	1.0	352.0165100097656	213.19287109375	0.17597058415412903	507.0726623535156	195.13607788085938	1.0	506.23028564453125	193.99069213867188	0.0010310113430023193	14	010
99	433.9146728515625	176.03428649902344	0.9999933242797852	438.15618896484375	179.46292114257812	0.0007549524307250977	507.1755065917969	195.04705810546875	0.9999999403953552	506.2322082519531	194.5484161376953	0.0008596181869506836	14	010
100	431.08837890625	174.67481994628906	1.0	433.5308532714844	178.2747039794922	0.0006644129753112793	507.33837890625	194.9600067138672	1.0	506.4018859863281	193.9437255859375	0.0007378160953521729	14	010
101	432.20550537109375	173.5618896484375	1.0	433.7138671875	178.3795623779297	0.00021466612815856934	507.5091857910156	194.6803436279297	1.0	506.42681884765625	193.43894958496094	0.0007906258106231689	14	010
102	431.83221435546875	172.1902313232422	1.0	350.8911437988281	211.62979125976562	0.9960296750068665	507.3167724609375	195.00491333007812	1.0	506.33935546875	193.70045471191406	0.0005732476711273193	14	010
103	431.9665222167969	171.05938720703125	1.0	506.1083679199219	197.4355010986328	0.00018349289894104004	507.4920959472656	195.42279052734375	1.0	506.7712707519531	194.19093322753906	0.001010507345199585	14	010
104	466.24505615234375	177.53318786621094	0.018905729055404663	509.6239929199219	196.0846710205078	0.00011408329010009766	507.16827392578125	195.260986328125	1.0	506.4972229003906	193.90814208984375	0.0007540583610534668	14	010
105	357.0798034667969	190.32997131347656	0.3560909330844879	359.609130859375	191.42051696777344	0.002288609743118286	507.32232666015625	195.72714233398438	1.0	504.9713439941406	195.69906616210938	0.0008063018321990967	14	010
106	509.0048522949219	199.35617065429688	0.00012111663818359375	368.894775390625	195.24349975585938	1.0	507.3976745605469	195.5973663330078	1.0	506.7730407714844	194.59371948242188	0.0009458661079406738	14	010
107	370.5695495605469	187.7432098388672	0.49896344542503357	371.8004150390625	186.78408813476562	0.999828577041626	507.41387939453125	195.46629333496094	1.0	506.7493591308594	194.47274780273438	0.0008558332920074463	14	010
108	444.1896057128906	163.9293670654297	0.9994227290153503	366.9881896972656	180.1306915283203	0.608589231967926	507.5099792480469	195.54319763183594	1.0	506.4566345214844	194.51536560058594	0.0009571313858032227	14	010
109	437.25360107421875	164.6832275390625	1.0	362.159912109375	176.6143035888672	0.9997522234916687	507.4044494628906	195.79562377929688	0.9999999403953552	506.43115234375	194.40292358398438	0.0007004439830780029	14	010
110	436.7534484863281	164.5851593017578	1.0	363.6798400878906	178.67213439941406	0.9990047216415405	507.32110595703125	196.2509765625	1.0	506.22430419921875	195.1298370361328	0.0006493031978607178	14	010
111	438.42901611328125	162.43594360351562	1.0	367.0490417480469	181.03817749023438	0.00016927719116210938	507.5577392578125	196.20028686523438	1.0	506.3150634765625	195.08798217773438	0.0007182061672210693	14	010
112	436.99761962890625	159.68399047851562	1.0	354.585205078125	182.39593505859375	0.9998329877853394	507.14569091796875	196.1666259765625	1.0	505.1173095703125	195.95579528808594	0.000817418098449707	14	010
113	442.5722961425781	158.89312744140625	0.2023298442363739	353.1392517089844	183.53732299804688	0.0621429979801178	506.9422302246094	196.2115478515625	1.0	505.3214111328125	196.55490112304688	0.0012801885604858398	14	010
114	440.7291259765625	159.11598205566406	0.999565601348877	356.8543701171875	188.9716339111328	0.9782207012176514	507.5141296386719	196.27099609375	1.0	506.4295349121094	195.0602569580078	0.0008342266082763672	14	010
115	440.8288879394531	159.89781188964844	0.9998875856399536	358.2431640625	168.17605590820312	0.0003597140312194824	507.46075439453125	196.4354705810547	1.0	506.7913513183594	198.06593322753906	0.0011015832424163818	14	010
116	441.4887390136719	160.63134765625	0.9999912977218628	505.7033386230469	197.81068420410156	0.00015118718147277832	507.3838806152344	196.2635040283203	1.0	506.2583923339844	195.02696228027344	0.0006694793701171875	14	010
117	442.162841796875	165.562744140625	0.999997079372406	365.36920166015625	159.5702362060547	0.0006392002105712891	507.2347717285156	196.66419982910156	1.0	506.2803649902344	195.920654296875	0.0009310543537139893	14	010
118	441.5337829589844	174.20838928222656	0.9999624490737915	369.5250244140625	147.7384490966797	0.8780691623687744	507.3363342285156	196.2051239013672	1.0	506.4649658203125	195.12985229492188	0.0010063350200653076	14	010
119	438.9114685058594	175.90174865722656	1.0	366.54595947265625	139.07736206054688	1.0	507.0474548339844	195.83995056152344	1.0	506.1077575683594	194.6820068359375	0.0005026161670684814	14	010
120	439.767578125	176.0806121826172	1.0	364.9352111816406	134.23167419433594	1.0	507.4087829589844	195.88548278808594	1.0	506.4848937988281	194.79502868652344	0.0006001591682434082	14	010
121	440.6968688964844	178.09112548828125	1.0	361.755126953125	133.92477416992188	1.0	507.36187744140625	195.39556884765625	1.0	506.38873291015625	194.0684356689453	0.0005729198455810547	14	010
122	440.1796875	178.82354736328125	1.0	361.0198059082031	137.0103759765625	1.0	507.4185485839844	195.7537384033203	1.0	506.4713439941406	194.42213439941406	0.0005051195621490479	14	010
123	440.23931884765625	179.07815551757812	1.0	358.2095031738281	136.2519073486328	1.0	507.5053405761719	195.99456787109375	1.0	506.4129943847656	194.6781463623047	0.0004304945468902588	14	010
124	440.8390197753906	180.07839965820312	1.0	354.61968994140625	141.14488220214844	1.0	507.4927978515625	195.0133514404297	1.0	506.5177917480469	193.502197265625	0.00037938356399536133	14	010
125	440.9521789550781	179.68211364746094	1.0	353.0516662597656	139.54917907714844	1.0	507.54400634765625	195.6962127685547	1.0	506.5810241699219	194.43173217773438	0.0004820823669433594	14	010
126	442.335693359375	179.5198211669922	1.0	351.8331604003906	147.7371826171875	0.9999018311500549	507.308349609375	196.00119018554688	1.0	506.3197937011719	194.85220336914062	0.0004169642925262451	14	010
127	442.6216125488281	179.74105834960938	1.0	352.7033386230469	148.46609497070312	1.0	507.2887268066406	195.94940185546875	1.0	506.5420837402344	194.6087188720703	0.0004233717918395996	14	010
128	442.32269287109375	179.85292053222656	1.0	356.9095153808594	138.0397186279297	0.0009582042694091797	507.1012268066406	195.3151397705078	1.0	506.30987548828125	193.83717346191406	0.00048032402992248535	14	010
129	442.6258850097656	183.59329223632812	1.0	355.5007019042969	142.7366943359375	0.9999990463256836	507.2335510253906	194.6844940185547	1.0	506.4424743652344	193.21669006347656	0.0003693997859954834	14	010
130	441.5918273925781	187.92868041992188	1.0	365.9141845703125	140.3030242919922	1.0	507.03790283203125	195.4502716064453	1.0	506.002197265625	194.02891540527344	0.0003414750099182129	14	010
131	440.99237060546875	189.79466247558594	1.0	366.81842041015625	141.36802673339844	1.0	507.56634521484375	195.20712280273438	1.0	506.5745849609375	193.94593811035156	0.00032964348793029785	14	010
132	441.37518310546875	190.17967224121094	1.0	364.2052001953125	138.96556091308594	1.0	507.2079772949219	195.38546752929688	1.0	506.2468566894531	193.85133361816406	0.00030681490898132324	14	010
133	441.2916259765625	191.54595947265625	1.0	360.675048828125	133.67926025390625	1.0	507.4449157714844	195.470703125	1.0	506.2760314941406	194.0983123779297	0.0003279447555541992	14	010
134	440.90093994140625	193.557861328125	1.0	357.49493408203125	131.77780151367188	1.0	507.28704833984375	195.4488525390625	1.0	506.0247497558594	193.70220947265625	0.000362396240234375	14	010
135	440.7493591308594	192.55699157714844	1.0	353.06829833984375	127.44526672363281	0.9999992847442627	507.2054748535156	195.40065002441406	1.0	506.2978820800781	193.9905242919922	0.0003140568733215332	14	010
136	441.21466064453125	193.271728515625	1.0	358.6924133300781	129.5441131591797	1.0	507.1563720703125	195.47177124023438	1.0	505.92449951171875	194.02703857421875	0.00033232569694519043	14	010
137	440.1451721191406	193.12562561035156	1.0	362.03375244140625	133.0730743408203	1.0	507.046142578125	195.2563934326172	1.0	505.8890075683594	193.84837341308594	0.00028783082962036133	14	010
138	440.21649169921875	192.93154907226562	1.0	358.8608703613281	135.22169494628906	1.0	507.3486633300781	194.97962951660156	1.0	506.5025329589844	193.5887908935547	0.0003158450126647949	14	010
139	442.69293212890625	195.9265594482422	1.0	357.4610900878906	131.91249084472656	0.9999996423721313	507.2647705078125	195.19837951660156	1.0	506.24237060546875	193.67739868164062	0.00029283761978149414	14	010
140	442.5267639160156	197.81039428710938	1.0	355.06103515625	119.82942199707031	0.0030481815338134766	507.1192626953125	194.74050903320312	1.0	506.0533142089844	193.24594116210938	0.00025716423988342285	14	010
141	442.6744689941406	199.16065979003906	1.0	351.0442810058594	124.9666519165039	0.9999997615814209	507.6622009277344	195.0402069091797	1.0	506.4189147949219	193.57229614257812	0.000291675329208374	14	010
142	441.0941467285156	201.44851684570312	1.0	356.048828125	117.4632339477539	0.9988424181938171	507.2085266113281	195.41651916503906	1.0	506.08587646484375	194.01943969726562	0.00032466650009155273	14	010
143	440.6427307128906	202.6320343017578	1.0	352.53033447265625	122.0323715209961	0.9999998807907104	507.35003662109375	194.7487335205078	1.0	506.3424377441406	193.47515869140625	0.0002792179584503174	14	010
144	440.8731384277344	204.4951629638672	1.0	348.8043212890625	120.55532836914062	0.9169853329658508	507.6326904296875	195.5593719482422	1.0	506.76019287109375	194.01710510253906	0.0002942383289337158	14	010
145	440.72100830078125	205.4173126220703	1.0	436.5060119628906	209.57949829101562	0.00010952353477478027	507.30377197265625	195.63819885253906	1.0	506.2192077636719	194.34710693359375	0.0002866089344024658	14	010
146	440.5697021484375	205.7430419921875	1.0	349.9451599121094	123.61807250976562	0.9999971389770508	507.6413269042969	195.1189422607422	1.0	506.54071044921875	193.6331787109375	0.0002352297306060791	14	010
147	439.45867919921875	204.3205108642578	1.0	349.9290466308594	124.47624969482422	0.9999781847000122	507.2563171386719	194.90966796875	1.0	425.6884460449219	212.34445190429688	0.00023174285888671875	14	010
148	440.3970031738281	204.32801818847656	1.0	358.30755615234375	130.48822021484375	0.0005784332752227783	507.3104248046875	194.56129455566406	1.0	506.4189758300781	193.36190795898438	0.000260084867477417	14	010
149	440.4905090332031	206.183837890625	1.0	352.74908447265625	129.7747039794922	0.9999904036521912	507.50408935546875	195.0222930908203	1.0	506.2192077636719	193.53175354003906	0.00024208426475524902	14	010
150	441.8734436035156	208.2023162841797	1.0	352.96954345703125	128.05108642578125	1.0	507.1852111816406	194.88510131835938	1.0	354.1111145019531	129.53953552246094	0.00020200014114379883	14	010
151	440.9897155761719	209.39767456054688	1.0	351.70166015625	127.97308349609375	0.9999971389770508	507.64801025390625	194.42306518554688	1.0	506.74749755859375	193.02793884277344	0.00022482872009277344	14	010
152	438.8414306640625	209.09228515625	1.0	353.53564453125	129.0889892578125	0.0008029043674468994	507.55926513671875	194.40858459472656	1.0	506.6707763671875	192.96200561523438	0.0002167820930480957	14	010
153	439.7994689941406	210.93603515625	1.0	353.43853759765625	132.10768127441406	0.6899259686470032	507.4071350097656	194.79959106445312	1.0	506.4183654785156	193.45941162109375	0.00021541118621826172	14	010
154	437.9495849609375	209.48641967773438	1.0	356.2779541015625	136.16075134277344	0.18699559569358826	507.4732971191406	194.28619384765625	1.0	506.4429931640625	193.1147918701172	0.0002568960189819336	14	010
155	438.93524169921875	208.89730834960938	1.0	353.8179016113281	135.2310333251953	1.0	507.4344177246094	194.72885131835938	1.0	506.55340576171875	193.5534210205078	0.00023981928825378418	14	010
156	438.38885498046875	206.023193359375	1.0	434.5697021484375	209.22764587402344	0.00024297833442687988	507.0489501953125	194.64703369140625	1.0	505.9700012207031	193.14578247070312	0.00020948052406311035	14	010
157	438.3640441894531	206.7176971435547	1.0	434.78131103515625	210.0113525390625	0.0002678334712982178	507.67437744140625	194.41172790527344	1.0	506.4463806152344	192.6807861328125	0.0001690685749053955	14	010
158	437.8162841796875	207.28021240234375	1.0	352.22381591796875	160.27203369140625	0.0003113746643066406	506.8558654785156	194.60023498535156	1.0	505.5831298828125	193.3531494140625	0.00021520256996154785	14	010
159	438.4620361328125	207.25881958007812	1.0	347.6412658691406	164.33827209472656	1.0	506.97467041015625	194.3709259033203	1.0	506.1581115722656	197.0281524658203	0.00020930171012878418	14	010
160	439.2610778808594	205.04722595214844	0.9942561984062195	347.1598205566406	163.81362915039062	1.0	507.1895446777344	194.78533935546875	1.0	505.9916687011719	197.35308837890625	0.0003997981548309326	14	010
161	503.9693298339844	193.16221618652344	0.00046944618225097656	509.5578918457031	195.5225830078125	8.830428123474121e-5	507.0438232421875	194.6328582763672	1.0	506.177734375	197.06639099121094	0.00030371546745300293	14	010
162	364.7041320800781	168.3415069580078	0.173420250415802	366.7900390625	170.40737915039062	0.9999581575393677	506.87841796875	195.15237426757812	1.0	506.04010009765625	196.83258056640625	0.0006850957870483398	14	010
163	503.5835266113281	196.75820922851562	0.0007704496383666992	369.0350036621094	178.08462524414062	1.0	506.8940734863281	195.18113708496094	1.0	506.31072998046875	197.32801818847656	0.00039440393447875977	14	010
164	435.3331298828125	197.70111083984375	1.0	366.2924499511719	178.31358337402344	1.0	506.5076904296875	195.2730255126953	0.9999999403953552	505.6726379394531	195.19007873535156	0.000579833984375	14	010
165	433.0882263183594	199.38929748535156	1.0	360.5881042480469	172.91366577148438	1.0	506.9065246582031	194.7759246826172	1.0	506.5398864746094	196.66162109375	0.0005034804344177246	14	010
166	432.6214904785156	200.05245971679688	1.0	353.3298034667969	169.59246826171875	1.0	506.6568298339844	194.96128845214844	1.0	506.4648742675781	197.05181884765625	0.0006822943687438965	14	010
167	428.7915954589844	199.08961486816406	1.0	354.341552734375	169.1302032470703	0.030216634273529053	507.12200927734375	194.98828125	0.9999998807907104	506.7190246582031	197.0218505859375	0.0008761882781982422	14	010
168	425.3194885253906	195.4295196533203	0.9999990463256836	424.680419921875	195.84384155273438	0.008287578821182251	506.9267883300781	195.00685119628906	0.9999998211860657	506.77294921875	197.06027221679688	0.0004812180995941162	14	010
169	422.401123046875	189.37124633789062	1.0	420.76434326171875	193.58721923828125	0.00031691789627075195	507.46380615234375	194.4669647216797	1.0	506.84521484375	196.79823303222656	0.0006293654441833496	14	010
170	423.0281066894531	187.88511657714844	1.0	421.1099853515625	192.55621337890625	0.000398486852645874	506.97442626953125	195.3385772705078	0.9999998807907104	506.0998229980469	195.01730346679688	0.000596851110458374	14	010
171	424.4830322265625	187.59521484375	1.0	431.1648254394531	188.79574584960938	0.00022417306900024414	507.4281005859375	194.96524047851562	0.9999998807907104	506.4435119628906	194.30886840820312	0.0006744563579559326	14	010
172	428.49761962890625	185.79100036621094	1.0	431.8487854003906	190.20318603515625	0.00013327598571777344	507.56402587890625	194.5998077392578	1.0	506.546875	193.72671508789062	0.0005240440368652344	14	010
173	432.6751708984375	182.5072784423828	1.0	506.1021423339844	197.3592987060547	0.00022608041763305664	507.205078125	195.0348663330078	0.9999998807907104	506.62481689453125	197.3799285888672	0.0005613565444946289	14	010
174	432.1658935546875	183.69442749023438	1.0	506.2738342285156	197.29574584960938	0.00020423531532287598	507.152587890625	195.0914306640625	1.0	506.02716064453125	194.38246154785156	0.000633925199508667	14	010
175	433.2323913574219	186.9626007080078	1.0	433.4146423339844	193.65673828125	0.00037792325019836426	506.7932434082031	195.47689819335938	0.9999998807907104	505.8267517089844	195.50425720214844	0.0006202161312103271	14	010
176	435.0037841796875	190.91993713378906	1.0	435.53656005859375	196.01661682128906	0.0005857944488525391	506.7185363769531	195.21630859375	0.9999998807907104	505.6768493652344	194.57528686523438	0.000461578369140625	14	010
177	433.5496520996094	195.3321533203125	1.0	509.1605224609375	199.15496826171875	0.00029465556144714355	506.4780578613281	195.25376892089844	0.9999999403953552	506.1653747558594	197.023193359375	0.0004989504814147949	14	010
178	435.4389343261719	197.721923828125	1.0	509.43377685546875	199.53387451171875	0.00029909610748291016	506.6285705566406	195.43223571777344	0.9999998807907104	506.6825866699219	196.88034057617188	0.00042438507080078125	14	010
179	434.6865539550781	199.57516479492188	1.0	509.19293212890625	196.8273468017578	0.00014835596084594727	506.58087158203125	195.2795867919922	1.0	505.7477722167969	194.85562133789062	0.00042378902435302734	14	010
180	436.38934326171875	201.5704803466797	1.0	509.5562438964844	199.62010192871094	0.0002554357051849365	506.50811767578125	195.39157104492188	1.0	505.5177917480469	194.71038818359375	0.00039640069007873535	14	010
181	436.7931823730469	203.42721557617188	1.0	435.9645690917969	206.7255401611328	0.0019130110740661621	506.62615966796875	195.2037353515625	0.9999998807907104	505.5467834472656	194.87612915039062	0.0005506575107574463	14	010
182	437.0517578125	204.68028259277344	0.9999741315841675	359.67022705078125	193.07583618164062	0.4902511537075043	506.3038024902344	194.84085083007812	0.9999998807907104	505.2000427246094	194.96856689453125	0.0003312826156616211	14	010
183	440.6912841796875	206.0664825439453	0.12605217099189758	366.74383544921875	185.97874450683594	1.0	506.8609313964844	194.80088806152344	1.0	505.99359130859375	194.43539428710938	0.0003038942813873291	14	010
184	438.2851867675781	208.9882354736328	0.03910970687866211	364.26116943359375	183.25758361816406	0.9999853372573853	506.6007385253906	195.00103759765625	0.9999999403953552	506.4095458984375	197.1169891357422	0.0004851818084716797	14	010
185	505.1641845703125	196.53585815429688	0.0011538565158843994	369.7083740234375	193.2266845703125	0.45879390835762024	506.45166015625	194.96566772460938	0.9999998807907104	506.12225341796875	196.87518310546875	0.00033852458000183105	14	010
186	478.4312744140625	195.00770568847656	0.9843050241470337	363.87890625	196.98036193847656	0.9999523162841797	506.6994323730469	195.3730926513672	0.9999998807907104	505.5978698730469	195.0063934326172	0.00033465027809143066	14	010
187	478.26629638671875	194.46380615234375	0.9998528957366943	502.79693603515625	197.5474395751953	0.00017258524894714355	506.8692932128906	194.84075927734375	1.0	505.5281677246094	193.95079040527344	0.0002732276916503906	14	010
188	434.9911804199219	216.67660522460938	1.0	362.9573669433594	205.3894805908203	0.004008173942565918	506.59283447265625	195.0489044189453	1.0	505.51666259765625	194.6066131591797	0.0002592802047729492	14	010
189	434.8144226074219	213.88279724121094	1.0	365.2079162597656	199.07203674316406	0.8699193000793457	506.6718444824219	195.38768005371094	1.0	505.4302062988281	194.7283172607422	0.0002650618553161621	14	010
190	431.2337646484375	214.7624053955078	1.0	367.0577087402344	196.60220336914062	0.9999995231628418	506.92303466796875	195.18182373046875	1.0	506.0891418457031	194.32713317871094	0.00028890371322631836	14	010
191	429.65594482421875	217.6846466064453	1.0	362.50616455078125	188.8240966796875	0.9310773611068726	506.5074157714844	195.3748779296875	1.0	505.5660705566406	194.55441284179688	0.00025004148483276367	14	010
192	412.8363342285156	226.89280700683594	1.0	357.0591125488281	178.43312072753906	0.9999985694885254	506.9797058105469	194.5780487060547	1.0	506.254638671875	193.8975830078125	0.0005332231521606445	14	010
193	412.2650451660156	229.8793182373047	0.9999999403953552	352.6459655761719	175.6100616455078	0.9157804250717163	506.44879150390625	194.87582397460938	1.0	505.6771545410156	194.4029998779297	0.0007795393466949463	14	010
194	411.69635009765625	232.64430236816406	0.9999997019767761	347.09283447265625	170.74945068359375	0.9999978542327881	507.1781005859375	195.88023376464844	1.0	506.09100341796875	195.1898193359375	0.0005504786968231201	14	010
195	414.50732421875	235.0516357421875	0.9999998807907104	343.85382080078125	168.4293975830078	1.0	507.4208679199219	195.04295349121094	1.0	506.2884826660156	194.19883728027344	0.0006328821182250977	14	010
196	415.41839599609375	235.8856964111328	0.9999998807907104	345.4048156738281	164.87490844726562	0.9999995231628418	507.4056091308594	194.5845184326172	1.0	506.6484680175781	193.58206176757812	0.0007116794586181641	14	010
197	416.8013610839844	237.09100341796875	1.0	342.87359619140625	162.10888671875	1.0	506.7456970214844	195.16921997070312	0.9999999403953552	505.0391845703125	196.01560974121094	0.0007535219192504883	14	010
198	419.63446044921875	236.35946655273438	1.0	417.6238708496094	239.663330078125	0.0019935667514801025	506.94610595703125	195.32888793945312	1.0	506.05023193359375	194.65821838378906	0.0006157159805297852	14	010
199	422.8630676269531	237.22158813476562	1.0	339.8916015625	179.92446899414062	0.009606152772903442	507.1877136230469	195.28305053710938	1.0	506.1943054199219	194.43856811523438	0.0007983148097991943	14	010
200	426.9891357421875	236.0116424560547	1.0	350.22113037109375	178.64776611328125	1.0	507.33538818359375	194.67446899414062	1.0	505.4598693847656	195.66847229003906	0.000510483980178833	14	010
201	431.7128601074219	237.68580627441406	1.0	350.6282043457031	176.3988800048828	0.999995231628418	506.753173828125	195.64610290527344	0.9999999403953552	505.7217712402344	194.87469482421875	0.0005548298358917236	14	010
202	435.32281494140625	236.91969299316406	1.0	433.1435546875	240.4241180419922	0.0005050599575042725	507.26025390625	195.417236328125	1.0	506.3536071777344	194.58822631835938	0.0005623698234558105	14	010
203	437.8735046386719	236.9634552001953	1.0	437.4436340332031	240.0840301513672	0.0004169046878814697	507.2179870605469	194.89511108398438	1.0	506.1745300292969	194.0891571044922	0.0005859136581420898	14	010
204	440.19293212890625	237.2764434814453	1.0	438.1867980957031	240.79879760742188	0.0004245638847351074	506.7066345214844	195.2841796875	0.9999998807907104	505.68792724609375	194.70159912109375	0.0006028711795806885	14	010
205	440.3271789550781	238.46255493164062	1.0	350.9226989746094	207.73324584960938	0.855676531791687	507.5675048828125	195.01873779296875	1.0	506.88177490234375	196.9291534423828	0.0008640587329864502	14	010
206	440.1820068359375	238.38279724121094	0.9999977350234985	505.6481628417969	197.1534881591797	0.00022965669631958008	507.22991943359375	195.53472900390625	1.0	507.0776062011719	197.29310607910156	0.0006134510040283203	14	010
207	480.8743591308594	227.67950439453125	0.003800809383392334	506.24542236328125	197.33177185058594	0.00023561716079711914	507.5855712890625	195.26953125	1.0	507.22503662109375	196.9893798828125	0.001073598861694336	14	010
208	505.34515380859375	198.3610382080078	0.0009334981441497803	358.1409606933594	230.3700714111328	0.6539157629013062	507.6462097167969	195.49896240234375	0.9999998807907104	506.8672790527344	197.0138397216797	0.0007809698581695557	14	010
209	505.0001525878906	198.7462921142578	0.0004958808422088623	368.9739074707031	226.93325805664062	0.9330284595489502	507.1783142089844	195.31195068359375	1.0	506.64996337890625	197.2287139892578	0.0008318424224853516	14	010
210	503.6341857910156	197.6988067626953	0.00024297833442687988	366.9059753417969	230.4188995361328	0.0005604326725006104	507.365966796875	195.26698303222656	1.0	506.78460693359375	197.23464965820312	0.0005846023559570312	14	010
211	480.5321350097656	229.92245483398438	0.09219962358474731	506.2251892089844	197.20147705078125	0.00019553303718566895	507.46832275390625	195.4185028076172	1.0	506.9884948730469	197.05245971679688	0.0008554756641387939	14	010
212	505.6822814941406	196.698486328125	0.00022029876708984375	506.3547668457031	197.43801879882812	0.00014984607696533203	507.6852722167969	195.85757446289062	1.0	506.84326171875	197.7764434814453	0.0004800558090209961	14	010
213	504.98724365234375	198.4156494140625	0.00047525763511657715	505.7060546875	197.0625762939453	0.00023156404495239258	507.10076904296875	195.43411254882812	1.0	505.5129699707031	196.78927612304688	0.0004335939884185791	14	010
214	369.0520324707031	234.50540161132812	0.0011246204376220703	371.37713623046875	233.974365234375	0.9999162554740906	506.80810546875	195.33193969726562	1.0	505.3949279785156	194.48403930664062	0.0004507601261138916	14	010
215	368.0963439941406	241.5113983154297	0.0033597052097320557	369.8104553222656	239.97463989257812	0.0001843273639678955	506.7429504394531	195.3701934814453	1.0	505.5869140625	194.4771728515625	0.0004385411739349365	14	010
216	368.39813232421875	245.3290557861328	0.931391716003418	369.7118835449219	244.04449462890625	0.0028378069400787354	506.9441833496094	194.96884155273438	1.0	505.8884582519531	194.37213134765625	0.00038188695907592773	14	010
217	436.0341796875	235.22705078125	0.9981637597084045	505.7121276855469	196.51893615722656	0.00010624527931213379	507.2710266113281	194.9584197998047	1.0	506.17791748046875	193.98281860351562	0.0004806220531463623	14	010
218	371.6299743652344	243.8929443359375	0.9999475479125977	438.6955261230469	237.23028564453125	0.0003441274166107178	507.1760559082031	195.19676208496094	0.9999999403953552	505.9822998046875	194.51475524902344	0.0006511807441711426	14	010
219	368.7406005859375	240.98916625976562	0.9981346130371094	371.2921142578125	241.1412353515625	0.00038617849349975586	507.2716064453125	195.78347778320312	1.0	505.4248962402344	197.1168212890625	0.0006708800792694092	14	010
220	440.9267578125	234.9741668701172	0.999941349029541	369.5917663574219	245.41404724121094	0.015140146017074585	507.2242431640625	195.345458984375	1.0	506.1939697265625	194.64170837402344	0.0006393492221832275	14	010
221	440.8302307128906	233.63882446289062	0.9999994039535522	369.3414306640625	244.45193481445312	0.0003624558448791504	507.7784118652344	194.6023406982422	1.0	506.560546875	193.85633850097656	0.0005291998386383057	14	010
222	440.0126953125	232.06387329101562	1.0	506.27410888671875	196.7375030517578	0.00023883581161499023	507.5491943359375	194.88441467285156	1.0	506.22406005859375	194.73834228515625	0.0006900429725646973	14	010
223	437.5621032714844	231.32437133789062	1.0	506.25518798828125	197.37611389160156	0.00017756223678588867	507.6352233886719	195.5101776123047	1.0	506.40887451171875	195.14512634277344	0.0006384551525115967	14	010
224	432.9918518066406	230.84812927246094	1.0	364.0169982910156	253.3740234375	0.02072310447692871	507.5885925292969	195.19296264648438	0.9999998807907104	506.5541687011719	194.69442749023438	0.0006589591503143311	14	010
225	431.43475341796875	230.2587890625	1.0	358.0359802246094	257.1039123535156	0.9999943971633911	507.7640686035156	195.84458923339844	1.0	506.7684326171875	195.11154174804688	0.0006512105464935303	14	010
226	430.58953857421875	228.4309539794922	1.0	355.4241027832031	255.809814453125	0.9996623992919922	507.4314270019531	195.09201049804688	1.0	506.4604797363281	194.3596954345703	0.0005622506141662598	14	010
227	428.7245788574219	227.5572052001953	1.0	350.2336120605469	257.63824462890625	1.0	507.4411315917969	194.9185791015625	1.0	506.8810119628906	194.18804931640625	0.0007421970367431641	14	010
228	427.828369140625	223.55667114257812	1.0	359.7586975097656	258.2245788574219	0.9999814033508301	507.1661682128906	194.998291015625	0.9999998807907104	506.4040222167969	194.5546875	0.0007409453392028809	14	010
229	428.6345520019531	220.029296875	1.0	369.612060546875	264.0442810058594	0.0041574835777282715	507.2751770019531	194.57789611816406	0.9999998807907104	506.4969177246094	193.9459991455078	0.0006704628467559814	14	010
230	428.13018798828125	219.08689880371094	1.0	365.4320373535156	270.1216735839844	0.7926113605499268	506.8634948730469	195.08445739746094	1.0	506.05816650390625	194.3424072265625	0.0006052553653717041	14	010
231	428.027099609375	220.7692413330078	1.0	356.4564514160156	272.43414306640625	1.0	507.09375	195.4364471435547	1.0	506.2605285644531	194.58221435546875	0.0007282793521881104	14	010
232	429.4392395019531	218.1837921142578	1.0	354.2220458984375	278.4252014160156	0.9795628786087036	507.33294677734375	195.410400390625	1.0	506.51904296875	194.627685546875	0.0006816387176513672	14	010
233	429.219482421875	212.860107421875	1.0	367.09844970703125	276.7108154296875	0.003140747547149658	507.9917297363281	195.36273193359375	1.0	507.20770263671875	194.23744201660156	0.0006731152534484863	14	010
234	426.6005859375	210.76443481445312	1.0	373.19622802734375	278.36566162109375	0.9999986290931702	508.0110778808594	194.8651885986328	1.0	507.3080139160156	193.7393798828125	0.0006695091724395752	14	010
235	428.4359130859375	209.07135009765625	1.0	375.4698181152344	285.7948303222656	0.9999988079071045	507.2677001953125	194.6533203125	1.0	506.6448669433594	193.65380859375	0.0005273222923278809	14	010
236	426.7880554199219	210.20217895507812	1.0	374.7261657714844	287.2091369628906	0.9995272159576416	507.63775634765625	194.98495483398438	1.0	507.0270690917969	193.88357543945312	0.0005609393119812012	14	010
237	425.5284118652344	212.0248260498047	1.0	374.72637939453125	289.259521484375	1.0	507.737060546875	194.71170043945312	1.0	506.96600341796875	193.63894653320312	0.0004493594169616699	14	010
238	425.46771240234375	212.3168182373047	1.0	372.0141296386719	292.3580017089844	1.0	507.698974609375	194.629150390625	1.0	507.13458251953125	193.54310607910156	0.0004489421844482422	14	010
239	425.8811950683594	211.2859344482422	1.0	371.7128601074219	296.4016418457031	0.9999967217445374	507.43280029296875	194.54371643066406	1.0	506.888671875	193.4624786376953	0.0005550682544708252	14	010
240	423.3445129394531	212.69386291503906	1.0	372.72686767578125	299.3208923339844	0.999991774559021	507.4328918457031	194.42356872558594	1.0	506.7395935058594	193.2700958251953	0.00047907233238220215	14	010
241	422.3653869628906	213.6834259033203	1.0	370.2796630859375	296.8153991699219	0.1183081567287445	507.36444091796875	194.63336181640625	1.0	506.59356689453125	193.5338592529297	0.000524669885635376	14	010
242	420.94635009765625	216.44073486328125	1.0	367.69915771484375	303.97393798828125	0.9999998807907104	507.3908996582031	195.1176300048828	1.0	506.7781982421875	194.04205322265625	0.0004901885986328125	14	010
243	420.0343933105469	215.2838134765625	1.0	368.1446838378906	306.33050537109375	0.9997850656509399	507.185791015625	194.8249053955078	1.0	506.5557861328125	193.78829956054688	0.0005950927734375	14	010
244	420.3460388183594	218.47528076171875	1.0	430.0672302246094	218.82199096679688	0.0008672475814819336	507.15301513671875	194.82730102539062	1.0	506.3162536621094	193.6228485107422	0.000482410192489624	14	010
245	421.2913818359375	220.67127990722656	1.0	375.9731140136719	304.4889221191406	0.013934463262557983	506.92938232421875	195.2711944580078	0.9999998807907104	506.164306640625	194.25584411621094	0.0004972517490386963	14	010
246	421.6568298339844	220.73495483398438	1.0	375.5952453613281	299.53607177734375	0.9875093698501587	506.9315490722656	194.41880798339844	1.0	376.4366149902344	300.39178466796875	0.0007037222385406494	14	010
247	422.0669860839844	218.47483825683594	1.0	370.06085205078125	303.2556457519531	0.5378508567810059	507.17816162109375	194.99378967285156	1.0	506.3124694824219	194.06021118164062	0.0005068182945251465	14	010
248	422.8243408203125	218.49388122558594	1.0	366.90399169921875	306.7699890136719	0.8966090679168701	507.0343322753906	195.10618591308594	1.0	506.3199768066406	194.022705078125	0.0005074143409729004	14	010
249	422.5530700683594	218.97662353515625	1.0	364.9569091796875	304.6664123535156	0.8708253502845764	507.2383117675781	194.5108184814453	1.0	506.545166015625	193.5589599609375	0.0004706084728240967	14	010
250	422.58740234375	222.21908569335938	1.0	365.96649169921875	310.5610046386719	0.00932881236076355	506.346435546875	195.32408142089844	0.9999998807907104	505.69549560546875	195.1304931640625	0.0006819367408752441	14	010
251	421.3061218261719	225.97891235351562	1.0	423.2802734375	227.71241760253906	0.0011377930641174316	506.7445068359375	194.49842834472656	0.9999999403953552	505.7663879394531	193.7032470703125	0.0005994141101837158	14	010
252	421.41827392578125	229.04107666015625	1.0	429.75860595703125	231.92364501953125	0.0006263852119445801	507.6542053222656	194.8649139404297	0.9999998807907104	506.6056823730469	194.08917236328125	0.0007177293300628662	14	010
253	421.5928955078125	230.4438018798828	1.0	429.90386962890625	232.60069274902344	0.0008329451084136963	507.16448974609375	194.5674591064453	0.9999998807907104	505.47113037109375	195.56300354003906	0.0008820295333862305	14	010
254	420.69732666015625	231.15476989746094	1.0	360.5940246582031	303.0568542480469	0.9999895095825195	507.4117431640625	194.1127471923828	0.9999999403953552	506.4496765136719	193.18348693847656	0.0005321800708770752	14	010
255	421.7062072753906	230.27267456054688	1.0	356.8865966796875	306.67437744140625	1.0	507.2014465332031	194.77842712402344	1.0	506.05743408203125	193.85243225097656	0.0006622076034545898	14	010
256	421.4793395996094	231.037841796875	1.0	353.8077697753906	308.0928649902344	1.0	507.3471374511719	193.97500610351562	0.9999999403953552	506.52740478515625	193.1316680908203	0.0005171597003936768	14	010
257	423.1584777832031	230.8022918701172	1.0	353.2729187011719	307.7080993652344	1.0	507.5394592285156	195.35726928710938	0.9999998807907104	506.5718078613281	194.85472106933594	0.0007592141628265381	14	010
258	423.3043518066406	230.74270629882812	1.0	354.8826904296875	306.1397705078125	1.0	507.3966979980469	194.80726623535156	1.0	506.5108337402344	193.89266967773438	0.0006320774555206299	14	010
259	422.5467529296875	228.39459228515625	1.0	350.9106140136719	306.16204833984375	1.0	507.29266357421875	194.57406616210938	1.0	506.2615661621094	193.76063537597656	0.0005660951137542725	14	010
260	422.6416015625	226.49298095703125	1.0	354.0120849609375	299.3359680175781	1.0	507.10845947265625	194.80892944335938	1.0	506.2543029785156	194.1941680908203	0.0006177425384521484	14	010
261	423.5086975097656	222.43479919433594	1.0	361.9442443847656	292.7113342285156	1.0	507.0162048339844	194.6999969482422	1.0	506.1455993652344	193.59478759765625	0.00056496262550354	14	010
262	424.685791015625	220.5396728515625	1.0	363.1190185546875	292.9662780761719	1.0	507.2437438964844	194.56578063964844	1.0	506.3194885253906	193.3521270751953	0.00044846534729003906	14	010
263	424.09613037109375	219.2898406982422	1.0	364.76690673828125	293.4638671875	1.0	507.373291015625	194.71092224121094	1.0	506.58172607421875	193.4581298828125	0.0004133880138397217	14	010
264	423.15447998046875	219.27059936523438	1.0	360.6119079589844	299.2172546386719	1.0	507.0551452636719	194.75167846679688	1.0	506.2273864746094	193.9822998046875	0.00056496262550354	14	010
265	423.8106689453125	220.25125122070312	1.0	356.5246276855469	303.50518798828125	1.0	507.4699401855469	195.21759033203125	1.0	506.5508728027344	193.9853515625	0.0005062222480773926	14	010
266	423.49725341796875	220.82135009765625	1.0	354.8622741699219	305.65924072265625	1.0	507.3720397949219	194.57025146484375	1.0	352.7363586425781	305.2593994140625	0.0006725490093231201	14	010
267	423.6117248535156	221.64028930664062	1.0	352.62335205078125	304.4269104003906	1.0	506.72113037109375	194.82545471191406	1.0	505.9102783203125	193.9588623046875	0.0005997419357299805	14	010
268	422.7418212890625	221.93272399902344	1.0	348.6874084472656	303.5797119140625	1.0	506.53173828125	194.6182861328125	1.0	505.83026123046875	193.83985900878906	0.00045680999755859375	14	010
269	422.3916015625	223.61868286132812	1.0	349.303466796875	299.7325744628906	1.0	507.19744873046875	194.7780303955078	0.9999998807907104	506.0761413574219	193.89869689941406	0.0007627308368682861	14	010
270	420.4314880371094	222.4263458251953	1.0	344.4766845703125	301.7011413574219	1.0	507.4056701660156	194.30056762695312	1.0	506.40521240234375	193.07749938964844	0.000582575798034668	14	010
271	421.326904296875	222.8402557373047	1.0	341.8471374511719	302.7541198730469	0.9999999403953552	507.5978088378906	194.7648468017578	0.9999999403953552	338.4331970214844	305.4816589355469	0.000908195972442627	14	010
272	420.8555908203125	223.65963745117188	1.0	342.4736328125	301.3667907714844	0.9985712170600891	506.9598388671875	194.42066955566406	1.0	506.0120849609375	193.457763671875	0.0005426108837127686	14	010
273	420.64013671875	223.5345916748047	1.0	343.9688415527344	300.4842224121094	1.0	507.27288818359375	194.6496124267578	1.0	506.1782531738281	193.4545135498047	0.0005661845207214355	14	010
274	420.61053466796875	224.26795959472656	1.0	341.1844482421875	298.1432800292969	1.0	507.1277770996094	194.5702362060547	1.0	506.2160949707031	193.48941040039062	0.0006496012210845947	14	010
275	420.0836181640625	223.20266723632812	1.0	342.5886535644531	297.77215576171875	1.0	507.3360595703125	194.94094848632812	0.9999998807907104	506.42572021484375	193.93182373046875	0.0008134841918945312	14	010
276	420.8384704589844	223.5162811279297	1.0	347.1656494140625	295.84912109375	1.0	507.3481750488281	194.83335876464844	0.9999998807907104	506.3793029785156	193.9449462890625	0.0007062256336212158	14	010
277	422.2775573730469	225.09349060058594	1.0	345.2626953125	300.615966796875	0.9999998807907104	507.2799377441406	194.69964599609375	0.9999999403953552	506.2427673339844	193.37197875976562	0.0005525052547454834	14	010
278	422.82904052734375	226.49005126953125	1.0	346.41796875	299.4542236328125	0.9999992847442627	507.72552490234375	194.69100952148438	1.0	506.7237854003906	193.541259765625	0.0006329715251922607	14	010
279	423.9899597167969	226.2112579345703	1.0	346.2059020996094	301.86279296875	1.0	507.2888488769531	194.86489868164062	1.0	506.29217529296875	193.796630859375	0.0006105005741119385	14	010
280	424.577880859375	225.57350158691406	1.0	347.5088806152344	296.8733825683594	0.9999964833259583	506.8296203613281	194.25772094726562	0.9999998807907104	506.0031433105469	193.26544189453125	0.0007151663303375244	14	010
281	425.14752197265625	224.13551330566406	1.0	346.2703857421875	297.205322265625	0.9999997615814209	507.83819580078125	194.46530151367188	0.9999998807907104	506.84100341796875	193.40585327148438	0.0006320476531982422	14	010
282	424.7193603515625	223.9355010986328	1.0	346.5632629394531	297.42535400390625	1.0	507.34051513671875	194.68560791015625	0.9999999403953552	346.2568664550781	299.7213439941406	0.0006455481052398682	14	010
283	424.44219970703125	224.25888061523438	1.0	346.1430358886719	296.0884704589844	0.9999998807907104	507.0973815917969	194.8977508544922	1.0	506.104736328125	193.91004943847656	0.0006654262542724609	14	010
284	424.5755310058594	223.80250549316406	1.0	345.5331726074219	297.1393737792969	1.0	507.32421875	194.33494567871094	1.0	506.3930969238281	193.2272186279297	0.0007905960083007812	14	010
285	424.8730163574219	223.29989624023438	1.0	348.3726501464844	296.544189453125	1.0	507.0361022949219	194.6775665283203	1.0	506.0017395019531	193.6671905517578	0.0006570816040039062	14	010
286	426.24822998046875	220.3625946044922	1.0	357.7337951660156	286.3482360839844	0.9999995231628418	507.3978271484375	194.2722625732422	1.0	506.62811279296875	192.9819793701172	0.0005385875701904297	14	010
287	428.0476379394531	217.75289916992188	1.0	358.0690002441406	286.321533203125	1.0	507.2914733886719	195.16665649414062	1.0	506.58251953125	193.8261260986328	0.0005441904067993164	14	010
288	429.2146301269531	216.2479248046875	1.0	356.08148193359375	287.9200134277344	1.0	507.1217346191406	194.6680145263672	1.0	506.4131164550781	193.69090270996094	0.0005270242691040039	14	010
289	430.1514587402344	214.8811798095703	1.0	353.5389404296875	286.4530944824219	1.0	507.75579833984375	194.66815185546875	1.0	507.15887451171875	193.60501098632812	0.0004489719867706299	14	010
290	431.1369934082031	212.9769744873047	1.0	356.1506042480469	278.13836669921875	1.0	507.3496398925781	195.34007263183594	0.9999998807907104	506.71185302734375	194.30809020996094	0.0006460845470428467	14	010
291	432.5073547363281	212.2379913330078	1.0	357.0173034667969	272.84326171875	1.0	507.8489074707031	195.6546630859375	1.0	507.14813232421875	194.68212890625	0.0005824565887451172	14	010
292	431.9698791503906	210.6126251220703	1.0	354.28643798828125	270.066650390625	1.0	507.7673645019531	194.9021453857422	1.0	506.9159851074219	193.8050994873047	0.0005043447017669678	14	010
293	431.1505126953125	210.77325439453125	1.0	354.4348449707031	269.1322937011719	1.0	507.7306213378906	194.85671997070312	1.0	507.0915832519531	194.0287322998047	0.0006785392761230469	14	010
294	432.7231140136719	208.7560272216797	1.0	359.13409423828125	273.6528625488281	0.9999985694885254	507.3546447753906	194.37550354003906	1.0	506.5083923339844	193.21572875976562	0.0005294382572174072	14	010
295	432.40814208984375	208.89930725097656	1.0	361.7910461425781	273.4521484375	0.9998506307601929	507.34466552734375	195.1472625732422	1.0	506.43426513671875	193.9524383544922	0.0005033314228057861	14	010
296	430.0208435058594	209.59933471679688	1.0	362.4364929199219	270.70849609375	0.9685910940170288	507.73895263671875	194.61680603027344	0.9999999403953552	506.8133850097656	193.42205810546875	0.0005885660648345947	14	010
297	427.8791809082031	208.92431640625	1.0	364.88494873046875	270.60003662109375	0.13361188769340515	507.115234375	194.93002319335938	1.0	358.0465087890625	262.65283203125	0.0009240806102752686	14	010
298	427.10687255859375	208.79579162597656	1.0	361.37530517578125	271.29638671875	0.5574665069580078	507.56884765625	194.78262329101562	1.0	506.76763916015625	193.3765411376953	0.00047019124031066895	14	010
299	425.9619445800781	208.52926635742188	1.0	359.8700866699219	270.6104431152344	0.9999774694442749	507.6237487792969	194.9044189453125	1.0	357.7611083984375	263.9148864746094	0.0005228817462921143	14	010
300	425.324951171875	209.34042358398438	1.0	358.4475402832031	270.9949035644531	0.9999879598617554	507.17486572265625	194.9016571044922	1.0	506.6063537597656	193.6419219970703	0.0004190504550933838	14	010
301	424.3515319824219	207.69334411621094	1.0	357.4811706542969	271.0755615234375	0.9999998211860657	507.18511962890625	195.38548278808594	1.0	506.3907775878906	194.03736877441406	0.0004204213619232178	14	010
302	421.9488525390625	208.6840057373047	1.0	356.1694030761719	270.7490234375	1.0	506.9724426269531	194.51394653320312	1.0	506.2067565917969	193.44537353515625	0.0005005598068237305	14	010
303	420.0709533691406	208.18850708007812	1.0	355.8877258300781	269.80413818359375	1.0	506.6706848144531	194.77639770507812	0.9999999403953552	505.7923278808594	193.71566772460938	0.0005109012126922607	14	010
304	419.3410949707031	209.75389099121094	1.0	353.69921875	269.0833740234375	1.0	506.9215087890625	194.66207885742188	1.0	505.8991394042969	193.2763214111328	0.00047537684440612793	14	010
305	418.6766662597656	209.34080505371094	1.0	352.5126647949219	268.643310546875	0.9999997615814209	506.6067199707031	195.132080078125	1.0	505.5291748046875	193.74703979492188	0.0004006326198577881	14	010
306	417.2046813964844	209.61619567871094	1.0	349.4294128417969	269.52911376953125	0.9999999403953552	506.56744384765625	194.6381072998047	1.0	505.3890380859375	193.2718048095703	0.00038045644760131836	14	010
307	416.2190246582031	210.1299591064453	1.0	346.0289001464844	270.2173156738281	0.9999995231628418	506.6629333496094	194.79722595214844	1.0	343.7187194824219	264.94598388671875	0.0006283223628997803	14	010
308	415.96685791015625	209.62255859375	1.0	345.8558349609375	270.1668395996094	0.9999978542327881	506.5850830078125	194.72406005859375	1.0	343.3996887207031	264.3439025878906	0.0009420216083526611	14	010
309	415.98419189453125	208.6475067138672	1.0	346.2256774902344	269.5577087402344	1.0	506.94329833984375	194.67918395996094	1.0	430.8044738769531	209.36331176757812	0.00038483738899230957	14	010
310	415.3932800292969	208.31600952148438	1.0	343.4341735839844	268.7156677246094	1.0	506.4753723144531	195.0832061767578	1.0	505.2936096191406	193.70040893554688	0.00033527612686157227	14	010
311	414.4563903808594	207.58631896972656	1.0	342.0042724609375	268.89764404296875	1.0	507.1519775390625	194.9906005859375	1.0	506.10992431640625	193.71218872070312	0.0003840625286102295	14	010
312	414.49871826171875	207.56813049316406	1.0	340.86566162109375	269.0106506347656	1.0	506.8164367675781	194.3710174560547	1.0	505.720947265625	193.12469482421875	0.00033345818519592285	14	010
313	413.8431701660156	209.61212158203125	1.0	339.3810729980469	268.1719970703125	1.0	506.78546142578125	194.94485473632812	1.0	505.72613525390625	193.52499389648438	0.0003147125244140625	14	010
314	414.2120056152344	209.04759216308594	1.0	340.13909912109375	268.9844665527344	1.0	506.7416687011719	195.1153564453125	1.0	505.70977783203125	193.95623779296875	0.0003764927387237549	14	010
315	412.7505798339844	208.78811645507812	1.0	336.4349365234375	270.02191162109375	1.0	506.87933349609375	195.02835083007812	1.0	505.7506103515625	193.7496337890625	0.0004317164421081543	14	010
316	412.7514953613281	208.52932739257812	1.0	338.56500244140625	268.692138671875	1.0	506.5238952636719	195.5487060546875	1.0	505.4946594238281	194.37149047851562	0.0004049837589263916	14	010
317	413.8860168457031	203.50125122070312	1.0	339.8322448730469	261.98797607421875	1.0	506.7667236328125	195.19119262695312	1.0	505.6603698730469	193.93223571777344	0.00038319826126098633	14	010
318	415.8733825683594	201.3582305908203	1.0	343.5293884277344	257.7230224609375	1.0	506.7760009765625	195.5248565673828	1.0	505.893310546875	194.4228973388672	0.00042006373405456543	14	010
319	415.91619873046875	200.5724334716797	1.0	346.55853271484375	255.8534698486328	0.9999995231628418	506.85369873046875	195.72866821289062	1.0	505.96929931640625	194.34353637695312	0.0003445148468017578	14	010
320	416.6899719238281	198.77090454101562	1.0	346.1255798339844	254.82354736328125	0.9999305009841919	507.1903076171875	195.8592987060547	1.0	506.1229553222656	194.8165283203125	0.00029334425926208496	14	010
321	416.416748046875	198.290283203125	1.0	344.2251892089844	256.94573974609375	1.0	507.09991455078125	195.43768310546875	1.0	506.39739990234375	194.09713745117188	0.0002887845039367676	14	010
322	415.93646240234375	197.05506896972656	1.0	342.3558349609375	258.1047058105469	1.0	506.6585388183594	195.73704528808594	1.0	505.6820373535156	194.42466735839844	0.00028523802757263184	14	010
323	415.43212890625	196.90806579589844	1.0	339.14898681640625	258.2655944824219	1.0	506.5508117675781	196.0731964111328	1.0	505.4140319824219	195.1173858642578	0.00031897425651550293	14	010
324	415.05322265625	196.0181884765625	1.0	337.0093688964844	257.3975524902344	1.0	506.8051452636719	195.5124969482422	1.0	505.6817626953125	194.2784881591797	0.00031322240829467773	14	010
325	414.4495849609375	196.07997131347656	1.0	333.7046813964844	256.40753173828125	1.0	507.0032653808594	195.53623962402344	1.0	505.93658447265625	194.4193572998047	0.00035125017166137695	14	010
326	414.34136962890625	195.42031860351562	1.0	332.6021423339844	255.47674560546875	1.0	507.06378173828125	195.79647827148438	1.0	506.065673828125	194.90443420410156	0.0003237426280975342	14	010
327	413.5198974609375	194.0668182373047	1.0	333.16204833984375	255.08682250976562	1.0	507.1807556152344	195.2294921875	1.0	505.8674011230469	194.0261688232422	0.0003002583980560303	14	010
328	413.17706298828125	194.06671142578125	1.0	331.46002197265625	254.46075439453125	1.0	507.163330078125	195.8189239501953	1.0	506.2872619628906	194.7980499267578	0.00034505128860473633	14	010
329	413.45709228515625	194.52867126464844	1.0	331.45941162109375	255.7716064453125	1.0	506.4210510253906	195.9352264404297	1.0	505.2491760253906	194.87161254882812	0.0003107786178588867	14	010
330	414.1225280761719	194.8577880859375	1.0	330.7117614746094	254.50039672851562	0.9999997019767761	507.0617980957031	195.64352416992188	1.0	329.608154296875	256.27008056640625	0.00029662251472473145	14	010
331	414.1656188964844	194.9682159423828	1.0	334.9302062988281	255.01522827148438	1.0	507.41815185546875	195.34371948242188	1.0	506.4607849121094	194.31338500976562	0.00028455257415771484	14	010
332	414.2339172363281	194.3342742919922	1.0	332.9559631347656	255.07107543945312	1.0	506.9710693359375	195.7253875732422	1.0	505.875244140625	194.5909881591797	0.0003108978271484375	14	010
333	413.9425354003906	188.3309783935547	1.0	333.85040283203125	250.37484741210938	0.9999998807907104	506.9530029296875	195.47552490234375	1.0	505.83428955078125	194.29571533203125	0.00030937790870666504	14	010
334	416.9642028808594	182.81417846679688	1.0	351.25897216796875	246.3182830810547	0.9999995231628418	507.0475158691406	195.71372985839844	1.0	506.29083251953125	194.7390899658203	0.0004010498523712158	14	010
335	419.1035461425781	175.96658325195312	1.0	354.3288269042969	247.93560791015625	1.0	507.202880859375	195.8065643310547	1.0	506.347412109375	194.88796997070312	0.00037086009979248047	14	010
336	421.69122314453125	171.4244842529297	1.0	352.7441711425781	249.54833984375	1.0	507.39306640625	195.04745483398438	1.0	506.62091064453125	194.05572509765625	0.00040647387504577637	14	010
337	422.6676330566406	169.06480407714844	1.0	349.83355712890625	253.3295440673828	1.0	507.3548889160156	195.4168243408203	1.0	349.5719299316406	253.47071838378906	0.0006062686443328857	14	010
338	424.4449768066406	167.03660583496094	1.0	352.57745361328125	253.35128784179688	1.0	507.006103515625	195.48976135253906	1.0	506.04327392578125	194.41236877441406	0.0003629028797149658	14	010
339	425.3263854980469	165.83140563964844	1.0	355.62310791015625	252.8968963623047	0.999753475189209	507.0147705078125	195.64877319335938	1.0	347.8028259277344	247.46087646484375	0.0007309913635253906	14	010
340	426.68408203125	160.4623565673828	1.0	354.0164794921875	247.38638305664062	1.0	507.14251708984375	195.72296142578125	1.0	505.900390625	194.67897033691406	0.0003097057342529297	14	010
341	429.01763916015625	154.3852081298828	1.0	436.703369140625	154.67584228515625	0.0004971921443939209	506.90264892578125	195.8180694580078	1.0	505.7230529785156	194.9044647216797	0.00039711594581604004	14	010
342	430.09765625	148.6995849609375	1.0	367.25469970703125	232.7994384765625	0.0009786486625671387	506.9597473144531	195.64007568359375	1.0	505.5531921386719	194.25738525390625	0.0002652406692504883	14	010
343	431.58343505859375	143.94789123535156	1.0	366.31781005859375	231.70823669433594	0.9999859929084778	507.5919189453125	195.4807586669922	1.0	506.6135559082031	194.42166137695312	0.0003198087215423584	14	010
344	429.7441101074219	138.51600646972656	1.0	366.5184326171875	228.46688842773438	0.9999999403953552	507.8833923339844	195.0327606201172	1.0	506.7416687011719	193.85572814941406	0.00029030442237854004	14	010
345	429.14019775390625	130.53067016601562	1.0	364.10418701171875	223.48837280273438	0.9999998211860657	507.001953125	195.75119018554688	1.0	505.94036865234375	194.423828125	0.0003547370433807373	14	010
346	428.1719665527344	127.82234954833984	1.0	368.79718017578125	223.90452575683594	1.0	506.5928649902344	195.82717895507812	1.0	505.47540283203125	194.63719177246094	0.0002879798412322998	14	010
347	425.53900146484375	125.83745574951172	1.0	369.3334655761719	226.88963317871094	1.0	506.48406982421875	195.80714416503906	1.0	505.5957336425781	194.64425659179688	0.00035944581031799316	14	010
348	424.173828125	125.37140655517578	1.0	370.6414794921875	227.8063201904297	0.9999973773956299	506.8307189941406	196.2551727294922	1.0	505.7701721191406	195.2676239013672	0.0004259049892425537	14	010
349	423.6626892089844	125.36454772949219	1.0	370.67572021484375	229.3865203857422	1.0	506.0196838378906	196.2954864501953	1.0	504.9979553222656	195.449462890625	0.00043210387229919434	14	010
350	423.3856201171875	124.0519790649414	1.0	369.9228820800781	227.2069091796875	1.0	506.8045959472656	195.9981231689453	1.0	505.56231689453125	194.66000366210938	0.0003803670406341553	14	010
351	420.47735595703125	123.1492919921875	0.9999998807907104	366.4412536621094	227.02084350585938	0.9999997615814209	506.8189697265625	195.53335571289062	1.0	505.8531494140625	194.271484375	0.00047785043716430664	14	010
352	420.2254638671875	123.10112762451172	0.9999998211860657	367.8342590332031	225.08889770507812	0.9999998807907104	506.9052734375	195.7696990966797	1.0	505.8977966308594	194.48728942871094	0.0004127025604248047	14	010
353	420.0727844238281	123.26477813720703	1.0	366.2366943359375	225.24888610839844	0.9999997615814209	506.97113037109375	195.35446166992188	1.0	506.1034240722656	194.07659912109375	0.0004336535930633545	14	010
354	419.1405334472656	123.13706970214844	1.0	360.7919921875	227.2978973388672	0.9998191595077515	507.8248596191406	195.57640075683594	1.0	506.9548034667969	194.3381805419922	0.0004833638668060303	14	010
355	418.0792236328125	123.5220718383789	1.0	363.3983154296875	225.7408905029297	0.9999995231628418	507.1425476074219	195.810791015625	1.0	506.2401123046875	194.39251708984375	0.00044980645179748535	14	010
356	418.5347900390625	124.12372589111328	1.0	359.2156066894531	226.72792053222656	0.593535304069519	507.3336486816406	195.41551208496094	1.0	506.5020446777344	194.05380249023438	0.00038117170333862305	14	010
357	417.6253662109375	124.4684829711914	1.0	358.2349548339844	227.11801147460938	0.9999796152114868	507.2792663574219	195.90255737304688	0.9999999403953552	506.3827819824219	194.69227600097656	0.0005032122135162354	14	010
358	416.3851318359375	125.55554962158203	1.0	361.35894775390625	225.4529266357422	0.9999967813491821	507.47003173828125	195.8204345703125	1.0	506.6400451660156	194.4855194091797	0.0004087984561920166	14	010
359	416.01336669921875	127.85953521728516	1.0	368.5006408691406	221.3752899169922	1.0	507.0274353027344	195.87367248535156	0.9999999403953552	506.0993957519531	194.46847534179688	0.0004884004592895508	14	010
360	417.75262451171875	126.62811279296875	1.0	367.470947265625	219.65213012695312	0.9999724626541138	507.44207763671875	195.35891723632812	1.0	506.4201965332031	194.06851196289062	0.0005627572536468506	14	010
361	417.9970703125	126.97650146484375	1.0	366.5311279296875	220.20965576171875	0.9999996423721313	507.10821533203125	195.0348663330078	1.0	506.32867431640625	193.85081481933594	0.000563502311706543	14	010
362	418.4931640625	126.04496765136719	1.0	362.61761474609375	224.31809997558594	0.22730162739753723	507.8284606933594	194.45953369140625	0.9999998807907104	506.97601318359375	192.97857666015625	0.0005068182945251465	14	010
363	419.1495361328125	125.22270202636719	1.0	363.5772705078125	223.14356994628906	0.9999998807907104	507.6167907714844	195.42800903320312	1.0	506.7843933105469	193.93429565429688	0.00038802623748779297	14	010
364	419.7340393066406	124.75076293945312	1.0	360.6392822265625	220.5297088623047	0.9999989867210388	507.54119873046875	195.635986328125	1.0	506.63751220703125	194.1913604736328	0.0004375278949737549	14	010
365	419.86962890625	124.85578918457031	1.0	357.3516845703125	220.29371643066406	1.0	507.663818359375	195.38743591308594	0.9999998807907104	506.8253173828125	194.208984375	0.0005361437797546387	14	010
366	419.15411376953125	126.17809295654297	1.0	356.23382568359375	222.22567749023438	1.0	507.5650939941406	195.57412719726562	1.0	506.6164245605469	194.14791870117188	0.00039058923721313477	14	010
367	419.28082275390625	125.25479888916016	1.0	364.88861083984375	217.89913940429688	0.9999996423721313	507.7082214355469	195.56622314453125	1.0	506.85400390625	194.26651000976562	0.0004482269287109375	14	010
368	420.01654052734375	125.18531799316406	1.0	364.4425048828125	219.9964141845703	0.0037749409675598145	507.6759033203125	195.70083618164062	1.0	506.703125	194.2459259033203	0.00038549304008483887	14	010
369	420.5107116699219	125.24391174316406	1.0	363.97308349609375	217.51153564453125	0.9999997615814209	507.58038330078125	195.6004638671875	1.0	506.7103271484375	194.29345703125	0.0005438029766082764	14	010
370	421.0368957519531	123.14335632324219	1.0	366.7868347167969	220.7149200439453	0.015134185552597046	507.57440185546875	195.5692596435547	1.0	506.78778076171875	194.01698303222656	0.0004565715789794922	14	010
371	420.9836730957031	121.93806457519531	1.0	368.3670349121094	204.35606384277344	0.9999999403953552	507.623046875	195.3414306640625	1.0	506.83709716796875	193.98529052734375	0.00040587782859802246	14	010
372	421.314208984375	122.72684478759766	1.0	365.6976623535156	200.50570678710938	0.9999998807907104	507.5630187988281	195.4429168701172	1.0	506.72308349609375	193.9126434326172	0.000634312629699707	14	010
373	420.5885314941406	121.38931274414062	1.0	361.77960205078125	197.04913330078125	0.9999995231628418	507.1583251953125	194.95172119140625	1.0	506.4097595214844	193.65423583984375	0.0006890296936035156	14	010
374	417.9270935058594	124.33340454101562	1.0	366.7606201171875	197.73143005371094	0.9999998807907104	507.5165710449219	195.48379516601562	1.0	506.6803894042969	194.43402099609375	0.0005595088005065918	14	010
375	416.1381530761719	124.81114959716797	1.0	369.441162109375	199.50550842285156	0.9997445344924927	507.194580078125	195.72067260742188	1.0	506.51947021484375	194.65098571777344	0.0005368590354919434	14	010
376	414.3515319824219	125.84346771240234	1.0	371.9145202636719	198.6772918701172	1.0	507.5562744140625	195.65211486816406	1.0	506.8905334472656	194.5892333984375	0.0011680424213409424	14	010
377	413.1907958984375	125.55012512207031	1.0	373.35009765625	200.43727111816406	1.0	507.2591552734375	195.21194458007812	1.0	506.5597839355469	194.07940673828125	0.000630795955657959	14	010
378	411.452880859375	125.05972290039062	1.0	368.7945861816406	201.52857971191406	1.0	507.45672607421875	195.26510620117188	1.0	506.6817321777344	194.04844665527344	0.000523984432220459	14	010
379	408.9747314453125	126.185791015625	1.0	376.136474609375	202.88523864746094	0.9999992847442627	507.318115234375	195.57522583007812	1.0	506.66546630859375	194.4718475341797	0.0006338059902191162	14	010
380	408.9504089355469	127.71151733398438	1.0	373.9248046875	203.1815643310547	0.9999926090240479	507.45953369140625	195.7587890625	1.0	506.51177978515625	194.4965057373047	0.0004780888557434082	14	010
381	406.23858642578125	127.30068969726562	1.0	372.503662109375	206.25779724121094	0.9026697874069214	507.1603698730469	196.1630859375	1.0	506.3011169433594	195.03321838378906	0.0004780590534210205	14	010
382	405.8265075683594	129.36505126953125	1.0	372.58148193359375	208.4276885986328	0.9989947080612183	508.12109375	195.2125244140625	1.0	507.2817687988281	193.95648193359375	0.00047400593757629395	14	010
383	406.2338562011719	130.4486083984375	1.0	374.54010009765625	207.45758056640625	0.9913060069084167	507.206787109375	195.75973510742188	1.0	506.44903564453125	194.23570251464844	0.0003700852394104004	14	010
384	406.04791259765625	131.93740844726562	1.0	372.9601745605469	206.0670166015625	0.9087286591529846	507.58807373046875	195.9957733154297	1.0	506.55499267578125	194.40676879882812	0.0004094243049621582	14	010
385	404.06085205078125	136.57974243164062	1.0	375.35760498046875	211.44833374023438	0.9999699592590332	507.52899169921875	195.15158081054688	1.0	506.864013671875	193.67185974121094	0.0005279481410980225	14	010
386	401.7742919921875	142.51730346679688	1.0	372.8394775390625	214.59320068359375	0.5456967949867249	507.518798828125	195.23719787597656	1.0	506.4560546875	194.05377197265625	0.0005479753017425537	14	010
387	400.0218200683594	147.7098846435547	1.0	392.6689758300781	148.488037109375	0.00013592839241027832	507.04522705078125	195.73643493652344	1.0	506.30682373046875	194.63076782226562	0.0006751716136932373	14	010
388	400.3449401855469	149.48936462402344	0.9999969005584717	505.58642578125	197.30099487304688	0.0001359879970550537	507.1997985839844	195.7441864013672	1.0	506.4551696777344	194.57443237304688	0.0005722939968109131	14	010
389	398.0202331542969	151.62857055664062	0.9999998211860657	369.8658142089844	196.22023010253906	0.413221538066864	507.1449890136719	195.9002227783203	1.0	506.136962890625	197.8609619140625	0.0006077885627746582	14	010
390	399.2943115234375	152.004150390625	1.0	366.74591064453125	187.67320251464844	0.9999241828918457	507.8499450683594	196.14254760742188	1.0	506.593017578125	198.1398468017578	0.0010899603366851807	14	010
391	401.95574951171875	154.71400451660156	0.9999999403953552	364.03863525390625	186.88526916503906	0.9379985332489014	507.47900390625	195.714111328125	1.0	506.71551513671875	194.80923461914062	0.0009091496467590332	14	010
392	404.8800354003906	156.57363891601562	1.0	360.51361083984375	178.97848510742188	0.9999735355377197	507.0350341796875	195.55442810058594	1.0	506.1383361816406	194.73887634277344	0.000973820686340332	14	010
393	404.7505187988281	158.12918090820312	0.9999995231628418	362.55706787109375	172.91651916503906	0.7836835980415344	507.575439453125	195.4426727294922	0.9999998807907104	506.7624206542969	194.45321655273438	0.0008063912391662598	14	010
394	401.318359375	156.47442626953125	0.9999998807907104	365.2043762207031	173.37603759765625	0.056700706481933594	507.8211364746094	196.2059326171875	1.0	506.9089050292969	195.23345947265625	0.0007711648941040039	14	010
395	403.2712097167969	157.86843872070312	1.0	360.3990173339844	172.98489379882812	0.9998144507408142	507.4202575683594	195.9025421142578	1.0	506.65667724609375	195.04470825195312	0.0008879601955413818	14	010
396	402.60089111328125	157.8126220703125	1.0	358.733642578125	171.9691162109375	0.9545872211456299	507.3253479003906	195.5872344970703	0.9999999403953552	506.5466613769531	194.84869384765625	0.0008830428123474121	14	010
397	402.04644775390625	156.78335571289062	1.0	505.5912780761719	197.25289916992188	0.00023195147514343262	507.5000915527344	195.76095581054688	0.9999999403953552	506.5887145996094	194.78121948242188	0.0007572770118713379	14	010
398	401.4463195800781	157.46566772460938	1.0	358.37274169921875	175.34835815429688	0.22048521041870117	507.9882507324219	195.1027069091797	1.0	506.8640441894531	197.2120361328125	0.0007114708423614502	14	010
399	402.54827880859375	158.90428161621094	1.0	354.48223876953125	175.8786163330078	0.02771666646003723	507.4231872558594	195.89846801757812	0.9999998807907104	506.45843505859375	194.71298217773438	0.0007424354553222656	14	010
400	401.6170349121094	158.806396484375	1.0	352.87725830078125	173.47085571289062	0.7995833158493042	507.7371826171875	195.2455291748047	1.0	506.9811706542969	193.97305297851562	0.0008203387260437012	14	010
401	401.8967590332031	159.97039794921875	0.9999999403953552	505.93951416015625	198.31289672851562	0.0006448328495025635	507.1011657714844	196.3842010498047	0.9999998807907104	505.81500244140625	197.7289276123047	0.0015043318271636963	14	010
402	400.19921875	159.6411895751953	0.9999999403953552	351.50323486328125	172.8082733154297	0.2353728711605072	507.32794189453125	195.3904571533203	1.0	506.5515441894531	197.41746520996094	0.001054614782333374	14	010
403	402.3614807128906	161.92697143554688	0.9999967813491821	349.5015563964844	170.5348358154297	0.14531150460243225	507.02642822265625	195.67335510253906	1.0	506.0863952636719	194.33543395996094	0.0007638931274414062	14	010
404	402.69305419921875	163.0491485595703	1.0	350.6458435058594	165.92442321777344	0.2043744921684265	507.08404541015625	195.46124267578125	0.9999999403953552	506.1161193847656	194.45892333984375	0.0008408427238464355	14	010
405	402.82647705078125	163.33810424804688	1.0	403.8088073730469	166.42257690429688	0.00023600459098815918	507.1808776855469	195.75845336914062	1.0	506.3233337402344	194.61582946777344	0.0008383691310882568	14	010
406	400.8489074707031	162.07301330566406	1.0	505.36419677734375	197.8787384033203	0.00016745924949645996	506.89501953125	196.0227508544922	1.0	505.8323669433594	194.83773803710938	0.0008108317852020264	14	010
407	401.43927001953125	162.03341674804688	1.0	506.1784362792969	197.29544067382812	0.0002956092357635498	507.7672119140625	195.29519653320312	0.9999998807907104	506.4344177246094	197.24026489257812	0.0012355446815490723	14	010
408	401.895263671875	160.93707275390625	1.0	506.19061279296875	197.18051147460938	0.00011372566223144531	506.78076171875	195.74598693847656	1.0	505.416748046875	194.7172393798828	0.0005270838737487793	14	010
409	401.57586669921875	157.65444946289062	1.0	352.3197326660156	164.47030639648438	0.004488497972488403	403.9399108886719	158.06521606445312	0.00014153122901916504	395.2460021972656	165.3374481201172	4.6372413635253906e-5	14	010
410	399.144287109375	155.3783721923828	1.0	355.74609375	170.91989135742188	0.9999997615814209	402.5716552734375	157.08596801757812	4.863739013671875e-5	354.1789855957031	176.15432739257812	1.564621925354004e-5	14	010
411	399.5707702636719	152.99407958984375	1.0	356.438232421875	172.8281707763672	0.9924910068511963	400.9356384277344	151.40960693359375	1.7881393432617188e-5	403.4911193847656	144.87506103515625	1.5735626220703125e-5	14	010
412	401.0066833496094	148.1372833251953	1.0	363.5882873535156	179.56405639648438	0.6582587957382202	404.05780029296875	147.38229370117188	4.419684410095215e-5	403.8564453125	152.97573852539062	4.038214683532715e-5	14	010
413	400.71630859375	146.57447814941406	1.0	359.6148681640625	176.96554565429688	0.9999971389770508	433.15301513671875	142.99110412597656	6.774067878723145e-5	358.6829833984375	178.9122314453125	0.00012427568435668945	14	010
414	400.8445739746094	144.5086212158203	1.0	358.3437194824219	179.79042053222656	0.999998152256012	431.9177551269531	141.1012725830078	0.00023859739303588867	467.77728271484375	185.5395965576172	0.00020876526832580566	14	010
415	402.8202819824219	143.05747985839844	1.0	357.77716064453125	183.97068786621094	1.0	429.9164123535156	139.81724548339844	0.000303417444229126	468.45159912109375	185.22145080566406	0.0001112818717956543	14	010
416	401.87335205078125	143.89065551757812	1.0	356.99200439453125	187.42959594726562	0.9999994039535522	430.71539306640625	140.41897583007812	0.00025978684425354004	405.60498046875	150.586181640625	9.769201278686523e-5	14	010
417	403.49896240234375	143.40847778320312	1.0	357.42913818359375	190.56005859375	1.0	430.49322509765625	141.08392333984375	0.0002867579460144043	358.68359375	192.25340270996094	0.0001722574234008789	14	010
418	403.4559326171875	143.60366821289062	1.0	360.3586730957031	193.94100952148438	1.0	431.1457214355469	141.16195678710938	0.00018203258514404297	407.0135803222656	150.7989044189453	0.00012814998626708984	14	010
419	404.2345275878906	142.92129516601562	1.0	359.98431396484375	195.2368927001953	1.0	430.46966552734375	140.93356323242188	0.00027304887771606445	394.1697998046875	150.01414489746094	0.000157088041305542	14	010
420	403.9349670410156	143.30723571777344	1.0	359.53448486328125	194.77662658691406	1.0	431.2581481933594	140.9394073486328	0.0003007352352142334	394.4726257324219	149.37306213378906	0.00010544061660766602	14	010
421	404.5578308105469	142.74856567382812	1.0	359.021484375	195.73191833496094	0.9999961256980896	429.9737243652344	141.07583618164062	0.0003053247928619385	394.096923828125	150.0718536376953	0.00015309453010559082	14	010
422	406.2418212890625	140.29345703125	1.0	362.4922790527344	195.8573760986328	1.0	407.0255126953125	141.12489318847656	8.210539817810059e-5	367.5711669921875	196.96908569335938	7.194280624389648e-5	14	010
423	408.2106018066406	138.77235412597656	1.0	360.42938232421875	194.26193237304688	1.0	406.2467041015625	138.28282165527344	5.951523780822754e-5	358.9000244140625	194.83473205566406	0.00010141730308532715	14	010
424	411.23223876953125	133.9315948486328	1.0	360.08343505859375	194.33184814453125	0.9999998807907104	362.2494812011719	192.51275634765625	8.299946784973145e-5	358.9612731933594	194.96636962890625	5.8144330978393555e-5	14	010
425	413.557861328125	129.57945251464844	1.0	357.9032287597656	194.87489318847656	1.0	359.7601318359375	193.1815643310547	0.00010994076728820801	353.26263427734375	196.42636108398438	0.0001226365566253662	14	010
426	415.0099182128906	128.47254943847656	1.0	356.72662353515625	193.0620880126953	0.9999998807907104	359.33721923828125	191.33828735351562	5.6177377700805664e-5	355.3919982910156	192.4769287109375	0.00010541081428527832	14	010
427	412.0481262207031	128.30821228027344	1.0	355.33563232421875	192.79873657226562	0.9999997615814209	415.6216735839844	128.45870971679688	9.319186210632324e-5	356.21484375	195.1287841796875	0.00010192394256591797	14	010
428	410.495849609375	127.14566040039062	1.0	355.3326416015625	196.23707580566406	0.9999381899833679	411.7193298339844	128.2823944091797	0.00010120868682861328	409.3265075683594	132.82814025878906	8.83340835571289e-5	14	010
429	407.8826904296875	127.7077407836914	1.0	357.4684143066406	198.08717346191406	0.9999995231628418	407.2527770996094	128.435302734375	9.649991989135742e-5	394.8179016113281	136.5404510498047	5.7816505432128906e-5	14	010
430	407.42462158203125	127.54383087158203	1.0	409.8047180175781	130.6341552734375	0.0003618896007537842	407.0447082519531	128.40628051757812	7.796287536621094e-5	394.9983215332031	135.80848693847656	6.276369094848633e-5	14	010
431	407.9490966796875	127.007080078125	1.0	409.9726867675781	130.20425415039062	0.00029543042182922363	407.1899719238281	128.27357482910156	9.498000144958496e-5	395.0389099121094	135.90859985351562	7.331371307373047e-5	14	010
432	406.74285888671875	127.44589233398438	1.0	408.792724609375	131.15899658203125	0.00021904706954956055	406.54180908203125	128.72463989257812	8.109211921691895e-5	394.2657775878906	136.42881774902344	9.241700172424316e-5	14	010
433	405.96295166015625	127.94342041015625	1.0	408.1119689941406	131.63604736328125	0.0001742541790008545	405.9103698730469	129.1033935546875	8.866190910339355e-5	393.2679443359375	136.55604553222656	8.866190910339355e-5	14	010
434	404.45806884765625	129.49017333984375	1.0	407.76922607421875	132.4147491455078	0.00021854043006896973	405.342041015625	129.5699462890625	6.93202018737793e-5	413.9327087402344	132.66549682617188	4.315376281738281e-5	14	010
435	403.5640869140625	129.68850708007812	1.0	357.7057189941406	207.45750427246094	0.0007315278053283691	405.6187438964844	129.2556915283203	5.996227264404297e-5	414.22418212890625	133.2292022705078	5.424022674560547e-5	14	010
436	402.4352111816406	131.0010223388672	1.0	404.4983825683594	134.31521606445312	0.0001322925090789795	430.6270751953125	127.17027282714844	0.00012364983558654785	414.5048828125	133.2987518310547	7.170438766479492e-5	14	010
437	401.97802734375	129.6832733154297	1.0	403.68450927734375	132.75099182128906	0.00048172473907470703	430.38232421875	125.7851791381836	9.649991989135742e-5	414.38873291015625	132.7364501953125	0.0001303553581237793	14	010
438	402.30560302734375	132.29576110839844	1.0	355.3665771484375	206.92385864257812	0.015363752841949463	432.0895690917969	128.5515899658203	0.00013142824172973633	414.1976013183594	134.75860595703125	6.008148193359375e-5	14	010
439	400.52557373046875	133.41891479492188	1.0	355.0871887207031	208.29983520507812	0.6706607341766357	433.2266845703125	129.34716796875	0.0002523660659790039	415.6770324707031	135.96546936035156	4.190206527709961e-5	14	010
440	398.99310302734375	132.23211669921875	1.0	402.8345031738281	135.8153076171875	0.0002211928367614746	433.73822021484375	129.56790161132812	0.00023621320724487305	415.3019714355469	136.3390350341797	0.0002402663230895996	14	010
441	398.3517150878906	132.68463134765625	1.0	353.7254638671875	211.53729248046875	0.8482370376586914	404.0487060546875	133.55569458007812	0.00010204315185546875	416.0223693847656	136.55047607421875	0.00022229552268981934	14	010
442	396.93707275390625	132.92263793945312	0.9999999403953552	353.7553405761719	213.95730590820312	0.011757105588912964	434.8692626953125	129.28746032714844	0.00015780329704284668	417.5827331542969	136.8212432861328	0.0002123713493347168	14	010
443	434.7254943847656	132.23416137695312	1.0	353.7580871582031	215.6942596435547	0.9997228384017944	437.7225341796875	130.42770385742188	0.00014579296112060547	417.7042541503906	138.92987060546875	0.00027495622634887695	14	010
444	436.0624084472656	132.29473876953125	1.0	401.5666198730469	139.58897399902344	0.0002391040325164795	438.0764465332031	130.59141540527344	0.00025069713592529297	419.25128173828125	138.88595581054688	0.00018617510795593262	14	010
445	435.7950134277344	132.0005340576172	0.9999998211860657	434.0120544433594	133.76760864257812	0.000315248966217041	438.01544189453125	130.03736877441406	0.00028443336486816406	419.2181091308594	138.9452362060547	0.00012105703353881836	14	010
446	435.7137451171875	132.35610961914062	1.0	400.6219177246094	139.84071350097656	0.00012421607971191406	437.93646240234375	130.68914794921875	0.00017771124839782715	418.61492919921875	140.2895965576172	7.840991020202637e-5	14	010
447	435.54541015625	132.34381103515625	0.9999998807907104	360.17864990234375	215.35150146484375	0.00047335028648376465	438.0177917480469	130.53292846679688	0.0003489255905151367	418.8321533203125	139.0721435546875	0.00011026859283447266	14	010
448	397.77099609375	134.9016571044922	1.0	365.13934326171875	207.4511260986328	0.9342552423477173	435.87066650390625	130.42611694335938	0.0001373589038848877	417.0814514160156	137.18392944335938	6.729364395141602e-5	14	010
449	400.6318359375	131.16937255859375	1.0	364.7454833984375	205.51263427734375	0.9439849853515625	433.60595703125	129.82205200195312	0.0003610849380493164	404.9735412597656	136.86541748046875	3.75211238861084e-5	14	010
450	402.3639831542969	127.95216369628906	1.0	364.24676513671875	205.82762145996094	0.9462327361106873	429.95733642578125	125.18124389648438	0.00021913647651672363	365.6514587402344	206.14158630371094	0.0002567768096923828	14	010
451	402.5203552246094	126.76299285888672	1.0	403.20635986328125	130.2362823486328	0.00022655725479125977	405.5081481933594	126.98722076416016	0.0001945793628692627	394.5154113769531	133.39210510253906	0.00017219781875610352	14	010
452	402.2674865722656	124.83920288085938	1.0	362.6248779296875	211.25006103515625	0.0003751814365386963	405.4523620605469	125.41719055175781	0.0002792179584503174	396.2769470214844	131.52513122558594	0.00024455785751342773	14	010
453	403.1310729980469	125.05052185058594	1.0	403.01434326171875	128.92893981933594	0.0001825094223022461	405.91485595703125	125.83633422851562	0.0002619922161102295	395.69427490234375	132.52169799804688	0.0001589357852935791	14	010
454	402.66632080078125	124.26922607421875	1.0	407.2625732421875	127.01276397705078	0.00014191865921020508	406.37750244140625	124.89793395996094	0.0002599358558654785	396.2320556640625	131.40907287597656	9.745359420776367e-5	14	010
455	404.0812072753906	123.5099105834961	1.0	409.4547119140625	123.98810577392578	0.00012439489364624023	406.908203125	124.3281021118164	0.00015500187873840332	407.672607421875	131.1057586669922	3.7729740142822266e-5	14	010
456	404.1485900878906	123.45250701904297	1.0	405.6522216796875	127.39325714111328	9.655952453613281e-5	407.30908203125	124.79951477050781	0.0001100003719329834	407.4773254394531	131.64846801757812	6.756186485290527e-5	14	010
457	403.28948974609375	124.26795959472656	1.0	403.52294921875	128.38551330566406	0.00019165873527526855	406.3699645996094	125.19265747070312	0.00022336840629577637	397.03289794921875	131.6688995361328	0.00014474987983703613	14	010
458	403.312744140625	123.8143310546875	1.0	364.3625793457031	200.68064880371094	0.059133678674697876	406.0791320800781	124.7809829711914	0.00022879242897033691	391.096435546875	131.4642333984375	5.510449409484863e-5	14	010
459	405.4908447265625	124.51680755615234	1.0	407.6750183105469	128.65478515625	0.00020226836204528809	407.76898193359375	126.07093811035156	0.00015813112258911133	407.9146423339844	132.3407745361328	9.742379188537598e-5	14	010
460	407.5341491699219	124.09835052490234	1.0	360.8973388671875	199.16244506835938	0.04990854859352112	409.3063049316406	125.31023406982422	0.00013405084609985352	409.65399169921875	131.48362731933594	0.00022518634796142578	14	010
461	410.1623229980469	121.22425079345703	1.0	357.9294128417969	199.91973876953125	0.9997649788856506	408.30670166015625	120.51692962646484	0.0001665949821472168	360.5952453613281	205.4995880126953	0.00014320015907287598	14	010
462	413.18231201171875	117.59506225585938	1.0	358.4593200683594	195.3969268798828	0.9999997019767761	408.11651611328125	120.0853042602539	8.401274681091309e-5	353.769775390625	197.2068634033203	0.00014224648475646973	14	010
463	411.8855895996094	116.94744873046875	1.0	354.5612487792969	194.28213500976562	1.0	357.36688232421875	192.68348693847656	0.0001728832721710205	353.5979919433594	194.26071166992188	0.0002627372741699219	14	010
464	412.2615966796875	114.98064422607422	1.0	360.0485534667969	189.69830322265625	1.0	361.90264892578125	189.6865234375	0.00014078617095947266	359.8599853515625	190.79116821289062	0.0001061856746673584	14	010
465	411.2425537109375	115.45794677734375	1.0	360.4108581542969	188.37367248535156	1.0	362.3846740722656	188.99769592285156	9.652972221374512e-5	360.9794006347656	190.06524658203125	6.10649585723877e-5	14	010
466	409.87335205078125	115.35606384277344	1.0	357.0316467285156	189.54347229003906	1.0	407.04644775390625	118.13189697265625	0.0001588761806488037	358.2708740234375	191.8873748779297	0.00019562244415283203	14	010
467	409.6025390625	114.00637817382812	1.0	358.6397399902344	186.66319274902344	0.9999995231628418	406.3160705566406	117.24427032470703	0.00022482872009277344	360.187744140625	189.8424072265625	0.00013238191604614258	14	010
468	409.1452941894531	114.57149505615234	1.0	357.8490295410156	184.68165588378906	1.0	405.9090576171875	117.04063415527344	0.0001399219036102295	394.6863708496094	121.83512878417969	9.554624557495117e-5	14	010
469	409.5261535644531	112.41046142578125	1.0	356.5677185058594	185.583984375	1.0	359.2424621582031	183.8097686767578	0.00013834238052368164	395.74993896484375	121.36583709716797	6.836652755737305e-5	14	010
470	408.69659423828125	113.53071594238281	1.0	357.7171936035156	183.01382446289062	1.0	408.2977294921875	113.32417297363281	0.00015082955360412598	394.9549255371094	121.6848373413086	9.799003601074219e-5	14	010
471	408.80828857421875	113.2419662475586	1.0	355.7428283691406	182.89007568359375	1.0	408.2231750488281	113.0723648071289	0.00014060735702514648	394.6844482421875	121.56645965576172	7.805228233337402e-5	14	010
472	408.6468505859375	116.97438049316406	1.0	359.69970703125	181.4093780517578	1.0	414.1075744628906	116.28070831298828	7.668137550354004e-5	416.68304443359375	120.92593383789062	2.726912498474121e-5	14	010
473	404.7712097167969	121.4315185546875	1.0	413.9886779785156	121.98402404785156	0.00031000375747680664	409.02227783203125	122.82687377929688	6.416440010070801e-5	392.40020751953125	111.58623504638672	7.82012939453125e-5	14	010
474	402.34698486328125	125.04509735107422	0.9999996423721313	400.21746826171875	128.38641357421875	0.000764012336730957	399.1058349609375	123.2511978149414	0.00016480684280395508	394.3009948730469	117.31444549560547	0.0003871023654937744	14	010
475	404.8470458984375	130.1874542236328	0.9799599647521973	401.46893310546875	132.3546142578125	0.00014290213584899902	415.0791015625	128.02439880371094	3.865361213684082e-5	394.7492980957031	117.621826171875	5.0961971282958984e-6	14	010
476	399.5776062011719	130.52528381347656	0.23650223016738892	368.23785400390625	139.30589294433594	6.026029586791992e-5	642.1095581054688	8.46772575378418	7.808208465576172e-6	393.82672119140625	117.93672943115234	2.7805566787719727e-5	14	010
477	402.9668884277344	129.84844970703125	0.9906914234161377	366.4283447265625	141.79563903808594	0.00229606032371521	398.8357238769531	128.8814697265625	1.3560056686401367e-5	393.70709228515625	118.75931549072266	4.464387893676758e-5	14	010
478	412.2914123535156	135.32928466796875	0.996049165725708	366.3314514160156	136.01275634765625	0.8784493207931519	416.720458984375	134.21847534179688	1.195073127746582e-5	366.081298828125	138.18292236328125	9.834766387939453e-6	14	010
479	415.0610046386719	136.85971069335938	0.9999998807907104	366.69647216796875	133.090576171875	0.9996211528778076	418.4733581542969	135.4928436279297	2.7358531951904297e-5	367.712158203125	135.0116729736328	3.3736228942871094e-5	14	010
480	415.3926086425781	138.77381896972656	0.9999999403953552	364.5364074707031	131.77078247070312	0.9642630219459534	415.4150695800781	140.91018676757812	2.8967857360839844e-5	408.16705322265625	128.68704223632812	3.719329833984375e-5	14	010
481	414.0954284667969	142.1486358642578	0.9997488260269165	358.3532409667969	132.04310607910156	0.9994768500328064	420.3297119140625	139.5380859375	1.7762184143066406e-5	410.4217224121094	146.7512969970703	2.956390380859375e-5	14	010
482	412.882568359375	141.0895233154297	1.0	358.8087463378906	133.40908813476562	0.9999921321868896	413.6873779296875	142.3817596435547	7.343292236328125e-5	411.48992919921875	146.60464477539062	8.040666580200195e-5	14	010
483	417.1954040527344	142.73045349121094	0.9994179010391235	355.16546630859375	129.9382781982422	0.9771006107330322	415.68212890625	142.63153076171875	2.4199485778808594e-5	408.8011474609375	132.5699005126953	1.4960765838623047e-5	14	010
484	415.18133544921875	143.6842803955078	1.0	356.9893493652344	132.89796447753906	0.02669253945350647	415.2545471191406	144.80540466308594	0.0001690983772277832	409.8086242675781	150.04437255859375	8.90493392944336e-5	14	010
485	415.087646484375	145.27638244628906	0.9999593496322632	358.9650573730469	133.7361297607422	0.9999983310699463	414.3790588378906	144.86154174804688	0.00014153122901916504	409.9046325683594	150.36317443847656	6.729364395141602e-5	14	010
486	414.8516845703125	143.60623168945312	0.9999999403953552	358.9552917480469	132.0644989013672	0.999955415725708	414.38262939453125	144.06117248535156	0.00012451410293579102	410.4244689941406	148.87811279296875	0.00011971592903137207	14	010
487	418.4850769042969	142.77777099609375	1.0	418.77490234375	147.29139709472656	0.00027751922607421875	418.1858825683594	143.71527099609375	3.403425216674805e-5	410.1136779785156	149.66575622558594	2.3305416107177734e-5	14	010
488	418.4009094238281	142.53273010253906	0.9999997019767761	418.6676940917969	146.86119079589844	0.00023093819618225098	417.73553466796875	143.27406311035156	4.488229751586914e-5	411.09906005859375	148.896484375	3.466010093688965e-5	14	010
489	419.80389404296875	142.198974609375	1.0	419.5426330566406	146.830078125	0.0003674924373626709	417.4164733886719	144.7928466796875	0.0001825094223022461	410.5045166015625	150.15130615234375	0.00016242265701293945	14	010
490	419.57904052734375	142.21766662597656	1.0	419.0028381347656	146.7830047607422	0.0001906752586364746	416.8100280761719	144.0974578857422	8.19861888885498e-5	410.2245178222656	149.44007873535156	7.027387619018555e-5	14	010
491	416.83477783203125	142.2073516845703	1.0	418.5035400390625	147.10891723632812	0.00016984343528747559	415.92620849609375	144.16949462890625	0.00010892748832702637	410.0069274902344	149.37062072753906	8.550286293029785e-5	14	010
492	419.5196228027344	142.39370727539062	1.0	419.4539794921875	147.210205078125	0.00045859813690185547	417.8197021484375	144.6431427001953	6.1005353927612305e-5	411.0024719238281	150.03819274902344	4.455447196960449e-5	14	010
493	420.7078857421875	141.17799377441406	1.0	419.6825866699219	146.03948974609375	0.0003110170364379883	417.6444396972656	144.68939208984375	9.125471115112305e-5	410.75048828125	149.77212524414062	9.050965309143066e-5	14	010
494	420.61309814453125	137.41212463378906	1.0	430.8553466796875	138.04505920410156	8.192658424377441e-5	427.2290344238281	136.2562255859375	3.981590270996094e-5	405.9360046386719	147.2589874267578	2.6553869247436523e-5	14	010
495	421.2808837890625	134.16322326660156	1.0	430.96240234375	135.7949981689453	0.00014546513557434082	427.9393005371094	132.64898681640625	7.900595664978027e-5	406.60302734375	123.22772979736328	1.576542854309082e-5	14	010
496	422.18621826171875	131.57662963867188	1.0	431.31097412109375	134.06602478027344	0.00017690658569335938	421.9122314453125	130.64239501953125	5.570054054260254e-5	408.1937561035156	136.35107421875	2.4199485778808594e-5	14	010
497	423.033447265625	126.955810546875	1.0	420.3084716796875	130.64328002929688	0.0003656148910522461	422.6856384277344	128.5046844482422	0.0002161860466003418	409.9591369628906	134.6788330078125	0.00010129809379577637	14	010
498	423.6018371582031	123.7599868774414	1.0	369.18780517578125	156.20278930664062	0.27872559428215027	421.7435607910156	125.39828491210938	0.00011068582534790039	425.1844177246094	130.65969848632812	0.00012180209159851074	14	010
499	424.23931884765625	122.59851837158203	1.0	431.3977966308594	124.48974609375	0.0002765059471130371	422.0785827636719	125.7649917602539	8.860230445861816e-5	425.49005126953125	129.5535888671875	0.00012236833572387695	14	010
500	423.90423583984375	119.44702911376953	1.0	431.4383544921875	122.30850982666016	0.00037911534309387207	429.5590515136719	119.48316955566406	0.00014409422874450684	407.5252685546875	121.77758026123047	7.852911949157715e-5	14	010
501	423.66064453125	116.21305084228516	1.0	374.67254638671875	161.5742950439453	0.945414662361145	428.98309326171875	116.03058624267578	0.00019180774688720703	407.6752624511719	121.15215301513672	4.693865776062012e-5	14	010
502	425.3087158203125	112.18397521972656	1.0	369.87786865234375	164.2654266357422	0.6556880474090576	429.2278137207031	113.36756896972656	0.00014275312423706055	424.7805480957031	117.86373901367188	9.009242057800293e-5	14	010
503	425.1823425292969	111.22455596923828	1.0	369.3847351074219	165.38211059570312	0.8623428344726562	424.0452575683594	112.25251007080078	0.00013533234596252441	410.6605529785156	118.4276123046875	8.195638656616211e-5	14	010
504	425.1792907714844	108.37644958496094	1.0	369.2904052734375	161.5250701904297	0.9986552000045776	423.2181396484375	107.96868133544922	9.489059448242188e-5	424.8165588378906	115.2793197631836	0.0002659261226654053	14	010
505	425.10791015625	100.52134704589844	1.0	375.7685546875	160.6921844482422	0.9861136674880981	422.1241760253906	102.63434600830078	6.264448165893555e-5	408.7243347167969	106.4630355834961	4.908442497253418e-5	14	010
506	424.0405578613281	98.34835815429688	1.0	377.9234313964844	160.7602081298828	0.999754786491394	379.6155700683594	159.88011169433594	8.893013000488281e-5	409.1327819824219	105.00325012207031	7.528066635131836e-5	14	010
507	423.4285583496094	93.05635833740234	1.0	375.28167724609375	163.3239288330078	0.99940025806427	422.44598388671875	94.74410247802734	4.610419273376465e-5	425.03466796875	100.82259368896484	0.00029221177101135254	14	010
508	423.3355712890625	91.23442840576172	0.9999998807907104	372.8443298339844	164.27020263671875	0.9999998807907104	374.258544921875	162.4388885498047	4.786252975463867e-5	425.7060852050781	99.05885314941406	4.920363426208496e-5	14	010
509	424.33880615234375	88.47241973876953	0.9999996423721313	368.4434509277344	164.42613220214844	0.9999924302101135	371.2886962890625	163.27845764160156	4.464387893676758e-5	368.7471923828125	167.31552124023438	2.9414892196655273e-5	14	010
510	419.6567687988281	90.22154235839844	0.9999998211860657	368.65252685546875	167.07550048828125	0.9999988079071045	371.2209167480469	165.390380859375	6.881356239318848e-5	368.3113098144531	169.25918579101562	5.1349401473999023e-5	14	010
511	417.94378662109375	89.08268737792969	1.0	368.2221374511719	168.0188751220703	1.0	371.3218688964844	166.46168518066406	7.444620132446289e-5	409.3522033691406	78.95952606201172	6.502866744995117e-5	14	010
512	418.716552734375	89.81969451904297	1.0	374.96368408203125	169.5628204345703	1.0	377.6332092285156	167.28526306152344	7.686018943786621e-5	409.5016784667969	80.0498046875	4.693865776062012e-5	14	010
513	418.6783142089844	88.97196960449219	1.0	420.0741271972656	94.33988189697266	7.671117782592773e-5	421.21966552734375	92.57569122314453	2.4080276489257812e-5	414.4770812988281	77.52313232421875	6.008148193359375e-5	14	010
514	418.51470947265625	91.72248840332031	0.9999967813491821	380.4130554199219	154.05426025390625	0.9999933242797852	418.4740905761719	89.55606079101562	2.0802021026611328e-5	380.4804992675781	157.65269470214844	5.537271499633789e-5	14	010
515	418.0057678222656	92.5423812866211	0.9999667406082153	380.0606994628906	156.86331176757812	1.0	381.3157043457031	157.6309051513672	0.0002905428409576416	379.5693359375	158.49575805664062	0.0004628300666809082	14	010
516	417.7890930175781	94.12884521484375	0.9999985098838806	381.4407653808594	157.99130249023438	1.0	382.5718994140625	157.72134399414062	0.0001874864101409912	380.7955017089844	158.14608764648438	0.00014799833297729492	14	010
517	417.2189636230469	97.37799835205078	1.0	380.8978271484375	159.2965545654297	0.9999475479125977	381.13287353515625	158.32589721679688	6.312131881713867e-5	383.63165283203125	159.8335723876953	0.0006438195705413818	14	010
518	420.28546142578125	99.41004180908203	0.9999992847442627	375.637939453125	129.5221710205078	0.6586441993713379	419.8486633300781	100.32730865478516	7.3015689849853516e-6	380.5201416015625	128.53395080566406	5.036592483520508e-6	14	010
519	422.3333740234375	102.64178466796875	0.9147894382476807	379.9500732421875	133.057373046875	0.9999998807907104	381.8398742675781	131.6304473876953	6.22868537902832e-6	382.2640075683594	133.86566162109375	0.00021126866340637207	14	010
520	423.9336242675781	102.7523422241211	0.00018215179443359375	381.43682861328125	131.45350646972656	1.0	382.61517333984375	130.6199951171875	1.817941665649414e-5	382.71136474609375	132.28781127929688	0.00011914968490600586	14	010
521	422.13677978515625	104.26858520507812	0.0016607046127319336	378.58636474609375	128.21751403808594	1.0	380.2153625488281	127.048095703125	6.499886512756348e-5	377.5108642578125	128.6717071533203	0.000608980655670166	14	010
522	372.3418884277344	128.51800537109375	6.407499313354492e-5	380.0995178222656	127.45195007324219	1.0	381.2665100097656	125.91590881347656	0.00014165043830871582	379.0830993652344	126.89701080322266	0.0006127655506134033	14	010
523	374.0440673828125	119.39188385009766	0.0013614892959594727	378.3015441894531	122.39671325683594	0.9998395442962646	380.07843017578125	122.72698211669922	8.890032768249512e-5	376.9744567871094	125.21734619140625	0.0003914833068847656	14	010
524	424.1820983886719	128.76858520507812	3.275275230407715e-5	383.40362548828125	126.79277038574219	0.9997028112411499	387.92022705078125	125.96620178222656	6.467103958129883e-6	384.1265869140625	128.1563262939453	0.0001004338264465332	14	010
525	424.8475646972656	140.74380493164062	0.999057412147522	383.89837646484375	110.995361328125	0.652138888835907	434.03607177734375	137.6288604736328	6.210803985595703e-5	423.64935302734375	130.5596923828125	2.3066997528076172e-5	14	010
526	425.9747009277344	144.17410278320312	1.0	427.0309143066406	147.056884765625	8.681416511535645e-5	430.6860656738281	145.2588348388672	0.00020942091941833496	410.625732421875	148.32513427734375	7.858872413635254e-5	14	010
527	427.7471008300781	150.22607421875	1.0	432.9997253417969	153.6188507080078	6.446242332458496e-5	433.6152648925781	149.3664093017578	0.00034099817276000977	410.567626953125	150.68048095703125	2.4318695068359375e-5	14	010
528	425.2177734375	157.55947875976562	0.9999998211860657	426.2438049316406	160.5126190185547	9.137392044067383e-5	433.8909912109375	156.58511352539062	0.00017029047012329102	424.7615966796875	162.28451538085938	5.2303075790405273e-5	14	010
529	427.07843017578125	164.8648681640625	1.0	432.0780944824219	168.26596069335938	0.00011229515075683594	431.0658874511719	164.53050231933594	5.5462121963500977e-5	411.02044677734375	171.20779418945312	2.7924776077270508e-5	14	010
530	426.3499755859375	169.5174560546875	1.0	432.3501281738281	172.2589874267578	9.66787338256836e-5	431.6596984863281	173.29689025878906	8.314847946166992e-5	426.407958984375	176.04354858398438	0.00011998414993286133	14	010
531	426.92767333984375	175.1667938232422	1.0	432.3580322265625	180.16148376464844	0.00017890334129333496	435.7872009277344	176.0905303955078	0.0002949237823486328	431.1763610839844	178.32505798339844	2.855062484741211e-5	14	010
532	427.60186767578125	181.55911254882812	1.0	433.55780029296875	185.78948974609375	0.00013315677642822266	433.9776306152344	181.86276245117188	0.00040847063064575195	432.79864501953125	186.1405487060547	2.6792287826538086e-5	14	010
533	427.0560302734375	185.19464111328125	1.0	433.4190673828125	187.95811462402344	3.3915042877197266e-5	434.8042297363281	184.85430908203125	5.117058753967285e-5	424.743896484375	192.06329345703125	3.8117170333862305e-5	14	010
534	426.1111145019531	190.04742431640625	1.0	391.0093078613281	99.28761291503906	0.0018803775310516357	426.5521240234375	190.2496337890625	0.00016826391220092773	423.7366638183594	195.2412872314453	0.0003336966037750244	14	010
535	427.9188232421875	194.68040466308594	1.0	432.3849792480469	199.0939178466797	0.0008035600185394287	434.08685302734375	195.61325073242188	0.0008794963359832764	411.7154541015625	200.9459686279297	9.742379188537598e-5	14	010
536	427.651123046875	195.19271850585938	1.0	382.4173583984375	117.93687438964844	0.00026926398277282715	434.81793212890625	195.76206970214844	0.00022652745246887207	411.1700439453125	202.1824951171875	0.00012439489364624023	14	010
537	426.630859375	196.08712768554688	1.0	433.570556640625	200.15769958496094	0.00019171833992004395	435.44622802734375	196.7515106201172	0.00015351176261901855	409.48077392578125	196.17747497558594	0.0001119077205657959	14	010
538	428.9020080566406	197.6392822265625	1.0	397.0335998535156	94.48046112060547	0.0001016855239868164	423.60797119140625	199.15045166015625	7.238984107971191e-5	411.1055908203125	197.8010711669922	8.58604907989502e-5	14	010
539	426.9507141113281	197.55604553222656	1.0	391.18902587890625	100.25487518310547	0.00015228986740112305	434.70111083984375	197.78746032714844	0.0001309812068939209	409.93988037109375	197.0862274169922	0.00010243058204650879	14	010
540	427.2449645996094	197.67604064941406	1.0	389.6114501953125	103.19135284423828	0.001343846321105957	424.0330505371094	198.39413452148438	8.797645568847656e-5	411.6441955566406	202.4971923828125	0.00019124150276184082	14	010
541	428.64984130859375	198.3625030517578	1.0	385.6565856933594	103.23207092285156	0.999841570854187	435.2444152832031	198.32977294921875	6.386637687683105e-5	411.37225341796875	197.6386260986328	6.395578384399414e-5	14	010
542	427.2828674316406	198.45350646972656	1.0	385.26409912109375	100.0764389038086	0.8888811469078064	434.65521240234375	198.52186584472656	7.337331771850586e-5	410.2554931640625	197.35279846191406	5.683302879333496e-5	14	010
543	428.22271728515625	199.02529907226562	1.0	386.014892578125	107.74608612060547	0.010174930095672607	435.3248596191406	199.5564422607422	7.69197940826416e-5	410.3186950683594	203.91461181640625	4.51505184173584e-5	14	010
544	428.2839660644531	199.8566436767578	1.0	383.97882080078125	99.64685821533203	0.9999997615814209	429.7930603027344	202.6981201171875	8.732080459594727e-5	425.9973449707031	205.88568115234375	0.0001812279224395752	14	010
545	427.11212158203125	200.9000244140625	0.9999998807907104	422.64794921875	205.106689453125	0.00017765164375305176	428.4386901855469	201.9903106689453	0.0002448856830596924	424.293212890625	205.89273071289062	0.0008011162281036377	14	010
