# Supplementary material for: An automated feeding system for the African killifish reveals the impact of diet on lifespan and allows scalable assessment of associative learning
Source: eLife. 2022 Nov 10;11:e69008. doi: 10.7554/eLife.69008 (PMC9788828; doi:10.7554/eLife.69008)
Supplement: Figure 6—source data 2. [file elife-69008-fig6-data2.zip › Training Trajectories/t11_REC018DLC_resnet50_TrainAllTheThingsJun28shuffle1_1030000.csv]

bodyparts_coords	fishhead_x	fishhead_y	fishhead_likelihood	fishtail_x	fishtail_y	fishtail_likelihood	redlight_x	redlight_y	redlight_likelihood	fooddrop_x	fooddrop_y	fooddrop_likelihood	fishnum	recordingnum
0	4.439493656158447	481.6762390136719	3.0994415283203125e-5	7.21414852142334	480.2130126953125	0.0001850128173828125	648.2290649414062	346.8596496582031	0.00022408366203308105	2.2420387268066406	477.07794189453125	1.2069940567016602e-5	11	018
1	84.07048034667969	132.86175537109375	0.04525366425514221	87.85033416748047	131.49896240234375	0.9906829595565796	88.99250793457031	129.0983123779297	0.0001513957977294922	86.65496826171875	133.5574188232422	0.00039139389991760254	11	018
2	98.14041137695312	124.45641326904297	0.04670807719230652	94.9615707397461	124.48468017578125	0.9990805387496948	97.55944061279297	122.21003723144531	0.00021082162857055664	94.09789276123047	127.8663558959961	0.0006448924541473389	11	018
3	73.8480453491211	134.55557250976562	0.03557315468788147	98.29759979248047	113.5483169555664	1.0	646.6168212890625	118.57794189453125	0.00015231966972351074	93.82479095458984	118.42875671386719	0.0002689659595489502	11	018
4	107.15570831298828	105.19799041748047	0.13585731387138367	104.63943481445312	107.8864974975586	0.979395866394043	108.0122299194336	108.00117492675781	0.00015026330947875977	99.39388275146484	103.40846252441406	0.0010651648044586182	11	018
5	112.10869598388672	96.67443084716797	0.9999947547912598	113.54090881347656	98.38970947265625	0.2932295799255371	646.9452514648438	116.60774993896484	0.00035580992698669434	112.83202362060547	97.48861694335938	0.00014105439186096191	11	018
6	118.13521575927734	86.12631225585938	0.9999781847000122	118.93048095703125	86.84417724609375	0.8094279766082764	122.16413116455078	87.2928466796875	7.49826431274414e-5	109.79290008544922	87.49308013916016	0.00010779500007629395	11	018
7	123.23873138427734	81.7408676147461	0.9998887777328491	123.78654479980469	81.62100219726562	0.972223162651062	129.77012634277344	80.30780792236328	0.00023299455642700195	126.413818359375	82.50798034667969	0.0003536641597747803	11	018
8	128.45729064941406	80.04832458496094	0.9999979138374329	127.23707580566406	81.91191864013672	0.20216771960258484	131.3154296875	78.81473541259766	0.00010818243026733398	122.18065643310547	84.05830383300781	0.00011184811592102051	11	018
9	131.0882568359375	81.62078857421875	0.9999995231628418	132.0058135986328	83.41439056396484	0.0996389389038086	133.5924072265625	79.66763305664062	0.000357210636138916	133.73675537109375	85.71920013427734	0.00014343857765197754	11	018
10	136.59463500976562	79.06383514404297	0.9999998807907104	3.9699931144714355	156.93511962890625	0.008149445056915283	137.69041442871094	78.55279541015625	0.00021460652351379395	137.312744140625	84.74517059326172	0.00014957785606384277	11	018
11	140.5054473876953	80.3048095703125	0.997014045715332	140.61581420898438	79.97428894042969	0.9543102979660034	146.72413635253906	77.70271301269531	0.00030666589736938477	139.0428009033203	82.6272201538086	0.00015160441398620605	11	018
12	150.6760711669922	79.3112564086914	0.9999986886978149	150.3339385986328	81.6015396118164	0.008785754442214966	152.56756591796875	77.64977264404297	0.00011947751045227051	140.40867614746094	85.41504669189453	7.271766662597656e-5	11	018
13	160.80975341796875	79.83873748779297	0.9999371767044067	160.9483184814453	81.11052703857422	0.3549315333366394	163.40232849121094	78.70307922363281	0.00019189715385437012	164.78179931640625	84.10452270507812	0.00014993548393249512	11	018
14	171.24734497070312	80.92990112304688	0.9999569058418274	169.81332397460938	82.40690612792969	0.3740736246109009	176.72518920898438	78.7930908203125	0.00016838312149047852	174.2891387939453	78.55609893798828	0.0001773536205291748	11	018
15	181.66477966308594	82.54467010498047	0.9999082088470459	180.2340545654297	84.37089538574219	0.039542824029922485	182.97108459472656	82.27386474609375	9.08970832824707e-5	170.8941650390625	86.33653259277344	2.8640031814575195e-5	11	018
16	191.40231323242188	78.39331817626953	0.9999997615814209	173.3719024658203	107.57015991210938	0.008990198373794556	647.0486450195312	87.144775390625	0.0001569688320159912	185.98631286621094	83.19807434082031	6.687641143798828e-5	11	018
17	199.87767028808594	78.5215072631836	0.9999979138374329	5.961093902587891	155.4811553955078	0.029644548892974854	201.27688598632812	77.87998962402344	0.00010389089584350586	198.41920471191406	69.61222076416016	0.00010284781455993652	11	018
18	207.88909912109375	77.12094116210938	0.9999986886978149	186.6575164794922	106.7092514038086	0.006858229637145996	208.4014892578125	77.12632751464844	0.0001424849033355713	203.703857421875	70.93189239501953	0.00011375546455383301	11	018
19	217.33424377441406	76.2737808227539	1.0	215.591796875	80.92757415771484	0.000943303108215332	218.40802001953125	76.95913696289062	0.0002632439136505127	213.3930206298828	65.45728302001953	0.0002455711364746094	11	018
20	224.89266967773438	73.9211654663086	1.0	206.2835235595703	102.96568298339844	0.0026067495346069336	224.64486694335938	72.07935333251953	0.0002700984477996826	215.6625213623047	63.52882766723633	0.00019422173500061035	11	018
21	231.6789093017578	75.3143310546875	1.0	212.02635192871094	100.92759704589844	0.18812254071235657	230.8411102294922	74.0953369140625	9.950995445251465e-5	229.1366729736328	64.17217254638672	0.00016927719116210938	11	018
22	236.40838623046875	76.48497772216797	1.0	2.7299461364746094	215.09896850585938	0.00431022047996521	234.6708221435547	75.90128326416016	0.0002104341983795166	231.03309631347656	65.75056457519531	0.0006540417671203613	11	018
23	242.30062866210938	75.89008331298828	1.0	242.90548706054688	79.01408386230469	0.012600570917129517	242.98416137695312	74.82244873046875	0.00022399425506591797	234.41622924804688	66.30620574951172	0.00022655725479125977	11	018
24	250.25877380371094	78.2315902709961	0.9624814391136169	247.57119750976562	79.30572509765625	0.16919255256652832	249.49453735351562	76.26681518554688	7.036328315734863e-5	248.74571228027344	70.70135498046875	9.399652481079102e-5	11	018
25	260.01019287109375	80.39586639404297	0.005438297986984253	258.5189208984375	79.84085845947266	0.9999962449073792	261.829345703125	78.77733612060547	0.00014773011207580566	254.00743103027344	82.70407104492188	0.00015920400619506836	11	018
26	269.28173828125	78.46368408203125	0.9999998807907104	264.7992858886719	79.55058288574219	0.004859507083892822	268.9237365722656	75.62405395507812	0.00041791796684265137	264.4422912597656	70.31253814697266	0.0011062920093536377	11	018
27	278.23297119140625	78.26869201660156	0.9998099207878113	277.14422607421875	78.28308868408203	0.025932669639587402	543.4385986328125	207.25558471679688	0.9999998807907104	541.7646484375	208.03123474121094	0.00431862473487854	11	018
28	285.5931396484375	78.41453552246094	1.0	2.603346586227417	214.18112182617188	0.06072801351547241	543.6956176757812	205.5351104736328	1.0	542.61083984375	205.25209045410156	0.0006281733512878418	11	018
29	292.8033752441406	76.7068099975586	1.0	3.456313133239746	147.18544006347656	0.0016670525074005127	543.178466796875	206.3584442138672	1.0	542.5030517578125	205.97621154785156	0.0009486973285675049	11	018
30	297.1239929199219	78.6705322265625	0.9999979734420776	2.7400736808776855	152.3487091064453	0.015880852937698364	543.8117065429688	206.1242218017578	1.0	543.298583984375	207.04263305664062	0.0009342730045318604	11	018
31	300.64654541015625	75.73460388183594	0.9999998807907104	295.72442626953125	70.94001770019531	0.037577152252197266	543.356201171875	205.6291046142578	1.0	539.2971801757812	205.24288940429688	0.0010751783847808838	11	018
32	304.5203552246094	78.72084045410156	1.0	474.1936340332031	85.97349548339844	0.9999977946281433	543.798828125	206.16847229003906	0.9999999403953552	543.1914672851562	207.02207946777344	0.0030209720134735107	11	018
33	306.6519775390625	77.26089477539062	1.0	3.9241793155670166	151.0158233642578	0.0009670257568359375	543.1856689453125	206.05191040039062	1.0	541.6165161132812	205.116943359375	0.0010444223880767822	11	018
34	306.5685119628906	77.55827331542969	1.0	469.07257080078125	86.23499298095703	0.5316948890686035	543.4479370117188	205.95962524414062	1.0	539.251953125	206.10032653808594	0.0007887184619903564	11	018
35	307.7877197265625	77.49948120117188	1.0	2.1796793937683105	211.21627807617188	0.0018790364265441895	543.287109375	205.8983917236328	1.0	540.7963256835938	205.54421997070312	0.0017771720886230469	11	018
36	307.7497863769531	77.78903198242188	1.0	3.848456382751465	150.462890625	0.0008870065212249756	543.2522583007812	205.91664123535156	1.0	543.0562133789062	206.84243774414062	0.0013367235660552979	11	018
37	308.41473388671875	77.37516021728516	1.0	4.2689127922058105	161.5508270263672	0.04434925317764282	544.1903076171875	205.3727569580078	1.0	541.9872436523438	206.33348083496094	0.0008850395679473877	11	018
38	308.5000915527344	77.80571746826172	1.0	2.535820484161377	210.2457275390625	0.0003357529640197754	543.3869018554688	206.2584686279297	0.9999998807907104	543.5088500976562	206.49609375	0.004397332668304443	11	018
39	308.0717468261719	78.24225616455078	1.0	0.844078779220581	216.0247344970703	0.021477878093719482	543.186279296875	206.89576721191406	1.0	542.1934204101562	205.97882080078125	0.003129810094833374	11	018
40	309.69677734375	77.17140197753906	1.0	466.7477111816406	88.04932403564453	0.9622452259063721	542.4652099609375	206.78077697753906	1.0	540.3321533203125	207.52528381347656	0.0019212067127227783	11	018
41	308.16851806640625	78.35124206542969	1.0	1.8389778137207031	212.14859008789062	0.09724941849708557	542.6533203125	206.5249786376953	0.9999998807907104	539.465087890625	206.50863647460938	0.0021690428256988525	11	018
42	309.3658447265625	77.15379333496094	1.0	3.5085666179656982	151.34515380859375	0.0029594600200653076	542.7232055664062	205.83074951171875	1.0	541.33544921875	205.26158142089844	0.002454310655593872	11	018
43	310.16448974609375	76.83137512207031	1.0	1.802311658859253	211.02886962890625	0.021297454833984375	543.959716796875	206.4772491455078	1.0	542.4633178710938	205.7085723876953	0.0010775327682495117	11	018
44	314.0287170410156	76.7352523803711	1.0	464.96160888671875	85.23947143554688	0.37079375982284546	543.698974609375	206.78416442871094	1.0	539.5310668945312	206.5226287841797	0.0008134841918945312	11	018
45	320.1072692871094	76.05208587646484	1.0	459.9911193847656	83.08283996582031	0.9953070878982544	543.8784790039062	206.4415740966797	1.0	539.933837890625	206.06015014648438	0.0009693801403045654	11	018
46	323.79876708984375	74.49900817871094	1.0	455.0706787109375	80.86913299560547	0.9999991655349731	543.953857421875	206.78823852539062	1.0	315.7840881347656	68.13139343261719	0.0009234845638275146	11	018
47	330.4375305175781	73.9455795288086	1.0	450.2770080566406	80.92709350585938	0.9999992251396179	543.0648803710938	205.83920288085938	0.9999999403953552	541.9235229492188	205.70712280273438	0.0021517276763916016	11	018
48	333.360107421875	73.9763412475586	1.0	450.17022705078125	80.99356079101562	0.02331066131591797	543.8107299804688	206.57740783691406	1.0	543.5763549804688	207.0258026123047	0.0012516677379608154	11	018
49	336.00048828125	72.94627380371094	1.0	4.767082214355469	154.99427795410156	0.3496631383895874	543.6184692382812	206.50607299804688	1.0	541.6458740234375	205.8850555419922	0.0012301802635192871	11	018
50	340.5069580078125	73.56318664550781	0.9999999403953552	442.3328857421875	78.51004028320312	0.8832254409790039	543.759033203125	206.63819885253906	0.9999999403953552	543.2139282226562	207.37307739257812	0.0017734169960021973	11	018
51	345.8432312011719	74.68377685546875	0.9999998807907104	438.9482421875	79.1408462524414	0.993520200252533	542.837646484375	206.43666076660156	0.9999999403953552	541.736572265625	205.21286010742188	0.0010535717010498047	11	018
52	349.558837890625	74.18171691894531	0.9999998807907104	438.25115966796875	79.58456420898438	0.9999975562095642	543.533935546875	205.97879028320312	1.0	539.2826538085938	205.87303161621094	0.0007352530956268311	11	018
53	354.08843994140625	74.85995483398438	1.0	434.58349609375	81.76097869873047	0.9044890403747559	543.9981689453125	205.6647186279297	1.0	543.412353515625	206.38372802734375	0.0011329054832458496	11	018
54	357.0390930175781	74.27232360839844	1.0	3.241434097290039	152.51466369628906	0.02765151858329773	544.083251953125	205.82797241210938	1.0	543.243408203125	206.63290405273438	0.0011745691299438477	11	018
55	358.9657897949219	73.92920684814453	1.0	431.60479736328125	82.71219635009766	0.9999338388442993	543.4607543945312	206.59754943847656	1.0	541.9935913085938	205.95413208007812	0.0011539757251739502	11	018
56	361.6536865234375	74.71565246582031	1.0	431.9886474609375	83.31678771972656	0.44579556584358215	543.0764770507812	205.79881286621094	1.0	539.2990112304688	205.6903839111328	0.0014283061027526855	11	018
57	368.8998107910156	76.39502716064453	0.9999972581863403	427.0889587402344	83.38993072509766	0.03378155827522278	543.1293334960938	205.98202514648438	1.0	541.0635986328125	206.72471618652344	0.0010241866111755371	11	018
58	372.8626708984375	77.32603454589844	0.9992844462394714	1.8895432949066162	215.63816833496094	0.004365056753158569	543.0914916992188	206.04017639160156	0.9999998807907104	542.1132202148438	205.62155151367188	0.0012169182300567627	11	018
59	379.1397399902344	78.47997283935547	0.9999221563339233	422.1961975097656	84.4663314819336	0.004265815019607544	543.536376953125	205.48748779296875	0.9999999403953552	539.8196411132812	205.33042907714844	0.0013392865657806396	11	018
60	384.4779357910156	79.19574737548828	0.9999992251396179	4.636876106262207	152.00607299804688	0.008861571550369263	543.490966796875	204.99354553222656	1.0	539.1437377929688	205.27911376953125	0.0005976557731628418	11	018
61	391.4954528808594	78.57405090332031	1.0	411.64300537109375	84.40602111816406	0.9916150569915771	543.536865234375	205.7361602783203	1.0	539.3402099609375	205.5943603515625	0.0009428262710571289	11	018
62	394.28448486328125	79.42742919921875	0.9999955892562866	391.36895751953125	82.35639953613281	0.037470340728759766	543.38232421875	205.8838653564453	1.0	539.037841796875	205.3915557861328	0.0006750822067260742	11	018
63	-0.1497354507446289	216.48468017578125	0.02008017897605896	1.0663063526153564	217.44546508789062	0.1312057375907898	543.0191040039062	205.8458709716797	1.0	541.3349609375	205.2232666015625	0.0007000863552093506	11	018
64	1.4197819232940674	170.902587890625	0.004588276147842407	417.36944580078125	87.51579284667969	0.009137779474258423	543.4137573242188	207.15582275390625	1.0	541.4078369140625	207.7421875	0.001450955867767334	11	018
65	417.7025146484375	84.72744750976562	0.9998592734336853	2.5536091327667236	209.3958740234375	0.005495011806488037	543.7987060546875	205.96710205078125	1.0	543.6138916015625	206.7891082763672	0.0014850199222564697	11	018
66	417.5608825683594	86.12319946289062	0.9606753587722778	4.510712146759033	154.80628967285156	0.06280145049095154	542.82421875	206.1620635986328	1.0	539.2174072265625	206.01812744140625	0.0016618072986602783	11	018
67	419.198486328125	86.34954833984375	0.7465602159500122	5.718087196350098	161.90452575683594	0.0006918013095855713	543.5811767578125	206.41510009765625	1.0	541.4190063476562	207.26715087890625	0.0012205839157104492	11	018
68	-0.024864673614501953	212.07875061035156	0.14675360918045044	1.1758787631988525	216.56912231445312	0.07529774308204651	543.9381713867188	205.86459350585938	1.0	542.1976318359375	205.626220703125	0.0006938278675079346	11	018
69	1.02708101272583	215.42701721191406	0.0005329549312591553	2.244569778442383	209.806640625	0.0024820268154144287	543.6393432617188	206.32672119140625	1.0	541.016357421875	207.26536560058594	0.0007600486278533936	11	018
70	-0.07965421676635742	214.81558227539062	0.002535015344619751	1.6033215522766113	213.54296875	0.023664891719818115	543.5257568359375	206.381591796875	1.0	541.5955810546875	207.09243774414062	0.0012128055095672607	11	018
71	2.009568691253662	168.3925323486328	0.0013150274753570557	5.177679538726807	162.295166015625	0.004019618034362793	543.3722534179688	205.96298217773438	0.9999998807907104	543.2640380859375	206.7667999267578	0.007632404565811157	11	018
72	419.68145751953125	87.73345947265625	0.022126585245132446	2.1532235145568848	212.07749938964844	0.0335257351398468	542.68896484375	205.91844177246094	0.9999998807907104	538.97900390625	205.5506591796875	0.0013298392295837402	11	018
73	-0.18381261825561523	215.72706604003906	0.0016669034957885742	418.2466125488281	93.23463439941406	0.9841238856315613	543.3701171875	205.8440704345703	1.0	542.8797607421875	206.88882446289062	0.001611083745956421	11	018
74	-0.15658950805664062	215.07498168945312	0.000624924898147583	1.9172353744506836	210.83920288085938	0.01070868968963623	544.2393188476562	206.44020080566406	1.0	541.4835205078125	207.55772399902344	0.0006188154220581055	11	018
75	2.22511625289917	167.46435546875	0.0042521655559539795	3.3906447887420654	159.1602783203125	0.01671704649925232	543.3648071289062	205.9463348388672	1.0	539.2433471679688	205.72970581054688	0.0009364485740661621	11	018
76	545.46240234375	211.30320739746094	0.000395357608795166	422.6017150878906	93.0795669555664	0.3781560957431793	543.249755859375	206.07025146484375	1.0	541.6528930664062	205.19375610351562	0.0013383030891418457	11	018
77	545.701171875	211.5391082763672	0.00037103891372680664	1.8622395992279053	210.02833557128906	0.0036052167415618896	543.3458251953125	206.35675048828125	1.0	539.2855834960938	206.1988067626953	0.0007277131080627441	11	018
78	393.8731384277344	90.26898193359375	0.010922402143478394	428.0568542480469	93.70338439941406	0.01145884394645691	543.3870849609375	206.50856018066406	1.0	539.451171875	206.34181213378906	0.0009193122386932373	11	018
79	0.3464515209197998	216.07330322265625	0.0020179152488708496	393.16131591796875	92.3084487915039	0.9418820738792419	543.8719482421875	205.8884735107422	1.0	543.48193359375	206.61619567871094	0.0006272494792938232	11	018
80	393.71484375	89.86373138427734	0.0074777305126190186	389.97894287109375	93.46017456054688	0.9923549294471741	543.1043090820312	205.7486114501953	1.0	541.0496826171875	206.65066528320312	0.0011347532272338867	11	018
81	545.8423461914062	211.38182067871094	0.00022807717323303223	390.4174499511719	90.97443389892578	0.013004720211029053	543.4750366210938	206.249267578125	1.0	541.81494140625	205.54566955566406	0.0009456872940063477	11	018
82	545.6421508789062	211.16412353515625	0.0003719329833984375	389.92486572265625	93.2063217163086	0.983790397644043	543.330810546875	205.71607971191406	1.0	541.9325561523438	205.2240447998047	0.0007914602756500244	11	018
83	0.4589965343475342	218.22366333007812	0.0002834498882293701	389.7535705566406	91.13988494873047	0.011229187250137329	543.097412109375	205.9535369873047	1.0	539.1997680664062	205.81146240234375	0.0008509457111358643	11	018
84	1.9472639560699463	167.6974334716797	0.004680216312408447	392.2607727050781	92.68130493164062	0.9764546155929565	542.9072875976562	206.35906982421875	1.0	541.0792236328125	205.76173400878906	0.001647859811782837	11	018
85	0.390488862991333	215.31903076171875	0.0008204281330108643	388.9332580566406	92.22986602783203	0.3298330307006836	543.1718139648438	206.31927490234375	1.0	541.12939453125	207.20164489746094	0.0016100704669952393	11	018
86	1.0047919750213623	214.0211639404297	0.0009412467479705811	385.8025817871094	93.00719451904297	0.9997024536132812	542.9050903320312	205.46014404296875	1.0	538.8972778320312	205.2236785888672	0.00100022554397583	11	018
87	0.03907442092895508	210.74940490722656	0.0030080974102020264	385.4043273925781	92.59648895263672	0.9997983574867249	543.6751708984375	206.33889770507812	1.0	541.3175048828125	206.9355010986328	0.0011315345764160156	11	018
88	0.39290785789489746	215.75039672851562	0.001228034496307373	389.0144348144531	89.41699981689453	0.3956488370895386	542.9281005859375	205.300048828125	1.0	541.3355102539062	205.111083984375	0.0010398030281066895	11	018
89	2.367830753326416	165.85536193847656	0.004776358604431152	390.11688232421875	91.65267944335938	0.9975780248641968	543.3529663085938	206.09239196777344	1.0	541.0429077148438	206.934326171875	0.0012929439544677734	11	018
90	0.5318827629089355	215.05772399902344	0.0026110410690307617	388.9148864746094	91.57910919189453	0.9999999403953552	542.9046630859375	206.02281188964844	1.0	541.9552612304688	205.79693603515625	0.0012589991092681885	11	018
91	0.14199519157409668	218.49525451660156	0.0017623305320739746	390.1042785644531	90.50328063964844	0.9999985694885254	543.7050170898438	206.2279815673828	1.0	542.0914916992188	205.4068145751953	0.0009203851222991943	11	018
92	-0.13621854782104492	215.36331176757812	0.0004534125328063965	393.4356384277344	92.97602844238281	1.0	543.3062744140625	205.9026336669922	1.0	539.4611206054688	205.80575561523438	0.0012803375720977783	11	018
93	0.7223379611968994	214.96006774902344	0.0008774101734161377	391.1541442871094	92.26719665527344	1.0	544.4758911132812	206.25018310546875	1.0	542.0030517578125	207.34829711914062	0.00130462646484375	11	018
94	2.437943935394287	165.18309020996094	0.0024698972702026367	391.9274597167969	92.87821960449219	1.0	543.1243286132812	206.20130920410156	1.0	540.8770141601562	207.10647583007812	0.0007947683334350586	11	018
95	2.5360379219055176	169.43939208984375	0.0015713870525360107	394.0657043457031	94.88938903808594	0.999997615814209	543.234375	206.00270080566406	0.9999999403953552	539.74609375	205.81741333007812	0.0010311901569366455	11	018
96	0.6969947814941406	214.22378540039062	0.0014948844909667969	392.0281982421875	96.30126953125	0.9999991655349731	543.8306884765625	206.29388427734375	1.0	542.587158203125	205.83016967773438	0.0012588202953338623	11	018
97	2.976717233657837	163.7755126953125	0.002832859754562378	394.0290222167969	95.11459350585938	1.0	542.9675903320312	205.453857421875	1.0	541.614501953125	205.3247833251953	0.001052558422088623	11	018
98	391.1864929199219	96.66798400878906	0.002607017755508423	391.8963623046875	95.26187896728516	1.0	543.812255859375	205.59954833984375	1.0	542.4887084960938	204.5627899169922	0.0006563663482666016	11	018
99	390.68634033203125	96.33538818359375	0.004992276430130005	391.57464599609375	95.62857055664062	0.9999998807907104	543.0455322265625	206.0478973388672	1.0	541.6753540039062	205.81430053710938	0.0013631880283355713	11	018
100	2.8342785835266113	165.06613159179688	0.0023814737796783447	392.84710693359375	96.07262420654297	0.9999769926071167	543.2755737304688	205.46841430664062	0.9999999403953552	541.2296752929688	205.19204711914062	0.0010415315628051758	11	018
101	390.43792724609375	95.25516510009766	0.0038616955280303955	389.77276611328125	96.54148864746094	0.9999984502792358	542.6959228515625	205.71304321289062	1.0	539.1847534179688	205.65158081054688	0.0019840896129608154	11	018
102	-0.49344635009765625	217.3683624267578	0.0007177293300628662	391.36492919921875	96.75796508789062	0.8823027610778809	543.2088623046875	206.4365997314453	1.0	542.60400390625	207.1177978515625	0.0010339021682739258	11	018
103	0.31261205673217773	215.7584228515625	0.002687692642211914	391.8132629394531	95.52430725097656	0.99900883436203	543.26220703125	206.1526336669922	1.0	542.9976196289062	206.92723083496094	0.0021071135997772217	11	018
104	417.1916809082031	107.89228057861328	0.026591986417770386	391.06365966796875	97.08562469482422	1.0	543.1521606445312	205.8369140625	1.0	541.6043090820312	206.49493408203125	0.0015019774436950684	11	018
105	419.81158447265625	117.91038513183594	0.9999960064888	388.0978088378906	95.19567108154297	1.0	543.221435546875	206.03160095214844	1.0	543.0216064453125	206.75511169433594	0.0012141764163970947	11	018
106	419.7654113769531	125.13713836669922	1.0	389.40936279296875	95.51835632324219	1.0	543.6917114257812	205.83575439453125	1.0	539.3387451171875	205.7762451171875	0.0007183849811553955	11	018
107	420.0091247558594	128.69415283203125	1.0	387.803955078125	95.66044616699219	1.0	543.8037109375	205.75686645507812	1.0	541.5001831054688	206.6064453125	0.001056760549545288	11	018
108	418.3869934082031	131.48660278320312	1.0	388.6565856933594	97.12652587890625	1.0	543.4132080078125	205.0336456298828	0.9999999403953552	543.74560546875	206.10357666015625	0.0014992058277130127	11	018
109	418.15679931640625	133.09628295898438	1.0	387.59490966796875	99.29035186767578	1.0	543.2464599609375	206.1844940185547	1.0	543.0899047851562	206.978759765625	0.002186000347137451	11	018
110	417.20477294921875	133.61497497558594	1.0	386.8457946777344	100.79747009277344	1.0	543.02197265625	206.229736328125	1.0	539.4530029296875	205.90628051757812	0.001431584358215332	11	018
111	417.54180908203125	134.25746154785156	1.0	387.85760498046875	101.02462768554688	1.0	543.5288696289062	205.8896026611328	1.0	539.65478515625	205.87353515625	0.0013080835342407227	11	018
112	416.9738464355469	135.4943084716797	1.0	386.6986999511719	102.14324188232422	0.9992738962173462	543.0238037109375	206.0274658203125	1.0	539.166015625	206.00144958496094	0.0011085271835327148	11	018
113	417.4347839355469	137.01365661621094	1.0	387.9832763671875	101.4450454711914	1.0	542.0310668945312	205.3175506591797	1.0	541.680908203125	204.67788696289062	0.0012390613555908203	11	018
114	418.0232849121094	139.37420654296875	1.0	386.3851318359375	103.08660125732422	1.0	543.5828857421875	206.56619262695312	1.0	542.9188842773438	207.38531494140625	0.0018842220306396484	11	018
115	418.1973876953125	142.29071044921875	1.0	390.6186828613281	110.37088012695312	0.9999997615814209	543.1087036132812	206.2024383544922	0.9999999403953552	541.9163818359375	205.14828491210938	0.00141182541847229	11	018
116	419.6074523925781	146.22242736816406	1.0	392.3821716308594	114.65641021728516	1.0	543.544921875	205.58050537109375	1.0	539.3380126953125	205.43441772460938	0.0008395016193389893	11	018
117	420.98138427734375	150.19630432128906	1.0	390.8350524902344	116.103271484375	1.0	542.7064208984375	205.50479125976562	1.0	538.9929809570312	205.3783721923828	0.0010364353656768799	11	018
118	420.73712158203125	153.7669677734375	1.0	391.5970458984375	119.80770874023438	1.0	543.4255981445312	206.8271942138672	1.0	541.965087890625	205.6760711669922	0.001315087080001831	11	018
119	421.6380615234375	156.11801147460938	1.0	388.8955078125	120.3233413696289	1.0	543.5964965820312	206.2909698486328	1.0	539.417236328125	205.87867736816406	0.0009097456932067871	11	018
120	422.74322509765625	158.89146423339844	1.0	391.4141845703125	124.33720397949219	1.0	542.6039428710938	206.83387756347656	0.9999998807907104	541.02294921875	207.18283081054688	0.0029380619525909424	11	018
121	421.66119384765625	161.45631408691406	1.0	391.3929443359375	128.02513122558594	0.9999998807907104	543.295654296875	205.95518493652344	1.0	541.3641357421875	206.4310302734375	0.001241922378540039	11	018
122	421.58551025390625	162.448486328125	1.0	390.9364318847656	129.24134826660156	1.0	542.8421020507812	206.41343688964844	1.0	538.87841796875	206.2239227294922	0.0009537339210510254	11	018
123	422.6640930175781	164.2359161376953	1.0	391.8393859863281	132.00955200195312	1.0	543.6265869140625	206.36305236816406	1.0	541.6923828125	206.97047424316406	0.0016652941703796387	11	018
124	421.8478088378906	164.85421752929688	1.0	391.0067443847656	134.63409423828125	1.0	543.5604858398438	206.4627227783203	1.0	543.029541015625	207.36024475097656	0.0015600025653839111	11	018
125	421.7182312011719	167.00755310058594	1.0	391.6341857910156	136.31239318847656	1.0	543.5147094726562	204.9622802734375	1.0	539.31396484375	204.96151733398438	0.0004368126392364502	11	018
126	421.9656677246094	169.00283813476562	1.0	389.9019470214844	135.8384246826172	1.0	542.6118774414062	205.90357971191406	1.0	538.9746704101562	205.6444549560547	0.0012489855289459229	11	018
127	421.53570556640625	170.2571258544922	1.0	389.7532958984375	137.65478515625	1.0	543.724853515625	205.46316528320312	1.0	541.6174926757812	206.58535766601562	0.0013529062271118164	11	018
128	420.5165710449219	172.05914306640625	1.0	388.2866516113281	138.1424560546875	1.0	543.3824462890625	205.4935760498047	1.0	541.9804077148438	204.31544494628906	0.0008619427680969238	11	018
129	421.6560974121094	173.77249145507812	1.0	389.3226623535156	138.62530517578125	1.0	543.9578247070312	206.13491821289062	1.0	542.1825561523438	205.01683044433594	0.0008617639541625977	11	018
130	420.3495178222656	176.0225830078125	1.0	387.8345642089844	138.9462432861328	1.0	543.1755981445312	206.2236785888672	0.9999999403953552	542.1178588867188	205.52569580078125	0.001210719347000122	11	018
131	421.27301025390625	177.95509338378906	1.0	389.3822937011719	141.37713623046875	1.0	543.7233276367188	205.361572265625	1.0	539.6737060546875	205.2759246826172	0.0012724995613098145	11	018
132	421.894775390625	180.85594177246094	1.0	448.59613037109375	150.59609985351562	0.9899591207504272	543.1995239257812	206.3490447998047	1.0	539.1611938476562	206.48558044433594	0.0010688304901123047	11	018
133	420.77069091796875	182.1414031982422	1.0	449.1728820800781	150.6712646484375	0.999768853187561	543.6699829101562	206.31834411621094	1.0	543.2266235351562	206.98316955566406	0.0024701356887817383	11	018
134	420.2724609375	182.84535217285156	1.0	448.7146301269531	156.0461883544922	0.8241989612579346	543.628173828125	207.2601776123047	1.0	541.1954345703125	207.77374267578125	0.0022365152835845947	11	018
135	420.2085266113281	183.14471435546875	1.0	449.0994567871094	151.50706481933594	0.9976856708526611	543.41357421875	206.2635040283203	1.0	539.1255493164062	206.29849243164062	0.0007830262184143066	11	018
136	418.7043762207031	183.02996826171875	1.0	450.0185241699219	157.47784423828125	0.6494496464729309	543.011962890625	205.3706817626953	1.0	543.0525512695312	206.81492614746094	0.0010212063789367676	11	018
137	418.91552734375	183.7047576904297	1.0	450.96759033203125	156.16893005371094	0.9687677621841431	543.443115234375	206.3289031982422	1.0	539.1455078125	206.07310485839844	0.0007410347461700439	11	018
138	418.94805908203125	185.50572204589844	1.0	383.8558654785156	150.30130004882812	0.9999097585678101	543.518310546875	206.070068359375	1.0	541.87890625	205.17242431640625	0.0011389851570129395	11	018
139	420.0776672363281	186.16722106933594	1.0	383.075927734375	149.08181762695312	0.9977708458900452	543.383056640625	206.09718322753906	1.0	540.6046142578125	206.17752075195312	0.0016270279884338379	11	018
140	419.75115966796875	186.14691162109375	1.0	383.6472473144531	152.05653381347656	0.9999998807907104	543.6723022460938	205.85565185546875	1.0	539.3685913085938	205.81167602539062	0.0006950497627258301	11	018
141	420.3982238769531	186.97381591796875	1.0	450.6004943847656	159.35037231445312	0.966343104839325	543.83642578125	206.1208953857422	1.0	539.543212890625	205.6499481201172	0.0008470416069030762	11	018
142	420.875732421875	188.9918212890625	1.0	448.61468505859375	160.3061065673828	0.3747345805168152	542.9920043945312	205.74705505371094	1.0	539.0032348632812	205.8343048095703	0.0013564229011535645	11	018
143	421.4922790527344	190.9231719970703	1.0	386.1673889160156	157.2819061279297	1.0	543.63916015625	206.08551025390625	1.0	542.376220703125	204.61326599121094	0.0007921159267425537	11	018
144	421.5174255371094	192.69406127929688	1.0	385.507568359375	155.2518768310547	1.0	543.4862670898438	206.20228576660156	0.9999998807907104	543.5242919921875	206.85748291015625	0.0025466084480285645	11	018
145	420.96453857421875	193.25521850585938	1.0	383.7544250488281	157.57752990722656	0.9999997615814209	543.631591796875	206.30731201171875	1.0	542.9593505859375	206.72036743164062	0.0009090602397918701	11	018
146	420.2460632324219	193.5380401611328	1.0	384.156005859375	158.2748260498047	0.9999994039535522	543.1934814453125	206.34402465820312	1.0	541.3358154296875	207.26942443847656	0.0011997818946838379	11	018
147	420.1086120605469	193.9900360107422	1.0	383.7591552734375	159.85122680664062	0.9999879598617554	543.5098266601562	205.9375	1.0	539.257080078125	205.8633575439453	0.0006451904773712158	11	018
148	419.8276062011719	195.34738159179688	1.0	382.66644287109375	160.58169555664062	0.9878050088882446	542.9237670898438	206.48703002929688	1.0	539.2726440429688	205.92945861816406	0.001309514045715332	11	018
149	420.2066650390625	197.796630859375	1.0	449.634765625	168.68685913085938	0.9994747638702393	543.9230346679688	206.1257781982422	1.0	539.6826782226562	206.0181427001953	0.0006685853004455566	11	018
150	420.50042724609375	198.78677368164062	1.0	382.97979736328125	163.08006286621094	0.9666048884391785	543.4609375	206.347900390625	1.0	541.4324951171875	207.2098846435547	0.0019551515579223633	11	018
151	419.8564147949219	200.78530883789062	1.0	383.4903564453125	164.22193908691406	0.9999964237213135	543.2368774414062	206.095458984375	1.0	541.7206420898438	205.35134887695312	0.0007258355617523193	11	018
152	419.47479248046875	201.89724731445312	1.0	383.6828918457031	165.8335418701172	0.9999869465827942	543.5894775390625	205.8315887451172	1.0	539.7940673828125	205.82896423339844	0.0010623037815093994	11	018
153	419.1842956542969	202.76266479492188	1.0	380.36175537109375	165.6762237548828	0.9998869895935059	543.61474609375	206.219482421875	1.0	540.7227172851562	205.9950408935547	0.0005884170532226562	11	018
154	418.80072021484375	204.14244079589844	1.0	382.0300598144531	166.76687622070312	0.9999998807907104	542.9608154296875	205.4919891357422	1.0	538.9003295898438	204.7790069580078	0.0007985830307006836	11	018
155	420.19842529296875	205.38516235351562	1.0	380.90887451171875	168.02487182617188	0.9750994443893433	543.2791748046875	205.6705322265625	0.9999999403953552	539.5271606445312	205.47454833984375	0.0009374618530273438	11	018
156	419.3260803222656	206.68402099609375	1.0	449.1031494140625	175.08868408203125	0.20268374681472778	543.7755737304688	206.01576232910156	1.0	539.535888671875	205.90835571289062	0.0006708204746246338	11	018
157	418.1068420410156	206.9172821044922	1.0	379.6196594238281	169.28143310546875	0.9999852180480957	542.80859375	206.42564392089844	1.0	541.3724975585938	205.54612731933594	0.00114479660987854	11	018
158	418.0484619140625	208.73854064941406	1.0	376.6466979980469	166.2628936767578	0.9993172287940979	543.0128173828125	205.63328552246094	1.0	539.0823364257812	205.371337890625	0.0008011758327484131	11	018
159	417.42657470703125	208.7976837158203	1.0	377.15435791015625	167.94293212890625	0.9998691082000732	543.0624389648438	206.4600067138672	1.0	541.8165283203125	205.09121704101562	0.0011220872402191162	11	018
160	415.81915283203125	207.8370819091797	1.0	3.9278085231781006	157.53944396972656	0.12313449382781982	543.4793090820312	205.33920288085938	1.0	539.3688354492188	205.3306884765625	0.0008158385753631592	11	018
161	416.64581298828125	210.08798217773438	1.0	373.2383117675781	164.99342346191406	0.956788182258606	543.438720703125	205.48403930664062	1.0	539.09521484375	205.64227294921875	0.0006992816925048828	11	018
162	416.82196044921875	210.95042419433594	1.0	453.3398132324219	173.61767578125	0.9931301474571228	543.845703125	206.47879028320312	1.0	543.0297241210938	207.4047393798828	0.0012339353561401367	11	018
163	417.1683654785156	211.1773223876953	1.0	373.0637512207031	163.53211975097656	0.8272287845611572	543.5629272460938	206.09654235839844	1.0	539.3656005859375	205.92196655273438	0.0008793771266937256	11	018
164	416.4801025390625	212.27969360351562	1.0	378.05322265625	169.7848358154297	0.9755362272262573	543.7157592773438	206.32489013671875	1.0	539.443359375	205.91661071777344	0.000626295804977417	11	018
165	416.5707092285156	213.0395050048828	1.0	453.09857177734375	175.30809020996094	0.12507501244544983	543.3319091796875	206.89698791503906	1.0	539.3556518554688	206.7263946533203	0.00103035569190979	11	018
166	416.9448547363281	213.24505615234375	1.0	450.280029296875	175.10476684570312	0.9563004374504089	543.8756103515625	206.3866424560547	1.0	539.452392578125	206.32933044433594	0.0007315576076507568	11	018
167	416.6739196777344	213.9863739013672	1.0	452.2017822265625	176.3359832763672	0.5555201172828674	543.0206909179688	206.3079071044922	1.0	540.7520751953125	207.05581665039062	0.0010012984275817871	11	018
168	416.08135986328125	213.9657440185547	1.0	450.70574951171875	176.79489135742188	0.9296177625656128	543.4036254882812	206.50372314453125	1.0	542.9432983398438	206.92063903808594	0.0014275908470153809	11	018
169	415.86273193359375	214.20266723632812	1.0	452.87091064453125	176.32931518554688	0.5881731510162354	543.4650268554688	206.2855224609375	1.0	542.3457641601562	205.40118408203125	0.0013046562671661377	11	018
170	415.5352783203125	214.2444305419922	1.0	450.9481506347656	178.02378845214844	0.9999914169311523	542.7783203125	206.3614501953125	1.0	541.1198120117188	207.19284057617188	0.0014358460903167725	11	018
171	415.68304443359375	215.19873046875	1.0	448.8092956542969	184.3063507080078	0.9998021125793457	543.5564575195312	205.80918884277344	1.0	539.1690673828125	205.86337280273438	0.0007110834121704102	11	018
172	416.20916748046875	216.8980712890625	1.0	374.91717529296875	176.13253784179688	0.9999171495437622	543.2734985351562	206.30307006835938	1.0	540.720703125	206.32044982910156	0.0008051395416259766	11	018
173	416.75189208984375	218.59324645996094	1.0	452.74383544921875	183.1062469482422	0.004305541515350342	543.7596435546875	206.40945434570312	1.0	541.17919921875	207.21678161621094	0.000758051872253418	11	018
174	416.5018005371094	220.7699737548828	0.9999999403953552	381.5223388671875	185.73587036132812	0.9557181000709534	542.7367553710938	206.05589294433594	0.9999998807907104	539.2589111328125	205.83831787109375	0.0009005069732666016	11	018
175	417.0301208496094	222.08758544921875	1.0	382.137939453125	188.2501678466797	0.9999978542327881	542.6403198242188	205.4095916748047	1.0	539.027587890625	205.020751953125	0.001123666763305664	11	018
176	416.5684509277344	224.2372589111328	1.0	379.0988464355469	186.11314392089844	0.9999949932098389	543.1533813476562	206.5334014892578	1.0	542.7920532226562	207.25848388671875	0.0020785927772521973	11	018
177	416.57537841796875	224.7019500732422	1.0	448.8568420410156	192.81753540039062	0.9920060634613037	542.2553100585938	206.1835479736328	0.9999998807907104	540.7750244140625	207.17868041992188	0.002155125141143799	11	018
178	417.1194763183594	225.959716796875	1.0	450.285400390625	192.94590759277344	0.3280627131462097	543.4422607421875	206.13331604003906	0.9999999403953552	539.5623779296875	206.0155792236328	0.0007915198802947998	11	018
179	417.1020812988281	226.591796875	1.0	449.06158447265625	193.93858337402344	0.9999749064445496	542.310302734375	205.76048278808594	1.0	538.9185791015625	205.4742889404297	0.0017463266849517822	11	018
180	416.6580505371094	226.54891967773438	1.0	379.8033447265625	191.17117309570312	0.9999721050262451	543.5779418945312	206.4505615234375	0.9999999403953552	539.6678466796875	206.43795776367188	0.0011788904666900635	11	018
181	417.42547607421875	226.5087890625	1.0	379.8150634765625	193.85438537597656	0.9999982714653015	543.1990966796875	206.6537628173828	1.0	541.1041259765625	207.0755615234375	0.0009317696094512939	11	018
182	417.0693359375	225.2783660888672	1.0	451.0298767089844	199.7655792236328	0.9931420087814331	543.3991088867188	205.774658203125	1.0	539.3114624023438	205.74571228027344	0.0009261369705200195	11	018
183	418.0117492675781	226.31710815429688	1.0	381.2276306152344	198.8699951171875	0.9999999403953552	543.7478637695312	206.61441040039062	1.0	543.15283203125	207.07232666015625	0.00460362434387207	11	018
184	417.08074951171875	226.19158935546875	1.0	379.9873962402344	200.32763671875	0.9999982118606567	543.4871215820312	206.17031860351562	1.0	542.0765380859375	204.73065185546875	0.001020967960357666	11	018
185	417.61767578125	228.11216735839844	1.0	449.05938720703125	206.7245330810547	0.9999948740005493	543.1766357421875	206.12046813964844	1.0	542.4189453125	205.58660888671875	0.0019217431545257568	11	018
186	417.1991271972656	229.515625	1.0	378.8648986816406	201.43067932128906	0.999872088432312	543.6446533203125	205.8267822265625	1.0	539.8436279296875	205.5933380126953	0.001086801290512085	11	018
187	418.6749572753906	230.63214111328125	1.0	450.1348876953125	208.943359375	0.9999998807907104	543.59716796875	206.0841827392578	1.0	542.3577270507812	205.15670776367188	0.0008318424224853516	11	018
188	417.7801818847656	232.84657287597656	0.9999998807907104	449.92401123046875	210.3123321533203	0.9999809265136719	543.5448608398438	205.99655151367188	1.0	539.4063110351562	205.5970916748047	0.0012689530849456787	11	018
189	418.17266845703125	234.80740356445312	1.0	450.6965637207031	211.14845275878906	0.9762250185012817	543.46728515625	205.6215362548828	1.0	539.64892578125	205.78602600097656	0.00206601619720459	11	018
190	418.84088134765625	237.53024291992188	1.0	449.4220886230469	212.4815216064453	0.9999916553497314	543.1345825195312	205.6950225830078	1.0	541.0875244140625	206.17100524902344	0.0011309683322906494	11	018
191	419.0169982910156	239.5178680419922	1.0	449.30657958984375	215.33229064941406	0.9999850988388062	543.066650390625	206.34475708007812	1.0	542.9609375	206.82479858398438	0.002388685941696167	11	018
192	419.6222229003906	240.74412536621094	1.0	383.0839538574219	214.659423828125	0.9999552965164185	543.2753295898438	205.77174377441406	1.0	542.1011962890625	205.52017211914062	0.0011559724807739258	11	018
193	419.0028381347656	241.1124267578125	0.9999997019767761	450.1944274902344	220.02389526367188	1.0	543.5608520507812	206.0297088623047	1.0	540.9306640625	206.07223510742188	0.0008025169372558594	11	018
194	419.3433837890625	242.036865234375	0.9999999403953552	383.30804443359375	219.3244171142578	0.9984301328659058	543.177734375	206.6099853515625	1.0	540.9856567382812	207.27784729003906	0.0024203062057495117	11	018
195	420.1322021484375	243.29617309570312	1.0	451.91424560546875	223.1029052734375	0.9999229311943054	542.7078857421875	205.686767578125	1.0	543.3507690429688	206.54075622558594	0.0026684999465942383	11	018
196	420.02398681640625	243.45108032226562	1.0	453.8795166015625	223.41529846191406	1.0	542.9118041992188	206.3029327392578	1.0	541.9099731445312	205.40756225585938	0.0011139214038848877	11	018
197	421.86981201171875	243.5563507080078	1.0	453.8699035644531	225.88616943359375	1.0	543.8645629882812	206.97994995117188	0.9999999403953552	543.3555297851562	207.28701782226562	0.006132751703262329	11	018
198	421.861083984375	245.0214080810547	0.9999995231628418	453.97845458984375	227.60955810546875	1.0	543.8694458007812	206.18841552734375	1.0	539.9213256835938	205.8626708984375	0.0011663436889648438	11	018
199	423.085693359375	246.51145935058594	0.9979143142700195	453.05963134765625	229.1136474609375	1.0	543.55517578125	206.1090545654297	1.0	541.1441650390625	206.9774627685547	0.0013485252857208252	11	018
200	455.4981384277344	229.40467834472656	0.3937647044658661	382.9026794433594	228.7293701171875	0.9999995231628418	543.1651611328125	205.69935607910156	0.9999999403953552	539.3175048828125	205.39776611328125	0.0010720789432525635	11	018
201	422.5673522949219	251.38739013671875	0.9910389184951782	386.2768249511719	231.02891540527344	1.0	543.4321899414062	206.65806579589844	0.9999998807907104	543.4865112304688	206.9255828857422	0.005411773920059204	11	018
202	453.2571105957031	234.837646484375	0.999690055847168	385.5430603027344	231.57861328125	1.0	543.8910522460938	205.78173828125	1.0	541.5369873046875	205.61387634277344	0.0011584758758544922	11	018
203	421.6033630371094	255.66082763671875	0.9999997615814209	382.8202209472656	230.75250244140625	0.9999998807907104	543.5980834960938	206.5953369140625	1.0	542.3603515625	205.68350219726562	0.000997394323348999	11	018
204	421.7106628417969	255.9451904296875	0.9999991655349731	455.439208984375	238.32901000976562	0.9999999403953552	543.0316772460938	205.97988891601562	1.0	541.0045166015625	206.96253967285156	0.0015809237957000732	11	018
205	421.4856262207031	258.0604248046875	0.9999995827674866	380.5604553222656	233.66323852539062	0.9999864101409912	543.553955078125	206.2897186279297	1.0	539.5635986328125	206.2247314453125	0.0016300380229949951	11	018
206	423.1833190917969	258.146240234375	0.9997755289077759	456.7383117675781	240.5448760986328	0.9999992847442627	543.1643676757812	206.00558471679688	0.9999999403953552	539.81201171875	206.07022094726562	0.00418013334274292	11	018
207	423.70440673828125	259.0252990722656	0.9999581575393677	379.6505126953125	235.83355712890625	0.9999804496765137	544.2116088867188	206.4348907470703	1.0	541.6428833007812	207.4012908935547	0.0014787912368774414	11	018
208	423.2162170410156	258.5025329589844	1.0	457.7647399902344	242.50413513183594	0.9999998807907104	543.6944580078125	205.96914672851562	1.0	539.3525390625	205.88143920898438	0.0008237957954406738	11	018
209	423.86761474609375	259.87493896484375	0.9991694688796997	377.9427185058594	237.8206024169922	0.9999998807907104	544.0241088867188	206.4327850341797	1.0	541.4959106445312	207.52230834960938	0.001134037971496582	11	018
210	422.9637756347656	259.7489318847656	0.9999992251396179	377.526123046875	240.67855834960938	0.9999814629554749	543.9471435546875	205.69024658203125	1.0	542.6687622070312	205.0410919189453	0.0010768473148345947	11	018
211	423.4725646972656	260.0892333984375	0.9999901652336121	459.0302734375	245.4236297607422	0.9999998807907104	543.7977294921875	205.9794158935547	1.0	541.8911743164062	207.06680297851562	0.0009750127792358398	11	018
212	424.6285095214844	260.00714111328125	0.998046875	459.4778747558594	245.75413513183594	1.0	543.6368408203125	206.10833740234375	1.0	542.065673828125	205.53933715820312	0.0012603402137756348	11	018
213	424.8166809082031	259.8481140136719	0.6568483710289001	458.5074157714844	246.97691345214844	1.0	543.9986572265625	206.00660705566406	1.0	541.5582885742188	206.910888671875	0.0010341107845306396	11	018
214	426.466796875	262.30072021484375	0.49338534474372864	377.6452331542969	245.04977416992188	0.9999998807907104	543.133056640625	205.4092559814453	1.0	539.121826171875	205.46047973632812	0.0007279813289642334	11	018
215	464.4198913574219	246.9093017578125	0.0104922354221344	459.4439697265625	249.5265350341797	0.9999996423721313	543.2694702148438	205.94155883789062	1.0	539.0639038085938	205.71038818359375	0.000973135232925415	11	018
216	463.9367370605469	248.03152465820312	0.010982781648635864	380.2854919433594	248.8411865234375	0.9999984502792358	542.9847412109375	206.2234344482422	1.0	541.3587036132812	206.91114807128906	0.001922905445098877	11	018
217	426.8940734863281	268.66094970703125	0.9638810157775879	458.3370666503906	253.76995849609375	0.9999992847442627	543.5879516601562	205.99990844726562	1.0	457.6788330078125	256.6251220703125	0.00108259916305542	11	018
218	463.6678161621094	257.4035949707031	0.011515825986862183	458.3914794921875	254.6505126953125	0.9999998807907104	543.5403442382812	205.7470703125	1.0	539.3167724609375	205.8643798828125	0.0008836090564727783	11	018
219	463.3736267089844	257.89654541015625	0.007284879684448242	458.3787536621094	255.9758758544922	0.9999999403953552	543.5701904296875	205.56593322753906	1.0	542.9495239257812	206.44387817382812	0.00256463885307312	11	018
220	463.8076171875	259.44805908203125	0.15851756930351257	458.67730712890625	258.4026794433594	0.9999995231628418	543.0037231445312	206.3939971923828	1.0	538.8214721679688	206.5271453857422	0.0006448924541473389	11	018
221	463.8069763183594	259.96099853515625	0.0071222782135009766	460.2781982421875	259.7682189941406	1.0	544.0035400390625	206.22268676757812	1.0	541.8050537109375	207.12705993652344	0.0016655325889587402	11	018
222	464.23907470703125	260.39007568359375	0.02194276452064514	460.83837890625	260.9305725097656	1.0	544.0313110351562	206.40350341796875	1.0	543.0061645507812	207.065185546875	0.0022878944873809814	11	018
223	464.2264099121094	262.56402587890625	0.029824286699295044	460.4245910644531	263.9896240234375	0.9999185800552368	542.886962890625	206.60874938964844	1.0	542.3898315429688	205.1258544921875	0.0017677843570709229	11	018
224	463.8548278808594	261.9098815917969	0.02229413390159607	380.7698059082031	258.3495788574219	1.0	543.16015625	206.25323486328125	0.9999998807907104	540.0979614257812	205.82553100585938	0.004942864179611206	11	018
225	384.732177734375	259.595703125	0.0038145780563354492	463.490234375	262.5957336425781	1.0	543.748046875	206.52357482910156	1.0	541.5794067382812	207.47833251953125	0.0013270378112792969	11	018
226	385.5404968261719	261.1341857910156	0.010904490947723389	460.85736083984375	265.29290771484375	0.9999997019767761	543.327880859375	205.7981414794922	0.9999999403953552	543.2470703125	206.56298828125	0.0016472339630126953	11	018
227	463.7362365722656	267.12042236328125	0.9180765748023987	462.0264587402344	267.2991638183594	0.9882130026817322	543.5443725585938	206.35025024414062	0.9999999403953552	539.6268920898438	206.25857543945312	0.0012305676937103271	11	018
228	429.1628112792969	285.2016296386719	0.9999919533729553	461.9994201660156	266.9856872558594	0.9999915361404419	543.0973510742188	206.7433624267578	1.0	541.067626953125	207.5208740234375	0.0024979114532470703	11	018
229	428.5038146972656	285.9120788574219	0.9999842643737793	463.92584228515625	268.23870849609375	1.0	542.5947875976562	205.91964721679688	1.0	541.5945434570312	205.4039764404297	0.0014924705028533936	11	018
230	427.9309387207031	286.2552795410156	0.9999940395355225	464.4335021972656	269.1994323730469	1.0	543.9740600585938	205.20884704589844	1.0	539.3489379882812	205.29620361328125	0.000793159008026123	11	018
231	427.7643127441406	286.6179504394531	0.9999998807907104	464.4510192871094	271.50372314453125	1.0	543.0419311523438	205.3755645751953	1.0	539.513671875	204.98574829101562	0.0012262463569641113	11	018
232	428.1799621582031	286.6449279785156	0.9999998807907104	465.07305908203125	271.7508850097656	1.0	543.8505859375	205.337890625	1.0	539.560791015625	205.5679931640625	0.0009031295776367188	11	018
233	430.2532958984375	286.8294677734375	0.9999935626983643	466.1197204589844	272.7796325683594	1.0	543.1055908203125	205.60032653808594	1.0	539.2111206054688	205.54702758789062	0.0011436939239501953	11	018
234	431.8047180175781	287.47930908203125	0.999872088432312	465.75738525390625	273.4859924316406	1.0	543.4160766601562	205.81430053710938	1.0	539.8589477539062	205.50291442871094	0.0016342699527740479	11	018
235	433.830078125	285.6523742675781	0.9997485876083374	467.0024108886719	275.30621337890625	1.0	543.3799438476562	205.843505859375	1.0	541.0853271484375	205.32078552246094	0.0018445253372192383	11	018
236	0.8407857418060303	214.49046325683594	0.004610240459442139	468.5642395019531	276.8825378417969	1.0	542.347412109375	206.0992431640625	1.0	538.8355712890625	205.5970916748047	0.0011774897575378418	11	018
237	0.36745595932006836	216.55294799804688	0.001913607120513916	381.2684020996094	275.46783447265625	1.0	543.1006469726562	204.93186950683594	0.9999999403953552	539.5635375976562	204.86195373535156	0.001133054494857788	11	018
238	439.1593322753906	284.40069580078125	0.017415225505828857	466.5161437988281	281.3538513183594	1.0	543.049560546875	205.3281707763672	1.0	541.5052490234375	206.4548797607422	0.001341104507446289	11	018
239	434.35882568359375	280.2119445800781	0.9999953508377075	468.5849304199219	283.130126953125	0.9999998211860657	543.284423828125	206.64158630371094	1.0	541.357177734375	207.58294677734375	0.0010623931884765625	11	018
240	434.94146728515625	277.6379699707031	0.9996249079704285	464.87078857421875	285.3180236816406	0.9999998807907104	543.319091796875	206.0127410888672	1.0	539.5097045898438	205.76979064941406	0.0010305345058441162	11	018
241	435.0208435058594	276.9050598144531	0.13712602853775024	387.71405029296875	284.48419189453125	0.9999972581863403	543.8435668945312	206.3744659423828	0.9999999403953552	539.67236328125	206.15296936035156	0.000800400972366333	11	018
242	437.7460632324219	276.0083923339844	0.9995192289352417	464.2853088378906	286.2188720703125	0.9999961853027344	543.2222290039062	205.80694580078125	1.0	543.2997436523438	206.8234405517578	0.002149343490600586	11	018
243	434.5554504394531	274.5008239746094	0.999999463558197	463.16497802734375	288.52349853515625	0.9999144077301025	543.4970703125	205.65733337402344	1.0	543.4534301757812	206.602783203125	0.001836240291595459	11	018
244	434.305419921875	272.24932861328125	1.0	384.8341979980469	287.57550048828125	0.999597430229187	543.7149658203125	206.62481689453125	1.0	541.3818359375	207.15536499023438	0.0007585585117340088	11	018
245	434.0794982910156	272.5468444824219	1.0	468.87872314453125	288.71502685546875	0.9999477863311768	543.7898559570312	205.8496551513672	1.0	543.2775268554688	206.70314025878906	0.002888292074203491	11	018
246	435.0387878417969	271.92022705078125	1.0	471.1960144042969	289.24725341796875	0.9925158619880676	543.3632202148438	205.86172485351562	1.0	539.5554809570312	205.68519592285156	0.0009066164493560791	11	018
247	434.666015625	271.6807556152344	0.9999982118606567	471.3358459472656	289.1246032714844	0.9035284519195557	543.414794921875	205.9984893798828	1.0	539.5402221679688	205.8496856689453	0.0011819899082183838	11	018
248	434.147216796875	273.5711975097656	0.9999992847442627	380.6043701171875	286.3299560546875	0.42136311531066895	543.3583984375	206.3859405517578	1.0	539.339111328125	206.10194396972656	0.0007919371128082275	11	018
249	434.1817321777344	278.6206970214844	0.6963764429092407	376.6318359375	287.82794189453125	0.9976125955581665	544.2667236328125	206.13671875	1.0	541.6788330078125	206.83255004882812	0.0010128021240234375	11	018
250	436.9353942871094	282.6158142089844	0.9998924732208252	374.49224853515625	288.5317077636719	0.9999998211860657	543.920654296875	206.0939483642578	0.9999999403953552	543.38232421875	206.7920684814453	0.0020184218883514404	11	018
251	437.58319091796875	284.6113586425781	0.9965667724609375	378.2533264160156	284.2379455566406	0.9999494552612305	543.1455078125	206.01708984375	1.0	541.4822998046875	206.9290008544922	0.0017150938510894775	11	018
252	438.5164489746094	286.51519775390625	0.9999299049377441	472.29742431640625	284.8382568359375	0.9999964833259583	543.2352905273438	205.1421661376953	1.0	543.4821166992188	206.4777069091797	0.002577364444732666	11	018
253	437.7561340332031	287.050537109375	1.0	473.2690124511719	283.95263671875	0.9999815225601196	543.4342651367188	205.52670288085938	1.0	542.365478515625	203.7122344970703	0.0008668899536132812	11	018
254	435.1654357910156	287.8587951660156	0.9999998211860657	383.1902160644531	281.7748107910156	0.9998034238815308	543.7528076171875	206.50941467285156	1.0	539.9276733398438	206.31614685058594	0.0014764964580535889	11	018
255	436.1015319824219	288.9122314453125	0.9999991655349731	382.09881591796875	282.91796875	0.9999780058860779	544.30712890625	205.024169921875	1.0	539.880126953125	204.85122680664062	0.0006420612335205078	11	018
256	435.0839538574219	289.5093078613281	0.9999998807907104	384.8346252441406	283.61541748046875	0.9999926090240479	543.389892578125	205.6577911376953	1.0	539.7265625	205.6878662109375	0.0017433464527130127	11	018
257	434.71905517578125	289.7077941894531	0.9999998807907104	475.0474548339844	289.71331787109375	0.9998022317886353	544.14453125	206.0526123046875	1.0	540.0969848632812	205.5931854248047	0.001091599464416504	11	018
258	436.22344970703125	283.5042419433594	1.0	473.2828674316406	291.7488708496094	0.9999976754188538	542.9522705078125	205.78196716308594	0.9999998807907104	539.552734375	205.27842712402344	0.0016960203647613525	11	018
259	431.4002685546875	272.9842224121094	1.0	392.2725524902344	295.03570556640625	0.9999625086784363	543.9033203125	206.02638244628906	1.0	543.3490600585938	206.96200561523438	0.0014865994453430176	11	018
260	432.2857971191406	269.35943603515625	1.0	388.5359802246094	298.25140380859375	0.9999887943267822	543.3263549804688	205.62179565429688	1.0	543.4122314453125	206.7476348876953	0.0022578537464141846	11	018
261	431.7848205566406	265.8841857910156	1.0	390.9006042480469	299.4953308105469	0.9999384880065918	543.7194213867188	206.34701538085938	1.0	541.6900024414062	207.62086486816406	0.0007584691047668457	11	018
262	432.6499328613281	260.8068542480469	1.0	397.7554626464844	298.9758605957031	0.9997246265411377	543.7286376953125	205.78201293945312	1.0	539.576171875	205.79234313964844	0.001138240098953247	11	018
263	434.5035705566406	259.1802673339844	1.0	397.168701171875	302.8983154296875	0.9998576641082764	543.8373413085938	206.1426239013672	1.0	539.83837890625	205.92254638671875	0.001146852970123291	11	018
264	435.0660705566406	255.9550323486328	1.0	397.9764099121094	297.2846374511719	0.9999977350234985	543.4172973632812	206.14646911621094	1.0	541.1670532226562	206.8909454345703	0.001226663589477539	11	018
265	439.63330078125	250.1916961669922	1.0	403.673583984375	293.0581970214844	1.0	544.1962890625	205.37591552734375	1.0	543.4995727539062	206.75230407714844	0.0017146468162536621	11	018
266	441.0169372558594	246.58602905273438	1.0	406.3795166015625	292.6329040527344	0.9999994039535522	543.3832397460938	205.41368103027344	1.0	541.2391357421875	205.1737060546875	0.0009325146675109863	11	018
267	443.59259033203125	240.98272705078125	1.0	410.91510009765625	283.2324523925781	0.999998927116394	542.6998901367188	205.2834930419922	1.0	541.1116943359375	206.12158203125	0.0014756619930267334	11	018
268	445.26995849609375	236.29898071289062	1.0	416.63739013671875	277.7008972167969	0.9999999403953552	543.25634765625	205.3470458984375	1.0	539.232666015625	205.12147521972656	0.0006922781467437744	11	018
269	445.92913818359375	232.915771484375	1.0	418.1742858886719	275.30499267578125	1.0	544.1285400390625	206.3572998046875	1.0	541.6613159179688	207.1891326904297	0.001248776912689209	11	018
270	445.87030029296875	227.93653869628906	1.0	418.1089782714844	274.4290771484375	1.0	543.3870239257812	205.7188262939453	1.0	539.1813354492188	205.66452026367188	0.000594407320022583	11	018
271	446.23883056640625	225.7190399169922	1.0	418.0403747558594	273.93096923828125	1.0	542.6892700195312	205.1779327392578	1.0	538.9771118164062	204.94309997558594	0.0009406208992004395	11	018
272	444.3741149902344	226.13450622558594	1.0	416.0791931152344	274.0008544921875	1.0	543.3112182617188	205.92422485351562	1.0	541.6815795898438	205.4840850830078	0.0021038055419921875	11	018
273	442.8393249511719	231.5064239501953	1.0	414.986572265625	273.8612060546875	1.0	543.3201904296875	205.2261505126953	1.0	539.3301391601562	205.43228149414062	0.0007696449756622314	11	018
274	440.21343994140625	234.0493927001953	1.0	408.47076416015625	268.39263916015625	0.9999819993972778	544.3189697265625	205.50341796875	1.0	539.8778076171875	205.64431762695312	0.0007613003253936768	11	018
275	443.03668212890625	236.4102325439453	1.0	405.7967834472656	265.53411865234375	1.0	544.0220947265625	205.32273864746094	0.9999999403953552	541.7701416015625	205.33169555664062	0.0029347240924835205	11	018
276	445.9535217285156	239.56385803222656	0.9999999403953552	405.9804382324219	260.3127136230469	1.0	544.4060668945312	205.59146118164062	1.0	540.01318359375	205.7071990966797	0.000567317008972168	11	018
277	445.7808532714844	245.0985870361328	0.9877454042434692	405.0321960449219	255.10333251953125	0.9999998807907104	544.2230224609375	206.3545379638672	1.0	540.3128051757812	206.18972778320312	0.0008241236209869385	11	018
278	1.7726061344146729	213.62405395507812	0.003074556589126587	404.8733215332031	256.5862121582031	1.0	543.5352783203125	205.2443084716797	1.0	539.3558349609375	205.28334045410156	0.000864565372467041	11	018
279	1.0369744300842285	217.34971618652344	0.0007210075855255127	404.73297119140625	258.5647277832031	1.0	543.8407592773438	206.2098846435547	1.0	543.3938598632812	206.9600372314453	0.0011056363582611084	11	018
280	446.7567138671875	264.80352783203125	0.9978502988815308	405.2157287597656	257.2274475097656	0.9999997019767761	543.6556396484375	205.5975341796875	1.0	541.7301025390625	205.4251251220703	0.0008926689624786377	11	018
281	446.7886657714844	268.34912109375	0.9999949932098389	403.3763427734375	258.96478271484375	1.0	543.8704833984375	205.77732849121094	1.0	540.1275634765625	205.5644073486328	0.0016787946224212646	11	018
282	445.24908447265625	270.3502502441406	0.9999982118606567	402.4764099121094	257.634033203125	0.9999980926513672	544.4192504882812	206.317626953125	1.0	543.4364013671875	207.1322021484375	0.0019981861114501953	11	018
283	447.0469665527344	271.4054260253906	0.9999972581863403	399.8404846191406	257.0709228515625	0.9999982714653015	543.9022216796875	205.53118896484375	1.0	539.5404663085938	205.518798828125	0.0007098913192749023	11	018
284	446.5257263183594	271.0539245605469	0.9999939799308777	401.7985534667969	258.7772216796875	0.9999998211860657	543.8614501953125	206.08726501464844	1.0	539.3721923828125	205.83419799804688	0.0006701648235321045	11	018
285	447.227783203125	271.9712829589844	0.9609379172325134	400.36187744140625	259.2890319824219	0.9999980926513672	543.837646484375	205.87550354003906	1.0	539.8558349609375	205.8055877685547	0.0007975399494171143	11	018
286	453.998291015625	271.42767333984375	0.9920669198036194	398.5171203613281	261.72564697265625	0.9999909400939941	543.7709350585938	205.685302734375	1.0	540.0110473632812	205.49671936035156	0.0013330578804016113	11	018
287	446.512939453125	271.7613525390625	0.1811249554157257	401.4859924316406	261.7092590332031	1.0	544.3948364257812	206.5823211669922	1.0	540.2235107421875	206.62965393066406	0.0009064972400665283	11	018
288	469.83880615234375	271.1742858886719	0.9998050928115845	407.8905944824219	266.95318603515625	0.9482393264770508	543.8711547851562	207.227294921875	1.0	541.4651489257812	208.2125244140625	0.0009718239307403564	11	018
289	467.6288146972656	271.8782043457031	0.9997212886810303	411.6272277832031	266.73944091796875	0.9061329364776611	544.0327758789062	205.66490173339844	1.0	539.5701293945312	205.75277709960938	0.0007163286209106445	11	018
290	414.49066162109375	267.7520751953125	0.3544389009475708	467.5722351074219	271.05908203125	0.04989582300186157	544.46240234375	205.6614227294922	1.0	539.9944458007812	205.9084930419922	0.000865548849105835	11	018
291	415.4573974609375	268.6093444824219	0.1571149230003357	414.83392333984375	269.0148010253906	0.96393883228302	543.191162109375	205.84405517578125	1.0	542.9791259765625	206.65109252929688	0.0024659931659698486	11	018
292	473.0019226074219	270.4179992675781	0.9518544673919678	416.86175537109375	267.7412414550781	0.9643996357917786	543.7545776367188	205.70748901367188	1.0	539.5624389648438	205.43881225585938	0.0007209479808807373	11	018
293	473.2680969238281	269.78106689453125	0.059624046087265015	418.1230163574219	267.7340087890625	0.9992057085037231	544.116455078125	205.67440795898438	1.0	539.7765502929688	205.65249633789062	0.0008058249950408936	11	018
294	476.9504699707031	270.5964660644531	0.9679715633392334	420.1370544433594	266.9099426269531	0.14791914820671082	543.9049682617188	205.804931640625	1.0	539.6785278320312	205.6158447265625	0.0008257925510406494	11	018
295	458.179443359375	259.8392028808594	0.1216856837272644	428.4492492675781	265.3061218261719	0.14793053269386292	544.1797485351562	205.41867065429688	1.0	539.7753295898438	205.5534210205078	0.0006691515445709229	11	018
296	461.8256530761719	257.54351806640625	0.29581117630004883	428.81427001953125	266.49896240234375	0.9229376316070557	543.953857421875	206.06028747558594	1.0	539.9739379882812	205.8739776611328	0.0011195540428161621	11	018
297	461.577392578125	255.9002685546875	0.4919546842575073	4.328986644744873	149.5715789794922	0.008026689291000366	543.9146118164062	205.2021484375	1.0	543.3400268554688	206.55142211914062	0.0010366439819335938	11	018
298	463.2848815917969	256.0184020996094	0.8178121447563171	432.47052001953125	264.80609130859375	0.9895899295806885	543.8258666992188	206.0839080810547	0.9999999403953552	542.8953247070312	206.94696044921875	0.002134472131729126	11	018
299	464.99505615234375	252.30130004882812	0.9997361898422241	432.1637878417969	262.4596862792969	0.9999129772186279	543.8921508789062	205.47845458984375	1.0	539.7720336914062	205.4257354736328	0.0006788969039916992	11	018
300	462.1430358886719	247.76812744140625	0.995172381401062	431.3804626464844	264.411865234375	0.9999990463256836	543.1455078125	205.78311157226562	0.9999999403953552	539.3433227539062	205.77610778808594	0.0011891424655914307	11	018
301	466.4638366699219	247.42286682128906	0.9999995231628418	429.112060546875	264.9209899902344	0.9999760389328003	543.9298095703125	205.64181518554688	1.0	539.743896484375	205.75741577148438	0.000662386417388916	11	018
302	468.0703125	247.865234375	0.9999672174453735	429.0510559082031	262.2851867675781	0.9999997615814209	544.0783081054688	205.51541137695312	0.9999999403953552	543.8035278320312	206.94537353515625	0.0010826289653778076	11	018
303	466.66046142578125	246.42709350585938	0.9999929666519165	428.79193115234375	263.6126708984375	0.999995231628418	543.9274291992188	205.4542236328125	0.9999999403953552	539.926025390625	205.20697021484375	0.0007687509059906006	11	018
304	467.45843505859375	245.6624755859375	0.9997488260269165	427.9731750488281	262.53472900390625	0.9999452829360962	544.0364990234375	205.3228302001953	1.0	539.7444458007812	205.1757354736328	0.0006273090839385986	11	018
305	464.7374267578125	244.3726348876953	1.0	428.276123046875	263.9069519042969	0.9999674558639526	543.4445190429688	205.62301635742188	1.0	539.380615234375	205.3343505859375	0.0009940862655639648	11	018
306	465.4573974609375	244.59811401367188	1.0	427.1824645996094	262.0002746582031	0.999876856803894	544.3760375976562	206.17257690429688	1.0	543.2144775390625	206.8812713623047	0.0016965866088867188	11	018
307	465.8758850097656	244.62147521972656	1.0	423.6289978027344	261.56536865234375	0.9997024536132812	543.3104858398438	205.4622344970703	0.9999998807907104	539.59326171875	205.25326538085938	0.0009953975677490234	11	018
308	464.7705383300781	242.66697692871094	1.0	425.8868103027344	263.4356689453125	0.9999790191650391	544.0532836914062	204.8490753173828	1.0	541.5420532226562	204.7908172607422	0.0012878775596618652	11	018
309	463.50244140625	242.94573974609375	1.0	422.56768798828125	261.5555114746094	0.9999998807907104	544.1067504882812	206.4466552734375	1.0	541.6460571289062	207.4560546875	0.0010499060153961182	11	018
310	464.38226318359375	244.34628295898438	0.9999985694885254	425.82305908203125	256.36212158203125	0.9999996423721313	543.39013671875	205.18397521972656	1.0	539.7091674804688	205.1192169189453	0.0007053911685943604	11	018
311	458.9305114746094	246.31729125976562	0.9999933838844299	427.6336975097656	263.1511535644531	0.9999953508377075	543.6589965820312	206.3578338623047	1.0	541.4515991210938	207.40036010742188	0.001068025827407837	11	018
312	456.436279296875	253.79315185546875	0.008456677198410034	4.973324775695801	154.54055786132812	0.07117336988449097	543.3405151367188	205.36424255371094	1.0	539.3299560546875	205.17037963867188	0.0005914568901062012	11	018
313	462.030029296875	251.34132385253906	0.9999998807907104	460.6882629394531	250.70191955566406	0.0004509389400482178	543.7342529296875	205.80490112304688	1.0	542.8638916015625	206.87303161621094	0.0020870864391326904	11	018
314	461.3477478027344	251.18280029296875	0.9999996423721313	2.094898223876953	210.5750274658203	0.0005519986152648926	544.1871337890625	205.7436981201172	1.0	455.01788330078125	244.2858428955078	0.0017219781875610352	11	018
315	458.73162841796875	251.7940673828125	0.999808669090271	2.5395216941833496	211.26295471191406	0.0020029842853546143	543.7583618164062	206.17822265625	0.9999998807907104	542.8942260742188	206.95584106445312	0.002430528402328491	11	018
316	462.7164001464844	250.151611328125	1.0	5.105015754699707	151.14076232910156	0.012668132781982422	544.0430297851562	205.32662963867188	1.0	454.5639343261719	243.18359375	0.002585858106613159	11	018
317	462.5643310546875	249.45025634765625	0.9999997615814209	1.5594382286071777	211.34471130371094	0.0003300011157989502	544.1434326171875	205.28001403808594	0.9999999403953552	454.8863525390625	242.1525115966797	0.0008768439292907715	11	018
318	462.3260192871094	248.93203735351562	0.9999995827674866	0.7229454517364502	214.7763671875	0.016818612813949585	543.628662109375	205.94912719726562	1.0	454.4941711425781	243.24386596679688	0.0015147924423217773	11	018
319	460.2296447753906	250.16998291015625	0.9999908804893494	4.086068630218506	149.6693115234375	0.08851534128189087	543.8058471679688	205.47525024414062	1.0	453.9488220214844	243.16989135742188	0.0028637945652008057	11	018
320	459.2177429199219	249.7751922607422	0.9999989867210388	5.370934963226318	160.12338256835938	0.006785362958908081	544.0153198242188	205.92657470703125	1.0	543.3049926757812	206.6539764404297	0.0020970404148101807	11	018
321	459.906005859375	249.451171875	0.9999998807907104	1.1740083694458008	215.03680419921875	0.008988350629806519	543.4453125	206.30311584472656	1.0	543.144775390625	206.97071838378906	0.00221329927444458	11	018
322	460.5154724121094	250.20681762695312	0.9999998807907104	432.0325927734375	248.89349365234375	0.03657454252243042	544.2026977539062	205.02593994140625	1.0	543.65576171875	205.95594787597656	0.0008259117603302002	11	018
323	460.86053466796875	249.6818084716797	1.0	428.9281921386719	249.37351989746094	0.9886589050292969	543.5789794921875	205.5244140625	1.0	541.7117309570312	206.4016571044922	0.000847160816192627	11	018
324	459.1183166503906	249.6300811767578	0.999999463558197	425.1243896484375	244.98648071289062	0.0019513964653015137	543.5853881835938	205.26715087890625	1.0	539.7304077148438	204.9642791748047	0.001007080078125	11	018
325	459.74798583984375	250.58299255371094	1.0	429.83087158203125	247.7830352783203	0.010034680366516113	543.6776123046875	205.81674194335938	1.0	542.03955078125	206.69020080566406	0.0009608864784240723	11	018
326	459.08245849609375	252.41847229003906	0.9999996423721313	3.0467262268066406	158.1278076171875	0.007580459117889404	543.2786865234375	205.27833557128906	1.0	539.171875	205.1973876953125	0.0006343424320220947	11	018
327	459.2779541015625	250.38970947265625	0.9999998807907104	424.49468994140625	246.818115234375	0.04972487688064575	543.9874877929688	205.171875	1.0	543.7191772460938	206.2522735595703	0.0010989010334014893	11	018
328	460.6043701171875	250.1932373046875	1.0	422.8709716796875	244.3622589111328	0.884528398513794	544.0313720703125	205.84852600097656	1.0	539.9434814453125	205.6729278564453	0.0006587207317352295	11	018
329	458.45770263671875	250.50656127929688	1.0	424.2139587402344	245.73910522460938	0.9993106126785278	544.0494995117188	205.2042999267578	1.0	539.5733642578125	204.74432373046875	0.0007309913635253906	11	018
330	457.885009765625	248.9875030517578	0.9999998807907104	422.7789611816406	245.43328857421875	0.2898178696632385	543.25146484375	205.38543701171875	0.9999998807907104	541.305419921875	204.99835205078125	0.00231209397315979	11	018
331	451.5819091796875	247.8716583251953	0.9999951124191284	4.525554656982422	155.21612548828125	0.020315825939178467	543.6844482421875	205.9640655517578	1.0	539.5267944335938	205.7043914794922	0.0009795427322387695	11	018
332	439.7119140625	238.71463012695312	0.9999958276748657	2.7063980102539062	209.76300048828125	0.00052642822265625	543.3185424804688	205.82015991210938	1.0	541.0733642578125	205.42539978027344	0.0036812424659729004	11	018
333	435.0665588378906	232.44093322753906	0.9998602867126465	437.7780456542969	232.56626892089844	0.0050584375858306885	543.2576293945312	206.36695861816406	1.0	539.497314453125	206.2111358642578	0.001264035701751709	11	018
334	432.62884521484375	224.05674743652344	1.0	0.7325050830841064	214.6397705078125	0.001346975564956665	542.1930541992188	206.55177307128906	0.9999998807907104	539.1825561523438	206.46266174316406	0.0020843148231506348	11	018
335	431.424560546875	217.59938049316406	0.9999971389770508	442.0635070800781	255.25860595703125	0.18760815262794495	543.1167602539062	205.9056854248047	0.9999999403953552	539.3638305664062	205.9823760986328	0.0009902417659759521	11	018
336	428.2734069824219	212.8616180419922	0.999922513961792	438.91314697265625	257.665283203125	0.9930020570755005	543.2893676757812	205.49932861328125	1.0	539.96875	205.87074279785156	0.0022592246532440186	11	018
337	426.7059326171875	209.4659423828125	0.9999989867210388	435.12091064453125	260.75244140625	0.9999986886978149	542.4376220703125	206.22274780273438	1.0	540.7484130859375	206.57716369628906	0.0017615258693695068	11	018
338	425.7212829589844	207.4684295654297	0.9999924898147583	433.2351379394531	260.8905334472656	0.9999997615814209	543.5880126953125	206.0745391845703	1.0	541.3410034179688	205.22232055664062	0.0011924207210540771	11	018
339	424.2387390136719	202.61492919921875	0.9999998807907104	430.0840148925781	255.6599884033203	1.0	543.0339965820312	205.24066162109375	0.9999999403953552	541.6868896484375	204.78077697753906	0.0012818872928619385	11	018
340	422.7043762207031	200.30963134765625	1.0	423.29425048828125	254.6149444580078	0.9999998807907104	543.55712890625	206.2412109375	0.9999999403953552	541.9465942382812	204.99803161621094	0.0008713304996490479	11	018
341	423.3534851074219	199.87818908691406	1.0	418.8869323730469	247.54635620117188	1.0	543.560791015625	206.5191192626953	1.0	542.5821533203125	205.30938720703125	0.0007519423961639404	11	018
342	421.9007263183594	194.5524444580078	1.0	416.2983093261719	244.76962280273438	0.9999985694885254	542.57177734375	205.21949768066406	1.0	538.8999633789062	204.79437255859375	0.0006400346755981445	11	018
343	415.0565185546875	181.7999725341797	0.9999995827674866	416.1326904296875	182.6896209716797	0.21752533316612244	543.4554443359375	206.41517639160156	1.0	540.8862915039062	206.5227813720703	0.0007295906543731689	11	018
344	408.57647705078125	167.73980712890625	0.9999998807907104	427.5405578613281	239.3894805908203	0.04118317365646362	543.3555297851562	205.56576538085938	0.9999998807907104	539.6174926757812	205.5432891845703	0.0014870762825012207	11	018
345	404.4569091796875	156.96209716796875	0.9999994039535522	405.8859558105469	158.4789581298828	0.9836385250091553	542.966796875	206.11988830566406	0.9999998807907104	539.3760986328125	205.55596923828125	0.0008529722690582275	11	018
346	404.52105712890625	145.39529418945312	1.0	419.439208984375	227.56594848632812	0.9509086012840271	544.0980224609375	205.6848602294922	1.0	539.7188720703125	205.81459045410156	0.000570148229598999	11	018
347	414.8369140625	212.8223114013672	1.0	403.02740478515625	136.1984100341797	0.7379116415977478	543.7322998046875	206.09849548339844	1.0	539.9751586914062	206.0231475830078	0.0012273192405700684	11	018
348	399.80072021484375	122.70862579345703	0.999998927116394	403.3440856933594	123.79621887207031	0.4620051980018616	543.1312866210938	206.1107635498047	1.0	539.4332885742188	205.988037109375	0.0014014840126037598	11	018
349	400.04461669921875	109.39935302734375	0.9999992847442627	402.33837890625	111.68574523925781	0.9002190828323364	543.6109619140625	205.9188995361328	1.0	541.5289916992188	205.56423950195312	0.0012951791286468506	11	018
350	398.22564697265625	95.69979095458984	1.0	2.1163058280944824	209.913330078125	0.007422089576721191	543.193603515625	206.24989318847656	1.0	541.8424682617188	205.5290985107422	0.0007969141006469727	11	018
351	407.4520568847656	166.33230590820312	0.9995825290679932	408.31793212890625	167.7821807861328	0.022730261087417603	543.4097900390625	205.6241455078125	1.0	539.2614135742188	205.59750366210938	0.0008135437965393066	11	018
352	395.6960144042969	62.768192291259766	1.0	398.2932434082031	65.16480255126953	0.00750085711479187	543.5883178710938	205.8647003173828	1.0	539.2811279296875	205.80596923828125	0.0007608234882354736	11	018
353	392.8515625	48.2457160949707	1.0	390.2456359863281	50.56936264038086	0.004813790321350098	543.7206420898438	206.74436950683594	1.0	542.9861450195312	207.48858642578125	0.001353830099105835	11	018
354	391.2122802734375	39.47126770019531	1.0	390.89617919921875	40.74761199951172	0.017242401838302612	543.502685546875	206.09422302246094	1.0	539.7807006835938	206.27545166015625	0.0011452138423919678	11	018
355	390.41143798828125	33.1599235534668	1.0	3.896071672439575	151.5008544921875	0.00040161609649658203	543.7333984375	206.0333709716797	1.0	541.6732788085938	207.2833251953125	0.0009968578815460205	11	018
356	389.0359191894531	27.64714241027832	1.0	397.9866943359375	96.46302795410156	0.9999719262123108	543.5147705078125	205.62767028808594	1.0	378.1092529296875	6.576102256774902	0.003821760416030884	11	018
357	388.49957275390625	28.12262535095215	1.0	398.51495361328125	94.92635345458984	0.9176406860351562	543.8026733398438	206.08059692382812	1.0	378.5261535644531	6.93796968460083	0.0032113492488861084	11	018
358	388.7537536621094	26.49026870727539	1.0	398.2710876464844	89.36466979980469	0.9999992847442627	543.787109375	206.3270721435547	1.0	391.25048828125	3.340869903564453	0.002084970474243164	11	018
359	388.946533203125	27.362825393676758	1.0	397.2944641113281	84.42760467529297	0.9999997615814209	543.2598876953125	205.99522399902344	1.0	391.58197021484375	3.8957626819610596	0.002748638391494751	11	018
360	388.1055908203125	27.649404525756836	1.0	394.8379211425781	84.60360717773438	0.925187349319458	543.714599609375	205.19174194335938	1.0	391.2969970703125	4.599070072174072	0.00299951434135437	11	018
361	386.2587890625	24.803585052490234	1.0	396.44622802734375	85.01199340820312	0.9999945163726807	543.0966186523438	206.45094299316406	1.0	390.2505798339844	3.695671796798706	0.0033471882343292236	11	018
362	381.4706115722656	21.98600196838379	1.0	391.97216796875	80.82357788085938	0.04155585169792175	542.9635009765625	205.91851806640625	1.0	372.7200927734375	4.128547191619873	0.002924978733062744	11	018
363	379.8103332519531	13.64223861694336	1.0	395.0074768066406	78.98223876953125	0.9999998807907104	543.5025634765625	205.88400268554688	1.0	364.91851806640625	2.9802162647247314	0.0027504563331604004	11	018
364	375.4649353027344	2.973316192626953	0.9996523857116699	399.06231689453125	79.38284301757812	0.9999698400497437	543.1409912109375	206.3657684326172	1.0	362.8072509765625	-0.10221576690673828	0.0016616582870483398	11	018
365	375.32110595703125	1.2743268013000488	0.09497350454330444	396.374755859375	80.0241470336914	0.9999998807907104	543.618408203125	205.69503784179688	1.0	539.3428955078125	205.62928771972656	0.000751793384552002	11	018
366	1.2140209674835205	216.07508850097656	0.0020383894443511963	1.2718861103057861	216.70469665527344	0.005337774753570557	543.7698974609375	206.03224182128906	1.0	539.8661499023438	205.95518493652344	0.0013190209865570068	11	018
367	-0.5349564552307129	215.29762268066406	0.005109012126922607	1.5110270977020264	212.07603454589844	0.14920496940612793	543.9166870117188	206.38021850585938	1.0	541.6026611328125	205.64207458496094	0.0010798275470733643	11	018
368	2.411647319793701	170.0598602294922	0.00028711557388305664	3.420098304748535	146.40264892578125	0.00033736228942871094	543.4622802734375	206.39573669433594	0.9999999403953552	542.127197265625	205.73028564453125	0.0009568333625793457	11	018
369	1.4348292350769043	213.8499298095703	0.0014583468437194824	1.8554983139038086	214.0325469970703	0.002971857786178589	544.09130859375	205.844482421875	1.0	540.0266723632812	206.11228942871094	0.0009771883487701416	11	018
370	0.5132977962493896	217.11383056640625	0.0006737112998962402	1.1261868476867676	216.99696350097656	0.0006168782711029053	543.1971435546875	205.93064880371094	1.0	539.4270629882812	205.874267578125	0.0014586448669433594	11	018
371	2.9677019119262695	27.862186431884766	0.0009471774101257324	2.942298412322998	29.158842086791992	0.0007334649562835693	544.4459838867188	205.31814575195312	1.0	539.9285888671875	205.2758026123047	0.0007516145706176758	11	018
372	545.7135009765625	211.50094604492188	0.0002994835376739502	363.291015625	2.1139163970947266	0.0009722113609313965	543.4359741210938	206.59207153320312	1.0	541.5615844726562	207.31504821777344	0.0016049742698669434	11	018
373	545.6431884765625	211.08779907226562	0.00036072731018066406	364.9465637207031	2.5829105377197266	0.0008075237274169922	543.1259155273438	205.85662841796875	1.0	541.947509765625	205.33200073242188	0.0009107589721679688	11	018
374	376.7842712402344	1.4828791618347168	0.011035025119781494	375.8031005859375	87.51339721679688	0.3945014476776123	544.0337524414062	206.24758911132812	1.0	543.0728149414062	207.54129028320312	0.0007939934730529785	11	018
375	375.00396728515625	1.5388073921203613	0.7782483100891113	372.7003173828125	84.93305206298828	0.9918574094772339	543.343505859375	205.49288940429688	1.0	363.9264221191406	0.6457417011260986	0.004232674837112427	11	018
376	377.1843566894531	1.6021742820739746	0.8333996534347534	370.3110046386719	91.22872924804688	0.9344289302825928	543.7183837890625	205.4827423095703	1.0	364.802734375	0.9974260330200195	0.0024761557579040527	11	018
377	377.9687194824219	2.6821298599243164	0.9991317987442017	384.60357666015625	3.7218141555786133	0.011861175298690796	544.0269165039062	206.23599243164062	1.0	363.76995849609375	0.9415571689605713	0.004471838474273682	11	018
378	379.1121520996094	2.065854549407959	0.9282288551330566	373.3894958496094	1.4213061332702637	0.004152834415435791	543.0156860351562	206.07687377929688	0.9999999403953552	541.3054809570312	206.8085479736328	0.0018809735774993896	11	018
379	379.922607421875	2.2859511375427246	0.9882016777992249	3.1560471057891846	152.72962951660156	0.023673832416534424	542.3909912109375	206.69029235839844	0.9999998807907104	540.6696166992188	207.1566619873047	0.001974940299987793	11	018
380	379.61163330078125	2.163759231567383	0.9753817319869995	2.7506532669067383	210.80113220214844	0.025095492601394653	544.0150756835938	206.4071044921875	1.0	364.4661865234375	0.563697338104248	0.0006654262542724609	11	018
381	380.43994140625	2.895514965057373	0.9995100498199463	2.299595355987549	211.1662139892578	0.011035442352294922	543.4031982421875	206.27195739746094	1.0	365.09429931640625	1.2322275638580322	0.0012524425983428955	11	018
382	381.80242919921875	2.3127522468566895	0.9963409900665283	2.3310625553131104	210.9528045654297	0.05568951368331909	542.8145751953125	206.05833435058594	1.0	376.23931884765625	-1.9398322105407715	0.002618551254272461	11	018
383	381.7927551269531	2.4391465187072754	0.9734286069869995	5.025683403015137	163.25244140625	0.018574774265289307	543.5492553710938	206.34002685546875	1.0	539.86474609375	206.33689880371094	0.0016719400882720947	11	018
384	382.3059997558594	1.6466593742370605	0.6973689794540405	360.2649841308594	90.83879089355469	0.06174337863922119	544.3238525390625	206.2432098388672	1.0	377.2843933105469	-0.8646507263183594	0.0023163259029388428	11	018
385	382.7847900390625	1.3808462619781494	0.6947990655899048	381.5489196777344	1.7839417457580566	0.019907742738723755	543.110107421875	205.8794708251953	0.9999998807907104	377.0757141113281	-0.4864959716796875	0.004533857107162476	11	018
386	382.68359375	2.042829751968384	0.924238920211792	382.0849609375	1.9742372035980225	0.010808020830154419	542.970458984375	206.30018615722656	1.0	377.0404052734375	-1.0928072929382324	0.0024444162845611572	11	018
387	383.10821533203125	1.5802156925201416	0.6044275760650635	382.170166015625	1.7407784461975098	0.02079319953918457	543.538818359375	206.21499633789062	1.0	377.6729736328125	-0.25679731369018555	0.004104942083358765	11	018
388	387.0558776855469	2.8065948486328125	0.9965904355049133	357.7424011230469	85.13648223876953	0.9972041249275208	544.2901000976562	206.65597534179688	1.0	376.6387634277344	-1.6813373565673828	0.002418726682662964	11	018
389	388.5416259765625	1.4512224197387695	0.7521331310272217	383.2389221191406	1.5743725299835205	0.004206061363220215	543.6636352539062	206.69969177246094	1.0	377.9864196777344	-0.583275318145752	0.0012604594230651855	11	018
390	390.06097412109375	1.1414234638214111	0.16713601350784302	383.56787109375	1.3289265632629395	0.0036444365978240967	543.3701171875	205.55604553222656	1.0	542.4322509765625	205.2785186767578	0.0009549260139465332	11	018
391	392.4747009277344	1.479903221130371	0.26869940757751465	387.4795227050781	1.2901995182037354	0.004228949546813965	543.9168701171875	206.38494873046875	1.0	379.2516784667969	0.3533449172973633	0.0011679530143737793	11	018
392	394.851806640625	1.3264026641845703	0.7536948919296265	4.238712787628174	151.57936096191406	0.014262080192565918	542.81689453125	205.562255859375	1.0	538.69189453125	205.49874877929688	0.0007529854774475098	11	018
393	396.8764953613281	0.5252847671508789	0.5648607015609741	1.2601912021636963	207.10719299316406	0.0036304593086242676	544.2503662109375	206.08790588378906	1.0	543.4108276367188	207.07260131835938	0.0015515387058258057	11	018
394	402.3221740722656	0.8031730651855469	0.44112685322761536	0.9122819900512695	215.06570434570312	0.02671065926551819	543.9462890625	206.5021209716797	1.0	390.9822998046875	0.41150999069213867	0.0014812350273132324	11	018
395	404.384765625	1.5797526836395264	0.3642895221710205	398.8101806640625	1.5776185989379883	0.01182103157043457	543.76806640625	205.5287322998047	1.0	394.6450500488281	0.6228861808776855	0.0023484230041503906	11	018
396	404.9305725097656	1.2099318504333496	0.42620229721069336	399.6309509277344	2.051513671875	0.007659107446670532	543.1369018554688	206.43772888183594	1.0	392.2601013183594	1.829176664352417	0.0014282464981079102	11	018
397	406.04248046875	1.1907496452331543	0.20312738418579102	402.9394836425781	1.7782063484191895	0.016981154680252075	543.1552734375	206.10073852539062	1.0	395.60943603515625	0.671051025390625	0.0015049576759338379	11	018
398	409.2753601074219	1.5549378395080566	0.18612679839134216	403.73651123046875	1.543391466140747	0.007768362760543823	543.96435546875	205.62066650390625	1.0	539.5110473632812	205.4561309814453	0.0006645917892456055	11	018
399	411.09161376953125	1.05838942527771	0.08560118079185486	404.6401672363281	1.41005539894104	0.0037921667098999023	543.35595703125	205.8098907470703	1.0	539.5342407226562	205.8166046142578	0.0011912286281585693	11	018
400	412.33990478515625	0.7598476409912109	0.3549523651599884	1.1847646236419678	214.49307250976562	0.014338940382003784	543.4990844726562	206.3678436279297	1.0	408.57672119140625	-0.4642629623413086	0.0008640587329864502	11	018
401	413.22137451171875	0.9018964767456055	0.13530218601226807	2.6237621307373047	213.84190368652344	0.004451155662536621	543.2813720703125	205.83468627929688	1.0	541.8955078125	205.0752410888672	0.0007970929145812988	11	018
402	420.0802307128906	0.36939215660095215	0.004929721355438232	411.80950927734375	2.2103681564331055	0.007304549217224121	543.3748779296875	205.8139190673828	1.0	539.2297973632812	205.83352661132812	0.0005775690078735352	11	018
403	420.1040344238281	1.2100872993469238	0.025321781635284424	413.7462463378906	2.2610440254211426	0.009786874055862427	543.5149536132812	206.44369506835938	1.0	410.1061096191406	1.314305305480957	0.0008485019207000732	11	018
404	422.14239501953125	2.285137891769409	0.7254472970962524	1.9763047695159912	214.0030517578125	0.09254586696624756	543.8743896484375	205.72877502441406	1.0	410.4143981933594	-0.20111513137817383	0.0007417798042297363	11	018
405	422.42242431640625	2.0740814208984375	0.38308367133140564	419.71307373046875	1.162336826324463	0.003275632858276367	544.1311645507812	205.0401153564453	1.0	539.2991943359375	205.15097045898438	0.0006123185157775879	11	018
406	425.3717041015625	1.6674103736877441	0.019777148962020874	420.0037841796875	2.1923985481262207	0.0026733577251434326	543.816650390625	205.65757751464844	1.0	543.3858642578125	206.71722412109375	0.0010040104389190674	11	018
407	427.56036376953125	1.1395580768585205	0.013721704483032227	426.4024658203125	2.4060611724853516	0.01328897476196289	543.8365478515625	206.1044158935547	1.0	541.663818359375	207.2959747314453	0.001427382230758667	11	018
408	433.479248046875	1.676478624343872	0.22762876749038696	2.7573862075805664	150.61865234375	0.0298120379447937	543.681396484375	206.31613159179688	1.0	539.553466796875	206.21243286132812	0.0008056163787841797	11	018
409	434.9364318847656	2.1741700172424316	0.0850575864315033	428.8597106933594	2.982959747314453	0.004545003175735474	544.1432495117188	206.00706481933594	0.9999998807907104	544.6490478515625	207.14305114746094	0.006953328847885132	11	018
410	435.8406677246094	1.9100534915924072	0.07503065466880798	4.717977523803711	158.86712646484375	0.0052641332149505615	431.3782043457031	2.6454577445983887	0.0006920099258422852	424.1597595214844	0.6419773101806641	0.0006053149700164795	11	018
411	436.9620361328125	2.123488426208496	0.0645604133605957	430.3443908691406	2.4630813598632812	0.004994809627532959	431.8749084472656	2.1969151496887207	0.0006049275398254395	424.2163391113281	1.0654709339141846	0.0006920397281646729	11	018
412	440.7979736328125	1.6704816818237305	0.2705541253089905	403.024658203125	52.438392639160156	0.13833162188529968	433.752685546875	1.2419047355651855	0.0008980631828308105	427.6266174316406	0.5547728538513184	0.0009826421737670898	11	018
413	441.3813781738281	1.2493348121643066	0.3716077506542206	436.3980407714844	1.2920053005218506	0.0017887353897094727	433.5893859863281	1.5342094898223877	0.0002785027027130127	428.2467956542969	1.0246703624725342	0.00048416852951049805	11	018
414	443.22760009765625	1.753080129623413	0.6378238201141357	407.1679992675781	52.63447952270508	0.9999966621398926	443.8916015625	1.5668895244598389	0.0004323124885559082	427.3561706542969	-0.22116470336914062	0.00040790438652038574	11	018
415	443.51641845703125	1.5099923610687256	0.5062690377235413	437.6615295410156	0.8163650035858154	0.0016880631446838379	444.95220947265625	1.2600255012512207	0.00041222572326660156	428.6777648925781	0.6399002075195312	0.0003776848316192627	11	018
416	443.6560363769531	1.3158793449401855	0.907006025314331	437.2411193847656	0.5473437309265137	0.0035302042961120605	444.9120788574219	0.7730276584625244	0.0007530450820922852	428.5343322753906	0.8566665649414062	0.0006968677043914795	11	018
417	444.16253662109375	1.3085033893585205	0.2456265389919281	437.0013427734375	0.8768658638000488	0.00496363639831543	444.8304138183594	1.1952135562896729	0.0008009374141693115	440.15673828125	-0.5740199089050293	0.0006493031978607178	11	018
418	444.3584899902344	1.399099349975586	0.4987581968307495	415.7816162109375	48.64542007446289	0.039275944232940674	444.8529968261719	0.9260997772216797	0.0009217560291290283	440.3519287109375	-0.7324051856994629	0.00044727325439453125	11	018
419	444.20074462890625	1.4740827083587646	0.9108890295028687	419.5341796875	51.87236022949219	0.951120138168335	445.10882568359375	0.8805618286132812	0.0012016594409942627	440.3434143066406	-0.8558964729309082	0.0007349848747253418	11	018
420	444.2716369628906	2.0563197135925293	0.8963037729263306	443.7431945800781	2.0867934226989746	0.0019322335720062256	445.3545227050781	1.138474464416504	0.00040844082832336426	428.2456359863281	0.5106182098388672	0.000371396541595459	11	018
421	445.3079528808594	1.437241792678833	0.2337138056755066	418.6675109863281	50.02958679199219	0.005385726690292358	445.42559814453125	1.3671410083770752	0.0015217959880828857	440.70025634765625	0.02313399314880371	0.001920849084854126	11	018
422	445.5116271972656	1.6458244323730469	0.5377411842346191	418.9543762207031	51.961082458496094	0.9885352849960327	445.6235046386719	1.448486566543579	0.0021798312664031982	440.7763977050781	-0.16057252883911133	0.0014285743236541748	11	018
423	445.3670654296875	2.4646711349487305	0.9961532354354858	418.54583740234375	52.255889892578125	0.861450731754303	445.9802551269531	1.5467522144317627	0.002007037401199341	439.99853515625	-1.5216732025146484	0.0019050538539886475	11	018
424	449.8030700683594	1.6501917839050293	0.550135612487793	417.5807800292969	51.4517707824707	0.13210469484329224	446.1251220703125	0.9196557998657227	0.001037508249282837	438.1681823730469	-0.8309965133666992	0.0007269978523254395	11	018
425	445.7831726074219	1.7746787071228027	0.6487230062484741	418.3677673339844	52.6396484375	0.9999990463256836	445.9862976074219	1.4819269180297852	0.0007369816303253174	440.76690673828125	-0.4184298515319824	0.0004423856735229492	11	018
426	448.7633972167969	1.7194442749023438	0.8709524869918823	416.7493896484375	53.74161148071289	0.9865000247955322	445.6159973144531	1.2289693355560303	0.001272052526473999	440.7774963378906	-0.2974972724914551	0.0010041892528533936	11	018
427	444.9253845214844	2.040029525756836	0.9557473659515381	415.9314880371094	53.24358367919922	0.1375161111354828	445.6425476074219	1.2127454280853271	0.0008514523506164551	440.2070617675781	-0.9457025527954102	0.0009207427501678467	11	018
428	444.4305419921875	1.542116641998291	0.9439243078231812	417.0666198730469	52.729095458984375	0.8762853145599365	445.3642883300781	1.0758626461029053	0.0007582902908325195	439.9509582519531	-0.8993611335754395	0.0006317198276519775	11	018
429	444.93994140625	1.3009943962097168	0.19169113039970398	415.0595397949219	52.441680908203125	0.9940757155418396	445.28662109375	1.2861018180847168	0.0005845725536346436	440.80224609375	-0.03605365753173828	0.0005541741847991943	11	018
430	444.6414794921875	2.368258476257324	0.9686715602874756	415.5010986328125	52.89479064941406	0.999701738357544	445.2395935058594	1.680492877960205	0.0006799399852752686	440.0630187988281	-0.6155767440795898	0.0009588897228240967	11	018
431	443.847412109375	1.8236196041107178	0.6562375426292419	415.122314453125	52.735870361328125	1.0	444.24737548828125	1.8526251316070557	0.0010186433792114258	440.4025573730469	-0.021209716796875	0.000782400369644165	11	018
432	443.86407470703125	1.666330337524414	0.7347220182418823	411.3375244140625	52.691551208496094	0.9987462162971497	434.19512939453125	1.287876844406128	0.0009090304374694824	427.954345703125	0.1416168212890625	0.0010589063167572021	11	018
433	442.7502136230469	3.7724578380584717	0.9998717904090881	449.98626708984375	2.419327735900879	0.00897112488746643	454.9189758300781	1.926647424697876	0.0029299557209014893	449.08343505859375	-0.9919304847717285	0.0012134015560150146	11	018
434	442.1418151855469	4.27623176574707	0.9991151094436646	449.8441467285156	3.283827781677246	0.01976028084754944	454.02972412109375	3.8501126766204834	0.004506587982177734	429.6104431152344	1.7280588150024414	0.004752129316329956	11	018
435	442.4808654785156	3.1848018169403076	0.00017252564430236816	3.8442671298980713	149.1428680419922	0.0005223751068115234	647.1424560546875	313.3046569824219	4.0203332901000977e-5	440.0467834472656	3.112013339996338	0.0006171166896820068	11	018
436	-0.2645554542541504	216.45616149902344	0.0006229579448699951	2.0915679931640625	216.1649932861328	0.004645884037017822	648.1448974609375	30.184019088745117	5.015730857849121e-5	411.6705017089844	1.6370136737823486	4.380941390991211e-5	11	018
437	2.1759867668151855	168.16380310058594	0.00022238492965698242	3.8106181621551514	148.585693359375	0.0005184710025787354	647.9649658203125	157.49172973632812	1.6182661056518555e-5	454.46905517578125	2.497069835662842	0.00014221668243408203	11	018
438	1.475738286972046	215.0252227783203	0.0006766617298126221	435.8432922363281	13.69156265258789	0.012354165315628052	432.3220520019531	8.135478973388672	0.00020739436149597168	431.29852294921875	5.152227401733398	0.000897139310836792	11	018
439	441.22821044921875	6.681626796722412	0.0003452301025390625	429.6355895996094	6.2274322509765625	0.00011867284774780273	650.6141967773438	189.85597229003906	3.999471664428711e-5	452.762939453125	2.210817813873291	0.00014930963516235352	11	018
440	424.7575988769531	54.84346008300781	0.9999997615814209	4.031534194946289	153.36798095703125	0.00016197562217712402	648.748291015625	170.91380310058594	0.00025177001953125	411.7057189941406	51.699092864990234	3.230571746826172e-5	11	018
441	422.56024169921875	59.131961822509766	0.9999996423721313	426.1825256347656	20.747222900390625	0.0010798871517181396	428.52685546875	12.251880645751953	7.31348991394043e-5	425.0132751464844	7.256099224090576	0.000418931245803833	11	018
442	424.0625305175781	64.6432113647461	0.9543766975402832	414.9170227050781	27.939775466918945	0.9952824115753174	416.22637939453125	14.612350463867188	0.0018482506275177002	409.23382568359375	9.928852081298828	0.0032629072666168213	11	018
443	424.8821716308594	65.13803100585938	0.9998774528503418	412.2913818359375	33.50954818725586	0.08217337727546692	412.68121337890625	12.837607383728027	8.806586265563965e-5	408.8045349121094	7.931332588195801	0.0005544424057006836	11	018
444	423.9052734375	68.66165924072266	0.9999375343322754	418.52117919921875	31.015758514404297	0.9999840259552002	415.6650695800781	12.223544120788574	0.0027841031551361084	411.6156921386719	8.764627456665039	0.0057638585567474365	11	018
445	424.144287109375	69.59617614746094	0.21929028630256653	415.8343505859375	34.943153381347656	0.9999998807907104	412.994384765625	11.451547622680664	0.0001195669174194336	410.5201721191406	8.370512008666992	0.0005081295967102051	11	018
446	417.625244140625	36.95662307739258	0.01250767707824707	412.8226623535156	39.703853607177734	1.0	417.4737854003906	38.10846710205078	5.942583084106445e-5	411.22540283203125	44.46995544433594	0.00024232268333435059	11	018
447	422.04949951171875	73.3662338256836	0.0076590776443481445	408.6075134277344	44.83209991455078	1.0	412.76885986328125	41.466182708740234	0.00010406970977783203	408.9778747558594	50.720306396484375	0.00033345818519592285	11	018
448	416.55047607421875	39.30807876586914	0.0010502636432647705	411.51434326171875	46.367027282714844	1.0	414.1738586425781	43.68470764160156	9.927153587341309e-5	409.9801330566406	47.58251953125	0.0001265406608581543	11	018
449	417.5430603027344	40.22234344482422	0.0036805272102355957	415.9559020996094	47.081111907958984	1.0	416.067138671875	44.404937744140625	0.00014665722846984863	410.7381896972656	42.19587707519531	9.450316429138184e-5	11	018
450	417.9689025878906	48.829383850097656	0.0014050304889678955	415.2812805175781	51.628231048583984	1.0	419.9070739746094	61.513084411621094	4.729628562927246e-5	414.69482421875	62.9886589050293	6.115436553955078e-5	11	018
451	418.793701171875	54.88252258300781	0.0014063715934753418	412.1194763183594	52.171844482421875	1.0	418.3985900878906	51.967926025390625	3.74913215637207e-5	426.89910888671875	5.149316310882568	4.374980926513672e-5	11	018
452	417.59149169921875	48.404869079589844	0.0007130801677703857	410.4487609863281	50.071266174316406	1.0	646.6826782226562	334.28680419921875	0.00014314055442810059	393.448974609375	4.951658725738525	2.8312206268310547e-5	11	018
453	418.2073669433594	48.153106689453125	0.004138529300689697	412.2881164550781	48.71772003173828	1.0	413.9556579589844	44.836997985839844	9.268522262573242e-5	408.9681701660156	42.150611877441406	0.00012373924255371094	11	018
454	417.7928161621094	46.961265563964844	0.0007333457469940186	409.5231018066406	48.17530059814453	1.0	646.79931640625	30.706275939941406	0.00036212801933288574	407.1783752441406	41.41887664794922	5.742907524108887e-5	11	018
455	417.88360595703125	49.88228225708008	0.0007346272468566895	412.5989074707031	51.18435287475586	1.0	647.674560546875	335.8902282714844	7.152557373046875e-5	426.269775390625	6.021520137786865	7.987022399902344e-5	11	018
456	417.04833984375	49.714778900146484	0.006192028522491455	410.76568603515625	51.39794158935547	1.0	411.9471740722656	50.83415603637695	3.6388635635375977e-5	410.78125	4.5041117668151855	4.8607587814331055e-5	11	018
457	1.695509672164917	169.30699157714844	0.0004311203956604004	410.6708068847656	53.762451171875	1.0	409.42755126953125	50.69566345214844	2.8431415557861328e-5	425.07293701171875	5.188068389892578	2.962350845336914e-5	11	018
458	416.2373352050781	51.350772857666016	0.002297520637512207	410.8402099609375	51.68634796142578	1.0	411.92535400390625	50.77867889404297	3.0994415283203125e-5	424.9537048339844	4.3586835861206055	3.361701965332031e-5	11	018
459	417.98455810546875	54.52231216430664	0.00019037723541259766	409.732666015625	50.85212707519531	1.0	411.0564880371094	51.334190368652344	1.8894672393798828e-5	403.3326416015625	52.37522506713867	3.075599670410156e-5	11	018
460	418.2915954589844	53.905487060546875	0.0002727508544921875	408.0840148925781	51.62956619262695	1.0	647.519775390625	93.14446258544922	8.752942085266113e-5	410.1133117675781	5.590717792510986	6.22868537902832e-5	11	018
461	422.7268371582031	80.40069580078125	0.0008663833141326904	405.5197448730469	50.262874603271484	1.0	407.08984375	47.7994384765625	3.933906555175781e-5	403.99871826171875	48.94112777709961	9.608268737792969e-5	11	018
462	421.923583984375	81.6580581665039	8.273124694824219e-5	406.1942443847656	50.2076530456543	1.0	646.9830932617188	133.95042419433594	3.8176774978637695e-5	404.7789001464844	48.188560485839844	3.185868263244629e-5	11	018
463	402.6845397949219	55.08170700073242	0.00021377205848693848	404.61639404296875	57.98072052001953	0.9999939203262329	648.5869140625	142.91090393066406	3.4481287002563477e-5	3.2233097553253174	477.6092529296875	1.6450881958007812e-5	11	018
464	7.0875043869018555	149.4608612060547	0.0020035505294799805	413.30438232421875	58.70431900024414	0.9997145533561707	647.0960693359375	31.385793685913086	7.918477058410645e-5	414.8164978027344	65.9865493774414	4.1157007217407227e-5	11	018
465	3.6020569801330566	2.988826274871826	2.5659799575805664e-5	416.6058349609375	76.95314025878906	0.022262215614318848	647.5859985351562	315.655029296875	2.613663673400879e-5	2.704361915588379	2.670003890991211	1.5944242477416992e-5	11	018
466	1.700279712677002	169.98785400390625	4.506111145019531e-5	412.5897216796875	82.27666473388672	1.0	406.5224914550781	85.58392333984375	3.236532211303711e-5	413.4531555175781	83.76168823242188	5.918741226196289e-5	11	018
467	423.26995849609375	79.8607177734375	0.6856033802032471	420.3584289550781	81.65199279785156	0.008987873792648315	648.1370239257812	314.7449035644531	4.711747169494629e-5	0.6633241176605225	168.7591552734375	3.796815872192383e-5	11	018
468	417.6477966308594	82.19328308105469	0.0006054937839508057	416.4524230957031	81.75067901611328	0.0038439929485321045	646.6653442382812	29.362350463867188	0.00016519427299499512	3.2562432289123535	477.46209716796875	2.1457672119140625e-5	11	018
469	4.76426362991333	148.0293426513672	0.00046825408935546875	414.5074157714844	83.25778198242188	0.0002906620502471924	647.6127319335938	28.188758850097656	4.76837158203125e-5	3.074443817138672	477.91748046875	5.716085433959961e-5	11	018
470	416.6915283203125	84.2746353149414	0.38002195954322815	416.0063781738281	85.02877807617188	0.0002886354923248291	646.95849609375	94.74839782714844	1.6957521438598633e-5	3.3561766147613525	478.0398254394531	1.7642974853515625e-5	11	018
471	415.9856262207031	82.79190063476562	0.957719087600708	413.5574951171875	84.47640991210938	0.9953705072402954	414.8431396484375	81.74913787841797	5.161762237548828e-5	409.0008544921875	84.92990112304688	2.8461217880249023e-5	11	018
472	413.28643798828125	83.52635955810547	0.00031191110610961914	3.584503173828125	1.8241286277770996	5.170702934265137e-5	646.6240234375	287.8014221191406	6.413459777832031e-5	3.1668264865875244	2.454214096069336	1.004338264465332e-5	11	018
473	415.8788757324219	83.82661437988281	0.018811076879501343	408.4242858886719	84.466552734375	0.9999997615814209	647.436279296875	138.70358276367188	5.760788917541504e-5	403.58172607421875	84.5207290649414	0.00010776519775390625	11	018
474	412.80950927734375	82.17335510253906	0.6075924634933472	3.275733709335327	2.0107781887054443	6.702542304992676e-5	645.7763671875	29.183637619018555	3.3527612686157227e-5	2.5756239891052246	2.4104933738708496	1.3142824172973633e-5	11	018
475	415.2000732421875	83.13123321533203	0.8168797492980957	409.45709228515625	85.04857635498047	0.6157671213150024	647.5236206054688	333.69329833984375	5.0902366638183594e-5	2.8320059776306152	2.840501070022583	1.946091651916504e-5	11	018
476	417.4557189941406	80.05520629882812	0.9999998211860657	418.37469482421875	83.10230255126953	0.006447046995162964	420.2846374511719	79.57281494140625	0.00011578202247619629	408.8001403808594	85.34187316894531	9.700655937194824e-5	11	018
477	416.08697509765625	83.60663604736328	0.9999794960021973	409.0304870605469	85.47563934326172	0.02236872911453247	414.7633361816406	83.16639709472656	0.00012639164924621582	418.5953674316406	87.9588623046875	5.310773849487305e-5	11	018
478	416.9884338378906	81.78948211669922	0.9811297655105591	410.0097351074219	83.52630615234375	0.05958437919616699	648.9385375976562	140.42291259765625	6.946921348571777e-5	407.9361267089844	85.28022003173828	5.033612251281738e-5	11	018
479	417.79205322265625	84.38691711425781	0.9717757105827332	413.3437805175781	87.3653564453125	0.9999961256980896	418.0207824707031	84.1063461303711	7.94529914855957e-5	405.8744812011719	93.46662902832031	6.079673767089844e-5	11	018
480	418.87451171875	83.26628875732422	0.9999903440475464	415.699951171875	86.10139465332031	0.995335042476654	419.8966369628906	82.2658462524414	9.888410568237305e-5	419.359619140625	88.40914916992188	5.08725643157959e-5	11	018
481	419.1665954589844	83.25218200683594	1.0	420.4184265136719	85.78795623779297	0.0014635920524597168	647.7120971679688	28.351266860961914	0.00011238455772399902	420.7375793457031	87.215576171875	3.796815872192383e-5	11	018
482	418.5273132324219	82.79493713378906	1.0	420.7010498046875	85.83856964111328	0.0008305609226226807	647.298583984375	29.297517776489258	8.32676887512207e-5	407.070556640625	87.31781768798828	4.6193599700927734e-5	11	018
483	418.5360412597656	83.2453842163086	1.0	420.4192199707031	86.00727081298828	0.0039508044719696045	421.13018798828125	82.20684051513672	6.064772605895996e-5	407.8423767089844	87.06914520263672	5.1021575927734375e-5	11	018
484	417.85650634765625	83.4744644165039	0.9999998807907104	416.502197265625	85.4750747680664	0.47334280610084534	419.9184265136719	82.40592956542969	9.247660636901855e-5	419.38836669921875	88.248291015625	4.0471553802490234e-5	11	018
485	418.96929931640625	83.79589080810547	1.0	420.7686767578125	86.82170867919922	0.0017664134502410889	647.3589477539062	335.74224853515625	7.084012031555176e-5	407.5457763671875	87.65071868896484	3.126263618469238e-5	11	018
486	418.4875793457031	83.07201385498047	0.9990420341491699	409.7241516113281	89.56925201416016	0.013518542051315308	646.9271850585938	315.1340026855469	8.544325828552246e-5	407.8306579589844	88.120361328125	2.333521842956543e-5	11	018
487	466.6610412597656	74.42794799804688	0.2828531861305237	411.35968017578125	71.20397186279297	0.4633958041667938	465.6418762207031	73.77627563476562	0.00013971328735351562	459.6532897949219	70.55553436279297	7.331371307373047e-5	11	018
488	407.05572509765625	62.832462310791016	0.9785740971565247	472.8225402832031	69.82540130615234	0.9995216131210327	410.2225646972656	61.661216735839844	9.381771087646484e-5	408.6108093261719	64.9569091796875	0.00010263919830322266	11	018
489	406.36065673828125	57.8402214050293	0.9999957084655762	478.9430847167969	67.29425811767578	0.9999994039535522	647.217041015625	319.5260925292969	9.378790855407715e-5	408.9725341796875	63.67732620239258	6.443262100219727e-5	11	018
490	405.3061218261719	54.9824104309082	1.0	484.3414001464844	63.443870544433594	0.9375844597816467	647.0958862304688	30.323272705078125	0.0001755356788635254	479.27423095703125	64.32254791259766	2.625584602355957e-5	11	018
491	403.6124267578125	50.36021423339844	1.0	488.2683410644531	61.51655578613281	0.01599210500717163	647.3778076171875	29.369382858276367	9.226799011230469e-5	489.8890075683594	63.97354507446289	4.4852495193481445e-5	11	018
492	401.1315002441406	50.09673309326172	1.0	489.1564025878906	63.177391052246094	0.01914811134338379	640.6515502929688	7.6699676513671875	3.5256147384643555e-5	424.9598693847656	3.7348480224609375	5.2034854888916016e-5	11	018
493	398.7041320800781	46.22883224487305	1.0	405.1963806152344	92.31497955322266	0.99982088804245	398.20172119140625	47.06511688232422	0.000205308198928833	407.6905517578125	93.99690246582031	0.00022235512733459473	11	018
494	397.5498352050781	40.55071258544922	1.0	404.1976318359375	92.08676147460938	0.9045580625534058	646.0452880859375	29.590465545654297	0.000735938549041748	425.57232666015625	3.7951159477233887	0.00012680888175964355	11	018
495	396.22833251953125	34.56955337524414	1.0	401.69775390625	81.45571899414062	0.9977282285690308	647.4566650390625	63.40705490112305	0.0003203153610229492	1.7143938541412354	163.8936309814453	8.681416511535645e-5	11	018
496	394.1256408691406	28.698406219482422	1.0	400.678955078125	82.41830444335938	0.9983449578285217	394.43572998046875	13.214883804321289	0.00040206313133239746	392.13055419921875	5.736293792724609	0.0032255053520202637	11	018
497	393.9685363769531	22.07033920288086	1.0	400.9400939941406	81.74937438964844	0.9905920028686523	388.2321472167969	9.210210800170898	0.0011759698390960693	379.8864440917969	5.8532304763793945	0.002558112144470215	11	018
498	394.3478698730469	14.357064247131348	1.0	403.2132568359375	5.222994327545166	0.002310812473297119	406.49932861328125	9.349260330200195	0.0019214749336242676	379.68316650390625	2.9606308937072754	0.00234106183052063	11	018
499	391.2352294921875	14.306478500366211	0.9995566606521606	389.4571533203125	14.674295425415039	0.0032494664192199707	388.5362548828125	8.227313041687012	0.0026638805866241455	380.81561279296875	4.343331336975098	0.003846287727355957	11	018
500	391.5871276855469	14.832023620605469	0.9999999403953552	402.1106262207031	4.975094795227051	0.001882404088973999	388.9791564941406	7.965815544128418	0.0014316439628601074	380.0296325683594	2.515590190887451	0.00220450758934021	11	018
501	390.7160339355469	12.06634521484375	1.0	401.5077819824219	5.090086936950684	0.002866685390472412	388.1153564453125	6.832591533660889	0.0016722381114959717	379.00408935546875	1.1284496784210205	0.0018521547317504883	11	018
502	390.8988342285156	16.008438110351562	0.9990057945251465	386.55645751953125	9.559864044189453	0.0007587969303131104	387.03497314453125	9.326333999633789	0.0009965002536773682	378.82373046875	4.033947467803955	0.0011794865131378174	11	018
503	391.10076904296875	21.817729949951172	0.00012770295143127441	5.6371965408325195	151.8665313720703	0.0011003315448760986	649.0487670898438	204.17759704589844	5.9723854064941406e-5	392.03961181640625	4.804585933685303	0.00011861324310302734	11	018
504	5.497598648071289	31.919170379638672	0.0001977384090423584	4.595483303070068	146.75901794433594	0.0010656118392944336	6.695486068725586	31.098770141601562	2.771615982055664e-5	4.542841911315918	29.66891860961914	4.8160552978515625e-5	11	018
505	0.05846571922302246	217.69151306152344	4.488229751586914e-5	1.9106178283691406	210.99058532714844	9.581446647644043e-5	647.18603515625	28.05323600769043	7.581710815429688e-5	2.789689779281616	2.822681427001953	1.958012580871582e-5	11	018
506	1.571254014968872	171.0479736328125	9.450316429138184e-5	5.2668609619140625	162.37457275390625	6.288290023803711e-5	648.219482421875	318.4840087890625	5.125999450683594e-5	4.149401664733887	477.2486572265625	1.2576580047607422e-5	11	018
507	2.2779712677001953	169.45611572265625	2.4110078811645508e-5	5.449015140533447	151.03224182128906	0.0009236037731170654	647.4703369140625	29.22695541381836	3.5315752029418945e-5	424.8403625488281	4.42141056060791	9.08970832824707e-6	11	018
508	6.039129734039307	482.6778564453125	7.328391075134277e-5	2.5356435775756836	146.2174072265625	0.00013211369514465332	646.4874877929688	94.64494323730469	1.2695789337158203e-5	3.0480387210845947	477.2107238769531	2.536177635192871e-5	11	018
509	2.4153006076812744	168.61048889160156	6.917119026184082e-5	3.6526098251342773	148.66177368164062	0.00027698278427124023	647.3231811523438	112.4247055053711	1.9431114196777344e-5	3.619201183319092	477.0678405761719	2.148747444152832e-5	11	018
510	4.981276512145996	156.19171142578125	0.0020238161087036133	4.607861518859863	149.8256072998047	0.00040990114212036133	649.0802612304688	208.51487731933594	4.1484832763671875e-5	2.2322072982788086	162.97976684570312	4.106760025024414e-5	11	018
511	5.5680341720581055	482.6703186035156	0.00011232495307922363	3.744839906692505	147.60243225097656	0.00043705105781555176	648.1390380859375	28.838855743408203	7.924437522888184e-5	3.3512864112854004	477.59326171875	4.9442052841186523e-5	11	018
512	405.9000549316406	34.69927215576172	0.0002894401550292969	3.5364437103271484	145.36781311035156	0.00014719367027282715	646.5586547851562	28.430198669433594	4.64320182800293e-5	426.20733642578125	4.971124172210693	1.7076730728149414e-5	11	018
513	405.8253173828125	35.1337890625	0.0003312826156616211	3.2597603797912598	148.81039428710938	0.0003968179225921631	645.4853515625	288.490966796875	2.664327621459961e-5	425.4103698730469	4.62150764465332	6.181001663208008e-5	11	018
514	407.38787841796875	33.59282302856445	0.9989569187164307	4.456005096435547	156.3479766845703	0.0001704394817352295	407.396240234375	33.61386489868164	0.00013703107833862305	2.743790626525879	477.1954650878906	3.6597251892089844e-5	11	018
515	406.794677734375	34.30775451660156	0.997697114944458	6.102717876434326	157.65853881835938	0.0018053948879241943	647.3123168945312	111.78147888183594	0.0003393590450286865	0.610572099685669	144.48655700683594	0.00010636448860168457	11	018
516	407.7253112792969	34.06633377075195	0.9999974966049194	405.7377014160156	35.44550704956055	0.00015726685523986816	407.7767028808594	34.14097595214844	0.0002320706844329834	411.2587585449219	7.044373512268066	5.65648078918457e-5	11	018
517	408.0810546875	34.049808502197266	0.9999995827674866	406.3215637207031	35.467552185058594	0.00033795833587646484	408.9176940917969	32.86152648925781	0.0002827644348144531	439.65289306640625	4.870545864105225	6.380677223205566e-5	11	018
518	408.12896728515625	34.04618453979492	0.9999998807907104	4.701999187469482	156.78753662109375	0.0034505128860473633	408.4339599609375	34.18070602416992	0.00018548965454101562	411.29327392578125	6.734330177307129	0.00011941790580749512	11	018
519	409.18463134765625	34.3400764465332	0.9999997615814209	406.9166259765625	36.10490798950195	0.00031685829162597656	408.9337158203125	33.725669860839844	0.0002129077911376953	397.1370849609375	33.29449462890625	6.192922592163086e-5	11	018
520	409.19915771484375	33.11640548706055	0.9999998807907104	406.8393249511719	34.91646957397461	0.0024563968181610107	409.34478759765625	32.561988830566406	0.0003116726875305176	396.64697265625	6.987276077270508	0.00015369057655334473	11	018
521	409.6752014160156	33.18373489379883	1.0	407.06048583984375	35.37822341918945	0.00043955445289611816	410.2143859863281	32.51101303100586	0.000293731689453125	410.54705810546875	6.665376663208008	0.00012615323066711426	11	018
522	409.3804626464844	33.63196563720703	1.0	3.6907942295074463	148.94252014160156	0.00045880675315856934	408.88055419921875	34.115501403808594	9.831786155700684e-5	395.8088684082031	6.583352088928223	9.244680404663086e-5	11	018
523	409.16552734375	34.7578010559082	1.0	4.957525253295898	148.42608642578125	0.002203524112701416	646.352783203125	94.92776489257812	0.0006482601165771484	439.8677062988281	4.270852088928223	6.473064422607422e-5	11	018
524	409.25238037109375	33.748416900634766	1.0	407.3667297363281	35.82661819458008	0.0007011294364929199	408.9406433105469	33.873573303222656	0.00018277764320373535	395.89068603515625	6.948740005493164	0.0001024007797241211	11	018
525	411.31787109375	33.952274322509766	1.0	4.165649890899658	149.0113525390625	0.0012376606464385986	411.03448486328125	31.68220329284668	7.024407386779785e-5	410.6546630859375	5.855945110321045	9.062886238098145e-5	11	018
526	410.0147399902344	34.339683532714844	1.0	415.65814208984375	37.916473388671875	0.00029709935188293457	409.1121520996094	33.81780242919922	0.00011751055717468262	395.9656677246094	7.006214141845703	6.136298179626465e-5	11	018
527	407.63214111328125	35.74994659423828	0.9687104821205139	7.225219249725342	481.8234558105469	6.783008575439453e-5	647.1101684570312	315.2582092285156	0.0001067817211151123	3.1619553565979004	477.6639099121094	3.319978713989258e-5	11	018
528	406.4344482421875	36.018348693847656	0.4503336548805237	4.778088569641113	148.60501098632812	0.0002548396587371826	646.6610717773438	30.087482452392578	1.1563301086425781e-5	3.5569043159484863	476.92828369140625	1.7255544662475586e-5	11	018
529	407.129150390625	38.84257888793945	0.00044852495193481445	6.951356410980225	480.427978515625	0.00018677115440368652	646.1305541992188	63.60325241088867	2.7805566787719727e-5	2.8120298385620117	476.8464050292969	2.2709369659423828e-5	11	018
530	411.28900146484375	36.3421745300293	0.986402690410614	3.1213674545288086	1.7909610271453857	7.316470146179199e-5	414.49725341796875	37.09811782836914	0.00015878677368164062	440.2056884765625	3.4311745166778564	6.523728370666504e-5	11	018
531	410.6287841796875	35.57878494262695	0.07722550630569458	3.504218101501465	147.4090118408203	7.304549217224121e-5	414.0818176269531	34.81725311279297	6.574392318725586e-5	439.920654296875	4.036792278289795	2.3543834686279297e-5	11	018
532	0.694183349609375	216.7307586669922	0.00012978911399841309	2.436062812805176	216.0460205078125	0.0004200935363769531	649.1353149414062	204.7252960205078	8.207559585571289e-5	2.7113447189331055	477.3993835449219	2.327561378479004e-5	11	018
533	416.61932373046875	31.99333381652832	0.9722986817359924	4.225849151611328	148.34567260742188	0.0007632970809936523	416.90106201171875	31.65741539001465	4.357099533081055e-5	440.7843933105469	4.422008037567139	0.0001068413257598877	11	018
534	418.5290832519531	29.907949447631836	1.0	417.36517333984375	34.39545440673828	0.00048601627349853516	414.5614013671875	10.921319961547852	7.268786430358887e-5	425.7309875488281	4.767205715179443	0.0001881420612335205	11	018
535	418.7790832519531	29.656705856323242	1.0	418.2084045410156	33.861236572265625	0.00032913684844970703	649.09375	196.78646850585938	0.0003904402256011963	412.0751953125	7.947307586669922	0.0005680620670318604	11	018
536	419.23822021484375	29.17694664001465	1.0	7.279497146606445	481.24615478515625	0.00019854307174682617	415.4983825683594	11.375659942626953	0.00013267993927001953	411.7684020996094	8.098146438598633	0.00031006336212158203	11	018
537	421.7079162597656	28.220666885375977	1.0	7.1105804443359375	479.87939453125	0.00016698241233825684	416.3540344238281	10.607368469238281	0.00021821260452270508	425.2533264160156	4.904104709625244	0.0005814135074615479	11	018
538	420.1463317871094	28.52728271484375	1.0	3.4033892154693604	147.30404663085938	0.0003465712070465088	415.46185302734375	10.511189460754395	0.00015735626220703125	411.99786376953125	7.802535533905029	0.0004993677139282227	11	018
539	422.5927734375	27.699377059936523	1.0	7.466830253601074	480.17498779296875	7.200241088867188e-5	647.935302734375	204.2809295654297	0.0003229379653930664	425.50286865234375	4.739565849304199	0.0005076825618743896	11	018
540	421.90618896484375	27.547664642333984	1.0	3.7450942993164062	147.34425354003906	0.00015243887901306152	648.9234619140625	203.2345428466797	0.00016686320304870605	425.67498779296875	4.573959827423096	0.000680088996887207	11	018
541	423.3205261230469	27.438756942749023	0.999975323677063	4.582110404968262	149.91062927246094	0.008598685264587402	425.9346008300781	13.061954498291016	0.00011727213859558105	425.57476806640625	5.698222637176514	0.0012025833129882812	11	018
542	423.6449279785156	26.784868240356445	0.9999998807907104	1.6423845291137695	212.0017852783203	0.00038436055183410645	425.7855224609375	12.599981307983398	0.00020879507064819336	425.4026794433594	4.7370710372924805	0.0012178421020507812	11	018
543	423.7663269042969	26.9014892578125	1.0	4.2012715339660645	148.35919189453125	0.0007964968681335449	425.8963317871094	13.15374755859375	0.00027361512184143066	424.40887451171875	4.404196739196777	0.0013822615146636963	11	018
544	423.58905029296875	27.984861373901367	0.9999994039535522	5.190951347351074	159.9281005859375	0.00030243396759033203	426.3099670410156	12.53377914428711	0.00019222497940063477	426.1163024902344	5.52756929397583	0.0011641383171081543	11	018
545	421.8105163574219	27.86496925354004	1.0	419.5195007324219	33.392967224121094	0.00011923909187316895	425.5224609375	12.608373641967773	0.00016891956329345703	424.9101867675781	4.921178340911865	0.0008495748043060303	11	018
546	422.87542724609375	27.38059425354004	0.9999998807907104	427.0574951171875	7.999366760253906	0.00014024972915649414	426.1551513671875	13.060744285583496	0.00028389692306518555	425.1708679199219	5.396476745605469	0.0015804469585418701	11	018
547	421.85931396484375	26.527488708496094	0.9999998807907104	3.4432997703552246	146.72764587402344	0.00025275349617004395	425.3952331542969	12.689971923828125	0.00017175078392028809	425.55657958984375	4.758456230163574	0.0011896491050720215	11	018
548	421.95928955078125	27.22376251220703	1.0	2.1369194984436035	145.81460571289062	0.00011792778968811035	425.2125549316406	12.497879981994629	0.00019255280494689941	425.1817626953125	4.137975215911865	0.0008392632007598877	11	018
