# Supplementary material for: An automated feeding system for the African killifish reveals the impact of diet on lifespan and allows scalable assessment of associative learning
Source: eLife. 2022 Nov 10;11:e69008. doi: 10.7554/eLife.69008 (PMC9788828; doi:10.7554/eLife.69008)
Supplement: Figure 6—source data 2. [file elife-69008-fig6-data2.zip › Training Trajectories/t14_REC002DLC_resnet50_TrainAllTheThingsJun28shuffle1_1030000.csv]

bodyparts_coords	fishhead_x	fishhead_y	fishhead_likelihood	fishtail_x	fishtail_y	fishtail_likelihood	redlight_x	redlight_y	redlight_likelihood	fooddrop_x	fooddrop_y	fooddrop_likelihood	fishnum	recordingnum
0	103.39221954345703	327.7306823730469	0.02804693579673767	150.9323272705078	288.2834167480469	1.0	537.0253295898438	215.1933135986328	0.0015494823455810547	142.71177673339844	289.977294921875	0.00014278292655944824	14	002
1	148.51553344726562	290.50238037109375	0.9999842643737793	151.06593322753906	291.1965026855469	0.9676127433776855	536.5822143554688	215.71240234375	0.005981862545013428	139.3614959716797	292.781494140625	5.093216896057129e-5	14	002
2	143.57687377929688	293.8528747558594	0.9999991655349731	146.21629333496094	292.02764892578125	0.00724416971206665	536.1830444335938	215.76939392089844	0.00024014711380004883	141.50143432617188	289.721923828125	2.872943878173828e-5	14	002
3	136.3621368408203	294.10687255859375	0.8600234985351562	136.65628051757812	294.2461853027344	0.00024458765983581543	535.9763793945312	214.9315948486328	0.00024947524070739746	122.150390625	299.4834899902344	1.2665987014770508e-5	14	002
4	108.75202178955078	319.5239562988281	1.633167266845703e-5	5.413880348205566	479.27203369140625	1.7464160919189453e-5	537.3601684570312	215.22328186035156	3.1381845474243164e-5	169.7805938720703	5.846019744873047	2.384185791015625e-6	14	002
5	104.53425598144531	313.1701354980469	8.13901424407959e-5	126.34082794189453	322.18902587890625	0.00011229515075683594	537.5736083984375	215.73524475097656	0.002239525318145752	185.72755432128906	5.891056060791016	1.4662742614746094e-5	14	002
6	3.325031280517578	481.4502258300781	2.2172927856445312e-5	5.817913055419922	478.861083984375	1.2934207916259766e-5	537.5729370117188	216.09632873535156	9.366869926452637e-5	186.747314453125	7.248876094818115	4.947185516357422e-6	14	002
7	3.282358407974243	481.0569152832031	3.039836883544922e-5	5.110858917236328	478.4205627441406	2.422928810119629e-5	536.9445190429688	215.79241943359375	0.002022773027420044	185.49423217773438	6.022187232971191	4.231929779052734e-6	14	002
8	3.075179100036621	481.48443603515625	5.8531761169433594e-5	5.105620384216309	478.69329833984375	3.707408905029297e-5	536.7351684570312	215.64857482910156	0.00018981099128723145	185.96311950683594	7.113585948944092	2.771615982055664e-6	14	002
9	3.5483193397521973	481.3947448730469	3.3468008041381836e-5	5.623718738555908	478.6810607910156	1.0132789611816406e-5	537.5559692382812	215.17971801757812	0.0014995932579040527	186.64239501953125	6.637685775756836	1.6391277313232422e-6	14	002
10	3.7589364051818848	481.4130554199219	3.8057565689086914e-5	5.493461608886719	478.30908203125	1.4126300811767578e-5	536.4680786132812	213.64471435546875	1.8328428268432617e-5	185.2066192626953	6.940082550048828	1.8775463104248047e-6	14	002
11	3.0763301849365234	481.8620300292969	6.377696990966797e-5	5.347589492797852	479.00537109375	6.580352783203125e-5	5.65244722366333	481.4344482421875	3.9637088775634766e-6	185.54742431640625	6.232810020446777	4.798173904418945e-6	14	002
12	3.7734017372131348	481.84222412109375	3.457069396972656e-5	5.810402870178223	479.45355224609375	1.3619661331176758e-5	536.0744018554688	215.67759704589844	0.00020334124565124512	170.8654022216797	6.944157600402832	2.2351741790771484e-6	14	002
13	3.3874452114105225	481.689697265625	6.666779518127441e-5	647.0487060546875	386.35479736328125	1.7881393432617188e-5	537.0349731445312	215.9492645263672	0.00109022855758667	185.81495666503906	6.838100433349609	4.887580871582031e-6	14	002
14	3.542529344558716	482.0361328125	1.2218952178955078e-5	646.5066528320312	384.56829833984375	6.0498714447021484e-6	534.9755859375	215.31002807617188	0.0009761154651641846	154.54849243164062	6.869784355163574	1.4901161193847656e-6	14	002
15	5.145613670349121	463.5984191894531	9.000301361083984e-6	5.009975433349609	479.0945739746094	4.32133674621582e-6	535.31103515625	213.6781768798828	2.586841583251953e-5	186.48033142089844	6.917727470397949	4.380941390991211e-6	14	002
16	3.4643707275390625	482.15484619140625	1.341104507446289e-5	4.52230167388916	479.08770751953125	3.3080577850341797e-6	537.0762939453125	215.34365844726562	0.0002047717571258545	186.17205810546875	7.57679557800293	2.562999725341797e-6	14	002
17	3.7135188579559326	482.3089294433594	7.528066635131836e-5	645.3134765625	396.31884765625	2.73287296295166e-5	536.4846801757812	215.07725524902344	0.0007239580154418945	0.4475677013397217	476.1918640136719	1.341104507446289e-6	14	002
18	2.9944374561309814	481.89215087890625	3.316998481750488e-5	646.2206420898438	385.77716064453125	1.4662742614746094e-5	535.9927978515625	215.25704956054688	0.001336812973022461	186.00306701660156	5.945809364318848	1.7285346984863281e-6	14	002
19	3.44081974029541	482.2564392089844	6.657838821411133e-5	4.343654155731201	479.4608459472656	2.9593706130981445e-5	536.6728515625	214.93881225585938	0.00015738606452941895	-0.027528762817382812	476.1214599609375	1.4901161193847656e-6	14	002
20	3.3575947284698486	482.77001953125	0.00010514259338378906	5.119942665100098	480.037109375	4.1157007217407227e-5	536.7330932617188	215.8705596923828	0.0003503859043121338	185.7550506591797	5.860618591308594	7.033348083496094e-6	14	002
21	135.87135314941406	294.25152587890625	0.5734192132949829	137.08990478515625	295.3735046386719	0.0023447275161743164	138.18699645996094	295.838134765625	5.1856040954589844e-5	125.70836639404297	292.4017333984375	2.5510787963867188e-5	14	002
22	2.6714587211608887	482.54425048828125	1.3262033462524414e-5	647.26416015625	383.5940246582031	2.1636486053466797e-5	534.7128295898438	214.61158752441406	3.0040740966796875e-5	186.46095275878906	5.87696647644043	2.205371856689453e-6	14	002
23	3.6228396892547607	482.4936828613281	9.933114051818848e-5	646.6633911132812	386.4908752441406	5.841255187988281e-5	536.6170043945312	215.7974395751953	0.013834595680236816	185.19525146484375	6.565410614013672	4.738569259643555e-6	14	002
24	3.3544936180114746	482.4454345703125	6.666779518127441e-5	4.057804107666016	479.0050354003906	2.130866050720215e-5	536.8189697265625	215.74278259277344	0.0004337430000305176	185.45265197753906	6.090795516967773	6.079673767089844e-6	14	002
25	2.692037582397461	482.5556945800781	2.4139881134033203e-5	4.337216377258301	478.9185791015625	3.072619438171387e-5	536.541259765625	215.06593322753906	5.9723854064941406e-5	185.49722290039062	5.639490127563477	9.268522262573242e-6	14	002
26	137.6222381591797	296.47613525390625	0.8196450471878052	4.73529052734375	478.9439697265625	1.6957521438598633e-5	536.2531127929688	215.11341857910156	0.002025038003921509	143.43592834472656	288.299072265625	5.27501106262207e-6	14	002
27	136.52333068847656	296.3710632324219	0.008465558290481567	506.0908508300781	198.39730834960938	0.00011450052261352539	508.247802734375	197.0608367919922	1.0	507.0743408203125	196.45254516601562	0.0005766451358795166	14	002
28	139.0220947265625	292.1233215332031	0.9999246597290039	137.46395874023438	293.36480712890625	0.00023001432418823242	508.144775390625	196.85214233398438	1.0	505.69708251953125	197.40692138671875	0.0007936060428619385	14	002
29	137.96861267089844	292.8447265625	0.021279126405715942	506.2570495605469	198.6033172607422	0.00014734268188476562	508.4052734375	196.8150634765625	1.0	505.6549377441406	198.03472900390625	0.0007644891738891602	14	002
30	509.227294921875	199.6456298828125	0.00016164779663085938	505.57135009765625	197.62513732910156	0.00020366907119750977	507.43194580078125	196.1011505126953	1.0	506.69427490234375	198.04124450683594	0.0006548166275024414	14	002
31	154.19363403320312	314.422607421875	0.9995741844177246	156.83648681640625	308.0943908691406	0.0017450451850891113	507.9169921875	196.56021118164062	1.0	505.46856689453125	197.49765014648438	0.0012369155883789062	14	002
32	156.9541778564453	312.4038391113281	0.9999998211860657	165.9386444091797	303.01177978515625	0.002810150384902954	507.97674560546875	196.3976593017578	1.0	153.73104858398438	318.84320068359375	0.0014996230602264404	14	002
33	157.9376220703125	312.3166198730469	1.0	167.22128295898438	302.7882995605469	0.0008631646633148193	508.7305603027344	195.99925231933594	1.0	154.3753662109375	319.3868408203125	0.0009326934814453125	14	002
34	156.95477294921875	313.85638427734375	0.9998633861541748	166.39678955078125	297.70233154296875	0.020966768264770508	508.60723876953125	196.4275360107422	1.0	153.54795837402344	319.6832275390625	0.0013285577297210693	14	002
35	157.97671508789062	313.43170166015625	0.9999998807907104	168.55699157714844	301.58380126953125	0.002338111400604248	507.6810302734375	196.52938842773438	1.0	154.16506958007812	320.8572692871094	0.002074688673019409	14	002
36	158.0602264404297	312.8287353515625	1.0	167.70973205566406	303.3709411621094	0.0010671913623809814	507.7273254394531	196.53854370117188	1.0	153.5572052001953	319.7092590332031	0.004257678985595703	14	002
37	157.0592803955078	311.3599853515625	1.0	167.93666076660156	302.8272705078125	0.0007019340991973877	507.9711608886719	196.45895385742188	1.0	505.4453125	197.55078125	0.0008421242237091064	14	002
38	158.4766387939453	309.9692687988281	0.9999996423721313	167.47671508789062	301.568359375	0.0006121695041656494	507.9975891113281	196.5175018310547	1.0	152.19496154785156	319.89862060546875	0.002283453941345215	14	002
39	157.14706420898438	310.96221923828125	0.9999993443489075	167.61500549316406	301.5297546386719	0.0011586248874664307	508.5019836425781	196.5218505859375	1.0	152.43556213378906	319.7601623535156	0.0013612210750579834	14	002
40	159.15765380859375	310.2989196777344	1.0	166.69004821777344	303.18499755859375	0.00028836727142333984	508.0962829589844	196.3936767578125	1.0	505.7559814453125	196.99436950683594	0.0013654232025146484	14	002
41	158.4862518310547	309.60162353515625	1.0	505.7869567871094	197.9193115234375	0.0001627206802368164	507.84661865234375	196.64511108398438	1.0	154.46543884277344	318.5438232421875	0.0007053911685943604	14	002
42	156.01332092285156	308.5994567871094	1.0	506.04266357421875	198.10951232910156	0.0002835094928741455	507.9546813964844	196.54917907714844	1.0	505.6346435546875	197.12599182128906	0.0013758838176727295	14	002
43	156.32882690429688	309.2914733886719	1.0	505.9207763671875	198.38157653808594	0.00022524595260620117	507.9311218261719	196.79933166503906	1.0	505.638427734375	197.62652587890625	0.0009431242942810059	14	002
44	157.24737548828125	311.65631103515625	1.0	505.8323059082031	198.01100158691406	0.00021457672119140625	507.46905517578125	196.55084228515625	1.0	153.47354125976562	320.0372009277344	0.0015202760696411133	14	002
45	158.4144287109375	311.8860168457031	1.0	506.0335693359375	198.8380584716797	0.0001881420612335205	508.1409606933594	197.26443481445312	1.0	154.67755126953125	320.01275634765625	0.0011457502841949463	14	002
46	158.35943603515625	310.9397277832031	1.0	506.0993957519531	197.9312286376953	0.00010251998901367188	508.3173522949219	196.65859985351562	1.0	153.5502166748047	320.4418640136719	0.0022296905517578125	14	002
47	159.13003540039062	311.6615295410156	1.0	144.9092254638672	277.58203125	0.9851543307304382	508.28375244140625	196.41143798828125	1.0	154.9244842529297	320.62518310546875	0.001402348279953003	14	002
48	158.87518310546875	310.9659423828125	1.0	147.48497009277344	276.3701477050781	0.02391660213470459	507.8936462402344	196.72337341308594	1.0	154.2779998779297	319.81549072265625	0.0018771886825561523	14	002
49	160.0996856689453	310.9383239746094	1.0	148.32899475097656	272.5577392578125	0.9995990991592407	508.5218505859375	196.36932373046875	1.0	505.681396484375	197.04446411132812	0.0006844997406005859	14	002
50	158.96360778808594	306.2572021484375	0.999314546585083	146.7764434814453	281.4769287109375	0.0026031434535980225	508.12762451171875	196.15322875976562	1.0	505.5185852050781	197.1914520263672	0.0009526312351226807	14	002
51	142.1826629638672	293.388427734375	0.9886472225189209	158.98886108398438	289.7663879394531	0.002886831760406494	507.9476318359375	196.622802734375	1.0	505.58953857421875	197.4232940673828	0.0010835230350494385	14	002
52	172.04774475097656	292.1730651855469	0.9999957084655762	506.0446472167969	198.41143798828125	0.0002492368221282959	508.6610107421875	196.5321502685547	1.0	505.6257019042969	197.61509704589844	0.00102272629737854	14	002
53	177.48802185058594	281.3958740234375	0.9999997615814209	177.96665954589844	281.7471923828125	0.005257993936538696	507.87921142578125	196.3438262939453	1.0	505.5359191894531	197.2720947265625	0.001153022050857544	14	002
54	178.37176513671875	278.9678039550781	1.0	145.32699584960938	312.9015197753906	0.0007067322731018066	507.58099365234375	196.7856903076172	1.0	505.5023193359375	197.37599182128906	0.0012508034706115723	14	002
55	179.387451171875	276.6688232421875	1.0	139.08433532714844	326.0707702636719	0.0421624481678009	507.830078125	196.7116241455078	1.0	505.4397888183594	197.58853149414062	0.0009545981884002686	14	002
56	178.76986694335938	275.4199523925781	1.0	138.8611297607422	323.47711181640625	0.9997063875198364	507.9976806640625	196.1405487060547	1.0	505.8938903808594	197.0110626220703	0.0008454024791717529	14	002
57	178.59027099609375	275.3921813964844	1.0	142.2549591064453	325.6643371582031	0.9999948143959045	507.26104736328125	196.5342559814453	1.0	505.63836669921875	197.20697021484375	0.001313716173171997	14	002
58	178.61573791503906	274.9330139160156	1.0	146.1728057861328	324.6889953613281	0.4328007698059082	508.38934326171875	197.04443359375	1.0	505.498779296875	197.86151123046875	0.0013165175914764404	14	002
59	177.0985107421875	274.4867858886719	1.0	147.97898864746094	327.720458984375	0.9941481947898865	507.8672180175781	196.6356964111328	1.0	505.7399597167969	197.3682403564453	0.0008251667022705078	14	002
60	177.05372619628906	274.8135986328125	1.0	149.4464111328125	327.4085998535156	0.9540600776672363	507.99078369140625	196.9026641845703	1.0	505.49273681640625	197.68243408203125	0.0011880695819854736	14	002
61	177.1999969482422	274.89984130859375	1.0	148.89895629882812	326.5374450683594	0.12335208058357239	508.6779479980469	196.4035186767578	1.0	505.68255615234375	197.23565673828125	0.0008029341697692871	14	002
62	176.9513397216797	274.94268798828125	1.0	152.48678588867188	328.2794494628906	0.9994715452194214	508.6365051269531	196.3883514404297	1.0	505.7169189453125	197.2214813232422	0.0007680058479309082	14	002
63	177.66976928710938	275.2803039550781	1.0	149.29977416992188	326.1557922363281	0.7644954323768616	508.2038879394531	196.86477661132812	1.0	505.51983642578125	197.51377868652344	0.0008320808410644531	14	002
64	177.92149353027344	274.5826416015625	1.0	151.157470703125	323.78790283203125	0.06785538792610168	507.7734680175781	196.83274841308594	1.0	505.2878112792969	197.55056762695312	0.000908195972442627	14	002
65	175.9222412109375	274.179443359375	1.0	150.7630615234375	325.123291015625	0.8582977056503296	508.541259765625	196.55804443359375	1.0	505.695556640625	197.6627197265625	0.0010124444961547852	14	002
66	176.55531311035156	274.485595703125	1.0	149.90318298339844	325.1158142089844	0.7306605577468872	507.7483215332031	196.01499938964844	1.0	506.75140380859375	198.0515899658203	0.0007171034812927246	14	002
67	176.57513427734375	275.2337341308594	1.0	152.0888671875	322.311767578125	0.7878851890563965	507.6929016113281	196.1248779296875	1.0	505.50421142578125	196.75701904296875	0.000766366720199585	14	002
68	177.9565887451172	274.2953186035156	1.0	153.0612335205078	323.4955139160156	0.7699913382530212	508.2604064941406	197.0608673095703	1.0	506.9972229003906	196.3533935546875	0.0005643367767333984	14	002
69	177.2241973876953	274.5839538574219	1.0	153.7153778076172	323.4412841796875	0.9809861779212952	508.376708984375	196.6574249267578	1.0	505.9019775390625	197.19241333007812	0.0008611977100372314	14	002
70	177.77137756347656	274.6115417480469	1.0	153.65521240234375	324.0957946777344	0.015646040439605713	507.7669982910156	196.66009521484375	1.0	505.419921875	197.0839385986328	0.0012057125568389893	14	002
71	178.2756805419922	274.87200927734375	1.0	153.67056274414062	324.9334716796875	0.44941169023513794	508.2065734863281	196.3086395263672	1.0	505.5760803222656	197.22628784179688	0.0006671547889709473	14	002
72	177.66529846191406	275.17645263671875	1.0	155.76690673828125	327.70672607421875	0.523373007774353	508.3525695800781	196.54095458984375	1.0	505.61859130859375	197.48951721191406	0.0010247528553009033	14	002
73	178.224853515625	274.9574279785156	1.0	154.00294494628906	327.7344970703125	0.012863337993621826	508.1008605957031	196.09397888183594	0.9999999403953552	505.8149719238281	196.74591064453125	0.000751882791519165	14	002
74	177.72145080566406	274.65966796875	1.0	154.4651641845703	327.08758544921875	0.9646851420402527	508.3740539550781	196.39158630371094	1.0	505.66412353515625	197.28280639648438	0.0006558895111083984	14	002
75	177.292236328125	274.5141906738281	1.0	159.1041259765625	331.1919250488281	0.06815972924232483	508.42706298828125	196.41134643554688	1.0	505.7447814941406	196.95167541503906	0.0009275674819946289	14	002
76	176.78025817871094	275.71502685546875	1.0	155.4481964111328	326.79620361328125	0.24387383460998535	507.5645446777344	196.86477661132812	1.0	505.30194091796875	197.48043823242188	0.0008426308631896973	14	002
77	176.81161499023438	275.29241943359375	1.0	154.48580932617188	326.9664001464844	0.6948413252830505	507.7310791015625	196.5560760498047	1.0	505.7064514160156	197.12461853027344	0.0011740028858184814	14	002
78	176.31195068359375	274.54864501953125	1.0	153.85452270507812	328.1636962890625	0.17770779132843018	508.5664367675781	196.8149871826172	1.0	505.81134033203125	197.7512664794922	0.0008211135864257812	14	002
79	177.73019409179688	273.9246826171875	1.0	154.67825317382812	326.7098693847656	0.9818198084831238	508.17877197265625	196.78196716308594	1.0	505.57196044921875	197.88922119140625	0.0009770989418029785	14	002
80	176.65380859375	273.58953857421875	1.0	154.99636840820312	324.4365234375	0.9213923215866089	508.0697021484375	196.94029235839844	1.0	505.2444152832031	197.70928955078125	0.0009324252605438232	14	002
81	175.79209899902344	274.8149719238281	1.0	157.65115356445312	325.7272033691406	0.9999954700469971	507.878173828125	196.35145568847656	1.0	505.36248779296875	197.0314178466797	0.000701218843460083	14	002
82	176.46583557128906	273.3536682128906	1.0	158.0754852294922	325.5995788574219	0.9992794990539551	508.4172058105469	196.74734497070312	1.0	505.596923828125	197.60557556152344	0.0007854700088500977	14	002
83	177.08993530273438	273.72698974609375	0.9998982548713684	157.61407470703125	324.2863464355469	0.997882604598999	506.96875	196.7239532470703	1.0	505.8197937011719	195.89768981933594	0.0005752742290496826	14	002
84	180.15785217285156	270.6051330566406	1.0	152.91677856445312	318.5127868652344	0.9222494959831238	507.2840576171875	196.12013244628906	1.0	505.5633544921875	197.0745086669922	0.000637739896774292	14	002
85	187.10740661621094	266.99188232421875	1.0	158.9124755859375	320.61090087890625	0.9947856664657593	507.58343505859375	196.53924560546875	1.0	505.49169921875	197.11148071289062	0.0011904537677764893	14	002
86	192.8892364501953	263.453857421875	1.0	158.33404541015625	319.07464599609375	0.9990987181663513	507.885009765625	196.36851501464844	1.0	505.529052734375	197.16201782226562	0.0006946027278900146	14	002
87	197.46876525878906	258.5005187988281	1.0	161.43263244628906	322.0930480957031	0.7452982068061829	508.7632751464844	196.39976501464844	1.0	505.9170227050781	196.85325622558594	0.000957101583480835	14	002
88	201.2041778564453	254.91456604003906	1.0	163.70779418945312	322.2886047363281	0.9972485303878784	507.7304382324219	196.26431274414062	1.0	506.5907287597656	195.1318817138672	0.0005439221858978271	14	002
89	204.4005126953125	254.9987335205078	1.0	165.36070251464844	317.1293029785156	0.9999978542327881	507.2850646972656	196.42501831054688	1.0	506.6363220214844	198.32444763183594	0.001077026128768921	14	002
90	206.15768432617188	254.56678771972656	1.0	165.2689208984375	315.6874694824219	1.0	508.2647705078125	196.66004943847656	1.0	507.1678466796875	198.462646484375	0.0007720887660980225	14	002
91	207.69149780273438	251.85462951660156	1.0	165.79470825195312	313.3821105957031	1.0	508.05047607421875	196.15667724609375	1.0	505.7892761230469	196.8408203125	0.0008164346218109131	14	002
92	209.144287109375	252.46359252929688	1.0	163.97616577148438	317.6173400878906	0.9585556983947754	507.7581481933594	196.80995178222656	1.0	505.60552978515625	197.5362548828125	0.00093841552734375	14	002
93	212.7622528076172	251.79318237304688	1.0	161.30970764160156	324.1335754394531	0.09559699892997742	507.882080078125	196.69129943847656	1.0	505.630859375	197.3567657470703	0.0015771687030792236	14	002
94	218.4670867919922	256.01898193359375	1.0	217.8933868408203	259.8158264160156	0.0161454975605011	508.7648010253906	196.96563720703125	1.0	505.6522216796875	197.72384643554688	0.0008385777473449707	14	002
95	225.64878845214844	261.1504821777344	1.0	228.6421356201172	263.4703674316406	0.0004419982433319092	508.0240173339844	196.7310791015625	1.0	505.5428466796875	197.44140625	0.0009099841117858887	14	002
96	230.95883178710938	262.18890380859375	1.0	180.52175903320312	285.3667297363281	0.9999998211860657	507.24224853515625	196.3083038330078	1.0	505.43402099609375	196.9603271484375	0.0012710094451904297	14	002
97	235.64077758789062	265.26171875	1.0	182.88143920898438	279.9408874511719	0.9999942779541016	507.7735290527344	196.6759796142578	1.0	505.5159912109375	197.43423461914062	0.0011251270771026611	14	002
98	238.830322265625	264.7279357910156	1.0	178.65487670898438	283.27459716796875	1.0	507.6946716308594	196.76165771484375	1.0	505.355224609375	197.3894805908203	0.0009547173976898193	14	002
99	241.621337890625	264.0303955078125	1.0	177.38955688476562	280.9372863769531	1.0	507.799560546875	196.71389770507812	1.0	505.364990234375	197.53712463378906	0.0009082555770874023	14	002
100	242.40199279785156	265.02117919921875	1.0	180.92433166503906	274.59100341796875	0.9999502897262573	507.4423828125	196.3720245361328	1.0	506.8636474609375	198.31832885742188	0.0013600587844848633	14	002
101	243.43202209472656	264.5356750488281	1.0	505.90625	198.30235290527344	0.00025197863578796387	508.2737731933594	196.88462829589844	1.0	505.46697998046875	197.37637329101562	0.001669466495513916	14	002
102	244.37193298339844	263.6487121582031	1.0	183.72097778320312	272.10394287109375	0.13037621974945068	508.21173095703125	196.64010620117188	1.0	505.45806884765625	197.50347900390625	0.0009168386459350586	14	002
103	245.7496337890625	264.1379699707031	1.0	184.18185424804688	271.91717529296875	0.020771950483322144	508.1328125	196.16566467285156	1.0	505.6524963378906	196.7000732421875	0.0008186697959899902	14	002
104	248.28170776367188	271.95306396484375	0.9708423614501953	194.55776977539062	269.8403625488281	0.9919565916061401	507.010009765625	195.8061981201172	1.0	506.020263671875	194.73521423339844	0.0008936822414398193	14	002
105	256.6435241699219	278.7579345703125	0.0019375979900360107	203.36517333984375	264.2032470703125	0.9999994039535522	508.0953369140625	196.4488525390625	1.0	505.94061279296875	197.38124084472656	0.000928044319152832	14	002
106	270.3760681152344	280.6865234375	0.9182297587394714	205.525390625	257.74822998046875	1.0	507.9388122558594	196.20260620117188	1.0	505.6181335449219	197.0780029296875	0.0006692111492156982	14	002
107	275.1725158691406	285.40447998046875	0.6331364512443542	204.67652893066406	251.6903839111328	1.0	508.1132507324219	196.11776733398438	1.0	506.8847351074219	195.09738159179688	0.0004544556140899658	14	002
108	281.4678955078125	286.14263916015625	0.9999988079071045	210.4086456298828	250.88320922851562	1.0	507.5782775878906	197.0087127685547	1.0	506.4999694824219	196.444091796875	0.0009268224239349365	14	002
109	281.72979736328125	286.2471008300781	0.9999914169311523	213.6602325439453	248.1499786376953	1.0	507.4955749511719	196.88906860351562	1.0	505.35418701171875	197.81781005859375	0.0012013912200927734	14	002
110	280.6842041015625	287.4452209472656	0.9968347549438477	214.7328338623047	245.3561248779297	1.0	508.7951965332031	196.36412048339844	1.0	505.79962158203125	197.39215087890625	0.001025557518005371	14	002
111	282.4237976074219	285.84930419921875	1.0	216.64854431152344	244.3706512451172	1.0	508.7013854980469	196.08155822753906	1.0	506.19317626953125	196.95176696777344	0.0008355379104614258	14	002
112	283.0418701171875	286.1927185058594	0.9999998807907104	216.90780639648438	245.1365966796875	0.7852144241333008	507.8260498046875	196.60731506347656	1.0	505.5235595703125	197.19041442871094	0.0005638599395751953	14	002
113	281.6094665527344	285.5048522949219	0.9999988079071045	216.4245147705078	245.26663208007812	0.9999996423721313	508.3923034667969	196.76129150390625	1.0	505.49652099609375	197.58584594726562	0.0009906589984893799	14	002
114	282.5984802246094	287.07373046875	0.9999886751174927	216.74398803710938	246.28280639648438	0.9999999403953552	507.96337890625	196.19064331054688	1.0	505.57904052734375	197.04864501953125	0.0006964504718780518	14	002
115	283.3065490722656	286.53277587890625	0.9999896287918091	217.21810913085938	247.55592346191406	0.9999998807907104	507.8289794921875	196.6741485595703	1.0	505.4836120605469	197.36512756347656	0.001206517219543457	14	002
116	283.6910705566406	286.2264709472656	0.9999998807907104	219.48756408691406	250.1331024169922	0.9999997615814209	508.3893127441406	196.67794799804688	1.0	505.69781494140625	197.26954650878906	0.0011185705661773682	14	002
117	283.58514404296875	286.2672119140625	1.0	220.5647735595703	249.7498779296875	0.9999998211860657	507.8795166015625	196.709716796875	1.0	505.46417236328125	197.59909057617188	0.0009355843067169189	14	002
118	286.5013732910156	285.2576904296875	1.0	227.70022583007812	248.58436584472656	1.0	508.79833984375	196.20843505859375	1.0	505.84234619140625	197.13143920898438	0.0009444057941436768	14	002
119	291.2606201171875	280.3262939453125	0.9999979734420776	232.29579162597656	244.1473388671875	0.9996558427810669	507.668212890625	196.17828369140625	1.0	506.4609375	195.06976318359375	0.000572890043258667	14	002
120	302.5016174316406	281.2622985839844	0.9999998807907104	236.46910095214844	257.41357421875	0.9999691247940063	507.6424865722656	196.3196563720703	1.0	505.30767822265625	196.94851684570312	0.0006701648235321045	14	002
121	310.3002624511719	281.41302490234375	1.0	240.71356201171875	261.8697509765625	1.0	507.13555908203125	196.7996063232422	1.0	506.0445251464844	196.11984252929688	0.0008593499660491943	14	002
122	316.0525207519531	281.46429443359375	0.9999998807907104	243.3890838623047	260.99566650390625	1.0	508.0391540527344	196.6444854736328	0.9999999403953552	505.533447265625	197.36854553222656	0.0009795725345611572	14	002
123	317.0018005371094	281.1370849609375	1.0	246.06973266601562	256.6591491699219	1.0	508.62518310546875	196.74732971191406	1.0	505.4993591308594	197.73077392578125	0.0009934306144714355	14	002
124	318.8274230957031	280.5922546386719	1.0	248.86550903320312	255.81378173828125	1.0	507.32806396484375	196.71087646484375	1.0	505.41192626953125	197.2480926513672	0.0009409189224243164	14	002
125	318.2991027832031	281.196533203125	0.9999998807907104	249.1722412109375	254.71051025390625	1.0	507.7470397949219	196.27731323242188	1.0	505.66046142578125	196.8070831298828	0.000775456428527832	14	002
126	318.158935546875	281.6042785644531	0.9999997615814209	249.16720581054688	255.53224182128906	0.9999998807907104	508.1070556640625	196.36573791503906	1.0	505.81793212890625	197.10740661621094	0.0011439621448516846	14	002
127	318.73486328125	282.6426086425781	0.9999992251396179	249.35110473632812	256.1368103027344	1.0	507.7844543457031	196.4574432373047	1.0	505.5027770996094	197.35455322265625	0.000618278980255127	14	002
128	318.6268615722656	282.5750427246094	0.9999997615814209	250.3552703857422	255.8810577392578	1.0	507.6504821777344	196.56590270996094	1.0	506.7535095214844	198.2900848388672	0.0007590949535369873	14	002
129	318.2855224609375	282.270751953125	0.9999992251396179	250.46200561523438	257.36981201171875	1.0	507.8504638671875	196.36053466796875	0.9999999403953552	505.7017822265625	197.1517791748047	0.0010110437870025635	14	002
130	319.0688781738281	282.36773681640625	1.0	248.52207946777344	256.3099365234375	0.9999996423721313	507.8367919921875	196.9314727783203	1.0	505.4759521484375	197.5977020263672	0.0010927319526672363	14	002
131	318.192138671875	281.858642578125	1.0	248.61355590820312	257.2540283203125	1.0	507.3929443359375	196.46630859375	0.9999999403953552	506.29339599609375	195.4365234375	0.0006715059280395508	14	002
132	318.18450927734375	281.9285888671875	1.0	248.3928985595703	257.2046813964844	0.9999997615814209	508.12451171875	196.5378875732422	1.0	505.5657958984375	197.22813415527344	0.0008049309253692627	14	002
133	318.8144226074219	281.7834167480469	1.0	249.83859252929688	259.656005859375	0.9999961853027344	507.7921447753906	196.09918212890625	1.0	506.6813659667969	195.22557067871094	0.0005504190921783447	14	002
134	318.31329345703125	281.87939453125	0.9999998807907104	249.86688232421875	259.455322265625	1.0	508.898681640625	196.20481872558594	1.0	507.7095642089844	198.2635955810547	0.0007307827472686768	14	002
135	318.9830017089844	281.2220764160156	1.0	251.545654296875	260.96063232421875	1.0	508.09503173828125	197.00685119628906	1.0	505.7029724121094	197.4061737060547	0.0009371042251586914	14	002
136	319.66107177734375	281.2665710449219	1.0	250.6867218017578	261.62091064453125	1.0	508.5691223144531	197.08241271972656	1.0	505.71673583984375	197.755126953125	0.0012640655040740967	14	002
137	320.19482421875	281.5810241699219	1.0	250.77601623535156	261.94940185546875	1.0	508.31683349609375	196.77247619628906	1.0	505.6242980957031	197.8271942138672	0.0012178122997283936	14	002
138	319.9458312988281	281.78466796875	1.0	249.20321655273438	261.1393737792969	0.9993042945861816	507.9682922363281	195.9138641357422	1.0	505.9004821777344	196.7303924560547	0.0007728636264801025	14	002
139	319.5210266113281	282.0871276855469	1.0	251.5989227294922	263.2336730957031	0.9999184608459473	507.88848876953125	196.38595581054688	1.0	506.88067626953125	198.42190551757812	0.0009838342666625977	14	002
140	319.5747375488281	281.518310546875	1.0	251.6667938232422	263.4485168457031	1.0	507.8551940917969	196.54037475585938	1.0	506.5345153808594	195.44615173339844	0.0005716085433959961	14	002
141	319.62158203125	281.3534240722656	1.0	253.73748779296875	263.187744140625	1.0	507.7955322265625	196.85867309570312	1.0	505.36663818359375	197.4755096435547	0.0007058978080749512	14	002
142	319.1844482421875	282.1769714355469	1.0	254.7406768798828	262.95880126953125	1.0	508.0003662109375	196.6757049560547	1.0	506.8400573730469	195.84510803222656	0.000606834888458252	14	002
143	320.76849365234375	281.81170654296875	1.0	251.5254669189453	262.78228759765625	1.0	508.0793151855469	196.4480438232422	1.0	505.552734375	197.1728057861328	0.0006309449672698975	14	002
144	319.7510070800781	281.8710632324219	1.0	250.47259521484375	262.65350341796875	0.9999999403953552	508.29388427734375	196.51524353027344	1.0	505.7814025878906	197.3558807373047	0.0008656084537506104	14	002
145	319.67706298828125	281.60906982421875	1.0	249.3934326171875	264.703369140625	0.9999998211860657	508.0829162597656	196.37705993652344	1.0	505.8269958496094	197.03807067871094	0.0006473362445831299	14	002
146	320.4051818847656	281.4242858886719	1.0	251.0129852294922	263.1513366699219	0.9999998211860657	507.9377746582031	196.86598205566406	1.0	505.4805908203125	197.62576293945312	0.0008169114589691162	14	002
147	319.77056884765625	282.1656188964844	1.0	253.0790557861328	264.2294921875	0.9999998807907104	507.7156982421875	196.70361328125	1.0	505.4181823730469	197.4458465576172	0.0010784268379211426	14	002
148	324.7854309082031	277.7239685058594	1.0	256.094970703125	264.2125549316406	0.9999997615814209	508.3670349121094	196.8100128173828	1.0	505.5232849121094	197.73342895507812	0.0007096529006958008	14	002
149	333.4018859863281	273.17864990234375	1.0	265.78851318359375	255.8182830810547	0.9999992847442627	508.22998046875	196.9849395751953	1.0	507.091552734375	196.27337646484375	0.0008383691310882568	14	002
150	345.0924987792969	270.7081604003906	1.0	273.2016296386719	273.39483642578125	0.9999997615814209	508.0223388671875	196.7666015625	1.0	505.7312927246094	197.5151824951172	0.0012922286987304688	14	002
151	353.8743896484375	268.79266357421875	1.0	276.90045166015625	275.0896301269531	1.0	508.016357421875	196.5806884765625	1.0	505.51763916015625	197.5401611328125	0.0006897151470184326	14	002
152	364.2904968261719	265.5904235839844	0.9999998807907104	282.609130859375	271.20599365234375	0.23047778010368347	508.16143798828125	196.24935913085938	1.0	505.8460998535156	197.31231689453125	0.0009305179119110107	14	002
153	368.9442443847656	266.25970458984375	0.9999982118606567	290.26953125	273.4121398925781	1.0	508.8852233886719	197.19883728027344	1.0	507.431396484375	196.2736053466797	0.0005480051040649414	14	002
154	378.87677001953125	267.2182922363281	0.9999983310699463	301.3989562988281	272.4700012207031	1.0	508.4023132324219	197.4883575439453	1.0	506.86029052734375	196.99700927734375	0.0004487931728363037	14	002
155	386.34197998046875	265.80535888671875	1.0	305.94390869140625	264.5567321777344	1.0	509.3169250488281	196.6884765625	1.0	506.1138916015625	197.82424926757812	0.000680774450302124	14	002
156	391.6206359863281	265.5875244140625	0.9999998807907104	307.37481689453125	259.51458740234375	1.0	508.5927429199219	196.61558532714844	1.0	505.63018798828125	197.67144775390625	0.0005698502063751221	14	002
157	393.3530578613281	265.38427734375	1.0	310.48968505859375	255.2162322998047	1.0	508.36651611328125	196.31280517578125	1.0	310.07958984375	255.91702270507812	0.0006024539470672607	14	002
158	394.9828796386719	264.5178527832031	1.0	309.3148193359375	253.15147399902344	1.0	508.58966064453125	196.72837829589844	1.0	507.1654052734375	198.5415496826172	0.0005609691143035889	14	002
159	395.5824279785156	263.2420654296875	1.0	311.6282958984375	249.1021728515625	1.0	508.6962890625	196.3885498046875	1.0	507.3546142578125	195.29710388183594	0.0005469024181365967	14	002
160	396.5472412109375	263.96905517578125	1.0	312.8203430175781	248.71971130371094	1.0	508.77496337890625	196.88108825683594	1.0	505.6814270019531	197.8460235595703	0.000532001256942749	14	002
161	397.2200622558594	263.8500671386719	1.0	313.63360595703125	248.6975555419922	1.0	508.9540710449219	196.50100708007812	1.0	506.019287109375	197.8321990966797	0.0005526244640350342	14	002
162	397.1891174316406	264.9819030761719	1.0	312.71014404296875	247.4333038330078	1.0	508.5632629394531	196.68411254882812	1.0	507.1490783691406	195.63072204589844	0.0005156993865966797	14	002
163	399.4090881347656	263.91644287109375	1.0	314.6018371582031	246.9906463623047	1.0	508.4285583496094	195.8859405517578	1.0	507.2610778808594	194.59286499023438	0.000459134578704834	14	002
164	404.26556396484375	260.7887878417969	1.0	325.2855224609375	246.8520965576172	1.0	508.0356140136719	196.47915649414062	1.0	505.35888671875	197.59262084960938	0.0005730390548706055	14	002
165	417.35919189453125	259.0250244140625	1.0	329.463134765625	241.76771545410156	1.0	509.1250915527344	196.4714813232422	1.0	507.58575439453125	198.42823791503906	0.0006152093410491943	14	002
166	429.4407653808594	255.1869354248047	0.9999978542327881	338.8501281738281	254.78884887695312	0.2085357904434204	508.7146911621094	196.51742553710938	1.0	507.28546142578125	195.16995239257812	0.0005671679973602295	14	002
167	469.67364501953125	253.43179321289062	0.999741792678833	339.8869323730469	261.6612243652344	0.9996672868728638	509.0992736816406	196.34848022460938	1.0	507.677978515625	198.30198669433594	0.0005575716495513916	14	002
168	468.739013671875	253.46864318847656	0.9995682239532471	344.23211669921875	260.9801025390625	0.9999969005584717	508.718505859375	195.9364471435547	1.0	507.4041442871094	197.96006774902344	0.0004634261131286621	14	002
169	422.5806579589844	254.83377075195312	0.9999670386314392	346.6790771484375	259.90576171875	0.9999998807907104	508.80120849609375	195.74163818359375	1.0	507.5939025878906	194.19859313964844	0.00045540928840637207	14	002
170	421.3368835449219	252.45233154296875	0.9999517798423767	345.21893310546875	257.4555358886719	0.0055692195892333984	507.9962463378906	196.40760803222656	1.0	506.72821044921875	195.1155242919922	0.0005991160869598389	14	002
171	427.4314880371094	242.3404541015625	1.0	431.9653015136719	243.19448852539062	0.0005644559860229492	508.7938232421875	195.92185974121094	1.0	507.66241455078125	194.45753479003906	0.0005567371845245361	14	002
172	426.4980163574219	235.42874145507812	0.9999998807907104	431.6199645996094	236.8485870361328	0.00030797719955444336	509.4239807128906	195.6695098876953	1.0	506.3443603515625	196.66363525390625	0.000794142484664917	14	002
173	426.2485046386719	229.80703735351562	1.0	360.2686462402344	260.9521789550781	0.0015344023704528809	509.15753173828125	196.21075439453125	1.0	506.24127197265625	197.0235137939453	0.0010238885879516602	14	002
174	423.68194580078125	222.04762268066406	1.0	354.9075622558594	267.509765625	0.9999777674674988	508.4691467285156	195.6648406982422	1.0	507.5941467285156	194.18048095703125	0.0006747841835021973	14	002
175	421.83380126953125	217.6725616455078	1.0	355.7447204589844	266.3716125488281	1.0	508.3892517089844	196.40293884277344	1.0	506.0325622558594	196.96624755859375	0.000697791576385498	14	002
176	420.52978515625	213.94761657714844	1.0	359.7850646972656	268.6280212402344	0.9999074339866638	508.3877868652344	196.0081787109375	1.0	507.4645080566406	194.4420166015625	0.0005592107772827148	14	002
177	421.1416015625	212.14720153808594	1.0	352.5028381347656	270.6197204589844	0.9999514818191528	508.2070617675781	195.7564239501953	1.0	507.1489562988281	194.28627014160156	0.000610649585723877	14	002
178	419.8526611328125	210.94740295410156	1.0	349.4190979003906	271.60296630859375	1.0	508.14862060546875	195.88739013671875	1.0	507.21820068359375	194.29954528808594	0.0006738603115081787	14	002
179	423.57373046875	207.1078643798828	1.0	350.53253173828125	260.7403259277344	1.0	508.4431457519531	195.95542907714844	1.0	505.9249572753906	196.68115234375	0.0008580982685089111	14	002
180	424.6334533691406	202.8248748779297	1.0	349.3662109375	253.23690795898438	0.9999996423721313	508.2532958984375	196.0805206298828	1.0	350.82177734375	253.84133911132812	0.0010752975940704346	14	002
181	425.5319519042969	197.7509002685547	1.0	369.8664245605469	247.47068786621094	0.004050940275192261	508.4716796875	196.3971710205078	1.0	507.52752685546875	194.75404357910156	0.0005210638046264648	14	002
182	425.05499267578125	193.46421813964844	1.0	365.8603210449219	249.12203979492188	0.999950647354126	507.8310852050781	196.2501220703125	1.0	507.0032653808594	194.7978973388672	0.0003496706485748291	14	002
183	425.83135986328125	190.92970275878906	1.0	363.4953308105469	250.6117401123047	0.9998074173927307	507.8348693847656	196.4927978515625	1.0	506.8896789550781	195.1136474609375	0.0004228353500366211	14	002
184	425.5837707519531	189.2232208251953	1.0	359.7392272949219	252.28663635253906	0.999577522277832	507.7000427246094	196.0455322265625	1.0	506.61053466796875	194.5463104248047	0.00028461217880249023	14	002
185	425.8802185058594	188.22012329101562	1.0	362.2099914550781	247.6708526611328	0.6013349294662476	508.4197082519531	195.3795166015625	1.0	507.2562255859375	193.7229461669922	0.0003863871097564697	14	002
186	427.1678161621094	184.68141174316406	1.0	370.57928466796875	245.91249084472656	0.9999515414237976	507.92962646484375	195.5875244140625	1.0	506.7994384765625	193.93490600585938	0.0004036128520965576	14	002
187	426.26690673828125	180.77938842773438	1.0	370.4387512207031	246.85072326660156	1.0	508.2084655761719	195.46031188964844	1.0	506.9064636230469	194.01954650878906	0.00030028820037841797	14	002
188	425.3380126953125	174.7994384765625	1.0	372.9776916503906	238.7314453125	0.9999936819076538	507.9720458984375	196.31678771972656	1.0	505.3083801269531	197.73048400878906	0.00042170286178588867	14	002
189	424.5547180175781	170.47007751464844	1.0	368.8382873535156	234.50918579101562	0.9996031522750854	507.9165954589844	196.32765197753906	1.0	504.9098205566406	197.42311096191406	0.0002887845039367676	14	002
190	424.6380615234375	165.8156280517578	1.0	369.8112487792969	237.46151733398438	0.7587783336639404	508.5016784667969	196.4261474609375	1.0	505.53582763671875	197.54019165039062	0.0004890859127044678	14	002
191	425.776123046875	162.2371368408203	1.0	369.9858703613281	234.81739807128906	0.999963641166687	508.779052734375	196.61648559570312	1.0	505.6365966796875	197.24757385253906	0.0003541111946105957	14	002
192	426.140869140625	158.91647338867188	1.0	371.9622497558594	226.90602111816406	1.0	508.1012878417969	196.00827026367188	1.0	506.7583312988281	194.48780822753906	0.00029608607292175293	14	002
193	426.68646240234375	156.69529724121094	1.0	369.77593994140625	225.15805053710938	1.0	508.80645751953125	195.9375	1.0	507.5381774902344	194.63648986816406	0.00038939714431762695	14	002
194	426.51434326171875	154.75035095214844	1.0	368.45343017578125	219.90699768066406	1.0	508.3476867675781	195.91993713378906	1.0	507.174560546875	194.6211700439453	0.00040018558502197266	14	002
195	425.30194091796875	152.01809692382812	1.0	366.99798583984375	219.65542602539062	1.0	508.79046630859375	196.44374084472656	1.0	505.64593505859375	197.638427734375	0.0004989206790924072	14	002
196	424.89788818359375	150.22662353515625	1.0	369.4388122558594	213.7692413330078	0.9999996423721313	508.4402160644531	195.85696411132812	1.0	505.673095703125	196.977294921875	0.0004838109016418457	14	002
197	425.1880798339844	147.6416778564453	1.0	370.2635498046875	208.71449279785156	0.6029218435287476	508.2425231933594	195.60951232910156	1.0	507.38848876953125	194.68251037597656	0.00040143728256225586	14	002
198	425.7099304199219	143.7733612060547	1.0	366.7060546875	205.1890869140625	0.9999586343765259	508.3923034667969	196.30569458007812	1.0	505.2887268066406	197.7436981201172	0.0004163682460784912	14	002
199	426.5468444824219	140.56112670898438	1.0	367.23333740234375	204.07545471191406	0.9999998211860657	508.28717041015625	196.06301879882812	1.0	505.2771911621094	197.05389404296875	0.00042557716369628906	14	002
200	424.5008544921875	139.46290588378906	1.0	367.18951416015625	202.2779541015625	0.999998927116394	507.8021545410156	196.26776123046875	1.0	505.4218444824219	197.3573760986328	0.0003689229488372803	14	002
201	424.5927429199219	136.7440185546875	1.0	369.64794921875	188.2327880859375	0.9999999403953552	508.3209228515625	196.43907165527344	1.0	507.270263671875	195.21092224121094	0.0005582869052886963	14	002
202	424.5690002441406	134.6079559326172	1.0	369.5201110839844	185.64959716796875	0.9999997019767761	508.1108093261719	196.18357849121094	1.0	505.4006652832031	197.54737854003906	0.0006556510925292969	14	002
203	424.4465637207031	131.7458953857422	1.0	365.9585876464844	186.25108337402344	0.9999929666519165	507.90966796875	195.96328735351562	1.0	505.6473083496094	197.4596405029297	0.0007845759391784668	14	002
204	425.2754821777344	128.72811889648438	1.0	366.41839599609375	185.75668334960938	0.9999987483024597	508.489990234375	196.01747131347656	1.0	505.7561340332031	197.29110717773438	0.0006186366081237793	14	002
205	422.7869873046875	128.46212768554688	1.0	367.39990234375	182.58261108398438	0.9999999403953552	508.1962585449219	196.15968322753906	1.0	505.5455627441406	197.18295288085938	0.0009166598320007324	14	002
206	424.32550048828125	127.44792938232422	1.0	367.8602294921875	178.2509307861328	0.9999998807907104	507.74346923828125	196.57110595703125	1.0	505.44146728515625	197.43360900878906	0.0007954537868499756	14	002
207	427.5384826660156	128.24388122558594	0.9999879598617554	366.8781433105469	178.35379028320312	0.9978141784667969	508.40155029296875	196.38613891601562	1.0	505.7046813964844	197.07212829589844	0.0007440745830535889	14	002
208	422.1834411621094	129.51185607910156	0.9988449215888977	506.30322265625	198.11940002441406	0.00013005733489990234	508.3753967285156	196.535888671875	1.0	505.56646728515625	197.5881805419922	0.0008484125137329102	14	002
209	465.7878112792969	141.4019775390625	0.4108734428882599	367.9481506347656	162.1437225341797	0.00014781951904296875	507.91192626953125	196.56686401367188	1.0	505.4902648925781	197.56858825683594	0.0005924403667449951	14	002
210	467.3199157714844	141.23980712890625	0.01932486891746521	506.3204040527344	198.42410278320312	0.00018456578254699707	508.3427429199219	196.69691467285156	1.0	505.7409362792969	197.55029296875	0.0011168420314788818	14	002
211	509.5151062011719	199.83926391601562	0.00013777613639831543	506.0479431152344	198.22752380371094	0.00012981891632080078	507.93218994140625	196.64112854003906	1.0	505.4718017578125	197.6582489013672	0.0007086396217346191	14	002
212	357.3194885253906	162.61508178710938	0.007790207862854004	359.3110656738281	161.34288024902344	0.6231628656387329	508.1352844238281	196.4620819091797	1.0	505.6261901855469	197.5681915283203	0.0010198354721069336	14	002
213	430.7018127441406	132.3028106689453	0.0236797034740448	357.8699035644531	159.4442138671875	0.6065393686294556	508.19989013671875	196.1684112548828	1.0	505.7263488769531	197.037109375	0.0007552504539489746	14	002
214	466.8756103515625	136.49143981933594	0.9767909646034241	353.7018127441406	158.795654296875	0.3108873963356018	508.8719787597656	196.320068359375	1.0	505.8465270996094	196.95579528808594	0.000956118106842041	14	002
215	466.4405212402344	134.3260040283203	0.7983239889144897	506.2991027832031	198.6964569091797	0.00022742152214050293	508.79656982421875	197.2196044921875	1.0	505.6512145996094	197.90994262695312	0.001146465539932251	14	002
216	469.03338623046875	135.97581481933594	0.9999732971191406	358.73931884765625	149.19334411621094	0.9520635604858398	508.37432861328125	196.53953552246094	1.0	505.5787658691406	197.55545043945312	0.0007876753807067871	14	002
217	461.86224365234375	129.77297973632812	0.0005008876323699951	506.2450256347656	197.60821533203125	0.00010976195335388184	508.2595520019531	196.00494384765625	1.0	505.6341552734375	197.02867126464844	0.0007762014865875244	14	002
218	465.6809387207031	133.7205352783203	0.999997615814209	505.9778747558594	197.68472290039062	0.0001283884048461914	508.4836120605469	196.30447387695312	1.0	507.24835205078125	198.46005249023438	0.0006839632987976074	14	002
219	429.26715087890625	129.49778747558594	0.9999654293060303	429.2434997558594	131.22601318359375	0.0001690685749053955	508.3505859375	196.01966857910156	1.0	505.7626037597656	196.8046875	0.0007888972759246826	14	002
220	467.6431579589844	131.55081176757812	0.9964488744735718	364.7135925292969	144.50270080566406	0.0007207095623016357	508.37225341796875	196.89871215820312	1.0	505.4620361328125	197.39590454101562	0.0008594393730163574	14	002
221	432.5480041503906	128.69981384277344	0.297135591506958	371.5788879394531	137.80035400390625	0.0005442500114440918	508.6382751464844	197.27955627441406	1.0	505.25048828125	197.89761352539062	0.0008723735809326172	14	002
222	428.7562255859375	128.77099609375	0.00036075711250305176	506.1851806640625	198.02932739257812	0.00015735626220703125	507.71588134765625	196.41915893554688	1.0	505.44970703125	197.160888671875	0.0007593035697937012	14	002
223	432.5353088378906	129.1698455810547	0.14376381039619446	368.0614929199219	140.5805206298828	0.9999077916145325	508.07977294921875	196.3202362060547	1.0	505.6689147949219	197.1128387451172	0.0006632804870605469	14	002
224	433.8346252441406	128.92160034179688	0.9999998807907104	381.6624450683594	132.82713317871094	0.9571391344070435	507.9609680175781	196.00314331054688	1.0	505.6120910644531	196.93589782714844	0.0007953345775604248	14	002
225	372.5621032714844	137.3395538330078	0.003902137279510498	375.9135437011719	134.04449462890625	0.9999563097953796	507.7182312011719	196.52764892578125	1.0	505.60888671875	197.12765502929688	0.0013646185398101807	14	002
226	433.2215881347656	129.4270477294922	0.9999463558197021	368.0489501953125	134.2284698486328	1.0	508.11541748046875	196.49278259277344	1.0	505.5171813964844	197.36399841308594	0.0008868575096130371	14	002
227	434.99847412109375	145.09165954589844	0.9999998807907104	384.40521240234375	121.44140625	0.9999960660934448	508.55560302734375	196.2568817138672	1.0	505.9355773925781	197.08935546875	0.000997781753540039	14	002
228	438.5987854003906	154.49728393554688	1.0	383.8269348144531	114.24132537841797	1.0	507.8323974609375	196.8113250732422	1.0	505.4299621582031	197.7333526611328	0.0006557703018188477	14	002
229	438.6697692871094	157.11155700683594	1.0	383.27410888671875	109.60247802734375	0.9999995231628418	507.62127685546875	196.57110595703125	1.0	505.2993469238281	197.5526885986328	0.0007655620574951172	14	002
230	435.7653503417969	158.75669860839844	1.0	380.9200439453125	109.00167083740234	0.9999940395355225	507.9869079589844	196.1669921875	1.0	505.5752868652344	197.18527221679688	0.0006438791751861572	14	002
231	438.0923156738281	168.35763549804688	1.0	505.8703918457031	197.84327697753906	8.45491886138916e-5	507.7025451660156	196.41888427734375	1.0	506.8609313964844	195.01690673828125	0.0004373788833618164	14	002
232	436.3331298828125	180.27151489257812	1.0	386.78265380859375	101.34120178222656	1.0	507.65203857421875	196.27365112304688	1.0	505.63909912109375	197.17396545410156	0.0009521245956420898	14	002
233	430.6764831542969	177.09866333007812	1.0	385.8150634765625	99.4082260131836	1.0	506.87347412109375	196.13963317871094	1.0	505.96905517578125	194.74986267089844	0.0005981624126434326	14	002
234	429.1340637207031	173.77496337890625	1.0	381.3100891113281	89.67193603515625	0.9999920129776001	506.85986328125	196.72080993652344	1.0	505.6038513183594	197.7303924560547	0.0006715655326843262	14	002
235	428.0356140136719	171.53697204589844	1.0	378.7336120605469	90.02754211425781	0.9999998807907104	507.3124084472656	196.6696014404297	1.0	505.72528076171875	197.73428344726562	0.001161038875579834	14	002
236	428.3466491699219	169.46047973632812	1.0	382.6500244140625	82.51839447021484	1.0	507.1979064941406	195.952880859375	1.0	505.7635192871094	197.35833740234375	0.000558018684387207	14	002
237	428.45989990234375	168.0344696044922	1.0	380.9708557128906	79.37032318115234	1.0	507.5508728027344	196.03292846679688	1.0	505.6370544433594	197.2611083984375	0.0007308721542358398	14	002
238	428.2750549316406	167.6936492919922	1.0	377.26336669921875	76.26728820800781	0.9999998211860657	507.7588806152344	196.14007568359375	1.0	506.1619567871094	197.27806091308594	0.0006955862045288086	14	002
239	425.951416015625	165.0277099609375	1.0	376.1255187988281	72.29347229003906	0.9999998807907104	507.3815612792969	196.0117645263672	1.0	505.9369201660156	197.299072265625	0.0008198022842407227	14	002
240	424.14117431640625	163.19049072265625	1.0	375.5301818847656	71.63262939453125	0.9999985694885254	508.20245361328125	196.68148803710938	1.0	506.0552673339844	197.95074462890625	0.0007106661796569824	14	002
241	423.99481201171875	162.52394104003906	1.0	374.1461181640625	69.91178131103516	0.9998049736022949	508.142333984375	196.1299285888672	1.0	505.8410949707031	197.11688232421875	0.00044721364974975586	14	002
242	425.1343688964844	163.3778839111328	1.0	375.98468017578125	71.10806274414062	1.0	507.70318603515625	196.57472229003906	1.0	505.7028503417969	197.37515258789062	0.0005807578563690186	14	002
243	422.50274658203125	164.49029541015625	1.0	376.1244201660156	75.78350830078125	1.0	507.64990234375	196.3209228515625	1.0	505.80792236328125	197.00709533691406	0.0006747543811798096	14	002
244	424.6811828613281	167.5758819580078	1.0	374.8596496582031	73.09137725830078	0.9999998807907104	507.7684020996094	196.3779754638672	1.0	505.7810974121094	197.18130493164062	0.0006301701068878174	14	002
245	425.8846130371094	168.73191833496094	1.0	373.1056213378906	71.57952880859375	0.9999998807907104	506.99835205078125	196.41639709472656	1.0	505.74249267578125	197.59829711914062	0.0005268454551696777	14	002
246	425.6687927246094	169.31214904785156	1.0	368.784912109375	68.49064636230469	0.9999960660934448	507.22369384765625	196.0520477294922	1.0	505.72406005859375	197.3119354248047	0.00042322278022766113	14	002
247	424.1109619140625	173.39828491210938	1.0	370.0135192871094	76.33233642578125	0.9999979138374329	507.2083740234375	196.2619171142578	1.0	505.6685791015625	197.69895935058594	0.0004811584949493408	14	002
248	423.3734436035156	175.97796630859375	1.0	369.2037048339844	72.18612670898438	1.0	507.43353271484375	196.3608856201172	1.0	505.5335388183594	197.7187957763672	0.0007387697696685791	14	002
249	423.1091003417969	178.9833221435547	1.0	370.38250732421875	73.24474334716797	0.9999998807907104	507.2486877441406	196.2911376953125	1.0	505.75927734375	197.66603088378906	0.00035944581031799316	14	002
250	423.6143798828125	178.26101684570312	1.0	369.0254821777344	69.6830062866211	1.0	507.5343322753906	196.1575927734375	1.0	505.8586730957031	197.36807250976562	0.0006064772605895996	14	002
251	423.4261474609375	178.61891174316406	1.0	369.0937805175781	71.56302642822266	0.10260668396949768	507.3287353515625	195.6269073486328	1.0	506.3311462402344	194.50379943847656	0.00044289231300354004	14	002
252	422.988525390625	178.44996643066406	1.0	368.9281311035156	72.30992889404297	0.9999642968177795	507.36883544921875	195.788330078125	1.0	505.9373474121094	197.2742919921875	0.0005290210247039795	14	002
253	423.1541442871094	180.3425750732422	1.0	371.41619873046875	72.04383850097656	1.0	506.9632568359375	195.55909729003906	1.0	506.06982421875	194.44476318359375	0.00037997961044311523	14	002
254	424.1189880371094	179.81008911132812	1.0	369.164794921875	73.32135772705078	0.9999982118606567	507.1172790527344	195.77978515625	1.0	505.8243103027344	196.72186279296875	0.0006072521209716797	14	002
255	424.4761962890625	179.01133728027344	1.0	369.9910583496094	76.7203140258789	0.9999998807907104	507.2689514160156	195.90257263183594	1.0	506.0464782714844	197.0862579345703	0.0008363723754882812	14	002
256	424.96453857421875	179.6774139404297	1.0	371.3326416015625	76.98174285888672	0.9999997615814209	507.42596435546875	195.90838623046875	1.0	506.0606994628906	197.34471130371094	0.000730663537979126	14	002
257	424.0903625488281	181.310791015625	1.0	370.5731506347656	79.90547180175781	0.9999992847442627	507.1559143066406	196.30221557617188	1.0	505.8152770996094	197.37693786621094	0.0004930198192596436	14	002
258	423.4870910644531	184.50234985351562	1.0	370.9151611328125	82.30806732177734	0.9999996423721313	507.0765380859375	195.68914794921875	1.0	506.0535583496094	196.71473693847656	0.0006407499313354492	14	002
259	424.9645080566406	183.59095764160156	1.0	504.60565185546875	201.32736206054688	0.00022360682487487793	507.16607666015625	196.3267364501953	1.0	506.0054016113281	197.0272674560547	0.0007828474044799805	14	002
260	425.6631164550781	182.56878662109375	1.0	377.35888671875	105.20560455322266	0.7080658674240112	506.645263671875	196.22105407714844	1.0	505.6820983886719	194.8745574951172	0.0003134012222290039	14	002
261	426.9017333984375	179.92820739746094	1.0	506.37249755859375	197.56500244140625	0.00020134449005126953	507.4950866699219	195.89466857910156	1.0	506.10791015625	196.803466796875	0.0009019970893859863	14	002
262	427.17987060546875	181.13824462890625	1.0	373.6878356933594	112.9939956665039	0.6382849216461182	506.8974304199219	196.344482421875	1.0	505.67919921875	197.07762145996094	0.0006985366344451904	14	002
263	427.20263671875	181.61827087402344	1.0	376.3161926269531	112.34982299804688	0.9999995231628418	507.4288635253906	195.63870239257812	1.0	506.2693786621094	196.90748596191406	0.0004773736000061035	14	002
264	426.44598388671875	184.72039794921875	1.0	378.2636413574219	121.44835662841797	0.9980754852294922	507.10595703125	196.19378662109375	1.0	505.6544189453125	197.234619140625	0.00036984682083129883	14	002
265	426.2269592285156	184.83966064453125	1.0	375.0505676269531	112.16118621826172	0.9996606111526489	507.0622863769531	196.18856811523438	1.0	505.8040466308594	197.14309692382812	0.00042435526847839355	14	002
266	426.06884765625	186.21681213378906	1.0	377.2850646972656	113.052734375	0.9999997019767761	507.24334716796875	196.39404296875	0.9999999403953552	505.909423828125	197.48057556152344	0.00042134523391723633	14	002
267	426.55145263671875	188.3194580078125	1.0	376.166748046875	117.40913391113281	1.0	507.3594970703125	196.25071716308594	1.0	425.8273620605469	195.08184814453125	0.00048232078552246094	14	002
268	425.59991455078125	189.76303100585938	1.0	375.49090576171875	118.78955078125	0.9999999403953552	507.03179931640625	196.0382843017578	1.0	505.51806640625	196.97979736328125	0.00030753016471862793	14	002
269	423.36773681640625	195.35655212402344	1.0	375.0652160644531	120.8480453491211	0.9999959468841553	507.3089294433594	196.20849609375	1.0	505.6556396484375	197.16455078125	0.00045096874237060547	14	002
270	423.7168884277344	197.14649963378906	1.0	382.3213195800781	127.91703796386719	0.9999940991401672	507.2220764160156	195.90577697753906	1.0	506.0096130371094	197.02496337890625	0.0004927515983581543	14	002
271	424.36932373046875	200.24163818359375	1.0	386.0436096191406	133.09600830078125	1.0	507.1574401855469	195.66311645507812	1.0	505.6572570800781	196.7141571044922	0.0004795491695404053	14	002
272	423.6010437011719	203.32614135742188	1.0	385.3872375488281	137.77049255371094	0.9999703168869019	507.2481384277344	195.96310424804688	1.0	505.71295166015625	196.99024963378906	0.0006886422634124756	14	002
273	427.0802917480469	206.4744110107422	1.0	379.9078369140625	138.45016479492188	1.0	507.6247253417969	195.75341796875	1.0	505.7452392578125	197.1188507080078	0.0006329715251922607	14	002
274	428.47357177734375	209.5230712890625	1.0	376.1534729003906	136.1754913330078	1.0	507.3294677734375	195.8787078857422	1.0	505.56243896484375	196.88165283203125	0.0005238056182861328	14	002
275	430.1423645019531	211.3634033203125	1.0	374.034912109375	135.25550842285156	1.0	507.1929931640625	196.2353515625	1.0	504.81842041015625	197.58724975585938	0.00046053528785705566	14	002
276	431.8557434082031	215.49961853027344	1.0	375.1860656738281	135.34579467773438	1.0	507.34173583984375	195.18035888671875	1.0	505.631103515625	196.5328369140625	0.0005452334880828857	14	002
277	433.566650390625	217.30821228027344	1.0	377.15008544921875	140.21713256835938	1.0	507.5692443847656	195.6125030517578	1.0	505.5611572265625	196.9712371826172	0.0005471706390380859	14	002
278	433.10089111328125	220.1707000732422	1.0	375.4266357421875	137.5696563720703	1.0	507.70550537109375	195.8471221923828	1.0	506.6451110839844	198.285400390625	0.00034746527671813965	14	002
279	432.3362121582031	221.7194366455078	1.0	375.2002868652344	136.38851928710938	1.0	507.20404052734375	196.42459106445312	1.0	504.7161560058594	197.79388427734375	0.0005315244197845459	14	002
280	432.20050048828125	221.15127563476562	1.0	376.0221252441406	136.577392578125	1.0	507.44757080078125	195.73159790039062	1.0	505.5802917480469	197.05418395996094	0.0005868077278137207	14	002
281	431.72210693359375	224.5933074951172	1.0	376.6749267578125	137.89967346191406	0.9999998807907104	507.21978759765625	195.93228149414062	1.0	505.120361328125	197.3704376220703	0.0003737807273864746	14	002
282	434.1024169921875	229.19540405273438	1.0	375.77471923828125	137.2428436279297	1.0	507.6653137207031	196.00341796875	1.0	505.1834411621094	197.5868682861328	0.0005438029766082764	14	002
283	436.6551818847656	234.82373046875	1.0	370.822509765625	135.87091064453125	1.0	507.9670715332031	196.25164794921875	1.0	505.33837890625	197.9315185546875	0.0006084144115447998	14	002
284	440.15960693359375	239.1529998779297	1.0	371.3211975097656	141.07705688476562	0.9999380707740784	507.4425048828125	196.7404327392578	1.0	504.94134521484375	198.25840759277344	0.0005578994750976562	14	002
285	443.4482421875	247.87899780273438	1.0	374.3544006347656	151.13507080078125	0.9604587554931641	507.5949401855469	196.45135498046875	1.0	506.3743591308594	198.6229248046875	0.0004494786262512207	14	002
286	444.3223876953125	247.81878662109375	1.0	374.6622009277344	158.35684204101562	0.999995231628418	508.5699462890625	196.75595092773438	1.0	507.15234375	195.38711547851562	0.0002517104148864746	14	002
287	441.5843505859375	253.72093200683594	1.0	375.53948974609375	169.24868774414062	0.9999998807907104	508.1802978515625	196.60963439941406	1.0	505.1490173339844	198.0841064453125	0.0006327033042907715	14	002
288	438.093994140625	252.25070190429688	1.0	370.7638854980469	164.99559020996094	0.01626831293106079	507.66497802734375	196.66285705566406	1.0	505.2874755859375	198.18228149414062	0.0005837380886077881	14	002
289	437.4453125	253.2395782470703	1.0	367.5517883300781	169.3159942626953	0.3968804180622101	508.0426025390625	196.1618194580078	1.0	506.6334228515625	198.37608337402344	0.0004674196243286133	14	002
290	437.1883850097656	253.1198272705078	1.0	369.4071044921875	173.44088745117188	0.9999854564666748	508.0596008300781	195.86349487304688	1.0	505.6467590332031	197.42530822753906	0.0005630254745483398	14	002
291	436.4629211425781	252.1761474609375	1.0	368.6272888183594	175.25433349609375	0.9970790147781372	507.7941589355469	196.1172637939453	1.0	506.40576171875	198.45639038085938	0.00039058923721313477	14	002
292	435.18206787109375	252.03143310546875	1.0	364.5779724121094	170.9463348388672	0.9987207651138306	508.38177490234375	196.75204467773438	1.0	506.99847412109375	198.84996032714844	0.0005339384078979492	14	002
293	433.6995544433594	252.5	1.0	365.25506591796875	170.4595489501953	0.9247930645942688	507.6745910644531	195.9705810546875	1.0	505.47247314453125	197.33837890625	0.0005421042442321777	14	002
294	434.33905029296875	250.58859252929688	1.0	361.35968017578125	168.23362731933594	0.9999734163284302	507.81219482421875	196.04183959960938	1.0	505.19610595703125	197.6450653076172	0.00042325258255004883	14	002
295	434.63885498046875	252.90574645996094	1.0	358.926513671875	171.36648559570312	0.017993152141571045	507.90118408203125	196.5506591796875	1.0	505.385498046875	198.0754852294922	0.000468522310256958	14	002
296	434.7590637207031	254.3602294921875	1.0	364.8243713378906	172.4344482421875	0.9997045993804932	507.31939697265625	196.0924530029297	1.0	506.48516845703125	198.32998657226562	0.0006018579006195068	14	002
297	434.5218200683594	256.9408264160156	1.0	365.7607116699219	174.2858123779297	0.9998764991760254	507.7109375	196.59579467773438	1.0	505.2622375488281	198.07369995117188	0.000764012336730957	14	002
298	434.432373046875	256.1217346191406	1.0	359.09234619140625	168.63265991210938	1.0	508.0885314941406	197.2591094970703	1.0	505.09552001953125	198.46156311035156	0.0006112158298492432	14	002
299	435.03765869140625	258.249755859375	1.0	360.6789245605469	173.3242645263672	0.9999998807907104	507.9273986816406	197.0440216064453	1.0	505.1279602050781	198.49380493164062	0.0006449520587921143	14	002
300	433.7509765625	259.0933837890625	1.0	366.6529541015625	175.6080780029297	0.9995850324630737	507.4565734863281	197.10963439941406	1.0	506.3299560546875	196.3436737060547	0.0006053745746612549	14	002
301	434.18316650390625	260.09844970703125	1.0	368.2663269042969	173.50328063964844	0.9999997615814209	507.23260498046875	196.74851989746094	1.0	505.3799133300781	198.29624938964844	0.0005851387977600098	14	002
302	434.0361328125	262.1482238769531	1.0	366.40216064453125	169.459716796875	0.9999999403953552	507.3345947265625	196.281494140625	1.0	504.9606018066406	197.52638244628906	0.0009988844394683838	14	002
303	433.6808166503906	261.6422119140625	1.0	364.46881103515625	170.6089630126953	0.9999990463256836	507.816650390625	196.81423950195312	1.0	505.2234802246094	198.05487060546875	0.0006027519702911377	14	002
304	433.52423095703125	261.5828857421875	1.0	367.4325256347656	169.6947784423828	0.9394757151603699	507.47393798828125	196.2383575439453	1.0	505.1994934082031	197.66624450683594	0.0008807480335235596	14	002
305	434.4665832519531	262.21783447265625	1.0	366.6123962402344	173.13807678222656	0.9999998211860657	507.7081298828125	196.90032958984375	1.0	505.472412109375	198.1511993408203	0.0009441673755645752	14	002
306	435.0428161621094	264.2505187988281	1.0	365.2048034667969	169.72698974609375	0.999683678150177	507.7259826660156	196.75563049316406	1.0	506.9084167480469	198.71209716796875	0.0006632208824157715	14	002
307	433.6890869140625	262.33935546875	1.0	367.279296875	173.1128692626953	0.9995236396789551	507.8376770019531	196.41151428222656	1.0	505.43658447265625	197.8792724609375	0.0005333125591278076	14	002
308	434.455078125	263.52947998046875	1.0	369.1629638671875	175.6882781982422	0.9999999403953552	507.89556884765625	197.2602081298828	1.0	505.1856384277344	198.28875732421875	0.0008777379989624023	14	002
309	434.88922119140625	266.37652587890625	1.0	369.3455505371094	178.15122985839844	0.9999998807907104	507.7681884765625	197.41746520996094	1.0	504.9363098144531	198.67408752441406	0.0006143450736999512	14	002
310	435.9366455078125	271.16729736328125	1.0	372.394775390625	177.6825408935547	1.0	507.76416015625	196.91661071777344	1.0	505.2392272949219	198.34762573242188	0.001305699348449707	14	002
311	436.5121154785156	275.91949462890625	1.0	375.818359375	178.00692749023438	0.9722462892532349	507.72271728515625	197.0283203125	1.0	505.4324951171875	198.5261993408203	0.0010117292404174805	14	002
312	437.7286376953125	277.93487548828125	1.0	375.57318115234375	178.3065948486328	1.0	508.00079345703125	196.6998748779297	1.0	505.18719482421875	198.20758056640625	0.0007157325744628906	14	002
313	437.55078125	279.0995178222656	1.0	372.2484130859375	187.389892578125	0.5491201877593994	508.4556579589844	196.40255737304688	1.0	505.7411804199219	197.88238525390625	0.0008723139762878418	14	002
314	437.48687744140625	279.71246337890625	1.0	376.68109130859375	182.78382873535156	0.9999999403953552	507.4166564941406	196.93431091308594	1.0	505.4568176269531	198.19619750976562	0.0010707974433898926	14	002
315	436.9764709472656	277.98919677734375	1.0	376.7585144042969	185.67691040039062	1.0	506.9438781738281	196.8433074951172	0.9999998807907104	506.0907287597656	196.10496520996094	0.0007721781730651855	14	002
316	435.6153869628906	276.4765625	1.0	376.2275085449219	184.1686553955078	0.9999998211860657	508.1023864746094	196.83204650878906	1.0	505.4849548339844	198.1167755126953	0.0011501312255859375	14	002
317	433.92431640625	277.4405212402344	1.0	375.9839782714844	184.87442016601562	1.0	507.66815185546875	197.06814575195312	1.0	505.2412414550781	198.3020477294922	0.0006490647792816162	14	002
318	433.3323059082031	278.5812072753906	1.0	373.1841125488281	184.86370849609375	1.0	507.1850280761719	197.19998168945312	1.0	505.16253662109375	198.09121704101562	0.0009365975856781006	14	002
319	434.1632080078125	279.09027099609375	1.0	372.9792785644531	183.8395233154297	1.0	508.3646545410156	196.8358612060547	1.0	505.4610900878906	197.86375427246094	0.0007093250751495361	14	002
320	434.1604309082031	278.9410705566406	1.0	368.4734191894531	186.4191131591797	0.9999735355377197	507.72833251953125	196.9044647216797	1.0	505.5266418457031	197.884765625	0.0010106265544891357	14	002
321	433.0426330566406	277.19415283203125	1.0	374.0968017578125	181.0580596923828	1.0	507.90472412109375	196.74444580078125	1.0	505.625732421875	197.5068817138672	0.0006504356861114502	14	002
322	433.0325927734375	275.3770751953125	1.0	377.2797546386719	186.0034637451172	1.0	508.30816650390625	197.12477111816406	1.0	505.74200439453125	198.3345489501953	0.000848233699798584	14	002
323	436.9486083984375	271.7786865234375	1.0	505.39697265625	197.964599609375	0.0002301931381225586	507.282958984375	196.37303161621094	1.0	505.4048156738281	197.4179229736328	0.0007093250751495361	14	002
324	436.5206604003906	265.0667419433594	1.0	435.90460205078125	265.259765625	0.00016391277313232422	509.21356201171875	196.66397094726562	1.0	505.7599182128906	197.81297302246094	0.0007325112819671631	14	002
325	509.703369140625	199.61746215820312	0.00013768672943115234	375.9646301269531	210.60873413085938	0.9999955892562866	508.35479736328125	196.40985107421875	1.0	507.43609619140625	198.30873107910156	0.0006353855133056641	14	002
326	439.18035888671875	259.60003662109375	1.0	379.0065002441406	215.6166229248047	0.9739676713943481	508.1492919921875	196.2538299560547	1.0	507.07843017578125	198.38059997558594	0.0005474686622619629	14	002
327	439.58563232421875	258.6280517578125	1.0	379.4404602050781	227.2584991455078	0.003372281789779663	507.80426025390625	196.52134704589844	1.0	505.27532958984375	197.35226440429688	0.0006934702396392822	14	002
328	438.9308166503906	257.65667724609375	1.0	377.1316223144531	228.5780792236328	0.9999999403953552	508.30535888671875	196.23326110839844	1.0	507.05413818359375	195.19276428222656	0.00041416287422180176	14	002
329	438.59478759765625	256.09844970703125	1.0	378.58746337890625	233.9529266357422	0.9999996423721313	507.8183288574219	196.45249938964844	1.0	506.4417724609375	195.22447204589844	0.00033918023109436035	14	002
330	437.98809814453125	255.6176300048828	1.0	380.1937561035156	236.3703155517578	0.9999997615814209	507.7175598144531	196.41763305664062	1.0	506.52423095703125	195.44061279296875	0.0005362927913665771	14	002
331	437.7577209472656	256.0442199707031	1.0	379.4175720214844	239.77734375	1.0	507.8388366699219	197.0283660888672	1.0	506.4407653808594	196.25146484375	0.0005422234535217285	14	002
332	438.2281188964844	254.85118103027344	1.0	377.6042785644531	243.30496215820312	0.9999996423721313	507.7231140136719	196.6078338623047	1.0	507.03277587890625	198.23333740234375	0.0008802711963653564	14	002
333	438.6673889160156	253.2672882080078	1.0	378.9324035644531	248.49403381347656	0.1221250593662262	508.154541015625	196.39993286132812	1.0	506.8628234863281	195.26214599609375	0.0004578232765197754	14	002
334	435.8779296875	254.0382843017578	1.0	380.8973388671875	245.57733154296875	0.9999736547470093	507.5400695800781	196.44281005859375	1.0	506.4249572753906	195.43690490722656	0.0007705986499786377	14	002
335	436.3040771484375	254.2434539794922	1.0	384.4815368652344	247.56546020507812	1.0	508.2621154785156	196.2717742919922	1.0	506.8323059082031	195.0264129638672	0.0004194974899291992	14	002
336	438.0379943847656	252.69554138183594	1.0	381.0415344238281	246.7236328125	0.9999997615814209	508.2657165527344	196.7072296142578	1.0	506.8680419921875	195.90567016601562	0.0004552602767944336	14	002
337	437.11297607421875	251.47840881347656	1.0	381.591552734375	250.38284301757812	0.19729489088058472	507.856201171875	196.47645568847656	1.0	506.255859375	195.69325256347656	0.0005225241184234619	14	002
338	435.3026123046875	250.96231079101562	1.0	381.87408447265625	246.49818420410156	0.9998143911361694	507.8778991699219	196.58737182617188	1.0	507.11370849609375	198.40394592285156	0.0005645155906677246	14	002
339	436.7911376953125	250.52444458007812	1.0	382.0816955566406	246.24627685546875	0.4006926417350769	507.92041015625	196.32667541503906	1.0	506.702392578125	195.2760009765625	0.0004892349243164062	14	002
340	436.5440979003906	250.57606506347656	0.9999998807907104	382.13531494140625	249.48521423339844	0.9409925937652588	507.6126708984375	196.73770141601562	1.0	505.4864196777344	197.75660705566406	0.0006103515625	14	002
341	435.74371337890625	250.4185028076172	0.9999978542327881	382.61181640625	252.2781524658203	0.9999899864196777	507.36981201171875	196.41778564453125	1.0	506.1706237792969	195.50631713867188	0.00044721364974975586	14	002
342	434.6965026855469	251.416259765625	0.011464864015579224	382.5533447265625	254.02752685546875	0.9187377691268921	508.1222229003906	196.78884887695312	1.0	505.4588317871094	197.8004608154297	0.0006653964519500732	14	002
343	434.6633605957031	249.9080810546875	0.9256523847579956	384.7831726074219	252.17453002929688	0.08779224753379822	507.5986633300781	196.7649688720703	1.0	506.41778564453125	195.67498779296875	0.00040537118911743164	14	002
344	433.0589294433594	248.68170166015625	0.9999999403953552	384.5069274902344	251.73741149902344	0.06430649757385254	507.47528076171875	196.49244689941406	1.0	506.23077392578125	195.5467071533203	0.0004877448081970215	14	002
345	433.9824523925781	248.83993530273438	0.15400084853172302	505.54638671875	197.94517517089844	0.000176161527633667	507.54425048828125	196.55812072753906	1.0	505.259033203125	197.6561279296875	0.0005644857883453369	14	002
346	509.02349853515625	199.7401580810547	9.626150131225586e-5	378.0635986328125	256.1810302734375	0.004815489053726196	507.4853820800781	196.4452667236328	1.0	506.2318420410156	195.39073181152344	0.0005113482475280762	14	002
347	376.0789794921875	256.83465576171875	0.045491427183151245	380.7414855957031	254.68162536621094	0.9986608028411865	507.70062255859375	196.58160400390625	1.0	506.4066467285156	195.49383544921875	0.00047901272773742676	14	002
348	375.9639587402344	254.20188903808594	0.01101529598236084	380.72064208984375	252.8801727294922	0.040633440017700195	508.2652587890625	196.47665405273438	1.0	505.6348876953125	197.52688598632812	0.0007653236389160156	14	002
349	373.3865051269531	253.26084899902344	0.07823863625526428	379.55987548828125	252.74346923828125	0.9989445209503174	507.851318359375	197.00997924804688	0.9999999403953552	505.2380065917969	198.008056640625	0.0006945133209228516	14	002
350	375.7138671875	247.25840759277344	0.0010580122470855713	381.50518798828125	250.98170471191406	0.9999995231628418	507.64044189453125	196.7480010986328	1.0	505.0711669921875	197.47900390625	0.000781327486038208	14	002
351	434.2253112792969	248.330078125	0.9996705055236816	377.3708190917969	254.66468811035156	0.010314613580703735	507.8518371582031	196.24598693847656	1.0	506.7359924316406	197.88726806640625	0.0005439221858978271	14	002
352	370.9193420410156	254.52947998046875	0.02992326021194458	379.9668884277344	247.48995971679688	0.0003840327262878418	507.7310485839844	196.5764617919922	1.0	506.579345703125	195.7049560546875	0.0004654824733734131	14	002
353	375.0600280761719	244.1106719970703	0.11090633273124695	381.23175048828125	242.77880859375	0.9993110299110413	508.6924133300781	196.40133666992188	1.0	505.4895324707031	197.48464965820312	0.00038301944732666016	14	002
354	384.7941589355469	240.6119842529297	0.00607377290725708	383.7645568847656	241.09983825683594	0.9999992251396179	507.6405334472656	196.11805725097656	1.0	505.4358825683594	196.86749267578125	0.0006921291351318359	14	002
355	382.43560791015625	246.66082763671875	0.0009634494781494141	382.59771728515625	247.96922302246094	0.9995579123497009	508.0440979003906	195.67529296875	1.0	506.82293701171875	194.64654541015625	0.0004653334617614746	14	002
356	435.3453674316406	256.5487060546875	0.999998927116394	381.7629089355469	246.31068420410156	0.9998804330825806	507.7218017578125	195.75668334960938	1.0	506.72540283203125	194.44918823242188	0.0004571080207824707	14	002
357	434.63714599609375	261.24688720703125	1.0	384.26898193359375	237.97715759277344	1.0	508.0281982421875	196.14662170410156	1.0	506.6134338378906	194.64051818847656	0.0004912912845611572	14	002
358	432.8641052246094	263.2931213378906	1.0	384.6265869140625	236.89932250976562	1.0	507.4691467285156	196.29393005371094	1.0	506.0947265625	195.00961303710938	0.0005064904689788818	14	002
359	432.7251281738281	264.5303955078125	1.0	387.394287109375	238.80816650390625	0.9998863935470581	507.55328369140625	196.37831115722656	1.0	506.164794921875	195.17330932617188	0.0005837380886077881	14	002
360	436.7496337890625	267.00006103515625	0.9999436140060425	385.63018798828125	234.92196655273438	0.9999995231628418	507.6014099121094	196.1833953857422	1.0	506.113037109375	195.06529235839844	0.0005807280540466309	14	002
361	425.5809631347656	264.8475036621094	0.9999352693557739	386.200927734375	232.41217041015625	1.0	507.6763610839844	196.27871704101562	1.0	505.5519714355469	197.03189086914062	0.0008665919303894043	14	002
362	425.2596130371094	259.3541564941406	0.999962568283081	386.67791748046875	232.08938598632812	0.9999880790710449	506.99676513671875	196.80101013183594	1.0	505.7459716796875	196.0051727294922	0.00047975778579711914	14	002
363	428.8878173828125	251.64881896972656	0.9999995827674866	506.0761413574219	197.2320098876953	0.00013130903244018555	508.4412841796875	195.71583557128906	1.0	507.2459411621094	197.98121643066406	0.0005258023738861084	14	002
364	429.6133117675781	251.92713928222656	1.0	386.4309997558594	245.23727416992188	0.014358997344970703	507.9622497558594	196.2440948486328	0.9999999403953552	505.46044921875	196.9918212890625	0.0006521344184875488	14	002
365	431.6831970214844	249.49896240234375	1.0	385.4350280761719	247.32565307617188	0.02717915177345276	508.0636901855469	196.2841796875	1.0	505.7288513183594	197.22706604003906	0.0009297430515289307	14	002
366	434.8239440917969	249.06326293945312	0.9999998807907104	385.5439147949219	248.14292907714844	0.00048610568046569824	508.3058776855469	196.25465393066406	1.0	505.8796691894531	196.99717712402344	0.0007710754871368408	14	002
367	431.4236755371094	250.5882568359375	1.0	386.1750183105469	254.0127410888672	0.018356025218963623	507.6059265136719	196.28753662109375	1.0	505.58203125	197.25489807128906	0.0006085634231567383	14	002
368	431.4605712890625	251.0002899169922	1.0	385.4768371582031	254.0882110595703	0.5037888288497925	507.9952087402344	195.63214111328125	1.0	506.7014465332031	194.19424438476562	0.0004298686981201172	14	002
369	430.3183898925781	253.80320739746094	1.0	384.4873962402344	255.51858520507812	0.841204047203064	507.62310791015625	195.98703002929688	1.0	506.43756103515625	195.00164794921875	0.0004557967185974121	14	002
370	429.8501892089844	254.34262084960938	0.9999998807907104	385.4222412109375	256.0438232421875	0.18898752331733704	508.417724609375	196.26129150390625	1.0	507.2511901855469	198.15086364746094	0.0005704760551452637	14	002
371	432.8330078125	253.7862091064453	0.9999850988388062	506.2073059082031	197.28880310058594	0.0001329183578491211	507.9436950683594	196.01734924316406	1.0	506.7272644042969	194.73915100097656	0.0004698634147644043	14	002
372	431.5712890625	250.35984802246094	0.9998011589050293	506.0123596191406	197.17906188964844	9.205937385559082e-5	507.8140563964844	195.4427032470703	1.0	506.6745910644531	194.24346923828125	0.00041154026985168457	14	002
373	428.0198059082031	249.76731872558594	1.0	505.77728271484375	197.48255920410156	0.00017890334129333496	507.4884338378906	195.88848876953125	1.0	505.4210510253906	196.94740295410156	0.000552058219909668	14	002
374	428.12799072265625	248.65309143066406	1.0	389.6773376464844	271.396484375	0.012750893831253052	507.9091491699219	195.5996856689453	0.9999999403953552	506.8007507324219	194.59658813476562	0.0007086992263793945	14	002
375	426.4354553222656	247.74070739746094	1.0	506.0118408203125	197.58189392089844	0.00019791722297668457	507.8399658203125	195.90550231933594	1.0	506.8475341796875	194.86978149414062	0.0007377564907073975	14	002
376	425.58245849609375	247.0445098876953	1.0	422.9118347167969	246.87014770507812	0.002660810947418213	508.3324279785156	195.93296813964844	1.0	505.5288391113281	196.87254333496094	0.000507056713104248	14	002
377	427.3639831542969	248.18170166015625	1.0	423.7988586425781	246.16232299804688	0.000309675931930542	508.5619812011719	195.79844665527344	1.0	507.6387023925781	194.95770263671875	0.0004526376724243164	14	002
378	426.814208984375	249.27066040039062	1.0	423.6765441894531	248.36773681640625	0.0004610419273376465	508.413818359375	196.37806701660156	1.0	505.90631103515625	197.45358276367188	0.0006210207939147949	14	002
379	429.3511047363281	248.2570037841797	0.9999890327453613	424.47601318359375	246.74337768554688	0.0004648268222808838	508.741943359375	195.73468017578125	1.0	507.48858642578125	197.95314025878906	0.000536799430847168	14	002
380	426.14404296875	251.7494354248047	0.9999999403953552	397.023681640625	292.5110778808594	0.9999980926513672	508.1969909667969	195.44338989257812	1.0	505.9039306640625	196.82611083984375	0.0004525184631347656	14	002
381	430.092529296875	251.67218017578125	0.9999998211860657	396.57427978515625	291.71075439453125	1.0	508.4269104003906	195.6592559814453	1.0	507.3174743652344	194.39297485351562	0.0004361271858215332	14	002
382	428.3287658691406	254.19996643066406	0.9999999403953552	395.4517517089844	294.4886474609375	0.9999730587005615	508.2096862792969	195.8675537109375	1.0	507.0537414550781	194.732177734375	0.00046819448471069336	14	002
383	426.3537292480469	253.16175842285156	1.0	422.17144775390625	258.4024353027344	0.0009874403476715088	508.5782165527344	196.4478759765625	1.0	505.86285400390625	197.68722534179688	0.0006213188171386719	14	002
384	425.75469970703125	251.7221221923828	1.0	421.34814453125	256.8057861328125	0.0005030333995819092	508.21044921875	196.027099609375	1.0	505.69757080078125	197.2083282470703	0.000630795955657959	14	002
385	427.44256591796875	251.0155029296875	1.0	393.0723876953125	303.0604248046875	0.0015237033367156982	508.4121398925781	195.80918884277344	1.0	507.0664367675781	195.0254669189453	0.0005332827568054199	14	002
386	428.0224914550781	249.1300048828125	1.0	399.198974609375	305.1183166503906	0.00857454538345337	508.40240478515625	195.82408142089844	1.0	507.1247863769531	194.6817626953125	0.0004756748676300049	14	002
387	428.3812255859375	248.69552612304688	1.0	424.43701171875	249.2002716064453	0.00010758638381958008	508.7164306640625	196.1571807861328	1.0	507.55426025390625	198.336181640625	0.000504225492477417	14	002
388	426.64190673828125	243.21051025390625	1.0	431.9037780761719	246.91334533691406	0.0003323853015899658	508.5362854003906	195.87347412109375	1.0	507.35479736328125	194.72256469726562	0.00042307376861572266	14	002
389	425.9735412597656	238.01910400390625	1.0	391.6876525878906	298.3871154785156	0.9980794191360474	508.4949035644531	195.52313232421875	0.9999999403953552	506.0432434082031	196.57254028320312	0.000646740198135376	14	002
390	425.2798156738281	233.5094757080078	1.0	394.392333984375	298.0469055175781	0.8329504728317261	508.3866882324219	195.96107482910156	0.9999998807907104	505.9278259277344	196.9688262939453	0.0007573366165161133	14	002
391	428.5918273925781	232.59361267089844	0.9999997615814209	506.1895446777344	197.15492248535156	9.328126907348633e-5	507.98907470703125	195.6837921142578	1.0	506.9167785644531	194.27169799804688	0.00044465065002441406	14	002
392	414.8264465332031	231.7250518798828	0.9999995231628418	421.8832092285156	234.70018005371094	0.00020682811737060547	508.0350036621094	195.68798828125	1.0	507.0234375	194.48228454589844	0.0004735291004180908	14	002
393	409.962890625	232.2047576904297	0.9999949932098389	389.72088623046875	305.1265563964844	0.3752557635307312	507.2926940917969	195.6654815673828	1.0	506.26824951171875	194.32237243652344	0.00036150217056274414	14	002
394	409.101318359375	230.28689575195312	0.999991774559021	388.98919677734375	305.2272033691406	0.0009093284606933594	507.91546630859375	195.87384033203125	1.0	506.7365417480469	194.43753051757812	0.0005423426628112793	14	002
395	406.542724609375	229.615234375	0.9999982118606567	383.7654724121094	305.6202697753906	0.0003299415111541748	507.546630859375	195.90673828125	1.0	506.5643005371094	194.5444793701172	0.0004923343658447266	14	002
396	446.2065124511719	227.0546875	0.9999937415122986	405.8007507324219	230.13711547851562	0.00039440393447875977	508.1247863769531	195.73043823242188	1.0	506.9565124511719	194.3712921142578	0.0004920065402984619	14	002
397	404.2235412597656	228.38417053222656	0.9998217821121216	389.7147521972656	308.1170654296875	0.06169435381889343	507.7091064453125	195.43264770507812	1.0	506.8689880371094	194.1355743408203	0.0004286468029022217	14	002
398	404.1985168457031	227.81121826171875	0.9999936819076538	387.6407470703125	310.80279541015625	0.0028606951236724854	507.87408447265625	195.64352416992188	1.0	506.9806213378906	194.3072509765625	0.00042375922203063965	14	002
399	405.1029052734375	227.49765014648438	1.0	388.4132995605469	306.7100524902344	0.2862786650657654	507.7557067871094	195.69610595703125	1.0	506.7440490722656	194.29837036132812	0.000394284725189209	14	002
400	405.0266418457031	228.34274291992188	0.9999999403953552	382.0045166015625	305.8934020996094	0.9989051818847656	507.4872741699219	195.5565948486328	1.0	506.6527404785156	194.4813232421875	0.0005037486553192139	14	002
401	404.6812744140625	228.9353485107422	0.9999997615814209	377.6326904296875	306.3631286621094	0.19405978918075562	508.1287536621094	195.4241180419922	1.0	507.23919677734375	193.99972534179688	0.00036075711250305176	14	002
402	405.3567199707031	228.28099060058594	0.9999995231628418	380.63763427734375	305.21429443359375	0.9980589151382446	508.0975646972656	195.39598083496094	1.0	507.16986083984375	193.974853515625	0.00044280290603637695	14	002
403	405.43670654296875	228.01412963867188	1.0	378.0697021484375	305.7981262207031	0.06482908129692078	507.7782287597656	195.9741668701172	1.0	506.7294616699219	194.71954345703125	0.00046327710151672363	14	002
404	407.6564025878906	226.2652587890625	0.9999767541885376	406.3907470703125	227.86810302734375	0.00039961934089660645	507.6817321777344	196.0938262939453	1.0	506.88873291015625	194.96754455566406	0.0005871355533599854	14	002
405	407.4040222167969	225.48556518554688	0.998791515827179	384.902099609375	296.1365661621094	0.6225252151489258	507.5269470214844	195.9790496826172	0.9999999403953552	506.7907409667969	194.44808959960938	0.0004204213619232178	14	002
406	410.4193420410156	218.81002807617188	0.9999170899391174	385.4580993652344	294.58782958984375	0.000583946704864502	418.90093994140625	218.92701721191406	0.0003757178783416748	417.52484130859375	224.6696319580078	0.00033023953437805176	14	002
407	411.8424377441406	214.5719451904297	0.9999995231628418	384.1029052734375	294.4080810546875	0.3467721939086914	418.6903991699219	213.448486328125	0.000796884298324585	415.2305908203125	214.17147827148438	5.8531761169433594e-5	14	002
408	415.59271240234375	212.11334228515625	1.0	383.482421875	301.5249328613281	0.006511896848678589	534.6416015625	215.16213989257812	0.002552896738052368	416.42742919921875	216.41888427734375	2.2917985916137695e-5	14	002
409	417.47039794921875	210.57347106933594	0.9999997019767761	420.9940185546875	213.32469177246094	0.0005438327789306641	534.6326904296875	216.0853271484375	0.0167425274848938	430.2898254394531	212.5723419189453	4.0531158447265625e-5	14	002
410	418.9930419921875	209.5732879638672	1.0	420.43890380859375	211.7841033935547	0.00015112757682800293	420.21588134765625	209.16290283203125	5.352497100830078e-5	431.1243896484375	212.1099395751953	7.092952728271484e-5	14	002
411	418.97735595703125	208.49859619140625	1.0	420.50299072265625	211.22760009765625	0.00043383240699768066	535.6611328125	215.61329650878906	0.0004684031009674072	408.21588134765625	213.16842651367188	7.075071334838867e-5	14	002
412	420.205078125	206.2734832763672	0.9999999403953552	386.5668640136719	272.8564147949219	0.9999996423721313	420.29248046875	206.77130126953125	0.00017914175987243652	411.7213134765625	211.5684051513672	0.0001798868179321289	14	002
413	424.4437255859375	202.6642608642578	1.0	386.0784606933594	269.8899841308594	1.0	422.4164733886719	204.58050537109375	0.00010761618614196777	385.01141357421875	268.876708984375	0.00026428699493408203	14	002
414	424.8398132324219	200.20469665527344	1.0	385.6063537597656	267.1195373535156	1.0	535.01904296875	215.40049743652344	0.0003215372562408447	432.8221130371094	207.12266540527344	0.00010880827903747559	14	002
415	425.1655578613281	199.53541564941406	1.0	388.6764831542969	266.2567138671875	1.0	534.9239501953125	215.82020568847656	0.006873071193695068	385.3047790527344	271.90869140625	0.0001106560230255127	14	002
416	424.6902770996094	200.55516052246094	1.0	387.4024353027344	263.4692077636719	0.9999998807907104	536.0349731445312	216.03375244140625	0.00010403990745544434	426.18585205078125	207.3529815673828	0.00013720989227294922	14	002
417	424.5687561035156	199.7626953125	1.0	386.28424072265625	259.7061767578125	0.9999999403953552	422.8970031738281	200.08505249023438	8.085370063781738e-5	426.1299133300781	207.39199829101562	0.00013902783393859863	14	002
418	425.1195983886719	200.68089294433594	1.0	388.27587890625	261.26190185546875	1.0	535.6224975585938	216.18527221679688	0.002501845359802246	426.3171081542969	207.66616821289062	0.0003433823585510254	14	002
419	426.7737121582031	199.72998046875	1.0	387.5879211425781	261.1771240234375	1.0	423.80267333984375	200.0082550048828	0.00013819336891174316	386.7773742675781	267.5090026855469	0.00021082162857055664	14	002
420	426.4588623046875	200.50497436523438	1.0	385.9633483886719	261.1326904296875	1.0	536.0835571289062	215.25393676757812	0.0028945207595825195	385.6003723144531	260.7762145996094	0.0002391040325164795	14	002
421	426.120849609375	200.11997985839844	1.0	383.6266174316406	252.4035186767578	0.999922513961792	536.6226806640625	215.82717895507812	0.0001710653305053711	384.65618896484375	252.8529052734375	0.0001582503318786621	14	002
422	425.2789001464844	200.58738708496094	1.0	385.6684265136719	250.3223419189453	1.0	388.7962951660156	248.29071044921875	0.00018578767776489258	384.18670654296875	254.92291259765625	0.00012984871864318848	14	002
423	426.0550537109375	204.69534301757812	0.9999988079071045	388.23223876953125	251.18592834472656	0.9999998807907104	390.7513427734375	247.80349731445312	0.00163346529006958	390.1441955566406	253.05076599121094	0.00013574957847595215	14	002
424	424.1559143066406	204.3357696533203	0.00031703710556030273	387.7321472167969	243.35240173339844	0.0010583996772766113	536.1498413085938	215.33663940429688	0.0015506744384765625	423.4914855957031	198.41351318359375	2.4259090423583984e-5	14	002
425	406.76361083984375	210.3982391357422	0.013790160417556763	388.2012939453125	227.96900939941406	1.0	536.3924560546875	215.6771240234375	0.00039565563201904297	389.1888427734375	236.89735412597656	0.0001819133758544922	14	002
426	387.7054443359375	228.4669952392578	0.00014838576316833496	387.43829345703125	225.2917022705078	0.9999970197677612	535.9004516601562	214.96629333496094	0.00033417344093322754	383.81256103515625	227.626708984375	1.2427568435668945e-5	14	002
427	432.9103088378906	221.4267578125	0.9999992847442627	383.26171875	225.7228546142578	0.9999942779541016	436.3740539550781	221.3227996826172	5.480647087097168e-5	437.2276611328125	226.6483917236328	5.716085433959961e-5	14	002
428	433.2430419921875	219.86395263671875	1.0	431.25567626953125	224.31588745117188	9.620189666748047e-5	433.3241882324219	223.029296875	6.860494613647461e-5	425.9857177734375	228.74754333496094	0.00011605024337768555	14	002
429	431.2361145019531	224.2533721923828	1.0	382.12017822265625	220.30174255371094	0.9295262098312378	536.112060546875	214.7662353515625	0.00019174814224243164	434.4223937988281	229.35623168945312	8.293986320495605e-5	14	002
430	430.3048400878906	224.36180114746094	1.0	380.4566955566406	217.52859497070312	0.01095801591873169	535.9735717773438	215.64710998535156	0.00032258033752441406	435.0223388671875	230.65223693847656	7.233023643493652e-5	14	002
431	428.9718933105469	223.36480712890625	1.0	376.8670959472656	214.95127868652344	0.9963241815567017	431.573974609375	223.46107482910156	0.00014021992683410645	433.5365295410156	228.98216247558594	5.701184272766113e-5	14	002
432	430.78973388671875	223.62057495117188	1.0	375.8385009765625	214.51222229003906	0.9951715469360352	534.836181640625	213.90919494628906	0.00021341443061828613	434.4198913574219	229.90199279785156	4.684925079345703e-5	14	002
433	432.5355529785156	224.08737182617188	0.9999842643737793	375.5086669921875	216.1026153564453	0.9996832013130188	535.9164428710938	214.63572692871094	0.000199049711227417	423.9969482421875	230.25120544433594	5.424022674560547e-6	14	002
434	430.2148742675781	224.62301635742188	1.0	376.64068603515625	216.8250274658203	0.022261321544647217	536.0855712890625	215.7139892578125	0.02363249659538269	433.806640625	230.85972595214844	3.981590270996094e-5	14	002
435	431.51214599609375	222.99400329589844	1.0	374.1309814453125	220.04579162597656	0.9961280822753906	536.5008544921875	215.14523315429688	0.01145830750465393	433.69842529296875	228.3369903564453	8.097290992736816e-5	14	002
436	430.993408203125	226.1840362548828	1.0	372.0512390136719	222.98025512695312	0.5660288333892822	536.9210815429688	215.0948486328125	0.0027443766593933105	434.6292419433594	231.90042114257812	3.427267074584961e-5	14	002
437	429.93035888671875	232.45391845703125	1.0	382.7533874511719	217.8520050048828	0.2749148905277252	535.1273803710938	215.19580078125	0.0031363964080810547	410.31768798828125	239.4742431640625	0.00010603666305541992	14	002
438	428.46392822265625	236.1259307861328	1.0	385.1720886230469	214.73272705078125	0.9999998807907104	432.1252136230469	237.5016632080078	7.969141006469727e-5	383.0665588378906	214.59471130371094	0.0005179941654205322	14	002
439	428.3860778808594	239.7442626953125	1.0	384.6246032714844	216.25186157226562	0.9999412298202515	535.0659790039062	215.2863311767578	0.0004926919937133789	385.1289978027344	216.1870880126953	8.106231689453125e-5	14	002
440	427.6629638671875	244.09555053710938	1.0	389.0042724609375	214.22201538085938	1.0	534.5032958984375	215.58811950683594	0.007184535264968872	387.0494384765625	214.252197265625	0.00012239813804626465	14	002
441	427.7565612792969	249.343017578125	1.0	389.0378723144531	214.0284881591797	0.9632663726806641	535.4572143554688	215.5631866455078	0.000931084156036377	420.6650085449219	236.98849487304688	0.00037175416946411133	14	002
442	427.5933532714844	252.02200317382812	1.0	390.5619812011719	214.9903106689453	0.0015659034252166748	535.944091796875	215.83721923828125	0.00023049116134643555	421.6882019042969	240.46197509765625	0.0007790625095367432	14	002
443	429.8449401855469	254.8312225341797	1.0	391.04425048828125	214.6733856201172	0.0077658891677856445	535.3617553710938	215.61245727539062	0.026530146598815918	423.98345947265625	245.5302734375	0.00048726797103881836	14	002
444	430.28924560546875	257.5711364746094	1.0	391.17529296875	216.16787719726562	0.9999622106552124	536.4358520507812	215.57177734375	0.00013205409049987793	421.4901123046875	244.94261169433594	0.0001914501190185547	14	002
445	430.1669616699219	260.1124267578125	1.0	387.7765808105469	216.1121368408203	0.9998176097869873	433.448974609375	258.1639099121094	8.291006088256836e-5	421.5804443359375	245.94679260253906	0.00018543004989624023	14	002
446	430.3459777832031	261.60479736328125	1.0	390.939208984375	218.7886505126953	0.9999953508377075	433.5539855957031	259.64544677734375	5.120038986206055e-5	421.82586669921875	246.96157836914062	5.844235420227051e-5	14	002
447	430.61614990234375	263.75872802734375	1.0	389.2677307128906	223.2991180419922	0.9993438720703125	536.0775756835938	215.05812072753906	0.00022751092910766602	420.9452819824219	251.23826599121094	0.00014358758926391602	14	002
448	431.7926330566406	264.69915771484375	1.0	392.96221923828125	226.3040771484375	1.0	434.7983093261719	267.5166320800781	0.0001926124095916748	421.91656494140625	252.6410369873047	0.00012618303298950195	14	002
449	433.7869873046875	264.728271484375	1.0	393.73443603515625	227.53041076660156	1.0	535.375	215.86590576171875	0.0006597936153411865	422.24615478515625	253.2398681640625	0.00016325712203979492	14	002
450	434.89971923828125	261.65887451171875	1.0	393.5685729980469	227.71221923828125	1.0	535.6900024414062	215.74681091308594	0.0015497207641601562	398.6928405761719	229.1765594482422	9.647011756896973e-5	14	002
451	436.2615661621094	263.6909484863281	1.0	393.65972900390625	228.1901092529297	1.0	437.6668395996094	267.63995361328125	4.264712333679199e-5	399.1720886230469	229.70997619628906	0.00010403990745544434	14	002
452	435.85882568359375	261.02447509765625	1.0	391.4891662597656	228.5570831298828	1.0	535.5186157226562	215.1227264404297	0.00020396709442138672	389.0723876953125	228.3077392578125	5.301833152770996e-5	14	002
453	436.1485595703125	263.8476257324219	1.0	391.3934631347656	228.62611389160156	1.0	435.1276550292969	268.2514953613281	6.052851676940918e-5	422.7821044921875	254.12290954589844	6.955862045288086e-5	14	002
454	436.7552795410156	266.098876953125	1.0	394.2103576660156	229.6500244140625	1.0	535.489013671875	215.18800354003906	0.00020307302474975586	423.38153076171875	256.6092834472656	7.2479248046875e-5	14	002
455	437.01904296875	269.3445739746094	1.0	395.7297668457031	232.00338745117188	0.9999982714653015	396.1671447753906	229.20513916015625	5.1468610763549805e-5	399.0693664550781	231.2383270263672	4.851818084716797e-5	14	002
456	439.7491149902344	274.056884765625	1.0	394.2733459472656	228.7869873046875	0.9999972581863403	444.6634216308594	274.3116760253906	5.677342414855957e-5	423.0534362792969	267.428466796875	3.746151924133301e-5	14	002
457	440.31805419921875	275.5147705078125	1.0	394.91400146484375	225.86814880371094	1.0	439.6024475097656	273.2544250488281	8.758902549743652e-5	423.4653625488281	269.3794860839844	6.160140037536621e-5	14	002
458	441.8751525878906	277.55377197265625	1.0	393.3157653808594	226.7121124267578	1.0	535.9872436523438	215.04580688476562	0.00042757391929626465	423.21759033203125	275.9194641113281	2.9325485229492188e-5	14	002
459	442.53204345703125	277.2896728515625	1.0	391.5928039550781	227.29812622070312	1.0	535.8019409179688	215.59776306152344	7.274746894836426e-5	388.0720520019531	227.55532836914062	5.823373794555664e-5	14	002
460	443.82037353515625	279.296630859375	1.0	394.0956115722656	227.3672637939453	1.0	536.7119750976562	215.15065002441406	0.0009359121322631836	437.86956787109375	261.8284912109375	3.311038017272949e-5	14	002
461	443.7356262207031	279.1119689941406	1.0	392.6648254394531	222.71572875976562	1.0	448.04608154296875	283.5126647949219	4.51207160949707e-5	390.6272888183594	223.68161010742188	6.857514381408691e-5	14	002
462	443.86932373046875	280.0458068847656	1.0	392.8231506347656	222.60057067871094	1.0	447.93511962890625	284.2430114746094	9.778141975402832e-5	390.8352966308594	223.24085998535156	6.80088996887207e-5	14	002
463	445.27471923828125	282.6668701171875	1.0	393.4597473144531	223.16444396972656	1.0	445.352294921875	286.5528564453125	0.00015023350715637207	438.4853210449219	269.9171142578125	8.887052536010742e-5	14	002
464	447.1725769042969	285.8020935058594	1.0	394.9624328613281	227.5548095703125	1.0	449.220947265625	286.09130859375	7.650256156921387e-5	452.3583068847656	292.2353515625	3.120303153991699e-5	14	002
465	449.04559326171875	292.8081359863281	1.0	396.2870788574219	228.3033447265625	1.0	534.6285400390625	214.79344177246094	0.0008789598941802979	438.4243469238281	278.4325256347656	5.2034854888916016e-5	14	002
466	451.82476806640625	297.6531066894531	1.0	391.3320007324219	224.8094940185547	1.0	450.1606140136719	295.250244140625	8.273124694824219e-5	439.5574035644531	286.85577392578125	0.00010308623313903809	14	002
467	453.9998474121094	300.0308837890625	1.0	391.0928955078125	227.2282257080078	1.0	536.6520385742188	214.4761199951172	0.0007607042789459229	440.039794921875	289.77264404296875	0.00010886788368225098	14	002
468	450.74908447265625	302.2557678222656	1.0	388.5137939453125	226.39781188964844	1.0	534.5824584960938	214.44415283203125	0.00012105703353881836	440.7817077636719	290.8489685058594	0.00015914440155029297	14	002
469	451.62353515625	304.6149597167969	1.0	390.1627502441406	225.5548858642578	1.0	536.6878662109375	215.67782592773438	0.0027210116386413574	442.79296875	293.21392822265625	5.7637691497802734e-5	14	002
470	447.9067687988281	303.111083984375	1.0	391.4718322753906	224.96688842773438	1.0	536.8397827148438	215.0394744873047	0.0015613734722137451	388.7190856933594	226.65516662597656	8.7738037109375e-5	14	002
471	450.3360900878906	305.6072692871094	1.0	389.3859558105469	221.61634826660156	1.0	534.4945068359375	214.50730895996094	0.0007287263870239258	389.3005065917969	222.87037658691406	0.00020676851272583008	14	002
472	448.3913269042969	305.3612060546875	1.0	390.1145324707031	221.5503387451172	1.0	536.1805419921875	214.31997680664062	0.0028914213180541992	388.99951171875	223.06793212890625	7.292628288269043e-5	14	002
473	450.0738830566406	309.1683044433594	1.0	387.0937194824219	216.89479064941406	0.9999999403953552	536.8900146484375	215.39230346679688	0.006637245416641235	437.7530212402344	293.556396484375	5.245208740234375e-5	14	002
474	448.5616149902344	309.7525329589844	1.0	389.83258056640625	215.59130859375	0.7824374437332153	535.7257080078125	215.7751007080078	4.902482032775879e-5	438.3912048339844	294.52166748046875	3.5762786865234375e-5	14	002
475	450.3233947753906	313.7020568847656	1.0	387.1824645996094	209.29551696777344	0.9999995231628418	535.8206176757812	214.97296142578125	0.010863572359085083	439.9024658203125	301.5430603027344	4.8726797103881836e-5	14	002
476	450.15423583984375	316.4524841308594	1.0	392.4067077636719	212.95941162109375	0.9999986886978149	535.9962768554688	215.2477264404297	0.0006835758686065674	441.9572448730469	304.7958068847656	0.0001169741153717041	14	002
477	450.8321838378906	320.7914733886719	0.9999999403953552	399.1711120605469	217.33065795898438	0.10041201114654541	534.4654541015625	213.88519287109375	0.00010254979133605957	442.08587646484375	308.74517822265625	5.301833152770996e-5	14	002
478	452.19708251953125	322.33648681640625	0.9999994039535522	393.4541320800781	211.64852905273438	0.999999463558197	534.8926391601562	214.85777282714844	0.00033715367317199707	442.9715576171875	308.2965393066406	1.2516975402832031e-5	14	002
479	451.19903564453125	323.1039123535156	1.0	395.0058288574219	213.68902587890625	0.9998365640640259	534.000732421875	214.763671875	0.00024697184562683105	439.7096252441406	310.3335876464844	1.2099742889404297e-5	14	002
480	451.5020751953125	323.8850402832031	1.0	401.8255615234375	224.95895385742188	0.9646556377410889	535.3892822265625	214.85971069335938	0.0011256635189056396	439.3251037597656	310.4952392578125	3.7550926208496094e-5	14	002
481	451.05389404296875	321.8896484375	1.0	399.6752014160156	221.5742950439453	0.00020080804824829102	536.90625	215.980712890625	0.003767669200897217	442.20440673828125	309.7311096191406	4.774332046508789e-5	14	002
482	451.4154052734375	322.5555725097656	1.0	395.9835510253906	211.3500213623047	1.0	534.3516845703125	214.26475524902344	0.00015106797218322754	394.4635009765625	209.83529663085938	5.587935447692871e-5	14	002
483	450.29620361328125	322.90869140625	1.0	399.0235290527344	213.13876342773438	0.9997512102127075	536.6287231445312	215.53724670410156	0.00010263919830322266	438.56317138671875	309.6512756347656	3.781914710998535e-5	14	002
484	451.266845703125	328.04156494140625	0.9999996423721313	392.1089172363281	229.94190979003906	0.9998512268066406	535.5616455078125	214.4259033203125	9.804964065551758e-5	449.82928466796875	320.49664306640625	4.971027374267578e-5	14	002
485	451.5561828613281	329.7873229980469	1.0	395.2962951660156	233.78271484375	0.9998209476470947	534.8936767578125	214.26309204101562	7.519125938415527e-5	451.3475036621094	320.4033203125	0.00013950467109680176	14	002
486	450.482177734375	331.1215515136719	1.0	393.4490661621094	233.3350372314453	0.999994158744812	537.2660522460938	215.2799072265625	0.00015464425086975098	451.7505187988281	322.3036193847656	0.00031560659408569336	14	002
487	452.6072998046875	333.7061462402344	0.9999992847442627	394.95867919921875	230.31158447265625	0.9991147518157959	448.2931213378906	328.705810546875	4.413723945617676e-5	441.8955078125	323.1337585449219	0.00012969970703125	14	002
488	453.6449890136719	335.27105712890625	0.999991238117218	392.5650634765625	232.03182983398438	0.9999990463256836	537.32470703125	215.56129455566406	0.00015479326248168945	454.576171875	324.25653076171875	7.650256156921387e-5	14	002
489	449.6468811035156	332.56109619140625	1.0	390.8386535644531	242.42819213867188	0.0005654394626617432	535.3922119140625	213.6904296875	0.00011786818504333496	440.5192565917969	321.5726623535156	0.0001551210880279541	14	002
490	452.54583740234375	335.38751220703125	1.0	393.5972595214844	236.60964965820312	1.0	536.5313720703125	214.89295959472656	0.0013169050216674805	442.54339599609375	325.3914794921875	0.00011104345321655273	14	002
491	452.544189453125	334.96771240234375	1.0	393.3946533203125	237.50665283203125	1.0	537.369384765625	214.94024658203125	0.002593308687210083	442.18310546875	323.8628234863281	7.197260856628418e-5	14	002
492	452.6087646484375	336.23016357421875	0.9999999403953552	392.4037780761719	238.33175659179688	1.0	537.0651245117188	214.88294982910156	0.00010398030281066895	391.39605712890625	238.19857788085938	0.00011810660362243652	14	002
493	452.76007080078125	335.30609130859375	1.0	391.38177490234375	241.2061309814453	1.0	537.9693603515625	216.12249755859375	0.0002117753028869629	389.1996154785156	240.95187377929688	0.00010943412780761719	14	002
494	454.76043701171875	335.97802734375	1.0	388.7661437988281	239.7069091796875	1.0	537.2459716796875	215.66073608398438	0.00309830904006958	388.4945068359375	239.62442016601562	0.0001246035099029541	14	002
495	453.4699401855469	334.44964599609375	1.0	388.9346923828125	245.0289764404297	1.0	536.8347778320312	215.75144958496094	0.05121687054634094	441.5057373046875	324.0870361328125	0.00011092424392700195	14	002
496	454.0440368652344	337.87652587890625	0.9999862313270569	392.6009826660156	254.6227264404297	1.0	536.8261108398438	214.8522186279297	9.85562801361084e-5	443.9586486816406	326.1640319824219	0.0001062154769897461	14	002
497	459.10894775390625	338.0467834472656	0.9999728202819824	388.8117980957031	254.11776733398438	1.0	388.64971923828125	255.2593994140625	9.277462959289551e-5	384.1328125	256.4503479003906	0.00014963746070861816	14	002
498	463.43072509765625	343.31781005859375	0.9925560355186462	388.8359375	256.9626770019531	1.0	536.4705810546875	214.64389038085938	0.008046865463256836	385.3973083496094	257.9551086425781	8.246302604675293e-5	14	002
499	461.8373718261719	343.4844055175781	0.9999992847442627	388.5007629394531	260.96337890625	0.9999661445617676	536.8202514648438	214.7666778564453	0.0009443461894989014	382.0285949707031	262.7201232910156	6.16312026977539e-5	14	002
500	461.44378662109375	344.70892333984375	1.0	386.0057678222656	264.475341796875	0.1060953140258789	535.6337890625	215.29417419433594	0.0004204213619232178	454.01519775390625	332.37872314453125	5.328655242919922e-5	14	002
501	460.0375061035156	346.4666748046875	1.0	392.259765625	280.16192626953125	1.0	536.3445434570312	214.8760986328125	0.027861416339874268	461.51031494140625	335.7066650390625	0.0002270340919494629	14	002
502	459.0459899902344	349.33013916015625	1.0	390.1156005859375	279.3372802734375	1.0	536.4213256835938	214.9693603515625	0.0020459890365600586	455.5763854980469	339.1149597167969	0.00016543269157409668	14	002
503	456.5121765136719	349.9066162109375	0.9994803667068481	392.15899658203125	282.7650146484375	1.0	395.12884521484375	283.2524108886719	0.00018167495727539062	454.1510314941406	340.2584533691406	0.00019291043281555176	14	002
504	456.1736755371094	350.2966003417969	0.9999998807907104	395.08966064453125	284.3699645996094	1.0	536.3640747070312	215.0408935546875	0.0010390877723693848	396.88623046875	288.0083312988281	0.00029352307319641113	14	002
505	455.6648254394531	351.0501708984375	0.9987350106239319	396.2994689941406	281.5940856933594	1.0	534.853759765625	214.6234588623047	0.0001626908779144287	455.3232727050781	342.215087890625	0.00044795870780944824	14	002
506	455.3114013671875	350.0985107421875	0.9997914433479309	396.044921875	283.05609130859375	1.0	536.5687866210938	214.2547607421875	0.004245728254318237	455.05596923828125	342.3463134765625	0.0005395412445068359	14	002
507	454.2496032714844	349.00274658203125	1.0	398.060546875	281.2264099121094	1.0	536.1098022460938	214.64854431152344	0.00038564205169677734	398.3840637207031	286.90032958984375	0.00019118189811706543	14	002
508	450.8072204589844	349.6060485839844	0.9999998807907104	397.421142578125	282.8018798828125	1.0	536.0458984375	215.33738708496094	0.00531691312789917	454.2011413574219	341.4484558105469	0.00019869208335876465	14	002
509	450.3273010253906	348.7173767089844	0.9999992251396179	398.4049377441406	282.9364013671875	1.0	537.054443359375	214.9569549560547	0.03852641582489014	401.44354248046875	284.84747314453125	0.0002900063991546631	14	002
510	449.95068359375	348.78533935546875	0.9999963045120239	398.98077392578125	284.1475830078125	1.0	536.2202758789062	215.1103973388672	0.01712051033973694	401.7327880859375	284.5371398925781	0.0003432035446166992	14	002
511	450.81170654296875	346.78692626953125	1.0	398.92633056640625	282.5458068847656	1.0	534.4104614257812	214.0172576904297	0.0012793242931365967	402.0585632324219	284.3935241699219	0.00020748376846313477	14	002
512	450.00457763671875	347.7091064453125	0.9999943971633911	399.5038146972656	285.6436462402344	1.0	536.6801147460938	215.08982849121094	0.0022227466106414795	401.37237548828125	285.59576416015625	0.00033399462699890137	14	002
513	449.27362060546875	346.3592834472656	0.7813311219215393	398.30230712890625	283.8415222167969	1.0	402.05206298828125	282.57281494140625	0.00011152029037475586	401.2021179199219	284.1330261230469	0.00025397539138793945	14	002
514	447.5957946777344	345.97271728515625	0.9996215105056763	401.8028869628906	281.5233154296875	1.0	535.140380859375	214.99398803710938	0.00021186470985412598	439.015869140625	338.6100158691406	8.252263069152832e-5	14	002
515	445.01763916015625	335.23193359375	0.9999992847442627	402.5247497558594	277.7276611328125	0.6456440687179565	535.6243286132812	214.5588836669922	0.002155780792236328	440.383056640625	327.3481750488281	0.0004731714725494385	14	002
516	447.0102233886719	329.3544616699219	0.9999992847442627	440.9033508300781	326.9053039550781	0.0014691352844238281	537.7943725585938	214.88372802734375	0.01750960946083069	438.60540771484375	321.6822509765625	0.0002046823501586914	14	002
517	444.49896240234375	325.84320068359375	0.9999759197235107	440.6986389160156	326.05328369140625	0.29189759492874146	440.4539794921875	327.22076416015625	0.0002199411392211914	429.9476013183594	331.5612487792969	9.432435035705566e-5	14	002
518	444.64373779296875	324.8282165527344	0.9999685287475586	441.2255554199219	325.46673583984375	0.10418704152107239	537.0491333007812	215.2083282470703	0.004984557628631592	430.7895202636719	329.57159423828125	7.784366607666016e-5	14	002
519	440.76373291015625	323.97418212890625	0.9324434995651245	389.7781066894531	294.3281555175781	0.4853806495666504	438.7044372558594	326.0917663574219	0.00012072920799255371	428.1971435546875	329.6576843261719	4.348158836364746e-5	14	002
520	449.8625183105469	312.8154602050781	0.9999982118606567	385.9555969238281	294.65771484375	0.955579400062561	536.6478271484375	214.6311492919922	0.003624647855758667	385.0812072753906	291.5705261230469	2.0235776901245117e-5	14	002
521	451.57244873046875	305.5109558105469	0.9999998807907104	390.51641845703125	294.0124206542969	0.5756416320800781	537.8677368164062	215.12933349609375	0.0009033083915710449	453.9939880371094	294.3927917480469	1.2218952178955078e-5	14	002
522	450.41754150390625	302.4684753417969	1.0	450.2446594238281	299.858154296875	0.00031054019927978516	537.2837524414062	215.27816772460938	0.03980770707130432	447.7583312988281	292.68316650390625	0.00014504790306091309	14	002
523	452.1296081542969	299.1103515625	1.0	389.6073303222656	333.9073791503906	0.011247217655181885	535.543701171875	213.395263671875	0.00013768672943115234	440.2939453125	291.194580078125	8.594989776611328e-5	14	002
524	452.8841857910156	297.707275390625	1.0	392.0626525878906	335.2452697753906	0.9222891330718994	535.03369140625	214.79830932617188	0.0007895231246948242	455.5460205078125	305.2833557128906	0.00011974573135375977	14	002
525	454.1620788574219	298.2619323730469	1.0	395.744384765625	337.2862243652344	0.7921764850616455	538.0628662109375	214.75550842285156	0.0018627643585205078	456.5718688964844	306.4529113769531	8.556246757507324e-5	14	002
526	454.7431640625	299.1107482910156	1.0	390.42889404296875	337.1895751953125	0.1206340491771698	453.7489013671875	301.3600158691406	0.00024020671844482422	447.2546081542969	288.8161926269531	0.0001049339771270752	14	002
527	454.42938232421875	299.6619567871094	1.0	390.8533020019531	337.165283203125	0.9999986290931702	537.1361694335938	214.80307006835938	0.0049329400062561035	447.31658935546875	289.4378356933594	8.943676948547363e-5	14	002
528	454.159912109375	299.011962890625	1.0	389.8574523925781	338.9755554199219	1.0	453.1954040527344	301.41326904296875	0.00029012560844421387	441.9985046386719	293.1205139160156	0.00014904141426086426	14	002
529	457.0968933105469	294.6071472167969	1.0	463.9245300292969	297.8166809082031	0.000537872314453125	537.1441650390625	215.56576538085938	0.002329409122467041	463.7412109375	298.3297424316406	0.0001232922077178955	14	002
530	458.94989013671875	287.9210510253906	1.0	463.3114318847656	287.9798583984375	0.0035308003425598145	464.93402099609375	286.4853820800781	0.0005664825439453125	462.03338623046875	289.6131591796875	0.00013443827629089355	14	002
531	460.85882568359375	282.0358581542969	1.0	467.971435546875	282.74169921875	0.00016635656356811523	536.1122436523438	214.66311645507812	0.0012481510639190674	463.8400573730469	288.4792785644531	4.953145980834961e-5	14	002
532	456.336669921875	281.3951110839844	1.0	402.4123229980469	341.6076354980469	0.0073757171630859375	458.106689453125	283.65338134765625	0.00027421116828918457	458.25079345703125	289.33154296875	0.00019472837448120117	14	002
533	454.6792297363281	278.7483825683594	1.0	403.7682800292969	344.896728515625	0.9999618530273438	535.56298828125	215.31057739257812	0.003575742244720459	465.0233459472656	285.5394592285156	0.0001976490020751953	14	002
534	451.55792236328125	276.0380859375	1.0	405.02203369140625	344.3013916015625	0.4312465488910675	537.148681640625	214.86123657226562	0.005175739526748657	452.6807556152344	285.89874267578125	6.705522537231445e-5	14	002
535	450.765869140625	274.3199462890625	1.0	404.03826904296875	349.4812927246094	0.3596033453941345	536.2877197265625	215.02174377441406	0.0010449886322021484	405.15325927734375	343.5935974121094	0.00014799833297729492	14	002
536	449.3416748046875	271.8362121582031	1.0	448.5818176269531	268.81390380859375	0.001143813133239746	448.644775390625	272.44122314453125	9.417533874511719e-5	441.7385559082031	264.3843078613281	0.0001392960548400879	14	002
537	447.3995056152344	272.11138916015625	1.0	446.86541748046875	268.7200927734375	0.000685274600982666	536.2109985351562	215.6492156982422	0.0010530054569244385	439.75946044921875	263.7922058105469	0.000183790922164917	14	002
538	446.69488525390625	269.63201904296875	1.0	446.6998596191406	266.8454284667969	0.0005989968776702881	446.4346923828125	270.7972717285156	0.00025010108947753906	440.2423095703125	261.3207702636719	0.00015920400619506836	14	002
539	446.25421142578125	268.4432373046875	1.0	446.1238708496094	266.2618103027344	0.0016942322254180908	446.1022033691406	269.8152160644531	0.00042751431465148926	439.56927490234375	261.8256530761719	0.0002582073211669922	14	002
540	445.3275146484375	266.2685852050781	1.0	444.91510009765625	269.8375549316406	0.0011191368103027344	535.9204711914062	215.01815795898438	0.012552648782730103	443.7485046386719	272.8388671875	0.0004807710647583008	14	002
