# Supplementary material for: An automated feeding system for the African killifish reveals the impact of diet on lifespan and allows scalable assessment of associative learning
Source: eLife. 2022 Nov 10;11:e69008. doi: 10.7554/eLife.69008 (PMC9788828; doi:10.7554/eLife.69008)
Supplement: Figure 6—source data 2. [file elife-69008-fig6-data2.zip › Training Trajectories/t22_REC006DLC_resnet50_TrainAllTheThingsJun28shuffle1_1030000.csv]

bodyparts_coords	fishhead_x	fishhead_y	fishhead_likelihood	fishtail_x	fishtail_y	fishtail_likelihood	redlight_x	redlight_y	redlight_likelihood	fooddrop_x	fooddrop_y	fooddrop_likelihood	fishnum	recordingnum
0	2.5441062450408936	480.1790771484375	4.798173904418945e-6	4.168332576751709	106.74369049072266	6.258487701416016e-6	643.6780395507812	9.28847885131836	2.92360782623291e-5	154.8281707763672	5.668169975280762	1.1920928955078125e-6	22	006
1	2.8629913330078125	479.80755615234375	1.4156103134155273e-5	5.912520885467529	477.7640380859375	1.9937753677368164e-5	643.3740234375	8.02835750579834	4.1604042053222656e-5	-1.0379061698913574	475.3779296875	5.960464477539062e-7	22	006
2	2.836052894592285	480.2843017578125	2.1457672119140625e-5	5.53672456741333	478.2233581542969	1.4841556549072266e-5	643.2869873046875	7.239457130432129	8.046627044677734e-6	5.2626872062683105	92.3234634399414	9.238719940185547e-7	22	006
3	2.791658878326416	479.7377624511719	2.3812055587768555e-5	5.2844319343566895	477.1015930175781	1.9788742065429688e-5	533.4140014648438	216.2639617919922	9.310245513916016e-5	156.656494140625	5.377597808837891	5.960464477539062e-7	22	006
4	2.817204475402832	480.6263122558594	1.558661460876465e-5	4.594120025634766	478.18560791015625	7.867813110351562e-6	643.344970703125	8.54819393157959	1.65402889251709e-5	202.0883026123047	7.144426345825195	6.854534149169922e-7	22	006
5	3.033188581466675	480.2720642089844	3.6656856536865234e-5	5.141526222229004	478.1247863769531	2.6106834411621094e-5	643.924072265625	7.25425910949707	1.2218952178955078e-5	-0.575706958770752	475.7698974609375	7.450580596923828e-7	22	006
6	2.969224214553833	463.7567138671875	6.794929504394531e-6	4.523373126983643	94.48670196533203	5.364418029785156e-6	643.3441772460938	8.165321350097656	2.0176172256469727e-5	187.48788452148438	6.263140678405762	7.748603820800781e-7	22	006
7	2.593296527862549	480.1246337890625	7.867813110351562e-6	639.1580810546875	5.4513959884643555	4.649162292480469e-6	643.6626586914062	7.606754779815674	3.9190053939819336e-5	137.36294555664062	6.65877628326416	2.294778823852539e-6	22	006
8	2.9968106746673584	480.2335510253906	1.811981201171875e-5	4.725373268127441	477.45489501953125	7.033348083496094e-6	643.4141845703125	8.117076873779297	3.904104232788086e-5	24.760730743408203	203.12240600585938	8.344650268554688e-7	22	006
9	2.800729751586914	480.7664489746094	8.225440979003906e-6	4.167046070098877	478.27044677734375	3.2782554626464844e-6	642.9913330078125	8.521341323852539	5.429983139038086e-5	155.37261962890625	5.758823394775391	1.0728836059570312e-6	22	006
10	2.913928985595703	464.5113525390625	1.8924474716186523e-5	4.982743740081787	477.98919677734375	6.407499313354492e-6	643.756591796875	7.407992362976074	1.7762184143066406e-5	106.52513122558594	6.152585983276367	2.2649765014648438e-6	22	006
11	2.810739517211914	480.0841064453125	2.1338462829589844e-5	5.217656135559082	477.245849609375	1.3917684555053711e-5	643.314208984375	8.354448318481445	1.5407800674438477e-5	203.40809631347656	6.853281497955322	1.2814998626708984e-6	22	006
12	2.8476037979125977	479.77117919921875	2.1219253540039062e-5	5.053343296051025	477.7964172363281	2.0116567611694336e-5	533.3822021484375	215.9342041015625	1.8984079360961914e-5	137.19041442871094	6.692713737487793	1.1622905731201172e-6	22	006
13	2.818875312805176	478.8199157714844	3.4481287002563477e-5	5.391450881958008	476.8529052734375	2.4586915969848633e-5	534.0880126953125	217.19961547851562	4.2051076889038086e-5	106.36551666259766	6.508333206176758	1.2218952178955078e-6	22	006
14	3.1497998237609863	479.9855041503906	3.2454729080200195e-5	5.000540733337402	477.5931091308594	1.6421079635620117e-5	646.8153076171875	21.517005920410156	0.00010848045349121094	640.6699829101562	3.4950737953186035	8.642673492431641e-7	22	006
15	2.931687355041504	479.8785095214844	1.4394521713256836e-5	5.270424842834473	477.5859069824219	6.198883056640625e-6	643.3568725585938	9.646773338317871	8.031725883483887e-5	138.17369079589844	6.089815139770508	1.5795230865478516e-6	22	006
16	2.9815120697021484	480.4247741699219	3.3468008041381836e-5	5.262314796447754	478.19830322265625	1.8656253814697266e-5	643.6943359375	8.504239082336426	2.9385089874267578e-5	201.86537170410156	6.482115745544434	6.854534149169922e-7	22	006
17	3.0222063064575195	479.9476623535156	4.461407661437988e-5	5.292304992675781	108.05513763427734	2.4050474166870117e-5	643.434814453125	7.674288749694824	1.919269561767578e-5	5.397489070892334	93.287841796875	1.6093254089355469e-6	22	006
18	2.5467143058776855	479.0606689453125	1.9758939743041992e-5	5.349050045013428	476.4462585449219	1.138448715209961e-5	643.6504516601562	8.19080924987793	4.044175148010254e-5	202.4987335205078	6.95936918258667	1.1026859283447266e-6	22	006
19	3.949564218521118	464.2318420410156	2.5659799575805664e-5	5.746092319488525	477.49853515625	1.582503318786621e-5	643.524169921875	7.889439582824707	3.129243850708008e-5	187.8507080078125	5.948894500732422	7.748603820800781e-7	22	006
20	2.9207711219787598	480.0851135253906	1.7642974853515625e-5	4.221990585327148	477.7490539550781	9.387731552124023e-6	647.7723388671875	31.13979721069336	8.428096771240234e-5	107.54598236083984	5.9013166427612305	8.642673492431641e-7	22	006
21	3.1027116775512695	480.2257080078125	2.181529998779297e-5	4.881246089935303	477.6627502441406	2.8073787689208984e-5	644.2935791015625	9.583382606506348	2.142786979675293e-5	138.802001953125	5.9611968994140625	1.043081283569336e-6	22	006
22	2.779381036758423	480.2242126464844	6.61313533782959e-5	4.4698076248168945	477.6278991699219	3.108382225036621e-5	643.900146484375	9.73398208618164	0.00016620755195617676	640.6282348632812	3.2192368507385254	1.2516975402832031e-6	22	006
23	3.061861038208008	480.1539001464844	8.398294448852539e-5	4.989178657531738	477.2796630859375	3.3020973205566406e-5	535.784912109375	216.71560668945312	4.935264587402344e-5	-0.3729267120361328	474.61090087890625	9.238719940185547e-7	22	006
24	2.989137649536133	480.0050048828125	6.282329559326172e-5	5.214065074920654	477.72528076171875	4.6759843826293945e-5	643.9439697265625	8.299093246459961	4.357099533081055e-5	-0.9177498817443848	475.11236572265625	1.2516975402832031e-6	22	006
25	3.009044885635376	479.4620666503906	5.385279655456543e-5	5.180715560913086	477.2787170410156	4.819035530090332e-5	517.598388671875	199.26686096191406	0.9998068809509277	516.4678955078125	199.75550842285156	0.2036706805229187	22	006
26	3.1785836219787598	480.4220886230469	7.778406143188477e-5	517.5755615234375	197.1160125732422	4.792213439941406e-5	516.8701782226562	197.2825164794922	0.9999998807907104	516.5236206054688	197.58889770507812	0.051494985818862915	22	006
27	3.185530662536621	479.71551513671875	4.0531158447265625e-5	517.302734375	197.4034423828125	0.00010776519775390625	517.288818359375	197.7432403564453	0.999999463558197	516.9799194335938	197.5677032470703	0.15978455543518066	22	006
28	514.998291015625	199.36180114746094	4.965066909790039e-5	517.0083618164062	196.8372039794922	0.00010588765144348145	516.5214233398438	196.74278259277344	0.9999997615814209	516.0300903320312	195.908447265625	0.036269307136535645	22	006
29	518.8199462890625	201.4012451171875	4.965066909790039e-5	517.3582153320312	197.2501220703125	0.00015622377395629883	516.8806762695312	197.19740295410156	0.9999998807907104	516.1351318359375	197.4215850830078	0.24080586433410645	22	006
30	3.2098588943481445	480.45843505859375	4.6819448471069336e-5	517.2340698242188	197.80517578125	0.00020450353622436523	517.265869140625	197.75137329101562	0.9999995231628418	517.2363891601562	198.07366943359375	0.6100205779075623	22	006
31	515.5098876953125	199.74417114257812	3.713369369506836e-5	517.3052978515625	197.38385009765625	5.14984130859375e-5	516.7263793945312	196.3958740234375	0.9999995231628418	515.3102416992188	196.13587951660156	0.04021129012107849	22	006
32	519.2018432617188	202.01918029785156	4.8279762268066406e-5	517.5919799804688	197.66600036621094	0.00019416213035583496	517.1224975585938	197.45790100097656	0.9999996423721313	517.0950317382812	197.28013610839844	0.5794221758842468	22	006
33	519.1349487304688	200.9474639892578	4.795193672180176e-5	517.4495239257812	196.7689971923828	0.00016739964485168457	516.7799072265625	196.77268981933594	0.9999998807907104	516.6246948242188	196.8478546142578	0.38646629452705383	22	006
34	518.4251708984375	201.11480712890625	6.565451622009277e-5	516.9396362304688	196.9435272216797	0.00023031234741210938	516.3992309570312	196.78871154785156	0.9999999403953552	515.9609375	196.99945068359375	0.46615493297576904	22	006
35	517.9385375976562	200.6551971435547	8.404254913330078e-5	516.7816772460938	196.49221801757812	0.00019732117652893066	516.0125732421875	195.9138946533203	1.0	515.740966796875	195.80447387695312	0.31170225143432617	22	006
36	3.2817578315734863	480.1007995605469	8.01384449005127e-5	4.973879814147949	477.7594909667969	5.6624412536621094e-5	517.5991821289062	196.77413940429688	0.9999998807907104	516.83740234375	196.37535095214844	0.004383206367492676	22	006
37	2.8782355785369873	481.5847473144531	2.968311309814453e-5	518.126220703125	198.62014770507812	3.266334533691406e-5	517.2227172851562	196.90106201171875	0.9999996423721313	516.8970336914062	195.98544311523438	0.028614699840545654	22	006
38	3.223264217376709	480.78106689453125	4.8607587814331055e-5	516.1786499023438	197.6986541748047	0.0002085864543914795	516.0958862304688	197.94808959960938	0.9999980926513672	515.8327026367188	198.18011474609375	0.8675323128700256	22	006
39	3.8509116172790527	464.6220397949219	4.094839096069336e-5	516.5106811523438	196.72796630859375	9.885430335998535e-5	516.6456298828125	196.70196533203125	0.9999997615814209	516.0086059570312	196.42852783203125	0.3012218475341797	22	006
40	519.2247314453125	200.84034729003906	3.466010093688965e-5	517.3221435546875	197.03868103027344	9.253621101379395e-5	516.712890625	196.61154174804688	0.9999998807907104	516.316162109375	196.74490356445312	0.2352491021156311	22	006
41	3.2152416706085205	480.50299072265625	6.109476089477539e-5	517.5628051757812	197.35122680664062	0.00013533234596252441	516.8671875	197.25767517089844	0.9999998211860657	516.7332153320312	197.64149475097656	0.33012655377388	22	006
42	3.358872890472412	480.4099426269531	4.124641418457031e-5	516.5008544921875	197.70257568359375	0.00018072128295898438	516.6997680664062	197.88601684570312	0.9999991655349731	516.2969360351562	197.88865661621094	0.7101151943206787	22	006
43	518.5660400390625	200.1378936767578	6.344914436340332e-5	516.8580932617188	196.6718292236328	0.00010496377944946289	516.9464111328125	196.06759643554688	0.9999998807907104	516.4386596679688	195.8928680419922	0.0371265709400177	22	006
44	518.6105346679688	200.68414306640625	6.729364395141602e-5	516.69873046875	196.45301818847656	0.00022491812705993652	516.39013671875	196.57066345214844	0.9999996423721313	516.1117553710938	196.32406616210938	0.5125467777252197	22	006
45	518.755126953125	201.3445281982422	5.742907524108887e-5	517.0072021484375	197.28079223632812	0.0002048015594482422	516.8716430664062	197.32655334472656	0.9999998211860657	516.7736206054688	197.32337951660156	0.2726288437843323	22	006
46	518.8247680664062	202.28631591796875	2.98917293548584e-5	516.8932495117188	197.73410034179688	0.00014662742614746094	516.9234619140625	197.74462890625	0.9999972581863403	517.2054443359375	198.1005859375	0.8200341463088989	22	006
47	515.2545776367188	199.62322998046875	3.4928321838378906e-5	516.9987182617188	196.8565216064453	7.349252700805664e-5	517.41796875	195.884521484375	0.9999997615814209	514.5997924804688	195.2056121826172	0.03846055269241333	22	006
48	518.250732421875	201.1363067626953	0.00010243058204650879	516.7733154296875	197.09031677246094	0.0004075169563293457	516.7384643554688	196.86495971679688	0.9999997615814209	516.3968505859375	196.7298583984375	0.36727654933929443	22	006
49	3.6542232036590576	481.1169738769531	7.864832878112793e-5	517.000244140625	197.12107849121094	6.797909736633301e-5	516.7258911132812	196.42169189453125	0.9999998807907104	516.575439453125	196.267333984375	0.09642860293388367	22	006
50	3.1290805339813232	479.238037109375	4.914402961730957e-5	516.70556640625	197.91207885742188	0.00012066960334777832	516.232177734375	197.6178741455078	0.9999997019767761	516.0519409179688	198.04879760742188	0.49816474318504333	22	006
51	3.0416855812072754	480.99664306640625	6.303191184997559e-5	516.4869384765625	197.53663635253906	0.0001506507396697998	516.409912109375	197.2282257080078	0.9999991655349731	516.5230712890625	197.56170654296875	0.6020964980125427	22	006
52	516.238525390625	200.04734802246094	2.5212764739990234e-5	518.3003540039062	197.71429443359375	6.80387020111084e-5	517.3292236328125	196.59854125976562	0.9999993443489075	516.9964599609375	196.19869995117188	0.04363277554512024	22	006
53	518.44384765625	201.24481201171875	4.661083221435547e-5	516.8685913085938	197.34176635742188	0.00018361210823059082	516.91796875	197.14215087890625	0.9999997615814209	516.5515747070312	197.07858276367188	0.4210897386074066	22	006
54	3.398923397064209	481.8071594238281	5.0574541091918945e-5	517.3297119140625	196.53855895996094	8.162856101989746e-5	517.2078247070312	196.3040313720703	0.9999997019767761	516.4669799804688	195.7840118408203	0.01843881607055664	22	006
55	3.290989398956299	480.7619323730469	5.748867988586426e-5	517.1779174804688	196.25906372070312	0.0001881718635559082	517.5145874023438	196.35147094726562	0.9999997615814209	517.2369995117188	196.44248962402344	0.3929286301136017	22	006
56	518.5250244140625	200.83128356933594	5.415081977844238e-5	516.9512329101562	196.9281768798828	0.00015681982040405273	516.6416015625	196.81597900390625	0.9999998807907104	516.2767944335938	196.9921417236328	0.3415929973125458	22	006
57	3.082962989807129	480.17535400390625	6.371736526489258e-5	516.4963989257812	196.93313598632812	2.8967857360839844e-5	516.78173828125	196.80238342285156	0.9999998807907104	516.5720825195312	196.41064453125	0.04904821515083313	22	006
58	3.6295578479766846	463.7740783691406	3.775954246520996e-5	517.2273559570312	197.33424377441406	0.0001284182071685791	517.767333984375	197.3302001953125	0.9999998807907104	516.932373046875	197.35133361816406	0.14121177792549133	22	006
59	3.8730785846710205	464.32373046875	4.938244819641113e-5	517.0078735351562	196.30015563964844	4.64320182800293e-5	517.340576171875	196.78933715820312	0.9999988079071045	517.1597900390625	196.17898559570312	0.19086331129074097	22	006
60	2.8182058334350586	480.60345458984375	5.990266799926758e-5	175.14027404785156	276.1408386230469	0.99994957447052	517.2794799804688	197.61561584472656	0.9999997019767761	516.9075927734375	197.34976196289062	0.19128915667533875	22	006
61	518.6463012695312	200.71864318847656	6.708502769470215e-5	173.1562957763672	277.271240234375	0.9990106821060181	517.2015380859375	196.8183135986328	0.9999998807907104	516.70458984375	196.47265625	0.18684083223342896	22	006
62	518.73486328125	199.78248596191406	6.452202796936035e-5	517.054931640625	195.8954315185547	0.0001729130744934082	517.5745849609375	195.91796875	1.0	516.9467163085938	195.588623046875	0.061060935258865356	22	006
63	518.9217529296875	201.06068420410156	4.6193599700927734e-5	516.9203491210938	196.77761840820312	0.000206679105758667	517.2971801757812	197.12892150878906	0.9999983310699463	516.8286743164062	197.0181121826172	0.30122852325439453	22	006
64	518.8966674804688	201.0247039794922	5.6296586990356445e-5	517.4013671875	197.01632690429688	0.00020185112953186035	517.3440551757812	196.7978057861328	0.9999999403953552	516.8767700195312	197.1910400390625	0.36021551489830017	22	006
65	518.825927734375	200.93968200683594	2.154707908630371e-5	517.2820434570312	196.8368682861328	5.054473876953125e-5	516.5734252929688	196.75515747070312	1.0	516.6871337890625	196.98211669921875	0.12237924337387085	22	006
66	518.5121459960938	200.60292053222656	5.194544792175293e-5	516.7581787109375	196.67080688476562	0.00015854835510253906	516.7993774414062	196.6527557373047	0.9999999403953552	516.228515625	196.67620849609375	0.2250998616218567	22	006
67	518.2412719726562	201.14146423339844	8.299946784973145e-5	516.7655639648438	197.10574340820312	0.0003230869770050049	516.713623046875	197.0889129638672	0.9999992847442627	516.4171752929688	197.22244262695312	0.5044096112251282	22	006
68	518.235107421875	200.42135620117188	4.786252975463867e-5	516.4072265625	196.52793884277344	0.00013148784637451172	516.2724609375	196.2938690185547	0.9999998807907104	516.0875244140625	196.03123474121094	0.18843010067939758	22	006
69	517.4804077148438	201.2312774658203	4.589557647705078e-5	515.7623291015625	197.15020751953125	0.0002276301383972168	515.805419921875	197.11221313476562	0.9999990463256836	515.299072265625	196.75230407714844	0.5899121761322021	22	006
70	519.1319580078125	201.7769317626953	4.3272972106933594e-5	517.1354370117188	197.65310668945312	0.00017514824867248535	517.5188598632812	197.85911560058594	0.9999995231628418	517.1979370117188	197.8398895263672	0.5009368658065796	22	006
71	519.4451293945312	200.09478759765625	3.331899642944336e-5	517.348388671875	196.27056884765625	6.070733070373535e-5	517.791015625	196.38006591796875	0.9999997615814209	516.8041381835938	196.83790588378906	0.04831796884536743	22	006
72	3.0751681327819824	480.61773681640625	8.177757263183594e-5	517.3021850585938	196.99319458007812	0.00015658140182495117	517.2477416992188	196.88507080078125	0.9999997019767761	516.7385864257812	197.1181640625	0.3230057954788208	22	006
73	140.56002807617188	292.4921875	0.00916057825088501	516.982177734375	196.96279907226562	0.00016486644744873047	516.6029663085938	196.5859832763672	0.9999997615814209	516.3391723632812	196.8238067626953	0.24537134170532227	22	006
74	3.4763240814208984	481.2239685058594	7.858872413635254e-5	516.6992797851562	196.9034423828125	0.00020545721054077148	516.55322265625	196.64474487304688	1.0	516.152587890625	196.2338104248047	0.26464253664016724	22	006
75	518.9428100585938	201.2677001953125	4.3064355850219727e-5	517.32421875	197.17706298828125	0.00012883543968200684	516.9821166992188	197.1144561767578	0.9999998807907104	516.5651245117188	197.2623748779297	0.14893758296966553	22	006
76	139.7028350830078	288.9630432128906	0.9977507591247559	149.1176300048828	286.1605529785156	0.0028738975524902344	517.1259765625	197.46749877929688	0.9999995231628418	516.8955688476562	197.9187774658203	0.585308849811554	22	006
77	3.0687661170959473	480.60101318359375	0.00025412440299987793	517.0189819335938	196.9925537109375	0.00022521615028381348	517.1429443359375	197.23760986328125	0.9999992251396179	517.154296875	197.1882781982422	0.7055865526199341	22	006
78	3.544522523880005	463.9236755371094	2.0563602447509766e-5	517.3362426757812	197.77249145507812	2.8759241104125977e-5	516.9144287109375	196.96250915527344	0.9999979138374329	515.3780517578125	195.83523559570312	0.009777843952178955	22	006
79	3.674314498901367	480.44805908203125	9.232759475708008e-5	5.278099060058594	478.3714599609375	0.00010004639625549316	516.5300903320312	197.10853576660156	0.9999996423721313	515.9490356445312	197.3383331298828	0.20644402503967285	22	006
80	518.9722900390625	201.29148864746094	3.349781036376953e-5	517.1400756835938	197.1630096435547	8.875131607055664e-5	516.88818359375	196.94033813476562	0.9999998807907104	516.4617919921875	196.7212677001953	0.2793118953704834	22	006
81	3.135054349899292	480.9781188964844	5.2362680435180664e-5	517.1155395507812	197.47796630859375	4.503130912780762e-5	517.4635009765625	197.6669158935547	0.9999994039535522	516.4249877929688	197.0988006591797	0.09480205178260803	22	006
82	3.8428075313568115	464.2320556640625	5.40316104888916e-5	517.2466430664062	196.69468688964844	9.316205978393555e-5	517.3660888671875	196.30682373046875	0.9999999403953552	517.2041015625	196.0069122314453	0.023858338594436646	22	006
83	518.62060546875	201.27391052246094	6.341934204101562e-5	516.3909301757812	196.57955932617188	0.0003286004066467285	516.608642578125	196.61843872070312	0.9999997019767761	516.1423950195312	196.82757568359375	0.6956427097320557	22	006
84	519.411865234375	201.28436279296875	3.859400749206543e-5	517.9155883789062	197.32644653320312	0.00011983513832092285	517.5721435546875	197.4686279296875	0.9999996423721313	517.5776977539062	197.66476440429688	0.1797415018081665	22	006
85	518.80029296875	201.37652587890625	3.641843795776367e-5	516.9246826171875	196.9771270751953	0.00013878941535949707	517.0546264648438	196.86090087890625	0.9999996423721313	516.9891967773438	196.78248596191406	0.45773833990097046	22	006
86	3.6879825592041016	464.4521179199219	4.121661186218262e-5	517.0564575195312	198.02532958984375	2.4944543838500977e-5	517.2903442382812	196.18251037597656	0.9999997615814209	515.4818115234375	195.52366638183594	0.004341691732406616	22	006
87	518.8461303710938	201.14547729492188	5.0693750381469727e-5	517.2506103515625	197.30874633789062	0.0001951158046722412	517.1061401367188	197.1223602294922	0.9999998807907104	516.970703125	197.20973205566406	0.20063737034797668	22	006
88	3.4937074184417725	481.0055847167969	5.078315734863281e-5	517.4781494140625	197.2603302001953	4.2110681533813477e-5	517.3106079101562	197.42755126953125	0.9999995231628418	516.8966064453125	197.0361785888672	0.10421451926231384	22	006
89	518.5437622070312	201.1491241455078	1.6570091247558594e-5	516.8035888671875	197.2791290283203	4.836916923522949e-5	516.7172241210938	197.02987670898438	0.9999998211860657	516.3834228515625	197.09768676757812	0.08393940329551697	22	006
90	3.050571918487549	480.4033203125	4.023313522338867e-5	516.8257446289062	197.02540588378906	4.70280647277832e-5	516.78076171875	196.11277770996094	0.9999997615814209	516.1647338867188	195.4635467529297	0.025889456272125244	22	006
91	518.5599365234375	201.4165496826172	6.809830665588379e-5	516.998046875	197.1553955078125	0.00029852986335754395	516.8806762695312	197.124755859375	0.9999996423721313	516.6139526367188	197.3243865966797	0.6071611046791077	22	006
92	518.6464233398438	201.53903198242188	3.9577484130859375e-5	516.87548828125	197.56028747558594	0.00013086199760437012	516.6973876953125	197.37442016601562	0.9999995827674866	516.7296142578125	197.71324157714844	0.4105437994003296	22	006
93	2.8811237812042236	479.6780090332031	2.3156404495239258e-5	5.475103378295898	477.7581481933594	3.129243850708008e-5	517.0673217773438	197.35035705566406	0.9999995827674866	516.7490234375	196.71383666992188	0.058303117752075195	22	006
94	518.5242919921875	201.6681671142578	3.2514333724975586e-5	516.9124145507812	197.25344848632812	0.00013178586959838867	516.593017578125	197.3284149169922	0.9999997019767761	516.319580078125	197.06056213378906	0.6316661834716797	22	006
95	3.159283399581909	481.024169921875	5.9992074966430664e-5	516.3414306640625	196.72747802734375	8.368492126464844e-5	516.4140014648438	196.21221923828125	0.9999998807907104	516.1648559570312	195.78797912597656	0.06133607029914856	22	006
96	518.4039306640625	201.04994201660156	5.8323144912719727e-5	516.51318359375	196.87554931640625	0.00018727779388427734	516.2274780273438	196.59243774414062	0.9999997615814209	516.2095947265625	196.78738403320312	0.4493297040462494	22	006
97	518.5187377929688	200.52748107910156	4.601478576660156e-5	516.8033447265625	196.5466766357422	0.00015056133270263672	516.9070434570312	196.29278564453125	0.9999998807907104	516.4734497070312	196.38226318359375	0.186662495136261	22	006
98	517.906005859375	201.6913604736328	6.321072578430176e-5	516.6197509765625	197.36837768554688	0.00026804208755493164	515.8096923828125	197.20263671875	0.9999997019767761	515.625	197.4468994140625	0.7332888841629028	22	006
99	518.561279296875	200.96302795410156	3.847479820251465e-5	516.5977172851562	196.93853759765625	0.00015652179718017578	516.7244262695312	196.88963317871094	0.9999988079071045	516.4736938476562	197.1177215576172	0.4487510025501251	22	006
100	2.8808717727661133	479.8150329589844	6.315112113952637e-5	517.9703369140625	197.5119171142578	5.263090133666992e-5	518.5074462890625	197.50732421875	0.9999995827674866	518.1556396484375	196.84080505371094	0.00926297903060913	22	006
101	518.87158203125	201.55433654785156	7.972121238708496e-5	517.1488037109375	197.4503936767578	0.00028693675994873047	516.7011108398438	197.2819366455078	0.9999996423721313	516.2868041992188	197.5181427001953	0.5476692318916321	22	006
102	519.1137084960938	201.67745971679688	5.644559860229492e-5	517.3427124023438	197.42306518554688	0.00022801756858825684	516.8185424804688	197.39932250976562	0.9999997615814209	516.9010620117188	197.97149658203125	0.6497753858566284	22	006
103	515.6830444335938	199.18280029296875	4.309415817260742e-5	517.0117797851562	196.21652221679688	7.098913192749023e-5	517.5880126953125	195.9456024169922	1.0	517.0889892578125	195.67095947265625	0.015301048755645752	22	006
104	518.441650390625	200.960693359375	5.415081977844238e-5	516.609375	196.57725524902344	0.00020551681518554688	516.7628173828125	196.56045532226562	0.999998927116394	516.7283325195312	196.55271911621094	0.4567287564277649	22	006
105	518.4540405273438	200.46788024902344	0.0001156926155090332	516.9987182617188	196.6197052001953	0.0004019737243652344	516.8623657226562	196.48873901367188	0.9999997615814209	516.6396484375	196.41236877441406	0.20720556378364563	22	006
106	2.798557758331299	480.8744812011719	4.169344902038574e-5	516.8577880859375	197.03121948242188	7.572770118713379e-5	516.7774047851562	196.80772399902344	0.9999998807907104	516.5996704101562	197.0692138671875	0.12631544470787048	22	006
107	518.6362915039062	200.5218048095703	2.536177635192871e-5	517.2249145507812	196.83786010742188	4.9620866775512695e-5	516.4864501953125	197.0858154296875	0.9999998807907104	516.0204467773438	196.3917999267578	0.05204567313194275	22	006
108	3.31599497795105	479.8060302734375	3.8057565689086914e-5	517.2489013671875	197.08689880371094	9.417533874511719e-5	517.12841796875	196.8370819091797	0.9999997019767761	516.721435546875	196.39125061035156	0.05125439167022705	22	006
109	3.1457223892211914	480.036376953125	5.8263540267944336e-5	143.6298828125	259.0762939453125	0.0010764896869659424	516.774658203125	196.20184326171875	1.0	516.5572509765625	196.3433380126953	0.1253870725631714	22	006
110	518.462158203125	200.58868408203125	9.453296661376953e-5	140.3909454345703	260.2568054199219	0.6577531099319458	516.654541015625	196.69309997558594	0.9999998807907104	515.9547119140625	196.6369171142578	0.28531330823898315	22	006
111	3.3627963066101074	481.3371887207031	5.6177377700805664e-5	141.32394409179688	259.800537109375	0.5169724225997925	517.1084594726562	197.23374938964844	0.9999998211860657	516.9512939453125	197.54971313476562	0.3595532178878784	22	006
112	3.136023759841919	479.8894348144531	3.311038017272949e-5	141.00184631347656	259.0421142578125	0.980446457862854	516.2185668945312	197.4969940185547	0.9999995231628418	515.9898681640625	197.4976806640625	0.48543664813041687	22	006
113	145.41159057617188	259.6099548339844	5.963444709777832e-5	141.12713623046875	260.7375793457031	0.9999580979347229	517.2977905273438	196.52378845214844	0.9999998807907104	516.516357421875	195.7850799560547	0.02178668975830078	22	006
114	518.6801147460938	201.02206420898438	3.269314765930176e-5	142.0744171142578	260.0246276855469	0.9919935464859009	516.5171508789062	197.15724182128906	0.9999995827674866	515.8721313476562	196.4814453125	0.17864957451820374	22	006
115	519.0933227539062	201.58084106445312	3.567337989807129e-5	517.4732055664062	197.381591796875	0.0001410841941833496	517.0366821289062	197.51429748535156	0.9999997019767761	517.0690307617188	197.6800994873047	0.23893681168556213	22	006
116	517.9735107421875	200.84506225585938	8.717179298400879e-5	141.56640625	259.0676574707031	0.5818294286727905	516.2600708007812	196.76876831054688	0.9999999403953552	515.861572265625	196.9650421142578	0.33239197731018066	22	006
117	3.3327558040618896	481.26092529296875	0.0002886056900024414	4.657292366027832	478.92095947265625	0.00014019012451171875	516.5952758789062	196.9345703125	0.9999997615814209	516.2738037109375	196.3395538330078	0.10114234685897827	22	006
118	518.1251220703125	200.07855224609375	5.981326103210449e-5	140.09132385253906	259.5210266113281	0.7396877408027649	517.2232666015625	196.09046936035156	0.9999998807907104	517.0777587890625	196.2838592529297	0.06638500094413757	22	006
119	518.8906860351562	201.335693359375	3.2901763916015625e-5	142.23745727539062	259.9295959472656	0.0008187294006347656	516.927490234375	196.79957580566406	0.9999995231628418	516.8528442382812	197.03335571289062	0.3938199281692505	22	006
120	3.170743942260742	479.3897705078125	3.403425216674805e-5	142.79212951660156	259.431396484375	0.0328349769115448	516.0842895507812	198.107421875	0.9999991655349731	515.9312744140625	197.44754028320312	0.3978478014469147	22	006
121	518.9359741210938	201.101806640625	1.9162893295288086e-5	143.20513916015625	260.7091064453125	0.014696210622787476	516.8873291015625	197.0800018310547	0.9999997615814209	516.6890258789062	197.603759765625	0.18760597705841064	22	006
122	519.1576538085938	201.6178741455078	4.4018030166625977e-5	517.1589965820312	197.31051635742188	0.00020357966423034668	517.6012573242188	197.23741149902344	0.9999997615814209	517.1063842773438	197.28683471679688	0.52806556224823	22	006
123	3.0091519355773926	479.18017578125	4.908442497253418e-5	517.091064453125	197.07183837890625	0.00014579296112060547	517.1298828125	196.9833526611328	0.9999994039535522	516.6990966796875	196.98272705078125	0.4263820946216583	22	006
124	519.3863525390625	201.2738800048828	5.951523780822754e-5	517.5435791015625	197.14817810058594	0.00024023652076721191	518.157470703125	197.2237091064453	0.9999994039535522	517.9547729492188	197.0011444091797	0.27064985036849976	22	006
125	3.199173927307129	480.982421875	5.805492401123047e-5	517.7503662109375	197.7095947265625	0.00013768672943115234	517.126220703125	197.27093505859375	0.9999996423721313	517.169677734375	197.15309143066406	0.3528907895088196	22	006
126	3.1240172386169434	480.8612365722656	1.1801719665527344e-5	517.315185546875	197.43983459472656	2.0742416381835938e-5	517.276123046875	197.7794647216797	0.9999986886978149	516.9193725585938	197.24195861816406	0.06045249104499817	22	006
127	518.704345703125	200.6848602294922	7.066130638122559e-5	516.7271118164062	196.65994262695312	0.0002720654010772705	517.2054443359375	196.80599975585938	0.9999998807907104	517.00439453125	197.15853881835938	0.2254968285560608	22	006
128	143.144287109375	228.35536193847656	0.0008462369441986084	138.63255310058594	229.92115783691406	0.011892974376678467	516.46875	197.75405883789062	0.9999990463256836	516.0957641601562	197.77005004882812	0.19161447882652283	22	006
129	518.8143310546875	201.0469970703125	6.61313533782959e-5	137.0691375732422	233.09429931640625	0.0002315044403076172	516.673095703125	196.24090576171875	0.9999998807907104	516.8445434570312	196.44647216796875	0.3362271785736084	22	006
130	3.3586950302124023	480.3047180175781	6.127357482910156e-5	137.42762756347656	229.98666381835938	0.5499370098114014	516.8062744140625	198.0215606689453	0.9999995231628418	516.4844360351562	198.1427764892578	0.45892447233200073	22	006
131	3.062497138977051	480.8828125	0.0001100003719329834	139.68438720703125	222.51046752929688	0.0008052289485931396	515.9341430664062	197.08653259277344	0.9999991655349731	515.9904174804688	197.1022186279297	0.4410911202430725	22	006
132	3.465250015258789	464.5823059082031	4.851818084716797e-5	147.0215301513672	215.87692260742188	0.008179783821105957	517.019287109375	197.62254333496094	0.9999997615814209	516.18212890625	197.01766967773438	0.028484642505645752	22	006
133	518.1380615234375	200.7616729736328	6.848573684692383e-5	516.6461181640625	196.9471893310547	0.00020366907119750977	516.1984252929688	196.9232635498047	0.9999998211860657	515.8602294921875	196.88040161132812	0.25628462433815	22	006
134	3.187258720397949	480.61651611328125	3.466010093688965e-5	516.9237060546875	197.018310546875	7.367134094238281e-5	516.7490234375	196.02841186523438	0.9999998807907104	516.136962890625	196.01046752929688	0.19487833976745605	22	006
135	3.1279759407043457	464.0706787109375	2.7626752853393555e-5	517.4229736328125	196.8578338623047	5.3256750106811523e-5	517.8646240234375	197.1205596923828	0.9999997615814209	517.253662109375	197.44830322265625	0.16178900003433228	22	006
136	517.3080444335938	197.56512451171875	3.2395124435424805e-5	6.108381271362305	477.5751647949219	3.865361213684082e-5	517.040283203125	196.255126953125	0.9999996423721313	514.1231689453125	195.30081176757812	0.05215299129486084	22	006
137	157.6841583251953	201.95726013183594	0.016339808702468872	517.5057373046875	197.4944305419922	1.990795135498047e-5	517.2849731445312	197.58973693847656	0.9999997019767761	516.7894897460938	197.1234588623047	0.08785933256149292	22	006
138	161.38888549804688	203.8511962890625	0.0008367598056793213	516.6896362304688	197.34625244140625	0.0002320706844329834	516.7297973632812	197.20370483398438	0.9999992847442627	516.9321899414062	197.1889190673828	0.44242578744888306	22	006
139	518.6072387695312	201.62527465820312	6.368756294250488e-5	517.2517700195312	197.75926208496094	0.00023317337036132812	516.8327026367188	197.65499877929688	0.9999996423721313	516.3868408203125	197.67893981933594	0.40883147716522217	22	006
140	518.58935546875	201.13832092285156	4.038214683532715e-5	516.6590576171875	196.94960021972656	0.0001449286937713623	516.7523193359375	196.92459106445312	0.9999995827674866	516.6508178710938	197.13792419433594	0.28753429651260376	22	006
141	518.4286499023438	200.2582244873047	5.933642387390137e-5	516.9198608398438	196.71685791015625	0.00013244152069091797	516.7713623046875	196.37017822265625	0.9999998807907104	515.859619140625	196.09629821777344	0.12115859985351562	22	006
142	518.3587646484375	200.99806213378906	3.936886787414551e-5	516.4627075195312	197.0633087158203	0.00011479854583740234	516.5921020507812	197.1236114501953	0.9999994039535522	516.55419921875	196.768798828125	0.1368740200996399	22	006
143	169.37066650390625	201.21380615234375	0.00011560320854187012	517.1674194335938	197.02395629882812	0.00016418099403381348	516.785888671875	196.83493041992188	0.9999998807907104	516.12841796875	196.8274688720703	0.2544172704219818	22	006
144	518.4728393554688	200.5386962890625	3.9190053939819336e-5	516.9307861328125	196.93856811523438	8.553266525268555e-5	516.8038330078125	196.28416442871094	0.9999999403953552	516.25048828125	196.33412170410156	0.06791499257087708	22	006
145	519.2221069335938	201.45216369628906	4.8041343688964844e-5	517.8152465820312	197.69961547851562	0.0001577436923980713	517.3876953125	197.5414581298828	0.9999998211860657	517.0188598632812	197.74790954589844	0.16026246547698975	22	006
146	2.9635725021362305	479.130126953125	6.893277168273926e-5	516.5534057617188	197.2704315185547	0.00019446015357971191	516.0643310546875	197.0628204345703	0.9999995827674866	515.7493286132812	197.14874267578125	0.4509466886520386	22	006
147	3.144404888153076	479.8870544433594	4.32431697845459e-5	517.44970703125	197.2925567626953	6.809830665588379e-5	517.6270751953125	196.89833068847656	0.9999995827674866	517.243896484375	196.864013671875	0.20612642168998718	22	006
148	3.0764365196228027	479.94830322265625	6.332993507385254e-5	517.167724609375	197.19520568847656	0.00023344159126281738	516.9469604492188	197.28207397460938	0.9999997019767761	516.7341918945312	197.5857391357422	0.48502424359321594	22	006
149	3.256946325302124	479.9254150390625	8.526444435119629e-5	516.866943359375	197.09268188476562	0.00019922852516174316	516.7877197265625	196.98162841796875	0.9999997615814209	516.47314453125	196.75650024414062	0.3041437268257141	22	006
150	518.609130859375	201.58627319335938	3.4868717193603516e-5	516.9789428710938	197.3228759765625	0.00014212727546691895	516.8010864257812	197.45924377441406	0.9999996423721313	516.3848266601562	197.7642364501953	0.4210459589958191	22	006
151	519.1396484375	200.5740509033203	3.3408403396606445e-5	517.4046020507812	196.76731872558594	7.301568984985352e-5	517.279296875	196.5646514892578	0.9999998807907104	516.4656982421875	196.14273071289062	0.05040732026100159	22	006
152	518.89501953125	201.30921936035156	3.075599670410156e-5	516.4576416015625	196.82717895507812	0.0001601874828338623	517.4526977539062	197.23570251464844	0.9999997019767761	517.450439453125	197.30340576171875	0.3191928267478943	22	006
153	519.046875	201.02008056640625	3.653764724731445e-5	516.8909301757812	196.62710571289062	0.0001182854175567627	517.2525024414062	196.6101837158203	0.9999996423721313	516.925048828125	196.3616180419922	0.29984307289123535	22	006
154	176.937255859375	207.6292266845703	0.020827174186706543	183.2508087158203	209.6315155029297	0.4462869465351105	516.6924438476562	196.34373474121094	1.0	516.3540649414062	196.20877075195312	0.1586514711380005	22	006
155	187.02734375	214.0000762939453	0.0839446485042572	190.29278564453125	215.93994140625	0.9274207949638367	516.6744995117188	197.53550720214844	0.9999998211860657	516.347900390625	197.25535583496094	0.395952433347702	22	006
156	194.44862365722656	214.67213439941406	0.8303671479225159	197.84852600097656	218.04286193847656	0.06657680869102478	516.1358642578125	196.35227966308594	0.9999997615814209	516.0015869140625	195.8281707763672	0.17679449915885925	22	006
157	200.47537231445312	214.9136962890625	0.9134377241134644	516.6159057617188	196.83416748046875	0.00015076994895935059	516.660888671875	196.68365478515625	0.9999998807907104	516.520263671875	196.21194458007812	0.19365647435188293	22	006
158	213.6297149658203	215.79344177246094	0.43743613362312317	200.6499786376953	214.96908569335938	0.9999860525131226	516.7037353515625	197.64761352539062	0.9999996423721313	516.1064453125	196.9805145263672	0.09917834401130676	22	006
159	203.6534881591797	209.80784606933594	0.9998073577880859	211.18032836914062	214.3553009033203	0.0043472349643707275	517.4415283203125	196.94940185546875	0.9999999403953552	517.293701171875	196.73777770996094	0.18912765383720398	22	006
160	205.3708038330078	209.7439422607422	0.0923549234867096	208.38702392578125	209.52023315429688	0.6495388150215149	517.2315673828125	197.7840118408203	0.9999994039535522	517.1904907226562	198.08787536621094	0.7207341194152832	22	006
161	230.23947143554688	214.736572265625	0.9273408651351929	208.43238830566406	206.60301208496094	0.9724746346473694	517.3870239257812	197.86627197265625	0.9999949932098389	516.9180297851562	197.0592041015625	0.21615424752235413	22	006
162	234.7633056640625	215.98617553710938	0.9992102384567261	208.92599487304688	206.49961853027344	0.9982970952987671	517.1720581054688	197.01431274414062	0.9999997615814209	516.7218017578125	197.11959838867188	0.5124791860580444	22	006
163	208.50779724121094	205.7286834716797	0.7050531506538391	212.971435546875	206.07720947265625	0.9914451241493225	516.685302734375	197.32286071777344	0.9999995231628418	516.630615234375	197.22219848632812	0.547819972038269	22	006
164	210.55441284179688	204.45603942871094	0.9750493764877319	214.2248077392578	203.07949829101562	0.005665868520736694	516.2907104492188	197.42135620117188	0.9999996423721313	516.2882690429688	197.6053009033203	0.5198705792427063	22	006
165	211.78164672851562	204.77252197265625	0.1684758961200714	216.33145141601562	204.7794189453125	0.7865503430366516	516.7581176757812	196.95541381835938	1.0	516.4967651367188	197.29959106445312	0.18988677859306335	22	006
166	219.35488891601562	202.20367431640625	0.00010281801223754883	516.8871459960938	197.1085205078125	0.00014448165893554688	516.8001098632812	196.91307067871094	0.9999999403953552	516.6566772460938	196.44644165039062	0.17341294884681702	22	006
167	229.50343322753906	210.0050811767578	0.9931797385215759	516.6480712890625	197.281982421875	0.00013968348503112793	516.4525146484375	197.2810821533203	0.9999992847442627	516.3622436523438	197.45126342773438	0.4671069085597992	22	006
168	273.7922058105469	200.83311462402344	1.0	230.56976318359375	211.84457397460938	0.0015756487846374512	517.2256469726562	196.6597137451172	0.9999998807907104	516.8622436523438	196.30142211914062	0.26798194646835327	22	006
169	282.6707458496094	197.034423828125	1.0	242.38778686523438	208.70765686035156	0.9990625977516174	517.6519165039062	196.3564453125	0.9999998807907104	517.6842651367188	196.12283325195312	0.0588819682598114	22	006
170	288.4771728515625	195.14308166503906	1.0	246.00228881835938	206.10365295410156	0.006173282861709595	517.0281372070312	197.15692138671875	0.9999998807907104	516.9575805664062	196.997802734375	0.2748095989227295	22	006
171	290.8799133300781	192.16610717773438	1.0	256.3646545410156	205.21102905273438	0.39175641536712646	518.0975952148438	196.77685546875	0.9999991655349731	517.7296142578125	195.5921173095703	0.016678273677825928	22	006
172	291.31195068359375	192.16372680664062	0.9999970197677612	261.71112060546875	207.8143768310547	0.9597930908203125	516.5454711914062	195.8494110107422	0.9999996423721313	515.8762817382812	194.8451385498047	0.0700201690196991	22	006
173	296.8263244628906	193.8058319091797	0.25047463178634644	268.87005615234375	201.76864624023438	0.9045686721801758	517.4249267578125	197.62051391601562	0.9999998211860657	516.8783569335938	197.27565002441406	0.08054500818252563	22	006
174	518.5989379882812	201.31216430664062	6.809830665588379e-5	285.42529296875	201.42759704589844	0.0012497007846832275	516.8204345703125	196.9528045654297	0.9999998807907104	516.4534912109375	197.4595489501953	0.559375524520874	22	006
175	289.3655090332031	211.09136962890625	0.00019234418869018555	293.5373840332031	208.81675720214844	1.0	517.095947265625	196.22598266601562	0.9999998211860657	516.6991577148438	196.2304229736328	0.339771568775177	22	006
176	518.6668701171875	200.609619140625	4.938244819641113e-5	517.1887817382812	196.7094268798828	0.00014320015907287598	517.2841796875	196.34710693359375	0.9999998807907104	516.806884765625	196.59181213378906	0.131323903799057	22	006
177	310.2005310058594	107.46541595458984	0.001305222511291504	517.2313232421875	197.83633422851562	0.0001652538776397705	517.154296875	197.9782257080078	0.9999986290931702	516.9532470703125	198.25143432617188	0.8189725875854492	22	006
178	310.08770751953125	87.72525787353516	0.888521671295166	309.5626220703125	91.55375671386719	0.5894739627838135	516.6090087890625	196.92489624023438	0.9999999403953552	516.2162475585938	197.0745849609375	0.5294615626335144	22	006
179	311.20489501953125	79.06421661376953	0.3475874960422516	517.2835693359375	196.64175415039062	8.511543273925781e-5	517.1671752929688	196.2728729248047	0.9999998211860657	516.88623046875	195.52145385742188	0.036373138427734375	22	006
180	309.72015380859375	69.81282806396484	0.9995979070663452	308.4490966796875	71.06880187988281	0.0005762279033660889	516.4771118164062	196.25576782226562	0.9999998807907104	516.6861572265625	196.25265502929688	0.08840617537498474	22	006
181	309.947021484375	66.4181900024414	1.0	516.65576171875	197.69725036621094	0.00010079145431518555	516.4716796875	197.83157348632812	0.9999992847442627	516.5034790039062	197.9266357421875	0.2752673029899597	22	006
182	308.11590576171875	65.31399536132812	0.9999977946281433	307.5321960449219	67.80096435546875	0.00047281384468078613	516.3703002929688	197.0845184326172	0.9999993443489075	516.1599731445312	197.1134796142578	0.7488272190093994	22	006
183	307.714599609375	65.0050048828125	1.0	307.8189392089844	67.66525268554688	0.0002873241901397705	516.67041015625	197.14633178710938	0.9999997615814209	516.4998168945312	197.3207244873047	0.6066066026687622	22	006
184	306.80426025390625	64.26880645751953	0.9999620318412781	306.5919494628906	66.18781280517578	0.0002263784408569336	517.1008911132812	196.06704711914062	0.9999998211860657	516.6672973632812	195.18551635742188	0.031125366687774658	22	006
185	307.3258972167969	63.704769134521484	0.9999994039535522	517.2362060546875	197.2264404296875	0.0002314746379852295	517.6537475585938	197.40647888183594	0.9999995827674866	517.1343383789062	197.41836547851562	0.4488295614719391	22	006
186	307.0572204589844	62.087371826171875	0.9999700784683228	516.8729248046875	196.9512481689453	0.0003038346767425537	516.2705688476562	197.06944274902344	0.9999997615814209	515.5723266601562	196.52032470703125	0.41720086336135864	22	006
187	307.5581970214844	63.38554000854492	0.8687999248504639	518.1251831054688	197.05296325683594	5.283951759338379e-5	517.7639770507812	197.13177490234375	0.9999997615814209	517.2811279296875	196.60626220703125	0.086589515209198	22	006
188	308.3214416503906	62.59130096435547	0.9995890855789185	306.51483154296875	114.96949768066406	5.486607551574707e-5	517.4407958984375	196.80279541015625	0.9999995231628418	516.4234619140625	196.59031677246094	0.11936572194099426	22	006
189	306.926025390625	59.77873229980469	0.9998005628585815	517.1442260742188	197.39596557617188	3.4928321838378906e-5	517.0091552734375	197.40431213378906	0.9999997615814209	516.552978515625	196.88037109375	0.04199400544166565	22	006
190	307.3572692871094	60.591041564941406	0.9996336698532104	518.0388793945312	198.1453857421875	6.386637687683105e-5	517.6759643554688	198.49130249023438	0.9999990463256836	516.8270874023438	198.96861267089844	0.4632505476474762	22	006
191	307.94378662109375	63.19414520263672	0.5314263105392456	516.6532592773438	197.2697296142578	0.00041368603706359863	516.260986328125	197.0457763671875	0.9999998211860657	515.661376953125	197.29859924316406	0.21987944841384888	22	006
192	307.2837219238281	61.95923614501953	0.9902025461196899	516.9676513671875	196.9663543701172	0.0001252591609954834	515.986083984375	196.9517059326172	0.9999995231628418	515.8187866210938	196.32269287109375	0.1697559356689453	22	006
193	308.773681640625	60.15966796875	0.03263929486274719	305.44482421875	111.7403335571289	0.00010102987289428711	516.2421264648438	196.74356079101562	0.9999991655349731	515.9652099609375	196.48658752441406	0.2189619541168213	22	006
194	307.6432189941406	60.606903076171875	0.00022491812705993652	517.6996459960938	197.71450805664062	0.00013875961303710938	517.1727294921875	197.64913940429688	0.9999996423721313	516.8107299804688	197.501708984375	0.372836709022522	22	006
195	518.5901489257812	200.9837646484375	5.093216896057129e-5	516.5772705078125	196.6941375732422	0.00019490718841552734	516.3863525390625	196.4235076904297	0.9999997615814209	516.5086669921875	196.57359313964844	0.539462685585022	22	006
196	3.0574228763580322	481.0510559082031	5.0693750381469727e-5	317.1751403808594	108.78792572021484	0.0003706216812133789	516.1533813476562	196.2786102294922	0.9999997019767761	515.4750366210938	195.53402709960938	0.09372818470001221	22	006
197	3.1611976623535156	481.091552734375	6.580352783203125e-5	517.0386352539062	198.00457763671875	0.0001144111156463623	517.1232299804688	198.18365478515625	0.9999996423721313	516.7294921875	197.77101135253906	0.37703707814216614	22	006
198	274.1754455566406	55.293338775634766	0.00014725327491760254	273.9407958984375	58.48521423339844	0.9999511241912842	516.8285522460938	197.51376342773438	0.9999998211860657	516.0657958984375	197.63668823242188	0.41780775785446167	22	006
199	518.8512573242188	201.42919921875	4.845857620239258e-5	517.1298828125	197.20130920410156	0.00019624829292297363	516.7921752929688	197.19058227539062	0.9999997615814209	516.6754150390625	197.0988311767578	0.37491196393966675	22	006
200	2.8542301654815674	480.8233642578125	9.885430335998535e-5	4.538769721984863	478.1983642578125	5.6356191635131836e-5	516.83056640625	196.68971252441406	0.9999997019767761	516.403076171875	196.6359405517578	0.10813543200492859	22	006
201	260.0893249511719	61.273380279541016	0.057040899991989136	516.4759521484375	197.21438598632812	0.0004805028438568115	516.3577270507812	197.18344116210938	0.9999992251396179	516.3020629882812	197.51412963867188	0.7036087512969971	22	006
202	257.0784606933594	63.30766296386719	0.09616512060165405	257.4291076660156	62.17534255981445	3.936886787414551e-5	517.002685546875	197.78067016601562	0.999998927116394	516.1464233398438	197.37576293945312	0.2201506495475769	22	006
203	253.16566467285156	66.72667694091797	0.3368929326534271	517.2470703125	196.41986083984375	6.565451622009277e-5	517.5739135742188	195.69174194335938	1.0	516.9326171875	195.6894989013672	0.018859297037124634	22	006
204	250.66783142089844	68.15843963623047	0.8770825266838074	517.3604736328125	196.96044921875	5.862116813659668e-5	517.0016479492188	196.9013214111328	0.9999998807907104	516.9063720703125	196.9000701904297	0.10772627592086792	22	006
205	248.0911865234375	68.8509292602539	1.0	517.4571533203125	196.33718872070312	0.00014019012451171875	517.6024169921875	195.937744140625	0.9999998807907104	517.14990234375	195.9422149658203	0.07358700037002563	22	006
206	245.2926025390625	69.92832946777344	0.9980452060699463	516.5099487304688	196.88572692871094	0.0003331303596496582	516.0864868164062	196.71859741210938	0.9999995231628418	516.2081909179688	196.86862182617188	0.7851704359054565	22	006
207	244.1370849609375	69.09502410888672	1.0	516.3746948242188	196.3174285888672	0.00033548474311828613	516.4085083007812	196.032958984375	0.9999998211860657	515.8872680664062	196.3646240234375	0.5706380009651184	22	006
208	240.95660400390625	71.80720520019531	0.9999999403953552	243.3198699951172	74.50267028808594	0.0006746053695678711	517.0914916992188	197.15585327148438	0.9999984502792358	515.4105224609375	196.6380615234375	0.061618924140930176	22	006
209	239.4718475341797	72.86542510986328	0.9999998211860657	242.12632751464844	75.67268371582031	0.0001742243766784668	516.6006469726562	197.51878356933594	0.9999969601631165	516.2178955078125	196.43048095703125	0.2934874892234802	22	006
210	237.20765686035156	74.59654998779297	1.0	516.5723266601562	197.15802001953125	0.00039198994636535645	516.9522094726562	197.2421112060547	0.9999987483024597	516.8375244140625	197.66758728027344	0.6579302549362183	22	006
211	235.0699005126953	74.15923309326172	1.0	517.4814453125	196.8820037841797	0.00022074580192565918	517.4901123046875	197.2373504638672	0.9999995231628418	516.8834838867188	197.312255859375	0.6118890643119812	22	006
212	234.1920166015625	76.63938903808594	1.0	235.0138702392578	80.69171142578125	0.0005192160606384277	517.4479370117188	196.66062927246094	0.9999998807907104	517.1943969726562	196.5235595703125	0.14275586605072021	22	006
213	231.94345092773438	75.74979400634766	0.9999995231628418	254.8934783935547	109.58038330078125	0.00030106306076049805	517.130615234375	196.65061950683594	1.0	516.490234375	196.8098602294922	0.23075073957443237	22	006
214	230.5982666015625	73.9395523071289	1.0	516.6903076171875	196.94049072265625	0.00019508600234985352	516.6505126953125	197.11402893066406	0.9999997615814209	516.6842651367188	197.45050048828125	0.6002787351608276	22	006
215	229.3673095703125	75.5125732421875	0.9999995827674866	254.51597595214844	108.0152587890625	0.00023385882377624512	517.0803833007812	197.1802215576172	0.9999996423721313	516.9590454101562	196.91261291503906	0.21290358901023865	22	006
216	227.80442810058594	76.59805297851562	0.9999895095825195	517.0404052734375	197.1997528076172	0.00016075372695922852	517.1310424804688	197.28561401367188	0.9999998211860657	516.84814453125	197.4010467529297	0.11440929770469666	22	006
217	227.1669158935547	75.57283782958984	1.0	227.11993408203125	74.79227447509766	0.0001322329044342041	516.396728515625	197.02700805664062	0.9999995827674866	516.2142333984375	196.55133056640625	0.16148796677589417	22	006
218	226.52691650390625	75.06454467773438	1.0	516.8394165039062	197.17230224609375	7.358193397521973e-5	516.8562622070312	197.29153442382812	0.9999993443489075	516.5194702148438	197.0751190185547	0.22586318850517273	22	006
219	225.34239196777344	75.29425811767578	1.0	516.3817138671875	196.6713104248047	0.0003618597984313965	516.8348999023438	197.19981384277344	0.999998152256012	516.780029296875	197.2010040283203	0.7595314979553223	22	006
220	220.28631591796875	79.6108627319336	0.9679625630378723	223.36663818359375	80.83177947998047	0.0004413127899169922	516.738037109375	197.0171661376953	0.9999996423721313	516.4077758789062	196.69810485839844	0.1610996425151825	22	006
221	204.55038452148438	83.79430389404297	0.9866284132003784	206.42054748535156	83.70491027832031	9.563565254211426e-5	518.0665893554688	197.0496826171875	0.9999999403953552	516.9636840820312	197.0480194091797	0.04463285207748413	22	006
222	194.5607147216797	85.77208709716797	0.9994142651557922	516.6336669921875	196.39634704589844	5.507469177246094e-5	516.95166015625	196.6702880859375	0.9999998807907104	516.4929809570312	195.82435607910156	0.05788475275039673	22	006
223	184.9154815673828	88.40873718261719	0.9999191761016846	516.6514282226562	197.4822998046875	0.00024127960205078125	516.3663940429688	197.5918731689453	0.9999989867210388	516.0904541015625	197.7966766357422	0.8524085879325867	22	006
224	178.58143615722656	88.90140533447266	0.9948065280914307	517.0693359375	197.44659423828125	0.00022166967391967773	516.8753051757812	196.93374633789062	1.0	516.444091796875	197.25526428222656	0.21765875816345215	22	006
225	175.24069213867188	89.33663177490234	0.9999951124191284	176.0240020751953	89.22813415527344	0.0004597902297973633	518.0828857421875	196.80889892578125	0.9999999403953552	517.3331909179688	197.32717895507812	0.3469717502593994	22	006
226	171.27481079101562	88.39167785644531	0.9991475343704224	516.9032592773438	197.29139709472656	0.00032979249954223633	517.0150756835938	197.45245361328125	0.9999997019767761	516.4700927734375	197.66363525390625	0.4328499436378479	22	006
227	167.6798095703125	88.80227661132812	0.9999758005142212	517.473876953125	197.38661193847656	0.0001684427261352539	516.8034057617188	197.39382934570312	0.9999998807907104	516.200927734375	197.13885498046875	0.28173160552978516	22	006
228	518.7283325195312	201.47373962402344	3.1828880310058594e-5	517.2991943359375	197.64471435546875	0.0001049041748046875	517.5161743164062	197.568359375	0.9999992847442627	517.3389282226562	197.33203125	0.09863483905792236	22	006
229	3.427121639251709	481.8221435546875	0.00010773539543151855	167.78030395507812	99.90703582763672	0.06262999773025513	516.6353149414062	196.6234893798828	0.9999996423721313	516.4168090820312	196.2169647216797	0.36889588832855225	22	006
230	176.76004028320312	90.06983184814453	0.07528465986251831	172.46328735351562	97.18492126464844	0.23338201642036438	516.8773803710938	196.41864013671875	1.0	516.3329467773438	196.51605224609375	0.01908048987388611	22	006
231	171.52281188964844	98.14652252197266	0.04037928581237793	171.86080932617188	100.99555969238281	0.008591234683990479	516.390869140625	197.87594604492188	0.9999990463256836	516.4580688476562	198.03298950195312	0.8222538232803345	22	006
232	170.1368865966797	99.02041625976562	0.817572832107544	170.17477416992188	101.3582763671875	0.7368786334991455	517.2855834960938	196.36074829101562	0.9999999403953552	516.7503051757812	196.27537536621094	0.20550495386123657	22	006
233	166.602294921875	101.13520812988281	0.0008583366870880127	517.5650634765625	196.73635864257812	0.00010398030281066895	517.3370971679688	196.91085815429688	0.9999998807907104	516.7189331054688	196.5113525390625	0.10891732573509216	22	006
234	518.8740234375	201.19281005859375	4.51505184173584e-5	517.253173828125	196.99790954589844	0.00016289949417114258	516.7944946289062	196.8385772705078	0.9999997615814209	516.6646118164062	196.40399169921875	0.2987782955169678	22	006
235	518.312255859375	201.8037872314453	2.2858381271362305e-5	160.62396240234375	113.39410400390625	0.00018030405044555664	516.0924682617188	197.8372039794922	0.9999998807907104	515.3942260742188	198.16427612304688	0.11892995238304138	22	006
236	518.7105102539062	201.06494140625	5.888938903808594e-5	516.9240112304688	197.0560302734375	0.0002276897430419922	516.7999877929688	196.66348266601562	0.9999997615814209	516.1864624023438	196.6660919189453	0.3472023606300354	22	006
237	3.2228145599365234	480.21832275390625	4.178285598754883e-5	516.841796875	196.78457641601562	6.437301635742188e-5	516.8014526367188	196.71133422851562	0.9999998807907104	516.6868286132812	196.80349731445312	0.1857052445411682	22	006
238	3.36183762550354	480.4349365234375	7.236003875732422e-5	517.3671875	196.85951232910156	0.00014472007751464844	517.34228515625	196.95274353027344	0.9999997019767761	517.2186279296875	196.59683227539062	0.4061245918273926	22	006
239	518.6726684570312	201.07814025878906	2.6464462280273438e-5	516.77294921875	197.4499969482422	8.592009544372559e-5	517.0344848632812	197.1148223876953	0.9999999403953552	516.0450439453125	197.56434631347656	0.10640034079551697	22	006
240	2.785753011703491	479.8428039550781	2.7507543563842773e-5	517.6532592773438	198.5599822998047	2.8848648071289062e-5	517.3284912109375	197.344482421875	0.9999997615814209	516.6571655273438	196.78927612304688	0.045952826738357544	22	006
241	3.5540027618408203	464.22979736328125	7.811188697814941e-5	518.071533203125	198.2943572998047	2.0056962966918945e-5	517.821044921875	197.4888458251953	0.999998927116394	517.4332885742188	196.20469665527344	0.013032227754592896	22	006
242	518.4956665039062	201.1524658203125	5.644559860229492e-5	516.5385131835938	197.06707763671875	0.00021505355834960938	516.4220581054688	196.87179565429688	0.999999463558197	516.5547485351562	197.13690185546875	0.5283567905426025	22	006
243	3.7141878604888916	464.64947509765625	4.8547983169555664e-5	516.86669921875	196.9359588623047	0.00010284781455993652	516.9883422851562	197.0381622314453	0.9999997019767761	516.459716796875	196.91183471679688	0.13467568159103394	22	006
244	519.0585327148438	201.41207885742188	5.099177360534668e-5	517.2688598632812	197.1627655029297	0.0002110302448272705	517.3033447265625	196.87741088867188	0.9999997615814209	517.4463500976562	197.1573028564453	0.37089991569519043	22	006
245	518.7977294921875	201.04000854492188	8.842349052429199e-5	517.5894165039062	197.42530822753906	0.00024297833442687988	516.9071655273438	197.22866821289062	0.9999998211860657	516.7642211914062	197.51629638671875	0.3399288058280945	22	006
246	518.8218383789062	200.7761688232422	8.556246757507324e-5	517.3942260742188	196.668212890625	0.00022718310356140137	517.0724487304688	196.61619567871094	0.9999997615814209	516.9237060546875	197.1998291015625	0.3879871368408203	22	006
247	2.915116786956787	481.3159484863281	5.233287811279297e-5	517.1575317382812	197.3556365966797	0.00010657310485839844	517.1454467773438	197.7169952392578	0.9999998807907104	516.8992919921875	197.42922973632812	0.16064557433128357	22	006
248	518.6775512695312	200.9171905517578	4.26173210144043e-5	125.70951843261719	140.8325653076172	0.002011597156524658	517.1071166992188	197.1621856689453	0.9999996423721313	516.6852416992188	197.3560791015625	0.18136358261108398	22	006
249	2.961308002471924	480.6645812988281	3.7789344787597656e-5	516.8575439453125	197.9595489501953	4.303455352783203e-5	516.2545776367188	196.89517211914062	0.9999988079071045	515.46484375	196.64859008789062	0.03810045123100281	22	006
250	519.4104614257812	200.46490478515625	7.63237476348877e-5	517.6754150390625	196.65248107910156	0.00025406479835510254	517.9359130859375	196.2091064453125	0.9999998807907104	518.02001953125	196.486328125	0.08930739760398865	22	006
251	519.3047485351562	200.91648864746094	4.947185516357422e-5	517.5492553710938	197.08787536621094	0.00012344121932983398	517.4751586914062	197.0735626220703	0.9999998807907104	516.630615234375	197.37290954589844	0.057318419218063354	22	006
252	2.970344066619873	479.9898376464844	8.919835090637207e-5	119.91229248046875	144.27296447753906	0.9980830550193787	516.2349243164062	197.26490783691406	0.9999992847442627	515.7041015625	197.25393676757812	0.7834815979003906	22	006
253	117.72004699707031	147.8733367919922	0.000362396240234375	118.56303405761719	146.30184936523438	0.969063401222229	516.179443359375	196.92379760742188	0.9999994039535522	515.8576049804688	197.34591674804688	0.5785148739814758	22	006
254	3.376955270767212	481.1017761230469	5.844235420227051e-5	123.59566497802734	143.70420837402344	0.0003218650817871094	517.1502075195312	197.08428955078125	0.9999995827674866	516.9402465820312	196.6664581298828	0.04427570104598999	22	006
255	518.7748413085938	201.04771423339844	4.5686960220336914e-5	125.26777648925781	145.05258178710938	0.2362084984779358	517.220947265625	197.06192016601562	0.9999998807907104	517.3849487304688	197.03990173339844	0.1099175214767456	22	006
256	118.09423065185547	148.04454040527344	0.00011155009269714355	120.27665710449219	146.24012756347656	0.9999532699584961	517.2155151367188	196.38833618164062	0.9999997615814209	516.353271484375	196.2057647705078	0.1282152533531189	22	006
257	3.1508073806762695	481.11016845703125	3.343820571899414e-5	122.9947738647461	146.7101593017578	0.0003943145275115967	517.8568115234375	196.09474182128906	0.9999995827674866	516.9393920898438	195.12547302246094	0.001983553171157837	22	006
258	518.7879638671875	201.5107879638672	7.75754451751709e-5	517.3783569335938	197.4591522216797	0.00032633543014526367	517.1103515625	197.4930419921875	0.9999998807907104	516.837158203125	197.7970428466797	0.4070214033126831	22	006
259	3.609689235687256	464.3009033203125	1.633167266845703e-5	517.7623291015625	196.2263641357422	2.2977590560913086e-5	518.3842163085938	196.2255401611328	0.9999998807907104	517.63037109375	195.05772399902344	0.004114091396331787	22	006
260	515.5487060546875	200.5648956298828	2.7388334274291992e-5	108.59070587158203	146.183837890625	0.21621137857437134	517.716552734375	196.71636962890625	0.9999998807907104	516.8621826171875	196.70016479492188	0.041990578174591064	22	006
261	518.688720703125	201.67437744140625	4.476308822631836e-5	517.1668701171875	197.53536987304688	0.00013616681098937988	517.1398315429688	197.5381622314453	0.9999997615814209	516.2422485351562	197.40965270996094	0.2919734716415405	22	006
262	519.50439453125	200.6772003173828	4.062056541442871e-5	517.853515625	196.50021362304688	0.00011351704597473145	518.0714721679688	196.63108825683594	0.9999998807907104	517.6932373046875	196.30348205566406	0.13181248307228088	22	006
263	518.3772583007812	200.7176055908203	7.507205009460449e-5	516.8659057617188	196.81527709960938	0.0002956688404083252	517.2005004882812	196.61207580566406	0.9999997615814209	517.2085571289062	196.76165771484375	0.2497895061969757	22	006
264	518.6832885742188	201.5960235595703	5.6684017181396484e-5	516.5974731445312	197.23988342285156	0.0002695024013519287	516.9181518554688	197.20352172851562	0.9999989867210388	516.4696044921875	197.64181518554688	0.7554286122322083	22	006
265	518.5792846679688	201.07908630371094	6.267428398132324e-5	516.88330078125	197.09716796875	0.00018841028213500977	516.8994140625	196.99497985839844	0.9999997615814209	516.72265625	196.82167053222656	0.28047382831573486	22	006
266	516.1658325195312	200.25379943847656	1.996755599975586e-5	516.447509765625	197.02993774414062	4.839897155761719e-5	517.2244262695312	196.9640655517578	0.9999997615814209	517.0405883789062	196.62600708007812	0.043089210987091064	22	006
267	519.0516967773438	200.24822998046875	4.9620866775512695e-5	517.3604736328125	196.639404296875	8.916854858398438e-5	517.9207153320312	196.45848083496094	0.9999996423721313	516.9110717773438	196.30714416503906	0.05436199903488159	22	006
268	3.1790990829467773	480.1622619628906	4.217028617858887e-5	516.3889770507812	197.166015625	9.140372276306152e-5	517.376953125	197.45545959472656	0.9999997615814209	517.1370239257812	197.19004821777344	0.10869112610816956	22	006
269	515.9263305664062	198.7803497314453	6.496906280517578e-5	516.5678100585938	196.49163818359375	8.988380432128906e-5	516.943115234375	196.12506103515625	0.9999997615814209	516.8400268554688	195.20947265625	0.02170911431312561	22	006
270	518.7982788085938	201.4315948486328	3.680586814880371e-5	517.5787353515625	197.3798828125	9.670853614807129e-5	517.0278930664062	197.28469848632812	0.9999997615814209	516.4548950195312	197.1376953125	0.2497200071811676	22	006
271	519.2257080078125	200.4651336669922	3.859400749206543e-5	517.7765502929688	196.70187377929688	7.143616676330566e-5	517.623779296875	196.58816528320312	0.9999984502792358	516.8427124023438	195.9474334716797	0.0859905481338501	22	006
272	518.4541015625	201.84710693359375	4.887580871582031e-5	516.8434448242188	197.2410125732422	0.00017714500427246094	516.79296875	197.34075927734375	0.9999994039535522	516.0845947265625	197.36251831054688	0.6040140390396118	22	006
273	518.2825317382812	201.49569702148438	3.236532211303711e-5	516.358642578125	196.88665771484375	0.00011169910430908203	516.6909790039062	197.39501953125	0.9999990463256836	516.0861206054688	197.24395751953125	0.4474610388278961	22	006
274	518.7334594726562	200.37545776367188	5.397200584411621e-5	517.185546875	196.7775115966797	0.00010150671005249023	517.5477905273438	196.51417541503906	0.9999997615814209	516.9180297851562	196.07571411132812	0.03624871373176575	22	006
275	3.0160651206970215	481.0115661621094	6.121397018432617e-5	517.2025756835938	196.9409637451172	0.00023883581161499023	517.3380126953125	197.40211486816406	0.9999982118606567	517.0691528320312	197.43006896972656	0.6237105131149292	22	006
276	518.4889526367188	200.18409729003906	6.639957427978516e-5	516.9182739257812	196.2820587158203	0.0001665949821472168	517.3678588867188	196.33058166503906	0.999999463558197	516.0111083984375	196.63949584960938	0.1067715585231781	22	006
277	2.502256155014038	480.8516540527344	1.52587890625e-5	517.50732421875	197.41677856445312	3.1441450119018555e-5	518.40478515625	197.6916046142578	0.9999992251396179	517.78271484375	197.41009521484375	0.06310033798217773	22	006
278	3.0496678352355957	481.3470458984375	3.775954246520996e-5	517.1791381835938	196.83111572265625	3.975629806518555e-5	517.2687377929688	196.81234741210938	0.9999994039535522	516.4619140625	196.26882934570312	0.07388272881507874	22	006
279	519.0663452148438	200.28189086914062	9.173154830932617e-5	517.8572387695312	196.57742309570312	0.00020173192024230957	517.3746337890625	196.88388061523438	0.9999999403953552	516.6864013671875	196.80401611328125	0.08047604560852051	22	006
280	3.0362629890441895	480.2882080078125	5.206465721130371e-5	516.6648559570312	197.03753662109375	6.80685043334961e-5	516.8114624023438	197.0450439453125	0.9999998807907104	516.5838012695312	196.7259521484375	0.05756893754005432	22	006
281	519.3336181640625	201.25621032714844	5.257129669189453e-5	517.6116943359375	197.00625610351562	0.00016012787818908691	517.5244750976562	197.21939086914062	0.9999997615814209	517.184814453125	196.7047119140625	0.2189411222934723	22	006
282	517.936279296875	200.72511291503906	9.846687316894531e-5	516.8165893554688	196.63186645507812	0.00027433037757873535	516.10693359375	196.24270629882812	0.9999997615814209	515.7963256835938	196.4099884033203	0.5587272047996521	22	006
283	518.3688354492188	200.9036102294922	6.967782974243164e-5	516.9144897460938	196.9996337890625	0.00020998716354370117	517.0493774414062	196.69830322265625	0.9999999403953552	516.3729248046875	196.477294921875	0.12642902135849	22	006
284	518.6988525390625	201.33670043945312	4.9620866775512695e-5	516.6417846679688	197.15939331054688	0.00017449259757995605	516.4883422851562	196.6387481689453	0.9999997019767761	516.5167846679688	197.32073974609375	0.5014112591743469	22	006
285	518.8797607421875	201.53570556640625	3.191828727722168e-5	517.3768310546875	197.30609130859375	0.00010383129119873047	517.3377685546875	197.157470703125	0.9999998807907104	516.5169067382812	196.89852905273438	0.2591671645641327	22	006
286	519.1495971679688	200.94602966308594	0.00010547041893005371	517.362060546875	196.73667907714844	0.0003489255905151367	517.1701049804688	196.5529022216797	0.9999998807907104	516.9544677734375	196.91648864746094	0.33186769485473633	22	006
287	3.1249001026153564	481.28131103515625	6.532669067382812e-5	516.1935424804688	198.1007080078125	0.00021463632583618164	516.1143188476562	197.974365234375	0.9999995827674866	516.009521484375	198.17587280273438	0.5772293210029602	22	006
288	516.1126098632812	200.00575256347656	3.001093864440918e-5	517.8795166015625	196.6412353515625	6.03795051574707e-5	517.6063842773438	196.52748107910156	0.9999987483024597	515.4763793945312	196.2122802734375	0.04138141870498657	22	006
289	518.57470703125	201.4215545654297	7.855892181396484e-5	517.31298828125	197.35597229003906	0.0003039240837097168	516.7031860351562	197.36502075195312	0.9999997615814209	516.3203125	197.52503967285156	0.44998568296432495	22	006
290	3.271317958831787	481.8267517089844	4.801154136657715e-5	517.5875854492188	196.77308654785156	7.620453834533691e-5	517.3274536132812	196.48065185546875	0.9999999403953552	516.7874755859375	196.45106506347656	0.06767475605010986	22	006
291	518.99365234375	201.87884521484375	3.9964914321899414e-5	517.6044311523438	197.6884765625	0.00014570355415344238	516.8557739257812	197.79518127441406	0.9999996423721313	516.42236328125	197.99961853027344	0.6286982297897339	22	006
292	3.120441436767578	481.786376953125	5.8144330978393555e-5	4.787790298461914	479.1512145996094	4.357099533081055e-5	517.3207397460938	196.40777587890625	0.9999985694885254	516.475830078125	194.9393310546875	0.014446794986724854	22	006
293	518.8348999023438	201.42234802246094	9.906291961669922e-5	517.302978515625	197.4205322265625	0.0003727078437805176	517.3582153320312	197.3729248046875	0.9999998807907104	516.9874877929688	197.4387969970703	0.2580994963645935	22	006
294	518.8233642578125	200.90225219726562	6.255507469177246e-5	517.1644897460938	197.21864318847656	0.00014272332191467285	517.0082397460938	196.83204650878906	0.9999998211860657	516.7094116210938	197.05564880371094	0.16062894463539124	22	006
295	3.1205952167510986	481.5022888183594	3.0875205993652344e-5	517.4329833984375	197.21478271484375	4.416704177856445e-5	517.40625	197.14869689941406	0.9999996423721313	516.7109375	196.5282745361328	0.030781537294387817	22	006
296	3.0662522315979004	481.2391662597656	3.865361213684082e-5	5.567002296447754	479.0	1.8417835235595703e-5	517.5922241210938	197.1995849609375	0.9999998807907104	516.3663330078125	196.8056182861328	0.01550525426864624	22	006
297	518.2901611328125	201.83485412597656	7.63237476348877e-5	516.5814819335938	197.5522918701172	0.0003725290298461914	516.274169921875	197.42637634277344	0.9999992847442627	515.9638061523438	198.1330108642578	0.8504027128219604	22	006
298	3.5038793087005615	480.52508544921875	6.768107414245605e-5	515.952392578125	196.174072265625	0.0001691281795501709	515.7230834960938	195.7301025390625	0.9999994039535522	515.205078125	195.9612274169922	0.6712273359298706	22	006
299	102.63251495361328	116.96797943115234	0.07661068439483643	516.7227172851562	197.08340454101562	0.0001500248908996582	516.5958862304688	196.98321533203125	0.9999997615814209	516.3561401367188	197.35699462890625	0.42996180057525635	22	006
300	3.1494784355163574	480.9636535644531	2.2083520889282227e-5	117.21733856201172	135.02383422851562	0.00010332465171813965	517.0147705078125	197.64419555664062	0.9999988079071045	516.685302734375	197.58297729492188	0.08956369757652283	22	006
301	518.6875610351562	200.81016540527344	4.410743713378906e-5	517.2225341796875	196.5176239013672	0.00011426210403442383	516.6204223632812	196.23670959472656	1.0	516.1163940429688	196.1044921875	0.15244922041893005	22	006
302	517.8986206054688	200.91505432128906	4.1157007217407227e-5	516.1385498046875	196.74130249023438	0.00017473101615905762	516.3466186523438	196.81027221679688	0.9999993443489075	515.9081420898438	196.31243896484375	0.2625580430030823	22	006
303	518.6686401367188	200.7843475341797	8.618831634521484e-5	517.1546020507812	196.9217987060547	0.0002854466438293457	517.7537231445312	196.60374450683594	0.9999998807907104	517.6234741210938	196.64122009277344	0.09749996662139893	22	006
304	518.1456298828125	200.517578125	5.626678466796875e-5	516.398193359375	196.5618438720703	0.00019821524620056152	517.03515625	196.7652587890625	0.9999994039535522	516.622802734375	196.0203399658203	0.10974287986755371	22	006
305	518.9766845703125	201.02935791015625	4.0650367736816406e-5	516.8302612304688	197.13421630859375	0.00012171268463134766	517.0921630859375	197.4595489501953	0.9999992847442627	516.923828125	197.80728149414062	0.3929804861545563	22	006
306	518.5006103515625	201.2734375	6.857514381408691e-5	517.6184692382812	197.4113311767578	0.00018787384033203125	517.4415283203125	196.9041290283203	1.0	516.9196166992188	196.85305786132812	0.07570663094520569	22	006
307	519.0020751953125	201.2725372314453	0.0001017153263092041	517.6752319335938	197.10955810546875	0.00029656291007995605	516.8397827148438	196.97207641601562	0.9999997615814209	516.8275756835938	197.2055206298828	0.6935585737228394	22	006
308	518.4668579101562	201.2954864501953	9.047985076904297e-5	516.3158569335938	197.02169799804688	0.0004214644432067871	516.6036987304688	197.01458740234375	0.9999976754188538	516.4188232421875	196.92076110839844	0.7781151533126831	22	006
309	518.639404296875	200.89706420898438	3.6656856536865234e-5	516.9459838867188	197.03065490722656	0.00011134147644042969	517.121337890625	197.22665405273438	0.9999994039535522	516.8551025390625	197.36830139160156	0.22167512774467468	22	006
310	3.1350743770599365	481.19232177734375	6.0170888900756836e-5	516.405029296875	197.1217498779297	0.00010183453559875488	515.8037719726562	196.9055938720703	0.9999985098838806	515.3756713867188	196.3379364013672	0.3997475504875183	22	006
311	3.4145989418029785	481.4847717285156	0.00012192130088806152	517.0565795898438	196.90805053710938	0.00018650293350219727	517.1930541992188	197.13221740722656	0.9999996423721313	516.5621337890625	197.30642700195312	0.49501317739486694	22	006
312	3.2235374450683594	480.3935852050781	5.1856040954589844e-5	517.4594116210938	197.71109008789062	5.0514936447143555e-5	516.4649658203125	197.02146911621094	0.9999988079071045	515.7761840820312	196.48602294921875	0.2669064998626709	22	006
313	3.1938791275024414	480.5163879394531	6.443262100219727e-5	517.3743286132812	197.03021240234375	0.0001558065414428711	517.3151245117188	197.0452880859375	0.9999996423721313	516.8370361328125	196.9584197998047	0.30700135231018066	22	006
314	2.798099994659424	479.80303955078125	1.7315149307250977e-5	517.5038452148438	198.2095184326172	2.855062484741211e-5	517.68408203125	196.75762939453125	0.9999990463256836	517.0783081054688	196.18482971191406	0.014966249465942383	22	006
315	518.6038208007812	200.43186950683594	8.946657180786133e-5	517.2462158203125	196.88519287109375	0.00020101666450500488	517.0003662109375	196.50711059570312	0.9999998211860657	516.3629150390625	196.24024963378906	0.08562517166137695	22	006
316	3.180335760116577	480.90533447265625	4.819035530090332e-5	4.9680867195129395	478.1883544921875	2.5093555450439453e-5	517.6444702148438	196.84059143066406	0.9999997615814209	517.3171997070312	196.38351440429688	0.030327975749969482	22	006
317	518.6419067382812	201.24920654296875	4.225969314575195e-5	517.0396728515625	196.87136840820312	0.0001658797264099121	517.00732421875	197.38072204589844	0.9999995231628418	517.0930786132812	197.4785919189453	0.4829585552215576	22	006
318	518.3576049804688	200.08180236816406	0.00015082955360412598	516.8577270507812	196.59890747070312	0.0002923905849456787	516.9752197265625	196.16845703125	0.9999998807907104	516.2994384765625	197.08351135253906	0.38788914680480957	22	006
319	518.0717163085938	200.7209930419922	5.042552947998047e-5	516.222900390625	196.47178649902344	0.0001945197582244873	516.9310913085938	197.0243682861328	0.9999996423721313	516.8687133789062	196.85704040527344	0.1524876058101654	22	006
320	518.0584716796875	201.7005615234375	7.021427154541016e-5	516.6021728515625	197.51959228515625	0.0003724098205566406	516.4144287109375	197.37051391601562	0.9999983310699463	516.1785888671875	197.11074829101562	0.6627556681632996	22	006
321	3.4585790634155273	480.3299865722656	7.605552673339844e-5	516.765380859375	197.00083923339844	0.00018671154975891113	516.9414672851562	196.88853454589844	0.9999994039535522	516.8619995117188	197.1506805419922	0.25049889087677	22	006
322	3.0812323093414307	482.161865234375	3.5256147384643555e-5	517.0950927734375	196.69007873535156	2.8640031814575195e-5	516.9918212890625	196.5603485107422	0.9999997615814209	516.51806640625	196.35592651367188	0.09783780574798584	22	006
323	3.121971368789673	481.1981506347656	6.824731826782227e-5	517.9745483398438	196.43565368652344	6.151199340820312e-5	518.1724243164062	196.44216918945312	0.9999997615814209	517.72607421875	196.3799285888672	0.021331369876861572	22	006
324	518.1951904296875	201.29666137695312	5.02169132232666e-5	516.5068969726562	197.20008850097656	0.00018414855003356934	516.4877319335938	197.3655242919922	0.9999988079071045	515.8534545898438	196.80984497070312	0.4655534327030182	22	006
325	518.5917358398438	199.3378143310547	5.4955482482910156e-5	516.6989135742188	195.49668884277344	0.00011172890663146973	516.7485961914062	195.32797241210938	0.9999998807907104	516.09619140625	194.37025451660156	0.03639683127403259	22	006
326	517.6754760742188	200.92385864257812	0.0001552104949951172	516.1031494140625	196.9976806640625	0.0006489455699920654	516.328125	196.4244842529297	0.9999980926513672	515.9689331054688	196.86746215820312	0.7298950552940369	22	006
327	518.5900268554688	201.37411499023438	5.78761100769043e-5	516.6918334960938	197.4325408935547	0.00022646784782409668	516.79052734375	197.23187255859375	0.9999999403953552	516.7311401367188	197.7760772705078	0.17873793840408325	22	006
328	519.281982421875	200.33975219726562	6.362795829772949e-5	517.6715087890625	196.69178771972656	0.00014036893844604492	517.8269653320312	196.40890502929688	0.9999999403953552	517.189208984375	196.03053283691406	0.03718757629394531	22	006
329	518.2828979492188	200.9121856689453	8.276104927062988e-5	516.8130493164062	197.0463104248047	0.0002613365650177002	516.7047119140625	196.89674377441406	0.9999998807907104	516.3975830078125	196.76683044433594	0.24842429161071777	22	006
330	518.5476684570312	200.4661407470703	9.492039680480957e-5	516.7379150390625	196.55490112304688	0.00027695298194885254	516.8043823242188	196.5905303955078	0.9999997615814209	516.131103515625	196.5627899169922	0.28719913959503174	22	006
331	3.145569324493408	481.3940734863281	4.7594308853149414e-5	517.5282592773438	197.4491729736328	4.500150680541992e-5	517.6954345703125	195.8219757080078	0.9999999403953552	516.892333984375	194.9478759765625	0.00978940725326538	22	006
332	3.230821371078491	481.2820129394531	6.273388862609863e-5	517.6358032226562	196.32533264160156	9.834766387939453e-5	517.5440063476562	196.03436279296875	0.9999998807907104	517.0390014648438	196.15516662597656	0.07661470770835876	22	006
333	2.8995375633239746	480.5971984863281	7.602572441101074e-5	518.55517578125	197.1326904296875	4.1365623474121094e-5	518.5484619140625	196.72885131835938	0.9999998807907104	517.3468627929688	196.23788452148438	0.003856658935546875	22	006
334	3.3330578804016113	481.4525451660156	5.054473876953125e-5	516.5782470703125	196.9887237548828	9.173154830932617e-5	517.1553344726562	196.29034423828125	0.9999996423721313	515.9151000976562	196.93109130859375	0.0708518922328949	22	006
335	130.95545959472656	136.52764892578125	0.10531088709831238	131.53179931640625	142.85328674316406	0.08540099859237671	517.2432861328125	196.4696502685547	0.9999997019767761	516.9862670898438	196.50636291503906	0.20640575885772705	22	006
336	132.57432556152344	142.95143127441406	0.8874969482421875	133.27806091308594	144.08724975585938	0.31216341257095337	517.8099975585938	197.43154907226562	0.9999995827674866	517.1329345703125	196.59249877929688	0.09551173448562622	22	006
337	132.0237579345703	145.448974609375	0.16436922550201416	134.0573272705078	145.5861053466797	0.9999771118164062	517.1499633789062	196.4048614501953	0.9999997019767761	515.528076171875	195.99136352539062	0.014028877019882202	22	006
338	134.79234313964844	147.00909423828125	0.0004755556583404541	135.66171264648438	147.95388793945312	0.9999992251396179	516.289794921875	196.68087768554688	0.9999998807907104	516.1312255859375	196.53627014160156	0.12604480981826782	22	006
339	518.336669921875	201.34059143066406	8.472800254821777e-5	136.3275909423828	151.9348907470703	0.9999958276748657	516.6558227539062	197.58343505859375	0.9999992847442627	516.4099731445312	197.50726318359375	0.5104356408119202	22	006
340	515.4246215820312	200.5524444580078	2.893805503845215e-5	136.16082763671875	159.8107452392578	0.9918383359909058	517.8903198242188	196.87754821777344	0.9999998807907104	517.1968383789062	196.6542205810547	0.0050408244132995605	22	006
341	519.3800048828125	200.90504455566406	6.157159805297852e-5	517.9188842773438	196.73423767089844	0.00018414855003356934	517.5834350585938	196.8413848876953	0.9999998211860657	517.1776123046875	196.8647003173828	0.19475385546684265	22	006
342	3.224614143371582	481.0248107910156	3.9249658584594727e-5	518.6373291015625	197.59671020507812	5.8710575103759766e-5	519.2181396484375	197.9448699951172	0.9999996423721313	517.854736328125	197.50173950195312	0.048427730798721313	22	006
343	518.7155151367188	200.26519775390625	0.0001150369644165039	517.4330444335938	196.66163635253906	0.00022876262664794922	516.9006958007812	196.24449157714844	0.9999998807907104	516.1499633789062	196.04103088378906	0.1641039252281189	22	006
344	514.5340576171875	200.64915466308594	2.8073787689208984e-5	516.6040649414062	197.53524780273438	6.347894668579102e-5	516.086669921875	197.0321807861328	0.9999995827674866	515.2207641601562	196.13107299804688	0.11998826265335083	22	006
345	2.9134960174560547	480.1275634765625	1.856684684753418e-5	518.1206665039062	198.2296142578125	1.4662742614746094e-5	518.7116088867188	196.4669647216797	0.9999992251396179	517.9425659179688	195.56353759765625	0.002740919589996338	22	006
346	3.087764024734497	482.0771179199219	4.819035530090332e-5	516.7955322265625	197.5398406982422	0.00020512938499450684	516.10986328125	197.53060913085938	0.9999998807907104	515.7176513671875	197.9008331298828	0.5949662327766418	22	006
347	160.44577026367188	133.22470092773438	0.00014847517013549805	516.95751953125	196.71792602539062	0.00015947222709655762	516.5027465820312	196.472412109375	0.9999998807907104	516.28125	196.4761505126953	0.18948864936828613	22	006
348	160.75096130371094	134.55691528320312	0.046835869550704956	159.66078186035156	137.805419921875	0.139495849609375	517.4296875	196.4267578125	0.9999999403953552	516.7630004882812	195.85691833496094	0.05236536264419556	22	006
349	163.42674255371094	133.11952209472656	0.04961422085762024	163.29782104492188	137.92318725585938	0.05448821187019348	516.9437866210938	197.74295043945312	0.9999990463256836	515.993896484375	197.7783966064453	0.7136027216911316	22	006
350	162.94007873535156	133.14785766601562	0.00039821863174438477	517.94873046875	197.66409301757812	5.036592483520508e-5	517.8815307617188	196.3271942138672	0.9999995827674866	517.2112426757812	195.4664764404297	0.00846254825592041	22	006
351	164.32435607910156	133.3673095703125	0.37788593769073486	163.78968811035156	137.41226196289062	0.03337612748146057	517.7182006835938	197.27767944335938	0.9999998807907104	517.390869140625	197.31553649902344	0.08594396710395813	22	006
352	164.02487182617188	130.45208740234375	0.9999902248382568	165.50244140625	132.86598205566406	0.032251596450805664	516.8030395507812	197.85646057128906	0.9999995231628418	516.0028076171875	197.89849853515625	0.40023112297058105	22	006
353	163.9293212890625	131.44859313964844	0.0033673346042633057	163.02183532714844	138.5957794189453	0.0005186796188354492	516.7188720703125	197.06741333007812	0.9999995827674866	516.2854614257812	196.4886474609375	0.06174173951148987	22	006
354	165.2290802001953	131.3544464111328	0.9748237729072571	165.86734008789062	136.34771728515625	0.0006673932075500488	516.5343017578125	196.6505126953125	0.9999997615814209	516.2745971679688	196.2449493408203	0.05040961503982544	22	006
355	167.8983154296875	129.18055725097656	0.9999963045120239	167.23973083496094	135.2517547607422	0.07700109481811523	517.87060546875	197.597412109375	0.9999949932098389	516.5003051757812	197.12428283691406	0.0033065080642700195	22	006
356	170.85398864746094	126.61834716796875	0.9999997615814209	168.2152099609375	132.17684936523438	0.001729726791381836	517.1453857421875	197.04595947265625	0.9999991655349731	516.5825805664062	196.790283203125	0.730277419090271	22	006
357	174.12083435058594	127.45958709716797	0.9999857544898987	169.7680206298828	135.35342407226562	0.0018221735954284668	517.7424926757812	197.98867797851562	0.9999964833259583	516.7251586914062	197.36146545410156	0.15405213832855225	22	006
358	174.49876403808594	127.31358337402344	0.9999058842658997	176.05810546875	129.19772338867188	0.8200118541717529	517.642822265625	197.13526916503906	0.9999990463256836	516.9352416992188	197.0115966796875	0.24675700068473816	22	006
359	177.1963348388672	127.80340576171875	0.9999992847442627	178.01016235351562	129.8155517578125	0.012636721134185791	517.2977905273438	197.23049926757812	0.9999998807907104	517.0011596679688	197.4285125732422	0.14071708917617798	22	006
360	178.20916748046875	129.43495178222656	0.9999231100082397	178.83656311035156	131.87232971191406	0.8034943342208862	517.1943359375	196.58604431152344	0.9999996423721313	516.538818359375	196.42845153808594	0.02543461322784424	22	006
361	181.71202087402344	125.32742309570312	0.9999918937683105	181.10023498535156	128.6293487548828	0.6618632078170776	517.12890625	197.24972534179688	0.9999992847442627	516.01611328125	198.0619354248047	0.38563692569732666	22	006
362	184.76248168945312	122.30545806884766	0.9999860525131226	183.52879333496094	128.75003051757812	0.34807756543159485	516.6572875976562	196.88941955566406	0.9999998807907104	516.3834838867188	197.02647399902344	0.37720173597335815	22	006
363	187.0098876953125	120.94807434082031	0.9999822974205017	184.92218017578125	126.76741027832031	0.8507831692695618	517.1857299804688	196.5194091796875	0.9999998807907104	517.0250854492188	196.30027770996094	0.08959454298019409	22	006
364	190.52398681640625	119.53604888916016	0.9999997615814209	185.7045135498047	128.4397430419922	0.024399399757385254	517.1594848632812	197.05039978027344	0.9999998807907104	516.3727416992188	196.62083435058594	0.036408066749572754	22	006
365	191.79037475585938	118.80596923828125	0.9999995231628418	192.63050842285156	121.53163146972656	0.01873752474784851	517.7002563476562	196.78233337402344	0.9999997019767761	517.5371704101562	196.258544921875	0.050650715827941895	22	006
366	194.85374450683594	117.7484130859375	0.989421010017395	196.18789672851562	119.497802734375	0.9954433441162109	517.5322875976562	196.68890380859375	0.9999998211860657	517.0833129882812	196.3576202392578	0.039618343114852905	22	006
367	203.3315887451172	114.56094360351562	1.0	516.2192993164062	196.579345703125	0.0005161166191101074	516.0577392578125	196.81185913085938	0.9999984502792358	515.6004028320312	196.5980224609375	0.8773231506347656	22	006
368	208.17138671875	114.56570434570312	1.0	208.88758850097656	116.52272033691406	0.002125263214111328	517.630615234375	196.95199584960938	0.9999996423721313	517.3391723632812	196.15330505371094	0.018382787704467773	22	006
369	212.06251525878906	113.26248931884766	0.999999463558197	210.638916015625	115.42149353027344	0.0005006492137908936	517.4378051757812	198.28677368164062	0.9999983310699463	516.95361328125	198.42242431640625	0.6102036237716675	22	006
370	217.2003173828125	111.9834976196289	0.9998934268951416	217.45655822753906	113.62982177734375	0.0066460371017456055	517.366455078125	196.38699340820312	0.9999999403953552	517.0036010742188	196.2816619873047	0.03820887207984924	22	006
371	223.31910705566406	114.02141571044922	0.9999693632125854	221.56285095214844	117.06160736083984	0.213444322347641	516.5990600585938	196.53338623046875	0.9999970197677612	516.1762084960938	196.2945556640625	0.21396344900131226	22	006
372	230.16409301757812	109.38658142089844	0.9374622106552124	516.7372436523438	196.30140686035156	0.00023496150970458984	516.7161865234375	196.18441772460938	0.9999997615814209	516.6676025390625	195.83094787597656	0.22808605432510376	22	006
373	236.2977294921875	109.2417221069336	0.9999988079071045	232.81251525878906	112.29827880859375	0.015751689672470093	517.9509887695312	197.4791259765625	0.9999997019767761	517.5089111328125	197.21408081054688	0.19355523586273193	22	006
374	243.97683715820312	103.88531494140625	0.9991258382797241	242.1071014404297	105.28439331054688	0.0008095800876617432	516.7860717773438	197.70431518554688	0.9999986886978149	516.7378540039062	197.3810272216797	0.41065776348114014	22	006
375	254.38902282714844	102.72824096679688	1.0	249.443359375	106.596923828125	0.002681910991668701	516.4451293945312	197.2168731689453	0.9999998211860657	516.2698974609375	196.82589721679688	0.21772456169128418	22	006
376	262.2425537109375	101.16214752197266	0.9999804496765137	261.4834289550781	103.14144897460938	0.009196192026138306	517.4852905273438	197.8397979736328	0.9999992847442627	516.8037719726562	197.91268920898438	0.14436480402946472	22	006
377	273.1414794921875	99.10013580322266	0.9998769760131836	273.1235656738281	101.57551574707031	0.026843398809432983	517.5663452148438	197.60670471191406	0.9999945163726807	517.5662231445312	197.44869995117188	0.14376959204673767	22	006
378	289.1165466308594	98.53623962402344	0.09503522515296936	286.1138916015625	101.01427459716797	0.9665836691856384	517.3548583984375	197.8582305908203	0.9999992847442627	516.6516723632812	197.12872314453125	0.048544228076934814	22	006
379	298.5362548828125	95.21844482421875	0.9999713897705078	297.24224853515625	97.5467529296875	0.06689140200614929	516.6383666992188	197.33822631835938	0.9999997615814209	516.3827514648438	197.0029296875	0.13077571988105774	22	006
380	314.1193542480469	87.49652099609375	1.0	310.64337158203125	90.16358184814453	0.0003382861614227295	517.3004150390625	197.55160522460938	0.9999995231628418	516.8054809570312	197.08145141601562	0.1510297954082489	22	006
381	325.45806884765625	86.75376892089844	1.0	323.8079528808594	89.34344482421875	0.0006083250045776367	516.5516357421875	197.51483154296875	0.9999985694885254	515.9406127929688	197.31170654296875	0.5115669369697571	22	006
382	344.0476379394531	80.78146362304688	0.9999886751174927	342.8076477050781	82.54505157470703	0.011611223220825195	516.728759765625	197.88275146484375	0.9999998807907104	515.9888916015625	198.27334594726562	0.43132519721984863	22	006
383	358.90264892578125	77.07843017578125	1.0	516.8761596679688	196.88943481445312	0.00010707974433898926	516.8894653320312	197.39910888671875	0.999998927116394	516.32177734375	196.5838165283203	0.3147062063217163	22	006
384	370.7501525878906	75.67813110351562	1.0	368.3462219238281	77.29527282714844	9.918212890625e-5	517.912109375	197.16343688964844	0.9999998211860657	516.6372680664062	196.54669189453125	0.029068201780319214	22	006
385	374.7628479003906	75.34087371826172	1.0	351.09698486328125	112.55838012695312	0.9419085383415222	518.1959228515625	197.22427368164062	0.999998152256012	517.482666015625	196.6051788330078	0.13189774751663208	22	006
386	389.695068359375	71.403076171875	0.0010853409767150879	517.0509643554688	196.26580810546875	0.00017750263214111328	517.6168823242188	196.3541717529297	0.999999463558197	517.031982421875	195.60296630859375	0.15332555770874023	22	006
387	418.7623596191406	63.8231315612793	0.9629638195037842	418.0557556152344	64.11333465576172	0.0006287097930908203	517.0208129882812	197.6610565185547	0.9999978542327881	516.699951171875	197.71087646484375	0.5697990655899048	22	006
388	433.943603515625	59.31958770751953	1.0	516.9550170898438	196.3319549560547	0.00022602081298828125	516.3048706054688	196.3204803466797	0.9999995231628418	516.0548095703125	195.22698974609375	0.09292164444923401	22	006
389	438.8472595214844	60.369873046875	1.0	517.0604248046875	197.19886779785156	5.4389238357543945e-5	516.6669921875	196.567138671875	0.9999995231628418	516.0025634765625	195.80889892578125	0.0368175208568573	22	006
390	442.3504638671875	60.61819839477539	0.9999999403953552	517.5247802734375	197.1487579345703	1.952052116394043e-5	517.5654296875	197.27296447753906	0.9999995231628418	516.95263671875	196.97378540039062	0.030808568000793457	22	006
391	441.421142578125	60.96172332763672	0.999995768070221	417.658447265625	104.30097961425781	0.0007248818874359131	515.9364013671875	197.44273376464844	0.999997615814209	515.7806396484375	197.4852294921875	0.2842991054058075	22	006
392	442.6964111328125	61.16627883911133	0.9999998211860657	419.2491760253906	108.13328552246094	0.000565648078918457	517.1821899414062	196.1370391845703	0.9999990463256836	515.2013549804688	195.57630920410156	0.010396689176559448	22	006
393	446.8794860839844	59.61087417602539	0.9987057447433472	517.5281372070312	197.84060668945312	0.0001602768898010254	517.1695556640625	197.9176025390625	0.9999987483024597	517.0753173828125	198.03761291503906	0.4387936294078827	22	006
394	449.44818115234375	56.17448806762695	0.9360686540603638	428.2330627441406	95.79119110107422	0.970558762550354	517.1456909179688	197.5542449951172	0.9999990463256836	516.65576171875	197.7463836669922	0.4265032708644867	22	006
395	446.2356872558594	58.100643157958984	1.0	429.9747619628906	97.02629089355469	0.00479540228843689	517.2825927734375	197.38681030273438	0.9999996423721313	516.9030151367188	197.67266845703125	0.412453293800354	22	006
396	445.0567321777344	57.00462341308594	0.9999934434890747	434.3536376953125	97.04520416259766	0.0003171563148498535	517.2606811523438	197.4732666015625	0.9999994039535522	516.8292236328125	197.29360961914062	0.1989608108997345	22	006
397	446.7275390625	59.33332443237305	0.9999998807907104	429.4225769042969	98.27861022949219	0.9999991655349731	517.8569946289062	197.02835083007812	0.9999996423721313	517.0866088867188	196.46188354492188	0.0038097798824310303	22	006
398	447.7271423339844	62.09859848022461	1.0	425.32366943359375	108.01528930664062	0.9982767105102539	518.0630493164062	197.24179077148438	0.9999998807907104	517.8674926757812	197.20034790039062	0.0717320442199707	22	006
399	449.2113037109375	63.495121002197266	1.0	426.1551208496094	108.93942260742188	0.9987248182296753	517.8641357421875	195.9317169189453	0.9999997615814209	516.9542846679688	195.38665771484375	0.010196030139923096	22	006
400	449.25439453125	59.25413131713867	1.0	433.7588195800781	108.42752838134766	0.0028748512268066406	516.9078979492188	196.90536499023438	0.9999996423721313	516.4966430664062	196.5225067138672	0.03475949168205261	22	006
401	450.07440185546875	56.85529327392578	1.0	516.7236938476562	196.48353576660156	0.00029906630516052246	516.8931274414062	196.77902221679688	0.999998927116394	516.01171875	197.2516326904297	0.5402923822402954	22	006
402	445.7889099121094	56.412601470947266	0.3601575195789337	517.2144775390625	197.2137908935547	2.9474496841430664e-5	516.9180297851562	196.63873291015625	0.9999996423721313	516.4813842773438	195.2192840576172	0.016596049070358276	22	006
403	519.0261840820312	202.2625274658203	2.4825334548950195e-5	517.7333984375	198.1934356689453	0.00010791420936584473	517.7095947265625	197.9893035888672	0.9999995231628418	516.9365234375	198.0676727294922	0.3633098900318146	22	006
404	3.7308194637298584	464.9770202636719	4.366040229797363e-5	517.5770874023438	196.0509033203125	4.7266483306884766e-5	517.8248291015625	195.923095703125	0.9999996423721313	516.4815063476562	196.40744018554688	0.048376500606536865	22	006
405	3.3174145221710205	481.538330078125	6.908178329467773e-5	517.6902465820312	196.7485809326172	0.00010734796524047852	517.4608764648438	196.5693359375	0.9999999403953552	517.1874389648438	196.44509887695312	0.03562048077583313	22	006
406	2.990051746368408	481.1953430175781	3.999471664428711e-5	516.7617797851562	196.73097229003906	0.00010448694229125977	517.0118408203125	196.83424377441406	0.999999463558197	516.8663330078125	196.01878356933594	0.1224169135093689	22	006
407	518.8880004882812	201.08099365234375	6.797909736633301e-5	517.318359375	196.998291015625	0.00022432208061218262	517.33935546875	196.84017944335938	0.9999997615814209	517.1505737304688	197.1238555908203	0.29221197962760925	22	006
408	3.5213704109191895	480.95758056640625	5.3435564041137695e-5	517.1813354492188	196.97203063964844	0.0001169741153717041	517.5956420898438	196.7705841064453	0.9999997615814209	517.0064086914062	196.82720947265625	0.10739624500274658	22	006
409	3.6848130226135254	464.10870361328125	2.4318695068359375e-5	517.5408935546875	197.1658172607422	2.2679567337036133e-5	517.4400634765625	196.17401123046875	0.9999991655349731	517.0035400390625	195.18621826171875	0.008450359106063843	22	006
410	3.2065250873565674	481.9027099609375	3.597140312194824e-5	517.6216430664062	197.3573760986328	2.372264862060547e-5	517.60302734375	197.72804260253906	0.9999984502792358	516.7777709960938	197.993408203125	0.32966887950897217	22	006
411	3.1556694507598877	481.8547668457031	6.127357482910156e-5	4.525554180145264	479.2231750488281	2.244114875793457e-5	533.44580078125	216.92703247070312	4.604458808898926e-5	187.39334106445312	6.8863630294799805	1.0728836059570312e-6	22	006
412	2.970451831817627	481.1612243652344	2.9474496841430664e-5	4.829588890075684	478.9595947265625	2.4020671844482422e-5	643.4989013671875	9.245621681213379	6.42240047454834e-5	-0.4518604278564453	476.0494079589844	8.344650268554688e-7	22	006
413	3.259458541870117	481.6024475097656	8.046627044677734e-6	4.144323348999023	478.03863525390625	2.592802047729492e-6	644.0442504882812	9.83254623413086	3.063678741455078e-5	136.9083709716797	6.003026008605957	1.1324882507324219e-6	22	006
414	3.069606065750122	481.13037109375	3.215670585632324e-5	5.0686445236206055	478.388671875	1.1920928955078125e-5	534.181884765625	215.55502319335938	0.00020900368690490723	202.45831298828125	7.622709274291992	1.5795230865478516e-6	22	006
415	3.9412214756011963	463.8429870605469	3.814697265625e-5	4.399495601654053	479.28948974609375	1.150369644165039e-5	643.4225463867188	7.686297416687012	5.2034854888916016e-5	106.4441146850586	4.940450668334961	1.430511474609375e-6	22	006
416	3.2076756954193115	480.7960510253906	1.6629695892333984e-5	5.407497882843018	478.1405029296875	1.3768672943115234e-5	643.424560546875	9.30792236328125	7.385015487670898e-5	641.1761474609375	2.515983819961548	5.364418029785156e-7	22	006
417	3.1234869956970215	482.3252868652344	1.150369644165039e-5	4.661492347717285	479.0766906738281	5.930662155151367e-6	643.0470581054688	8.662019729614258	4.172325134277344e-5	137.8464813232422	4.986109256744385	7.450580596923828e-7	22	006
418	3.5451176166534424	481.2614440917969	3.081560134887695e-5	4.420891761779785	478.6160888671875	8.64267349243164e-6	645.7020874023438	22.91236686706543	6.079673767089844e-5	122.72449493408203	6.354988098144531	6.854534149169922e-7	22	006
419	3.128467082977295	480.4774475097656	1.627206802368164e-5	4.858036041259766	477.9666442871094	8.612871170043945e-6	643.0421142578125	7.751351356506348	3.096461296081543e-5	137.9936981201172	5.5515336990356445	6.258487701416016e-7	22	006
420	3.247603416442871	482.289794921875	4.380941390991211e-5	3.9319701194763184	478.345947265625	7.271766662597656e-6	642.77294921875	7.866684913635254	3.17990779876709e-5	137.3060302734375	5.586915016174316	1.0132789611816406e-6	22	006
421	3.3020448684692383	481.06939697265625	2.9474496841430664e-5	4.788756847381592	477.9140319824219	1.1026859283447266e-5	643.302734375	8.24057674407959	2.1457672119140625e-5	172.16273498535156	5.710643768310547	7.748603820800781e-7	22	006
422	3.2041969299316406	482.60369873046875	4.3064355850219727e-5	4.219997882843018	479.12353515625	1.0728836059570312e-5	645.7816162109375	22.25270652770996	0.00014516711235046387	187.08274841308594	6.099488735198975	1.0728836059570312e-6	22	006
423	3.2534689903259277	481.7763671875	1.3321638107299805e-5	4.273188591003418	478.7076416015625	6.973743438720703e-6	643.3240356445312	8.144461631774902	3.4481287002563477e-5	172.6574249267578	5.927553176879883	8.940696716308594e-7	22	006
424	3.2436046600341797	480.9369812011719	5.7816505432128906e-5	4.762359619140625	477.90191650390625	1.9758939743041992e-5	647.2027587890625	31.382890701293945	9.47713851928711e-5	137.3883056640625	6.445041179656982	1.8775463104248047e-6	22	006
425	2.6910362243652344	481.184814453125	1.2189149856567383e-5	5.104058265686035	478.8039855957031	6.496906280517578e-6	643.0463256835938	7.799836158752441	2.524256706237793e-5	2.96289324760437	1.5802974700927734	4.76837158203125e-7	22	006
426	3.544553279876709	480.21551513671875	2.3752450942993164e-5	5.524172306060791	478.2256164550781	1.8209218978881836e-5	643.3778686523438	8.542096138000488	4.836916923522949e-5	122.27058410644531	6.523255348205566	1.1920928955078125e-6	22	006
427	3.217561721801758	481.6083984375	4.0411949157714844e-5	4.617339134216309	478.47564697265625	1.2099742889404297e-5	643.3027954101562	7.921821594238281	3.56137752532959e-5	106.25909423828125	5.806306838989258	1.1622905731201172e-6	22	006
428	3.280677556991577	480.48876953125	1.2159347534179688e-5	5.788110256195068	478.0579833984375	7.718801498413086e-6	643.6828002929688	8.014612197875977	2.4378299713134766e-5	105.41587829589844	6.521154880523682	8.344650268554688e-7	22	006
429	3.11199688911438	481.7371520996094	2.136826515197754e-5	4.673211097717285	479.4490051269531	6.735324859619141e-6	649.0706176757812	179.4219207763672	2.664327621459961e-5	156.5181121826172	5.4935526847839355	1.817941665649414e-6	22	006
430	418.31988525390625	75.41661834716797	0.0012009143829345703	4.945295810699463	477.8319396972656	1.0460615158081055e-5	643.04541015625	8.560344696044922	4.06801700592041e-5	106.8870620727539	6.300753116607666	1.1920928955078125e-6	22	006
431	2.637816905975342	481.1032409667969	5.08427619934082e-5	5.210928916931152	479.0942687988281	5.030632019042969e-5	642.9107055664062	7.9837751388549805	3.6388635635375977e-5	-0.9061408042907715	476.1249694824219	1.1622905731201172e-6	22	006
432	3.0787670612335205	479.9783020019531	3.1888484954833984e-5	4.986634731292725	478.05517578125	1.8924474716186523e-5	533.529052734375	215.91519165039062	3.394484519958496e-5	187.695556640625	6.266195297241211	7.152557373046875e-7	22	006
433	2.7350144386291504	481.9446105957031	4.13358211517334e-5	4.900351047515869	479.55670166015625	2.4586915969848633e-5	643.7432861328125	8.591276168823242	3.695487976074219e-5	156.07479858398438	5.824314117431641	1.1622905731201172e-6	22	006
434	427.0278625488281	84.82279968261719	8.001923561096191e-5	431.6634521484375	85.7566909790039	0.6664721369743347	431.58831787109375	85.37887573242188	6.443262100219727e-5	427.8751220703125	85.1419906616211	1.1265277862548828e-5	22	006
435	3.127547264099121	481.19854736328125	4.3392181396484375e-5	427.5150146484375	90.09907531738281	0.0006706416606903076	643.746337890625	9.84527587890625	4.649162292480469e-5	428.68017578125	83.88269805908203	1.0132789611816406e-6	22	006
436	426.1036071777344	86.20601654052734	0.00017818808555603027	426.4215087890625	90.16961669921875	0.9755524396896362	533.1981201171875	217.39141845703125	0.0001404881477355957	426.2085876464844	94.805908203125	2.7686357498168945e-5	22	006
437	423.10772705078125	84.31878662109375	0.0003464221954345703	424.22088623046875	88.2182846069336	0.0042012035846710205	426.7856750488281	84.79995727539062	4.500150680541992e-5	422.6657409667969	83.4937744140625	5.692243576049805e-6	22	006
438	2.9592108726501465	480.8623352050781	6.714463233947754e-5	5.3163065910339355	478.6524353027344	4.738569259643555e-5	643.6249389648438	8.443373680114746	3.5315752029418945e-5	-0.6991004943847656	475.6957092285156	1.430511474609375e-6	22	006
439	3.2115695476531982	479.7398681640625	2.568960189819336e-5	5.838885307312012	107.94844818115234	1.6927719116210938e-5	643.9444580078125	8.158682823181152	3.796815872192383e-5	105.34043884277344	4.70935583114624	1.5497207641601562e-6	22	006
440	393.78240966796875	84.9834213256836	0.00019884109497070312	414.17327880859375	93.0455093383789	0.00019469857215881348	405.3691101074219	76.7017593383789	7.987022399902344e-5	-0.5436539649963379	475.4804382324219	1.1026859283447266e-6	22	006
441	3.11710786819458	481.14739990234375	2.1278858184814453e-5	5.235306739807129	478.1883544921875	7.361173629760742e-6	396.9566345214844	83.0791244506836	0.0006314516067504883	137.40289306640625	6.257902145385742	9.238719940185547e-7	22	006
442	3.1843338012695312	481.0108337402344	1.8924474716186523e-5	4.632936000823975	477.8559875488281	8.761882781982422e-6	406.3868713378906	92.52867126464844	0.0001609325408935547	137.79022216796875	6.131356239318848	2.8908252716064453e-6	22	006
443	394.06549072265625	94.5129165649414	9.566545486450195e-5	5.569947242736816	477.6690368652344	9.179115295410156e-6	406.9158935546875	94.31375122070312	0.0006346404552459717	171.0919189453125	5.215519905090332	9.834766387939453e-7	22	006
444	396.493896484375	100.24404907226562	0.9999959468841553	405.64520263671875	99.23533630371094	0.00045752525329589844	402.9622802734375	99.14358520507812	0.004558444023132324	399.7273864746094	96.97123718261719	4.544854164123535e-5	22	006
445	400.1919860839844	102.87491607666016	0.6616120338439941	407.8171691894531	101.33736419677734	9.962916374206543e-5	405.5994567871094	101.52179718017578	0.0018321573734283447	402.8650207519531	98.29088592529297	1.3977289199829102e-5	22	006
446	392.1996765136719	101.77462768554688	0.006950408220291138	3.8770389556884766	477.67657470703125	1.1265277862548828e-5	398.4683532714844	101.18902587890625	0.0001925826072692871	403.7201232910156	110.79722595214844	9.834766387939453e-7	22	006
447	390.7135925292969	103.06482696533203	0.0005342364311218262	4.026645183563232	479.1466064453125	5.692243576049805e-6	395.2734069824219	103.72879791259766	0.00020200014114379883	187.1158905029297	6.8277997970581055	7.748603820800781e-7	22	006
448	391.5335693359375	104.36695098876953	0.1885986030101776	5.52010440826416	478.8102722167969	3.123283386230469e-5	395.2029724121094	105.80966186523438	0.0025531351566314697	396.6542663574219	109.78440856933594	2.148747444152832e-5	22	006
449	393.040283203125	106.37195587158203	0.5170261859893799	393.206787109375	109.68119049072266	0.00018703937530517578	395.47760009765625	107.11764526367188	0.007786154747009277	395.6622619628906	110.12667083740234	0.00025078654289245605	22	006
450	392.2989501953125	105.74647521972656	0.2814391851425171	392.8930358886719	109.48153686523438	9.289383888244629e-5	394.56182861328125	107.15029907226562	0.012922108173370361	395.5371398925781	110.31534576416016	0.000353008508682251	22	006
451	391.9431457519531	105.18118286132812	0.0014365315437316895	391.6911926269531	108.3079833984375	2.0056962966918945e-5	394.9075012207031	107.1451187133789	0.009967058897018433	396.007568359375	110.26497650146484	3.841519355773926e-5	22	006
452	392.22918701171875	104.60694122314453	0.006635755300521851	4.469210147857666	478.49609375	1.3023614883422852e-5	394.4610595703125	107.58849334716797	0.00310632586479187	395.9465026855469	110.11959838867188	0.0001512765884399414	22	006
453	392.35174560546875	105.63368225097656	0.10403051972389221	395.9996643066406	110.42501831054688	0.00020316243171691895	394.96575927734375	106.09693145751953	0.010332345962524414	396.4793395996094	110.3145751953125	0.0001373887062072754	22	006
454	400.24920654296875	105.17859649658203	0.0004830658435821533	392.22369384765625	110.56028747558594	4.571676254272461e-5	397.8454284667969	107.99374389648438	0.006731778383255005	398.90142822265625	111.84880828857422	8.702278137207031e-5	22	006
455	404.6274719238281	103.73998260498047	0.0023475587368011475	405.93109130859375	106.23416900634766	0.002009451389312744	396.6297912597656	106.41954040527344	0.002240210771560669	400.6861877441406	110.9282455444336	9.241700172424316e-5	22	006
456	408.4278259277344	104.1841812133789	0.007024168968200684	411.6550598144531	106.49771881103516	0.980737030506134	397.90057373046875	107.19290161132812	0.002298682928085327	402.22430419921875	111.4976806640625	6.607174873352051e-5	22	006
457	394.60009765625	104.23431396484375	0.0015436112880706787	407.9034118652344	108.74299621582031	0.07901543378829956	397.8929748535156	106.93194580078125	0.002238541841506958	401.64801025390625	111.24278259277344	0.0001558363437652588	22	006
458	405.216064453125	107.23065185546875	0.0011609196662902832	400.4702453613281	109.20822143554688	0.06507894396781921	401.2176513671875	107.11121368408203	0.0014885365962982178	401.01336669921875	112.027587890625	5.1856040954589844e-5	22	006
459	3.3363778591156006	481.2959899902344	5.862116813659668e-5	4.902514457702637	478.77154541015625	3.1322240829467773e-5	643.8988647460938	8.203714370727539	2.4437904357910156e-5	-0.5737195014953613	475.8133850097656	1.1622905731201172e-6	22	006
460	401.6388244628906	101.48619842529297	2.47955322265625e-5	391.83642578125	107.93314361572266	0.000493168830871582	643.5510864257812	9.484640121459961	2.995133399963379e-5	397.72576904296875	113.10102081298828	2.473592758178711e-6	22	006
461	392.38067626953125	105.24868774414062	0.00012698769569396973	386.4176025390625	113.02619934082031	0.3115060329437256	533.9218139648438	216.5136260986328	6.577372550964355e-5	389.7247314453125	115.90157318115234	4.914402961730957e-5	22	006
462	387.4720764160156	106.90995788574219	0.9999722838401794	385.1686706542969	110.43299865722656	0.14098381996154785	387.94549560546875	106.92862701416016	0.0001780092716217041	386.5807189941406	113.78290557861328	8.055567741394043e-5	22	006
463	385.8624572753906	106.68266296386719	0.9999998807907104	381.8516540527344	115.43395233154297	0.0145263671875	387.20379638671875	107.57820892333984	0.00012877583503723145	378.1846618652344	97.92559814453125	6.726384162902832e-5	22	006
464	385.5543518066406	109.2820053100586	0.9111827611923218	4.269402027130127	478.6458740234375	9.715557098388672e-6	385.7877502441406	108.68155670166016	4.7087669372558594e-5	379.0859680175781	98.3973388671875	4.380941390991211e-6	22	006
465	380.68121337890625	113.77108764648438	0.8968984484672546	376.172119140625	119.88504028320312	0.0008635818958282471	382.5887145996094	112.24563598632812	0.0005828738212585449	377.86602783203125	117.89852142333984	4.309415817260742e-5	22	006
466	382.68359375	116.9742660522461	0.02528288960456848	378.0777893066406	120.26664733886719	0.08714273571968079	381.1148681640625	119.48785400390625	0.002447843551635742	381.39678955078125	118.00254821777344	0.0001323223114013672	22	006
467	383.636962890625	117.91960144042969	0.001596689224243164	379.7809143066406	120.8337631225586	0.1178375780582428	381.8044128417969	120.5760726928711	0.0001730024814605713	382.3044738769531	118.56109619140625	1.683831214904785e-5	22	006
468	3.377197265625	480.899169921875	2.199411392211914e-5	5.399895668029785	478.0389709472656	1.049041748046875e-5	643.4765014648438	7.286117076873779	4.735589027404785e-5	172.30441284179688	5.927258491516113	1.7583370208740234e-6	22	006
469	2.995892286300659	480.9564208984375	4.13358211517334e-5	383.50799560546875	119.25405883789062	0.00020053982734680176	380.0954284667969	121.4649887084961	2.1070241928100586e-5	378.7290344238281	119.42019653320312	1.5795230865478516e-6	22	006
470	3.7526051998138428	463.83721923828125	1.5050172805786133e-5	5.2797956466674805	477.7757263183594	6.496906280517578e-6	643.1581420898438	7.942644119262695	3.5315752029418945e-5	106.71944427490234	5.904953956604004	1.1026859283447266e-6	22	006
471	3.2304670810699463	481.2193908691406	1.7821788787841797e-5	4.864254474639893	477.8459777832031	1.0281801223754883e-5	643.271728515625	8.298891067504883	3.4481287002563477e-5	2.1567745208740234	1.2737784385681152	1.0132789611816406e-6	22	006
472	3.1277148723602295	481.4985656738281	4.839897155761719e-5	4.720272064208984	478.9461975097656	2.6792287826538086e-5	643.8795166015625	8.178525924682617	2.1278858184814453e-5	-0.6714873313903809	475.8347473144531	1.1026859283447266e-6	22	006
473	3.43424391746521	482.124267578125	4.0471553802490234e-5	4.809619426727295	479.04974365234375	1.4334917068481445e-5	643.4149780273438	8.501890182495117	2.6226043701171875e-5	138.81094360351562	6.185478210449219	1.1920928955078125e-6	22	006
474	2.9400222301483154	480.2762145996094	1.773238182067871e-5	4.89626932144165	477.42913818359375	1.7255544662475586e-5	643.6490478515625	8.729850769042969	1.3530254364013672e-5	28.983118057250977	200.38357543945312	2.0563602447509766e-6	22	006
475	3.5537166595458984	480.6498107910156	2.5987625122070312e-5	5.180488586425781	477.7344055175781	8.940696716308594e-6	648.71630859375	30.360790252685547	0.0002421736717224121	138.65966796875	5.656032562255859	1.430511474609375e-6	22	006
476	3.29202938079834	481.7787170410156	8.13603401184082e-5	4.361910343170166	478.8329162597656	2.995133399963379e-5	643.5106201171875	8.360569953918457	3.4362077713012695e-5	-0.48240184783935547	475.7261962890625	9.834766387939453e-7	22	006
477	3.015998363494873	481.6257629394531	4.851818084716797e-5	4.432394504547119	478.189697265625	1.5527009963989258e-5	643.8511962890625	8.911802291870117	6.777048110961914e-5	4.105934143066406	118.71682739257812	7.450580596923828e-7	22	006
478	2.9196131229400635	481.1238098144531	1.996755599975586e-5	4.86060094833374	478.70013427734375	1.290440559387207e-5	643.644287109375	8.391300201416016	3.966689109802246e-5	186.572265625	6.443617820739746	6.258487701416016e-7	22	006
479	3.0759079456329346	481.46533203125	7.227063179016113e-5	4.94453239440918	478.6447448730469	4.9948692321777344e-5	643.7547607421875	7.993451118469238	1.5348196029663086e-5	136.7241973876953	6.147850036621094	1.5795230865478516e-6	22	006
480	4.402491569519043	465.1883239746094	7.557868957519531e-5	5.3571696281433105	477.90679931640625	1.570582389831543e-5	643.7732543945312	8.453607559204102	1.3202428817749023e-5	155.62118530273438	4.764285087585449	8.344650268554688e-7	22	006
481	3.3814682960510254	482.2913513183594	2.9295682907104492e-5	4.466217041015625	479.81903076171875	1.1086463928222656e-5	643.3612670898438	8.54773998260498	3.299117088317871e-5	186.3848419189453	6.434155464172363	1.3113021850585938e-6	22	006
482	3.262922763824463	480.19781494140625	3.331899642944336e-5	5.094549179077148	478.0320739746094	1.436471939086914e-5	643.2987670898438	8.717473030090332	5.751848220825195e-5	137.9393768310547	6.242465972900391	1.3113021850585938e-6	22	006
483	2.8286309242248535	480.66278076171875	1.84476375579834e-5	4.494245529174805	477.8699645996094	2.0772218704223633e-5	643.618896484375	7.432320594787598	1.5050172805786133e-5	156.3134307861328	5.110624313354492	4.76837158203125e-7	22	006
484	2.8975539207458496	482.4106750488281	5.125999450683594e-5	3.813432455062866	478.9190979003906	2.104043960571289e-5	344.57708740234375	144.12271118164062	0.0002887248992919922	171.48904418945312	6.24762487411499	9.834766387939453e-7	22	006
485	3.027233600616455	481.7181701660156	7.608532905578613e-5	4.743135452270508	479.0018310546875	2.8014183044433594e-5	344.6654052734375	143.45240783691406	3.6656856536865234e-5	187.0008087158203	6.32774543762207	9.5367431640625e-7	22	006
486	347.5484619140625	136.75022888183594	3.9130449295043945e-5	344.6664123535156	140.51678466796875	0.9999291896820068	346.0279846191406	138.97926330566406	0.0008674263954162598	341.628173828125	145.39967346191406	0.00036600232124328613	22	006
487	3.4049062728881836	481.93121337890625	2.0742416381835938e-5	4.965467929840088	478.3197326660156	7.987022399902344e-6	345.6766357421875	148.87957763671875	4.07099723815918e-5	350.8511047363281	138.63438415527344	4.589557647705078e-6	22	006
488	3.272524118423462	481.17999267578125	3.594160079956055e-5	4.928157806396484	477.9377746582031	9.566545486450195e-6	643.4385375976562	9.233949661254883	3.084540367126465e-5	171.89645385742188	5.654248237609863	5.662441253662109e-7	22	006
489	3.1239917278289795	465.26416015625	1.6450881958007812e-5	4.951827049255371	478.0389099121094	7.152557373046875e-6	643.5823364257812	7.512162208557129	1.2099742889404297e-5	186.84002685546875	6.0947418212890625	1.3113021850585938e-6	22	006
490	3.648576021194458	464.9933776855469	2.384185791015625e-5	5.4003520011901855	477.80047607421875	8.195638656616211e-6	643.4571533203125	7.1153459548950195	1.806020736694336e-5	172.32144165039062	5.661805152893066	6.854534149169922e-7	22	006
491	3.250868558883667	480.8038024902344	4.3332576751708984e-5	4.512304306030273	477.8490295410156	1.4960765838623047e-5	534.093994140625	215.89427185058594	0.00020268559455871582	138.63157653808594	6.093832969665527	1.6689300537109375e-6	22	006
492	3.1492881774902344	482.08831787109375	4.938244819641113e-5	340.3555603027344	148.102294921875	0.00045165419578552246	341.6145935058594	175.88711547851562	0.00012055039405822754	340.5987854003906	151.0895538330078	9.834766387939453e-7	22	006
493	337.9432678222656	183.5951385498047	0.0011404156684875488	340.2153625488281	148.76136779785156	0.0003095567226409912	338.848876953125	184.71224975585938	0.001477748155593872	155.6332244873047	5.380402565002441	1.6987323760986328e-6	22	006
494	336.7069091796875	187.8551025390625	0.00012350082397460938	5.248111248016357	107.73470306396484	2.7120113372802734e-5	339.47637939453125	186.67416381835938	0.00014445185661315918	5.097557544708252	92.65230560302734	1.6987323760986328e-6	22	006
495	2.980616569519043	480.0126037597656	1.3202428817749023e-5	6.270264625549316	477.4858093261719	1.1324882507324219e-5	533.4517822265625	215.7500457763672	0.00020843744277954102	187.1269073486328	6.513197898864746	8.344650268554688e-7	22	006
496	2.800778865814209	481.4603271484375	1.1414289474487305e-5	4.68193244934082	478.0949401855469	5.125999450683594e-6	643.9037475585938	8.203836441040039	1.963973045349121e-5	156.6940155029297	6.412809371948242	9.238719940185547e-7	22	006
497	3.0844357013702393	481.1706237792969	2.2590160369873047e-5	5.186969757080078	478.0842590332031	1.4841556549072266e-5	643.923828125	9.048355102539062	3.224611282348633e-5	6.42392635345459	93.75286865234375	1.4603137969970703e-6	22	006
498	3.4837708473205566	464.8014831542969	2.8133392333984375e-5	4.014720916748047	478.1594543457031	7.539987564086914e-6	643.1705322265625	7.712435245513916	2.3156404495239258e-5	187.5391082763672	6.528506278991699	1.0728836059570312e-6	22	006
499	3.009364128112793	481.4104919433594	5.6356191635131836e-5	340.3638610839844	180.13629150390625	0.00018146634101867676	647.7647094726562	21.466472625732422	0.0009746253490447998	339.4542236328125	181.3900146484375	1.1920928955078125e-6	22	006
500	3.0736963748931885	480.9621276855469	1.7702579498291016e-5	336.63287353515625	192.07162475585938	0.0011424720287322998	643.3734130859375	8.35632038116455	6.985664367675781e-5	106.02738952636719	6.501798629760742	9.238719940185547e-7	22	006
501	3.12899112701416	481.028564453125	2.8967857360839844e-5	4.514166355133057	478.0331115722656	2.199411392211914e-5	643.17626953125	8.11959457397461	2.2411346435546875e-5	-0.7008571624755859	475.22479248046875	5.960464477539062e-7	22	006
502	3.263883113861084	479.60009765625	2.6911497116088867e-5	325.785400390625	211.06787109375	0.011345714330673218	327.1839599609375	210.8489227294922	0.00013592839241027832	323.2113037109375	211.7576446533203	0.00010207295417785645	22	006
503	322.49017333984375	218.6147003173828	0.9951943159103394	329.2826843261719	211.2214813232422	0.991405189037323	322.80474853515625	218.3583221435547	0.0005020201206207275	322.3426818847656	212.26864624023438	5.78761100769043e-5	22	006
504	318.06195068359375	222.44468688964844	0.3118157982826233	326.3851013183594	212.165283203125	0.9949262142181396	318.8446350097656	218.8223114013672	0.0007827579975128174	321.086181640625	216.3601837158203	7.909536361694336e-5	22	006
505	320.311279296875	231.28131103515625	0.01255837082862854	327.3642578125	212.8870086669922	0.9962630271911621	319.36273193359375	229.65924072265625	0.011306673288345337	322.41424560546875	219.92550659179688	0.007549375295639038	22	006
506	318.6098937988281	233.68348693847656	0.7648731470108032	328.1829833984375	213.587890625	0.9999727606773376	319.04022216796875	234.9290771484375	0.01738983392715454	322.8021240234375	222.50125122070312	0.003819704055786133	22	006
507	316.977783203125	239.23338317871094	0.9999891519546509	327.42462158203125	211.72499084472656	0.974700391292572	321.9502258300781	237.3312530517578	0.01601967215538025	322.4325256347656	222.66217041015625	0.0005865097045898438	22	006
508	315.565673828125	241.9530029296875	0.9997795820236206	327.10626220703125	211.9266357421875	0.9998154640197754	322.3809509277344	237.01905822753906	0.014531850814819336	325.192626953125	219.86386108398438	0.0005199909210205078	22	006
509	314.4234619140625	245.8197021484375	0.7143793106079102	322.78497314453125	216.75303649902344	0.003179401159286499	318.06414794921875	244.14002990722656	0.08072963356971741	318.85980224609375	235.50779724121094	0.00023609399795532227	22	006
510	313.413330078125	244.13296508789062	0.000735938549041748	319.9664001464844	231.32044982910156	4.318356513977051e-5	316.19610595703125	241.6660919189453	0.1367674469947815	318.57086181640625	233.36077880859375	9.828805923461914e-5	22	006
511	314.2619934082031	247.78189086914062	0.3715062737464905	318.42303466796875	239.9888153076172	0.00016811490058898926	317.1661682128906	245.08096313476562	0.4175768792629242	317.6824645996094	238.26927185058594	0.0010330379009246826	22	006
512	315.208740234375	250.0384979248047	0.10637587308883667	318.2504577636719	241.19802856445312	7.018446922302246e-5	317.4119567871094	246.518310546875	0.5701967477798462	318.0948486328125	240.48248291015625	0.00020736455917358398	22	006
513	3.4799437522888184	481.9615478515625	8.124113082885742e-5	4.323852062225342	479.7278747558594	3.376603126525879e-5	317.73846435546875	249.34661865234375	0.2888917624950409	318.1930847167969	253.32469177246094	2.2351741790771484e-5	22	006
514	314.2409973144531	247.15785217285156	5.778670310974121e-5	4.866809368133545	479.1683044433594	2.1725893020629883e-5	316.8052673339844	246.28125	0.12547147274017334	315.4133605957031	239.40798950195312	1.1920928955078125e-6	22	006
515	3.692993402481079	464.3399658203125	8.493661880493164e-6	4.92297887802124	478.1796569824219	3.516674041748047e-6	316.9137268066406	247.7118377685547	0.0005890429019927979	137.163330078125	6.162260055541992	8.940696716308594e-7	22	006
516	2.908555030822754	480.7402648925781	3.5703182220458984e-5	4.688069820404053	478.33636474609375	3.1441450119018555e-5	534.3206176757812	215.50503540039062	0.0002652108669281006	-1.0838489532470703	475.7595520019531	6.854534149169922e-7	22	006
517	3.860873222351074	464.9402770996094	3.8743019104003906e-5	4.71840763092041	477.7303466796875	1.436471939086914e-5	643.1005249023438	7.917214393615723	9.569525718688965e-5	203.3005828857422	6.779247283935547	1.430511474609375e-6	22	006
518	4.230124473571777	465.73907470703125	6.0170888900756836e-5	5.363970756530762	477.8335876464844	1.7374753952026367e-5	643.4979858398438	8.910989761352539	2.7000904083251953e-5	138.09751892089844	6.254751205444336	2.086162567138672e-6	22	006
519	2.949098587036133	481.4727783203125	1.96993350982666e-5	4.603578567504883	478.0434265136719	4.0531158447265625e-6	315.7679138183594	255.2809295654297	0.00029915571212768555	137.91189575195312	5.980532646179199	8.046627044677734e-7	22	006
520	312.6710205078125	255.9749755859375	0.036520570516586304	317.5341796875	255.8100128173828	8.988380432128906e-5	316.52728271484375	254.79837036132812	0.020843833684921265	315.5174560546875	246.56480407714844	1.1086463928222656e-5	22	006
521	3.2636492252349854	480.700439453125	1.5735626220703125e-5	4.6654767990112305	477.6186828613281	6.794929504394531e-6	320.8273010253906	255.50827026367188	0.00038063526153564453	122.66374206542969	7.035520553588867	1.2814998626708984e-6	22	006
522	4.503390789031982	464.400146484375	4.3392181396484375e-5	5.772441387176514	477.6352844238281	1.6123056411743164e-5	321.6080322265625	253.821044921875	0.00024577975273132324	317.42669677734375	245.89849853515625	1.9073486328125e-6	22	006
523	3.4331283569335938	481.29345703125	5.0902366638183594e-5	4.585119247436523	478.3160705566406	1.1116266250610352e-5	643.0841064453125	7.884222030639648	3.4362077713012695e-5	155.9674835205078	4.78633975982666	5.662441253662109e-7	22	006
524	2.997102737426758	480.82183837890625	3.832578659057617e-5	4.594225883483887	477.5289001464844	1.940131187438965e-5	643.7816772460938	7.860555171966553	1.8477439880371094e-5	-0.7948002815246582	475.2096252441406	4.76837158203125e-7	22	006
525	329.4700622558594	254.24842834472656	7.662177085876465e-5	331.1918640136719	247.2670135498047	3.5315752029418945e-5	332.4037170410156	251.79739379882812	0.0020129382610321045	328.10302734375	245.8578643798828	7.233023643493652e-5	22	006
526	337.62042236328125	233.08529663085938	4.4345855712890625e-5	333.3770751953125	234.0786590576172	5.167722702026367e-5	334.6871643066406	240.76187133789062	0.00033780932426452637	338.269775390625	243.5048065185547	6.9141387939453125e-6	22	006
527	326.736572265625	271.570556640625	0.1928204894065857	337.81707763671875	228.06541442871094	0.21283280849456787	338.1856994628906	270.1559143066406	0.0005283951759338379	329.6073303222656	269.9970703125	0.00025898218154907227	22	006
528	339.9353942871094	216.42510986328125	0.0013342797756195068	340.11846923828125	214.6979522705078	0.013415992259979248	341.55035400390625	214.5986328125	8.270144462585449e-5	334.26446533203125	216.44943237304688	1.3977289199829102e-5	22	006
529	340.0207824707031	210.00021362304688	0.0010848641395568848	339.9442138671875	209.11264038085938	0.7816363573074341	340.05419921875	208.05926513671875	0.0004443526268005371	334.3926696777344	212.79037475585938	0.00013211369514465332	22	006
530	345.7414855957031	208.5929412841797	0.0005919039249420166	341.9185791015625	210.40304565429688	0.0001252591609954834	343.4002380371094	253.2490997314453	0.00011232495307922363	338.657958984375	253.09542846679688	1.2218952178955078e-5	22	006
531	354.4981689453125	200.11985778808594	0.001252681016921997	343.7019348144531	248.09893798828125	0.0012812614440917969	643.9171752929688	8.15645980834961	9.098649024963379e-5	343.3458251953125	246.77200317382812	8.493661880493164e-6	22	006
532	358.1300354003906	195.15780639648438	0.0001157224178314209	4.448943138122559	479.301025390625	8.13603401184082e-6	643.5816650390625	8.308222770690918	2.4110078811645508e-5	172.12266540527344	5.8241353034973145	5.960464477539062e-7	22	006
533	358.9532470703125	190.9295654296875	0.9998446702957153	356.159912109375	192.158935546875	0.0011084675788879395	358.01129150390625	190.99822998046875	6.207823753356934e-5	360.2053527832031	194.14398193359375	4.234910011291504e-5	22	006
534	359.960693359375	188.4792938232422	0.9903097152709961	358.2398986816406	191.2956085205078	5.155801773071289e-6	642.8063354492188	8.509415626525879	5.0067901611328125e-5	360.84765625	179.0394744873047	1.4603137969970703e-6	22	006
535	360.56512451171875	188.6203155517578	0.78940749168396	359.1315612792969	191.24102783203125	2.6524066925048828e-5	533.9012451171875	216.86058044433594	9.211897850036621e-5	362.3457946777344	193.3403778076172	5.3942203521728516e-6	22	006
536	361.4693908691406	187.8095245361328	0.9882149696350098	366.7727355957031	187.63534545898438	4.455447196960449e-5	365.1206970214844	186.49513244628906	3.0428171157836914e-5	360.64215087890625	179.9505615234375	1.9311904907226562e-5	22	006
537	362.0722351074219	189.25265502929688	0.9953721761703491	360.79345703125	191.2152557373047	0.00014254450798034668	533.6021118164062	216.57342529296875	7.519125938415527e-5	363.0577697753906	191.9561309814453	1.0460615158081055e-5	22	006
538	360.9204406738281	188.9849853515625	0.013836681842803955	4.830170154571533	479.50677490234375	3.230571746826172e-5	643.2453002929688	7.971469879150391	3.1888484954833984e-5	367.6770324707031	187.72515869140625	3.2186508178710938e-6	22	006
539	367.8752136230469	190.10037231445312	7.602572441101074e-5	5.286471366882324	95.54302215576172	3.635883331298828e-6	648.4803466796875	31.210447311401367	3.316998481750488e-5	137.82164001464844	6.263944625854492	8.344650268554688e-7	22	006
540	3.3137426376342773	481.7495422363281	2.7358531951904297e-5	4.815292835235596	478.4817199707031	9.387731552124023e-6	648.6453247070312	30.710329055786133	0.0001271963119506836	138.3302459716797	5.634803771972656	9.5367431640625e-7	22	006
541	2.9690282344818115	481.8522644042969	1.2964010238647461e-5	5.117783546447754	479.1339111328125	6.079673767089844e-6	643.4268798828125	8.706039428710938	2.4825334548950195e-5	137.736572265625	6.663576126098633	6.854534149169922e-7	22	006
542	2.8856654167175293	482.3012390136719	6.48200511932373e-5	4.576091289520264	479.8553466796875	6.410479545593262e-5	643.2799682617188	8.285303115844727	2.7865171432495117e-5	-0.8086786270141602	476.6907958984375	1.519918441772461e-6	22	006
543	3.085799217224121	480.8587341308594	1.379847526550293e-5	4.714858055114746	478.62152099609375	9.387731552124023e-6	534.078125	215.8422393798828	8.127093315124512e-5	155.28489685058594	5.813583850860596	4.76837158203125e-7	22	006
544	3.1585657596588135	479.6168518066406	2.294778823852539e-5	6.306644916534424	477.4734191894531	8.285045623779297e-6	643.9992065429688	8.350951194763184	1.728534698486328e-5	187.2019500732422	7.109220504760742	6.854534149169922e-7	22	006
545	368.1865234375	192.09710693359375	0.000249713659286499	4.22328519821167	479.4156799316406	1.773238182067871e-5	643.5771484375	9.647727012634277	0.00011467933654785156	137.6278076171875	5.958375453948975	1.430511474609375e-6	22	006
546	2.9904017448425293	481.3294982910156	3.3020973205566406e-5	4.3014020919799805	478.3078918457031	1.3321638107299805e-5	643.4832763671875	8.593067169189453	8.7738037109375e-5	137.88905334472656	6.578240394592285	1.0132789611816406e-6	22	006
547	3.1926941871643066	481.8873291015625	4.5925378799438477e-5	4.703103542327881	479.28082275390625	2.2172927856445312e-5	643.8093872070312	7.701415061950684	9.119510650634766e-6	107.26368713378906	6.444500923156738	1.9669532775878906e-6	22	006
548	2.9666407108306885	481.075439453125	4.8100948333740234e-5	4.344523906707764	478.4389953613281	3.293156623840332e-5	643.1834716796875	8.300821304321289	3.3974647521972656e-5	106.1296615600586	6.331916809082031	1.0728836059570312e-6	22	006
549	3.523890972137451	465.0962829589844	2.828240394592285e-5	5.186563491821289	478.8299255371094	8.225440979003906e-6	643.2894287109375	8.061079025268555	6.589293479919434e-5	640.649169921875	2.0902342796325684	5.066394805908203e-7	22	006
550	3.316027879714966	481.3320007324219	2.6226043701171875e-5	5.518744945526123	478.8188171386719	1.6033649444580078e-5	643.3450927734375	8.383255004882812	1.5616416931152344e-5	137.8362579345703	6.32081413269043	1.1920928955078125e-6	22	006
