# Supplementary material for: An automated feeding system for the African killifish reveals the impact of diet on lifespan and allows scalable assessment of associative learning
Source: eLife. 2022 Nov 10;11:e69008. doi: 10.7554/eLife.69008 (PMC9788828; doi:10.7554/eLife.69008)
Supplement: Figure 6—source data 2. [file elife-69008-fig6-data2.zip › Training Trajectories/t3_REC045DLC_resnet50_TrainAllTheThingsJun28shuffle1_1030000.csv]

bodyparts_coords	fishhead_x	fishhead_y	fishhead_likelihood	fishtail_x	fishtail_y	fishtail_likelihood	redlight_x	redlight_y	redlight_likelihood	fooddrop_x	fooddrop_y	fooddrop_likelihood	fishnum	recordingnum
0	67.18862915039062	150.2173614501953	1.0	157.89231872558594	246.71885681152344	0.9994736313819885	648.3382568359375	299.84417724609375	0.0007576346397399902	157.07505798339844	252.9022674560547	0.0004112422466278076	3	045
1	67.4781723022461	144.61647033691406	1.0	152.2621612548828	243.95994567871094	1.0	648.6676635742188	167.22299194335938	0.00021764636039733887	148.7916717529297	251.2941131591797	0.0012427270412445068	3	045
2	68.72071838378906	137.38723754882812	1.0	142.4290771484375	229.7882843017578	0.9999996423721313	649.310546875	140.53761291503906	0.00016394257545471191	142.58802795410156	230.62298583984375	0.0007120966911315918	3	045
3	83.81681823730469	113.03319549560547	0.9999998807907104	86.46935272216797	114.86272430419922	0.7517924308776855	647.2003173828125	303.66961669921875	0.00022536516189575195	134.1360626220703	216.3825225830078	0.002240121364593506	3	045
4	91.62698364257812	112.87091064453125	1.0	147.45278930664062	203.56854248046875	0.9999347925186157	648.7748413085938	188.22738647460938	0.0007131993770599365	146.54751586914062	208.53738403320312	0.0001144111156463623	3	045
5	96.01335906982422	111.50836181640625	1.0	158.49879455566406	205.4782257080078	0.9998161196708679	647.7142944335938	283.6894226074219	0.00010603666305541992	158.9413604736328	207.77052307128906	0.0001424849033355713	3	045
6	97.90738677978516	110.63628387451172	1.0	162.29412841796875	211.14942932128906	0.998395562171936	649.4966430664062	167.8811492919922	0.0008198320865631104	159.9237823486328	210.88995361328125	0.0001074671745300293	3	045
7	100.38031768798828	110.47400665283203	1.0	166.0607452392578	204.68536376953125	1.0	649.1868896484375	141.85011291503906	0.00011560320854187012	162.89500427246094	199.7449493408203	0.00011748075485229492	3	045
8	99.1754150390625	109.88116455078125	1.0	174.46969604492188	208.33995056152344	1.0	648.3840942382812	135.8283233642578	0.0018110275268554688	175.95034790039062	212.36907958984375	0.00048738718032836914	3	045
9	93.92378234863281	108.51493835449219	1.0	185.00949096679688	209.0714569091797	0.9999972581863403	649.718994140625	168.9394989013672	0.0012570023536682129	180.85472106933594	213.50616455078125	0.0012238025665283203	3	045
10	86.68358612060547	106.93472290039062	1.0	178.87509155273438	193.6180877685547	1.0	649.1262817382812	167.91673278808594	0.0006695985794067383	178.82330322265625	193.45362854003906	0.0011321008205413818	3	045
11	82.45895385742188	103.29690551757812	1.0	187.0727081298828	191.329345703125	1.0	648.5157470703125	282.8293151855469	0.0003159940242767334	190.7189178466797	193.23867797851562	0.0008461177349090576	3	045
12	79.99268341064453	97.87698364257812	1.0	192.43948364257812	186.0767059326172	1.0	195.48292541503906	186.05007934570312	0.0002060234546661377	190.91940307617188	190.91134643554688	0.0025191307067871094	3	045
13	76.6014175415039	93.8046646118164	1.0	196.7734375	178.87437438964844	1.0	649.3602905273438	148.49375915527344	0.0001786649227142334	195.18087768554688	186.71243286132812	0.0005268454551696777	3	045
14	72.6203384399414	89.67581176757812	1.0	198.31626892089844	177.1798095703125	1.0	82.04518127441406	90.62100219726562	5.564093589782715e-5	59.00599670410156	81.08174896240234	0.00027740001678466797	3	045
15	72.24668884277344	85.64185333251953	1.0	194.5375213623047	171.5448760986328	1.0	649.2015380859375	154.71153259277344	9.375810623168945e-5	195.2550811767578	171.93418884277344	0.0023100078105926514	3	045
16	75.95008087158203	68.58280944824219	1.0	167.5673370361328	156.5140380859375	0.9998561143875122	647.3582763671875	169.0238494873047	0.0009196996688842773	168.3841552734375	161.29896545410156	0.00013932585716247559	3	045
17	85.07987213134766	71.91313171386719	0.9895342588424683	182.1831512451172	161.41175842285156	0.9998964071273804	649.3439331054688	159.177978515625	0.0004909634590148926	181.70286560058594	163.23236083984375	0.0002264082431793213	3	045
18	90.47334289550781	69.49114227294922	0.0019835829734802246	197.91177368164062	174.6952362060547	0.9998962879180908	649.8754272460938	162.73941040039062	0.0048978328704833984	197.89639282226562	177.4978790283203	0.00025522708892822266	3	045
19	100.92922973632812	74.52521514892578	0.0003498196601867676	211.75701904296875	180.2910919189453	1.0	647.4972534179688	284.7358703613281	0.0007125437259674072	209.12351989746094	181.15594482421875	4.5418739318847656e-5	3	045
20	104.16454315185547	77.03870391845703	0.002190321683883667	214.7578125	182.87045288085938	1.0	648.5985717773438	299.1729431152344	0.0001837611198425293	210.75967407226562	189.8406982421875	0.00011244416236877441	3	045
21	104.76481628417969	78.16854858398438	0.00016623735427856445	215.04403686523438	175.52561950683594	1.0	647.983642578125	300.98272705078125	2.9265880584716797e-5	212.61538696289062	175.4532928466797	0.0003649592399597168	3	045
22	100.63142395019531	82.37765502929688	0.26434552669525146	218.27725219726562	173.4185791015625	0.999998927116394	650.2557373046875	168.64353942871094	0.001213669776916504	213.01673889160156	177.38548278808594	0.0004144906997680664	3	045
23	98.94463348388672	83.32955169677734	0.9768576622009277	216.1774444580078	163.13589477539062	1.0	621.5947265625	186.1309814453125	0.9999998807907104	619.3866577148438	185.890380859375	0.0005053877830505371	3	045
24	99.34500122070312	84.4143295288086	0.9876197576522827	219.2958526611328	163.32131958007812	1.0	622.5545654296875	185.78472900390625	1.0	619.71630859375	185.43624877929688	0.0004961788654327393	3	045
25	96.29743957519531	84.98698425292969	0.9978554248809814	223.7511444091797	168.24000549316406	1.0	622.3538818359375	185.8059844970703	1.0	223.1686553955078	173.3984375	0.0005930960178375244	3	045
26	95.19634246826172	86.87267303466797	0.8635964393615723	222.00794982910156	165.64724731445312	1.0	622.1630859375	185.80612182617188	0.9999998807907104	221.98391723632812	172.50315856933594	0.0020114779472351074	3	045
27	5.1322784423828125	8.12014102935791	0.00014004111289978027	223.61032104492188	160.9556884765625	1.0	622.6436767578125	185.49281311035156	1.0	619.0364990234375	186.7401580810547	0.0005515217781066895	3	045
28	100.8799819946289	83.65055847167969	0.998370885848999	222.7639617919922	160.7161407470703	1.0	621.7699584960938	185.95626831054688	0.9999998807907104	223.51234436035156	163.1016387939453	0.0010119378566741943	3	045
29	96.13267517089844	85.81973266601562	0.9992172718048096	227.60252380371094	158.85720825195312	1.0	621.9984130859375	185.8874053955078	0.9999999403953552	226.6082763671875	158.78919982910156	0.0010392069816589355	3	045
30	96.57427215576172	87.52068328857422	0.9999994039535522	221.6541290283203	151.8529815673828	0.9999995231628418	622.6512451171875	186.34814453125	0.9999999403953552	619.7506103515625	185.49224853515625	0.0004401206970214844	3	045
31	95.07024383544922	86.08129119873047	0.9999921321868896	214.96397399902344	151.48936462402344	0.9999998807907104	623.3790283203125	186.1469268798828	0.9999999403953552	620.269775390625	185.2325439453125	0.0005646049976348877	3	045
32	94.3980712890625	85.44132995605469	1.0	216.9157257080078	146.92063903808594	1.0	623.1422729492188	186.01742553710938	0.9999999403953552	620.1846313476562	185.4414825439453	0.0005001723766326904	3	045
33	92.81230926513672	85.43238830566406	1.0	214.99183654785156	140.01695251464844	1.0	622.9674072265625	186.24464416503906	1.0	213.8470001220703	140.97409057617188	0.0008497834205627441	3	045
34	90.99183654785156	82.38715362548828	1.0	217.99395751953125	139.31289672851562	1.0	621.7534790039062	185.43675231933594	0.9999999403953552	217.9561767578125	140.32891845703125	0.001992255449295044	3	045
35	88.1407470703125	80.38439178466797	0.980792760848999	215.01573181152344	136.2391357421875	1.0	622.5338745117188	185.08126831054688	1.0	620.352294921875	184.82681274414062	0.0003826618194580078	3	045
36	87.81614685058594	83.897216796875	0.9999885559082031	212.9441680908203	134.83331298828125	0.9932175874710083	622.9788818359375	185.64707946777344	0.9999999403953552	619.9802856445312	185.04136657714844	0.00041303038597106934	3	045
37	88.84933471679688	84.66659545898438	1.0	213.4269561767578	132.2766876220703	0.20573854446411133	622.3285522460938	185.59173583984375	0.9999998807907104	620.1341552734375	185.11117553710938	0.0003784596920013428	3	045
38	87.51277923583984	83.04217529296875	1.0	212.40716552734375	137.13185119628906	1.0	622.4993896484375	185.97320556640625	0.9999999403953552	209.44837951660156	143.8817138671875	0.0016632676124572754	3	045
39	86.70816802978516	83.64668273925781	1.0	210.23873901367188	130.2754669189453	0.9929867386817932	621.9342041015625	185.9263916015625	0.9999998807907104	619.408203125	185.3346405029297	0.0004215538501739502	3	045
40	80.73271942138672	77.66203308105469	0.9891634583473206	208.34771728515625	124.08033752441406	1.0	622.0249633789062	185.71087646484375	0.9999998807907104	619.784912109375	185.36155700683594	0.000385969877243042	3	045
41	74.71841430664062	72.44097137451172	0.962191104888916	210.58963012695312	122.82868957519531	1.0	622.1917114257812	186.10757446289062	0.9999998807907104	620.005615234375	185.8062286376953	0.0006687343120574951	3	045
42	74.5801010131836	73.39020538330078	0.9999990463256836	208.5614776611328	119.0972671508789	1.0	622.8591918945312	186.14822387695312	0.9999999403953552	619.87646484375	185.51339721679688	0.0005189478397369385	3	045
43	71.14336395263672	72.0873031616211	1.0	215.21380615234375	120.18302917480469	1.0	621.8517456054688	185.62496948242188	0.9999998807907104	619.5496826171875	185.48895263671875	0.0005110204219818115	3	045
44	68.33838653564453	69.20213317871094	1.0	216.15728759765625	119.21302795410156	1.0	622.9512939453125	185.8572998046875	1.0	618.9967651367188	186.90342712402344	0.0004127323627471924	3	045
45	64.90738677978516	66.18521881103516	1.0	215.21409606933594	117.02440643310547	1.0	622.5081176757812	185.46347045898438	1.0	620.1092529296875	185.1886749267578	0.0003711283206939697	3	045
46	63.878326416015625	64.7126693725586	1.0	213.9237518310547	114.15985870361328	1.0	622.3189086914062	185.0682373046875	1.0	619.9993286132812	184.93850708007812	0.0005030930042266846	3	045
47	62.416202545166016	65.14595031738281	1.0	205.58316040039062	114.7415542602539	0.9999974966049194	622.1498413085938	185.60610961914062	0.9999999403953552	619.9863891601562	185.35508728027344	0.0005631744861602783	3	045
48	64.45453643798828	57.8886604309082	0.9999899864196777	188.6863250732422	117.10696411132812	1.0	622.18359375	185.93983459472656	0.9999999403953552	619.94580078125	185.67433166503906	0.00046247243881225586	3	045
49	84.55916595458984	50.12531280517578	1.0	192.4980010986328	123.1627426147461	1.0	623.248046875	186.31993103027344	1.0	89.519287109375	3.3060197830200195	0.0007465481758117676	3	045
50	85.4853744506836	51.12031936645508	1.0	197.44764709472656	113.06377410888672	1.0	622.5639038085938	185.60630798339844	0.9999999403953552	620.3103637695312	185.1092071533203	0.0004374384880065918	3	045
51	87.17979431152344	52.63313293457031	1.0	202.19688415527344	107.38361358642578	1.0	622.5469970703125	186.5086212158203	0.9999999403953552	619.6640014648438	185.99420166015625	0.0005481541156768799	3	045
52	86.01668548583984	51.90012741088867	1.0	209.99644470214844	104.99951934814453	1.0	623.1023559570312	186.39300537109375	0.9999999403953552	620.3101196289062	185.8524932861328	0.0005287826061248779	3	045
53	84.72603607177734	51.67327117919922	1.0	212.6436767578125	106.51046752929688	0.9999922513961792	622.1046752929688	185.5588836669922	0.9999999403953552	620.0286865234375	185.20582580566406	0.0004112124443054199	3	045
54	84.18255615234375	51.89875793457031	1.0	223.76718139648438	99.34662628173828	1.0	621.9820556640625	186.64210510253906	0.9999998807907104	619.8950805664062	186.49615478515625	0.0008337795734405518	3	045
55	82.49315643310547	51.30508041381836	1.0	211.51939392089844	92.63861846923828	0.9999910593032837	621.7136840820312	185.51124572753906	1.0	619.6864624023438	184.99380493164062	0.0005070865154266357	3	045
56	82.85606384277344	48.013343811035156	1.0	210.8700714111328	95.38555908203125	0.9999997615814209	622.0025634765625	185.18495178222656	1.0	619.8306274414062	185.09474182128906	0.00042894482612609863	3	045
57	82.59064483642578	47.96284103393555	1.0	213.4351348876953	96.05097198486328	1.0	623.1138916015625	185.98643493652344	1.0	620.2149658203125	185.28997802734375	0.0004531443119049072	3	045
58	83.07816314697266	46.709964752197266	1.0	212.4752655029297	98.90444946289062	1.0	622.8843994140625	186.49342346191406	0.9999999403953552	209.2109832763672	107.7013168334961	0.0013042688369750977	3	045
59	82.48484802246094	46.63461685180664	1.0	212.98907470703125	96.62483978271484	1.0	622.474609375	185.52403259277344	0.9999999403953552	209.01907348632812	106.60631561279297	0.0013875365257263184	3	045
60	82.91217041015625	47.190616607666016	1.0	212.1573486328125	95.15957641601562	1.0	622.4559936523438	185.7286834716797	1.0	620.2459106445312	185.31773376464844	0.00038164854049682617	3	045
61	85.92755889892578	47.09846115112305	1.0	214.83892822265625	90.51471710205078	0.9999998211860657	622.3152465820312	186.12925720214844	1.0	79.9279556274414	36.50069046020508	0.0006260871887207031	3	045
62	93.29766845703125	47.8189811706543	1.0	216.04212951660156	93.93714904785156	0.9975854158401489	622.46533203125	185.43325805664062	1.0	620.2627563476562	184.92335510253906	0.0004280209541320801	3	045
63	95.2442398071289	48.5023078918457	1.0	225.2859344482422	102.40534210205078	0.9999998807907104	622.2540283203125	185.5611572265625	0.9999999403953552	225.38204956054688	108.32086944580078	0.0005273520946502686	3	045
64	100.2260971069336	50.91089630126953	1.0	217.09136962890625	97.11676025390625	0.0011085867881774902	622.5761108398438	185.8191680908203	0.9999999403953552	620.1978759765625	185.34912109375	0.0004321932792663574	3	045
65	102.38172149658203	53.682918548583984	1.0	221.48590087890625	102.4747543334961	0.5717687606811523	622.5592041015625	185.6303253173828	0.9999998807907104	620.3577270507812	185.05015563964844	0.0003167092800140381	3	045
66	104.5466537475586	56.457435607910156	1.0	213.44943237304688	102.41202545166016	1.0	622.918212890625	186.12533569335938	1.0	618.9901123046875	187.28497314453125	0.00057181715965271	3	045
67	105.64878845214844	59.834686279296875	0.999999463558197	208.71136474609375	96.75147247314453	1.0	622.3765869140625	186.28565979003906	0.9999999403953552	620.0332641601562	185.6246337890625	0.0004692673683166504	3	045
68	104.9514389038086	63.61323165893555	1.0	204.8354949951172	95.20623016357422	0.9999624490737915	622.4277954101562	185.98806762695312	1.0	620.0863647460938	185.6141357421875	0.0004976391792297363	3	045
69	105.84193420410156	63.84320068359375	1.0	201.7789764404297	89.9390869140625	1.0	623.0715942382812	186.0250701904297	1.0	204.50979614257812	94.5670394897461	0.00048109889030456543	3	045
70	108.23783874511719	65.01277160644531	1.0	201.1527557373047	84.64190673828125	0.9992504119873047	622.1767578125	185.74522399902344	1.0	619.8543701171875	185.65435791015625	0.0004569888114929199	3	045
71	110.81793212890625	64.38824462890625	1.0	201.70028686523438	82.17811584472656	0.9999998807907104	622.3486938476562	185.8537139892578	0.9999998807907104	620.060546875	185.56228637695312	0.0005147755146026611	3	045
72	113.0317153930664	62.202579498291016	0.9999085664749146	200.35214233398438	69.13410949707031	0.8410081267356873	622.7074584960938	185.78115844726562	1.0	618.9423217773438	187.3863983154297	0.0004341006278991699	3	045
73	110.84900665283203	62.625457763671875	0.9999560117721558	197.46377563476562	62.0035285949707	0.2732617259025574	623.1728515625	185.75123596191406	1.0	619.10205078125	187.21092224121094	0.0003985762596130371	3	045
74	112.20670318603516	61.873268127441406	1.0	198.04568481445312	58.06327819824219	0.9999549388885498	622.501708984375	185.86363220214844	0.9999998807907104	620.1340942382812	185.24002075195312	0.0004475712776184082	3	045
75	110.173828125	60.61954879760742	0.9994698762893677	196.00668334960938	55.92726516723633	0.9999989867210388	622.0100708007812	185.85107421875	1.0	619.6793212890625	185.78993225097656	0.0004413127899169922	3	045
76	106.83545684814453	61.58300018310547	0.9465978741645813	193.4221954345703	59.48988723754883	1.0	622.7946166992188	186.20460510253906	1.0	620.0618286132812	185.64535522460938	0.0006750226020812988	3	045
77	103.77652740478516	61.835079193115234	1.0	192.5511016845703	60.63914489746094	0.9999998807907104	623.588134765625	186.36708068847656	1.0	620.5836791992188	185.80120849609375	0.0004937052726745605	3	045
78	101.96188354492188	60.85639572143555	1.0	193.2635498046875	61.71394348144531	0.99546217918396	621.9784545898438	185.2338409423828	1.0	619.7329711914062	185.2053680419922	0.0004813969135284424	3	045
79	100.31586456298828	60.42767333984375	1.0	192.26022338867188	64.25347900390625	0.04177558422088623	622.2770385742188	185.49339294433594	1.0	618.8229370117188	186.98130798339844	0.0006085336208343506	3	045
80	100.12080383300781	59.53302764892578	1.0	193.09088134765625	71.36729431152344	0.9456575512886047	623.1395263671875	185.42523193359375	1.0	620.52587890625	184.8975067138672	0.0004031062126159668	3	045
81	103.91470336914062	62.827030181884766	0.9999997615814209	194.5985565185547	84.64576721191406	0.9999999403953552	623.1305541992188	186.19456481933594	0.9999999403953552	620.4693603515625	185.806396484375	0.0006577074527740479	3	045
82	114.3018569946289	68.52413940429688	0.9999992251396179	190.1287841796875	92.66199493408203	1.0	623.1006469726562	186.0042724609375	1.0	192.9512176513672	94.13784790039062	0.0006478428840637207	3	045
83	119.81507110595703	76.52711486816406	0.9999998807907104	161.51815795898438	49.69805908203125	0.9955621361732483	622.962890625	187.03976440429688	1.0	620.047119140625	186.41827392578125	0.0005731284618377686	3	045
84	124.42559051513672	79.47406005859375	0.9998365640640259	168.30755615234375	37.196250915527344	0.04282259941101074	622.3156127929688	185.5696563720703	1.0	619.963134765625	185.29922485351562	0.00048148632049560547	3	045
85	126.85367584228516	84.04945373535156	0.9995556473731995	161.330810546875	51.99038314819336	0.9905500411987305	623.13525390625	185.362060546875	0.9999999403953552	619.3350219726562	186.69032287597656	0.000514984130859375	3	045
86	132.21539306640625	92.11014556884766	0.9999998807907104	160.27838134765625	45.65398025512695	0.9998918771743774	623.154296875	185.03500366210938	1.0	619.4111328125	186.47010803222656	0.00041624903678894043	3	045
87	137.94041442871094	97.1287612915039	0.9999866485595703	159.95472717285156	46.31452941894531	0.09461769461631775	622.5411376953125	185.67701721191406	1.0	620.1634521484375	185.41220092773438	0.00038945674896240234	3	045
88	146.16934204101562	98.2385482788086	0.9995721578598022	159.1193084716797	46.922691345214844	0.998060941696167	622.1596069335938	185.8244171142578	0.9999999403953552	619.739990234375	185.32472229003906	0.0004975199699401855	3	045
89	148.9941864013672	102.07061767578125	0.9999889135360718	164.5401153564453	44.9650993347168	0.9999995231628418	622.8846435546875	185.88198852539062	1.0	618.9080810546875	187.0180206298828	0.00041988492012023926	3	045
90	160.03765869140625	102.06365203857422	0.9999997615814209	152.81268310546875	50.4372673034668	0.1896185576915741	622.1656494140625	185.50277709960938	1.0	620.0299682617188	185.28375244140625	0.00048786401748657227	3	045
91	168.1237335205078	105.34005737304688	1.0	143.85227966308594	49.241783142089844	1.0	622.2984008789062	185.49819946289062	0.9999998807907104	620.0543212890625	185.2552947998047	0.0004878044128417969	3	045
92	172.85350036621094	108.72846984863281	1.0	158.9844207763672	58.770469665527344	0.6504917144775391	622.146240234375	185.11367797851562	1.0	618.7673950195312	186.3520050048828	0.00043702125549316406	3	045
93	182.96900939941406	116.68345642089844	1.0	160.2557830810547	55.41323471069336	0.0003764033317565918	621.9363403320312	185.01197814941406	1.0	619.5386352539062	184.82408142089844	0.000313490629196167	3	045
94	194.66822814941406	119.3866958618164	1.0	151.1964874267578	56.410255432128906	0.6904240250587463	623.181884765625	185.6919403076172	1.0	620.3742065429688	185.16763305664062	0.0004233717918395996	3	045
95	207.2849884033203	131.86056518554688	1.0	163.9868621826172	68.1029281616211	0.007870584726333618	621.6890869140625	185.19651794433594	1.0	619.5306396484375	185.2219696044922	0.000562131404876709	3	045
96	164.31700134277344	65.62863159179688	1.0	174.23318481445312	58.175804138183594	0.004204124212265015	622.3284301757812	186.54310607910156	0.9999999403953552	619.7743530273438	186.16444396972656	0.0007637739181518555	3	045
97	232.2168426513672	148.41229248046875	1.0	162.11058044433594	65.05715942382812	0.9974160194396973	622.2975463867188	186.0941162109375	0.9999998807907104	619.9677734375	185.45767211914062	0.0005518496036529541	3	045
98	240.43394470214844	150.9865264892578	1.0	159.06625366210938	60.710296630859375	1.0	622.8226928710938	186.00466918945312	0.9999999403953552	619.953369140625	185.41941833496094	0.000495612621307373	3	045
99	247.28158569335938	155.1180419921875	1.0	158.93045043945312	59.07959747314453	0.9991664886474609	622.8883056640625	186.3203582763672	0.9999999403953552	618.8729248046875	187.19532775878906	0.0006408095359802246	3	045
100	254.80941772460938	159.70748901367188	1.0	168.384521484375	52.60920333862305	0.0008201897144317627	622.888916015625	186.13995361328125	1.0	618.7141723632812	187.34152221679688	0.0004253685474395752	3	045
101	265.3565368652344	166.83628845214844	1.0	188.60362243652344	78.3698501586914	0.9999996423721313	623.258056640625	186.1583709716797	1.0	619.0444946289062	187.3319091796875	0.0004692375659942627	3	045
102	281.35589599609375	175.2291259765625	1.0	189.48716735839844	71.13922882080078	0.9998942613601685	623.42724609375	185.56304931640625	1.0	619.418212890625	186.76121520996094	0.00040709972381591797	3	045
103	301.0154724121094	185.63497924804688	1.0	208.67965698242188	96.22897338867188	1.0	622.6932983398438	186.53619384765625	0.9999999403953552	619.4451293945312	185.9185791015625	0.0003859996795654297	3	045
104	321.290283203125	196.26287841796875	1.0	213.49717712402344	93.37242889404297	0.9999286532402039	622.071044921875	185.78201293945312	0.9999999403953552	619.775634765625	185.45425415039062	0.0005591213703155518	3	045
105	341.4199523925781	209.81871032714844	1.0	251.46775817871094	125.88409423828125	0.9533345699310303	622.3946533203125	185.85086059570312	0.9999999403953552	620.145263671875	185.24896240234375	0.0004851222038269043	3	045
106	364.87457275390625	224.16140747070312	1.0	257.0219421386719	121.8743896484375	1.0	623.565185546875	185.8356170654297	1.0	619.4949951171875	187.08958435058594	0.0005981028079986572	3	045
107	388.9442443847656	239.53443908691406	1.0	298.1217041015625	154.45718383789062	0.9999905824661255	623.8718872070312	185.84954833984375	0.9999999403953552	294.27587890625	162.67626953125	0.001598060131072998	3	045
108	406.0576171875	247.33302307128906	1.0	306.55548095703125	151.3343505859375	1.0	623.5025024414062	185.09971618652344	1.0	619.4447631835938	186.4247589111328	0.0004145503044128418	3	045
109	424.7528076171875	265.9677429199219	1.0	337.40106201171875	189.05369567871094	0.9986094236373901	622.553466796875	185.63490295410156	0.9999998807907104	619.2781982421875	186.5455780029297	0.0004957616329193115	3	045
110	455.01141357421875	279.5473937988281	0.9999995231628418	349.23736572265625	179.75885009765625	1.0	622.0908203125	186.172119140625	0.9999998807907104	454.87811279296875	287.5465393066406	0.0006322264671325684	3	045
111	479.95306396484375	271.0583801269531	0.9999996423721313	379.90093994140625	214.4161376953125	1.0	622.6672973632812	185.32308959960938	0.9999999403953552	620.4637451171875	185.08224487304688	0.0005059540271759033	3	045
112	517.0812377929688	255.5948944091797	0.9999206066131592	519.577392578125	252.8144073486328	0.0310380756855011	622.7113647460938	185.18899536132812	1.0	619.28466796875	186.74685668945312	0.0004088282585144043	3	045
113	545.0621337890625	212.79237365722656	1.0	472.6790771484375	302.54876708984375	0.019091695547103882	622.4210815429688	185.0342559814453	1.0	619.2070922851562	187.02200317382812	0.00032454729080200195	3	045
114	559.0242309570312	199.10751342773438	1.0	554.7791137695312	203.23202514648438	0.00010162591934204102	622.961181640625	183.8482666015625	1.0	619.6619873046875	186.4044647216797	0.0005994737148284912	3	045
115	560.3937377929688	185.7728729248047	0.00021648406982421875	516.9951782226562	254.96524047851562	0.001928955316543579	623.8363037109375	184.6281280517578	1.0	623.283935546875	186.23521423339844	0.0006671547889709473	3	045
116	626.4954833984375	188.99566650390625	5.841255187988281e-5	624.85009765625	186.18167114257812	7.408857345581055e-5	623.0523681640625	184.0343780517578	1.0	622.3268432617188	185.48606872558594	0.0003898441791534424	3	045
117	618.8558349609375	186.25210571289062	0.00011876225471496582	621.3883056640625	190.3960723876953	0.0002987980842590332	623.3155517578125	184.82406616210938	1.0	622.3474731445312	185.215087890625	0.00047525763511657715	3	045
118	470.8184509277344	112.71173858642578	1.0	473.1105651855469	113.83931732177734	0.00024560093879699707	623.83251953125	184.00051879882812	1.0	623.510498046875	185.14073181152344	0.000376284122467041	3	045
119	466.0223388671875	105.04676055908203	1.0	621.0084228515625	184.81454467773438	0.00022995471954345703	623.0636596679688	184.57003784179688	0.9999998807907104	623.1688842773438	185.61570739746094	0.0005428791046142578	3	045
120	455.6489562988281	116.952880859375	1.0	645.249755859375	366.1239318847656	0.00034239888191223145	621.7674560546875	183.6488494873047	1.0	621.911865234375	184.9279022216797	0.000530928373336792	3	045
121	448.6444396972656	123.06829833984375	1.0	620.104736328125	188.11671447753906	9.998679161071777e-5	622.8204956054688	185.17092895507812	1.0	619.63916015625	186.7963104248047	0.0003210008144378662	3	045
122	439.32550048828125	137.7076873779297	1.0	517.1903686523438	185.50222778320312	0.026795655488967896	623.271240234375	184.74278259277344	0.9999999403953552	619.5202026367188	186.0663604736328	0.00038444995880126953	3	045
123	441.3354187011719	158.09487915039062	1.0	500.9826965332031	135.6955108642578	0.4961821436882019	622.1610107421875	184.8086700439453	1.0	622.0990600585938	185.4419403076172	0.000533372163772583	3	045
124	442.08056640625	177.90834045410156	1.0	501.40972900390625	140.1929168701172	0.8897891044616699	624.3460083007812	184.8505401611328	0.9999999403953552	500.0448303222656	143.98670959472656	0.000871807336807251	3	045
125	482.6761474609375	287.2246398925781	0.9999998807907104	466.0025634765625	120.51777648925781	0.9999999403953552	622.1190795898438	184.22564697265625	1.0	622.1656494140625	185.4201202392578	0.0004087388515472412	3	045
126	494.9117431640625	323.8963623046875	1.0	458.4013671875	125.39022064208984	0.9999998807907104	622.514892578125	185.0076446533203	0.9999998807907104	620.3994140625	184.2578887939453	0.00023037195205688477	3	045
127	500.13458251953125	343.8193664550781	1.0	503.3283996582031	351.48345947265625	0.00020036101341247559	623.7437744140625	186.1483154296875	1.0	619.800537109375	187.34793090820312	0.00036337971687316895	3	045
128	503.3285217285156	357.19903564453125	1.0	510.8658752441406	360.5954284667969	0.00020483136177062988	623.487548828125	186.0137939453125	1.0	619.0426025390625	187.3627166748047	0.0004885494709014893	3	045
129	505.60101318359375	358.907470703125	1.0	476.2674865722656	174.0972137451172	0.9999976754188538	622.9686279296875	185.3153533935547	1.0	619.5621948242188	187.031494140625	0.0003336668014526367	3	045
130	506.6295166015625	360.5604248046875	1.0	489.55218505859375	183.0506591796875	0.9998979568481445	622.7071533203125	184.25161743164062	1.0	619.76953125	186.28880310058594	0.0004964768886566162	3	045
131	508.90765380859375	360.36944580078125	1.0	495.6737976074219	190.01527404785156	0.9707255363464355	622.519287109375	185.78799438476562	1.0	619.1826171875	186.89590454101562	0.00040709972381591797	3	045
132	507.6672058105469	362.1151428222656	1.0	512.1583862304688	201.1636199951172	0.000670313835144043	623.433349609375	186.50393676757812	0.9999998807907104	619.8568725585938	187.38934326171875	0.00045612454414367676	3	045
133	505.6861877441406	366.15087890625	1.0	509.8557434082031	193.3741455078125	0.10200965404510498	621.81103515625	184.35525512695312	1.0	619.0744018554688	186.54891967773438	0.0005574524402618408	3	045
134	504.1180419921875	368.2955017089844	1.0	517.2389526367188	189.53675842285156	0.03111836314201355	622.1869506835938	184.43167114257812	1.0	620.252685546875	183.9381561279297	0.00039833784103393555	3	045
135	502.2127380371094	371.4269714355469	1.0	523.7523193359375	176.98397827148438	0.9999046921730042	621.6969604492188	186.63528442382812	0.9999998807907104	620.007568359375	186.25559997558594	0.0010048747062683105	3	045
136	500.60089111328125	371.76080322265625	1.0	518.1430053710938	190.0968017578125	0.9751796722412109	622.839111328125	186.17965698242188	1.0	622.1174926757812	186.61143493652344	0.00041624903678894043	3	045
137	499.01409912109375	371.9443664550781	1.0	512.8557739257812	199.6117706298828	0.999988317489624	621.5015258789062	185.39158630371094	0.9999999403953552	620.0173950195312	184.718994140625	0.0007808506488800049	3	045
138	498.3785400390625	373.7781982421875	1.0	511.5127868652344	201.66453552246094	0.9999998807907104	622.68701171875	185.81478881835938	0.9999999403953552	620.4609985351562	185.05308532714844	0.0009569823741912842	3	045
139	497.63787841796875	375.5481872558594	1.0	515.3697509765625	202.68650817871094	1.0	622.9684448242188	185.898193359375	1.0	620.40234375	185.1982879638672	0.00067099928855896	3	045
140	497.2024230957031	378.4472961425781	1.0	516.1114501953125	207.5367431640625	0.9811711311340332	621.8097534179688	186.45431518554688	0.9999999403953552	619.832275390625	185.75538635253906	0.0008391141891479492	3	045
141	496.976806640625	378.5679626464844	1.0	513.0884399414062	204.9025115966797	0.983245849609375	621.794677734375	186.34674072265625	0.9999998807907104	620.0341186523438	186.16165161132812	0.0007822215557098389	3	045
142	494.9257507324219	378.55645751953125	1.0	509.8731994628906	198.58169555664062	0.0034792721271514893	621.6751708984375	185.55447387695312	1.0	620.047119140625	185.31057739257812	0.0006019473075866699	3	045
143	494.5523986816406	378.9283752441406	1.0	506.0968933105469	192.55821228027344	0.01312306523323059	621.8536987304688	186.8573760986328	0.9999998807907104	620.072265625	186.4416046142578	0.0010074377059936523	3	045
144	494.078125	379.7446594238281	1.0	506.2181701660156	194.94744873046875	0.6868131160736084	622.9786987304688	185.72683715820312	1.0	618.8919677734375	186.78787231445312	0.00040158629417419434	3	045
145	495.0547180175781	374.13104248046875	1.0	499.59967041015625	209.3793487548828	0.9913232326507568	623.29443359375	186.21890258789062	1.0	620.4230346679688	185.68142700195312	0.0005016326904296875	3	045
146	499.2822265625	357.2195739746094	1.0	499.5851745605469	231.37423706054688	1.0	622.1292114257812	184.6836700439453	0.9999999403953552	620.1348876953125	184.38424682617188	0.00043401122093200684	3	045
147	509.02020263671875	340.46142578125	0.9994807243347168	619.3736572265625	189.18873596191406	0.00010275840759277344	622.12841796875	185.697021484375	1.0	619.9872436523438	185.51702880859375	0.0005850493907928467	3	045
148	453.2188415527344	330.1448669433594	0.0003140270709991455	458.3856506347656	330.0325012207031	0.05433860421180725	622.4298706054688	186.13763427734375	0.9999999403953552	619.9117431640625	186.06068420410156	0.0006070137023925781	3	045
149	499.87896728515625	282.74749755859375	1.0	505.57196044921875	279.7862548828125	0.000978022813796997	622.3982543945312	184.7662353515625	1.0	620.3939819335938	185.06512451171875	0.0005618631839752197	3	045
150	505.8968505859375	275.9434509277344	0.99991774559021	619.7107543945312	188.36866760253906	0.0001315474510192871	622.4193115234375	185.55081176757812	1.0	620.2408447265625	185.28427124023438	0.000661998987197876	3	045
151	547.43359375	264.33795166015625	0.9999998807907104	515.7444458007812	274.668212890625	0.0002588629722595215	622.2261962890625	186.4186553955078	0.9999998807907104	528.25390625	273.1922302246094	0.02867358922958374	3	045
152	526.9195556640625	256.42266845703125	1.0	535.0370483398438	257.9254455566406	0.0004297792911529541	622.7990112304688	186.1229705810547	1.0	618.7677001953125	187.31846618652344	0.0004913508892059326	3	045
153	527.3386840820312	251.64031982421875	1.0	511.3777770996094	328.27264404296875	0.0004969537258148193	622.041748046875	185.42662048339844	1.0	620.0358276367188	185.0752716064453	0.0005167126655578613	3	045
154	526.3794555664062	248.14378356933594	0.9999998807907104	515.2191772460938	343.2340393066406	0.09465435147285461	622.6261596679688	185.20033264160156	1.0	619.2068481445312	186.4883575439453	0.0005102157592773438	3	045
155	524.8104248046875	244.42637634277344	1.0	509.0564270019531	344.5804138183594	0.00044909119606018066	623.1984252929688	186.3809051513672	0.9999999403953552	619.1436157226562	187.47006225585938	0.0005159974098205566	3	045
156	519.46142578125	243.33901977539062	1.0	524.8082885742188	245.42623901367188	0.00020867586135864258	622.3910522460938	185.57733154296875	1.0	620.1939086914062	185.1828155517578	0.0005840659141540527	3	045
157	518.0066528320312	241.9340362548828	1.0	502.8081970214844	360.57269287109375	0.005640894174575806	623.2854614257812	186.27017211914062	0.9999999403953552	619.7107543945312	187.0758056640625	0.0004781484603881836	3	045
158	515.7020263671875	242.7608184814453	1.0	521.9811401367188	244.07373046875	0.0004742145538330078	622.5734252929688	185.90281677246094	1.0	619.1668701171875	186.97032165527344	0.00039443373680114746	3	045
159	512.746337890625	243.86947631835938	1.0	495.2987976074219	369.8714904785156	0.16466253995895386	622.117919921875	185.64089965820312	1.0	619.9099731445312	185.1520233154297	0.0005700290203094482	3	045
160	518.3619384765625	243.37765502929688	1.0	495.92431640625	363.8714294433594	0.034121930599212646	621.9282836914062	185.6221923828125	1.0	619.6767578125	184.81109619140625	0.00043272972106933594	3	045
161	525.337646484375	238.8251953125	1.0	479.45880126953125	326.31036376953125	0.012540042400360107	622.382568359375	185.45408630371094	1.0	618.8803100585938	186.91339111328125	0.00039565563201904297	3	045
162	527.6701049804688	233.89898681640625	1.0	477.14337158203125	326.318603515625	1.0	621.9927978515625	185.7933807373047	0.9999998807907104	478.0146179199219	334.2457580566406	0.0008832812309265137	3	045
163	526.8935546875	231.30209350585938	1.0	482.1485900878906	332.81146240234375	1.0	622.8366088867188	186.31820678710938	1.0	618.9267578125	187.0992431640625	0.0006691515445709229	3	045
164	524.0568237304688	229.48394775390625	1.0	480.4856872558594	335.83868408203125	1.0	623.3201293945312	185.97958374023438	0.9999999403953552	619.2782592773438	186.7953643798828	0.0005808174610137939	3	045
165	521.5977172851562	230.30714416503906	1.0	13.695369720458984	481.243408203125	0.00025278329849243164	622.8583374023438	185.9958038330078	1.0	619.7625122070312	185.1236114501953	0.0004359781742095947	3	045
166	519.079345703125	231.79701232910156	1.0	461.1227722167969	339.4154968261719	0.9990173578262329	622.61376953125	186.32699584960938	0.9999998807907104	620.3609619140625	185.23959350585938	0.0005181729793548584	3	045
167	521.176025390625	231.3141632080078	1.0	458.27276611328125	337.15765380859375	1.0	622.4937133789062	185.91259765625	0.9999998807907104	620.505859375	185.16799926757812	0.0006812214851379395	3	045
168	523.1148681640625	228.94215393066406	1.0	458.2031555175781	319.4995422363281	1.0	623.5017700195312	186.22666931152344	1.0	620.5932006835938	185.1793670654297	0.00047266483306884766	3	045
169	523.45947265625	228.25286865234375	1.0	457.7633972167969	320.1979064941406	1.0	622.8970947265625	185.46957397460938	0.9999999403953552	619.1809692382812	186.33656311035156	0.0006759762763977051	3	045
170	523.2946166992188	226.1941375732422	1.0	452.30535888671875	323.00982666015625	1.0	622.3744506835938	185.6414031982422	0.9999999403953552	620.4609375	185.174072265625	0.0005998611450195312	3	045
171	523.8262329101562	226.5917510986328	1.0	447.781005859375	329.9668884277344	0.9999998807907104	622.4223022460938	185.885986328125	1.0	620.037353515625	185.05380249023438	0.000497281551361084	3	045
172	522.5227661132812	226.8397979736328	1.0	443.9111633300781	334.8074951171875	1.0	622.0989379882812	185.53379821777344	0.9999998807907104	619.8418579101562	184.83363342285156	0.0007106661796569824	3	045
173	518.4878540039062	227.56689453125	1.0	441.08270263671875	328.22003173828125	0.9999998807907104	622.4480590820312	185.74334716796875	0.9999998807907104	620.3488159179688	184.9282989501953	0.0005417466163635254	3	045
174	516.1112060546875	228.6970672607422	1.0	436.8178405761719	322.8873596191406	0.9999998807907104	622.443603515625	185.28750610351562	0.9999999403953552	620.2626953125	184.82518005371094	0.0006440281867980957	3	045
175	515.7102661132812	229.4114532470703	1.0	441.4227600097656	316.8797607421875	0.9999999403953552	622.0223999023438	185.8031463623047	0.9999998807907104	619.6187744140625	185.16217041015625	0.0006219148635864258	3	045
176	513.8121948242188	230.451171875	1.0	436.480712890625	319.720947265625	1.0	623.4197387695312	185.50767517089844	1.0	620.8297729492188	184.92994689941406	0.0004793405532836914	3	045
177	512.3897705078125	230.5511474609375	1.0	432.37799072265625	314.0870361328125	1.0	622.253662109375	185.21820068359375	0.9999998807907104	619.944091796875	184.69400024414062	0.0004768967628479004	3	045
178	514.951904296875	227.56956481933594	1.0	525.3311157226562	229.03465270996094	0.00043570995330810547	622.6897583007812	185.91510009765625	0.9999999403953552	619.8892211914062	184.8684844970703	0.0007066130638122559	3	045
179	519.20556640625	220.04641723632812	1.0	446.3575134277344	302.2997131347656	1.0	622.2837524414062	185.15711975097656	0.9999998807907104	620.2713623046875	184.38430786132812	0.0007078349590301514	3	045
180	517.1782836914062	213.88169860839844	1.0	448.5268249511719	302.49359130859375	0.9999998807907104	623.055419921875	185.1757354736328	0.9999998807907104	441.73175048828125	299.33685302734375	0.0005805492401123047	3	045
181	516.4048461914062	210.26922607421875	1.0	444.8788757324219	304.2040100097656	1.0	623.0227661132812	185.208984375	0.9999998807907104	619.5376586914062	186.5947723388672	0.0004133284091949463	3	045
182	514.5970458984375	209.44654846191406	0.9768427014350891	444.6697692871094	310.7065124511719	1.0	623.20166015625	185.96209716796875	0.9999999403953552	619.2904663085938	187.09046936035156	0.0005145668983459473	3	045
183	515.4091186523438	207.0480499267578	0.9999982714653015	447.51947021484375	317.2784423828125	1.0	623.4231567382812	185.62686157226562	0.9999998807907104	621.0184936523438	184.2316131591797	0.000490725040435791	3	045
184	521.5750122070312	206.12669372558594	0.980414628982544	444.0778503417969	317.30596923828125	0.9999844431877136	623.23388671875	185.66787719726562	0.9999998807907104	619.3519287109375	186.92184448242188	0.00044474005699157715	3	045
185	518.2509765625	213.78689575195312	0.999992847442627	436.1954345703125	312.6798400878906	0.9999673366546631	623.3392333984375	185.5352020263672	1.0	619.1441650390625	186.68624877929688	0.000606924295425415	3	045
186	520.53076171875	205.89964294433594	0.9999997019767761	433.4386291503906	304.79425048828125	1.0	623.121337890625	186.21023559570312	0.9999999403953552	620.7637939453125	184.95375061035156	0.0006221532821655273	3	045
187	520.4320068359375	205.37161254882812	0.9999998807907104	428.80377197265625	304.9688720703125	1.0	623.286376953125	185.87057495117188	1.0	619.2205200195312	186.69622802734375	0.0006853640079498291	3	045
188	520.2348022460938	204.80140686035156	1.0	421.42022705078125	303.904296875	1.0	622.6082763671875	185.671630859375	0.9999998807907104	417.8357238769531	299.1186218261719	0.0005013048648834229	3	045
189	521.6527709960938	206.23281860351562	1.0	415.8482360839844	304.777587890625	1.0	623.0331420898438	185.69992065429688	1.0	619.1784057617188	186.90542602539062	0.000371396541595459	3	045
190	521.53173828125	221.63697814941406	1.0	411.1805114746094	308.0296630859375	1.0	622.7068481445312	185.18333435058594	1.0	620.6948852539062	184.48733520507812	0.0003809034824371338	3	045
191	521.7235107421875	224.05078125	1.0	406.7505798339844	311.18096923828125	1.0	622.6110229492188	185.6974334716797	1.0	620.4038696289062	184.8704833984375	0.0003406405448913574	3	045
192	520.3809204101562	225.3749542236328	1.0	400.70269775390625	313.55828857421875	1.0	622.2155151367188	185.20555114746094	1.0	404.35406494140625	316.8162536621094	0.0005367696285247803	3	045
193	520.6121826171875	225.74468994140625	1.0	397.648681640625	318.0451354980469	0.9983265995979309	622.3342895507812	185.59083557128906	0.9999998807907104	618.8782348632812	186.5414276123047	0.0004941821098327637	3	045
194	516.4940185546875	233.657958984375	1.0	525.6836547851562	234.36062622070312	0.00026544928550720215	622.4769287109375	185.28224182128906	0.9999999403953552	620.3314208984375	184.39109802246094	0.00037282705307006836	3	045
195	518.6073608398438	242.7024383544922	1.0	406.0057373046875	320.4945983886719	0.21829938888549805	622.4037475585938	185.57630920410156	1.0	619.86767578125	185.40538024902344	0.00046244263648986816	3	045
196	525.650146484375	243.54324340820312	1.0	410.0746765136719	311.2228698730469	1.0	622.2257690429688	185.75491333007812	1.0	619.5843505859375	184.67637634277344	0.0003120899200439453	3	045
197	532.55078125	244.292724609375	0.9791153073310852	409.5752258300781	316.6940002441406	0.9999836683273315	622.9495239257812	185.19680786132812	0.9999999403953552	619.2100830078125	186.28749084472656	0.00030434131622314453	3	045
198	528.3203125	241.90216064453125	1.0	411.28692626953125	322.4175109863281	0.033820539712905884	622.4483642578125	185.82069396972656	1.0	549.034423828125	201.8170928955078	0.0015378892421722412	3	045
199	527.8291015625	241.17274475097656	1.0	533.6995239257812	239.56431579589844	0.0005793273448944092	622.0091552734375	184.878662109375	1.0	618.79638671875	186.07997131347656	0.0005240440368652344	3	045
200	527.236572265625	241.18251037597656	1.0	420.43182373046875	316.8387145996094	0.6559613347053528	622.8225708007812	185.6448211669922	0.9999998807907104	620.3700561523438	184.81349182128906	0.00038444995880126953	3	045
201	526.9401245117188	241.16815185546875	1.0	423.13079833984375	316.50030517578125	0.9999879002571106	622.47216796875	184.77247619628906	1.0	619.15869140625	186.10264587402344	0.00042960047721862793	3	045
202	525.2747192382812	242.15951538085938	1.0	419.6653747558594	316.8701477050781	1.0	623.1215209960938	185.59413146972656	1.0	417.7077331542969	309.605224609375	0.0004264712333679199	3	045
203	524.9649047851562	242.68751525878906	1.0	417.96466064453125	318.48126220703125	1.0	622.6996459960938	185.92910766601562	0.9999998807907104	620.4368896484375	185.186767578125	0.00034880638122558594	3	045
204	524.98046875	242.7030029296875	1.0	414.09234619140625	316.0231628417969	0.5607662796974182	622.2147216796875	185.40438842773438	1.0	620.1389770507812	184.38232421875	0.00031366944313049316	3	045
205	525.9622192382812	241.6569366455078	1.0	412.40911865234375	317.65191650390625	0.9808409214019775	622.5297241210938	186.18878173828125	0.9999998807907104	408.4732666015625	312.0546875	0.0005795955657958984	3	045
206	528.8164672851562	237.42636108398438	1.0	411.0085754394531	312.4339904785156	0.9996283054351807	623.0621337890625	185.53672790527344	0.9999998807907104	619.4634399414062	186.66497802734375	0.00045248866081237793	3	045
207	526.1876831054688	225.74374389648438	1.0	432.7022399902344	310.9656677246094	0.9994580149650574	623.4788818359375	185.42494201660156	1.0	619.40234375	186.63180541992188	0.0003915727138519287	3	045
208	522.0297241210938	222.11170959472656	1.0	443.5130920410156	316.8321228027344	0.00728154182434082	622.1492309570312	185.36990356445312	0.9999999403953552	438.09820556640625	312.2267761230469	0.0009498894214630127	3	045
209	503.4150390625	228.602294921875	1.0	438.841552734375	336.05438232421875	0.9907389879226685	622.0511474609375	185.5330810546875	1.0	619.8467407226562	184.9947052001953	0.0004170536994934082	3	045
210	498.4797058105469	233.53115844726562	1.0	426.0516662597656	344.5721130371094	0.9999614953994751	621.7533569335938	185.6203155517578	0.9999999403953552	425.44891357421875	348.16424560546875	0.0005815625190734863	3	045
211	494.7484436035156	236.9092559814453	1.0	420.8719482421875	352.3927917480469	1.0	622.8448486328125	185.7115936279297	1.0	620.1307373046875	185.01173400878906	0.00032579898834228516	3	045
212	491.97088623046875	240.86912536621094	1.0	416.45068359375	358.0338439941406	1.0	621.8445434570312	185.36358642578125	1.0	619.849365234375	184.94361877441406	0.0005158782005310059	3	045
213	488.3804016113281	244.0656280517578	1.0	405.0546875	362.78558349609375	1.0	622.5794067382812	185.974853515625	1.0	405.5748291015625	365.0828857421875	0.0036253035068511963	3	045
214	487.1402893066406	244.2489776611328	1.0	394.634521484375	366.38592529296875	0.9964549541473389	622.8824462890625	186.4561004638672	0.9999999403953552	620.5172119140625	185.74598693847656	0.00039887428283691406	3	045
215	490.28533935546875	243.8689727783203	1.0	394.02618408203125	362.3653564453125	0.9999935030937195	622.108642578125	184.49217224121094	1.0	620.3468627929688	184.2860870361328	0.00044474005699157715	3	045
216	489.6986999511719	242.208251953125	1.0	412.2687072753906	349.02142333984375	1.0	622.7570190429688	185.60345458984375	0.9999999403953552	620.1646118164062	185.3566436767578	0.00047135353088378906	3	045
217	487.2803039550781	236.55589294433594	1.0	419.3123779296875	347.19744873046875	1.0	622.6031494140625	185.69740295410156	1.0	620.475341796875	185.41603088378906	0.0005537867546081543	3	045
218	485.23455810546875	233.87896728515625	1.0	417.3556213378906	345.45623779296875	1.0	621.6737060546875	186.29908752441406	0.9999998807907104	619.41064453125	186.25755310058594	0.0005903244018554688	3	045
219	482.6078796386719	233.4913330078125	1.0	413.0358581542969	345.0543518066406	1.0	622.4954833984375	185.96751403808594	0.9999998807907104	618.948486328125	186.71714782714844	0.0004903078079223633	3	045
220	481.3547058105469	233.8724822998047	1.0	412.7403869628906	343.8667907714844	1.0	623.1980590820312	185.8779754638672	1.0	620.2387084960938	185.4037322998047	0.00039193034172058105	3	045
221	480.3916015625	232.93719482421875	1.0	423.0417175292969	329.3121032714844	0.5333837270736694	622.2833251953125	185.74990844726562	0.9999998807907104	620.1484375	185.39088439941406	0.0005566179752349854	3	045
222	481.4884033203125	229.41531372070312	1.0	427.25592041015625	321.7319030761719	1.0	622.7650756835938	186.0092010498047	1.0	620.4324951171875	185.45394897460938	0.0005102455615997314	3	045
223	483.4388732910156	224.5999755859375	1.0	424.8595886230469	320.01666259765625	1.0	622.3901977539062	186.01528930664062	0.9999999403953552	619.0580444335938	187.2433319091797	0.0005730688571929932	3	045
224	486.0657653808594	221.96592712402344	1.0	427.44757080078125	318.4974060058594	1.0	622.17626953125	185.81570434570312	0.9999999403953552	619.8790893554688	185.37327575683594	0.00047406554222106934	3	045
225	489.0927429199219	220.31948852539062	1.0	427.046142578125	321.5648498535156	1.0	622.0077514648438	185.0920867919922	0.9999999403953552	619.990234375	184.87794494628906	0.00044289231300354004	3	045
226	491.746826171875	220.21395874023438	1.0	423.38214111328125	323.13336181640625	1.0	622.6784057617188	186.5138397216797	0.9999998807907104	620.2100830078125	185.90475463867188	0.0004811882972717285	3	045
227	493.8726501464844	219.8699188232422	1.0	421.8955993652344	323.6686706542969	1.0	621.6676025390625	185.66314697265625	1.0	619.6056518554688	185.30584716796875	0.0008260607719421387	3	045
228	494.8914489746094	219.0174560546875	1.0	425.79412841796875	322.0571594238281	1.0	621.5906372070312	185.1459503173828	0.9999998807907104	619.4569702148438	184.63058471679688	0.0004958808422088623	3	045
229	496.9587707519531	217.35525512695312	1.0	423.8770446777344	321.6609191894531	1.0	621.97705078125	185.66619873046875	0.9999998807907104	619.6239013671875	185.2255096435547	0.000499039888381958	3	045
230	499.0635070800781	215.10507202148438	1.0	426.6446838378906	316.44781494140625	1.0	621.4581909179688	185.2981414794922	1.0	540.1101684570312	180.00433349609375	0.008469253778457642	3	045
231	500.08184814453125	212.03173828125	1.0	426.68304443359375	319.4287414550781	1.0	621.7830810546875	185.93487548828125	0.9999999403953552	619.5039672851562	185.47776794433594	0.0005723536014556885	3	045
232	503.6305236816406	205.91366577148438	1.0	446.5140380859375	313.3843994140625	0.9999999403953552	622.0967407226562	185.5987548828125	0.9999998807907104	619.8543701171875	185.1809844970703	0.0005270540714263916	3	045
233	505.8238830566406	205.31468200683594	1.0	448.3588562011719	312.2494201660156	1.0	622.3372802734375	185.79470825195312	0.9999998211860657	619.70361328125	184.97250366210938	0.00035190582275390625	3	045
234	506.8820495605469	205.7752227783203	1.0	449.3127136230469	313.16387939453125	1.0	621.9347534179688	185.3746795654297	0.9999998807907104	537.5706787109375	174.54689025878906	0.5208975672721863	3	045
235	507.89630126953125	208.41403198242188	1.0	449.1634826660156	315.44451904296875	1.0	621.9486083984375	185.53016662597656	0.9999998807907104	537.3956298828125	182.12376403808594	0.012487560510635376	3	045
236	508.3056640625	210.53359985351562	1.0	450.3458557128906	316.8773193359375	1.0	621.6138305664062	185.38937377929688	0.9999998807907104	540.1713256835938	179.0867462158203	0.8878570795059204	3	045
237	508.5617980957031	209.83079528808594	1.0	448.3782958984375	314.46563720703125	1.0	621.7075805664062	185.150390625	0.9999998807907104	539.912353515625	179.44642639160156	0.7616512775421143	3	045
238	509.7571716308594	208.8945770263672	1.0	446.1623229980469	317.7240905761719	0.9997709393501282	621.8624877929688	185.50537109375	0.9999999403953552	619.6896362304688	184.74281311035156	0.0004476606845855713	3	045
239	511.5726623535156	206.54522705078125	1.0	457.00689697265625	304.5322570800781	1.0	621.6575927734375	185.23309326171875	1.0	619.4501953125	184.7304229736328	0.0004013478755950928	3	045
240	514.171875	201.12832641601562	1.0	457.7815856933594	301.534423828125	1.0	621.7034301757812	184.82679748535156	0.9999998807907104	619.4501953125	184.32379150390625	0.0003548562526702881	3	045
241	518.8067626953125	193.24972534179688	1.0	458.918701171875	302.86553955078125	1.0	622.0527954101562	185.55409240722656	0.9999998807907104	619.733154296875	184.6798858642578	0.00023931264877319336	3	045
242	523.3146362304688	190.3855438232422	1.0	456.7421875	305.7353820800781	1.0	621.943359375	185.46768188476562	0.9999998807907104	528.5908813476562	195.85894775390625	0.0005511343479156494	3	045
243	526.5894165039062	187.1699676513672	1.0	454.5517272949219	309.15924072265625	1.0	621.83349609375	185.51406860351562	0.9999998807907104	619.834228515625	184.86102294921875	0.00031051039695739746	3	045
244	526.3617553710938	181.9758758544922	1.0	458.8251037597656	313.2237548828125	1.0	621.7366943359375	185.2755584716797	0.9999998807907104	619.5978393554688	184.5529327392578	0.00020837783813476562	3	045
245	527.1450805664062	179.31674194335938	1.0	460.0224304199219	305.13739013671875	1.0	621.7555541992188	185.20404052734375	0.9999998807907104	462.12884521484375	306.90509033203125	0.0004916787147521973	3	045
246	526.9647216796875	175.95599365234375	1.0	463.0057067871094	309.73614501953125	1.0	622.3715209960938	185.9202117919922	0.9999998807907104	619.8070678710938	184.7869110107422	0.00025984644889831543	3	045
247	529.1895141601562	174.21847534179688	1.0	461.4518127441406	308.2834777832031	1.0	621.7774658203125	184.99334716796875	0.9999999403953552	619.0721435546875	186.7609405517578	0.00023534893989562988	3	045
248	533.5435791015625	166.37298583984375	1.0	462.9953918457031	297.6053771972656	0.9999995827674866	622.2147216796875	184.3419952392578	1.0	619.0584716796875	186.11801147460938	0.00033417344093322754	3	045
249	531.1023559570312	160.50546264648438	0.9999992847442627	463.5852355957031	297.5498046875	1.0	621.8523559570312	184.99395751953125	1.0	460.62109375	303.0754699707031	0.00031888484954833984	3	045
250	519.7625122070312	160.25927734375	0.9999997615814209	465.7943420410156	304.6307067871094	0.9905146360397339	622.4601440429688	185.405029296875	0.9999998807907104	620.27099609375	184.2124481201172	0.00018605589866638184	3	045
251	515.8939208984375	162.65383911132812	1.0	519.6162109375	164.84140014648438	0.000961601734161377	622.49609375	186.1283416748047	0.9999999403953552	619.866455078125	185.4127197265625	0.0003698766231536865	3	045
252	512.8750610351562	162.6871337890625	1.0	516.6192016601562	165.50894165039062	0.0021924078464508057	622.2127685546875	184.89735412597656	1.0	620.0256958007812	184.4219970703125	0.0004197657108306885	3	045
253	511.38348388671875	164.0923309326172	1.0	450.94708251953125	296.7043151855469	0.029003262519836426	622.1029663085938	186.0960235595703	0.9999999403953552	619.2777099609375	185.05032348632812	0.00028580427169799805	3	045
254	509.8245849609375	163.39590454101562	1.0	451.83941650390625	296.9334411621094	0.03563880920410156	621.5604248046875	185.43798828125	0.9999998807907104	619.526123046875	185.0662841796875	0.0004010200500488281	3	045
255	508.8978576660156	163.39674377441406	1.0	455.06719970703125	296.5430908203125	0.9943898916244507	622.1934814453125	185.30718994140625	0.9999999403953552	620.119384765625	184.771484375	0.00027820467948913574	3	045
256	508.7717590332031	163.86578369140625	1.0	456.3436279296875	299.1025085449219	0.3078877925872803	621.5459594726562	185.27268981933594	1.0	619.1488037109375	184.63858032226562	0.0002563297748565674	3	045
257	508.0865173339844	164.1977996826172	1.0	451.8986511230469	304.546630859375	0.9999998211860657	621.4449462890625	186.01026916503906	0.9999998807907104	619.325927734375	185.47975158691406	0.00028631091117858887	3	045
258	507.54754638671875	163.3374481201172	1.0	450.8387756347656	306.6114196777344	1.0	621.272705078125	184.80941772460938	1.0	619.2444458007812	184.7183380126953	0.0004921555519104004	3	045
259	505.7286376953125	160.92039489746094	1.0	448.76556396484375	305.53955078125	1.0	622.1146240234375	185.69174194335938	0.9999998807907104	619.8389892578125	185.07269287109375	0.00043013691902160645	3	045
260	505.91632080078125	160.15213012695312	1.0	446.8440856933594	304.7393798828125	1.0	621.2345581054688	185.04176330566406	0.9999998807907104	618.8748779296875	184.65872192382812	0.00019735097885131836	3	045
261	506.3097229003906	161.62591552734375	1.0	443.82574462890625	303.5626220703125	1.0	621.7124633789062	186.4463348388672	0.9999998807907104	619.2171630859375	185.93917846679688	0.0003546476364135742	3	045
262	505.24932861328125	161.07200622558594	1.0	445.3126525878906	299.89422607421875	1.0	621.4447631835938	185.06170654296875	1.0	619.5658569335938	184.8434600830078	0.00039690732955932617	3	045
263	505.06378173828125	164.54994201660156	1.0	442.66314697265625	304.0325622558594	1.0	621.4771118164062	185.70260620117188	0.9999998807907104	619.1624145507812	185.5751190185547	0.00035634636878967285	3	045
264	504.5823974609375	165.49017333984375	1.0	450.2411193847656	298.1773376464844	0.9999617338180542	621.6226196289062	184.8837890625	0.9999999403953552	619.1881713867188	184.38186645507812	0.0003044307231903076	3	045
265	504.92169189453125	165.27151489257812	1.0	448.9283142089844	300.32781982421875	1.0	622.0907592773438	185.19691467285156	0.9999999403953552	619.2127075195312	184.5513458251953	0.00032275915145874023	3	045
266	503.68328857421875	164.57174682617188	1.0	451.8193664550781	303.29119873046875	1.0	621.2842407226562	185.283447265625	1.0	619.0094604492188	185.10153198242188	0.00033402442932128906	3	045
267	505.5760192871094	165.39466857910156	1.0	450.34661865234375	292.3475646972656	0.9999998807907104	621.7587890625	185.43055725097656	1.0	619.3036499023438	184.90513610839844	0.00032764673233032227	3	045
268	505.0747985839844	162.8910369873047	1.0	453.2370910644531	286.7076110839844	1.0	621.8788452148438	186.00074768066406	0.9999999403953552	451.1037292480469	287.0462951660156	0.001128852367401123	3	045
269	504.9273986816406	160.19073486328125	1.0	457.5563049316406	280.68963623046875	1.0	622.3887329101562	185.35508728027344	0.9999999403953552	456.7201843261719	283.6851501464844	0.0004863142967224121	3	045
270	505.85418701171875	158.99972534179688	1.0	453.339599609375	287.0539245605469	1.0	621.46044921875	184.6404266357422	0.9999999403953552	619.35107421875	184.563232421875	0.000411301851272583	3	045
271	507.85772705078125	157.78555297851562	1.0	449.262451171875	286.2441711425781	1.0	621.5849609375	184.6696014404297	0.9999998807907104	619.5926513671875	184.4893341064453	0.000367581844329834	3	045
272	508.29510498046875	158.15914916992188	1.0	447.3938903808594	281.7344055175781	1.0	621.9054565429688	185.07894897460938	0.9999998807907104	448.0597229003906	283.4317321777344	0.0004832744598388672	3	045
273	508.8167419433594	156.4982147216797	1.0	446.60614013671875	279.4525146484375	1.0	621.6724853515625	184.94715881347656	0.9999999403953552	447.2037048339844	282.4529113769531	0.0005363523960113525	3	045
274	509.1751708984375	153.78700256347656	1.0	454.9699401855469	269.10302734375	1.0	621.50244140625	185.2501220703125	0.9999998807907104	452.5223693847656	269.6307678222656	0.0007079839706420898	3	045
275	509.00555419921875	151.5428924560547	1.0	453.6322021484375	274.4007568359375	1.0	621.7763671875	184.970703125	0.9999998807907104	451.0039978027344	282.9018249511719	0.00044021010398864746	3	045
276	510.27142333984375	150.28253173828125	1.0	449.02960205078125	271.3625793457031	1.0	621.9351806640625	184.33689880371094	0.9999998807907104	620.2456665039062	183.79490661621094	0.0003813207149505615	3	045
277	510.71221923828125	145.19227600097656	1.0	447.1014404296875	271.23577880859375	1.0	621.7887573242188	184.5358123779297	0.9999998807907104	619.8251953125	184.208740234375	0.0003000199794769287	3	045
278	509.10736083984375	139.25277709960938	1.0	457.6546325683594	258.9278259277344	1.0	621.6968994140625	184.7393035888672	0.9999999403953552	453.8336486816406	267.425537109375	0.00038060545921325684	3	045
279	512.4126586914062	133.19908142089844	1.0	459.903076171875	258.48480224609375	1.0	621.4588012695312	184.46310424804688	0.9999998807907104	619.5669555664062	183.90896606445312	0.0004210472106933594	3	045
280	512.516845703125	127.99578094482422	1.0	456.43487548828125	257.427978515625	1.0	623.2260131835938	185.3678436279297	0.9999998807907104	620.6951293945312	184.63255310058594	0.0003198981285095215	3	045
281	513.8798828125	123.48592376708984	1.0	456.10888671875	258.6178283691406	1.0	621.791748046875	184.81759643554688	0.9999998807907104	619.6600341796875	184.51893615722656	0.00042763352394104004	3	045
282	513.9338989257812	120.00724029541016	1.0	453.9572448730469	260.15972900390625	1.0	622.2001953125	184.54367065429688	0.9999998807907104	620.25341796875	183.794921875	0.00039693713188171387	3	045
283	513.8914794921875	117.18999481201172	1.0	452.37872314453125	259.9306945800781	1.0	622.62939453125	185.2435760498047	0.9999999403953552	620.490234375	184.38992309570312	0.00030371546745300293	3	045
284	514.4588623046875	114.72052001953125	1.0	454.665283203125	259.6134338378906	1.0	621.5570068359375	184.0452423095703	1.0	620.0538940429688	183.54627990722656	0.0003695189952850342	3	045
285	514.5457763671875	112.0328369140625	1.0	460.7666015625	251.18055725097656	1.0	621.841796875	184.66152954101562	0.9999998807907104	460.64398193359375	256.4250183105469	0.00044396519660949707	3	045
286	516.3563842773438	110.04351043701172	1.0	461.21368408203125	251.76837158203125	1.0	622.0214233398438	184.0137176513672	1.0	460.0752258300781	256.41033935546875	0.0013314485549926758	3	045
287	516.718994140625	109.68791198730469	1.0	463.5956726074219	250.15829467773438	1.0	621.6721801757812	184.7849578857422	0.9999999403953552	460.89886474609375	256.18487548828125	0.0028205513954162598	3	045
288	516.959716796875	110.55065155029297	1.0	466.6781921386719	249.4696807861328	1.0	621.8300170898438	184.0807647705078	0.9999999403953552	467.0451354980469	250.79208374023438	0.0005332231521606445	3	045
289	516.794189453125	109.82227325439453	1.0	464.8182373046875	251.059326171875	1.0	623.096435546875	184.88519287109375	0.9999998211860657	465.794677734375	252.8421173095703	0.001990407705307007	3	045
290	517.4503173828125	110.35074615478516	1.0	461.2644958496094	254.955078125	1.0	621.7726440429688	184.26065063476562	0.9999998807907104	620.2083129882812	183.7180633544922	0.00030353665351867676	3	045
291	519.5250854492188	110.00613403320312	1.0	461.78289794921875	257.06103515625	1.0	621.8703002929688	184.2864990234375	1.0	619.931640625	183.82090759277344	0.00036841630935668945	3	045
292	561.5413818359375	106.24089813232422	1.0	462.9768981933594	250.78575134277344	1.0	621.5188598632812	184.04212951660156	0.9999998807907104	464.1681823730469	252.18016052246094	0.000673145055770874	3	045
293	520.9876098632812	109.7582015991211	1.0	465.3438415527344	246.00991821289062	1.0	621.3531494140625	184.69781494140625	0.9999998807907104	464.42999267578125	252.0717010498047	0.00044041872024536133	3	045
294	560.66064453125	104.82464599609375	0.9999998807907104	464.6683349609375	250.20555114746094	1.0	621.267822265625	184.39710998535156	0.9999999403953552	619.5155029296875	183.95181274414062	0.00038868188858032227	3	045
295	561.085693359375	102.3526840209961	1.0	460.1390075683594	247.88052368164062	1.0	621.980712890625	184.6245880126953	0.9999998807907104	620.1280517578125	184.32656860351562	0.0005509555339813232	3	045
296	525.593505859375	100.0849609375	1.0	468.88092041015625	233.40452575683594	0.9999996423721313	621.380615234375	184.72349548339844	0.9999998807907104	619.770751953125	184.7655792236328	0.0005464553833007812	3	045
297	558.014404296875	93.24078369140625	1.0	470.7918395996094	233.5130615234375	0.8150322437286377	621.319580078125	184.3212127685547	0.9999998807907104	619.7804565429688	184.3544464111328	0.0005456507205963135	3	045
298	557.629150390625	92.5052719116211	0.9999996423721313	467.9726867675781	236.96737670898438	1.0	621.020263671875	184.8221435546875	0.9999999403953552	619.2382202148438	184.9388885498047	0.0005952715873718262	3	045
299	556.0795288085938	90.99940490722656	1.0	467.376708984375	235.48170471191406	1.0	620.7998046875	184.31784057617188	0.9999998807907104	468.2941589355469	237.79232788085938	0.0009531080722808838	3	045
300	557.8430786132812	89.52985382080078	0.9999999403953552	472.4874267578125	236.28756713867188	0.9999997019767761	621.441162109375	184.35821533203125	1.0	619.7195434570312	184.0206298828125	0.000461578369140625	3	045
301	557.7982788085938	90.63483428955078	1.0	466.0395812988281	244.6183624267578	1.0	621.6625366210938	184.6229705810547	0.9999999403953552	620.2291870117188	184.719482421875	0.0006726384162902832	3	045
302	527.4384155273438	90.73413848876953	1.0	465.343994140625	244.23931884765625	1.0	622.8202514648438	185.9912567138672	0.9999999403953552	620.337646484375	185.22146606445312	0.00055694580078125	3	045
303	525.657958984375	82.72416687011719	1.0	470.5517883300781	229.25750732421875	1.0	621.946533203125	184.97215270996094	0.9999998807907104	620.335693359375	185.01522827148438	0.0006154179573059082	3	045
304	527.1473999023438	78.15663146972656	0.9999998807907104	475.18438720703125	228.30873107910156	1.0	621.6691284179688	184.72401428222656	0.9999999403953552	619.997802734375	185.02096557617188	0.0007674694061279297	3	045
305	529.4027099609375	73.67305755615234	1.0	478.1033020019531	225.06564331054688	1.0	621.410888671875	184.2465362548828	1.0	619.751708984375	184.56866455078125	0.0006189048290252686	3	045
306	530.7653198242188	68.1651840209961	1.0	482.6546325683594	224.04052734375	1.0	621.5743408203125	183.91578674316406	1.0	620.035888671875	184.20042419433594	0.0006045401096343994	3	045
307	526.269775390625	65.82653045654297	1.0	479.8330078125	228.4557342529297	1.0	621.4820556640625	184.3013916015625	0.9999998807907104	619.8221435546875	184.20274353027344	0.0005192160606384277	3	045
308	531.1593627929688	58.14955520629883	1.0	477.6141357421875	226.55615234375	1.0	621.9659423828125	183.90513610839844	0.9999998807907104	620.316162109375	183.84613037109375	0.0005086064338684082	3	045
309	522.927734375	58.05823516845703	1.0	477.6437072753906	234.07179260253906	0.23344475030899048	622.3241577148438	183.88372802734375	0.9999999403953552	619.5856323242188	185.96615600585938	0.0004559457302093506	3	045
310	514.834228515625	61.30742263793945	1.0	479.1867370605469	232.33189392089844	1.0	621.5581665039062	185.16368103027344	0.9999999403953552	619.6663818359375	185.0631561279297	0.0005090236663818359	3	045
311	512.8424682617188	62.621910095214844	1.0	472.1069641113281	230.74560546875	0.9999998807907104	622.2604370117188	184.33946228027344	1.0	620.7566528320312	184.0567626953125	0.0004856586456298828	3	045
312	510.67645263671875	62.027259826660156	1.0	471.67022705078125	231.8679962158203	0.6371005177497864	622.1683349609375	184.91517639160156	0.9999999403953552	620.3058471679688	184.74859619140625	0.0005879104137420654	3	045
313	510.6387634277344	61.65861129760742	1.0	462.61773681640625	227.8109130859375	1.0	621.9278564453125	185.06991577148438	0.9999998807907104	620.1876220703125	184.78929138183594	0.0004949569702148438	3	045
314	511.1795959472656	60.111244201660156	1.0	462.3576354980469	226.71112060546875	0.9996386170387268	622.0484008789062	184.1370391845703	0.9999998807907104	620.4188232421875	183.9447479248047	0.0004471242427825928	3	045
315	511.89471435546875	59.7512321472168	1.0	461.05963134765625	225.82980346679688	1.0	621.9422607421875	185.04580688476562	0.9999998807907104	619.98388671875	185.00135803222656	0.0004939138889312744	3	045
316	512.0950317382812	59.514381408691406	1.0	462.2513122558594	221.44573974609375	1.0	621.7988891601562	185.2846221923828	0.9999999403953552	619.8549194335938	185.04750061035156	0.0004820525646209717	3	045
317	510.6535949707031	56.54590606689453	1.0	465.9345397949219	214.95826721191406	1.0	623.0435180664062	184.5316162109375	0.9999999403953552	463.8287658691406	220.32696533203125	0.000340193510055542	3	045
318	509.3446960449219	52.89414596557617	1.0	471.0223083496094	206.83958435058594	1.0	622.2693481445312	184.29428100585938	1.0	620.56591796875	184.2159423828125	0.00038745999336242676	3	045
319	510.2980651855469	47.81171798706055	1.0	471.8025817871094	205.74989318847656	0.9999953508377075	621.9722900390625	184.8348846435547	0.9999999403953552	620.28076171875	185.13063049316406	0.0005832314491271973	3	045
320	511.0961608886719	38.93205261230469	1.0	475.9826965332031	202.2775115966797	1.0	621.9344482421875	185.08006286621094	1.0	475.24871826171875	199.9446563720703	0.0005491971969604492	3	045
321	510.1484375	32.074134826660156	1.0	475.0191650390625	197.16612243652344	1.0	622.5558471679688	185.2377166748047	0.9999999403953552	520.1078491210938	4.833803653717041	0.0020342767238616943	3	045
322	545.9420776367188	30.610511779785156	1.0	473.7822570800781	190.28768920898438	1.0	621.8505859375	185.2710723876953	1.0	536.6144409179688	5.586312294006348	0.010443568229675293	3	045
323	510.2858581542969	29.673416137695312	1.0	476.01947021484375	185.4412078857422	1.0	622.6287231445312	185.7374267578125	0.9999998807907104	536.8224487304688	5.484347343444824	0.0057198405265808105	3	045
324	510.5605773925781	26.758033752441406	1.0	478.9565734863281	179.61770629882812	1.0	621.887939453125	185.4381103515625	1.0	503.8218994140625	3.3107733726501465	0.00422176718711853	3	045
325	511.5263977050781	25.228191375732422	0.9999998807907104	476.019775390625	180.5811309814453	0.9929248094558716	622.1820068359375	184.82354736328125	0.9999998807907104	503.8927917480469	2.364421844482422	0.0030723512172698975	3	045
326	511.2933654785156	22.752065658569336	1.0	478.5908203125	177.52191162109375	0.9998061060905457	623.0048217773438	185.0000762939453	0.9999999403953552	499.5037536621094	3.0021588802337646	0.002784818410873413	3	045
327	511.0796203613281	22.231204986572266	1.0	477.7504577636719	166.21693420410156	0.9999995231628418	621.6465454101562	184.9989013671875	0.9999998807907104	499.3173828125	2.477400779724121	0.00298193097114563	3	045
328	510.2910461425781	21.29182243347168	1.0	478.2497253417969	159.74197387695312	1.0	622.2864990234375	185.4443359375	1.0	491.6058654785156	4.149450778961182	0.005948126316070557	3	045
329	514.5587158203125	19.803340911865234	1.0	473.9360656738281	160.8076934814453	0.9999997615814209	623.0057373046875	185.92247009277344	0.9999999403953552	500.2476806640625	1.7554030418395996	0.0025704503059387207	3	045
330	512.4263916015625	17.47098159790039	1.0	477.1927490234375	167.2177276611328	0.9999998807907104	623.0162963867188	186.0379638671875	1.0	492.4757995605469	3.6819586753845215	0.005437791347503662	3	045
331	515.2074584960938	14.917356491088867	1.0	472.57275390625	166.63458251953125	0.6190100908279419	621.7564086914062	184.8121337890625	1.0	493.0102233886719	3.685807704925537	0.004991710186004639	3	045
332	517.3253784179688	16.06308364868164	1.0	472.0901184082031	151.4307861328125	0.4725898802280426	622.13671875	184.98008728027344	1.0	492.9072570800781	3.3293418884277344	0.0030538439750671387	3	045
333	521.2085571289062	13.688392639160156	1.0	471.7783203125	151.58236694335938	0.030721932649612427	622.8525390625	185.75286865234375	0.9999999403953552	502.0945739746094	0.49709105491638184	0.0021895170211791992	3	045
334	520.6779174804688	9.549094200134277	1.0	476.41094970703125	159.0316925048828	0.9992706775665283	622.0269775390625	185.2317352294922	1.0	502.2937316894531	0.623591423034668	0.003754258155822754	3	045
335	523.7703857421875	13.34313678741455	1.0	475.7901916503906	152.39224243164062	1.0	622.3211059570312	185.2429962158203	0.9999998807907104	502.6193542480469	0.22616791725158691	0.0019216537475585938	3	045
336	521.8618774414062	11.171220779418945	1.0	470.9976806640625	151.55284118652344	1.0	622.4024047851562	186.03753662109375	1.0	502.306396484375	0.12994003295898438	0.0026073157787323	3	045
337	520.7161865234375	15.892070770263672	0.9999999403953552	539.7257080078125	7.6793718338012695	0.0014662742614746094	622.376220703125	184.69937133789062	0.9999999403953552	501.87890625	0.36171555519104004	0.0014521777629852295	3	045
338	517.691650390625	15.388046264648438	1.0	470.4611511230469	158.30914306640625	0.5578315854072571	622.3931884765625	185.51234436035156	0.9999998807907104	494.0218200683594	3.17169451713562	0.0028117597103118896	3	045
339	507.3419494628906	9.743158340454102	1.0	520.562744140625	4.524629592895508	0.011205106973648071	622.5309448242188	184.8675079345703	1.0	515.8719482421875	1.9715993404388428	0.003482043743133545	3	045
340	501.5283203125	11.776802062988281	1.0	455.8739318847656	81.06782531738281	0.09560340642929077	622.7284545898438	184.91285705566406	1.0	512.2737426757812	1.2858645915985107	0.0021233558654785156	3	045
341	498.3752746582031	11.367581367492676	1.0	453.8562316894531	80.94757080078125	0.7417459487915039	622.715576171875	184.88626098632812	0.9999999403953552	511.9410095214844	2.4537220001220703	0.0034306347370147705	3	045
342	496.85565185546875	8.77112865447998	1.0	451.64764404296875	79.95311737060547	0.9997254610061646	622.7289428710938	185.75125122070312	0.9999998807907104	512.6695556640625	1.4230079650878906	0.0018099546432495117	3	045
343	495.19927978515625	8.18016242980957	0.9999998807907104	467.199462890625	147.45628356933594	0.050269871950149536	622.3666381835938	185.43048095703125	1.0	501.1574401855469	1.293250322341919	0.0028922557830810547	3	045
344	567.3936767578125	105.06269073486328	0.9999998807907104	481.91748046875	125.5821762084961	0.030583113431930542	622.3815307617188	184.97921752929688	0.9999999403953552	502.52301025390625	0.821070671081543	0.003363698720932007	3	045
345	494.5954284667969	13.487129211425781	1.0	480.5783996582031	110.05111694335938	0.9999562501907349	622.8718872070312	185.00949096679688	1.0	481.27532958984375	109.03023529052734	0.0035295188426971436	3	045
346	487.4312438964844	24.60851287841797	1.0	562.2953491210938	30.909408569335938	0.07135987281799316	622.14501953125	184.87457275390625	1.0	486.7076721191406	1.8649895191192627	0.00338020920753479	3	045
347	483.9605407714844	35.2342643737793	1.0	475.1180114746094	103.39546966552734	1.0	621.6654052734375	185.85118103027344	0.9999998807907104	478.33367919921875	110.79380798339844	0.0020852088928222656	3	045
348	498.29962158203125	52.173095703125	0.9999972581863403	472.9400634765625	97.7919692993164	0.9999998807907104	621.9439697265625	185.3416748046875	1.0	545.6725463867188	109.64900970458984	0.007385194301605225	3	045
349	470.5181579589844	94.97312927246094	0.9999992847442627	556.9432983398438	41.76226806640625	0.41122370958328247	622.9775390625	185.05442810058594	1.0	620.6665649414062	184.80621337890625	0.00044408440589904785	3	045
350	469.3233642578125	103.23355102539062	1.0	620.0518188476562	188.63534545898438	0.00011092424392700195	622.8427734375	185.78561401367188	0.9999998807907104	620.7560424804688	185.378662109375	0.000548630952835083	3	045
351	466.171875	110.56961059570312	1.0	560.0313720703125	41.39731216430664	0.30453118681907654	623.1666259765625	185.35470581054688	1.0	444.88177490234375	6.447101593017578	0.0009933114051818848	3	045
352	485.8182373046875	48.13136291503906	1.0	484.2865295410156	43.90843963623047	0.0002968907356262207	622.9093017578125	184.8163604736328	0.9999999403953552	620.6759033203125	184.4840545654297	0.0004742741584777832	3	045
353	461.4505920410156	126.23812866210938	1.0	484.2266845703125	39.7055549621582	0.00444599986076355	622.360595703125	185.11463928222656	0.9999998807907104	620.4295654296875	184.83554077148438	0.0005594193935394287	3	045
354	460.4842224121094	129.9881591796875	1.0	481.3646545410156	37.978092193603516	1.0	622.3176879882812	184.7620849609375	1.0	620.3838500976562	184.62832641601562	0.0004990696907043457	3	045
355	460.96051025390625	133.21511840820312	1.0	481.297607421875	34.542930603027344	1.0	623.2512817382812	185.79681396484375	1.0	475.0346374511719	7.839729309082031	0.00044906139373779297	3	045
356	461.77789306640625	132.98678588867188	1.0	483.5404052734375	30.753612518310547	1.0	622.71875	186.22845458984375	0.9999999403953552	474.75360107421875	9.355619430541992	0.0027237236499786377	3	045
357	462.0859375	135.37503051757812	1.0	483.1595458984375	31.409931182861328	0.9999998211860657	623.910400390625	185.74058532714844	1.0	486.89862060546875	7.7028632164001465	0.0029887259006500244	3	045
358	466.6390686035156	140.19052124023438	1.0	482.3683166503906	28.36872100830078	0.017785727977752686	622.5941772460938	186.0260772705078	1.0	620.5494995117188	185.6152801513672	0.0005391836166381836	3	045
359	478.7554626464844	52.5880241394043	1.0	479.594482421875	174.4029083251953	0.5915165543556213	622.8744506835938	185.807373046875	1.0	620.0878295898438	185.28408813476562	0.0004540383815765381	3	045
360	475.1570129394531	48.217445373535156	1.0	471.4265441894531	49.91619110107422	0.004828721284866333	622.8389282226562	185.53758239746094	0.9999999403953552	618.9866943359375	186.60586547851562	0.00048658251762390137	3	045
361	483.5798034667969	196.15548706054688	1.0	473.2880859375	41.88530731201172	0.9999998807907104	622.6807861328125	185.8085174560547	0.9999998807907104	620.007568359375	185.1494140625	0.00046262145042419434	3	045
362	486.9100036621094	206.1097869873047	1.0	474.3678894042969	38.18311309814453	0.9959664344787598	623.2822875976562	185.0554656982422	0.9999999403953552	620.6696166992188	184.419677734375	0.0003897547721862793	3	045
363	492.2616882324219	212.56546020507812	1.0	461.1275939941406	88.55781555175781	0.0008842647075653076	622.303466796875	184.99745178222656	0.9999999403953552	620.2186889648438	184.78955078125	0.0003420412540435791	3	045
364	496.52813720703125	219.1617431640625	1.0	449.60784912109375	77.6921157836914	0.11206725239753723	622.174560546875	184.42796325683594	0.9999998807907104	620.2220458984375	184.3087158203125	0.0003114938735961914	3	045
365	497.46630859375	227.74362182617188	1.0	454.50311279296875	86.0406723022461	0.0012294650077819824	621.77685546875	184.4611358642578	0.9999998807907104	619.8137817382812	184.049072265625	0.0004729628562927246	3	045
366	499.8318176269531	237.8888397216797	1.0	457.4932556152344	86.25341796875	0.0006981790065765381	621.976318359375	184.18734741210938	0.9999998807907104	619.9074096679688	183.73516845703125	0.00029018521308898926	3	045
367	501.1495361328125	250.04360961914062	1.0	469.1992492675781	95.21492767333984	0.0007171332836151123	622.234619140625	184.6359405517578	0.9999999403953552	620.2045288085938	184.0896759033203	0.0003928542137145996	3	045
368	503.51300048828125	261.70501708984375	1.0	511.03363037109375	263.47039794921875	0.00017324090003967285	621.666259765625	184.9830780029297	0.9999998807907104	619.5596923828125	184.68836975097656	0.0005533993244171143	3	045
369	503.6123046875	270.82952880859375	1.0	480.037109375	116.5308837890625	0.0018073320388793945	621.6800537109375	184.95327758789062	0.9999998807907104	619.52685546875	184.7882537841797	0.0005239248275756836	3	045
370	506.1005859375	279.9513244628906	1.0	9.721563339233398	480.1420593261719	9.879469871520996e-5	621.7869873046875	184.9994354248047	1.0	619.5918579101562	184.79412841796875	0.000484466552734375	3	045
371	508.56695556640625	287.0510559082031	1.0	483.0086364746094	135.3379669189453	0.04678049683570862	621.859619140625	185.08047485351562	0.9999999403953552	503.6017150878906	276.5946350097656	0.0005603134632110596	3	045
372	512.188720703125	293.573486328125	1.0	484.4692687988281	135.67955017089844	0.004933565855026245	621.9903564453125	185.5816650390625	1.0	619.593994140625	185.42364501953125	0.0005005598068237305	3	045
373	513.7539672851562	299.8683166503906	1.0	485.1098327636719	147.58840942382812	0.7390930652618408	622.0857543945312	185.69381713867188	0.9999999403953552	619.8604125976562	185.2458038330078	0.0003667175769805908	3	045
374	519.256103515625	308.0176696777344	1.0	563.42822265625	308.4801940917969	0.0021878480911254883	622.652587890625	185.61439514160156	1.0	619.21875	187.00357055664062	0.00042998790740966797	3	045
375	522.4364624023438	312.256591796875	1.0	533.3896484375	310.4413757324219	0.0025845468044281006	621.521728515625	186.8001708984375	0.9999998807907104	619.1053466796875	186.7184295654297	0.0005070865154266357	3	045
376	527.3248901367188	316.9490051269531	1.0	538.989501953125	314.6740417480469	0.0019221603870391846	622.5610961914062	185.91184997558594	0.9999999403953552	620.224609375	185.416259765625	0.0003930032253265381	3	045
377	528.1110229492188	320.44818115234375	1.0	536.7130737304688	324.1869201660156	0.0006319582462310791	622.3768310546875	186.2964324951172	0.9999998807907104	619.053466796875	187.79898071289062	0.0004869699478149414	3	045
378	530.5835571289062	325.05224609375	1.0	622.5584716796875	188.4652099609375	9.322166442871094e-5	622.063720703125	186.31268310546875	1.0	619.3273315429688	185.9523468017578	0.00037926435470581055	3	045
379	525.3048706054688	325.3909606933594	0.999971866607666	483.9399719238281	205.07925415039062	0.006147116422653198	621.8483276367188	186.3811798095703	0.9999999403953552	619.3426513671875	186.3175506591797	0.0004667043685913086	3	045
380	514.1057739257812	322.5162048339844	1.0	518.951904296875	324.0475769042969	0.0012475550174713135	621.6278076171875	185.17796325683594	1.0	619.3856201171875	185.02891540527344	0.00046378374099731445	3	045
381	513.5269165039062	320.3263244628906	1.0	517.9177856445312	322.6461486816406	0.0005727708339691162	621.7598876953125	185.8479461669922	1.0	619.8900146484375	185.57861328125	0.0006123781204223633	3	045
382	513.5479125976562	320.5672912597656	1.0	518.050537109375	322.6695861816406	0.0004146099090576172	621.89111328125	185.50718688964844	1.0	620.0091552734375	185.32913208007812	0.0005333423614501953	3	045
383	512.7474975585938	320.0212707519531	1.0	466.10980224609375	205.8575897216797	0.012023866176605225	622.6840209960938	185.55943298339844	1.0	620.9303588867188	185.3300323486328	0.00032955408096313477	3	045
384	512.3532104492188	320.19952392578125	1.0	465.27447509765625	205.49855041503906	0.0026940107345581055	623.3681030273438	186.52061462402344	1.0	620.45703125	186.11538696289062	0.0005457401275634766	3	045
385	511.5703125	317.4109802246094	1.0	466.9724426269531	197.6224365234375	0.0013041198253631592	622.8187866210938	185.78309631347656	0.9999999403953552	620.1551513671875	185.11898803710938	0.0004826188087463379	3	045
386	508.9164123535156	318.3003845214844	1.0	467.0360412597656	141.91258239746094	0.7899354696273804	622.7372436523438	185.6462860107422	1.0	620.031005859375	185.14962768554688	0.00039586424827575684	3	045
387	510.5234375	313.5689697265625	1.0	476.40460205078125	176.10235595703125	1.0	622.2926025390625	186.02503967285156	1.0	619.9337158203125	185.95550537109375	0.0005794763565063477	3	045
388	506.8836975097656	305.9593505859375	1.0	481.1502990722656	177.82821655273438	1.0	621.3994750976562	185.2792205810547	1.0	504.21875	295.23602294921875	0.0007814168930053711	3	045
389	504.7625732421875	306.2059631347656	1.0	483.9120788574219	182.62586975097656	0.9928568601608276	621.835693359375	185.60476684570312	0.9999999403953552	502.91021728515625	294.30999755859375	0.0006271898746490479	3	045
390	500.79052734375	309.0536804199219	1.0	10.256891250610352	478.6974182128906	0.0001252591609954834	621.352294921875	185.25921630859375	1.0	619.0592651367188	184.95472717285156	0.00041237473487854004	3	045
391	497.3424377441406	310.7922668457031	1.0	498.2482604980469	317.8193359375	0.00013786554336547852	622.5087890625	185.9345245361328	1.0	620.0676879882812	185.39083862304688	0.00039970874786376953	3	045
392	496.4804992675781	309.55816650390625	1.0	620.5254516601562	186.7991180419922	8.228421211242676e-5	623.0780029296875	185.73065185546875	0.9999999403953552	620.1134643554688	185.16090393066406	0.0004501938819885254	3	045
393	494.1129455566406	309.30499267578125	1.0	478.9653015136719	219.23365783691406	0.7068936824798584	621.8564453125	186.39723205566406	0.9999998807907104	618.6959228515625	187.29258728027344	0.00037789344787597656	3	045
394	490.4143371582031	309.2682189941406	1.0	442.51416015625	244.99281311035156	0.9999483823776245	622.7876586914062	185.79173278808594	1.0	618.83251953125	186.8617706298828	0.0004342496395111084	3	045
395	489.57269287109375	308.6367492675781	1.0	483.0072326660156	210.67404174804688	0.15561532974243164	623.0762939453125	186.4135284423828	0.9999999403953552	619.1470947265625	187.30947875976562	0.0006765425205230713	3	045
396	487.83380126953125	310.11572265625	1.0	474.9267578125	219.1173095703125	0.9867956638336182	622.560791015625	185.23733520507812	1.0	619.2115478515625	186.4825439453125	0.0004299581050872803	3	045
397	486.93695068359375	310.7566223144531	1.0	473.03277587890625	217.8089141845703	0.9999998807907104	622.3336181640625	185.96092224121094	0.9999999403953552	467.8193664550781	223.65036010742188	0.0006172358989715576	3	045
398	486.8531188964844	309.4163818359375	1.0	472.0046081542969	217.9380340576172	0.9999998807907104	622.021240234375	185.1747283935547	0.9999998807907104	619.828857421875	184.71340942382812	0.0005440115928649902	3	045
399	486.8239440917969	307.2216491699219	1.0	466.1228332519531	216.4796142578125	1.0	622.5735473632812	185.50315856933594	0.9999999403953552	620.4616088867188	185.05877685546875	0.0005428791046142578	3	045
400	486.61444091796875	305.077392578125	1.0	468.10076904296875	211.53536987304688	1.0	622.7869262695312	185.3900909423828	0.9999999403953552	619.0810546875	186.4591522216797	0.0004620552062988281	3	045
401	485.778564453125	304.66168212890625	1.0	460.2074279785156	216.62643432617188	0.999998927116394	622.3721923828125	185.39505004882812	0.9999999403953552	619.0924072265625	186.79954528808594	0.00045293569564819336	3	045
402	490.1163635253906	298.1118469238281	1.0	455.67919921875	220.4906005859375	1.0	622.1336669921875	186.22320556640625	0.9999998807907104	619.8291015625	185.9962615966797	0.0006251633167266846	3	045
403	492.3475341796875	293.11700439453125	1.0	12.38661003112793	481.5304870605469	0.00034046173095703125	623.1209106445312	185.77737426757812	0.9999999403953552	619.2778930664062	187.0166473388672	0.0005599856376647949	3	045
404	494.01861572265625	291.1788330078125	1.0	454.86346435546875	259.85845947265625	0.20443713665008545	622.2022705078125	185.17657470703125	1.0	618.8570556640625	186.1747589111328	0.00047150254249572754	3	045
405	500.0931396484375	290.5870666503906	1.0	440.35137939453125	258.883544921875	0.9957606792449951	622.6556396484375	185.560791015625	0.9999999403953552	620.44140625	184.95657348632812	0.00048547983169555664	3	045
406	505.5515441894531	289.3230285644531	1.0	620.7517700195312	186.3280029296875	0.00016170740127563477	623.2169799804688	185.92803955078125	0.9999999403953552	620.3889770507812	185.32151794433594	0.000565946102142334	3	045
407	511.2808532714844	288.7296447753906	1.0	451.3703918457031	254.4117889404297	0.09098067879676819	649.6752319335938	163.371826171875	0.0006217360496520996	505.43621826171875	277.8281555175781	0.0001837313175201416	3	045
408	513.7076416015625	285.1388854980469	1.0	513.0671997070312	280.3014221191406	0.00012180209159851074	648.5227661132812	300.51214599609375	0.000571906566619873	505.0818176269531	275.88800048828125	0.0003452301025390625	3	045
409	510.9604797363281	282.3825988769531	1.0	513.0771484375	279.9804992675781	8.055567741394043e-5	648.0765380859375	301.08203125	0.0005505383014678955	503.5140380859375	273.5398254394531	0.00028198957443237305	3	045
410	475.3047790527344	228.70660400390625	0.9997542500495911	476.23455810546875	229.27781677246094	0.6584008932113647	478.6976623535156	229.01109313964844	0.0004604756832122803	463.7316589355469	234.33541870117188	0.00020492076873779297	3	045
411	462.69183349609375	200.93161010742188	1.0	529.0728759765625	296.61285400390625	0.006164073944091797	523.6902465820312	299.0434265136719	0.00016158819198608398	521.484619140625	300.05084228515625	0.0011286735534667969	3	045
412	519.1993408203125	264.60003662109375	0.999983549118042	519.7778930664062	267.45587158203125	0.2539439797401428	527.0289916992188	262.9654846191406	0.00019240379333496094	518.94287109375	268.6191711425781	0.0023633837699890137	3	045
413	401.4222106933594	133.04429626464844	0.9999998807907104	523.1284790039062	262.3446350097656	0.0005798935890197754	649.9762573242188	163.4279022216797	0.00015372037887573242	184.85031127929688	2.9713845252990723	1.5616416931152344e-5	3	045
414	379.10894775390625	106.5427017211914	1.0	485.2388610839844	211.27169799804688	1.0	647.5651245117188	300.1697082519531	0.0009092986583709717	482.9246826171875	218.58409118652344	9.208917617797852e-5	3	045
415	451.1147766113281	170.04151916503906	0.0011291205883026123	450.92059326171875	172.0985870361328	0.9999860525131226	649.4612426757812	169.79315185546875	0.0005836188793182373	448.2935791015625	173.10853576660156	0.00011900067329406738	3	045
416	25.172256469726562	1.693889856338501	8.32974910736084e-5	292.47076416015625	48.834266662597656	0.0010511577129364014	649.6349487304688	159.4796600341797	0.00019437074661254883	265.8981628417969	4.677448272705078	2.1338462829589844e-5	3	045
417	210.80227661132812	22.339494705200195	0.0010755360126495361	380.56610107421875	87.6049575805664	0.9404293894767761	649.6454467773438	158.15635681152344	0.000709831714630127	217.5877227783203	6.84893798828125	0.0010770857334136963	3	045
418	308.7491149902344	55.74610900878906	0.00012663006782531738	312.476318359375	67.7120590209961	0.4216182231903076	648.6030883789062	299.720458984375	0.0017436742782592773	170.2591094970703	1.8049752712249756	3.254413604736328e-5	3	045
419	286.85015869140625	36.51355743408203	0.00025343894958496094	287.7425537109375	37.634586334228516	0.028028160333633423	647.9942016601562	303.53643798828125	0.00020998716354370117	280.4788513183594	6.358330726623535	0.00012126564979553223	3	045
420	173.99740600585938	19.25092887878418	0.00014078617095947266	160.5461883544922	4.688941478729248	0.000191420316696167	648.5086669921875	301.4577941894531	0.00045683979988098145	154.23814392089844	1.3866865634918213	0.00011011958122253418	3	045
421	83.73768615722656	168.09060668945312	0.35085827112197876	85.10150146484375	172.45172119140625	0.0900336503982544	88.1399154663086	172.3196258544922	5.5789947509765625e-5	88.49567413330078	173.54409790039062	0.00010266900062561035	3	045
422	81.79326629638672	196.83682250976562	0.999915599822998	148.86268615722656	30.509868621826172	0.030108153820037842	84.87295532226562	200.58673095703125	0.0006718635559082031	150.11839294433594	8.168201446533203	0.0006260871887207031	3	045
423	80.16706848144531	214.12506103515625	0.9999998807907104	82.65130615234375	216.54965209960938	0.025068730115890503	81.96778869628906	213.15512084960938	0.00025138258934020996	81.37358093261719	222.37765502929688	0.0002688467502593994	3	045
424	74.9896011352539	223.2368927001953	1.0	79.93939208984375	225.93666076660156	0.00119096040725708	647.2401123046875	304.0561218261719	0.00021275877952575684	79.66485595703125	225.06138610839844	7.000565528869629e-5	3	045
425	49.775474548339844	218.924560546875	0.9999997615814209	9.986068725585938	480.7139587402344	7.659196853637695e-5	647.7764892578125	302.5400695800781	0.00028204917907714844	186.68138122558594	3.8158621788024902	1.3202428817749023e-5	3	045
426	43.3504753112793	214.91439819335938	1.0	132.66587829589844	185.99032592773438	0.00010311603546142578	648.0158081054688	303.1951904296875	0.0011228621006011963	120.1796646118164	176.65408325195312	6.571412086486816e-5	3	045
427	45.27155685424805	216.04473876953125	1.0	147.9665985107422	165.3680419921875	0.9998531341552734	648.225830078125	303.1865234375	0.0002720057964324951	139.78860473632812	165.8134307861328	0.0001513361930847168	3	045
428	143.8438262939453	204.22161865234375	0.9999926090240479	148.4879150390625	202.89488220214844	0.001365572214126587	651.0050048828125	164.7808074951172	0.0004838109016418457	138.45440673828125	198.4446563720703	0.0001913309097290039	3	045
429	45.23966979980469	170.52764892578125	0.9999997615814209	165.50445556640625	207.5219268798828	0.9998770952224731	650.5542602539062	172.1104736328125	0.0003731846809387207	163.3831329345703	197.8289337158203	0.0002250373363494873	3	045
430	43.93745040893555	157.58885192871094	1.0	173.62588500976562	222.39540100097656	0.9999535083770752	647.73583984375	301.6741027832031	0.0002682507038116455	177.6645965576172	224.20164489746094	0.0001233518123626709	3	045
431	44.70574951171875	150.81271362304688	1.0	175.8824462890625	246.78025817871094	1.0	650.3607177734375	171.0974884033203	0.0006849169731140137	176.00588989257812	251.94276428222656	0.0008797645568847656	3	045
432	44.43621826171875	146.5622100830078	1.0	169.7054901123047	243.17694091796875	0.001030057668685913	648.5938110351562	303.4410705566406	0.0001971423625946045	166.52560424804688	243.8621063232422	2.5451183319091797e-5	3	045
433	44.97281265258789	144.78195190429688	1.0	174.32208251953125	224.04676818847656	0.007113516330718994	648.14599609375	300.10321044921875	0.0005428791046142578	172.01541137695312	226.51197814941406	0.0001138448715209961	3	045
434	44.358619689941406	143.1929473876953	1.0	175.4038543701172	217.49417114257812	1.0	648.4905395507812	302.1280212402344	0.0004354417324066162	178.66908264160156	218.67288208007812	0.008702665567398071	3	045
435	45.41415023803711	133.4234161376953	1.0	164.28248596191406	205.88868713378906	0.004068642854690552	650.8779907226562	164.70401000976562	0.00018465518951416016	152.98431396484375	3.045539140701294	9.685754776000977e-6	3	045
436	42.346351623535156	122.25189971923828	0.9999998807907104	169.0070343017578	209.54531860351562	1.0	649.9688720703125	168.74217224121094	0.0001468658447265625	173.62750244140625	211.29046630859375	0.0002314448356628418	3	045
437	44.03571319580078	112.16477966308594	0.9999998807907104	167.34324645996094	164.17160034179688	0.9968428015708923	646.9673461914062	298.6934509277344	0.00042378902435302734	173.15577697753906	164.26246643066406	1.195073127746582e-5	3	045
438	44.45451736450195	109.701904296875	0.9999998807907104	190.2538299560547	165.0281524658203	0.999997079372406	649.6484375	170.72698974609375	0.0006544888019561768	192.1509552001953	165.365234375	0.0001029670238494873	3	045
439	45.887569427490234	109.1953125	0.9999999403953552	196.1908416748047	163.99679565429688	0.9877943396568298	650.1539916992188	170.62977600097656	0.0004444420337677002	154.3204803466797	3.2113771438598633	1.9341707229614258e-5	3	045
440	44.40228271484375	128.0360107421875	0.9982366561889648	150.926025390625	101.762451171875	0.9999996423721313	647.9564208984375	301.5081787109375	0.0003350973129272461	159.14337158203125	105.3211898803711	2.2619962692260742e-5	3	045
441	166.36549377441406	100.14112091064453	0.0001016855239868164	173.83204650878906	103.07084655761719	0.010901331901550293	648.2518920898438	304.4847717285156	0.0004114508628845215	185.37294006347656	3.136193037033081	2.5987625122070312e-5	3	045
442	5.837062358856201	8.023391723632812	8.913874626159668e-5	9.32194995880127	480.9046936035156	2.631545066833496e-5	648.7193603515625	301.2196960449219	0.0001774132251739502	153.58709716796875	2.7121405601501465	9.864568710327148e-6	3	045
443	49.79261016845703	230.26593017578125	0.00041353702545166016	134.93800354003906	102.57963562011719	1.0	647.5460205078125	302.8310241699219	0.00013172626495361328	143.53363037109375	107.19060516357422	9.420514106750488e-5	3	045
444	49.38740921020508	253.66293334960938	0.9999108910560608	10.298479080200195	479.71502685546875	5.0961971282958984e-5	647.649658203125	300.98846435546875	0.0006287992000579834	43.985843658447266	259.15771484375	3.063678741455078e-5	3	045
445	50.23739242553711	268.5014953613281	0.9999954700469971	48.512508392333984	263.80938720703125	8.040666580200195e-5	648.15771484375	299.5767517089844	0.00028699636459350586	43.12955856323242	260.8042907714844	5.3435564041137695e-5	3	045
446	50.3359375	279.7294921875	1.0	10.473838806152344	481.03497314453125	7.161498069763184e-5	646.7301025390625	301.30108642578125	0.0010784268379211426	153.32704162597656	2.8812570571899414	1.6689300537109375e-5	3	045
447	54.121070861816406	297.4078369140625	0.9999651312828064	52.655982971191406	293.3135986328125	0.0004166066646575928	647.9622192382812	302.6409606933594	0.0012654364109039307	110.07075500488281	211.9850311279297	6.124377250671387e-5	3	045
448	129.16775512695312	184.9703826904297	0.43099647760391235	129.24803161621094	185.12876892089844	0.9975547790527344	648.703857421875	282.3893737792969	0.0010077059268951416	126.3858413696289	190.6748504638672	3.0219554901123047e-5	3	045
449	85.93310546875	355.1575622558594	0.7590004205703735	121.39981079101562	192.98545837402344	1.0	648.946533203125	297.71026611328125	0.00012406706809997559	114.75637817382812	196.85313415527344	0.00031706690788269043	3	045
450	102.2494125366211	207.64999389648438	1.2010335922241211e-5	107.93846893310547	207.93603515625	0.2888018786907196	647.8485107421875	305.1405334472656	0.0003349483013153076	99.74411010742188	207.75135803222656	0.00012665987014770508	3	045
451	4.816806793212891	7.557890892028809	5.5909156799316406e-5	107.61138153076172	218.5057373046875	0.000689387321472168	647.9247436523438	302.53656005859375	0.00026360154151916504	3.37387752532959	477.8014221191406	1.8417835235595703e-5	3	045
452	26.17565155029297	2.1814963817596436	0.00023320317268371582	14.9891939163208	482.8866882324219	5.6743621826171875e-5	648.6875	302.05999755859375	0.00010380148887634277	4.144074440002441	477.7439880371094	1.0728836059570312e-5	3	045
453	25.874814987182617	2.145169496536255	0.00021269917488098145	14.590482711791992	482.6219482421875	6.219744682312012e-5	648.8486938476562	299.7581481933594	0.0005875527858734131	153.64743041992188	3.0607657432556152	4.6193599700927734e-6	3	045
454	3.9931347370147705	6.301975250244141	0.00040724873542785645	10.265350341796875	478.51556396484375	0.00010979175567626953	650.6099853515625	171.3887176513672	9.28640365600586e-5	96.62378692626953	245.02027893066406	0.0002683401107788086	3	045
455	6.152689456939697	7.497490882873535	6.67572021484375e-5	109.2810287475586	241.7764434814453	0.0010434985160827637	650.5921630859375	168.369384765625	0.00021722912788391113	97.90935516357422	246.4434814453125	0.0017861127853393555	3	045
456	4.23921012878418	6.642115592956543	5.02169132232666e-5	116.03297424316406	239.85934448242188	0.00018641352653503418	647.636962890625	301.109130859375	0.0012833178043365479	107.71929931640625	246.30857849121094	1.4513731002807617e-5	3	045
457	106.83012390136719	228.60105895996094	5.1915645599365234e-5	106.38343811035156	230.27301025390625	0.04673895239830017	648.1958618164062	302.32806396484375	0.0004923641681671143	105.76255798339844	243.97967529296875	1.7583370208740234e-5	3	045
458	85.31124877929688	365.9966735839844	0.0001424252986907959	107.27207946777344	230.326171875	0.0008243024349212646	648.3029174804688	299.8575134277344	0.00022163987159729004	185.2688446044922	2.94807767868042	2.849102020263672e-5	3	045
459	97.44583892822266	357.0869445800781	0.9998520612716675	114.69466400146484	226.0328369140625	0.9996416568756104	649.8510131835938	189.13128662109375	0.00020304322242736816	97.15261840820312	352.38677978515625	5.987286567687988e-5	3	045
460	111.25959777832031	354.66473388671875	1.0	114.47367858886719	355.1944274902344	0.001071840524673462	647.8046264648438	302.19146728515625	0.00043132901191711426	102.62194061279297	341.4596862792969	3.6209821701049805e-5	3	045
461	116.34365844726562	353.32794189453125	1.0	83.77008819580078	295.98504638671875	1.0	649.1642456054688	150.2003631591797	0.000509798526763916	80.28730773925781	303.1545715332031	9.950995445251465e-5	3	045
462	126.24848937988281	350.176025390625	1.0	79.69603729248047	292.720458984375	0.9999944567680359	648.6907348632812	301.26812744140625	0.012552052736282349	120.05622863769531	341.7084655761719	0.0017795860767364502	3	045
463	130.01124572753906	347.6024475097656	0.9999997615814209	132.5032958984375	346.08135986328125	0.02206668257713318	648.8090209960938	285.9648742675781	0.001448124647140503	121.85416412353516	343.6112060546875	0.0023783743381500244	3	045
464	143.27102661132812	345.6095886230469	0.9999057650566101	13.074501991271973	482.4620056152344	0.00010752677917480469	648.9160766601562	285.7830505371094	0.00114402174949646	135.41287231445312	336.8885192871094	9.062886238098145e-5	3	045
465	159.7093505859375	344.1559753417969	0.9997293949127197	98.08106231689453	290.2730407714844	0.9781554937362671	648.0078735351562	301.4208679199219	0.0008473694324493408	151.2520751953125	337.5774230957031	3.421306610107422e-5	3	045
466	168.34051513671875	341.28558349609375	0.983188271522522	152.43772888183594	342.0296936035156	0.0001939237117767334	647.7953491210938	303.7670593261719	0.00041365623474121094	148.823974609375	339.058837890625	3.635883331298828e-5	3	045
467	179.29867553710938	345.27294921875	0.8818764686584473	8.052379608154297	4.359078407287598	5.224347114562988e-5	649.3624877929688	300.41156005859375	0.0003662705421447754	167.111083984375	339.5545654296875	0.00028964877128601074	3	045
468	190.5484619140625	336.9172668457031	1.0	185.73294067382812	339.3569030761719	0.00023412704467773438	647.9801635742188	302.3179626464844	0.004044979810714722	171.35008239746094	341.7136535644531	8.20457935333252e-5	3	045
469	198.54336547851562	340.1309509277344	1.0	204.4337615966797	341.489501953125	0.00024646520614624023	647.9705810546875	299.3238220214844	6.172060966491699e-5	184.46383666992188	350.0672912597656	5.048513412475586e-5	3	045
470	205.28622436523438	341.20068359375	1.0	155.7080535888672	290.8230895996094	0.006938070058822632	202.09573364257812	339.25	5.099177360534668e-5	197.50889587402344	349.77374267578125	6.923079490661621e-5	3	045
471	210.22303771972656	336.74871826171875	1.0	211.00823974609375	334.5742492675781	0.0002569854259490967	648.0952758789062	300.20172119140625	0.0002123713493347168	211.60610961914062	324.8511657714844	9.486079216003418e-5	3	045
472	218.62631225585938	336.5182800292969	1.0	171.92233276367188	288.7872619628906	0.018015533685684204	218.9097137451172	332.8338623046875	0.0001462697982788086	215.7533721923828	326.9389343261719	0.00037872791290283203	3	045
473	221.2373809814453	333.25482177734375	0.928881049156189	185.77488708496094	276.0832214355469	1.0	219.19207763671875	333.7635803222656	0.00036466121673583984	207.16339111328125	338.4368591308594	0.0003139972686767578	3	045
474	223.51834106445312	313.57501220703125	0.0009334981441497803	10.341751098632812	479.5729064941406	6.237626075744629e-5	648.2303466796875	300.49041748046875	0.0009261965751647949	643.024658203125	300.814208984375	9.08970832824707e-6	3	045
475	236.71470642089844	303.1000061035156	0.9945200085639954	186.33502197265625	319.885009765625	0.99173903465271	648.1923828125	300.0058898925781	0.005383193492889404	187.87791442871094	319.89215087890625	8.26120376586914e-5	3	045
476	235.02308654785156	287.1022644042969	1.0	228.33299255371094	293.3470153808594	0.006903916597366333	648.86962890625	301.3669738769531	0.0009928345680236816	224.37942504882812	275.7045593261719	0.00017651915550231934	3	045
477	236.47227478027344	276.8341979980469	1.0	208.134521484375	321.4373474121094	0.9999992847442627	647.8007202148438	284.0666809082031	7.331371307373047e-5	207.25563049316406	322.0746765136719	0.00043195486068725586	3	045
478	237.27664184570312	270.7471923828125	1.0	212.11376953125	318.1357727050781	0.9999924898147583	647.9074096679688	303.3023376464844	0.00020051002502441406	230.73573303222656	261.77423095703125	0.00037160515785217285	3	045
479	238.23789978027344	265.8883361816406	1.0	219.55885314941406	313.7138671875	0.9992897510528564	648.0660400390625	301.7373962402344	0.0013304352760314941	233.0504150390625	274.2156677246094	0.00010710954666137695	3	045
480	238.9734649658203	262.9745788574219	1.0	221.05609130859375	312.0537109375	0.9999977946281433	649.3323364257812	189.4210968017578	0.00022125244140625	222.22276306152344	316.551513671875	0.00011149048805236816	3	045
481	238.76490783691406	260.77642822265625	1.0	222.19398498535156	312.2845764160156	1.0	648.8292846679688	285.756103515625	0.001953303813934326	227.37799072265625	318.2643127441406	0.00019106268882751465	3	045
482	239.8631134033203	249.98902893066406	0.9999688863754272	217.66600036621094	291.9927062988281	0.40955647826194763	648.9133911132812	301.7691955566406	0.0006311237812042236	236.37460327148438	240.7275390625	5.4717063903808594e-5	3	045
483	240.95701599121094	225.87644958496094	0.9998643398284912	242.88352966308594	225.53536987304688	0.970995306968689	244.42507934570312	224.79254150390625	0.00012916326522827148	234.25115966796875	227.69151306152344	0.00012156367301940918	3	045
484	243.15171813964844	209.9035186767578	1.0	225.865478515625	292.2776794433594	1.0	229.84837341308594	292.1825256347656	0.00021311640739440918	233.66607666015625	212.98828125	8.249282836914062e-5	3	045
485	245.13201904296875	196.37269592285156	1.0	228.00877380371094	284.7487487792969	0.9984310865402222	647.4797973632812	300.7803955078125	0.0011197030544281006	226.4953155517578	279.7370300292969	0.00013780593872070312	3	045
486	246.76246643066406	184.7481689453125	1.0	236.13485717773438	265.4462585449219	1.0	648.4895629882812	301.199951171875	0.005368322134017944	238.9424285888672	267.6121826171875	0.0005052685737609863	3	045
487	247.24801635742188	173.0506134033203	1.0	237.77252197265625	252.9526824951172	1.0	647.9766845703125	283.4030456542969	0.0011033713817596436	238.9114227294922	254.75491333007812	0.00033468008041381836	3	045
488	249.05149841308594	163.534423828125	1.0	235.83425903320312	241.1647491455078	1.0	246.9478759765625	166.17544555664062	0.00026676058769226074	239.71963500976562	250.003173828125	0.0002670884132385254	3	045
489	250.61517333984375	154.0634765625	1.0	238.23410034179688	232.61985778808594	1.0	649.8135986328125	170.40341186523438	0.0006321966648101807	250.3007354736328	160.68994140625	0.000249326229095459	3	045
490	253.27883911132812	146.9925994873047	1.0	234.9625244140625	224.51052856445312	1.0	648.46337890625	299.1898498535156	0.0006854832172393799	236.7113494873047	156.72634887695312	5.02169132232666e-5	3	045
491	255.26095581054688	140.69229125976562	1.0	234.43991088867188	219.20567321777344	1.0	254.8350067138672	142.80247497558594	0.00030297040939331055	250.59681701660156	146.95138549804688	0.00016734004020690918	3	045
492	255.63844299316406	133.60507202148438	1.0	235.24757385253906	215.201416015625	1.0	647.8750610351562	300.0975036621094	0.0001334547996520996	228.2576446533203	216.3686065673828	4.100799560546875e-5	3	045
493	252.33761596679688	126.81336975097656	1.0	231.8207244873047	208.5646209716797	1.0	647.1091918945312	303.543212890625	0.014167159795761108	640.3843994140625	303.6258850097656	0.00014191865921020508	3	045
494	244.84962463378906	115.8401870727539	1.0	234.86007690429688	198.3005828857422	0.9999921321868896	223.4768829345703	6.472265243530273	0.00013679265975952148	220.6274871826172	4.315945625305176	0.0002912580966949463	3	045
495	241.30807495117188	107.62174987792969	1.0	243.6867218017578	197.84239196777344	1.0	648.4133911132812	298.46044921875	0.00021353363990783691	232.899658203125	98.28258514404297	0.0004337728023529053	3	045
496	238.90338134765625	102.1618423461914	1.0	242.4454345703125	198.76393127441406	1.0	648.785400390625	302.8682861328125	0.011630147695541382	235.08009338378906	6.47451114654541	0.00022304058074951172	3	045
497	237.64854431152344	96.59200286865234	1.0	245.53062438964844	199.98582458496094	1.0	230.42445373535156	37.548255920410156	0.0007687807083129883	185.6531982421875	2.540308952331543	0.00022968649864196777	3	045
498	236.575927734375	93.06642150878906	1.0	244.24786376953125	198.73025512695312	1.0	232.10675048828125	41.085594177246094	0.001214355230331421	242.64173889160156	200.1489715576172	0.0003898441791534424	3	045
499	232.78900146484375	89.16022491455078	1.0	231.39756774902344	87.85685729980469	0.0002777576446533203	649.3916625976562	170.4451141357422	0.0002689957618713379	219.02964782714844	84.63265228271484	0.0002810955047607422	3	045
500	220.63296508789062	60.930057525634766	1.0	242.27774047851562	186.10202026367188	0.9999566078186035	245.43922424316406	186.46466064453125	0.00024762749671936035	240.3251190185547	184.3238983154297	0.0005131363868713379	3	045
501	212.62628173828125	68.10253143310547	1.0	249.74818420410156	176.95262145996094	1.0	245.9650115966797	178.53961181640625	0.0003374814987182617	244.97262573242188	178.78981018066406	0.0016715824604034424	3	045
502	206.95806884765625	74.07076263427734	0.9999986886978149	257.0287780761719	173.8566131591797	1.0	221.58578491210938	2.135806083679199	0.0013758838176727295	256.5584716796875	174.60055541992188	0.0018931925296783447	3	045
503	201.72991943359375	72.93529510498047	1.0	257.9836120605469	169.11570739746094	0.4769167900085449	647.3715209960938	307.1713562011719	0.0004622340202331543	214.34068298339844	0.49880361557006836	0.00036257505416870117	3	045
504	199.90257263183594	72.63804626464844	1.0	233.0583038330078	149.29537963867188	0.130620539188385	647.4027099609375	300.5660095214844	0.0015391111373901367	202.29165649414062	2.623013734817505	0.00017771124839782715	3	045
505	197.6700897216797	71.14359283447266	1.0	257.0736999511719	167.76708984375	0.9999985694885254	648.0997924804688	303.1891784667969	0.0002365708351135254	257.87530517578125	172.22463989257812	0.0003217458724975586	3	045
506	197.27767944335938	73.05940246582031	1.0	257.33636474609375	171.1201934814453	1.0	251.39205932617188	171.9088897705078	0.0002574622631072998	258.2378845214844	172.6943817138672	0.0005990564823150635	3	045
507	195.17665100097656	71.43501281738281	1.0	256.1109619140625	170.45266723632812	1.0	647.36572265625	302.7684631347656	0.0008080005645751953	243.76492309570312	173.77586364746094	0.0009755790233612061	3	045
508	195.49017333984375	73.23028564453125	1.0	252.8910369873047	169.29046630859375	1.0	647.9740600585938	301.11846923828125	0.004837095737457275	244.33242797851562	172.2136688232422	0.0020605921745300293	3	045
509	194.08465576171875	74.1441421508789	1.0	242.44906616210938	166.9036865234375	1.0	205.41238403320312	2.9217019081115723	0.0005066096782684326	199.56570434570312	1.093000888824463	0.0005238354206085205	3	045
510	192.81256103515625	73.11859130859375	1.0	239.45877075195312	163.9748077392578	0.6591681241989136	204.9439697265625	3.7239596843719482	0.00044980645179748535	199.85646057128906	0.4696946144104004	0.0004502832889556885	3	045
511	190.187255859375	74.010498046875	1.0	229.81768798828125	160.31858825683594	0.8619177341461182	649.5785522460938	187.3201141357422	0.0005874335765838623	236.36636352539062	166.4872283935547	0.0005619823932647705	3	045
512	187.9871368408203	75.43280029296875	1.0	221.6855010986328	144.9564666748047	0.9999999403953552	648.3381958007812	286.93389892578125	0.00016051530838012695	222.2619171142578	145.116455078125	0.00015592575073242188	3	045
513	186.3541259765625	73.8272705078125	1.0	222.61965942382812	150.0518341064453	0.9999992251396179	649.3985595703125	188.48269653320312	0.00036466121673583984	222.7028350830078	152.01901245117188	0.00016203522682189941	3	045
514	185.30238342285156	74.65138244628906	1.0	226.0168914794922	159.83811950683594	1.0	646.72998046875	308.1412658691406	0.0008049905300140381	224.96258544921875	160.2702178955078	0.00021588802337646484	3	045
515	185.6779022216797	74.74388122558594	1.0	223.72410583496094	159.45419311523438	1.0	648.2487182617188	302.5575256347656	0.0005960464477539062	223.203125	160.0018310546875	0.00010579824447631836	3	045
516	186.4363555908203	73.67521667480469	1.0	222.43646240234375	162.24232482910156	1.0	649.5418701171875	218.749267578125	9.179115295410156e-5	222.57534790039062	163.55116271972656	6.687641143798828e-5	3	045
517	188.69886779785156	69.70716857910156	1.0	220.82749938964844	159.27455139160156	1.0	649.66650390625	191.60923767089844	0.0001163482666015625	222.46182250976562	160.75091552734375	0.0002465546131134033	3	045
518	193.16213989257812	67.07927703857422	1.0	226.52664184570312	144.00015258789062	0.0015698075294494629	647.5367431640625	299.6884765625	0.00025153160095214844	204.2137908935547	1.4787001609802246	2.5600194931030273e-5	3	045
519	196.18338012695312	72.19989776611328	1.0	217.70245361328125	148.75717163085938	1.0	650.109130859375	171.75331115722656	7.25090503692627e-5	214.34906005859375	155.96363830566406	0.00037974119186401367	3	045
520	199.0369110107422	64.7757797241211	1.0	210.57229614257812	136.3137664794922	0.07337597012519836	205.16323852539062	5.92944860458374	0.00014910101890563965	202.3951873779297	3.713132381439209	0.0005035102367401123	3	045
521	200.7715301513672	63.88397979736328	1.0	209.123779296875	132.3338623046875	0.9996998310089111	648.5590209960938	300.3453063964844	0.00028264522552490234	171.51211547851562	3.2510499954223633	0.0002658665180206299	3	045
522	204.40025329589844	66.01419830322266	1.0	209.59652709960938	135.2838592529297	0.9990602731704712	648.4354248046875	298.0008544921875	0.000920027494430542	173.72586059570312	4.193615913391113	0.0003096163272857666	3	045
523	207.14022827148438	59.13873291015625	0.9999131560325623	201.41477966308594	106.40444946289062	0.9997736811637878	208.0421142578125	55.62355041503906	0.00017890334129333496	203.17564392089844	108.912353515625	0.00010928511619567871	3	045
524	208.11138916015625	59.84992980957031	0.9999834299087524	207.82180786132812	106.69593811035156	0.00585976243019104	208.00259399414062	61.15070343017578	0.00017386674880981445	201.0491180419922	67.16819763183594	9.188055992126465e-5	3	045
525	195.49932861328125	5.774297714233398	6.595253944396973e-5	210.9866943359375	100.94743347167969	0.14756295084953308	194.7864532470703	7.274796485900879	0.0001983940601348877	189.39186096191406	5.177659034729004	0.0004146993160247803	3	045
526	210.30880737304688	22.2922420501709	0.9988080263137817	208.62725830078125	21.614776611328125	0.031658679246902466	197.3721923828125	6.69228982925415	0.0011078119277954102	190.65467834472656	4.859023094177246	0.0016424953937530518	3	045
527	211.6515655517578	67.79589080810547	0.9999995827674866	213.98912048339844	7.7029218673706055	0.0008390247821807861	648.4310913085938	301.82952880859375	0.0008026957511901855	212.48776245117188	3.3548049926757812	0.0009358525276184082	3	045
528	212.6903076171875	70.63019561767578	0.9996931552886963	195.4217987060547	4.781742095947266	0.001627415418624878	200.896484375	6.70098876953125	0.000527113676071167	191.21148681640625	3.4396252632141113	0.0007742643356323242	3	045
529	216.0083465576172	79.79817962646484	0.9986327290534973	205.44815063476562	4.185105800628662	0.0005795061588287354	647.7064208984375	303.0269775390625	0.0008018314838409424	201.32562255859375	2.068382740020752	0.000302731990814209	3	045
530	215.79342651367188	76.55982208251953	1.0	235.81787109375	77.301025390625	0.23569971323013306	205.8294677734375	5.896988868713379	7.340312004089355e-5	200.7576446533203	1.8808307647705078	0.00020772218704223633	3	045
531	216.657470703125	79.48065185546875	1.0	206.4076385498047	2.6457200050354004	0.000825047492980957	206.59828186035156	4.17572021484375	0.00015273690223693848	216.87994384765625	0.19167685508728027	0.0002511739730834961	3	045
532	213.61436462402344	95.1067123413086	0.999996542930603	214.4743194580078	97.40373229980469	0.17813187837600708	204.98097229003906	4.745479106903076	0.0001850724220275879	217.012939453125	2.6907172203063965	0.0001640915870666504	3	045
533	202.92970275878906	115.44674682617188	1.0	246.27850341796875	64.08760070800781	1.0	649.90283203125	172.4140625	0.00035387277603149414	242.774169921875	56.000144958496094	0.0003063380718231201	3	045
534	187.6383514404297	127.53516387939453	1.0	254.9915008544922	57.454097747802734	1.0	649.4790649414062	158.05152893066406	0.0005637705326080322	202.5368194580078	3.2537002563476562	0.0002511441707611084	3	045
535	174.7613525390625	140.2046356201172	1.0	252.59170532226562	68.59573364257812	0.9999998807907104	649.923828125	170.23849487304688	0.0008091628551483154	211.80491638183594	2.5834946632385254	0.0011103451251983643	3	045
536	164.38949584960938	151.80206298828125	1.0	255.12086486816406	78.2348861694336	1.0	647.7782592773438	287.3797607421875	0.0003077089786529541	232.71450805664062	2.2351479530334473	7.918477058410645e-5	3	045
537	154.81918334960938	162.74302673339844	1.0	243.62501525878906	83.58793640136719	1.0	647.208984375	304.5517272949219	0.0024434924125671387	161.75474548339844	167.21633911132812	2.5570392608642578e-5	3	045
538	147.47923278808594	171.88897705078125	1.0	236.84519958496094	92.0980224609375	1.0	649.6586303710938	170.30250549316406	0.0008249282836914062	236.72286987304688	92.41564178466797	0.00020688772201538086	3	045
539	141.60682678222656	178.8118133544922	1.0	230.58665466308594	99.1954574584961	1.0	648.6924438476562	299.72119140625	0.0002027451992034912	225.318603515625	99.04841613769531	4.51207160949707e-5	3	045
540	134.62461853027344	190.3833465576172	1.0	222.34149169921875	110.20366668701172	1.0	140.1733856201172	192.06068420410156	0.0001316070556640625	223.298095703125	110.07855987548828	7.197260856628418e-5	3	045
541	118.5162124633789	212.55227661132812	0.9995867013931274	206.89857482910156	129.08721923828125	1.0	212.4678955078125	128.91018676757812	0.00013080239295959473	208.8771209716797	132.1355743408203	9.179115295410156e-5	3	045
542	100.6942367553711	226.65504455566406	0.9999999403953552	201.66343688964844	129.99493408203125	1.0	649.6839599609375	168.99623107910156	0.0004226863384246826	111.05481719970703	229.55702209472656	6.812810897827148e-5	3	045
543	88.96168518066406	238.4967498779297	1.0	189.50360107421875	136.8884735107422	1.0	647.8499145507812	300.9923095703125	0.0009979307651519775	192.08982849121094	139.91921997070312	0.00014710426330566406	3	045
544	79.2804183959961	245.27626037597656	1.0	180.2781219482422	144.50045776367188	1.0	648.3120727539062	284.46661376953125	7.668137550354004e-5	179.02536010742188	154.14309692382812	0.00012814998626708984	3	045
545	73.27214050292969	250.11404418945312	1.0	174.52345275878906	154.05809020996094	1.0	74.38981628417969	252.22117614746094	0.0002105236053466797	176.0404815673828	158.78463745117188	0.00030669569969177246	3	045
