# Supplementary material for: An automated feeding system for the African killifish reveals the impact of diet on lifespan and allows scalable assessment of associative learning
Source: eLife. 2022 Nov 10;11:e69008. doi: 10.7554/eLife.69008 (PMC9788828; doi:10.7554/eLife.69008)
Supplement: Figure 6—source data 2. [file elife-69008-fig6-data2.zip › Training Trajectories/t7_REC016DLC_resnet50_TrainAllTheThingsJun28shuffle1_1030000.csv]

bodyparts_coords	fishhead_x	fishhead_y	fishhead_likelihood	fishtail_x	fishtail_y	fishtail_likelihood	redlight_x	redlight_y	redlight_likelihood	fooddrop_x	fooddrop_y	fooddrop_likelihood	fishnum	recordingnum
0	104.24884796142578	276.90777587890625	0.9999996423721313	644.001953125	479.44183349609375	0.003275275230407715	645.4905395507812	480.51287841796875	0.020280063152313232	91.70394897460938	275.8699035644531	0.00019806623458862305	7	016
1	104.14054107666016	277.5886535644531	0.99970543384552	644.0029907226562	479.62969970703125	0.0026886463165283203	645.3756713867188	481.0459289550781	0.013808459043502808	92.9807357788086	275.3216552734375	0.00019094347953796387	7	016
2	103.95553588867188	276.9107360839844	0.987111508846283	644.0858154296875	479.5870666503906	0.0024068355560302734	645.5008544921875	480.8205871582031	0.01690155267715454	641.9557495117188	479.9472961425781	2.2113323211669922e-5	7	016
3	104.68046569824219	277.8573303222656	0.9991371631622314	77.36492919921875	232.26303100585938	0.016100704669952393	645.4757690429688	480.8670959472656	0.015907853841781616	94.30543518066406	276.3824157714844	0.00018009543418884277	7	016
4	127.43927001953125	275.33349609375	0.000679701566696167	118.92428588867188	274.2959289550781	0.9999967813491821	645.4064331054688	480.8619689941406	0.01615944504737854	116.55152893066406	274.2216491699219	0.0006571412086486816	7	016
5	129.65211486816406	275.9507751464844	0.40530407428741455	82.21232604980469	243.31869506835938	0.999999463558197	645.4082641601562	480.82867431640625	0.016869038343429565	127.89356231689453	276.70458984375	0.0005727112293243408	7	016
6	138.75457763671875	278.6329040527344	0.9879117012023926	141.58277893066406	278.0307922363281	0.0717276930809021	645.4874267578125	480.72760009765625	0.015531480312347412	125.02557373046875	277.8065185546875	6.61611557006836e-5	7	016
7	147.02960205078125	281.9477233886719	0.34554654359817505	102.63801574707031	254.8446502685547	0.9999997615814209	529.5379028320312	206.9884033203125	1.0	528.4990234375	209.4158172607422	0.0007194280624389648	7	016
8	157.98806762695312	284.957763671875	0.3342774212360382	157.10337829589844	285.9089050292969	0.27204954624176025	529.9071655273438	207.77696228027344	1.0	528.6466064453125	209.8988494873047	0.0006681680679321289	7	016
9	164.9344940185547	291.8137512207031	0.011497586965560913	168.09072875976562	290.6907653808594	0.9996498823165894	530.2188720703125	207.280517578125	1.0	125.30734252929688	259.93853759765625	0.00047084689140319824	7	016
10	179.28076171875	298.55767822265625	0.9114947319030762	142.5788116455078	266.7264404296875	0.9999999403953552	529.966064453125	206.83721923828125	1.0	529.4596557617188	209.1766815185547	0.0002492964267730713	7	016
11	185.0384521484375	302.828857421875	0.6732281446456909	152.97315979003906	273.5655822753906	1.0	530.33251953125	207.37600708007812	1.0	529.4698486328125	209.79576110839844	0.000642627477645874	7	016
12	194.1656494140625	309.6103515625	0.884678065776825	163.7752685546875	280.0223083496094	0.9999999403953552	529.5258178710938	207.61184692382812	1.0	528.6417236328125	209.54483032226562	0.0005987584590911865	7	016
13	202.00660705566406	319.7096862792969	0.7622459530830383	173.37057495117188	288.01873779296875	0.9999998807907104	529.8056640625	207.67941284179688	1.0	204.04147338867188	318.8576965332031	0.0007000565528869629	7	016
14	205.48239135742188	323.0791015625	0.8922401070594788	174.77005004882812	288.0948791503906	1.0	530.1732177734375	207.20574951171875	1.0	529.1073608398438	209.64430236816406	0.0006959736347198486	7	016
15	209.08172607421875	326.8648376464844	0.9960927963256836	175.4822998046875	290.827880859375	1.0	530.4103393554688	207.55630493164062	1.0	529.6893310546875	209.87088012695312	0.0005562305450439453	7	016
16	210.37847900390625	327.8438720703125	0.1235283613204956	176.8952178955078	291.9554443359375	1.0	530.0859375	208.0040740966797	1.0	528.747314453125	209.95089721679688	0.0006264448165893555	7	016
17	202.46717834472656	338.9664611816406	0.979870080947876	197.50973510742188	301.49114990234375	0.9962064027786255	530.096923828125	207.18470764160156	1.0	529.311767578125	209.09286499023438	0.0004196465015411377	7	016
18	193.0011749267578	338.4894104003906	1.0	208.54217529296875	308.1647644042969	0.9999566078186035	529.01953125	207.65048217773438	1.0	528.1950073242188	209.32936096191406	0.0007415413856506348	7	016
19	180.4853515625	336.66937255859375	1.0	212.20516967773438	317.0002746582031	1.0	529.62890625	207.9427947998047	1.0	528.583740234375	209.85610961914062	0.0005626976490020752	7	016
20	165.72433471679688	342.0710754394531	1.0	206.26487731933594	319.9807434082031	1.0	530.2136840820312	208.03768920898438	1.0	529.4404296875	210.28794860839844	0.0006465911865234375	7	016
21	154.0814208984375	343.852294921875	1.0	194.62278747558594	321.7566223144531	1.0	530.9539184570312	207.07664489746094	1.0	529.8589477539062	209.28128051757812	0.0004945099353790283	7	016
22	141.8397216796875	339.29571533203125	0.9920775294303894	192.15074157714844	321.64373779296875	1.0	529.695068359375	207.7156219482422	1.0	529.552734375	210.35968017578125	0.0005268752574920654	7	016
23	120.67510223388672	342.4749755859375	0.27411243319511414	187.78158569335938	324.0989990234375	1.0	529.3290405273438	208.01463317871094	1.0	528.1885375976562	210.3668670654297	0.0007154643535614014	7	016
24	114.21361541748047	343.0456848144531	0.9999972581863403	173.3255615234375	317.8122253417969	0.9999998807907104	529.5054321289062	207.44577026367188	1.0	529.1895141601562	209.57240295410156	0.0005148351192474365	7	016
25	111.24347686767578	342.03778076171875	1.0	170.32923889160156	316.2655029296875	1.0	529.9968872070312	207.65707397460938	1.0	170.12928771972656	317.8226013183594	0.0013342499732971191	7	016
26	110.1948471069336	341.86859130859375	1.0	163.2510528564453	318.37384033203125	1.0	528.8145751953125	208.14889526367188	1.0	161.9485626220703	318.13128662109375	0.0008945465087890625	7	016
27	110.18069458007812	342.4486389160156	1.0	158.39889526367188	316.8846435546875	1.0	529.512451171875	207.13504028320312	1.0	157.279296875	317.09552001953125	0.0011244118213653564	7	016
28	114.50416564941406	339.3355712890625	1.0	143.56924438476562	316.3990783691406	1.0	529.7299194335938	207.4297332763672	1.0	529.2462768554688	209.3424835205078	0.0004885494709014893	7	016
29	116.70785522460938	335.6918640136719	0.9999998807907104	137.90087890625	320.5562438964844	1.0	530.4300537109375	206.821044921875	1.0	529.7360229492188	209.45892333984375	0.0003809034824371338	7	016
30	530.8413696289062	212.93988037109375	0.00014695525169372559	644.3460083007812	479.4515380859375	0.0016324520111083984	529.7356567382812	207.9572296142578	1.0	527.9497680664062	209.6998291015625	0.0009327232837677002	7	016
31	120.43789672851562	323.2120056152344	0.00012359023094177246	120.12165069580078	320.3178405761719	0.9999824166297913	530.1915893554688	207.49072265625	1.0	528.5507202148438	209.63934326171875	0.0006479918956756592	7	016
32	143.0853271484375	336.1583251953125	0.00017979741096496582	118.1144790649414	322.0353088378906	0.9999998807907104	529.54150390625	207.50140380859375	1.0	528.6666870117188	209.25990295410156	0.0009008646011352539	7	016
33	159.17739868164062	323.3622131347656	0.9928687810897827	121.5139389038086	335.6082763671875	0.9149092435836792	529.2611694335938	207.47422790527344	1.0	528.7910766601562	209.548828125	0.00041115283966064453	7	016
34	164.5412139892578	313.3232727050781	1.0	125.73405456542969	335.77508544921875	0.12999263405799866	530.1536865234375	206.8968505859375	1.0	529.73828125	208.77439880371094	0.0005010068416595459	7	016
35	167.35110473632812	302.9689636230469	1.0	130.95899963378906	342.9384765625	0.0773693323135376	529.636474609375	207.27822875976562	1.0	528.4570922851562	209.37335205078125	0.0006200671195983887	7	016
36	168.2071075439453	294.5596618652344	1.0	131.92465209960938	350.7654724121094	0.9999409914016724	530.0751953125	207.32754516601562	1.0	529.6282348632812	209.55856323242188	0.00034350156784057617	7	016
37	167.4888458251953	286.5918884277344	1.0	134.0167694091797	349.196044921875	0.07358399033546448	530.3306274414062	206.98001098632812	1.0	529.1290283203125	208.91592407226562	0.00035068392753601074	7	016
38	163.61846923828125	273.17022705078125	0.9999998807907104	165.47999572753906	274.75531005859375	0.05658864974975586	529.9369506835938	207.43887329101562	1.0	528.9755249023438	209.4405975341797	0.0006419718265533447	7	016
39	156.2696075439453	261.7996520996094	0.6904913783073425	155.5487060546875	262.2825622558594	0.9999732971191406	529.3200073242188	207.8923797607422	1.0	528.1596069335938	209.44635009765625	0.0006226003170013428	7	016
40	151.93727111816406	257.3990783691406	0.9956037402153015	151.7974090576172	258.8027648925781	0.9993562698364258	529.3652954101562	207.55380249023438	1.0	528.8026733398438	209.25985717773438	0.0003355443477630615	7	016
41	148.06256103515625	251.7383575439453	0.9999998807907104	152.77464294433594	305.6466979980469	0.04042664170265198	529.8240966796875	207.16671752929688	1.0	529.0283203125	208.74652099609375	0.00023794174194335938	7	016
42	148.31939697265625	248.03521728515625	1.0	644.379638671875	479.3247985839844	0.0014570355415344238	529.3643188476562	207.7084197998047	1.0	528.3860473632812	210.0003662109375	0.0009165406227111816	7	016
43	147.22779846191406	245.75596618652344	0.9999960660934448	151.2006378173828	305.9913635253906	0.30878812074661255	529.7166748046875	206.5782928466797	1.0	529.4833374023438	209.1168975830078	0.0003921091556549072	7	016
44	153.82667541503906	306.3259582519531	0.9999840259552002	143.1992950439453	246.9178924560547	0.999488353729248	529.903564453125	207.0977783203125	1.0	528.73779296875	209.305419921875	0.0006104707717895508	7	016
45	123.00711822509766	246.45716857910156	0.0007183551788330078	121.51622772216797	248.9947509765625	0.9997525215148926	529.0853881835938	207.1185302734375	1.0	528.1992797851562	209.58216857910156	0.0007213354110717773	7	016
46	96.6727066040039	240.47080993652344	0.9999972581863403	153.30258178710938	270.8179016113281	0.9870128631591797	530.4384765625	207.70384216308594	1.0	529.4931030273438	209.24293518066406	0.0003019273281097412	7	016
47	83.14008331298828	236.8811798095703	1.0	139.90347290039062	261.9754943847656	0.9999994039535522	530.3694458007812	207.5587615966797	1.0	528.4166870117188	210.1600341796875	0.0005868077278137207	7	016
48	79.25833892822266	237.3395233154297	0.9999999403953552	136.97972106933594	261.6316223144531	0.9999998807907104	529.582763671875	207.9687042236328	1.0	528.0259399414062	209.8186492919922	0.0006579160690307617	7	016
49	73.8980941772461	236.73060607910156	1.0	127.4725341796875	260.21966552734375	1.0	529.7095947265625	207.56903076171875	1.0	528.7399291992188	209.7589111328125	0.0006130039691925049	7	016
50	70.02125549316406	236.84454345703125	1.0	124.43561553955078	266.1195983886719	0.9999523162841797	530.0505981445312	207.49111938476562	1.0	124.99370574951172	269.3124694824219	0.0009890198707580566	7	016
51	70.45990753173828	237.90113830566406	1.0	119.99759674072266	265.14154052734375	0.9999915361404419	530.0482788085938	207.79037475585938	1.0	528.2800903320312	209.9564666748047	0.0005428194999694824	7	016
52	66.84354400634766	239.65704345703125	1.0	113.96424865722656	266.458740234375	1.0	530.1956787109375	207.63702392578125	1.0	115.19852447509766	269.0888671875	0.0028333067893981934	7	016
53	63.759056091308594	241.65365600585938	1.0	101.90872192382812	259.5119934082031	0.003257542848587036	530.12255859375	207.45286560058594	1.0	528.6318359375	209.74876403808594	0.0006257295608520508	7	016
54	67.5424575805664	240.99282836914062	1.0	100.21009826660156	261.0494079589844	0.9999927878379822	529.4138793945312	207.02159118652344	1.0	528.970703125	209.56825256347656	0.000324934720993042	7	016
55	73.77738189697266	241.3022003173828	0.9988057017326355	83.80741119384766	260.1023254394531	0.5953737497329712	528.9801025390625	207.6595916748047	1.0	528.121826171875	209.99818420410156	0.0005924701690673828	7	016
56	2.8766725063323975	244.78565979003906	0.12552595138549805	644.0057983398438	479.5361328125	0.0030807852745056152	530.3710327148438	207.47027587890625	1.0	529.2249755859375	209.6185302734375	0.0004057884216308594	7	016
57	5.193530559539795	246.245361328125	0.8274133205413818	643.8995971679688	479.81243896484375	0.0037384629249572754	530.8272094726562	207.1573486328125	1.0	529.8939208984375	209.37890625	0.0005061328411102295	7	016
58	2.0507261753082275	260.33905029296875	0.002223372459411621	3.17144513130188	255.2113800048828	0.0073416829109191895	529.9342041015625	207.51736450195312	1.0	529.22119140625	209.7313995361328	0.0004610419273376465	7	016
59	2.28831148147583	251.00389099121094	0.0013927221298217773	2.733445882797241	255.61204528808594	0.004669278860092163	530.019775390625	208.05873107910156	1.0	528.8073120117188	210.0209197998047	0.000541388988494873	7	016
60	3.5275967121124268	260.88311767578125	0.00034365057945251465	643.9098510742188	479.62481689453125	0.0030293166637420654	529.913330078125	208.27296447753906	1.0	528.9601440429688	210.41929626464844	0.0004943013191223145	7	016
61	72.56340026855469	247.46307373046875	0.001759856939315796	643.9251098632812	479.75299072265625	0.002680838108062744	529.0117797851562	207.05760192871094	1.0	528.7186279296875	208.87380981445312	0.0007704198360443115	7	016
62	1.9442057609558105	263.3433837890625	0.0009333491325378418	644.0711669921875	479.4100036621094	0.0029532313346862793	529.7711791992188	207.36508178710938	1.0	528.9913940429688	209.78390502929688	0.00048783421516418457	7	016
63	1.0535480976104736	266.2072448730469	0.00030991435050964355	76.5962142944336	245.36285400390625	0.1524488627910614	528.7267456054688	207.26695251464844	1.0	528.7294921875	209.39578247070312	0.0005748271942138672	7	016
64	71.98017883300781	247.13363647460938	0.003558248281478882	78.5827865600586	245.88023376464844	0.999947190284729	530.0693969726562	207.72622680664062	1.0	529.3356323242188	209.96298217773438	0.00043264031410217285	7	016
65	69.72697448730469	242.22341918945312	0.0005202889442443848	643.9942016601562	479.8116455078125	0.002532660961151123	529.44970703125	207.2510528564453	1.0	528.7635498046875	209.14479064941406	0.0006447136402130127	7	016
66	68.3739242553711	243.4188232421875	0.726377010345459	79.77120208740234	248.63047790527344	0.22631675004959106	529.6669921875	207.91995239257812	1.0	528.3842163085938	210.1481475830078	0.0006643831729888916	7	016
67	67.8033676147461	244.53443908691406	0.9995393753051758	85.03456115722656	252.710693359375	0.9998894333839417	530.1127319335938	207.29251098632812	1.0	88.40047454833984	253.68399047851562	0.0017136931419372559	7	016
68	2.860182762145996	260.2767028808594	0.0008408129215240479	644.2162475585938	479.3179931640625	0.002345144748687744	528.84423828125	207.30747985839844	1.0	528.2415161132812	209.74647521972656	0.000535815954208374	7	016
69	84.36708068847656	262.7652587890625	0.00020322203636169434	644.08349609375	479.6256408691406	0.002283036708831787	528.939208984375	207.4713134765625	1.0	528.2733764648438	209.5399932861328	0.00073966383934021	7	016
70	10.441122055053711	279.61993408203125	0.00023731589317321777	9.376011848449707	281.3403625488281	0.13422968983650208	529.7100219726562	207.50186157226562	1.0	528.348876953125	209.72662353515625	0.00074729323387146	7	016
71	17.68630027770996	278.3515930175781	0.8521178960800171	16.766632080078125	280.2158203125	0.9066896438598633	529.3408813476562	207.04360961914062	1.0	4.680505275726318	270.724609375	0.0006996393203735352	7	016
72	67.98760986328125	278.2598876953125	0.9999996423721313	76.17859649658203	235.1838836669922	0.6736109256744385	529.921875	207.26092529296875	1.0	529.177001953125	208.8326873779297	0.0005452632904052734	7	016
73	65.90209197998047	283.88836669921875	0.9983137845993042	644.0697631835938	479.40771484375	0.0029336214065551758	529.0341186523438	207.8377685546875	1.0	528.1009521484375	209.85626220703125	0.0009971261024475098	7	016
74	32.58677291870117	288.9545593261719	0.9190323352813721	644.0430297851562	479.74847412109375	0.002267509698867798	529.5869140625	207.67422485351562	1.0	26.56147003173828	278.9620056152344	0.0006856620311737061	7	016
75	36.43479919433594	290.5096740722656	0.14447039365768433	644.1453247070312	479.52203369140625	0.0024577081203460693	530.3688354492188	207.32659912109375	1.0	528.7418212890625	209.59600830078125	0.00039565563201904297	7	016
76	44.475685119628906	289.9671630859375	0.0003312826156616211	644.0042114257812	479.54290771484375	0.0033491551876068115	529.80078125	207.2280731201172	1.0	529.130126953125	208.8832550048828	0.0005702078342437744	7	016
77	49.0683708190918	287.20123291015625	0.9999997615814209	69.58197021484375	240.04843139648438	0.16546973586082458	529.19775390625	207.3800506591797	1.0	527.89990234375	209.6802520751953	0.0010263621807098389	7	016
78	47.3838996887207	288.3677673339844	1.0	74.5659408569336	237.76925659179688	0.9997572898864746	529.4234008789062	207.48904418945312	1.0	528.7752685546875	209.84695434570312	0.00046178698539733887	7	016
79	48.36588668823242	289.5541076660156	1.0	72.29132080078125	240.24447631835938	0.9999767541885376	530.8328857421875	207.35044860839844	1.0	529.6305541992188	209.3206787109375	0.0004673004150390625	7	016
80	48.130428314208984	288.0946960449219	1.0	66.41030883789062	240.51138305664062	0.026536017656326294	530.0836181640625	207.2208251953125	1.0	43.83635330200195	279.4171142578125	0.0006613433361053467	7	016
81	47.32341384887695	287.4939270019531	1.0	643.869384765625	479.6405029296875	0.0041596293449401855	529.4227905273438	207.4231414794922	1.0	42.39190673828125	279.58148193359375	0.001809537410736084	7	016
82	44.37092971801758	288.7945556640625	1.0	644.0857543945312	479.5443420410156	0.0025904476642608643	530.0693969726562	207.96202087402344	1.0	528.7042236328125	209.86891174316406	0.001093745231628418	7	016
83	44.043556213378906	287.33355712890625	1.0	68.85808563232422	248.256591796875	0.9996224641799927	530.3452758789062	207.39407348632812	1.0	42.51767349243164	276.864990234375	0.004170835018157959	7	016
84	44.253326416015625	279.3768005371094	1.0	76.60626983642578	240.5237274169922	0.9999996423721313	529.4542846679688	207.00083923339844	1.0	528.5970458984375	208.5911102294922	0.0005375444889068604	7	016
85	39.85896301269531	279.0650634765625	1.0	74.34859466552734	248.1125946044922	0.9989645481109619	530.1917114257812	207.60169982910156	1.0	528.488525390625	209.6393585205078	0.00045740604400634766	7	016
86	67.22480773925781	261.49578857421875	0.0009891092777252197	73.46742248535156	262.6213073730469	1.0	530.1680908203125	207.69679260253906	1.0	529.3070678710938	209.4409942626953	0.0003133416175842285	7	016
87	38.02769470214844	242.31837463378906	0.9999997615814209	71.75102996826172	264.121826171875	1.0	529.8028564453125	207.6140594482422	1.0	528.932861328125	209.59727478027344	0.0005839169025421143	7	016
88	37.152984619140625	239.26051330566406	0.9999977946281433	67.84359741210938	260.2124328613281	1.0	529.8819580078125	207.24679565429688	1.0	529.0563354492188	209.27565002441406	0.00028836727142333984	7	016
89	35.5102653503418	239.36070251464844	0.07141375541687012	70.50446319580078	252.29501342773438	1.0	529.8924560546875	207.34083557128906	1.0	70.96375274658203	255.12738037109375	0.0010879039764404297	7	016
90	36.7242546081543	237.4436492919922	0.9982724189758301	72.12464141845703	248.08740234375	0.9999998807907104	530.3867797851562	207.86434936523438	1.0	529.048828125	210.1067352294922	0.0007784366607666016	7	016
91	34.35456085205078	243.64573669433594	1.0	72.14813995361328	238.8251190185547	1.0	530.0459594726562	207.6114501953125	1.0	72.58609771728516	239.87823486328125	0.0006572306156158447	7	016
92	32.84746551513672	245.5050811767578	1.0	68.70536041259766	235.41131591796875	1.0	529.6036987304688	206.60411071777344	1.0	529.0377197265625	208.89361572265625	0.00045052170753479004	7	016
93	32.3800048828125	246.27610778808594	1.0	68.02948760986328	236.7563934326172	1.0	529.6688232421875	207.6127471923828	1.0	528.8245849609375	209.1935272216797	0.0005149245262145996	7	016
94	32.98328399658203	246.63795471191406	1.0	70.05462646484375	235.5263671875	1.0	529.2916870117188	207.2111358642578	1.0	528.6546630859375	209.14952087402344	0.0006032884120941162	7	016
95	32.16035079956055	249.66444396972656	1.0	70.20687866210938	235.84266662597656	1.0	530.6185913085938	207.61807250976562	1.0	529.1266479492188	209.659423828125	0.000443190336227417	7	016
96	29.484867095947266	250.20848083496094	1.0	69.71873474121094	235.5840301513672	1.0	529.6851806640625	207.83895874023438	1.0	528.7448120117188	209.8263702392578	0.0005493760108947754	7	016
97	30.09723663330078	254.2623748779297	1.0	68.91920471191406	237.19924926757812	1.0	530.570068359375	207.7630157470703	1.0	529.9624633789062	210.00234985351562	0.0003871321678161621	7	016
98	23.099689483642578	274.3004150390625	0.9621126651763916	59.49226379394531	234.83233642578125	0.9999999403953552	530.1585693359375	207.71176147460938	1.0	529.4798583984375	209.5111846923828	0.0005911588668823242	7	016
99	51.72038650512695	229.094482421875	0.008547276258468628	55.120399475097656	228.6739501953125	0.9999996423721313	530.3845825195312	207.44215393066406	1.0	528.868896484375	209.63650512695312	0.00046175718307495117	7	016
100	641.769775390625	470.18878173828125	9.459257125854492e-5	644.0450439453125	479.3565368652344	0.003022491931915283	529.8229370117188	208.32064819335938	1.0	528.865478515625	209.59791564941406	0.00048789381980895996	7	016
101	530.4135131835938	212.04754638671875	0.00016894936561584473	643.9938354492188	479.6653747558594	0.0027036070823669434	527.9797973632812	206.74127197265625	1.0	528.4829711914062	208.46405029296875	0.0005928575992584229	7	016
102	531.6162109375	212.005615234375	0.00010517239570617676	644.0982666015625	479.61248779296875	0.0022816061973571777	530.1222534179688	207.1834716796875	1.0	529.5855712890625	208.65887451171875	0.00035303831100463867	7	016
103	626.8748779296875	480.4391174316406	0.00010782480239868164	643.9259643554688	479.4610900878906	0.0035119950771331787	529.6931762695312	207.87220764160156	1.0	528.7692260742188	209.96688842773438	0.0004138052463531494	7	016
104	531.4146728515625	212.86456298828125	0.00010508298873901367	644.07861328125	479.56134033203125	0.0025580227375030518	530.1769409179688	208.1287841796875	1.0	529.0398559570312	209.7233123779297	0.0004760622978210449	7	016
105	530.8765869140625	212.39981079101562	9.950995445251465e-5	643.8800659179688	479.6276550292969	0.0033777356147766113	529.468017578125	207.27162170410156	1.0	528.5902099609375	209.35592651367188	0.0003490149974822998	7	016
106	45.99015808105469	314.4005126953125	0.9999983906745911	49.670127868652344	316.4373474121094	0.056565284729003906	530.4931640625	207.13449096679688	1.0	529.8765258789062	209.71603393554688	0.0003954768180847168	7	016
107	44.32572937011719	316.605224609375	0.999983549118042	48.145469665527344	318.1711730957031	0.26772505044937134	530.4110107421875	207.4567413330078	1.0	37.88508605957031	320.1213073730469	0.001522749662399292	7	016
108	43.049720764160156	319.63336181640625	0.9998455047607422	48.233455657958984	321.1507873535156	0.6459826827049255	530.5172119140625	207.6533660888672	1.0	38.62343215942383	321.88482666015625	0.0008693933486938477	7	016
109	40.08938217163086	318.9461975097656	0.9740599393844604	644.0865478515625	479.62164306640625	0.0023306310176849365	529.9767456054688	207.7094268798828	1.0	529.0057983398438	209.48497009277344	0.000324249267578125	7	016
110	41.13863754272461	313.0750427246094	0.09036603569984436	643.996826171875	479.5774230957031	0.002591073513031006	530.0467529296875	207.4901885986328	1.0	528.715087890625	209.1257781982422	0.0006073415279388428	7	016
111	49.261497497558594	324.7193298339844	0.9901764392852783	644.0067138671875	479.62579345703125	0.0028977394104003906	530.065673828125	207.51629638671875	1.0	528.8043823242188	209.65231323242188	0.000522911548614502	7	016
112	50.196868896484375	327.7393798828125	0.9999820590019226	644.0475463867188	479.6864318847656	0.002287954092025757	529.3050537109375	207.76124572753906	1.0	528.60498046875	209.95565795898438	0.0004093050956726074	7	016
113	50.51432418823242	330.1474609375	1.0	644.026611328125	479.3873596191406	0.0033540427684783936	529.5929565429688	207.2809295654297	1.0	529.0817260742188	209.458251953125	0.0005140304565429688	7	016
114	53.080360412597656	336.8158874511719	1.0	644.0952758789062	479.50213623046875	0.0022660493850708008	529.1819458007812	206.80335998535156	1.0	528.9146728515625	208.02145385742188	0.00047892332077026367	7	016
115	55.49870300292969	339.7095642089844	1.0	644.045166015625	479.45159912109375	0.00287434458732605	529.7672729492188	207.84088134765625	1.0	529.4175415039062	209.54917907714844	0.0004285275936126709	7	016
116	57.629817962646484	338.68231201171875	1.0	643.969970703125	479.5121765136719	0.002792149782180786	530.2391967773438	207.47645568847656	1.0	529.9474487304688	209.62704467773438	0.0003994107246398926	7	016
117	55.93157196044922	332.2837829589844	0.8235812187194824	644.1604614257812	479.4385986328125	0.002506464719772339	530.4277954101562	206.6872100830078	1.0	529.9979858398438	208.478759765625	0.00041991472244262695	7	016
118	55.96711349487305	334.2803955078125	0.0016121864318847656	644.0848388671875	479.5608215332031	0.00242537260055542	529.45068359375	207.34332275390625	1.0	528.72412109375	209.78701782226562	0.0005382299423217773	7	016
119	73.29763793945312	343.3157653808594	0.9986646175384521	644.0260009765625	479.5848083496094	0.00260201096534729	529.7720336914062	207.12844848632812	1.0	529.3175048828125	208.68948364257812	0.0004665255546569824	7	016
120	77.17142486572266	360.24200439453125	0.997539222240448	644.208740234375	479.4248962402344	0.0020104050636291504	529.4596557617188	208.11276245117188	1.0	528.6285400390625	210.511962890625	0.0003965795040130615	7	016
121	78.02687072753906	358.7222900390625	0.9999974966049194	643.9776611328125	479.6650695800781	0.003586322069168091	530.2947387695312	207.2014617919922	1.0	528.9830322265625	209.1678924560547	0.00039005279541015625	7	016
122	78.00859832763672	358.2369384765625	1.0	84.94127655029297	320.4034729003906	0.9999999403953552	530.3324584960938	207.40245056152344	1.0	529.1810913085938	209.36170959472656	0.0003719627857208252	7	016
123	65.4924545288086	358.1522216796875	1.0	94.7290267944336	328.4255065917969	1.0	529.945068359375	207.5117645263672	1.0	528.6006469726562	209.5172119140625	0.0005149245262145996	7	016
124	55.51596450805664	355.48846435546875	0.9177616834640503	95.77345275878906	336.3645324707031	1.0	530.0579223632812	207.72789001464844	1.0	529.4307861328125	210.05078125	0.0005721747875213623	7	016
125	52.177669525146484	359.98565673828125	1.0	91.33135986328125	339.45379638671875	0.9999700784683228	529.8294067382812	207.5278778076172	1.0	529.11083984375	209.34814453125	0.0005947649478912354	7	016
126	48.396427154541016	365.8251953125	1.0	86.04962921142578	339.4328918457031	1.0	529.2836303710938	208.09310913085938	1.0	527.9589233398438	210.32870483398438	0.0010092556476593018	7	016
127	45.60811233520508	366.51531982421875	1.0	83.57726287841797	340.208740234375	1.0	530.3530883789062	207.5528564453125	1.0	529.1264038085938	209.4807586669922	0.0005452334880828857	7	016
128	38.47594451904297	365.44818115234375	1.0	80.61567687988281	339.04034423828125	0.9999998807907104	529.8734130859375	206.86032104492188	1.0	528.4591674804688	208.16172790527344	0.00036409497261047363	7	016
129	37.15760040283203	366.6402893066406	1.0	81.89578247070312	337.8008728027344	1.0	529.9046630859375	207.41075134277344	1.0	528.782470703125	209.26795959472656	0.000433117151260376	7	016
130	36.73727035522461	366.4874572753906	1.0	644.1798095703125	479.51910400390625	0.001922607421875	530.2486572265625	208.14744567871094	1.0	528.9786987304688	209.9323272705078	0.0007315576076507568	7	016
131	35.076812744140625	367.310546875	1.0	36.20307159423828	370.6150207519531	0.00466570258140564	530.09375	207.39012145996094	1.0	528.9241333007812	209.89071655273438	0.0005286633968353271	7	016
132	35.014156341552734	367.4276428222656	1.0	80.11193084716797	336.05877685546875	0.9996675252914429	530.0696411132812	206.5963897705078	1.0	529.2472534179688	208.8212890625	0.0003281235694885254	7	016
133	33.96985626220703	365.25482177734375	1.0	83.60002136230469	333.3212585449219	0.9999999403953552	530.47705078125	207.31309509277344	1.0	529.3712768554688	209.03089904785156	0.0006677210330963135	7	016
134	29.456363677978516	364.6643371582031	1.0	82.59365844726562	335.92529296875	0.9999998807907104	529.1360473632812	207.05418395996094	1.0	6.834240913391113	363.8002624511719	0.000614166259765625	7	016
135	26.33275604248047	362.516357421875	1.0	86.51345825195312	336.71124267578125	0.9999915957450867	530.6064453125	207.56150817871094	1.0	3.3259880542755127	350.8362121582031	0.0008856058120727539	7	016
136	18.645647048950195	361.8946838378906	1.0	644.0675659179688	479.75152587890625	0.002230137586593628	529.8348388671875	207.57107543945312	1.0	1.592768907546997	348.3824462890625	0.0007982552051544189	7	016
137	21.470186233520508	361.6844787597656	0.9999926090240479	644.0836181640625	479.5833740234375	0.002267807722091675	530.0160522460938	207.00460815429688	1.0	2.222691297531128	348.5878601074219	0.0006937682628631592	7	016
138	22.95709228515625	353.3590087890625	0.9999643564224243	644.0941772460938	479.5081787109375	0.002496182918548584	529.7548828125	207.01687622070312	1.0	529.6513671875	209.4215850830078	0.0005662441253662109	7	016
139	16.240766525268555	327.89996337890625	0.999958336353302	60.84607696533203	358.3551940917969	0.9999786615371704	529.8518676757812	207.21951293945312	1.0	529.4031372070312	209.0949249267578	0.0005500316619873047	7	016
140	13.097944259643555	323.260498046875	1.0	54.67039489746094	360.380126953125	0.9508177042007446	529.40185546875	207.77084350585938	1.0	528.538330078125	209.45973205566406	0.00037550926208496094	7	016
141	9.828960418701172	321.0747985839844	0.9999998807907104	51.20101547241211	350.57720947265625	0.9992672204971313	530.4810791015625	207.70037841796875	1.0	528.662109375	209.9508514404297	0.00045371055603027344	7	016
142	16.11118507385254	326.14453125	0.11037367582321167	644.040771484375	479.4555358886719	0.0029064714908599854	530.4306640625	208.05206298828125	1.0	529.0122680664062	209.983154296875	0.0004755854606628418	7	016
143	531.4640502929688	212.4554443359375	0.00012123584747314453	643.968017578125	479.7469177246094	0.0027332603931427	529.9163818359375	207.3350372314453	1.0	529.2412719726562	209.17356872558594	0.0005902945995330811	7	016
144	45.029754638671875	323.6085205078125	0.0003618597984313965	644.0628051757812	479.3937072753906	0.0028506219387054443	530.3087768554688	207.56988525390625	1.0	528.8377685546875	209.59117126464844	0.0003122091293334961	7	016
145	531.5653686523438	212.15777587890625	9.247660636901855e-5	644.0818481445312	479.5886535644531	0.002562969923019409	529.8145141601562	207.08868408203125	1.0	529.5135498046875	208.33694458007812	0.0002684295177459717	7	016
146	626.8403930664062	480.3327941894531	9.691715240478516e-5	644.013427734375	479.4216613769531	0.0030368268489837646	530.0885009765625	207.27256774902344	1.0	529.413818359375	209.47862243652344	0.0004769265651702881	7	016
147	531.2164306640625	212.5915985107422	0.00010102987289428711	644.0455932617188	479.59564208984375	0.002510577440261841	529.6526489257812	207.44985961914062	1.0	529.1887817382812	209.5961456298828	0.0004177987575531006	7	016
148	21.26581382751465	320.3339538574219	0.3333317041397095	38.73490524291992	353.530029296875	0.005194127559661865	529.8206176757812	206.853759765625	1.0	529.538818359375	208.78585815429688	0.0003389120101928711	7	016
149	14.236339569091797	310.1622009277344	0.8807929158210754	43.56151580810547	345.85260009765625	0.9211828708648682	530.0381469726562	207.34335327148438	1.0	0.8690855503082275	302.0495910644531	0.0005584955215454102	7	016
150	16.879064559936523	309.59210205078125	1.0	60.07160568237305	335.8028564453125	0.9194089770317078	530.0834350585938	207.6916961669922	1.0	528.8147583007812	209.92840576171875	0.0005775094032287598	7	016
151	17.541730880737305	312.95733642578125	1.0	643.9995727539062	479.552001953125	0.0033182501792907715	529.6168212890625	207.27285766601562	1.0	0.36324429512023926	300.4324035644531	0.0010418891906738281	7	016
152	15.617773056030273	310.4920349121094	1.0	644.1168823242188	479.3370666503906	0.0026285946369171143	529.6528930664062	207.39114379882812	1.0	528.844970703125	209.66685485839844	0.0005726814270019531	7	016
153	13.720796585083008	309.842529296875	1.0	68.27996826171875	309.0896301269531	1.0	529.9152221679688	207.41258239746094	1.0	528.859375	209.39910888671875	0.0005978941917419434	7	016
154	13.301755905151367	310.6309814453125	1.0	47.8710823059082	302.89776611328125	0.9994245767593384	529.0176391601562	207.83518981933594	1.0	527.9110107421875	209.1062469482422	0.00047594308853149414	7	016
155	8.168180465698242	309.8938903808594	1.0	43.45645523071289	303.2820739746094	0.6269894242286682	530.1245727539062	207.61599731445312	1.0	529.443115234375	209.18838500976562	0.0006980001926422119	7	016
156	8.807085037231445	316.5354309082031	1.0	39.161346435546875	301.9097900390625	0.9997530579566956	529.5354614257812	207.85337829589844	1.0	528.9055786132812	209.9108428955078	0.0004686415195465088	7	016
157	3.3036043643951416	316.1417236328125	0.9622736573219299	41.72536087036133	307.1749572753906	0.9999992847442627	530.1144409179688	207.15985107421875	1.0	528.9630737304688	209.0894317626953	0.00042182207107543945	7	016
158	4.759464263916016	323.25909423828125	0.01411736011505127	41.008304595947266	315.165771484375	0.9978271722793579	530.0572509765625	207.08120727539062	1.0	529.0238037109375	209.21163940429688	0.0004999637603759766	7	016
159	44.08799362182617	320.6712951660156	0.0005906522274017334	45.92076110839844	318.64337158203125	0.7569517493247986	530.144287109375	207.06146240234375	1.0	529.4151611328125	209.01986694335938	0.0004937052726745605	7	016
160	531.3027954101562	212.67137145996094	9.059906005859375e-5	644.1141357421875	479.4845275878906	0.0024164915084838867	529.7515258789062	207.32040405273438	1.0	528.8186645507812	209.90423583984375	0.0006475448608398438	7	016
161	531.3861083984375	212.76194763183594	8.419156074523926e-5	47.4591178894043	327.2216796875	0.008310049772262573	529.9887084960938	207.587646484375	1.0	528.7484130859375	209.93756103515625	0.0005082786083221436	7	016
162	6.021106243133545	326.8956298828125	8.934736251831055e-5	44.36033248901367	324.8026123046875	0.9521030187606812	530.2067260742188	207.4123992919922	1.0	529.7346801757812	209.4798583984375	0.0006585121154785156	7	016
163	531.1085815429688	212.82473754882812	8.493661880493164e-5	643.9338989257812	479.7098693847656	0.002466350793838501	529.7085571289062	207.56961059570312	1.0	528.9234619140625	209.97048950195312	0.000666201114654541	7	016
164	531.3350219726562	212.26454162597656	0.00011938810348510742	644.1527709960938	479.6079406738281	0.0018890798091888428	530.1266479492188	207.11441040039062	1.0	528.9745483398438	209.2483367919922	0.0004140138626098633	7	016
165	531.4569091796875	212.45668029785156	8.663535118103027e-5	644.0263671875	479.538818359375	0.002598196268081665	530.2915649414062	207.24746704101562	1.0	529.05419921875	209.26763916015625	0.0005067884922027588	7	016
166	531.1016235351562	212.4250946044922	0.00013974308967590332	644.136474609375	479.60113525390625	0.0020363032817840576	529.3362426757812	207.37086486816406	1.0	528.77685546875	209.23434448242188	0.0006632208824157715	7	016
167	531.2042846679688	212.34173583984375	0.00011980533599853516	28.293140411376953	327.86785888671875	0.014900267124176025	529.834228515625	207.4136962890625	1.0	528.87744140625	209.4033660888672	0.0005701184272766113	7	016
168	531.7106323242188	212.27597045898438	9.542703628540039e-5	644.0955200195312	479.4923400878906	0.0024310648441314697	530.0429077148438	207.44908142089844	1.0	529.6171264648438	208.9194793701172	0.00032213330268859863	7	016
169	531.1737670898438	212.50048828125	0.00011467933654785156	644.0413818359375	479.44915771484375	0.0028631091117858887	530.0379028320312	207.2710723876953	1.0	528.840576171875	209.73660278320312	0.0007436275482177734	7	016
170	531.1173095703125	212.6462860107422	0.00010153651237487793	644.1995849609375	479.5953369140625	0.0017129480838775635	529.672119140625	207.5572509765625	1.0	528.8145141601562	209.5728759765625	0.0005120337009429932	7	016
171	531.2918701171875	212.72784423828125	0.00012829899787902832	643.9310913085938	479.3435974121094	0.0035126805305480957	529.4114990234375	207.47291564941406	1.0	529.2142944335938	209.08998107910156	0.0005688667297363281	7	016
172	531.5494384765625	212.68106079101562	8.347630500793457e-5	644.027099609375	479.7400207519531	0.00234338641166687	530.1002197265625	207.3372802734375	1.0	529.485595703125	209.49627685546875	0.0004203915596008301	7	016
173	531.4395141601562	212.80462646484375	7.808208465576172e-5	643.900146484375	479.79864501953125	0.003408193588256836	530.3287353515625	207.87136840820312	1.0	528.8829345703125	210.21859741210938	0.00048482418060302734	7	016
174	3.669926643371582	324.1227722167969	0.0003369152545928955	644.0390014648438	479.4438171386719	0.003236442804336548	530.207763671875	207.70936584472656	1.0	529.9017333984375	210.06373596191406	0.0005231201648712158	7	016
175	2.4365296363830566	364.1322937011719	0.00034561753273010254	3.1617255210876465	310.0388488769531	0.06720340251922607	529.6459350585938	207.65321350097656	1.0	528.3938598632812	209.3168487548828	0.000456005334854126	7	016
176	4.051314830780029	364.50653076171875	0.0004978775978088379	644.152587890625	479.34619140625	0.0022787749767303467	530.1290893554688	207.5889434814453	1.0	528.784912109375	209.2828826904297	0.0005460679531097412	7	016
177	530.7066040039062	212.7307891845703	0.00014725327491760254	643.9818115234375	479.489990234375	0.0028086304664611816	529.0570678710938	207.6038055419922	1.0	528.4259643554688	209.78213500976562	0.0008052587509155273	7	016
178	531.1597290039062	212.58306884765625	8.407235145568848e-5	644.2409057617188	479.5681457519531	0.0017671585083007812	530.0814208984375	207.67108154296875	1.0	528.7477416992188	209.8003692626953	0.00042742490768432617	7	016
179	6.182956695556641	323.15179443359375	0.0004100203514099121	17.646318435668945	312.564697265625	0.9999953508377075	529.9031982421875	208.0070037841797	1.0	528.4883422851562	210.15139770507812	0.0005748867988586426	7	016
180	626.8672485351562	480.186767578125	0.00010317564010620117	644.0397338867188	479.3571472167969	0.0035200417041778564	529.7628784179688	207.6617431640625	1.0	528.868896484375	209.57325744628906	0.0004099905490875244	7	016
181	21.009910583496094	344.3035888671875	0.00020334124565124512	643.995849609375	479.49908447265625	0.0028070807456970215	528.4577026367188	208.07723999023438	1.0	528.2261962890625	209.81089782714844	0.0007242262363433838	7	016
182	15.682212829589844	342.8789978027344	0.001362621784210205	16.313953399658203	343.69158935546875	0.9777659177780151	530.3189086914062	207.6895751953125	1.0	4.3151092529296875	336.9459228515625	0.0007625818252563477	7	016
183	6.874358654022217	328.202880859375	0.0014051198959350586	16.52367401123047	339.5147705078125	0.9999999403953552	530.567138671875	207.29867553710938	1.0	7.512339115142822	335.5158996582031	0.0014005005359649658	7	016
184	7.837143421173096	336.2101745605469	0.0027947723865509033	6.914300918579102	333.46044921875	0.9136393070220947	529.0159912109375	207.50347900390625	1.0	2.5258493423461914	338.7565002441406	0.0011493563652038574	7	016
185	7.432849407196045	311.4709777832031	0.2556439936161041	644.0907592773438	479.35125732421875	0.0026429295539855957	529.961181640625	207.1763458251953	1.0	529.4177856445312	208.80177307128906	0.0003155171871185303	7	016
186	531.4602661132812	212.05943298339844	0.00012347102165222168	644.0323486328125	479.50048828125	0.002706378698348999	529.8890380859375	207.2906494140625	1.0	529.4841918945312	208.8497314453125	0.0004455149173736572	7	016
187	531.35546875	212.6471710205078	0.00012686848640441895	643.9200439453125	479.3446350097656	0.003906965255737305	530.076171875	207.68270874023438	1.0	529.517333984375	209.184814453125	0.0005353093147277832	7	016
188	530.8065795898438	213.02743530273438	0.00011298060417175293	644.1016845703125	479.5670166015625	0.0023610591888427734	529.549560546875	207.9797821044922	1.0	528.2264404296875	210.29144287109375	0.0006237030029296875	7	016
189	24.723424911499023	319.1658020019531	0.0008008778095245361	643.9707641601562	479.63690185546875	0.0027259886264801025	529.0147705078125	207.5024871826172	1.0	528.408447265625	208.98239135742188	0.0004487931728363037	7	016
190	531.1727905273438	212.4498291015625	8.317828178405762e-5	644.2168579101562	479.4082336425781	0.001960247755050659	529.9459838867188	207.55482482910156	1.0	528.82763671875	209.9010772705078	0.00042897462844848633	7	016
191	25.400985717773438	307.1716613769531	0.6854703426361084	24.757415771484375	307.21490478515625	0.21685412526130676	529.5906372070312	207.1908416748047	1.0	4.342070579528809	314.76739501953125	0.0003765225410461426	7	016
192	31.04377555847168	318.5623779296875	0.9978206157684326	31.909807205200195	318.2857666015625	0.8478778600692749	530.4635620117188	207.8878631591797	1.0	528.7568359375	209.75863647460938	0.0004507005214691162	7	016
193	36.594512939453125	325.4768371582031	0.002530425786972046	32.96531677246094	327.1156921386719	1.0	530.32373046875	207.11251831054688	1.0	529.0609130859375	209.56883239746094	0.00048044323921203613	7	016
194	34.07080841064453	325.7638244628906	0.01934218406677246	31.45088005065918	327.2433776855469	0.9999998211860657	530.502685546875	207.29837036132812	1.0	528.9962768554688	209.76470947265625	0.0004443526268005371	7	016
195	2.7571420669555664	285.6541442871094	0.6795191764831543	35.5277214050293	313.8475341796875	0.9999985098838806	528.961669921875	207.136962890625	1.0	528.8070678710938	208.6525115966797	0.0004418492317199707	7	016
196	12.213968276977539	294.0672302246094	0.00020560622215270996	644.2349853515625	479.569580078125	0.002080678939819336	530.2579956054688	207.2928009033203	1.0	529.1276245117188	209.40103149414062	0.0005537271499633789	7	016
197	6.093865871429443	310.03125	0.0002938807010650635	29.94209861755371	283.8660888671875	0.9948320388793945	530.013427734375	207.6596221923828	1.0	529.3046264648438	209.24685668945312	0.00047028064727783203	7	016
198	12.629009246826172	324.3028564453125	0.9663378000259399	644.2920532226562	479.5139465332031	0.001488327980041504	530.1414184570312	207.69314575195312	1.0	529.2290649414062	209.43507385253906	0.0003941953182220459	7	016
199	14.8336820602417	325.5830993652344	1.0	39.732303619384766	296.3725280761719	0.004475951194763184	529.7652587890625	207.09750366210938	1.0	529.34033203125	209.2010040283203	0.0007019340991973877	7	016
200	15.743165969848633	327.0746154785156	1.0	42.84706115722656	301.20458984375	0.9896053075790405	529.8069458007812	207.67359924316406	1.0	528.35009765625	209.73716735839844	0.0003890693187713623	7	016
201	21.877300262451172	315.2523193359375	0.0575309693813324	643.9296264648438	479.767333984375	0.002802550792694092	529.6566162109375	207.75146484375	1.0	528.2697143554688	210.08792114257812	0.0006312727928161621	7	016
202	13.534244537353516	304.34588623046875	1.0	47.67033767700195	326.35723876953125	0.5197949409484863	530.4415283203125	206.9882354736328	1.0	2.802292823791504	289.2237243652344	0.0004502236843109131	7	016
203	9.855810165405273	288.3367004394531	1.0	54.170169830322266	325.71734619140625	1.0	529.6552734375	207.775390625	1.0	529.0767211914062	209.99038696289062	0.00033923983573913574	7	016
204	7.2542572021484375	267.78350830078125	0.9999984502792358	4.625411033630371	272.65399169921875	0.002332717180252075	529.9497680664062	208.05140686035156	1.0	0.736640214920044	254.65582275390625	0.0048750340938568115	7	016
205	7.598606586456299	263.38983154296875	1.0	59.763702392578125	311.7524108886719	0.9701725840568542	529.242919921875	207.3450469970703	1.0	-1.7496337890625	251.05615234375	0.00037911534309387207	7	016
206	7.822849750518799	258.18115234375	1.0	644.1237182617188	479.434814453125	0.002297908067703247	530.0343017578125	207.6963653564453	1.0	529.1978759765625	209.84686279296875	0.000731050968170166	7	016
207	5.583845138549805	256.4103088378906	0.9999996423721313	643.9990234375	479.4403381347656	0.003291219472885132	529.4464111328125	207.61984252929688	1.0	528.0234375	209.5994415283203	0.0006760954856872559	7	016
208	6.520877361297607	256.5411071777344	1.0	644.0756225585938	479.5732727050781	0.0022145211696624756	529.35595703125	207.19729614257812	1.0	529.0253295898438	209.23849487304688	0.0006666481494903564	7	016
209	531.5084838867188	212.38861083984375	0.0001093447208404541	12.048439025878906	260.7110595703125	0.284235417842865	530.341552734375	207.35464477539062	1.0	529.2908325195312	209.39279174804688	0.00032785534858703613	7	016
210	5.834314346313477	296.50146484375	0.16496026515960693	58.226993560791016	246.7274627685547	1.0	529.8215942382812	207.74636840820312	1.0	1.2426929473876953	306.3388366699219	0.0012382268905639648	7	016
211	9.996235847473145	304.3879699707031	0.999997615814209	56.102046966552734	248.0518035888672	1.0	529.0795288085938	207.40380859375	1.0	1.3068833351135254	288.55914306640625	0.0006195008754730225	7	016
212	52.21401596069336	282.81158447265625	0.014280229806900024	57.156646728515625	277.9565124511719	0.9999996423721313	529.9359130859375	207.5662841796875	1.0	529.0747680664062	208.91580200195312	0.0006479322910308838	7	016
213	52.258811950683594	308.2337341308594	0.9998328685760498	54.19572830200195	309.20111083984375	0.009806632995605469	529.639404296875	207.93753051757812	1.0	528.2391357421875	209.8724365234375	0.0005627274513244629	7	016
214	23.890050888061523	327.3969421386719	0.44574305415153503	644.1006469726562	479.3828430175781	0.0025905966758728027	529.1328735351562	206.85386657714844	1.0	528.6213989257812	209.32003784179688	0.0005205869674682617	7	016
215	26.60281753540039	319.8502197265625	0.2613917589187622	644.0062866210938	479.7506103515625	0.0026745200157165527	529.6370849609375	206.7299041748047	1.0	528.4163208007812	207.77894592285156	0.00044217705726623535	7	016
216	28.004619598388672	322.6046447753906	0.00013837218284606934	644.1658935546875	479.47064208984375	0.0022110939025878906	530.1875610351562	206.8467559814453	1.0	528.1975708007812	208.02926635742188	0.00025326013565063477	7	016
217	28.37481689453125	314.230224609375	0.9999759197235107	45.191314697265625	329.9327697753906	0.010308980941772461	529.927734375	207.3733673095703	1.0	529.0673217773438	209.09017944335938	0.0005471110343933105	7	016
218	31.780664443969727	300.5317077636719	1.0	48.44569396972656	324.9890441894531	0.04590111970901489	530.2501220703125	207.00254821777344	1.0	529.6795043945312	209.0780029296875	0.00041937828063964844	7	016
219	34.7269287109375	296.2397155761719	0.9767606258392334	644.185791015625	479.48431396484375	0.002153754234313965	528.9528198242188	207.25173950195312	1.0	528.214111328125	209.07078552246094	0.0005507767200469971	7	016
220	36.10701370239258	291.84332275390625	0.9146932363510132	50.13759231567383	308.2331237792969	0.22572210431098938	529.8317260742188	206.86566162109375	1.0	528.44384765625	208.95285034179688	0.00048550963401794434	7	016
221	36.74795150756836	289.92657470703125	0.9999961853027344	54.27175521850586	306.3057556152344	0.9996875524520874	529.8836059570312	207.23194885253906	1.0	528.6320190429688	209.56654357910156	0.0006266236305236816	7	016
222	39.49052047729492	287.3471374511719	0.9904476404190063	55.7967643737793	301.73590087890625	0.9963217973709106	529.458251953125	206.77049255371094	1.0	528.9498901367188	209.11463928222656	0.0006583631038665771	7	016
223	40.06490707397461	287.8305358886719	0.7214921712875366	59.38730239868164	301.6494445800781	0.7528657913208008	529.5235595703125	207.02374267578125	1.0	528.8494262695312	208.86671447753906	0.0006119310855865479	7	016
224	531.2677001953125	212.31576538085938	7.781386375427246e-5	644.1268920898438	479.6539611816406	0.002229630947113037	530.07470703125	207.45106506347656	1.0	529.0526123046875	209.6442413330078	0.00032442808151245117	7	016
225	531.61572265625	212.70181274414062	6.35981559753418e-5	644.1719360351562	479.5867614746094	0.0017608404159545898	530.2005615234375	207.96971130371094	1.0	529.2654418945312	210.00022888183594	0.000353008508682251	7	016
226	64.36358642578125	290.6539611816406	0.00018110871315002441	68.2734375	289.6116638183594	0.999830961227417	530.206298828125	207.89944458007812	1.0	529.1554565429688	209.8328857421875	0.000246196985244751	7	016
227	80.35404968261719	289.41339111328125	0.000951617956161499	76.92003631591797	289.4090881347656	0.9999949932098389	529.9376220703125	207.06532287597656	1.0	529.48828125	209.42547607421875	0.0005922615528106689	7	016
228	48.727439880371094	292.5295104980469	0.8455582857131958	77.03148651123047	285.6783447265625	1.0	529.8433227539062	207.69046020507812	1.0	76.73123168945312	286.54290771484375	0.0005324482917785645	7	016
229	47.82659912109375	299.2771301269531	1.0	85.92688751220703	274.418701171875	1.0	530.2037353515625	207.7181396484375	1.0	529.2263793945312	209.7975616455078	0.0003847479820251465	7	016
230	47.14501190185547	303.7034912109375	0.9999268054962158	96.48307800292969	271.7118835449219	1.0	530.0446166992188	207.6839141845703	1.0	529.0464477539062	209.58558654785156	0.0004118382930755615	7	016
231	48.423377990722656	303.10760498046875	0.9935961961746216	97.31694793701172	272.6573181152344	1.0	530.7257080078125	207.87286376953125	1.0	97.36805725097656	272.39190673828125	0.000360637903213501	7	016
232	54.075645446777344	300.7354431152344	0.8907667398452759	101.01210021972656	270.1460876464844	1.0	530.772216796875	207.4897918701172	1.0	100.22270202636719	270.2092590332031	0.00036638975143432617	7	016
233	59.05091094970703	294.7124328613281	0.9992653131484985	99.77997589111328	272.1468200683594	1.0	530.1775512695312	207.7602081298828	1.0	529.508544921875	209.5391845703125	0.0003936886787414551	7	016
234	57.306617736816406	292.81195068359375	0.0385797917842865	101.76629638671875	269.1451416015625	1.0	529.3931274414062	207.29534912109375	1.0	102.0467758178711	271.9807434082031	0.0006705820560455322	7	016
235	101.36166381835938	269.9728698730469	0.0592464804649353	105.8760986328125	267.5567321777344	0.9999986886978149	530.0939331054688	207.0299835205078	1.0	104.57207489013672	271.0292053222656	0.0006361305713653564	7	016
236	101.10740661621094	277.7531433105469	0.00021097064018249512	96.9993896484375	275.69769287109375	1.0	530.2001953125	207.96902465820312	1.0	96.7281494140625	276.22210693359375	0.00031432509422302246	7	016
237	643.780029296875	463.6811218261719	6.133317947387695e-5	644.1369018554688	479.6288757324219	0.0017869174480438232	530.6140747070312	207.105224609375	1.0	528.6992797851562	208.71853637695312	0.00028693675994873047	7	016
238	530.756591796875	212.7763671875	0.00010505318641662598	644.12744140625	479.5093078613281	0.002205103635787964	529.2919921875	207.79811096191406	1.0	528.3405151367188	209.70286560058594	0.0005377233028411865	7	016
239	36.341224670410156	273.9686584472656	0.030851393938064575	86.74105834960938	278.89361572265625	0.9999992847442627	529.9434814453125	207.5792236328125	1.0	529.4844970703125	209.4666748046875	0.00027373433113098145	7	016
240	43.97705841064453	260.7480163574219	0.9756015539169312	66.49127960205078	277.8832702636719	1.0	530.3599243164062	207.07066345214844	1.0	529.5524291992188	209.10482788085938	0.0002566874027252197	7	016
241	40.61746597290039	257.7535400390625	0.8819005489349365	58.232120513916016	273.40008544921875	0.01659291982650757	529.1461181640625	207.05902099609375	1.0	528.25048828125	208.380126953125	0.0005793273448944092	7	016
242	38.57140350341797	249.17628479003906	0.9999995827674866	57.21683883666992	267.880859375	0.9975897073745728	530.1787109375	207.70425415039062	1.0	529.7188720703125	209.4166259765625	0.00033229589462280273	7	016
243	75.91783905029297	339.75897216796875	1.0	643.9375610351562	479.5456848144531	0.003448694944381714	645.3466186523438	480.47088623046875	0.022552579641342163	78.68548583984375	335.82391357421875	9.098649024963379e-5	7	016
244	641.65087890625	470.7035217285156	8.222460746765137e-5	643.9984741210938	479.5420837402344	0.003039062023162842	645.4205932617188	480.69293212890625	0.019960880279541016	613.9674072265625	484.1644592285156	3.230571746826172e-5	7	016
245	626.7322998046875	480.5326232910156	9.435415267944336e-5	643.8958129882812	479.6016540527344	0.004015892744064331	645.37890625	480.67315673828125	0.022437065839767456	613.879150390625	484.1578063964844	4.711747169494629e-5	7	016
246	641.5625610351562	470.64996337890625	8.878111839294434e-5	643.850341796875	479.6650390625	0.0036396384239196777	645.2572631835938	480.7648620605469	0.01840803027153015	613.8961791992188	484.251708984375	3.546476364135742e-5	7	016
247	24.608509063720703	319.993896484375	0.9999983310699463	644.0136108398438	479.55029296875	0.0027372539043426514	645.45703125	480.61529541015625	0.019476622343063354	6.496610641479492	329.0225830078125	0.000745624303817749	7	016
248	25.85639762878418	318.5482177734375	0.9999986886978149	644.18408203125	479.5894775390625	0.002111494541168213	645.5822143554688	480.84100341796875	0.016335099935531616	5.464364051818848	316.6534423828125	0.00048065185546875	7	016
249	33.10887908935547	307.4151611328125	0.9989240169525146	643.9907836914062	479.598876953125	0.0031161606311798096	645.4086303710938	480.8046569824219	0.01857888698577881	3.817412853240967	302.46466064453125	4.881620407104492e-5	7	016
250	36.18732833862305	300.8459167480469	0.017599135637283325	644.1400146484375	479.51416015625	0.001985788345336914	645.537841796875	480.7160339355469	0.01653432846069336	642.0467529296875	479.86798095703125	2.0056962966918945e-5	7	016
251	33.78781509399414	298.14019775390625	0.9999980926513672	82.67363739013672	310.7080078125	0.9171450138092041	645.5645141601562	480.7332458496094	0.0168474018573761	4.283075332641602	300.6461181640625	6.651878356933594e-5	7	016
252	31.809181213378906	295.2430114746094	0.9999998807907104	80.01436614990234	304.2356872558594	0.9999796152114868	645.333740234375	480.80615234375	0.01665094494819641	5.103919982910156	286.7705078125	0.00018611550331115723	7	016
253	36.56089401245117	300.57568359375	0.9999995231628418	76.88522338867188	297.8132629394531	1.0	645.4542846679688	480.6262512207031	0.02166992425918579	78.18704223632812	302.08477783203125	0.00019475817680358887	7	016
254	38.56809997558594	305.7522277832031	0.9072017669677734	72.1098403930664	298.86474609375	0.9999743700027466	645.33203125	480.5225524902344	0.01916995644569397	73.06077575683594	302.0689697265625	0.00041612982749938965	7	016
255	38.19120407104492	309.42626953125	0.999994158744812	71.66207885742188	304.2577209472656	0.9999998807907104	645.7153930664062	480.61602783203125	0.01685929298400879	2.78656005859375	302.1801452636719	0.0002911090850830078	7	016
256	37.79338836669922	312.44659423828125	1.0	71.12122344970703	309.561767578125	0.9999213218688965	645.2718505859375	480.9904479980469	0.0169370174407959	1.659630298614502	302.2098693847656	6.395578384399414e-5	7	016
257	35.72298812866211	312.8605651855469	0.9999997615814209	78.340576171875	313.6905212402344	0.9999998807907104	645.6712646484375	480.4696044921875	0.018484562635421753	4.078912258148193	303.4281005859375	8.428096771240234e-5	7	016
258	35.311702728271484	318.2106018066406	0.4576279819011688	80.67012023925781	319.29132080078125	0.9999998211860657	645.3733520507812	480.518798828125	0.02425861358642578	3.5375523567199707	304.2709655761719	0.00010102987289428711	7	016
259	34.67097854614258	319.59967041015625	0.9987064599990845	79.25187683105469	321.602783203125	0.9999772310256958	645.6884765625	480.4556579589844	0.01678505539894104	2.578188180923462	318.7340393066406	0.0001749098300933838	7	016
260	35.111175537109375	323.3139343261719	0.8735709190368652	92.54300689697266	327.9390563964844	0.0047061145305633545	645.2836303710938	480.9917297363281	0.014775961637496948	1.4761409759521484	319.7452697753906	0.00012111663818359375	7	016
261	38.7167854309082	325.6427001953125	0.6749871969223022	94.49546813964844	325.77606201171875	0.0021953582763671875	645.6921997070312	480.7029724121094	0.017543286085128784	0.9840691089630127	319.546875	3.4749507904052734e-5	7	016
262	33.83846664428711	324.8594665527344	0.999650776386261	643.8801879882812	479.70947265625	0.0032997727394104004	645.2667236328125	480.78857421875	0.017521053552627563	2.9848737716674805	320.3213195800781	0.00038310885429382324	7	016
263	33.35834884643555	326.03729248046875	0.9993573427200317	643.9542846679688	479.57470703125	0.0033424794673919678	645.3889770507812	480.7243347167969	0.019919127225875854	3.3518123626708984	319.68426513671875	0.00024881958961486816	7	016
264	30.85647964477539	322.0740966796875	0.9999983310699463	34.790771484375	325.3053283691406	0.004236131906509399	645.275146484375	480.86541748046875	0.01861417293548584	5.6773552894592285	331.9233703613281	0.0005654096603393555	7	016
265	33.70006561279297	323.86224365234375	0.9999690055847168	35.32771301269531	322.51123046875	0.0044438838958740234	645.2654418945312	480.9676208496094	0.013941794633865356	4.2682108879089355	319.2079772949219	0.00027444958686828613	7	016
266	29.92839241027832	324.3244934082031	0.054509758949279785	643.9108276367188	479.95208740234375	0.0030521750450134277	645.2304077148438	481.28912353515625	0.013608783483505249	3.3514366149902344	319.59259033203125	0.00017401576042175293	7	016
267	36.51044845581055	326.13226318359375	0.9995384812355042	643.9703979492188	479.553955078125	0.0031848549842834473	645.4407958984375	480.75042724609375	0.018778502941131592	3.0945544242858887	320.2000427246094	0.0002072155475616455	7	016
268	45.3890495300293	325.4656982421875	0.9999994039535522	78.56556701660156	324.55975341796875	0.1523895561695099	645.5217895507812	480.4541931152344	0.023618847131729126	613.9805908203125	484.1339111328125	4.0024518966674805e-5	7	016
269	42.86233139038086	324.5665588378906	0.999992847442627	90.28424835205078	318.7206726074219	0.9999966025352478	645.3126220703125	480.6328125	0.017610996961593628	89.70073699951172	318.4212341308594	0.00022286176681518555	7	016
270	51.38053512573242	327.42724609375	0.9952857494354248	90.30116271972656	318.7245788574219	0.9999974966049194	645.670654296875	480.4173583984375	0.021670222282409668	89.64404296875	318.7290954589844	0.000784069299697876	7	016
271	44.15669250488281	327.549072265625	0.04809349775314331	90.65779113769531	317.4053955078125	0.8383752107620239	645.3177490234375	480.7144775390625	0.020754873752593994	613.9257202148438	484.2957763671875	3.8564205169677734e-5	7	016
272	49.67525863647461	328.2689208984375	0.9999998807907104	77.83868408203125	316.0914306640625	0.9999213218688965	645.6386108398438	480.96630859375	0.01735520362854004	642.0466918945312	479.9603576660156	1.856684684753418e-5	7	016
273	50.62383270263672	327.4507751464844	0.7337585687637329	76.70442962646484	318.7413330078125	0.9369392395019531	645.167724609375	481.01593017578125	0.014246582984924316	641.8113403320312	480.0772705078125	2.962350845336914e-5	7	016
274	51.93548583984375	329.6715087890625	0.7015632390975952	86.16558074951172	313.8006896972656	1.0	645.5928955078125	480.4922790527344	0.019400179386138916	87.94152069091797	316.718505859375	0.00015744566917419434	7	016
275	54.32842254638672	327.2610168457031	0.0002855658531188965	90.1663589477539	314.83349609375	0.9999754428863525	645.3121337890625	480.70013427734375	0.019606173038482666	88.41676330566406	316.7648010253906	0.00011491775512695312	7	016
276	626.7930297851562	480.4580383300781	6.034970283508301e-5	89.02967834472656	314.8650207519531	0.6421584486961365	645.5823364257812	480.7215881347656	0.01576530933380127	3.4933671951293945	475.7716979980469	2.2739171981811523e-5	7	016
277	626.83154296875	480.2772216796875	8.323788642883301e-5	83.44630432128906	317.9396057128906	0.0032161474227905273	645.5531005859375	480.45849609375	0.023372292518615723	614.1039428710938	484.0346374511719	2.968311309814453e-5	7	016
278	626.86328125	480.0462341308594	6.55055046081543e-5	644.2525634765625	479.24468994140625	0.0019698143005371094	645.7670288085938	480.4305419921875	0.018734872341156006	642.0120849609375	479.703857421875	1.7434358596801758e-5	7	016
279	54.72779846191406	338.742431640625	0.02827027440071106	84.12054443359375	312.69140625	0.9971842765808105	645.4224243164062	481.0694885253906	0.0150737464427948	641.9026489257812	480.00054931640625	2.3126602172851562e-5	7	016
280	56.269012451171875	338.9937438964844	0.14773091673851013	90.88410186767578	307.3740539550781	0.004127442836761475	645.6841430664062	480.7552795410156	0.016583532094955444	642.0473022460938	479.9435119628906	1.710653305053711e-5	7	016
281	68.05037689208984	322.8575134277344	1.0	88.38276672363281	299.886962890625	0.9902802109718323	645.4786987304688	480.6675109863281	0.017325520515441895	88.96068572998047	306.0900573730469	5.587935447692871e-5	7	016
282	70.69156646728516	324.21771240234375	0.8835076689720154	644.1865844726562	479.2679138183594	0.002167254686355591	645.6773681640625	480.2786865234375	0.01961490511894226	642.0751953125	479.73077392578125	2.181529998779297e-5	7	016
283	641.6973266601562	470.4919738769531	7.018446922302246e-5	643.888427734375	479.7825012207031	0.0033878982067108154	645.2531127929688	481.0762634277344	0.01499408483505249	641.7755737304688	480.1322937011719	2.950429916381836e-5	7	016
284	641.626220703125	470.3363952636719	0.00010284781455993652	643.8763427734375	479.3642883300781	0.003302842378616333	645.3062133789062	480.2848815917969	0.02335706353187561	613.8402709960938	483.9703674316406	5.0395727157592773e-5	7	016
285	641.6829833984375	470.4219055175781	9.02712345123291e-5	643.9677124023438	479.4307861328125	0.0029946565628051758	645.36376953125	480.40380859375	0.020272046327590942	613.997802734375	484.0797119140625	3.629922866821289e-5	7	016
286	66.29435729980469	307.798828125	0.016132861375808716	643.9962158203125	479.5633544921875	0.0031647980213165283	645.413330078125	480.7530212402344	0.019375741481781006	614.0164794921875	484.0855712890625	3.0368566513061523e-5	7	016
287	63.83201599121094	307.3683776855469	0.010397583246231079	644.07275390625	479.6571350097656	0.0025156140327453613	645.4639282226562	480.9731750488281	0.015515118837356567	641.9286499023438	480.0150451660156	2.2917985916137695e-5	7	016
288	82.58060455322266	317.0520935058594	9.784102439880371e-5	80.2657699584961	318.29925537109375	0.9999997019767761	645.36962890625	480.753662109375	0.018550068140029907	81.4349365234375	318.3524169921875	0.0010391771793365479	7	016
289	626.8369140625	480.5301818847656	7.739663124084473e-5	72.96092224121094	317.81768798828125	0.49234795570373535	645.4088745117188	480.76611328125	0.01879945397377014	614.0614013671875	484.1168518066406	2.9265880584716797e-5	7	016
290	30.785722732543945	271.04443359375	1.0	70.38170623779297	311.7953186035156	0.6608136296272278	645.3134765625	481.0506896972656	0.017300903797149658	27.193540573120117	262.65216064453125	0.0004532933235168457	7	016
291	29.680932998657227	264.5523986816406	1.0	643.9650268554688	479.55126953125	0.0033787190914154053	645.3987426757812	480.89141845703125	0.016541242599487305	7.4088664054870605	266.4879150390625	0.00011366605758666992	7	016
292	29.622615814208984	258.8944396972656	1.0	643.99169921875	479.63336181640625	0.0031239986419677734	645.391357421875	480.8544616699219	0.018202930688858032	5.663074493408203	252.198486328125	0.0002117753028869629	7	016
293	30.2578067779541	258.2484436035156	1.0	643.9595336914062	479.4820556640625	0.00306779146194458	645.3807373046875	480.5777282714844	0.019341349601745605	5.78688383102417	252.6763458251953	0.00014191865921020508	7	016
294	30.201074600219727	253.80027770996094	1.0	644.0069580078125	479.6308288574219	0.0029373466968536377	645.4107666015625	480.8658142089844	0.016736507415771484	6.941385269165039	250.8147735595703	0.00018706917762756348	7	016
295	30.178354263305664	251.55117797851562	1.0	643.9857788085938	479.4165954589844	0.0036600828170776367	645.46728515625	480.4728698730469	0.02333855628967285	7.835056304931641	250.7259063720703	0.00012063980102539062	7	016
296	30.245065689086914	250.817626953125	1.0	643.9558715820312	479.3920593261719	0.0035226047039031982	645.4674072265625	480.4792785644531	0.02113252878189087	24.79803466796875	242.2860107421875	0.00012943148612976074	7	016
297	25.068506240844727	245.32815551757812	0.9999998807907104	55.00077819824219	275.04144287109375	0.9994394779205322	645.390380859375	480.94720458984375	0.01638859510421753	6.257911682128906	236.26638793945312	0.00017067790031433105	7	016
298	25.409133911132812	239.55731201171875	1.0	45.516456604003906	261.26800537109375	0.009809643030166626	645.4135131835938	480.5730895996094	0.02131056785583496	6.880840301513672	248.32887268066406	0.0001634657382965088	7	016
299	23.876379013061523	232.30799865722656	0.9999991655349731	50.77720642089844	268.8708190917969	0.9999693632125854	645.3692626953125	480.4559631347656	0.02230316400527954	53.810646057128906	271.21258544921875	0.00087738037109375	7	016
300	23.318632125854492	228.4261016845703	1.0	43.32844161987305	257.1080017089844	0.009301960468292236	645.2926635742188	481.1295166015625	0.014995217323303223	6.50300407409668	233.38230895996094	0.00031945109367370605	7	016
301	20.781484603881836	200.01023864746094	1.0	643.8993530273438	479.7015380859375	0.0030713677406311035	645.2672729492188	480.9264831542969	0.015951067209243774	5.654083251953125	201.4288787841797	0.00026470422744750977	7	016
302	21.04254150390625	188.12364196777344	1.0	644.0560913085938	479.379150390625	0.002559185028076172	645.4572143554688	480.4212341308594	0.0188673734664917	5.532027244567871	197.8455047607422	0.00013706088066101074	7	016
303	22.95696449279785	174.753173828125	0.9999995827674866	21.254533767700195	175.88096618652344	0.011610150337219238	645.3763427734375	480.791259765625	0.017158955335617065	6.972393989562988	180.94769287109375	0.00033983588218688965	7	016
304	28.13096046447754	149.470703125	0.9616161584854126	27.786924362182617	151.7706756591797	0.8209247589111328	645.4698486328125	480.4144592285156	0.022613078355789185	5.672247409820557	143.32174682617188	0.0004894435405731201	7	016
305	21.869691848754883	144.88601684570312	0.9999995827674866	20.533498764038086	146.9956512451172	0.783248782157898	645.2933349609375	481.05743408203125	0.014741957187652588	7.774532318115234	149.810791015625	0.0003796219825744629	7	016
306	21.33681869506836	139.15541076660156	1.0	644.052490234375	479.4411926269531	0.0032114386558532715	645.5423583984375	480.65863037109375	0.019647270441055298	3.6004343032836914	150.00177001953125	0.0011040270328521729	7	016
307	23.893878936767578	137.80499267578125	1.0	48.38102722167969	194.4925994873047	0.9848330020904541	645.6104125976562	480.72412109375	0.017050832509994507	4.014015197753906	145.6418914794922	0.0004474520683288574	7	016
308	25.092361450195312	138.4582061767578	1.0	51.54547119140625	191.13189697265625	0.9999599456787109	645.369873046875	480.85491943359375	0.01886036992073059	1.9884231090545654	151.9337921142578	0.0003368258476257324	7	016
309	22.62169647216797	139.4598846435547	0.9998054504394531	59.09807586669922	188.31088256835938	0.8290383219718933	645.505126953125	480.6796875	0.01788267493247986	62.58197784423828	189.52655029296875	0.0004520118236541748	7	016
310	30.496585845947266	144.23880004882812	0.9999999403953552	643.8297729492188	479.5122375488281	0.0036600828170776367	645.2284545898438	480.4906005859375	0.020907223224639893	3.2810330390930176	133.7711944580078	8.505582809448242e-5	7	016
311	29.58077621459961	148.26402282714844	0.9960649609565735	53.29948806762695	152.83041381835938	0.9999997615814209	645.4091796875	480.85015869140625	0.014920353889465332	51.900352478027344	158.2375030517578	0.0006143748760223389	7	016
312	27.42925262451172	156.60659790039062	1.0	53.648170471191406	132.328125	0.9999998807907104	645.6126708984375	480.5765075683594	0.01759931445121765	4.986855983734131	167.531982421875	0.0005134344100952148	7	016
313	24.717878341674805	159.05221557617188	0.9999637007713318	54.37974548339844	131.40689086914062	0.9999998807907104	645.33935546875	480.3243103027344	0.023152142763137817	6.847271919250488	166.7601318359375	0.0009189844131469727	7	016
314	31.360122680664062	165.29029846191406	1.0	56.37751007080078	128.11590576171875	0.982205867767334	645.690673828125	480.54937744140625	0.014856010675430298	47.15631103515625	139.4315185546875	0.00011438131332397461	7	016
315	30.253787994384766	170.978515625	1.0	62.968746185302734	130.7215118408203	1.0	645.3536987304688	480.5311584472656	0.019879668951034546	28.725637435913086	175.61680603027344	0.00030368566513061523	7	016
316	33.02686309814453	167.68121337890625	1.0	63.16944885253906	136.1551055908203	0.00876203179359436	645.6162109375	480.6740417480469	0.014238715171813965	1.3069672584533691	158.98532104492188	6.884336471557617e-5	7	016
317	34.64468765258789	167.79031372070312	0.9999998807907104	66.15740966796875	148.21002197265625	0.9292727708816528	645.2756958007812	481.0982971191406	0.012551218271255493	60.823402404785156	145.43124389648438	6.368756294250488e-5	7	016
318	34.76852798461914	167.75784301757812	0.999997615814209	80.93486785888672	139.5990447998047	0.9999611377716064	645.5385131835938	480.9424743652344	0.011577337980270386	78.8307876586914	144.6993865966797	7.69197940826416e-5	7	016
