# Supplementary material for: An automated feeding system for the African killifish reveals the impact of diet on lifespan and allows scalable assessment of associative learning
Source: eLife. 2022 Nov 10;11:e69008. doi: 10.7554/eLife.69008 (PMC9788828; doi:10.7554/eLife.69008)
Supplement: Figure 6—source data 2. [file elife-69008-fig6-data2.zip › Training Trajectories/t7_REC029DLC_resnet50_TrainAllTheThingsJun28shuffle1_1030000.csv]

bodyparts_coords	fishhead_x	fishhead_y	fishhead_likelihood	fishtail_x	fishtail_y	fishtail_likelihood	redlight_x	redlight_y	redlight_likelihood	fooddrop_x	fooddrop_y	fooddrop_likelihood	fishnum	recordingnum
0	3.4098916053771973	395.9439697265625	6.3478946685791016e-6	637.0049438476562	5.952146053314209	5.781650543212891e-6	649.0601806640625	218.114013671875	9.590387344360352e-5	606.4774169921875	3.736593246459961	1.817941665649414e-6	7	029
1	3.549344539642334	380.1410217285156	1.138448715209961e-5	1.7808008193969727	379.6318664550781	6.079673767089844e-6	648.5189819335938	139.54525756835938	0.00042194128036499023	0.3066294193267822	378.97784423828125	2.4437904357910156e-6	7	029
2	3.3338067531585693	379.3514404296875	4.4405460357666016e-6	1.2689108848571777	378.4947509765625	2.592802047729492e-6	646.8641967773438	29.120498657226562	1.537799835205078e-5	-0.6059908866882324	378.390625	1.0728836059570312e-6	7	029
3	3.7142577171325684	379.8951416015625	8.672475814819336e-6	1.1991283893585205	362.44097900390625	4.500150680541992e-6	648.8738403320312	218.0084228515625	1.8656253814697266e-5	605.7992553710938	3.188307523727417	1.6093254089355469e-6	7	029
4	5.431407451629639	1.6627633571624756	7.957220077514648e-6	638.1103515625	4.930133819580078	7.420778274536133e-6	650.522216796875	218.66018676757812	2.6732683181762695e-5	621.42041015625	2.2428061962127686	1.5497207641601562e-6	7	029
5	5.259794235229492	1.2815022468566895	8.404254913330078e-6	638.101806640625	4.236208438873291	4.0531158447265625e-6	646.184326171875	29.35334014892578	7.808208465576172e-6	413.5220031738281	3.4393484592437744	1.6689300537109375e-6	7	029
6	637.640625	5.227737903594971	9.47713851928711e-6	637.7471923828125	4.226707935333252	1.0401010513305664e-5	650.492919921875	219.2233428955078	1.1831521987915039e-5	639.545654296875	2.681199789047241	2.771615982055664e-6	7	029
7	2.0325491428375244	362.347900390625	8.374452590942383e-6	639.5645751953125	478.6173095703125	3.5762786865234375e-6	647.95751953125	301.2850036621094	2.110004425048828e-5	0.5792052745819092	299.7588195800781	1.1622905731201172e-6	7	029
8	3.1740970611572266	380.05718994140625	1.2308359146118164e-5	1.489689826965332	379.802490234375	1.1622905731201172e-5	642.2528076171875	8.216025352478027	1.379847526550293e-5	0.21135497093200684	379.1108093261719	3.3080577850341797e-6	7	029
9	3.3542447090148926	380.5094299316406	6.377696990966797e-6	638.3662719726562	4.525707244873047	1.6897916793823242e-5	645.978759765625	28.14214324951172	1.0877847671508789e-5	605.7646484375	319.8334045410156	4.559755325317383e-6	7	029
10	638.8133544921875	4.820847988128662	2.1189451217651367e-5	646.95947265625	221.72140502929688	6.222724914550781e-5	642.0744018554688	6.743995189666748	2.22623348236084e-5	623.5455932617188	1.7680957317352295	3.4570693969726562e-6	7	029
11	638.0328979492188	6.652256011962891	1.3232231140136719e-5	637.711669921875	5.031460285186768	1.0877847671508789e-5	641.8143310546875	8.789268493652344	1.0669231414794922e-5	637.7322998046875	2.947742462158203	2.5331974029541016e-6	7	029
12	3.239393711090088	377.52325439453125	1.2755393981933594e-5	0.46600985527038574	361.5656433105469	2.7865171432495117e-5	641.2940063476562	9.149629592895508	1.1056661605834961e-5	-1.61442232131958	361.3186340332031	2.682209014892578e-6	7	029
13	2.855971574783325	380.8574523925781	1.0251998901367188e-5	1.5232512950897217	380.0106201171875	5.3942203521728516e-6	648.3469848632812	30.33409309387207	5.8084726333618164e-5	0.8210816383361816	379.3962097167969	2.175569534301758e-6	7	029
14	3.2050962448120117	379.0809326171875	1.3321638107299805e-5	1.2847309112548828	378.25537109375	6.4373016357421875e-6	648.6376342773438	125.5558853149414	0.00011882185935974121	-0.1231989860534668	377.533447265625	2.473592758178711e-6	7	029
15	3.1986923217773438	379.3435974121094	4.023313522338867e-6	639.4259033203125	3.9738123416900635	1.6361474990844727e-5	642.4019165039062	7.731330871582031	8.64267349243164e-6	640.6026000976562	2.784773349761963	2.205371856689453e-6	7	029
16	3.550698757171631	378.60479736328125	1.1920928955078125e-5	0.8487675189971924	362.48388671875	9.03010368347168e-6	641.6853637695312	8.699024200439453	1.430511474609375e-5	-0.36119985580444336	377.572998046875	2.294778823852539e-6	7	029
17	3.225893974304199	396.4230651855469	8.52346420288086e-6	0.8533780574798584	362.4154357910156	6.794929504394531e-6	648.6278686523438	137.17543029785156	3.311038017272949e-5	-1.0992307662963867	362.170654296875	1.1622905731201172e-6	7	029
18	3.4192256927490234	396.1393737792969	4.798173904418945e-6	1.3186821937561035	346.258056640625	3.635883331298828e-6	647.6231079101562	30.79996681213379	1.1205673217773438e-5	412.5061340332031	3.3890902996063232	1.1622905731201172e-6	7	029
19	2.9275765419006348	379.508544921875	3.7550926208496094e-6	637.5889892578125	5.3726372718811035	6.854534149169922e-6	650.29296875	201.8143310546875	1.773238182067871e-5	639.4661865234375	3.814420700073242	1.5497207641601562e-6	7	029
20	638.8397216796875	4.798928260803223	1.3917684555053711e-5	638.248291015625	4.701186656951904	3.4868717193603516e-5	647.5609741210938	27.29727554321289	2.0116567611694336e-5	623.5250244140625	2.4926133155822754	4.887580871582031e-6	7	029
21	3.0169425010681152	379.66925048828125	4.9173831939697266e-6	2.362830400466919	338.9919738769531	2.652406692504883e-6	642.0867309570312	7.985651016235352	1.1652708053588867e-5	605.978271484375	3.7416486740112305	1.1026859283447266e-6	7	029
22	3.186964988708496	380.64019775390625	2.3186206817626953e-5	2.414365291595459	380.17730712890625	9.685754776000977e-6	648.953369140625	141.4966583251953	2.0205974578857422e-5	622.597412109375	3.333102226257324	3.516674041748047e-6	7	029
23	-0.15153169631958008	285.61920166015625	3.248453140258789e-6	637.418701171875	4.846572399139404	7.3015689849853516e-6	645.0936279296875	268.717041015625	2.7120113372802734e-5	638.5369262695312	3.051039695739746	2.175569534301758e-6	7	029
24	1.4482378959655762	362.1063537597656	1.5020370483398438e-5	0.03809189796447754	360.82183837890625	6.22868537902832e-6	646.5693359375	94.07864379882812	7.62939453125e-6	622.5557861328125	3.2432265281677246	1.817941665649414e-6	7	029
25	2.9887194633483887	378.7525634765625	1.481175422668457e-5	638.1348266601562	4.758876323699951	7.450580596923828e-6	641.30712890625	7.106363773345947	1.6033649444580078e-5	-0.06740522384643555	377.68804931640625	1.7881393432617188e-6	7	029
26	530.0247192382812	212.31602478027344	0.00013235211372375488	525.7200927734375	210.4535369873047	0.00012990832328796387	528.9432983398438	208.2842559814453	1.0	527.5216674804688	209.68209838867188	0.0004031956195831299	7	029
27	530.0283203125	212.25283813476562	0.00013872981071472168	527.8627319335938	209.0689697265625	6.237626075744629e-5	528.237060546875	207.0425567626953	1.0	526.8165893554688	206.3762969970703	0.000445634126663208	7	029
28	530.0350952148438	212.85531616210938	0.0001291334629058838	528.2294921875	210.04212951660156	8.791685104370117e-5	528.4974975585938	207.77854919433594	1.0	526.8941040039062	209.2477569580078	0.0005590617656707764	7	029
29	530.3141479492188	212.51783752441406	0.00011140108108520508	528.2796630859375	209.54739379882812	6.330013275146484e-5	528.8104248046875	207.37306213378906	1.0	527.6903076171875	209.03770446777344	0.000509798526763916	7	029
30	530.1865844726562	212.77401733398438	0.0001093447208404541	528.283203125	209.9695587158203	5.5462121963500977e-5	528.7186279296875	207.7446746826172	1.0	527.1209716796875	209.30064392089844	0.00048232078552246094	7	029
31	530.4987182617188	212.9578857421875	7.092952728271484e-5	528.5116577148438	209.25059509277344	5.27501106262207e-5	529.445068359375	208.07891845703125	1.0	527.5433959960938	209.7494354248047	0.00039818882942199707	7	029
32	529.932373046875	212.65000915527344	0.00017315149307250977	529.9378051757812	209.62550354003906	7.274746894836426e-5	528.5147705078125	207.5404052734375	1.0	527.0477905273438	209.30853271484375	0.0005355477333068848	7	029
33	530.1162719726562	212.8777618408203	9.542703628540039e-5	528.680908203125	210.16250610351562	5.143880844116211e-5	528.993896484375	207.9484100341797	1.0	527.2199096679688	209.74185180664062	0.00044405460357666016	7	029
34	530.4903564453125	212.42611694335938	0.00017115473747253418	528.6878051757812	209.00289916992188	9.489059448242188e-5	528.7882080078125	207.064453125	1.0	527.8359375	208.88954162597656	0.0006319582462310791	7	029
35	529.7359619140625	212.54188537597656	0.0001290738582611084	527.234375	208.58963012695312	6.74128532409668e-5	528.2096557617188	207.5348358154297	1.0	526.6476440429688	206.56723022460938	0.0005383193492889404	7	029
36	530.626708984375	212.62411499023438	9.834766387939453e-5	528.9945068359375	209.71188354492188	5.778670310974121e-5	529.20849609375	207.6939239501953	1.0	528.2642211914062	209.4023895263672	0.0003758668899536133	7	029
37	530.5704956054688	212.6347198486328	8.717179298400879e-5	530.8125	209.49468994140625	5.5670738220214844e-5	529.141357421875	207.45506286621094	1.0	527.402099609375	206.9430694580078	0.00043329596519470215	7	029
38	530.1442260742188	212.69989013671875	0.00015753507614135742	527.996826171875	209.9129638671875	5.009770393371582e-5	529.0326538085938	207.92564392089844	1.0	527.0988159179688	209.0227813720703	0.00041943788528442383	7	029
39	529.7676391601562	212.7700653076172	0.0001405477523803711	530.3766479492188	209.74725341796875	9.006261825561523e-5	528.4238891601562	207.8029022216797	1.0	526.7182006835938	209.0250701904297	0.0005623698234558105	7	029
40	530.0970458984375	212.904052734375	0.00012221932411193848	528.3714599609375	210.2946319580078	5.179643630981445e-5	528.6783447265625	207.76010131835938	1.0	526.8386840820312	206.96543884277344	0.0005258917808532715	7	029
41	530.270263671875	212.52926635742188	9.34302806854248e-5	527.6243896484375	208.77821350097656	4.9620866775512695e-5	528.7761840820312	207.2845001220703	1.0	527.0936279296875	206.78564453125	0.0004278123378753662	7	029
42	529.9659423828125	212.90194702148438	0.00010609626770019531	528.5926513671875	210.22744750976562	6.732344627380371e-5	528.3641357421875	207.89813232421875	1.0	527.12158203125	209.511962890625	0.0005419552326202393	7	029
43	530.1307983398438	212.5370330810547	0.0001717209815979004	528.2103881835938	209.08816528320312	0.00010269880294799805	528.6626586914062	207.32106018066406	1.0	527.0527954101562	206.0895233154297	0.0008316934108734131	7	029
44	530.4761352539062	212.49330139160156	0.0001201629638671875	528.7767944335938	209.7334442138672	6.99460506439209e-5	529.2492065429688	207.44264221191406	1.0	527.6116943359375	209.1802215576172	0.0005030930042266846	7	029
45	529.8416748046875	212.94772338867188	0.00014019012451171875	528.34033203125	210.60191345214844	5.626678466796875e-5	528.8936157226562	207.93814086914062	1.0	526.4845581054688	209.3015899658203	0.00042691826820373535	7	029
46	529.9923706054688	212.6458282470703	0.00016996264457702637	528.5653076171875	209.5218963623047	6.726384162902832e-5	528.495849609375	207.50868225097656	1.0	527.1158447265625	209.13023376464844	0.0005402863025665283	7	029
47	529.9188232421875	213.11419677734375	0.00010386109352111816	527.5064086914062	209.29762268066406	6.219744682312012e-5	528.9625244140625	208.1824951171875	1.0	526.7924194335938	209.73890686035156	0.000628352165222168	7	029
48	529.58740234375	213.00267028808594	0.00011134147644042969	527.6171875	209.54364013671875	7.763504981994629e-5	528.35009765625	208.0728302001953	1.0	526.9368896484375	207.74159240722656	0.0008009374141693115	7	029
49	530.6853637695312	212.37408447265625	0.00013503432273864746	529.1611328125	209.439208984375	7.796287536621094e-5	529.2769775390625	207.45632934570312	1.0	528.4379272460938	208.80563354492188	0.0005255639553070068	7	029
50	530.3087768554688	212.90785217285156	0.00013637542724609375	528.8860473632812	210.53155517578125	7.560849189758301e-5	529.1149291992188	207.97740173339844	1.0	527.3721923828125	209.6115264892578	0.0006363093852996826	7	029
51	530.0579223632812	212.6554718017578	0.0001417994499206543	527.7120971679688	208.6884002685547	7.849931716918945e-5	528.493408203125	207.66650390625	1.0	527.1263427734375	206.83497619628906	0.0006256699562072754	7	029
52	530.3826293945312	212.77468872070312	0.00011581182479858398	527.8765258789062	208.6485595703125	6.026029586791992e-5	529.2444458007812	207.85035705566406	1.0	527.234375	206.6891326904297	0.0005049407482147217	7	029
53	529.8540649414062	212.27609252929688	0.00019925832748413086	527.7674560546875	209.12681579589844	8.228421211242676e-5	527.890625	207.29354858398438	1.0	527.28076171875	208.69232177734375	0.00039061903953552246	7	029
54	530.4624633789062	212.44981384277344	0.00011733174324035645	528.4962768554688	209.28724670410156	7.051229476928711e-5	529.1110229492188	207.65574645996094	1.0	528.2614135742188	209.03273010253906	0.0003427565097808838	7	029
55	530.1988525390625	212.6368408203125	0.00014859437942504883	527.8785400390625	209.3168182373047	7.590651512145996e-5	528.0796508789062	207.50205993652344	1.0	527.4103393554688	208.46763610839844	0.0005266964435577393	7	029
56	530.3285522460938	212.64239501953125	0.00012892484664916992	528.652587890625	209.7749786376953	6.300210952758789e-5	529.23095703125	207.6462860107422	1.0	527.420166015625	209.38868713378906	0.00042948126792907715	7	029
57	530.1232299804688	213.0233917236328	0.00011646747589111328	528.4697875976562	210.17657470703125	6.979703903198242e-5	529.11474609375	207.9191131591797	1.0	527.0345458984375	209.64480590820312	0.0005533397197723389	7	029
58	530.1644897460938	212.77835083007812	0.000133514404296875	528.37841796875	209.89285278320312	5.829334259033203e-5	528.558349609375	207.5234375	1.0	527.2649536132812	209.4101104736328	0.000400543212890625	7	029
59	529.973388671875	212.71353149414062	0.00010877847671508789	530.3407592773438	210.1615447998047	4.4286251068115234e-5	528.8153686523438	207.82200622558594	1.0	526.926513671875	207.21923828125	0.00042492151260375977	7	029
60	530.3816528320312	212.527587890625	0.00013932585716247559	528.4866943359375	209.455810546875	9.140372276306152e-5	528.811767578125	207.1155242919922	1.0	527.5855712890625	208.9518280029297	0.0006102919578552246	7	029
61	530.2002563476562	212.9261016845703	0.00010323524475097656	528.4732666015625	209.42120361328125	7.000565528869629e-5	529.35009765625	208.27610778808594	1.0	527.3106079101562	209.82119750976562	0.0004607737064361572	7	029
62	530.6014404296875	212.68275451660156	0.00011208653450012207	528.9237670898438	210.39517211914062	6.61015510559082e-5	529.3246459960938	207.78013610839844	1.0	528.07666015625	209.6270751953125	0.0005013346672058105	7	029
63	530.2930908203125	212.8269500732422	0.00012353062629699707	528.43798828125	209.94285583496094	6.729364395141602e-5	528.935302734375	207.74583435058594	1.0	527.3540649414062	209.33389282226562	0.000553518533706665	7	029
64	336.4692077636719	114.59465789794922	0.0023936033248901367	331.2647705078125	113.22549438476562	0.014923661947250366	528.2614135742188	206.88124084472656	1.0	526.8241577148438	206.6092987060547	0.0003515183925628662	7	029
65	530.6267700195312	212.6251678466797	0.00014254450798034668	528.9306640625	210.01470947265625	7.44163990020752e-5	529.4156494140625	207.59170532226562	1.0	528.4693603515625	209.80967712402344	0.0005664229393005371	7	029
66	530.2179565429688	213.21713256835938	9.28044319152832e-5	530.5447998046875	210.36236572265625	5.4836273193359375e-5	528.8756103515625	208.36724853515625	1.0	527.24169921875	210.2485809326172	0.0005394220352172852	7	029
67	530.3892211914062	212.4573974609375	0.00013071298599243164	530.4302978515625	209.36891174316406	6.508827209472656e-5	529.1024169921875	207.6776580810547	1.0	527.7615356445312	208.6504669189453	0.0003434419631958008	7	029
68	530.1482543945312	212.6125030517578	0.00013428926467895508	324.63348388671875	111.26628112792969	0.006401568651199341	528.6369018554688	207.67977905273438	1.0	526.9857177734375	206.7366180419922	0.0004893243312835693	7	029
69	529.9022216796875	212.89186096191406	0.00015613436698913574	328.3456726074219	112.10575866699219	0.9979285001754761	528.3120727539062	207.76683044433594	1.0	526.9121704101562	208.9638671875	0.0005980134010314941	7	029
70	530.1752319335938	212.939208984375	0.00014358758926391602	528.55615234375	210.0887451171875	6.29425048828125e-5	529.1044311523438	208.09042358398438	1.0	527.0203857421875	209.58294677734375	0.0004826188087463379	7	029
71	321.5899963378906	102.00751495361328	0.0001907944679260254	401.1812438964844	100.81546783447266	0.1573619246482849	528.7274780273438	207.19161987304688	1.0	527.2100830078125	205.8905487060547	0.00039774179458618164	7	029
72	530.0427856445312	212.9087371826172	0.00010815262794494629	528.4161987304688	210.35330200195312	7.194280624389648e-5	529.1043701171875	207.85696411132812	1.0	527.281005859375	209.81832885742188	0.0006417632102966309	7	029
73	530.84716796875	212.53762817382812	7.674098014831543e-5	404.4428405761719	98.80452728271484	0.001313537359237671	530.0650634765625	207.5897674560547	1.0	528.200439453125	209.91311645507812	0.0004093348979949951	7	029
74	530.5693359375	212.2643585205078	8.782744407653809e-5	528.5355224609375	209.5439453125	5.525350570678711e-5	528.7958984375	206.86460876464844	1.0	527.926513671875	209.48040771484375	0.00044539570808410645	7	029
75	530.07470703125	212.79119873046875	8.562207221984863e-5	527.9723510742188	210.20944213867188	5.647540092468262e-5	528.2545776367188	207.83103942871094	1.0	527.5348510742188	209.7145233154297	0.0004304647445678711	7	029
76	530.2936401367188	212.74423217773438	0.00016710162162780762	528.2946166992188	209.77159118652344	7.727742195129395e-5	528.9281616210938	207.67080688476562	1.0	527.8013916015625	209.222900390625	0.0004649162292480469	7	029
77	530.0173950195312	212.60525512695312	0.0001271963119506836	530.080078125	209.70986938476562	5.4508447647094727e-5	528.7078247070312	207.60299682617188	1.0	526.9537963867188	208.9853057861328	0.0003802180290222168	7	029
78	530.0756225585938	212.81292724609375	0.00012424588203430176	528.2185668945312	210.3543243408203	8.01384449005127e-5	528.7062377929688	207.92384338378906	1.0	527.3097534179688	209.37286376953125	0.00038313865661621094	7	029
79	530.2501220703125	212.77218627929688	0.0001386106014251709	528.7584838867188	209.8844451904297	8.174777030944824e-5	528.6680908203125	207.78575134277344	1.0	527.8527221679688	209.36428833007812	0.0006161928176879883	7	029
80	529.8946533203125	212.44720458984375	0.00015085935592651367	528.1583251953125	209.95960998535156	5.370378494262695e-5	528.271728515625	207.26744079589844	1.0	526.8235473632812	208.95870971679688	0.00042048096656799316	7	029
81	530.0036010742188	213.4365997314453	6.479024887084961e-5	527.583740234375	209.7061309814453	5.951523780822754e-5	529.0449829101562	208.84207153320312	1.0	526.90576171875	207.7527313232422	0.0004887282848358154	7	029
82	530.5946044921875	212.45782470703125	0.0001188814640045166	529.2116088867188	209.69265747070312	6.070733070373535e-5	529.2181396484375	207.68251037597656	1.0	528.165283203125	209.2307891845703	0.0003555715084075928	7	029
83	530.0393676757812	212.98023986816406	0.00010856986045837402	530.7401123046875	210.2367706298828	6.723403930664062e-5	528.6837768554688	207.89622497558594	1.0	527.0986938476562	210.05528259277344	0.0005467534065246582	7	029
84	529.91015625	212.69606018066406	0.00011533498764038086	528.0828857421875	209.98683166503906	5.626678466796875e-5	527.8934326171875	207.7759246826172	1.0	527.6376953125	209.01742553710938	0.0003746151924133301	7	029
85	530.2969970703125	212.75840759277344	0.00012063980102539062	528.2128295898438	209.31210327148438	7.593631744384766e-5	529.1941528320312	207.9401397705078	1.0	527.5578002929688	207.46803283691406	0.0005749762058258057	7	029
86	529.8197631835938	212.69598388671875	9.134411811828613e-5	527.6259765625	209.6658172607422	4.979968070983887e-5	528.1643676757812	207.73838806152344	1.0	526.6637573242188	206.2019500732422	0.00029775500297546387	7	029
87	529.7371215820312	212.8828125	0.00014084577560424805	527.7699584960938	210.55474853515625	9.742379188537598e-5	528.4586791992188	208.08865356445312	1.0	526.5467529296875	206.70748901367188	0.0005988180637359619	7	029
88	530.4508056640625	212.64256286621094	0.00016927719116210938	528.0977783203125	208.63137817382812	7.683038711547852e-5	528.9995727539062	207.8475799560547	1.0	527.4526977539062	206.7117919921875	0.0004080533981323242	7	029
89	530.043701171875	212.7400665283203	0.00011056661605834961	528.19970703125	209.81602478027344	6.312131881713867e-5	528.1615600585938	207.35511779785156	1.0	526.8592529296875	206.96148681640625	0.0006606876850128174	7	029
90	530.498779296875	212.44317626953125	0.00012472271919250488	530.678466796875	209.4761199951172	5.7369470596313477e-5	529.3090209960938	207.47463989257812	1.0	527.1119995117188	208.61183166503906	0.0004177987575531006	7	029
91	530.572509765625	212.9098358154297	8.621811866760254e-5	528.8150634765625	209.07904052734375	6.181001663208008e-5	529.680419921875	208.25149536132812	1.0	528.0985717773438	207.0771942138672	0.0003553926944732666	7	029
92	530.1913452148438	212.75172424316406	0.00014257431030273438	528.4268188476562	209.85879516601562	8.150935173034668e-5	528.8388061523438	207.55142211914062	1.0	527.1588745117188	206.8302764892578	0.0007966756820678711	7	029
93	530.1429443359375	213.06109619140625	0.0001036524772644043	528.355712890625	210.30198669433594	7.084012031555176e-5	528.604736328125	207.88897705078125	1.0	527.1856689453125	206.8897705078125	0.0006024539470672607	7	029
94	530.5347900390625	212.74876403808594	0.00014078617095947266	529.0055541992188	209.99945068359375	9.226799011230469e-5	529.5856323242188	207.65260314941406	1.0	527.5835571289062	209.29714965820312	0.0007299184799194336	7	029
95	529.8590698242188	212.5232391357422	9.891390800476074e-5	526.83935546875	208.43112182617188	5.429983139038086e-5	528.1950073242188	207.55580139160156	1.0	526.3394775390625	206.56390380859375	0.0004318356513977051	7	029
96	530.4596557617188	212.43853759765625	0.00013703107833862305	528.510986328125	209.0152587890625	8.565187454223633e-5	528.8150634765625	207.43580627441406	1.0	527.4072265625	206.39523315429688	0.0005654394626617432	7	029
97	530.2833251953125	212.85499572753906	0.00012800097465515137	527.95751953125	208.97552490234375	8.165836334228516e-5	529.3526000976562	207.9145965576172	1.0	527.7244262695312	209.46690368652344	0.0005249381065368652	7	029
98	529.8107299804688	212.53298950195312	0.0001404881477355957	527.93798828125	209.794677734375	7.50124454498291e-5	528.42431640625	207.1050567626953	1.0	526.7301635742188	206.57594299316406	0.0006074011325836182	7	029
99	529.7999877929688	212.7723388671875	0.00013658404350280762	527.1859741210938	209.25997924804688	6.559491157531738e-5	528.3952026367188	207.64564514160156	1.0	526.5594482421875	209.4061737060547	0.0005648434162139893	7	029
100	530.5716552734375	212.4313201904297	0.0001169443130493164	530.6347045898438	209.28636169433594	7.587671279907227e-5	529.4446411132812	207.35931396484375	1.0	527.5167236328125	208.79393005371094	0.0004207789897918701	7	029
101	530.1683349609375	212.94618225097656	0.00015726685523986816	528.4851684570312	210.39266967773438	7.733702659606934e-5	528.7233276367188	207.97032165527344	1.0	527.3818969726562	209.43661499023438	0.0006510615348815918	7	029
102	529.9524536132812	213.09991455078125	0.00014445185661315918	528.5786743164062	210.65127563476562	7.098913192749023e-5	528.6968383789062	208.14242553710938	1.0	527.1415405273438	209.56100463867188	0.0006409883499145508	7	029
103	319.0323791503906	102.57833099365234	0.0002618730068206787	322.5229187011719	114.60003662109375	0.0001455545425415039	529.32958984375	207.80682373046875	1.0	527.6027221679688	209.0521240234375	0.00034350156784057617	7	029
104	530.6663818359375	212.7447052001953	0.0001837313175201416	528.3901977539062	208.0723876953125	7.325410842895508e-5	529.2470092773438	207.54025268554688	1.0	527.76611328125	209.0314483642578	0.0006068646907806396	7	029
105	530.39111328125	212.5012969970703	0.00016510486602783203	528.3524169921875	209.52645874023438	8.028745651245117e-5	528.783203125	207.16317749023438	1.0	527.6210327148438	208.97412109375	0.0005855560302734375	7	029
106	530.1721801757812	212.47476196289062	0.00012484192848205566	527.8192138671875	208.70193481445312	7.69197940826416e-5	529.0521850585938	207.58251953125	1.0	527.3177490234375	206.92474365234375	0.0004073977470397949	7	029
107	529.9949340820312	212.6560821533203	0.0001309216022491455	527.7138671875	208.5214385986328	6.404519081115723e-5	528.5843505859375	207.64256286621094	1.0	527.3154907226562	209.0721435546875	0.000420987606048584	7	029
108	529.9611206054688	212.88792419433594	0.00013577938079833984	528.5648803710938	210.58021545410156	8.514523506164551e-5	528.8831787109375	207.88775634765625	1.0	527.372314453125	207.26353454589844	0.0006142556667327881	7	029
109	529.7615966796875	212.8154296875	0.00011640787124633789	527.80126953125	210.21493530273438	6.347894668579102e-5	528.23046875	207.6664581298828	1.0	526.7759399414062	206.62417602539062	0.0004722476005554199	7	029
110	530.1204833984375	211.75741577148438	0.00011736154556274414	527.5576782226562	207.72947692871094	7.230043411254883e-5	528.3897705078125	206.49008178710938	1.0	526.5665893554688	205.1126708984375	0.0002925992012023926	7	029
111	530.084716796875	212.95347595214844	0.00011068582534790039	528.0538330078125	210.282470703125	7.274746894836426e-5	528.4932861328125	207.9743194580078	1.0	527.0924072265625	207.1361083984375	0.000539243221282959	7	029
112	530.2018432617188	212.96481323242188	0.00012701749801635742	528.3063354492188	209.97793579101562	5.760788917541504e-5	528.58447265625	207.97402954101562	1.0	527.2012329101562	206.68836975097656	0.0005348622798919678	7	029
113	530.4862670898438	212.30226135253906	0.00013023614883422852	528.3577270507812	208.8252716064453	7.37309455871582e-5	528.6852416992188	207.12074279785156	1.0	527.8485717773438	208.7318572998047	0.00047770142555236816	7	029
114	529.7979736328125	212.43699645996094	0.0002759993076324463	527.7675170898438	209.2624969482422	9.605288505554199e-5	528.0435180664062	207.2935791015625	1.0	526.9442138671875	208.5384979248047	0.0005703270435333252	7	029
115	530.4208984375	212.75204467773438	0.00013640522956848145	528.735595703125	210.13755798339844	7.489323616027832e-5	529.1105346679688	207.72959899902344	1.0	527.4052124023438	209.15292358398438	0.0005211234092712402	7	029
116	530.3323364257812	212.2198028564453	0.00011721253395080566	528.5584716796875	209.11465454101562	5.644559860229492e-5	528.7686767578125	207.21646118164062	1.0	527.649169921875	208.9124298095703	0.0002481043338775635	7	029
117	529.9866333007812	212.62399291992188	0.000159531831741333	528.3807983398438	210.10121154785156	9.238719940185547e-5	528.8101196289062	207.59483337402344	1.0	527.4315185546875	209.3012237548828	0.00044924020767211914	7	029
118	530.2479248046875	212.57447814941406	0.00014165043830871582	528.4686279296875	209.5091094970703	5.951523780822754e-5	528.9005126953125	207.4305419921875	1.0	527.5731201171875	208.94204711914062	0.0003923773765563965	7	029
119	316.8193054199219	97.89643096923828	0.0009257197380065918	527.5400390625	209.11778259277344	6.255507469177246e-5	528.1300659179688	207.9112548828125	1.0	526.9636840820312	207.22952270507812	0.0006241798400878906	7	029
120	316.20172119140625	102.9179916381836	0.798842191696167	321.00067138671875	114.9623794555664	0.04729217290878296	529.390380859375	207.73394775390625	1.0	527.7086791992188	209.38975524902344	0.000450819730758667	7	029
121	315.4593811035156	102.28591918945312	0.0027433931827545166	528.5081787109375	209.1813201904297	9.179115295410156e-5	528.9966430664062	207.2257080078125	1.0	527.32373046875	206.0895538330078	0.0004170238971710205	7	029
122	310.9233703613281	100.03706359863281	0.0003428459167480469	528.4830322265625	209.80824279785156	6.505846977233887e-5	529.021728515625	207.85777282714844	1.0	527.339111328125	206.3455352783203	0.0003312528133392334	7	029
123	309.7985534667969	102.08094787597656	0.027487099170684814	528.6753540039062	210.4814453125	5.939602851867676e-5	528.7369384765625	208.1333770751953	1.0	527.1205444335938	209.6136474609375	0.0005532503128051758	7	029
124	308.1103820800781	102.64966583251953	0.006492793560028076	412.77099609375	104.4317398071289	0.028967738151550293	528.5794677734375	207.5262451171875	1.0	527.5017700195312	208.8540496826172	0.0005924403667449951	7	029
125	307.74615478515625	100.66626739501953	0.0008060932159423828	416.9224548339844	100.783447265625	7.727742195129395e-5	528.8152465820312	207.7120361328125	1.0	527.1746215820312	206.77651977539062	0.0006268024444580078	7	029
126	306.9676208496094	102.72576141357422	0.19382715225219727	307.7291564941406	108.5511245727539	0.00011020898818969727	528.461181640625	207.94049072265625	1.0	527.0056762695312	206.95751953125	0.0004590153694152832	7	029
127	305.8510437011719	102.78865814208984	0.00287589430809021	320.71685791015625	55.659454345703125	0.01660078763961792	528.9300537109375	207.75701904296875	1.0	527.4774780273438	209.3629608154297	0.0003370046615600586	7	029
128	530.3098754882812	212.8817138671875	8.71419906616211e-5	528.1897583007812	208.9883575439453	6.452202796936035e-5	529.1475830078125	208.0848388671875	1.0	527.6727905273438	207.04306030273438	0.0003593862056732178	7	029
129	526.1297607421875	211.15914916992188	0.0001068115234375	527.3106079101562	209.54966735839844	7.30752944946289e-5	528.1756591796875	207.37498474121094	1.0	526.4305419921875	206.63101196289062	0.0005422532558441162	7	029
130	529.9252319335938	212.97796630859375	0.0001437366008758545	322.5391845703125	51.20134353637695	0.09785595536231995	528.7081909179688	208.07028198242188	1.0	527.1603393554688	209.63204956054688	0.0005249381065368652	7	029
131	529.9771728515625	212.8242950439453	0.00012293457984924316	527.6461791992188	209.2507781982422	6.079673767089844e-5	528.5455932617188	207.78269958496094	1.0	527.0242309570312	207.35104370117188	0.0004433095455169678	7	029
132	529.543212890625	212.74423217773438	0.0001341104507446289	530.0025024414062	210.02394104003906	9.071826934814453e-5	528.2022094726562	207.64218139648438	1.0	526.6637573242188	207.07315063476562	0.0005246400833129883	7	029
133	529.8380737304688	213.06112670898438	0.00012409687042236328	527.9324340820312	210.2721710205078	6.48200511932373e-5	528.3703002929688	207.76844787597656	1.0	526.7503662109375	206.9913787841797	0.000607907772064209	7	029
134	529.88232421875	212.54872131347656	0.000179976224899292	319.34466552734375	52.62134552001953	0.00012922286987304688	528.08251953125	207.5067596435547	1.0	526.4982299804688	206.1951904296875	0.0005637109279632568	7	029
135	529.9986572265625	213.07608032226562	0.00011068582534790039	528.2789306640625	210.54354858398438	5.8025121688842773e-5	529.294189453125	208.2295379638672	1.0	526.9105224609375	209.8824462890625	0.00037664175033569336	7	029
136	322.9076843261719	45.92607116699219	0.9620649218559265	322.90411376953125	47.24142074584961	0.00130462646484375	529.1414794921875	207.78025817871094	1.0	527.5919799804688	209.1964111328125	0.00048828125	7	029
137	320.6799621582031	50.64780807495117	0.0006804168224334717	317.1225280761719	52.3570671081543	0.9999477863311768	528.188720703125	207.64454650878906	1.0	526.6673583984375	206.04002380371094	0.0004533231258392334	7	029
138	317.29815673828125	49.02288818359375	0.012999951839447021	319.5354309082031	50.05790710449219	0.0007106363773345947	528.7528686523438	207.29437255859375	1.0	528.143310546875	208.83279418945312	0.00040590763092041016	7	029
139	530.06005859375	212.87030029296875	9.685754776000977e-5	528.2296752929688	209.98817443847656	7.799267768859863e-5	528.5587768554688	207.60494995117188	1.0	526.9313354492188	209.35025024414062	0.00047406554222106934	7	029
140	529.7971801757812	212.61509704589844	0.00016480684280395508	529.7385864257812	209.77822875976562	0.00010800361633300781	528.2465209960938	207.6188507080078	1.0	526.7152709960938	206.76844787597656	0.0005070269107818604	7	029
141	529.6941528320312	213.14138793945312	0.00015914440155029297	527.5159912109375	209.13320922851562	8.812546730041504e-5	528.3610229492188	208.36746215820312	1.0	526.6597290039062	209.594482421875	0.0005754828453063965	7	029
142	315.9924011230469	50.359336853027344	0.01688474416732788	315.2607116699219	51.32203674316406	7.072091102600098e-5	528.9371337890625	207.07504272460938	1.0	527.2297973632812	209.4451141357422	0.0003807246685028076	7	029
143	530.6392822265625	212.67681884765625	0.00011983513832092285	529.0108642578125	209.87237548828125	6.002187728881836e-5	529.2607421875	207.5009002685547	1.0	527.6985473632812	206.94837951660156	0.0004553496837615967	7	029
144	530.3135375976562	212.84207153320312	0.0001328587532043457	528.7203369140625	210.22689819335938	7.236003875732422e-5	528.8137817382812	208.2032012939453	1.0	527.53076171875	209.14903259277344	0.0003019869327545166	7	029
145	530.2711181640625	212.55465698242188	0.0001099705696105957	316.938720703125	127.6119384765625	0.00011724233627319336	529.1641235351562	207.54409790039062	1.0	527.399658203125	206.9864044189453	0.0005044043064117432	7	029
146	530.2861938476562	212.47743225097656	0.0001601874828338623	528.6116333007812	209.57106018066406	7.066130638122559e-5	528.6296997070312	207.49295043945312	1.0	527.537353515625	209.10812377929688	0.0005083978176116943	7	029
147	315.5301818847656	49.14638137817383	0.0034961998462677	527.1693725585938	208.48492431640625	6.681680679321289e-5	528.2974243164062	207.7342987060547	1.0	526.6617431640625	206.56858825683594	0.0004992783069610596	7	029
148	315.50341796875	49.139217376708984	0.34763801097869873	528.1896362304688	210.4053192138672	5.65946102142334e-5	528.5093994140625	207.79039001464844	1.0	526.9053955078125	209.2182159423828	0.0004591941833496094	7	029
149	315.4148254394531	46.58830642700195	0.09842786192893982	528.658203125	209.61534118652344	6.592273712158203e-5	528.775146484375	207.5184783935547	1.0	527.9674682617188	209.36317443847656	0.00033727288246154785	7	029
150	529.8089599609375	212.97203063964844	0.00012296438217163086	527.7255249023438	210.57228088378906	6.350874900817871e-5	528.2325439453125	207.94967651367188	1.0	526.7802734375	209.82936096191406	0.00048464536666870117	7	029
151	529.9491577148438	212.6411590576172	0.00019657611846923828	527.9282836914062	208.73817443847656	0.00011178851127624512	528.6627197265625	207.65261840820312	1.0	527.38134765625	206.92039489746094	0.0006752312183380127	7	029
152	529.9487915039062	212.7061004638672	0.0001163184642791748	530.32958984375	210.0056610107422	7.769465446472168e-5	528.5012817382812	207.5595703125	1.0	527.0725708007812	209.54495239257812	0.0006230175495147705	7	029
153	529.70458984375	212.94662475585938	0.00011801719665527344	527.8579711914062	210.58013916015625	7.984042167663574e-5	528.3890991210938	207.9419403076172	1.0	526.72021484375	207.26980590820312	0.0005683600902557373	7	029
154	530.1387939453125	212.8343505859375	0.00010421872138977051	313.8055725097656	126.8302230834961	7.414817810058594e-5	528.845703125	207.98825073242188	1.0	527.1866455078125	207.05621337890625	0.0006213486194610596	7	029
155	529.905517578125	212.56886291503906	0.00010401010513305664	527.787109375	209.7347869873047	5.042552947998047e-5	528.459716796875	207.5735626220703	1.0	526.7130126953125	206.62557983398438	0.0004216432571411133	7	029
156	314.5350341796875	48.875946044921875	0.004284977912902832	528.2679443359375	209.6119384765625	7.697939872741699e-5	528.4851684570312	207.4268035888672	1.0	527.376953125	209.1249542236328	0.0005214214324951172	7	029
157	530.3036499023438	212.16883850097656	0.00012046098709106445	528.0443115234375	208.44361877441406	8.526444435119629e-5	528.7122192382812	207.17787170410156	1.0	526.8668212890625	205.5196533203125	0.00034502148628234863	7	029
158	530.1848754882812	212.80386352539062	0.00010329484939575195	528.00634765625	209.95289611816406	5.361437797546387e-5	528.3990478515625	207.5041046142578	1.0	527.2677612304688	209.43174743652344	0.00044587254524230957	7	029
159	530.00146484375	212.74900817871094	0.00012364983558654785	315.12158203125	128.2130889892578	0.010834425687789917	528.4351196289062	207.81556701660156	1.0	526.9619140625	206.99232482910156	0.0004426240921020508	7	029
160	529.6691284179688	213.4581298828125	0.00010591745376586914	313.4636535644531	125.51763153076172	0.0007908940315246582	528.6773071289062	208.74839782714844	1.0	526.4601440429688	210.18673706054688	0.0005206167697906494	7	029
161	530.0992431640625	212.99684143066406	0.00011131167411804199	528.5772094726562	210.3255615234375	5.099177360534668e-5	528.2794799804688	208.12095642089844	1.0	527.5927734375	209.71441650390625	0.00047284364700317383	7	029
162	529.7583618164062	212.52236938476562	0.00014644861221313477	527.745849609375	209.90081787109375	7.63237476348877e-5	528.3037719726562	207.43045043945312	1.0	526.5280151367188	206.48524475097656	0.0005244612693786621	7	029
163	530.7349243164062	212.12850952148438	0.00010469555854797363	528.8552856445312	208.9686279296875	5.221366882324219e-5	529.3128051757812	206.9920196533203	1.0	527.4077758789062	206.4139404296875	0.0002867281436920166	7	029
164	530.2780151367188	212.85496520996094	0.0001100003719329834	527.8825073242188	209.13662719726562	5.5402517318725586e-5	528.9046630859375	207.96954345703125	1.0	527.577392578125	209.7963409423828	0.00038176774978637695	7	029
165	433.9967041015625	96.15301513671875	0.00014290213584899902	430.2232666015625	97.63958740234375	0.9450805187225342	528.5684204101562	207.2696533203125	1.0	527.6668701171875	209.3786163330078	0.000583350658416748	7	029
166	434.7629699707031	96.20755004882812	0.004912912845611572	432.37615966796875	97.3809814453125	0.0012421011924743652	528.3717041015625	207.74839782714844	1.0	526.772705078125	206.752197265625	0.0004964768886566162	7	029
167	436.0882263183594	94.07779693603516	0.9663761854171753	434.2958984375	95.49231719970703	0.028565436601638794	528.1731567382812	207.41871643066406	1.0	526.7782592773438	209.26828002929688	0.0006005465984344482	7	029
168	437.833251953125	94.20977020263672	0.8360055088996887	527.6925659179688	208.93141174316406	8.237361907958984e-5	528.029296875	207.18702697753906	1.0	526.7133178710938	206.0746612548828	0.00042253732681274414	7	029
169	440.7652893066406	92.54829406738281	0.800724983215332	527.4644775390625	209.07688903808594	6.496906280517578e-5	528.931640625	207.69004821777344	1.0	526.5654907226562	209.53018188476562	0.00045186281204223633	7	029
170	440.5243225097656	96.30007934570312	0.0001996457576751709	527.7578125	208.80528259277344	5.0395727157592773e-5	528.7653198242188	207.64280700683594	1.0	527.2618408203125	206.85186767578125	0.000353008508682251	7	029
171	441.0904541015625	94.39030456542969	0.575777530670166	444.7151794433594	94.19029998779297	0.00010925531387329102	528.7479248046875	207.19264221191406	1.0	527.23876953125	206.64920043945312	0.00039768218994140625	7	029
172	446.6810607910156	92.86937713623047	0.10037755966186523	444.6795654296875	93.10492706298828	0.033069908618927	529.2678833007812	207.6140594482422	1.0	527.2076416015625	209.256591796875	0.00038927793502807617	7	029
173	444.1696472167969	92.51753997802734	0.722206711769104	528.2102661132812	209.8195343017578	6.303191184997559e-5	529.1837768554688	208.60968017578125	1.0	527.0484619140625	210.1024932861328	0.0005577802658081055	7	029
174	448.1788024902344	90.95213317871094	0.9987133741378784	290.3730773925781	111.30978393554688	0.024240612983703613	528.6846313476562	207.6519012451172	1.0	527.4194946289062	208.6433563232422	0.00044608116149902344	7	029
175	449.89202880859375	89.04551696777344	0.9993589520454407	286.0172424316406	111.5374755859375	0.9997799396514893	528.2861328125	207.79397583007812	1.0	444.39453125	85.04788208007812	0.0008696317672729492	7	029
176	451.8887634277344	89.59595489501953	0.9999923706054688	290.65350341796875	111.36729431152344	0.3150308132171631	528.410888671875	207.5550079345703	1.0	526.7998046875	209.28819274902344	0.00044602155685424805	7	029
177	452.8376770019531	89.99568176269531	0.9999994039535522	289.6092834472656	112.35323333740234	0.0003369152545928955	529.6060791015625	207.15969848632812	1.0	445.11798095703125	85.7076416015625	0.0005026757717132568	7	029
178	455.4447021484375	90.15098571777344	0.993993878364563	275.1158752441406	111.30352783203125	0.6898940801620483	528.2656860351562	207.04051208496094	1.0	526.8896484375	206.21484375	0.00037530064582824707	7	029
179	456.5776672363281	89.08277893066406	0.9992053508758545	275.8257141113281	112.04556274414062	0.9932457208633423	529.1448364257812	207.8180389404297	1.0	527.3641967773438	209.4004364013672	0.00043070316314697266	7	029
180	459.20086669921875	91.7025375366211	0.9998575448989868	271.9087219238281	110.16046905517578	0.9988660216331482	528.9197387695312	207.49984741210938	1.0	456.0857238769531	83.62174987792969	0.0003711879253387451	7	029
181	462.4773254394531	91.55326843261719	0.9999932050704956	273.8177490234375	108.88600158691406	0.9999462366104126	529.3329467773438	207.14361572265625	1.0	528.2324829101562	208.9437713623047	0.0003229379653930664	7	029
182	463.95611572265625	91.12910461425781	0.9999990463256836	262.9729309082031	106.96187591552734	0.0074356794357299805	529.042236328125	207.699462890625	1.0	527.0629272460938	209.4451904296875	0.0003726184368133545	7	029
183	464.7410583496094	93.48067474365234	0.9852189421653748	528.1484985351562	209.39617919921875	7.668137550354004e-5	529.1666259765625	207.88706970214844	1.0	527.568603515625	209.5163116455078	0.00040456652641296387	7	029
184	255.2994842529297	103.92955017089844	0.9215716123580933	258.3700866699219	109.71990966796875	0.38303712010383606	529.1670532226562	207.43939208984375	1.0	527.5110473632812	206.75820922851562	0.00029206275939941406	7	029
185	255.37730407714844	105.1063003540039	0.4455755054950714	260.46820068359375	108.20034790039062	0.13693082332611084	529.3112182617188	207.89112854003906	1.0	527.3536376953125	209.07073974609375	0.00036454200744628906	7	029
186	465.909912109375	93.82820129394531	0.9983828067779541	260.4865417480469	108.2239761352539	0.21094807982444763	529.096923828125	207.50880432128906	1.0	527.9302978515625	209.1708526611328	0.0003313422203063965	7	029
187	464.606201171875	96.05046844482422	0.9999955892562866	257.2599792480469	111.12451171875	0.9999987483024597	528.3387451171875	207.59962463378906	1.0	526.8305053710938	206.72702026367188	0.0004096031188964844	7	029
188	465.292236328125	96.95206451416016	0.9406129717826843	256.02740478515625	112.4987564086914	0.0007915794849395752	528.3356323242188	206.91696166992188	1.0	527.1260986328125	209.24575805664062	0.000518798828125	7	029
189	530.466796875	212.30767822265625	0.00021287798881530762	253.72152709960938	111.04216766357422	0.003700345754623413	528.4415893554688	207.0277099609375	1.0	527.5518798828125	208.21507263183594	0.000433504581451416	7	029
190	467.048828125	98.28794860839844	0.9602621793746948	253.11654663085938	111.29933166503906	0.004506617784500122	528.9755859375	207.35763549804688	1.0	527.5924072265625	209.12973022460938	0.0003756582736968994	7	029
191	248.00050354003906	106.5856704711914	0.6486563682556152	252.42428588867188	109.91805267333984	0.00040599703788757324	529.5537719726562	207.8862762451172	1.0	528.1395874023438	209.1986846923828	0.00039908289909362793	7	029
192	464.0249938964844	100.1473388671875	0.0007634460926055908	528.5855712890625	210.27572631835938	5.5670738220214844e-5	529.325927734375	208.08143615722656	1.0	527.50439453125	209.62435913085938	0.0005015134811401367	7	029
193	244.2951202392578	108.72535705566406	0.030392706394195557	525.6925048828125	210.35997009277344	6.955862045288086e-5	529.1698608398438	208.1196746826172	1.0	527.8067016601562	208.83065795898438	0.00029084086418151855	7	029
194	530.2232666015625	212.93365478515625	0.0001017153263092041	268.28314208984375	68.51175689697266	0.0008831322193145752	529.2672729492188	207.8380889892578	1.0	527.3179931640625	209.3203125	0.0006732344627380371	7	029
195	242.42477416992188	104.50389862060547	0.9856480956077576	266.8384704589844	68.27989196777344	0.00038698315620422363	527.9650268554688	207.4341583251953	1.0	526.4378662109375	206.82318115234375	0.000592648983001709	7	029
196	243.83331298828125	110.44125366210938	0.2787613272666931	637.3792114257812	5.119434356689453	8.764863014221191e-5	528.8840942382812	207.4714813232422	1.0	527.5215454101562	209.22225952148438	0.000485837459564209	7	029
197	242.0925750732422	108.38388061523438	0.8768831491470337	263.64666748046875	67.45304870605469	0.001013725996017456	528.8265380859375	207.31263732910156	1.0	527.0646362304688	206.59735107421875	0.00041794776916503906	7	029
198	243.21395874023438	112.5414810180664	0.018729984760284424	248.86289978027344	114.435546875	0.00032961368560791016	529.146484375	208.02293395996094	1.0	526.7348022460938	209.61448669433594	0.0004565119743347168	7	029
199	242.5831756591797	110.54013061523438	0.1532488465309143	528.5961303710938	209.81503295898438	5.7071447372436523e-5	528.75	207.94444274902344	1.0	527.6751708984375	209.01348876953125	0.0003612935543060303	7	029
200	242.88490295410156	113.14141082763672	0.0003558993339538574	528.5523681640625	210.02719116210938	6.42240047454834e-5	528.5963134765625	207.79144287109375	1.0	527.3569946289062	209.33023071289062	0.0005288422107696533	7	029
201	242.4165802001953	114.22570037841797	0.4340653419494629	249.97665405273438	119.45415496826172	0.43758851289749146	528.6854858398438	208.35830688476562	1.0	526.7333374023438	210.11752319335938	0.0005384683609008789	7	029
202	529.9609375	212.84141540527344	9.837746620178223e-5	527.8182373046875	209.78689575195312	4.729628562927246e-5	528.2432250976562	207.61651611328125	1.0	526.9568481445312	209.22984313964844	0.0004055500030517578	7	029
203	530.55419921875	212.00355529785156	6.908178329467773e-5	464.5509948730469	113.45098876953125	0.9999984502792358	529.166015625	206.8048095703125	1.0	527.2933349609375	207.9417724609375	0.00017699599266052246	7	029
204	234.00820922851562	106.35519409179688	0.00021961331367492676	242.07049560546875	111.85067749023438	0.0020402371883392334	528.6085205078125	208.07177734375	1.0	527.2716674804688	209.67372131347656	0.0003561079502105713	7	029
205	228.643798828125	110.12767028808594	0.8670303225517273	254.91314697265625	73.52806854248047	0.9889077544212341	528.8836669921875	208.1133270263672	1.0	527.4036865234375	209.98965454101562	0.0005818307399749756	7	029
206	223.97557067871094	111.00042724609375	0.932170033454895	263.30419921875	116.21473693847656	0.3405289053916931	528.7180786132812	207.37310791015625	1.0	527.2781372070312	208.9459991455078	0.0004787445068359375	7	029
207	221.79286193847656	111.8624496459961	0.8939269781112671	266.1862487792969	115.73155212402344	0.9534133672714233	528.8145751953125	207.5760040283203	1.0	527.4701538085938	209.73916625976562	0.0005332827568054199	7	029
208	219.85089111328125	113.76298522949219	0.984102725982666	263.707763671875	116.02073669433594	0.003274977207183838	528.9132080078125	207.1096649169922	1.0	527.188232421875	208.99417114257812	0.0005807578563690186	7	029
209	218.01690673828125	117.71529388427734	0.00014740228652954102	466.1665954589844	107.19527435302734	0.6402709484100342	528.5523071289062	207.62698364257812	1.0	527.0762939453125	207.03469848632812	0.0005439817905426025	7	029
210	530.1898803710938	212.2322998046875	0.00013375282287597656	256.25994873046875	112.12205505371094	0.9972967505455017	528.39794921875	207.18585205078125	1.0	527.1190795898438	206.30722045898438	0.00036403536796569824	7	029
211	530.1262817382812	212.5221405029297	0.00010845065116882324	254.97789001464844	107.79032135009766	0.9999463558197021	528.8506469726562	207.4818572998047	1.0	527.56005859375	209.05599975585938	0.00040474534034729004	7	029
212	530.3970947265625	212.4737091064453	0.0001391768455505371	219.31399536132812	132.71665954589844	0.9981764554977417	528.9178466796875	207.5304718017578	1.0	527.7008666992188	209.11814880371094	0.0002981424331665039	7	029
213	529.95947265625	212.61805725097656	0.00012636184692382812	216.95748901367188	133.9838104248047	0.9999085068702698	528.21337890625	207.43734741210938	1.0	527.0964965820312	206.35333251953125	0.0006437599658966064	7	029
214	213.7215118408203	136.7632293701172	0.0028362274169921875	241.2303466796875	117.124267578125	0.8995707035064697	528.635986328125	207.61270141601562	1.0	527.0086669921875	209.33546447753906	0.00040417909622192383	7	029
215	208.7180938720703	137.0024871826172	0.9998459815979004	244.82627868652344	117.33985900878906	0.9999998211860657	528.8052978515625	207.94830322265625	1.0	526.9498901367188	209.54449462890625	0.0005335211753845215	7	029
216	208.82040405273438	140.74232482910156	0.0007031857967376709	207.91763305664062	140.8633270263672	0.9859031438827515	528.745361328125	208.1280517578125	1.0	526.947265625	209.66551208496094	0.0004691779613494873	7	029
217	207.01687622070312	140.5017852783203	0.020304471254348755	240.92913818359375	119.95150756835938	0.9992190599441528	528.2055053710938	208.1210174560547	1.0	526.8755493164062	207.6686248779297	0.0005349814891815186	7	029
218	201.79110717773438	141.69448852539062	0.047347038984298706	201.3525848388672	142.6474609375	0.002217233180999756	528.521728515625	208.4435272216797	1.0	526.836669921875	209.87332153320312	0.0005987584590911865	7	029
219	197.80987548828125	139.8668975830078	0.9996711015701294	229.77333068847656	128.58572387695312	0.0030044913291931152	528.6218872070312	207.82455444335938	1.0	527.148681640625	209.23959350585938	0.0005665719509124756	7	029
220	194.54376220703125	142.40647888183594	0.9999992251396179	230.74539184570312	126.76130676269531	0.000692218542098999	528.05126953125	207.38714599609375	1.0	526.4846801757812	206.77015686035156	0.0003962218761444092	7	029
221	192.56703186035156	141.86512756347656	0.9999856948852539	238.55421447753906	123.2973403930664	0.8622305393218994	528.7949829101562	207.11349487304688	1.0	527.754150390625	209.08644104003906	0.00036326050758361816	7	029
222	192.12252807617188	142.9900665283203	0.9999991655349731	193.33905029296875	145.4547576904297	0.0019596219062805176	528.6953735351562	208.273681640625	1.0	527.1876831054688	210.15274047851562	0.0005638599395751953	7	029
223	189.9991912841797	143.31072998046875	0.9999999403953552	528.3299560546875	209.80026245117188	6.887316703796387e-5	528.756103515625	207.40733337402344	1.0	527.085693359375	209.1924591064453	0.0005968809127807617	7	029
224	189.50021362304688	143.97592163085938	0.9999925494194031	236.96731567382812	126.73974609375	0.020621120929718018	528.2152099609375	207.19113159179688	1.0	527.1799926757812	208.9699249267578	0.00039440393447875977	7	029
225	187.1404266357422	143.3465118408203	0.9999996423721313	232.42413330078125	129.41566467285156	0.9969146847724915	529.0281982421875	207.64894104003906	1.0	239.03292846679688	130.8252716064453	0.0006745755672454834	7	029
226	188.8752899169922	143.5896453857422	0.9999970197677612	234.5357666015625	128.64453125	0.9990544319152832	529.4196166992188	208.04164123535156	1.0	240.21409606933594	129.709716796875	0.0010454356670379639	7	029
227	188.8872833251953	143.65847778320312	0.9999998807907104	231.7242889404297	130.3841552734375	0.9866073131561279	528.587646484375	207.22474670410156	1.0	527.7537841796875	209.00424194335938	0.0006660223007202148	7	029
228	187.82870483398438	143.81283569335938	0.9999998807907104	234.564453125	129.90377807617188	0.99494469165802	528.6903076171875	207.38633728027344	1.0	527.4694213867188	209.25230407714844	0.0004749596118927002	7	029
229	189.45852661132812	143.35360717773438	0.9999959468841553	232.43881225585938	131.07717895507812	0.9968200325965881	528.9690551757812	208.08303833007812	1.0	527.2395629882812	209.95220947265625	0.0005620121955871582	7	029
230	188.90499877929688	143.6364288330078	0.9999998807907104	235.92681884765625	130.68856811523438	0.9999664425849915	529.1707763671875	207.3656005859375	1.0	239.96739196777344	130.6739501953125	0.0005977153778076172	7	029
231	188.2952880859375	143.68707275390625	0.9999995231628418	233.98025512695312	132.01666259765625	0.9951567649841309	528.6203002929688	208.28497314453125	1.0	526.9844970703125	210.32884216308594	0.0005231797695159912	7	029
232	188.469970703125	144.19952392578125	0.9999986886978149	234.8423309326172	132.58123779296875	0.9889965057373047	528.9367065429688	208.20347595214844	1.0	239.282958984375	133.10313415527344	0.0006361305713653564	7	029
233	190.87632751464844	144.0316619873047	0.9987903833389282	235.47360229492188	132.08956909179688	0.2753753960132599	528.6383056640625	207.97361755371094	1.0	527.6165771484375	209.81256103515625	0.0008210241794586182	7	029
234	188.30209350585938	143.52627563476562	0.9999996423721313	234.80349731445312	133.72776794433594	0.9919679164886475	528.2042846679688	207.0432586669922	1.0	527.1943969726562	208.6278076171875	0.000489354133605957	7	029
235	189.1807403564453	143.4718475341797	0.9999968409538269	235.06871032714844	132.6704864501953	0.9999997615814209	528.2778930664062	207.54571533203125	1.0	239.1939239501953	132.7818603515625	0.0016488432884216309	7	029
236	189.58251953125	143.6607208251953	0.9999996423721313	234.1772918701172	134.22763061523438	0.9999966621398926	528.3302612304688	207.7969512939453	1.0	239.19284057617188	134.44674682617188	0.001038581132888794	7	029
237	187.62306213378906	143.94602966308594	0.9999942779541016	236.73764038085938	131.28036499023438	0.999999463558197	528.4548950195312	208.25843811035156	1.0	526.6590576171875	209.96444702148438	0.0007765293121337891	7	029
238	188.9983673095703	142.89077758789062	0.9999983310699463	235.31182861328125	132.8981170654297	0.4371093511581421	528.2886962890625	207.6300811767578	1.0	526.9156494140625	206.78965759277344	0.0005550384521484375	7	029
239	189.0316925048828	144.10671997070312	0.8525121212005615	236.60609436035156	133.37319946289062	0.20786550641059875	528.2916259765625	208.13214111328125	1.0	526.8638305664062	209.5646209716797	0.0008066892623901367	7	029
240	189.68690490722656	143.51962280273438	0.9999960660934448	239.4572296142578	130.90585327148438	0.9999923706054688	528.6739501953125	208.05555725097656	1.0	241.70840454101562	132.87295532226562	0.0010451674461364746	7	029
241	189.00897216796875	143.88841247558594	0.9999990463256836	238.64459228515625	133.12435913085938	0.9999998807907104	528.7384033203125	207.24603271484375	1.0	239.90863037109375	132.1942138671875	0.00053367018699646	7	029
242	189.07177734375	142.89483642578125	0.9533393383026123	237.10838317871094	134.0986328125	0.9999963045120239	528.5358276367188	207.736083984375	1.0	239.70413208007812	133.79200744628906	0.0005651414394378662	7	029
243	189.01361083984375	143.88656616210938	0.9999372363090515	237.089111328125	134.12811279296875	0.9979260563850403	529.0332641601562	207.61825561523438	1.0	527.42138671875	209.71484375	0.0006545186042785645	7	029
244	187.82691955566406	143.26112365722656	0.9997943639755249	238.5994873046875	133.65106201171875	0.9999934434890747	528.1976318359375	208.11898803710938	1.0	526.6199340820312	209.7183074951172	0.0007341206073760986	7	029
245	188.8367156982422	143.3153839111328	0.9999997615814209	239.37106323242188	133.5010986328125	0.9999995827674866	528.723876953125	206.9457550048828	1.0	527.532958984375	208.90318298339844	0.0005438625812530518	7	029
246	191.25440979003906	143.18275451660156	0.9999969005584717	238.3667755126953	134.87513732910156	0.9999998807907104	528.11767578125	207.83201599121094	1.0	526.559814453125	209.1957550048828	0.00047460198402404785	7	029
247	191.50596618652344	143.74591064453125	0.999997615814209	239.68678283691406	134.8845672607422	0.9999998211860657	528.34912109375	207.98880004882812	1.0	527.4603271484375	209.209716796875	0.0005424022674560547	7	029
248	190.40328979492188	144.4766845703125	1.0	239.31654357910156	135.29037475585938	0.9999940395355225	528.7025756835938	207.47628784179688	1.0	526.775146484375	209.1690673828125	0.0004412531852722168	7	029
249	194.3955841064453	154.47189331054688	0.9528651833534241	194.68902587890625	154.15228271484375	0.9882358312606812	529.16748046875	206.9868927001953	1.0	528.2431030273438	208.4075927734375	0.000552833080291748	7	029
250	197.31336975097656	162.71678161621094	0.9970787763595581	222.31219482421875	132.75205993652344	0.9999983310699463	528.7421875	207.87405395507812	1.0	527.4059448242188	207.44284057617188	0.0005192160606384277	7	029
251	199.29168701171875	166.2452850341797	0.6531645059585571	201.6544952392578	167.791015625	0.9576878547668457	528.4692993164062	207.54598999023438	1.0	527.430908203125	209.1031494140625	0.0006539225578308105	7	029
252	200.7057647705078	168.57424926757812	0.9761657118797302	206.1056365966797	170.48776245117188	0.001566767692565918	528.5546264648438	207.56199645996094	1.0	527.1198120117188	206.77369689941406	0.0005306899547576904	7	029
253	201.06411743164062	172.69244384765625	0.06486260890960693	204.4441375732422	172.52700805664062	0.02567964792251587	528.4743041992188	207.6827392578125	1.0	527.3106689453125	209.39309692382812	0.00039005279541015625	7	029
254	202.13516235351562	174.85183715820312	0.00025159120559692383	203.22909545898438	173.01901245117188	0.039734721183776855	528.9890747070312	207.94476318359375	1.0	204.19760131835938	174.0779266357422	0.00023862719535827637	7	029
255	204.7197265625	175.5946502685547	0.0007211565971374512	206.05609130859375	173.675048828125	0.9981498122215271	528.3333129882812	207.2158966064453	1.0	208.4134979248047	173.6473388671875	0.0003573894500732422	7	029
256	205.81719970703125	174.90907287597656	0.006145507097244263	530.2181396484375	210.18881225585938	8.195638656616211e-5	528.6869506835938	207.85769653320312	1.0	527.0004272460938	209.57363891601562	0.0004711449146270752	7	029
257	206.55499267578125	175.89480590820312	0.06901660561561584	207.5255889892578	174.22427368164062	0.019261270761489868	528.3673095703125	206.98011779785156	1.0	526.769775390625	205.75978088378906	0.0003623068332672119	7	029
258	209.76751708984375	177.18711853027344	0.004597365856170654	208.63059997558594	174.95187377929688	0.002608776092529297	528.4837646484375	206.78419494628906	1.0	526.8939819335938	206.14141845703125	0.000349193811416626	7	029
259	209.08314514160156	176.4879608154297	0.23796063661575317	208.35484313964844	174.97216796875	0.0006090104579925537	528.4107055664062	207.37599182128906	1.0	526.7689819335938	208.78753662109375	0.0005602538585662842	7	029
260	209.89920043945312	177.89706420898438	0.00040793418884277344	209.56097412109375	176.3409881591797	0.9801745414733887	528.2892456054688	207.12014770507812	1.0	526.9140625	209.34060668945312	0.0007121860980987549	7	029
261	210.20755004882812	177.9174041748047	0.010631859302520752	527.724853515625	209.7213134765625	6.136298179626465e-5	528.2781982421875	207.43267822265625	1.0	526.937744140625	209.1422119140625	0.0004527866840362549	7	029
262	210.30548095703125	177.10702514648438	0.0009706616401672363	209.89932250976562	175.88858032226562	0.0005071461200714111	529.069091796875	207.0930633544922	1.0	527.4596557617188	209.1081085205078	0.0002962946891784668	7	029
263	209.1973114013672	177.05723571777344	0.03764316439628601	209.10877990722656	175.72952270507812	0.25168848037719727	529.0109252929688	207.41957092285156	1.0	527.5868530273438	208.79026794433594	0.0003739893436431885	7	029
264	210.72154235839844	177.30438232421875	0.000367969274520874	528.2492065429688	209.91122436523438	5.924701690673828e-5	528.861328125	207.71864318847656	1.0	527.403076171875	209.66746520996094	0.00036513805389404297	7	029
265	210.16636657714844	176.40570068359375	0.9997880458831787	210.74603271484375	177.03451538085938	0.00010856986045837402	528.771484375	208.19100952148438	1.0	526.8255615234375	207.03993225097656	0.0005992650985717773	7	029
266	209.5552215576172	177.66131591796875	0.045214712619781494	209.94503784179688	176.61492919921875	0.5475533604621887	528.6057739257812	206.9934844970703	1.0	526.6815185546875	209.30316162109375	0.000580132007598877	7	029
267	209.35093688964844	177.63397216796875	0.12324532866477966	210.497314453125	176.05599975585938	0.8641248941421509	528.9560546875	207.64503479003906	1.0	526.9563598632812	209.08010864257812	0.0005467534065246582	7	029
268	209.3924102783203	176.363037109375	0.9976967573165894	209.74453735351562	177.40652465820312	0.0012196898460388184	528.1599731445312	207.64334106445312	1.0	526.6491088867188	206.51239013671875	0.00038111209869384766	7	029
269	210.04734802246094	177.13165283203125	0.774824857711792	210.96173095703125	176.84463500976562	0.8558286428451538	528.7427978515625	208.03831481933594	1.0	527.8069458007812	209.5552215576172	0.0003368258476257324	7	029
270	209.9684295654297	177.0516357421875	0.9975958466529846	210.295166015625	177.6003875732422	0.002321869134902954	529.1220703125	207.8242645263672	1.0	526.90625	209.15203857421875	0.0003591775894165039	7	029
271	209.7904815673828	177.26565551757812	0.9702311754226685	210.4619598388672	177.64952087402344	0.014634162187576294	529.103759765625	208.07916259765625	1.0	527.1444091796875	209.32843017578125	0.0004673898220062256	7	029
272	209.12413024902344	178.30996704101562	0.039253026247024536	210.2754364013672	176.89718627929688	0.9886957406997681	529.1693115234375	207.4853515625	1.0	527.846923828125	209.05113220214844	0.0004878044128417969	7	029
273	209.14537048339844	178.8466796875	0.9583637118339539	210.76710510253906	178.0313262939453	0.9582322835922241	528.938720703125	207.4890899658203	1.0	527.4989013671875	208.68028259277344	0.0005006492137908936	7	029
274	210.30665588378906	178.40650939941406	0.2097381055355072	211.21922302246094	177.67044067382812	0.5113468170166016	529.1240234375	207.58587646484375	1.0	527.7034301757812	209.24932861328125	0.0004315376281738281	7	029
275	209.5614776611328	177.89634704589844	0.9998525977134705	211.0816650390625	179.02130126953125	0.0011075139045715332	528.8843383789062	208.04014587402344	1.0	527.3710327148438	209.87001037597656	0.0004639923572540283	7	029
276	209.50186157226562	177.95269775390625	0.998587429523468	210.4649200439453	178.83746337890625	0.001661449670791626	528.7612915039062	207.8934783935547	1.0	526.834228515625	209.4196014404297	0.0004623830318450928	7	029
277	209.51809692382812	180.8035888671875	0.991500973701477	211.3046417236328	182.07046508789062	0.001238703727722168	528.1083984375	206.955810546875	1.0	526.3427734375	206.4411163330078	0.000600278377532959	7	029
278	210.35366821289062	180.61976623535156	0.9862972497940063	212.00485229492188	181.4776153564453	0.01086011528968811	528.7860107421875	207.19090270996094	1.0	527.1923828125	209.0568084716797	0.0005022287368774414	7	029
279	210.10430908203125	180.84437561035156	0.9993141889572144	211.80355834960938	182.4818115234375	0.0005841255187988281	528.423095703125	208.46539306640625	1.0	526.6400146484375	207.670166015625	0.0005453228950500488	7	029
280	210.8583526611328	180.32626342773438	0.9379640817642212	212.13424682617188	180.97227478027344	0.007303595542907715	528.9642333984375	207.98251342773438	1.0	527.1685180664062	209.5455780029297	0.0004971623420715332	7	029
281	210.22491455078125	180.32070922851562	0.9995338320732117	211.98480224609375	181.5177764892578	0.007609635591506958	528.76416015625	207.5235595703125	1.0	527.353515625	209.46356201171875	0.0005521476268768311	7	029
282	210.57911682128906	180.8153076171875	0.6453983783721924	211.8002471923828	181.38516235351562	0.0003075897693634033	528.5097045898438	207.9142303466797	1.0	527.36328125	209.27264404296875	0.0005651712417602539	7	029
283	210.6575164794922	181.20936584472656	0.884671688079834	212.49917602539062	181.57717895507812	0.923579216003418	529.05810546875	207.65972900390625	1.0	527.5765991210938	209.24612426757812	0.00044462084770202637	7	029
284	210.65467834472656	180.7195281982422	0.9999166131019592	212.2624053955078	182.48367309570312	0.0027968883514404297	528.9716186523438	207.92449951171875	1.0	527.0934448242188	209.5377655029297	0.0003930628299713135	7	029
285	212.05079650878906	182.98248291015625	0.9177661538124084	213.4436492919922	184.95411682128906	0.005160242319107056	528.3864135742188	207.83775329589844	1.0	527.0814819335938	206.87290954589844	0.0005016326904296875	7	029
286	226.60643005371094	133.51171875	0.0012700855731964111	527.8438110351562	210.0907440185547	5.78463077545166e-5	528.3338012695312	207.7396240234375	1.0	526.4038696289062	206.1289825439453	0.0005864799022674561	7	029
287	529.9539794921875	212.9698944091797	0.00011405348777770996	528.510986328125	210.82196044921875	5.334615707397461e-5	528.6364135742188	208.14947509765625	1.0	527.1103515625	207.00363159179688	0.0005182027816772461	7	029
288	220.56192016601562	200.7001190185547	0.7277024984359741	224.19142150878906	202.57305908203125	7.653236389160156e-5	528.32470703125	207.9363555908203	1.0	526.603515625	207.03829956054688	0.000587761402130127	7	029
289	224.20721435546875	207.24400329589844	0.7582851648330688	223.67030334472656	206.8831024169922	9.66191291809082e-5	528.9904174804688	207.37818908691406	1.0	527.2974243164062	209.16307067871094	0.0005827546119689941	7	029
290	225.96632385253906	211.90460205078125	0.9431319236755371	527.4454345703125	209.35508728027344	5.3763389587402344e-5	528.5537719726562	208.0091094970703	1.0	526.8792114257812	209.86154174804688	0.00049552321434021	7	029
291	228.4832763671875	215.08741760253906	0.9999992847442627	230.58274841308594	215.9013214111328	0.00029975175857543945	528.4125366210938	207.51817321777344	1.0	526.8864135742188	206.4818572998047	0.00045302510261535645	7	029
292	231.45486450195312	218.9881134033203	0.9147263765335083	234.3522186279297	219.44094848632812	0.007717341184616089	528.4387817382812	207.5552520751953	1.0	526.7945556640625	209.57867431640625	0.0004846155643463135	7	029
293	233.75332641601562	222.48123168945312	0.9999657869338989	236.50961303710938	223.5387725830078	0.00030034780502319336	528.8547973632812	207.7313232421875	1.0	527.7487182617188	209.52403259277344	0.0003546774387359619	7	029
294	237.2738800048828	226.15115356445312	1.0	240.97598266601562	228.73838806152344	0.0005884170532226562	529.0348510742188	207.61158752441406	1.0	527.2218017578125	208.86634826660156	0.00048723816871643066	7	029
295	240.4952392578125	229.65016174316406	0.9999999403953552	244.4246826171875	229.64498901367188	0.0001690685749053955	528.1781616210938	207.9123992919922	1.0	526.9446411132812	209.59552001953125	0.000532686710357666	7	029
296	242.75411987304688	233.40879821777344	0.9999997615814209	245.45960998535156	233.16366577148438	7.456541061401367e-5	529.0693969726562	208.43516540527344	1.0	527.102783203125	210.05905151367188	0.00041875243186950684	7	029
297	244.6217498779297	233.53790283203125	0.9999999403953552	246.2444305419922	233.13018798828125	0.00010338425636291504	528.54638671875	207.16859436035156	1.0	527.0911254882812	209.17657470703125	0.0004762113094329834	7	029
298	246.3056640625	237.17152404785156	0.999999463558197	247.7119598388672	239.39114379882812	5.778670310974121e-5	528.7655639648438	208.02516174316406	1.0	526.9676513671875	210.2080535888672	0.0004597306251525879	7	029
299	247.9485626220703	239.4356231689453	0.999993622303009	245.9184112548828	242.4586944580078	0.0001461505889892578	528.8614501953125	208.18231201171875	1.0	526.8878173828125	209.54815673828125	0.00041866302490234375	7	029
300	249.79098510742188	241.2926788330078	1.0	253.609619140625	242.52923583984375	0.0007762014865875244	529.0503540039062	207.78817749023438	1.0	527.093994140625	209.66836547851562	0.0005824863910675049	7	029
301	253.31100463867188	243.39915466308594	1.0	261.4252014160156	240.15928649902344	0.00021505355834960938	529.0443725585938	207.42276000976562	1.0	527.65771484375	208.9246368408203	0.0002987086772918701	7	029
302	256.0827331542969	246.8535614013672	0.9999998807907104	530.5847778320312	209.60121154785156	5.638599395751953e-5	529.0914306640625	207.28945922851562	1.0	527.2590942382812	209.56163024902344	0.0003762245178222656	7	029
303	257.7380065917969	247.8925018310547	0.9999998211860657	257.14080810546875	247.9325408935547	0.00020623207092285156	528.7252807617188	207.53407287597656	1.0	526.82763671875	206.63868713378906	0.0004490315914154053	7	029
304	259.5049133300781	249.1333770751953	0.9999997615814209	261.8474426269531	248.6932830810547	0.00010368227958679199	529.0657348632812	207.84754943847656	1.0	252.28553771972656	244.01913452148438	0.0007163584232330322	7	029
305	260.3182678222656	249.6734161376953	0.9999998807907104	265.0434265136719	246.4033660888672	0.0006032586097717285	529.180908203125	207.8072052001953	1.0	255.9217071533203	241.8380584716797	0.006154686212539673	7	029
306	262.7398986816406	250.0223388671875	0.9999987483024597	264.60748291015625	247.59466552734375	0.00018265843391418457	528.96533203125	207.20858764648438	1.0	257.27972412109375	243.61666870117188	0.0007287263870239258	7	029
307	263.7215270996094	251.7813720703125	0.9999992847442627	264.96014404296875	254.91680908203125	0.0003459453582763672	528.909423828125	207.99771118164062	1.0	262.0221862792969	244.46961975097656	0.0004724562168121338	7	029
308	265.4407958984375	250.709716796875	0.9999955892562866	271.0025634765625	248.85009765625	0.000996321439743042	528.8405151367188	207.67337036132812	1.0	266.2471923828125	256.3759765625	0.0004220902919769287	7	029
309	265.0655517578125	251.6092529296875	0.9999271035194397	270.66986083984375	249.29832458496094	0.0008279681205749512	528.47900390625	207.51443481445312	1.0	265.8057556152344	257.1628112792969	0.00045818090438842773	7	029
310	264.8625793457031	251.3359832763672	0.9995855689048767	270.2218933105469	249.2584228515625	0.000906527042388916	528.5108032226562	207.82545471191406	1.0	262.8094177246094	246.18270874023438	0.0006971061229705811	7	029
311	266.3113708496094	251.6908721923828	0.9999584555625916	271.35809326171875	249.55426025390625	0.0008273124694824219	528.7492065429688	207.31495666503906	1.0	263.67657470703125	244.54586791992188	0.0014057457447052002	7	029
312	267.84295654296875	252.98394775390625	0.9999946355819702	268.06640625	255.20233154296875	0.0004271864891052246	528.6624755859375	208.33038330078125	1.0	264.7431945800781	244.01246643066406	0.001594245433807373	7	029
313	270.1326599121094	253.1700897216797	0.9999998807907104	269.3658447265625	255.6755828857422	0.0005450546741485596	528.5444946289062	207.34194946289062	1.0	526.9456176757812	206.63418579101562	0.00039130449295043945	7	029
314	273.27398681640625	254.38658142089844	0.9999995827674866	274.184814453125	256.2852478027344	0.00046896934509277344	528.9886474609375	207.50997924804688	1.0	267.0013122558594	258.78314208984375	0.0009227395057678223	7	029
315	274.72259521484375	254.56663513183594	0.9999987483024597	275.8322448730469	256.6898193359375	0.005839139223098755	528.4751586914062	207.7180938720703	1.0	267.0970764160156	260.06585693359375	0.00046452879905700684	7	029
316	277.424072265625	256.1268005371094	0.9999997615814209	277.8384704589844	258.1752014160156	0.0016303956508636475	528.8601684570312	207.33299255371094	1.0	267.08612060546875	262.3988037109375	0.0008113682270050049	7	029
317	279.8714294433594	256.8803405761719	0.9999997615814209	284.1063537597656	257.703369140625	0.0018970668315887451	528.5590209960938	207.654296875	1.0	526.7939453125	207.34634399414062	0.00037422776222229004	7	029
318	281.2274475097656	257.6915283203125	0.9999759197235107	284.52301025390625	258.9454345703125	0.010800272226333618	528.460205078125	207.64324951171875	1.0	526.9745483398438	209.31863403320312	0.00035828351974487305	7	029
319	285.39642333984375	260.1100769042969	1.0	456.3147277832031	255.79620361328125	0.0906430184841156	527.7343139648438	207.7490692138672	1.0	458.944091796875	256.0545349121094	0.0012746155261993408	7	029
320	285.9396057128906	260.66790771484375	1.0	292.9403076171875	257.6478271484375	0.00045818090438842773	527.8961791992188	207.318603515625	1.0	525.9805908203125	206.07144165039062	0.00039654970169067383	7	029
321	287.0822448730469	263.8966369628906	0.9999970197677612	289.675048828125	263.2449645996094	0.03357836604118347	528.3436889648438	207.8538360595703	1.0	458.9245910644531	257.65631103515625	0.0004228353500366211	7	029
322	288.2912902832031	262.31103515625	0.9999873638153076	290.9609680175781	263.16021728515625	0.022517293691635132	528.5410766601562	207.79397583007812	1.0	527.0916137695312	209.5316619873047	0.0004673004150390625	7	029
323	288.9023132324219	262.90997314453125	0.9999592304229736	291.8605651855469	263.31494140625	0.10201060771942139	527.8414916992188	207.43670654296875	1.0	526.9755249023438	209.32730102539062	0.0003975331783294678	7	029
324	289.6988220214844	262.58349609375	0.9998242855072021	291.5881652832031	263.4494323730469	0.05468928813934326	527.6929321289062	206.86700439453125	1.0	526.8428955078125	209.0325927734375	0.0004412829875946045	7	029
325	290.1759948730469	264.8248596191406	0.9999973177909851	453.38372802734375	260.302490234375	0.9254568219184875	527.8967895507812	207.37657165527344	1.0	526.4700927734375	206.9077911376953	0.0003390312194824219	7	029
326	290.80426025390625	266.1258544921875	0.9999998807907104	453.1708984375	260.3988037109375	0.9800206422805786	528.2024536132812	207.51742553710938	1.0	282.0638732910156	258.39111328125	0.0007613301277160645	7	029
327	290.9784240722656	266.69677734375	0.9999451637268066	453.2101745605469	260.62890625	0.07486605644226074	528.0450439453125	207.3511962890625	1.0	283.24237060546875	260.2632751464844	0.0010891556739807129	7	029
328	291.8091125488281	266.33319091796875	0.9999514818191528	294.0012512207031	264.44793701171875	0.0012137889862060547	528.0358276367188	207.3780975341797	1.0	283.93878173828125	260.5030517578125	0.001179814338684082	7	029
329	290.91552734375	265.88690185546875	0.9980968236923218	452.53656005859375	261.14019775390625	0.9916412234306335	528.0255126953125	207.65640258789062	1.0	284.3302917480469	261.2135009765625	0.0008090436458587646	7	029
330	453.6184387207031	261.5085144042969	0.9992015957832336	453.4798889160156	261.7901306152344	0.00652959942817688	528.5826416015625	207.7371826171875	1.0	527.0286865234375	210.04226684570312	0.0005023777484893799	7	029
331	290.83331298828125	267.6146545410156	0.9703643321990967	293.92041015625	265.7074279785156	0.09047660231590271	528.4722900390625	207.51406860351562	1.0	289.56390380859375	261.8486633300781	0.0011921226978302002	7	029
332	453.0575256347656	261.61553955078125	0.9991218447685242	453.2603759765625	262.71563720703125	0.033072054386138916	527.997314453125	207.53329467773438	1.0	285.6097106933594	262.5624694824219	0.0005960762500762939	7	029
333	291.96820068359375	267.9442443847656	0.999232292175293	453.4869079589844	262.08367919921875	0.9994341135025024	527.744873046875	207.1847381591797	1.0	526.1549072265625	206.39979553222656	0.0004424452781677246	7	029
334	291.1200256347656	267.932861328125	0.9994077682495117	452.9549255371094	261.7513122558594	0.5085378885269165	527.6234130859375	207.68838500976562	1.0	284.340576171875	262.2210388183594	0.0009151697158813477	7	029
335	453.04638671875	260.3514404296875	0.9831899404525757	453.3456726074219	260.9981384277344	0.8392257690429688	528.2918090820312	207.47793579101562	1.0	285.7565002441406	262.6585693359375	0.0003985464572906494	7	029
336	290.5527648925781	267.0522155761719	0.9016625285148621	273.52203369140625	218.9892578125	0.986939549446106	527.7440795898438	207.5319366455078	1.0	526.4891967773438	209.3962860107422	0.0005141794681549072	7	029
337	453.2264404296875	261.1819152832031	0.9990402460098267	453.5132751464844	261.83697509765625	0.01994803547859192	528.5036010742188	207.79461669921875	1.0	285.5631408691406	262.544189453125	0.00047665834426879883	7	029
338	290.7815856933594	267.6390380859375	0.8799459934234619	452.6741027832031	261.2884521484375	0.501660943031311	527.51904296875	206.61732482910156	1.0	285.2535705566406	262.8955383300781	0.00045171380043029785	7	029
339	291.27557373046875	267.8880920410156	0.9999508857727051	453.1603698730469	261.0889892578125	0.16196420788764954	527.8394775390625	207.6942901611328	1.0	526.1030883789062	207.37722778320312	0.00045430660247802734	7	029
340	290.6754150390625	267.364501953125	0.9984153509140015	453.312744140625	260.7818603515625	0.9918175935745239	527.4202880859375	207.1240234375	1.0	285.3504638671875	262.350341796875	0.0010294914245605469	7	029
341	290.0776672363281	267.3247375488281	0.9886830449104309	453.7548522949219	261.1032409667969	0.4665871858596802	527.4216918945312	207.5911102294922	1.0	525.9847412109375	209.37655639648438	0.0006320774555206299	7	029
342	291.0416564941406	267.2308044433594	0.9999576807022095	453.2398376464844	261.2440185546875	0.8482416868209839	527.3488159179688	207.9508514404297	1.0	284.0307312011719	260.8655700683594	0.0007765889167785645	7	029
343	290.9390563964844	266.5537414550781	0.9999988079071045	453.73455810546875	261.08154296875	0.010620743036270142	527.6065673828125	207.25355529785156	1.0	283.9825744628906	260.6266174316406	0.0006814897060394287	7	029
344	453.4002380371094	260.8094787597656	0.9986320734024048	453.36285400390625	261.35992431640625	0.00895392894744873	527.2526245117188	207.2235107421875	1.0	284.8434753417969	262.5875244140625	0.0005225539207458496	7	029
345	291.26287841796875	268.0800476074219	0.997514009475708	452.8726501464844	261.116455078125	0.0643317699432373	528.0170288085938	207.02578735351562	1.0	525.9893798828125	206.8965606689453	0.00046765804290771484	7	029
346	290.42987060546875	267.18267822265625	0.9987112283706665	293.03546142578125	265.1628723144531	0.0030688047409057617	528.2916870117188	207.53985595703125	1.0	526.65771484375	206.40426635742188	0.00045555830001831055	7	029
347	291.8378601074219	266.92242431640625	0.9999648332595825	453.2769775390625	261.32403564453125	0.9131762981414795	527.8096923828125	207.3651123046875	1.0	284.3327941894531	262.2550048828125	0.0007069706916809082	7	029
348	291.7657165527344	266.8272705078125	0.9998968243598938	453.7516174316406	260.7536315917969	0.5281680226325989	528.7402954101562	206.96046447753906	1.0	527.4089965820312	208.4220733642578	0.0004931092262268066	7	029
349	291.07122802734375	266.4017639160156	0.999893307685852	453.040283203125	261.266357421875	0.29965007305145264	528.2843017578125	207.86289978027344	1.0	527.03759765625	209.5991973876953	0.0006442070007324219	7	029
350	291.51458740234375	266.50640869140625	0.9998674392700195	453.0229797363281	260.59478759765625	0.11715969443321228	527.8904418945312	207.4540252685547	1.0	285.0931091308594	261.8874206542969	0.0005626976490020752	7	029
351	291.5368957519531	267.00079345703125	0.9997036457061768	453.1242980957031	261.6360168457031	0.26208433508872986	528.1836547851562	207.91717529296875	1.0	285.41815185546875	261.1813049316406	0.0010783374309539795	7	029
352	291.0501403808594	267.0231628417969	0.9999868869781494	453.5423583984375	262.02203369140625	0.0030917227268218994	528.6353759765625	207.74423217773438	1.0	284.43804931640625	260.617431640625	0.0005661249160766602	7	029
353	291.21875	266.9698486328125	0.999988317489624	453.4910888671875	261.56182861328125	0.0008777379989624023	528.1309204101562	207.578857421875	1.0	526.3098754882812	206.57496643066406	0.0006063878536224365	7	029
354	290.9356384277344	266.02606201171875	0.9965341091156006	452.91351318359375	260.446533203125	0.5526570081710815	528.3262939453125	207.66522216796875	1.0	527.0132446289062	209.31268310546875	0.0007530450820922852	7	029
355	291.5636901855469	267.32757568359375	0.997039794921875	453.7449951171875	261.00152587890625	0.0028155148029327393	527.9529418945312	206.88906860351562	1.0	525.941650390625	206.1266632080078	0.0004013478755950928	7	029
356	291.14642333984375	266.56884765625	0.9999333024024963	453.0619812011719	261.10333251953125	0.9489477872848511	528.0411987304688	207.42935180664062	1.0	526.2498779296875	206.63546752929688	0.0005372464656829834	7	029
357	291.3365173339844	266.8556213378906	0.9999955296516418	452.90203857421875	261.06341552734375	0.022303342819213867	528.2847900390625	207.0780792236328	1.0	284.33221435546875	260.6610107421875	0.00038063526153564453	7	029
358	291.1312255859375	267.3013000488281	0.9999812841415405	453.701171875	261.40252685546875	0.0017871856689453125	528.0574951171875	207.68902587890625	1.0	283.87762451171875	261.5550537109375	0.0007139444351196289	7	029
359	290.6123046875	266.4941101074219	0.9999954104423523	280.95794677734375	227.46334838867188	0.9999987483024597	528.2918701171875	207.3644561767578	1.0	276.2702941894531	230.7222137451172	0.00028312206268310547	7	029
360	460.11865234375	261.1396484375	0.9999978542327881	281.3007507324219	225.47393798828125	0.9999998211860657	528.308349609375	207.73214721679688	1.0	276.67913818359375	230.2606201171875	0.00043889880180358887	7	029
361	290.5816345214844	267.9607238769531	0.9999178647994995	281.18060302734375	225.77552795410156	1.0	528.5400390625	207.663330078125	1.0	526.4617919921875	209.44374084472656	0.0004328489303588867	7	029
362	291.07415771484375	268.0765686035156	0.9999997615814209	281.3628234863281	227.9023895263672	0.999999463558197	528.576171875	207.8251495361328	1.0	283.4298400878906	274.3231201171875	0.0005311071872711182	7	029
363	291.41119384765625	269.3599853515625	0.9999999403953552	281.3245849609375	226.63063049316406	1.0	528.7421264648438	207.68357849121094	1.0	282.9719543457031	275.75189208984375	0.0006906688213348389	7	029
364	292.2071838378906	269.0351867675781	0.9999998211860657	281.03228759765625	227.40066528320312	1.0	529.0281982421875	207.6571044921875	1.0	283.9095153808594	274.8851623535156	0.0005247294902801514	7	029
365	293.9564208984375	269.2915954589844	1.0	282.4731140136719	229.83123779296875	0.9999998807907104	528.5618896484375	208.0860137939453	1.0	526.5010375976562	209.40895080566406	0.00045797228813171387	7	029
366	294.225341796875	271.5765075683594	0.9999992251396179	281.09539794921875	228.30026245117188	1.0	527.8259887695312	207.7986297607422	1.0	526.4168701171875	209.7821044921875	0.0003655850887298584	7	029
367	295.50909423828125	271.921630859375	0.9999991655349731	281.6766662597656	230.48193359375	1.0	528.2874145507812	207.9299774169922	1.0	526.78173828125	206.75534057617188	0.0002841055393218994	7	029
368	295.93206787109375	272.7309265136719	0.9999995827674866	283.4675598144531	230.77816772460938	1.0	528.3231201171875	207.41134643554688	1.0	527.1021118164062	209.4771728515625	0.00037610530853271484	7	029
369	296.7570495605469	273.3497314453125	0.999999463558197	283.1373596191406	232.82545471191406	1.0	528.08349609375	207.4613037109375	1.0	459.2326965332031	271.66522216796875	0.0004589557647705078	7	029
370	297.8357849121094	274.6258239746094	0.9999998807907104	284.8718566894531	234.1968231201172	0.9999998807907104	528.2380981445312	208.00411987304688	1.0	526.7079467773438	206.76658630371094	0.00032192468643188477	7	029
371	300.3486022949219	276.17474365234375	0.9999999403953552	286.2579040527344	234.68313598632812	1.0	528.5960693359375	207.52005004882812	1.0	458.06298828125	275.0762634277344	0.0003966391086578369	7	029
372	302.6782531738281	278.96112060546875	0.9999998807907104	285.2080993652344	236.2047882080078	1.0	527.865234375	207.7658233642578	1.0	526.28955078125	207.2688751220703	0.00047525763511657715	7	029
373	304.6544494628906	279.464599609375	0.999998927116394	285.53070068359375	238.38375854492188	1.0	528.8002319335938	206.9186248779297	1.0	527.1508178710938	206.45248413085938	0.00033974647521972656	7	029
374	453.8080139160156	275.4041442871094	0.9999995231628418	286.7212829589844	239.5533447265625	1.0	528.2432861328125	207.83346557617188	1.0	526.675048828125	206.78955078125	0.00044801831245422363	7	029
375	306.8464050292969	281.8235778808594	0.9999984502792358	286.7980651855469	239.33668518066406	1.0	527.4290771484375	207.33340454101562	1.0	526.004150390625	206.2825927734375	0.0003604590892791748	7	029
376	308.6480407714844	283.0465393066406	0.999998927116394	286.89105224609375	240.1228790283203	1.0	528.3477783203125	207.22694396972656	1.0	526.460693359375	206.34658813476562	0.00039440393447875977	7	029
377	308.6825256347656	284.5227966308594	0.9999998807907104	287.2575988769531	239.8776397705078	1.0	528.2018432617188	207.52162170410156	1.0	524.7071533203125	204.8973846435547	0.0003478527069091797	7	029
378	310.2550964355469	284.1036071777344	0.999998927116394	288.4958801269531	241.31942749023438	1.0	528.0702514648438	207.36154174804688	1.0	526.5521850585938	206.21925354003906	0.00036591291427612305	7	029
379	311.8192138671875	284.66339111328125	0.9999977350234985	288.03045654296875	239.84161376953125	1.0	528.3379516601562	207.6847381591797	1.0	526.9036865234375	206.83148193359375	0.00037044286727905273	7	029
380	446.8935852050781	280.14105224609375	0.9995138645172119	290.53900146484375	239.681640625	1.0	528.50341796875	207.5435333251953	1.0	526.8690795898438	206.62039184570312	0.00046813488006591797	7	029
381	312.3804016113281	284.6262512207031	0.9999962449073792	289.513427734375	239.896484375	1.0	528.4379272460938	207.2486114501953	1.0	524.6646118164062	207.40036010742188	0.00042197108268737793	7	029
382	312.2091064453125	284.6757507324219	0.9999887943267822	290.160888671875	239.46609497070312	1.0	528.4102783203125	207.27552795410156	1.0	526.632080078125	206.48489379882812	0.0003985762596130371	7	029
383	312.0433349609375	284.5372009277344	0.999993085861206	291.8716735839844	239.01092529296875	1.0	448.7505187988281	279.4316101074219	0.06448155641555786	290.0914611816406	240.71258544921875	0.00024333596229553223	7	029
384	446.60491943359375	281.1794128417969	0.9999658465385437	294.7770690917969	239.68209838867188	1.0	448.87451171875	279.76300048828125	0.009869933128356934	314.4910888671875	287.38433837890625	0.0003918111324310303	7	029
385	313.39166259765625	285.4872131347656	0.999876081943512	295.9282531738281	240.5032501220703	0.9999998807907104	448.16278076171875	279.96832275390625	0.012609332799911499	314.39678955078125	288.7427062988281	0.00022143125534057617	7	029
386	314.0197448730469	286.6444091796875	0.9998939037322998	295.1150817871094	239.3282012939453	1.0	446.7167053222656	280.70416259765625	0.01759237051010132	314.3584289550781	289.3406982421875	0.00034740567207336426	7	029
387	445.5830383300781	281.095458984375	0.9999791383743286	296.38677978515625	238.6110076904297	1.0	448.1228332519531	280.4044494628906	0.011081099510192871	293.7297668457031	240.27296447753906	0.0003795027732849121	7	029
388	313.85540771484375	286.5174865722656	0.9999839067459106	296.9914245605469	239.07777404785156	1.0	447.1201477050781	279.9272155761719	0.018997162580490112	454.7809143066406	239.38885498046875	0.0002625882625579834	7	029
389	314.0780029296875	287.0150146484375	0.9998819231987	296.8536376953125	238.97515869140625	1.0	448.34124755859375	280.7002868652344	0.02347281575202942	314.7388610839844	290.3484191894531	0.0002028048038482666	7	029
390	314.2110290527344	286.834228515625	0.9999343156814575	297.9849853515625	240.3067626953125	1.0	447.30120849609375	280.7183837890625	0.01810997724533081	453.823974609375	240.4070587158203	0.0002608299255371094	7	029
391	313.27996826171875	286.5514831542969	0.9990959167480469	454.00689697265625	238.30247497558594	1.0	446.7998046875	280.8525085449219	0.013799458742141724	454.1602478027344	240.60177612304688	0.0001868605613708496	7	029
392	445.6925964355469	280.77679443359375	0.9999867081642151	451.371826171875	238.24195861816406	1.0	447.73486328125	279.76104736328125	0.008494287729263306	445.04632568359375	257.49212646484375	0.00033277273178100586	7	029
393	313.9914855957031	286.137451171875	0.9998757243156433	299.5398254394531	236.84808349609375	1.0	447.9620056152344	280.0544128417969	0.033805012702941895	297.185791015625	238.8767547607422	0.0002487003803253174	7	029
394	314.6788024902344	286.63690185546875	0.9999847412109375	299.0212097167969	235.7926483154297	1.0	448.4259033203125	280.65869140625	0.029072165489196777	314.63311767578125	290.1857604980469	0.00017338991165161133	7	029
395	314.5272216796875	286.9344482421875	0.999946653842926	451.4293518066406	236.7783203125	1.0	447.71014404296875	280.07867431640625	0.02205297350883484	296.6025390625	233.93675231933594	0.0002334117889404297	7	029
396	314.6636962890625	286.2751159667969	0.9998136162757874	452.3774108886719	235.85740661621094	1.0	447.8397521972656	280.6160888671875	0.013123840093612671	315.0140686035156	289.1011657714844	0.00025537610054016113	7	029
397	446.2037658691406	282.0809326171875	0.9999725818634033	450.52130126953125	236.25997924804688	1.0	448.4203796386719	280.49676513671875	0.01368054747581482	296.9908752441406	233.17401123046875	0.0002804398536682129	7	029
398	314.0359191894531	286.1605224609375	0.999987781047821	299.8046569824219	234.4788818359375	1.0	447.5453186035156	280.6358947753906	0.02126196026802063	451.4015808105469	230.1071014404297	0.0003018975257873535	7	029
399	313.9892883300781	286.1142883300781	0.9999786615371704	299.1536865234375	234.33380126953125	1.0	448.43218994140625	280.2246398925781	0.036030739545822144	314.40447998046875	289.9250793457031	0.0002124011516571045	7	029
400	314.3358154296875	286.1134338378906	0.9999871253967285	299.1239929199219	235.42813110351562	1.0	447.2901916503906	281.2914733886719	0.004842668771743774	314.6727294921875	289.3955383300781	0.00019794702529907227	7	029
401	314.7591857910156	286.5119934082031	0.9999616146087646	453.73712158203125	235.21023559570312	1.0	446.6748046875	279.919921875	0.012380003929138184	314.9390563964844	290.1305236816406	0.00035133957862854004	7	029
402	314.9922790527344	287.1627502441406	0.9999850392341614	454.38165283203125	235.894775390625	0.9999999403953552	447.7934265136719	281.38861083984375	0.0030654966831207275	297.1111755371094	238.291015625	0.00020563602447509766	7	029
403	445.63720703125	281.1142578125	0.9998626708984375	298.28643798828125	235.7946319580078	1.0	447.4831848144531	280.0204162597656	0.004973649978637695	315.0032043457031	289.3340148925781	0.0003387629985809326	7	029
404	315.2342224121094	286.7018127441406	0.999994158744812	453.08831787109375	233.00466918945312	1.0	446.5475769042969	281.1864318847656	0.011842340230941772	314.7454528808594	289.9090576171875	0.00027939677238464355	7	029
405	315.4232177734375	286.6835632324219	0.9999305605888367	453.4640808105469	232.16627502441406	1.0	447.08013916015625	280.8579406738281	0.006375163793563843	315.25262451171875	289.9716796875	0.00028127431869506836	7	029
406	315.8395080566406	286.9958801269531	0.9999792575836182	297.0311279296875	236.75819396972656	1.0	446.55975341796875	280.9099426269531	0.018380552530288696	441.68359375	274.74407958984375	0.00041413307189941406	7	029
407	315.7194519042969	286.6579284667969	0.9999932050704956	454.4222412109375	231.56881713867188	1.0	446.3835144042969	281.1200866699219	0.007407426834106445	452.0626525878906	231.9248809814453	0.00020015239715576172	7	029
408	314.9132385253906	286.64801025390625	0.999970018863678	298.1907653808594	235.03663635253906	1.0	445.6722106933594	281.4385681152344	0.00652235746383667	314.6276550292969	289.54461669921875	0.00025090575218200684	7	029
409	313.92498779296875	286.49517822265625	0.9993002414703369	298.078125	235.0531005859375	1.0	317.338623046875	287.0265197753906	0.007851958274841309	314.7199401855469	289.01220703125	0.0003300309181213379	7	029
410	314.2060546875	286.8709411621094	0.9999720454216003	453.4936218261719	232.23992919921875	1.0	446.5500793457031	281.5462646484375	0.0052967071533203125	451.9354248046875	233.2432861328125	0.0003528594970703125	7	029
411	314.4358825683594	286.7882080078125	0.9999594688415527	297.71026611328125	235.64585876464844	1.0	318.5960388183594	287.44451904296875	0.005505114793777466	314.5386047363281	289.9845275878906	0.00022283196449279785	7	029
412	314.5426025390625	286.6394348144531	0.9998632669448853	452.9181213378906	232.76119995117188	1.0	318.0030212402344	286.88824462890625	0.011418431997299194	314.46343994140625	289.0078430175781	0.00031810998916625977	7	029
413	314.92877197265625	287.02069091796875	0.999996542930603	298.4171447753906	235.67926025390625	1.0	445.2784729003906	282.1184387207031	0.010278046131134033	451.8708801269531	234.24020385742188	0.0002657771110534668	7	029
414	314.57708740234375	286.7185974121094	0.9999712705612183	452.97467041015625	235.26773071289062	1.0	446.25958251953125	281.2589111328125	0.008052408695220947	314.6820373535156	289.84271240234375	0.00015854835510253906	7	029
415	314.8407897949219	286.54241943359375	0.9999872446060181	453.2278747558594	233.17332458496094	1.0	445.76409912109375	281.6547546386719	0.024539411067962646	451.4258728027344	233.2606964111328	0.0001633763313293457	7	029
416	444.0406188964844	282.3350524902344	0.9999986886978149	298.84991455078125	235.94517517089844	1.0	319.3799743652344	287.4917297363281	0.005648285150527954	441.0409240722656	273.148681640625	0.00016391277313232422	7	029
417	316.3258056640625	287.56976318359375	0.9999866485595703	299.39898681640625	235.7267608642578	1.0	319.80755615234375	287.86895751953125	0.009731143712997437	442.12176513671875	275.31396484375	0.0003840625286102295	7	029
418	315.8944396972656	287.62213134765625	0.999998927116394	451.4642028808594	233.32142639160156	1.0	445.7811584472656	281.6698913574219	0.02244076132774353	450.1922302246094	229.40264892578125	0.0002677440643310547	7	029
419	316.93487548828125	288.03857421875	0.9999996423721313	451.8921813964844	232.9613800048828	1.0	446.3940124511719	281.68243408203125	0.005680769681930542	450.9696044921875	233.51028442382812	0.0001926124095916748	7	029
420	317.26190185546875	287.8185119628906	0.9999996423721313	452.378662109375	232.95394897460938	1.0	446.5465393066406	281.8868408203125	0.0031712353229522705	451.0515441894531	233.54339599609375	0.00014993548393249512	7	029
421	317.1097106933594	287.54840087890625	0.9999972581863403	453.2791442871094	233.00648498535156	1.0	320.78338623046875	287.78802490234375	0.006940573453903198	442.0077819824219	275.8443298339844	0.0002601444721221924	7	029
422	317.3862609863281	287.598388671875	0.9999983310699463	453.48785400390625	232.535888671875	1.0	444.666015625	281.8477783203125	0.005656152963638306	441.8358154296875	276.8633117675781	0.00029206275939941406	7	029
423	315.9464416503906	287.390380859375	0.9999972581863403	451.45880126953125	233.67532348632812	1.0	445.9182434082031	282.317626953125	0.008479773998260498	450.5028381347656	229.81582641601562	0.00019562244415283203	7	029
424	316.60638427734375	287.6231689453125	0.9999988079071045	451.5523986816406	232.7009735107422	1.0	446.12353515625	281.67010498046875	0.017758429050445557	441.78765869140625	274.7422180175781	0.00021082162857055664	7	029
425	316.3785400390625	287.33740234375	0.9999994039535522	452.68524169921875	231.36192321777344	1.0	444.875244140625	282.5347900390625	0.00819346308708191	452.14154052734375	231.9019775390625	0.0004633963108062744	7	029
426	316.97503662109375	288.0339660644531	0.9999986886978149	453.311767578125	231.5724639892578	1.0	320.73492431640625	287.9849853515625	0.0027639567852020264	451.17010498046875	232.6432647705078	0.0002402961254119873	7	029
427	316.4981994628906	287.4179382324219	0.9999982118606567	451.321533203125	231.93919372558594	1.0	320.4732971191406	287.67669677734375	0.004637092351913452	450.2364807128906	232.19281005859375	0.00021705031394958496	7	029
428	317.39044189453125	287.63421630859375	0.999993085861206	452.64453125	233.36871337890625	1.0	445.9105224609375	282.5730895996094	0.008433282375335693	442.1776123046875	275.8594055175781	0.0002982616424560547	7	029
429	317.79364013671875	288.476318359375	0.9999998807907104	452.6337890625	231.6507110595703	1.0	446.2530212402344	282.4076232910156	0.006089389324188232	451.9928894042969	232.41603088378906	0.00023993849754333496	7	029
430	317.9873962402344	288.0653076171875	0.9999998807907104	299.6961364746094	235.01229858398438	1.0	445.8196716308594	282.99810791015625	0.0021266937255859375	452.2910461425781	232.55381774902344	0.00024273991584777832	7	029
431	317.7176208496094	287.6585998535156	0.9999995231628418	452.269287109375	231.31210327148438	1.0	321.6039733886719	287.9228210449219	0.006215542554855347	452.18719482421875	231.9215545654297	0.00025665760040283203	7	029
432	317.8163146972656	287.83001708984375	0.9999974966049194	452.67266845703125	231.98431396484375	1.0	321.0101013183594	287.753173828125	0.006258487701416016	451.99700927734375	232.5969696044922	0.00032824277877807617	7	029
433	317.09716796875	287.4697570800781	0.9999994039535522	298.4061584472656	235.63038635253906	1.0	321.0091552734375	287.7334289550781	0.0020589828491210938	452.0091552734375	233.11920166015625	0.0002517998218536377	7	029
434	318.2340087890625	287.64666748046875	0.9999990463256836	452.35302734375	231.43502807617188	1.0	445.69677734375	281.94097900390625	0.004713207483291626	451.56201171875	231.27293395996094	0.00042954087257385254	7	029
435	317.2146911621094	287.38043212890625	0.9999995231628418	299.3564147949219	235.06092834472656	1.0	446.1064147949219	282.4978942871094	0.004364132881164551	451.07110595703125	231.04466247558594	0.00018528103828430176	7	029
436	316.7044372558594	287.4256896972656	0.999998927116394	299.84100341796875	233.67691040039062	1.0	320.4678955078125	287.7919006347656	0.004194498062133789	451.9925537109375	232.31968688964844	0.00018534064292907715	7	029
437	317.0330505371094	287.6708068847656	0.9999977946281433	299.33489990234375	234.11524963378906	1.0	320.6211242675781	287.9122009277344	0.0029847025871276855	441.4045715332031	276.15191650390625	0.00021320581436157227	7	029
438	317.42974853515625	287.5014953613281	0.9999986886978149	299.6095886230469	234.16336059570312	1.0	443.9083251953125	281.9551696777344	0.006796330213546753	443.012939453125	277.3759765625	0.00017514824867248535	7	029
439	317.9236755371094	288.7439880371094	0.9999996423721313	299.09295654296875	234.45352172851562	1.0	321.6781311035156	288.0564880371094	0.005642563104629517	451.4118957519531	232.01499938964844	0.00031363964080810547	7	029
440	316.7694396972656	287.4959411621094	0.9999989867210388	299.920166015625	234.1063995361328	1.0	320.761474609375	287.6474609375	0.00626710057258606	452.06231689453125	232.40264892578125	0.00027304887771606445	7	029
441	317.972412109375	287.4823303222656	0.9999960660934448	299.7545471191406	234.1415252685547	1.0	321.2272033691406	287.4455871582031	0.007648348808288574	441.4028625488281	274.22576904296875	0.00020840764045715332	7	029
442	317.8882141113281	287.95263671875	0.9999997019767761	298.5489501953125	235.94580078125	1.0	445.2419128417969	282.0506286621094	0.005491197109222412	452.7880554199219	234.5360107421875	0.0002549290657043457	7	029
443	318.0912170410156	287.5791320800781	0.9999982118606567	452.3615417480469	231.2418670654297	1.0	321.3857116699219	287.6434631347656	0.005137324333190918	450.79437255859375	232.1877899169922	0.0002440810203552246	7	029
444	318.431884765625	288.0328369140625	0.9999990463256836	452.1567077636719	232.641845703125	1.0	445.4798583984375	282.44610595703125	0.005476057529449463	450.8664245605469	232.5475616455078	0.00016292929649353027	7	029
445	317.9848937988281	288.0163269042969	0.9999996423721313	298.9741516113281	233.3096160888672	1.0	321.5805358886719	288.0908508300781	0.002957463264465332	450.928466796875	233.52413940429688	0.00024688243865966797	7	029
446	317.67279052734375	287.3398132324219	0.9999955892562866	299.5808410644531	233.16029357910156	1.0	320.8883056640625	287.340576171875	0.00919225811958313	441.9978942871094	277.0562438964844	0.0003452301025390625	7	029
447	318.4742736816406	287.8561706542969	0.9999994039535522	452.2477111816406	231.19410705566406	1.0	321.94964599609375	287.568359375	0.004111558198928833	441.9391784667969	276.017822265625	0.00021710991859436035	7	029
448	318.9337463378906	288.7878112792969	0.9999997615814209	453.0334777832031	232.5342559814453	0.9999998807907104	322.5240173339844	288.4028625488281	0.003318607807159424	442.2295227050781	275.46490478515625	0.00022676587104797363	7	029
449	318.5441589355469	287.9964904785156	0.9999998807907104	298.8381652832031	234.73231506347656	1.0	445.72247314453125	282.6576232910156	0.006327033042907715	441.75445556640625	275.0227966308594	0.00028780102729797363	7	029
450	318.7119445800781	288.0	0.9999997615814209	299.6191101074219	234.29006958007812	1.0	322.12646484375	287.93658447265625	0.0030072927474975586	441.3486022949219	277.17620849609375	0.00044545531272888184	7	029
451	319.4634704589844	288.63128662109375	0.9999998807907104	454.24493408203125	230.28504943847656	1.0	445.6090087890625	283.6423645019531	0.0031102001667022705	452.3085021972656	232.30874633789062	0.0003446042537689209	7	029
452	318.8150634765625	288.23394775390625	0.9999997615814209	453.08502197265625	230.2130889892578	1.0	322.4483947753906	288.0646057128906	0.004733055830001831	451.68756103515625	231.5308074951172	0.0001881420612335205	7	029
453	319.1006164550781	288.57373046875	0.9999997615814209	298.5187683105469	235.48519897460938	1.0	322.5588073730469	288.2806701660156	0.0026074647903442383	451.6235656738281	233.98265075683594	0.0002759397029876709	7	029
454	319.46435546875	288.5942077636719	0.9999998807907104	450.719970703125	230.95849609375	1.0	443.4121398925781	281.9026184082031	0.02266523241996765	441.8878173828125	277.1905517578125	0.0001480579376220703	7	029
455	318.69781494140625	287.5630798339844	0.9999994039535522	452.968994140625	231.10159301757812	1.0	322.3520202636719	287.62261962890625	0.0034183859825134277	440.8849792480469	274.4871520996094	0.00021734833717346191	7	029
456	319.0343933105469	288.1939697265625	0.9999998807907104	452.79730224609375	231.71499633789062	1.0	444.03070068359375	283.4270324707031	0.004472970962524414	443.2041015625	287.5696716308594	0.0004146695137023926	7	029
457	319.4715270996094	288.4163818359375	0.9999998807907104	298.8900451660156	235.85934448242188	1.0	443.5687561035156	283.43310546875	0.005060791969299316	441.4419250488281	276.614501953125	0.00023096799850463867	7	029
458	319.1544494628906	288.0417785644531	0.9999996423721313	298.408203125	237.11468505859375	1.0	322.6122131347656	287.82855224609375	0.004543036222457886	441.1188049316406	274.90875244140625	0.0001423358917236328	7	029
459	318.9204406738281	287.7589111328125	0.9999995231628418	454.6878662109375	230.35562133789062	1.0	322.4537048339844	287.5222473144531	0.0045705437660217285	452.1333312988281	232.57359313964844	0.00016444921493530273	7	029
460	319.6910400390625	288.0580749511719	0.9999998211860657	454.7186279296875	232.36195373535156	1.0	443.0632019042969	282.3788146972656	0.0033406317234039307	452.662353515625	233.64410400390625	0.00030663609504699707	7	029
461	319.7745056152344	288.47418212890625	0.9999998807907104	453.8099365234375	232.50303649902344	1.0	444.00201416015625	284.1085510253906	0.002696901559829712	452.6095886230469	233.19094848632812	0.00023767352104187012	7	029
462	319.41571044921875	288.3068542480469	1.0	453.4094543457031	232.70538330078125	1.0	322.918212890625	288.0030517578125	0.0015267729759216309	441.3305358886719	276.0356750488281	0.0003173351287841797	7	029
463	319.97479248046875	289.1221618652344	1.0	298.8492736816406	237.7291259765625	1.0	445.94903564453125	283.0035400390625	0.005750536918640137	441.81475830078125	275.4457702636719	0.00023874640464782715	7	029
464	319.89971923828125	288.60101318359375	0.9999998211860657	453.291748046875	232.9449462890625	1.0	323.2060546875	288.125	0.0013925731182098389	451.001708984375	233.35337829589844	0.00020128488540649414	7	029
465	320.15533447265625	288.0813293457031	0.9999998807907104	454.6835632324219	232.5303192138672	1.0	444.5445861816406	284.665283203125	0.0022602081298828125	452.0513916015625	233.6278076171875	0.00020998716354370117	7	029
466	319.99853515625	288.7577819824219	0.9999999403953552	298.120849609375	238.43646240234375	1.0	444.8707580566406	283.3938903808594	0.0033096671104431152	442.0343322753906	275.9994201660156	0.00020617246627807617	7	029
467	318.9537658691406	288.5926513671875	0.9999999403953552	299.56683349609375	237.82452392578125	1.0	322.57501220703125	288.1584777832031	0.0018037855625152588	452.5636901855469	231.38836669921875	0.00023239850997924805	7	029
468	319.851806640625	288.52392578125	0.9999999403953552	298.5252685546875	238.03421020507812	1.0	444.6958312988281	283.5672302246094	0.006574571132659912	443.09521484375	287.443603515625	0.000321120023727417	7	029
469	319.61798095703125	288.72222900390625	0.9999998211860657	298.6205139160156	239.15371704101562	1.0	444.2326965332031	283.2640380859375	0.0027197599411010742	441.9163513183594	275.78546142578125	0.00016042590141296387	7	029
470	319.7467041015625	288.5735778808594	0.9999998807907104	299.573486328125	240.94097900390625	1.0	444.79449462890625	284.37713623046875	0.005867034196853638	443.4302062988281	288.4061279296875	0.0001939833164215088	7	029
471	320.2309265136719	289.3186340332031	0.9999997615814209	300.1847839355469	240.553955078125	1.0	323.2133483886719	288.1923522949219	0.003323972225189209	452.6026306152344	234.65887451171875	0.00024178624153137207	7	029
472	319.6003723144531	288.6607360839844	0.9999995827674866	299.1859436035156	242.0169219970703	1.0	322.47259521484375	288.0901184082031	0.006009966135025024	441.6805725097656	276.6882629394531	0.0003445148468017578	7	029
473	320.0179748535156	288.7176208496094	0.9999996423721313	300.3780517578125	240.46588134765625	1.0	322.95050048828125	288.21807861328125	0.0036538541316986084	443.0273742675781	288.6925964355469	0.00029093027114868164	7	029
474	320.6059265136719	289.18902587890625	0.9999997615814209	299.418212890625	241.7503662109375	1.0	323.328857421875	288.004638671875	0.0034835338592529297	443.3059387207031	288.06427001953125	0.00047275424003601074	7	029
475	320.71099853515625	289.2298889160156	1.0	299.56158447265625	239.37298583984375	1.0	323.5252990722656	288.07684326171875	0.000688701868057251	454.8549499511719	238.99269104003906	0.0003765225410461426	7	029
476	320.61627197265625	289.034912109375	1.0	300.2283020019531	240.07647705078125	1.0	444.1943359375	284.6359558105469	0.0017079412937164307	443.3302917480469	288.0847473144531	0.0002999305725097656	7	029
477	320.5982971191406	289.8289489746094	1.0	300.38720703125	240.8352813720703	1.0	443.7024230957031	285.0971984863281	0.002248406410217285	443.4303894042969	288.580078125	0.0003396570682525635	7	029
478	320.1961364746094	288.17138671875	0.9999998211860657	298.8730163574219	237.99461364746094	1.0	443.979736328125	285.3450012207031	0.0012038350105285645	441.576171875	275.43341064453125	0.00034353137016296387	7	029
479	320.85711669921875	289.01690673828125	0.9999998807907104	300.3363342285156	239.75543212890625	1.0	323.0912170410156	287.7569580078125	0.002734273672103882	453.4905090332031	232.46340942382812	0.00019401311874389648	7	029
480	320.61688232421875	288.98504638671875	0.9999998807907104	299.4123840332031	239.9705047607422	1.0	444.488525390625	283.87310791015625	0.001707911491394043	441.2691650390625	275.19171142578125	0.0003375113010406494	7	029
481	320.3690185546875	289.0645751953125	1.0	453.31787109375	236.3165740966797	1.0	444.1181335449219	284.9814147949219	0.0014659464359283447	443.0985412597656	288.3684997558594	0.00032660365104675293	7	029
482	320.7445983886719	289.1967468261719	1.0	299.9930725097656	238.54461669921875	1.0	444.6750793457031	284.5394287109375	0.002132803201675415	443.40509033203125	288.5081787109375	0.0005945861339569092	7	029
483	320.4827575683594	288.6604919433594	1.0	300.0291442871094	239.07460021972656	1.0	443.8437194824219	284.8918762207031	0.0013606548309326172	441.1483459472656	275.48846435546875	0.00035881996154785156	7	029
484	320.51910400390625	288.64306640625	0.9999998807907104	299.40069580078125	239.42138671875	1.0	323.2478942871094	287.4684753417969	0.002138078212738037	453.3069152832031	239.7058563232422	0.0002532005310058594	7	029
485	320.4484558105469	288.91546630859375	0.9999998807907104	300.266845703125	239.17990112304688	1.0	444.0424499511719	284.61669921875	0.002478957176208496	443.10595703125	288.05780029296875	0.0005303621292114258	7	029
486	320.28436279296875	289.2240905761719	0.9999998807907104	299.81085205078125	239.6045379638672	1.0	443.8542785644531	284.96246337890625	0.003303438425064087	443.2701416015625	288.7532043457031	0.0003765225410461426	7	029
487	320.2516174316406	289.2099914550781	0.9999999403953552	298.74462890625	239.257568359375	1.0	323.1232604980469	288.2346496582031	0.0015058815479278564	452.7707824707031	231.56820678710938	0.00025284290313720703	7	029
488	320.1738586425781	288.20782470703125	0.9999998807907104	300.90753173828125	240.1101837158203	1.0	443.6331481933594	284.92108154296875	0.002766132354736328	443.13604736328125	288.7215270996094	0.0003185868263244629	7	029
489	320.54388427734375	289.3228759765625	0.9999998807907104	300.21630859375	240.3550262451172	1.0	444.761962890625	283.3429870605469	0.003982245922088623	451.0851745605469	239.3394775390625	0.0001806020736694336	7	029
490	320.5066223144531	289.07623291015625	0.9999998807907104	300.7290344238281	240.24354553222656	1.0	323.19244384765625	288.1875305175781	0.0017772912979125977	443.1221923828125	287.57220458984375	0.00035059452056884766	7	029
491	320.9981994628906	288.4604797363281	0.9999995231628418	301.875	240.16432189941406	1.0	323.5092468261719	287.2987060546875	0.004286468029022217	443.198486328125	287.80511474609375	0.00020176172256469727	7	029
492	320.0883483886719	288.5462646484375	0.9999998807907104	300.3127746582031	241.01864624023438	1.0	444.6128234863281	284.0671691894531	0.006983041763305664	442.8875732421875	288.27618408203125	0.0002703368663787842	7	029
493	320.8763732910156	288.3539123535156	0.9999997615814209	299.7371520996094	238.4901885986328	1.0	445.29315185546875	283.17010498046875	0.0022780895233154297	441.142333984375	275.7132873535156	0.000738680362701416	7	029
494	320.9144592285156	288.6581115722656	0.9999998807907104	299.7635498046875	239.76947021484375	1.0	323.4814758300781	287.5992431640625	0.00124281644821167	453.3958740234375	231.33956909179688	0.00019022822380065918	7	029
495	321.32659912109375	288.9342041015625	0.999999463558197	299.2495422363281	239.38755798339844	1.0	323.726806640625	287.8251037597656	0.004892140626907349	442.6028137207031	288.29132080078125	0.0005512237548828125	7	029
496	321.1694030761719	288.51019287109375	0.9999997615814209	300.40167236328125	239.79954528808594	1.0	442.7215881347656	284.5270690917969	0.002949923276901245	442.6507568359375	288.19677734375	0.0004234015941619873	7	029
497	320.9523010253906	288.9254455566406	0.9999999403953552	298.9604797363281	239.2984619140625	1.0	443.0047912597656	283.5196228027344	0.0029774010181427	452.28277587890625	232.00990295410156	0.0003127157688140869	7	029
498	320.366943359375	288.50238037109375	1.0	300.2080078125	239.16990661621094	1.0	442.7794494628906	283.4701232910156	0.01743832230567932	442.8404235839844	287.4971618652344	0.0008829832077026367	7	029
499	321.15228271484375	288.7966003417969	1.0	452.88067626953125	236.80255126953125	1.0	443.28582763671875	284.11431884765625	0.004653900861740112	452.71270751953125	232.2766876220703	0.00027617812156677246	7	029
500	320.8267517089844	288.3888854980469	0.9999999403953552	299.26055908203125	239.03016662597656	1.0	442.7075500488281	282.8056335449219	0.0027497410774230957	440.87603759765625	276.755859375	0.0006866753101348877	7	029
501	320.9205017089844	289.12799072265625	1.0	300.5092468261719	239.79335021972656	1.0	442.95880126953125	282.85809326171875	0.002683281898498535	442.5552978515625	287.1722106933594	0.00038948655128479004	7	029
502	321.3372802734375	288.3338317871094	0.9999998211860657	300.11212158203125	239.37710571289062	1.0	442.9447937011719	284.1385192871094	0.003964811563491821	442.39312744140625	287.9991760253906	0.0007194578647613525	7	029
503	321.27630615234375	288.71044921875	0.9999997019767761	300.2021484375	239.78721618652344	1.0	443.43499755859375	284.9554138183594	0.0026498138904571533	442.87689208984375	288.21356201171875	0.0004108846187591553	7	029
504	320.7590026855469	289.07061767578125	1.0	299.58447265625	240.4384307861328	1.0	443.6499938964844	282.36175537109375	0.005166500806808472	440.2818298339844	275.98486328125	0.0003122389316558838	7	029
505	321.1409912109375	288.5579833984375	0.999998152256012	299.7365417480469	239.0476531982422	1.0	323.9940490722656	287.4906921386719	0.0030589699745178223	440.6982421875	274.2273254394531	0.000333249568939209	7	029
506	321.3594665527344	288.8152770996094	0.9999999403953552	299.6661682128906	240.922607421875	1.0	443.41265869140625	284.048095703125	0.002440035343170166	443.2179870605469	287.61639404296875	0.00019529461860656738	7	029
507	320.8786315917969	288.3973388671875	0.9999998211860657	300.15283203125	241.19869995117188	1.0	323.4382019042969	287.5018005371094	0.0025900602340698242	440.7849426269531	275.5197448730469	0.0007269680500030518	7	029
508	320.6348571777344	288.6890563964844	0.9999999403953552	452.75628662109375	239.11761474609375	1.0	323.6204833984375	287.83953857421875	0.001495659351348877	440.54510498046875	273.8817443847656	0.000305861234664917	7	029
509	321.6270446777344	288.7192687988281	0.9999997615814209	299.5024719238281	239.5897979736328	1.0	324.0707702636719	287.7691345214844	0.004634678363800049	442.2676696777344	288.3049621582031	0.00023245811462402344	7	029
510	321.245361328125	288.2613525390625	0.9999998807907104	300.409912109375	240.5901336669922	1.0	442.83172607421875	283.4283447265625	0.00247877836227417	440.9635009765625	276.2843322753906	0.00039193034172058105	7	029
511	321.2288513183594	288.2950134277344	0.9999997615814209	300.2330627441406	243.05862426757812	1.0	323.5081481933594	287.15960693359375	0.003458946943283081	446.6827087402344	258.6595458984375	0.0005310475826263428	7	029
512	320.9355773925781	288.0465393066406	0.9999998807907104	451.002197265625	237.9132537841797	1.0	323.479736328125	287.1913757324219	0.0017147660255432129	445.84613037109375	257.8212585449219	0.00042057037353515625	7	029
513	320.82940673828125	288.01837158203125	0.9999989867210388	300.6864013671875	242.63645935058594	1.0	323.01055908203125	286.76617431640625	0.007657170295715332	440.2911682128906	276.2583312988281	0.0003222525119781494	7	029
514	321.52227783203125	288.70355224609375	0.9999998807907104	299.76715087890625	241.13604736328125	1.0	441.5347595214844	283.5467224121094	0.00576549768447876	445.5925598144531	258.00927734375	0.0005285739898681641	7	029
515	321.0048522949219	288.0553894042969	0.9999997615814209	300.3074951171875	240.46470642089844	1.0	323.63287353515625	287.0923156738281	0.004619210958480835	439.9053955078125	276.4830017089844	0.0008499026298522949	7	029
516	321.531982421875	289.1045227050781	1.0	450.56640625	239.64303588867188	1.0	441.7203674316406	283.70556640625	0.0031860768795013428	446.3875427246094	256.9667053222656	0.000244140625	7	029
517	321.46630859375	288.5698547363281	1.0	301.0332336425781	242.03492736816406	1.0	441.99346923828125	282.2818908691406	0.004119545221328735	445.9052429199219	257.951904296875	0.0002650916576385498	7	029
518	321.2852478027344	288.68060302734375	1.0	301.0295104980469	242.3651885986328	1.0	323.6819152832031	287.6399230957031	0.0029123127460479736	440.4847106933594	275.933349609375	0.0002976953983306885	7	029
519	321.28997802734375	288.2972717285156	0.9999998807907104	301.35479736328125	241.4351806640625	1.0	323.8373718261719	287.1556396484375	0.004742920398712158	440.0833740234375	276.605712890625	0.0002753734588623047	7	029
520	321.53045654296875	288.98583984375	0.9999995231628418	302.02764892578125	241.5930938720703	1.0	323.3788146972656	287.5532531738281	0.014715373516082764	445.9727478027344	257.3666687011719	0.0004551410675048828	7	029
521	321.52337646484375	288.6865234375	0.9999998807907104	450.4073791503906	238.71336364746094	1.0	323.84320068359375	287.4351806640625	0.004595816135406494	445.83001708984375	256.6022644042969	0.00034368038177490234	7	029
522	320.87677001953125	289.0365905761719	0.9999998807907104	302.6773681640625	241.77536010742188	1.0	323.47271728515625	287.8114318847656	0.011304467916488647	445.86517333984375	257.2763977050781	0.00040078163146972656	7	029
