# Supplementary material for: An automated feeding system for the African killifish reveals the impact of diet on lifespan and allows scalable assessment of associative learning
Source: eLife. 2022 Nov 10;11:e69008. doi: 10.7554/eLife.69008 (PMC9788828; doi:10.7554/eLife.69008)
Supplement: Figure 6—source data 2. [file elife-69008-fig6-data2.zip › Training Trajectories/t9_REC006DLC_resnet50_TrainAllTheThingsJun28shuffle1_1030000.csv]

bodyparts_coords	fishhead_x	fishhead_y	fishhead_likelihood	fishtail_x	fishtail_y	fishtail_likelihood	redlight_x	redlight_y	redlight_likelihood	fooddrop_x	fooddrop_y	fooddrop_likelihood	fishnum	recordingnum
0	401.9864807128906	25.697040557861328	1.0	458.621826171875	87.20536041259766	0.9999999403953552	399.8138427734375	11.834678649902344	0.00188484787940979	392.6726379394531	3.8050332069396973	0.0034159421920776367	9	006
1	402.4218444824219	26.222034454345703	1.0	454.5561218261719	87.51520538330078	0.9996143579483032	400.2821044921875	11.983014106750488	0.0013568997383117676	407.07000732421875	3.4327569007873535	0.003832995891571045	9	006
2	402.6341247558594	26.461679458618164	1.0	457.3592529296875	87.76238250732422	1.0	399.9537048339844	11.663475036621094	0.002171546220779419	406.92254638671875	3.6670711040496826	0.005713611841201782	9	006
3	403.3178405761719	25.657747268676758	1.0	456.9672546386719	87.9190444946289	1.0	400.61517333984375	11.943639755249023	0.0016153156757354736	392.8400573730469	4.070939540863037	0.002122640609741211	9	006
4	403.23663330078125	26.475772857666016	1.0	456.57281494140625	86.90220642089844	0.9999998807907104	647.4320068359375	205.76258850097656	0.0023444294929504395	392.907470703125	4.727728843688965	0.0036426186561584473	9	006
5	403.0727844238281	26.342140197753906	1.0	453.80810546875	83.447998046875	0.9998486638069153	400.4483947753906	11.634378433227539	0.0013917386531829834	407.2894592285156	3.2974870204925537	0.003871619701385498	9	006
6	403.6103515625	26.09040641784668	1.0	454.823974609375	86.04530334472656	1.0	400.57183837890625	11.532186508178711	0.0018436908721923828	407.3250732421875	3.0927488803863525	0.004533857107162476	9	006
7	402.800537109375	24.952720642089844	1.0	453.5328674316406	83.5262680053711	1.0	400.79901123046875	11.610960960388184	0.0013787448406219482	406.5406188964844	3.1092629432678223	0.00395888090133667	9	006
8	403.6788330078125	26.130002975463867	1.0	453.565185546875	84.6932144165039	1.0	400.7799987792969	11.666485786437988	0.00159493088722229	407.2245788574219	3.206409215927124	0.0040562450885772705	9	006
9	402.8895263671875	25.62689971923828	1.0	455.5876770019531	85.31481170654297	1.0	400.32354736328125	11.815103530883789	0.0015650391578674316	407.12310791015625	3.2479753494262695	0.003873467445373535	9	006
10	403.6503601074219	25.46982192993164	1.0	453.365966796875	83.48361206054688	1.0	401.169189453125	11.529680252075195	0.0015307962894439697	406.90948486328125	2.7569174766540527	0.0029067695140838623	9	006
11	403.42291259765625	25.41007423400879	1.0	454.4474182128906	83.33798217773438	0.9999999403953552	401.0313415527344	11.639394760131836	0.0015597343444824219	406.4600524902344	3.208670139312744	0.004985183477401733	9	006
12	402.5520324707031	25.537443161010742	1.0	453.974365234375	84.31153869628906	1.0	400.31842041015625	12.004551887512207	0.0015785396099090576	406.9322204589844	3.252317428588867	0.004346400499343872	9	006
13	403.2278747558594	24.854856491088867	1.0	451.3207092285156	81.17015838623047	0.9999995827674866	400.7688903808594	11.571577072143555	0.0014105737209320068	406.9712829589844	2.6733927726745605	0.0043448805809021	9	006
14	402.4571228027344	24.728845596313477	1.0	453.4774475097656	85.43464660644531	1.0	400.3265686035156	11.675577163696289	0.0017486810684204102	407.0093688964844	2.914186954498291	0.0038031041622161865	9	006
15	402.57501220703125	24.455215454101562	1.0	454.3244934082031	84.58548736572266	1.0	400.3725891113281	11.801039695739746	0.001569509506225586	392.0017395019531	3.255751609802246	0.0028315484523773193	9	006
16	402.7287292480469	25.4919490814209	1.0	452.4967041015625	84.2026138305664	1.0	647.6959838867188	190.7394561767578	0.004623740911483765	406.4721984863281	3.4109935760498047	0.004916757345199585	9	006
17	403.4718322753906	25.824493408203125	1.0	450.02459716796875	81.50540161132812	0.9999774098396301	400.5362854003906	11.592498779296875	0.0014206171035766602	392.7755432128906	4.6151204109191895	0.003312051296234131	9	006
18	402.3796691894531	24.90289878845215	1.0	452.5166015625	83.05303955078125	1.0	399.98193359375	11.720508575439453	0.0014900565147399902	391.61077880859375	3.620058536529541	0.0037295520305633545	9	006
19	402.0462646484375	24.383209228515625	1.0	452.577392578125	83.61721801757812	1.0	399.7699890136719	11.783319473266602	0.0013173222541809082	406.96514892578125	2.8405799865722656	0.0030372440814971924	9	006
20	400.9472351074219	23.97470474243164	1.0	451.8218688964844	83.58612060546875	1.0	399.25567626953125	11.861279487609863	0.0015618205070495605	391.48602294921875	2.4794650077819824	0.0036180615425109863	9	006
21	399.0614929199219	26.08983612060547	1.0	452.6650695800781	82.0992660522461	0.9999998211860657	388.7060241699219	10.021110534667969	0.0021188855171203613	391.5102233886719	2.954664945602417	0.005562514066696167	9	006
22	398.70391845703125	25.383588790893555	1.0	448.76458740234375	80.55821228027344	0.9999963045120239	388.98431396484375	10.311802864074707	0.0015961825847625732	391.64385986328125	2.9930877685546875	0.003964364528656006	9	006
23	397.99871826171875	26.132429122924805	1.0	449.9464111328125	82.05901336669922	1.0	647.011474609375	207.04995727539062	0.004098355770111084	391.4263000488281	2.8776092529296875	0.005596160888671875	9	006
24	396.3194580078125	25.908893585205078	1.0	449.7735900878906	82.35196685791016	1.0	388.43792724609375	11.322759628295898	0.001576840877532959	390.804443359375	2.673689842224121	0.0059146881103515625	9	006
25	394.6388854980469	29.879079818725586	1.0	449.68792724609375	82.66864776611328	1.0	393.9951171875	12.863890647888184	0.0005361437797546387	392.1710510253906	4.068813323974609	0.0019177496433258057	9	006
26	390.02325439453125	38.67254638671875	1.0	448.685546875	79.99584197998047	1.0	615.815673828125	187.38018798828125	1.0	614.0770263671875	187.14077758789062	0.0012396574020385742	9	006
27	386.4693603515625	41.599212646484375	1.0	451.1836242675781	71.0585708618164	1.0	616.1901245117188	187.17959594726562	0.9999999403953552	614.7699584960938	187.1231689453125	0.0007630586624145508	9	006
28	380.7828063964844	49.115386962890625	1.0	453.4825134277344	67.55704498291016	1.0	615.9296875	186.17225646972656	0.9999998807907104	614.4649047851562	186.66249084472656	0.0007316768169403076	9	006
29	376.6986999511719	56.598079681396484	1.0	455.22784423828125	68.70790100097656	1.0	615.5689697265625	187.45787048339844	1.0	614.2197875976562	187.4540557861328	0.0006692707538604736	9	006
30	374.32537841796875	59.570465087890625	1.0	452.2786865234375	62.266746520996094	0.00271722674369812	615.39501953125	186.73477172851562	0.9999998807907104	614.4346313476562	187.4296417236328	0.0006267726421356201	9	006
31	372.8443908691406	60.67864990234375	1.0	3.670253038406372	103.47410583496094	0.00027233362197875977	616.2444458007812	186.12876892089844	0.9999999403953552	614.8347778320312	186.7820281982422	0.0005453824996948242	9	006
32	370.8287048339844	60.00333023071289	1.0	614.6996459960938	189.77587890625	0.00011473894119262695	615.6239013671875	187.90658569335938	0.9999999403953552	615.443359375	189.14614868164062	0.000676572322845459	9	006
33	373.83428955078125	62.973934173583984	1.0	2.9340741634368896	103.28348541259766	0.0003274381160736084	617.0101928710938	187.49749755859375	0.9999999403953552	615.6767578125	187.73374938964844	0.0005545318126678467	9	006
34	380.2137451171875	73.63948822021484	1.0	445.25714111328125	70.53648376464844	0.008854120969772339	616.858642578125	186.69268798828125	0.9999999403953552	615.7072143554688	186.78236389160156	0.0005767941474914551	9	006
35	389.90478515625	87.36790466308594	0.08759638667106628	434.334228515625	64.92701721191406	0.1641472578048706	616.3072509765625	187.491455078125	1.0	616.03125	188.28701782226562	0.0009184479713439941	9	006
36	396.1339111328125	99.14781951904297	0.999603807926178	412.91796875	68.28836822509766	0.0016541481018066406	615.7904052734375	186.1461639404297	0.9999999403953552	614.7611083984375	186.6452178955078	0.0006718933582305908	9	006
37	404.2476806640625	110.80081939697266	1.0	408.4981994628906	54.474952697753906	0.9631655216217041	615.5025634765625	186.043212890625	0.9999998807907104	614.245361328125	186.72142028808594	0.0007996261119842529	9	006
38	409.6001892089844	119.17070007324219	1.0	405.7626647949219	54.24037170410156	0.999936580657959	615.9852294921875	185.8962860107422	0.9999999403953552	615.382080078125	186.36984252929688	0.0007455348968505859	9	006
39	402.897705078125	61.870601654052734	1.0	425.6764221191406	133.13998413085938	0.9999998211860657	615.3956909179688	186.13720703125	1.0	614.1900634765625	186.80953979492188	0.0009543001651763916	9	006
40	399.3168029785156	80.8125228881836	0.0008882284164428711	441.88800048828125	149.47145080566406	1.0	616.05615234375	186.2508544921875	0.9999998807907104	615.1453247070312	187.00396728515625	0.0005655586719512939	9	006
41	459.034912109375	168.6226806640625	0.9980887174606323	402.6665344238281	87.9116439819336	1.0	615.9630737304688	186.19508361816406	0.9999998807907104	459.3199157714844	171.5656280517578	0.0010149180889129639	9	006
42	470.6652526855469	186.78952026367188	1.0	423.795166015625	114.50054168701172	1.0	616.2864379882812	185.50433349609375	0.9999998807907104	615.149658203125	186.0134735107422	0.0011509060859680176	9	006
43	481.5171203613281	199.715087890625	0.9999998807907104	438.8428955078125	131.95249938964844	0.9999997615814209	616.9495239257812	186.50039672851562	1.0	615.5408935546875	186.35536193847656	0.0007254183292388916	9	006
44	497.48406982421875	211.2546844482422	1.0	450.5467224121094	143.68447875976562	1.0	616.4418334960938	185.40460205078125	0.9999998807907104	613.4170532226562	186.50567626953125	0.001676410436630249	9	006
45	508.33294677734375	219.3504638671875	1.0	459.1720886230469	158.12013244628906	1.0	617.2860717773438	185.38961791992188	0.9999998807907104	507.4882507324219	223.4475860595703	0.0006702244281768799	9	006
46	514.0592651367188	224.49546813964844	1.0	470.0394592285156	174.50418090820312	1.0	617.2625122070312	185.72389221191406	0.9999997615814209	615.4727783203125	185.3324432373047	0.000418931245803833	9	006
47	521.2526245117188	232.24807739257812	1.0	477.4057312011719	179.214599609375	1.0	616.6055297851562	186.28456115722656	0.9999998807907104	614.4617309570312	185.85243225097656	0.0008248090744018555	9	006
48	526.5936279296875	237.1304473876953	1.0	488.4965515136719	185.91537475585938	1.0	615.6109008789062	185.77085876464844	0.9999999403953552	614.5892333984375	185.99647521972656	0.0010103285312652588	9	006
49	530.4625244140625	242.506103515625	1.0	496.16522216796875	190.9377899169922	1.0	615.9970703125	185.7453155517578	0.9999998807907104	614.2571411132812	185.75338745117188	0.0009312331676483154	9	006
50	528.6133422851562	239.5623016357422	1.0	501.02410888671875	193.33135986328125	1.0	615.4757690429688	185.78424072265625	0.9999999403953552	613.5126342773438	186.2161407470703	0.0008726716041564941	9	006
51	525.110107421875	199.5965118408203	0.6224672794342041	527.3262939453125	199.375244140625	0.004038989543914795	616.4043579101562	185.99969482421875	0.9999998807907104	614.824462890625	185.7518310546875	0.0007442235946655273	9	006
52	526.5122680664062	180.07447814941406	0.9999957084655762	526.729736328125	180.099365234375	0.279710978269577	616.173095703125	186.0865478515625	0.9999997615814209	612.34423828125	186.78170776367188	0.0006544589996337891	9	006
53	529.8709716796875	158.25363159179688	0.9999994039535522	529.2748413085938	161.11959838867188	0.003836005926132202	616.5366821289062	186.3587646484375	0.9999999403953552	614.5211181640625	185.6373748779297	0.0004125535488128662	9	006
54	527.53515625	141.25820922851562	0.9999958276748657	532.9630737304688	219.3526611328125	0.8836371898651123	616.6307983398438	185.7260284423828	1.0	528.3121337890625	219.6446990966797	0.0005964040756225586	9	006
55	534.625732421875	193.8357696533203	1.0	516.5062866210938	112.83561706542969	1.0	616.5960693359375	186.40322875976562	0.9999999403953552	614.7700805664062	186.12379455566406	0.0005005002021789551	9	006
56	520.4061279296875	82.71627044677734	1.0	3.2373714447021484	102.81778717041016	0.0001137852668762207	615.9793701171875	186.1219482421875	0.9999998807907104	614.7282104492188	186.80552673339844	0.0009126961231231689	9	006
57	530.1561279296875	60.03742218017578	1.0	531.2747192382812	62.39549255371094	0.002261132001876831	615.9444580078125	185.87881469726562	0.9999999403953552	614.9512939453125	185.72628784179688	0.0008769333362579346	9	006
58	538.2783203125	49.470855712890625	1.0	504.6714172363281	106.72801208496094	0.9691385626792908	616.7116088867188	185.9108123779297	0.9999998807907104	615.3845825195312	186.3047637939453	0.0006556212902069092	9	006
59	543.6002197265625	44.9232063293457	1.0	506.0652770996094	107.09239959716797	1.0	616.1109008789062	185.79685974121094	1.0	614.6707153320312	186.3560333251953	0.0005677938461303711	9	006
60	528.8191528320312	49.41353225708008	0.0018277764320373535	619.5449829101562	189.9549102783203	8.90195369720459e-5	616.8023071289062	186.22976684570312	0.9999999403953552	615.4039916992188	186.2077178955078	0.0005407929420471191	9	006
61	548.1323852539062	39.435577392578125	0.9062627553939819	547.307861328125	38.535560607910156	0.0023987293243408203	616.43701171875	187.64398193359375	0.9999998807907104	615.8234252929688	187.5430145263672	0.0008438229560852051	9	006
62	540.8474731445312	145.6913604736328	0.9999897480010986	544.182373046875	148.33197021484375	0.000250399112701416	617.1055297851562	186.98081970214844	0.9999998807907104	615.8485107421875	186.9839630126953	0.0006014108657836914	9	006
63	537.873291015625	150.98306274414062	1.0	536.2404174804688	92.04718017578125	0.9464733600616455	616.819580078125	186.13150024414062	1.0	615.2359619140625	185.48330688476562	0.00033980607986450195	9	006
64	541.1124267578125	152.2721405029297	0.9999996423721313	531.7799682617188	94.74962615966797	1.0	615.5647583007812	185.39505004882812	0.9999999403953552	614.8347778320312	185.82081604003906	0.0007800757884979248	9	006
65	541.8006591796875	151.97044372558594	1.0	527.092529296875	98.11613464355469	1.0	616.4096069335938	186.16693115234375	1.0	615.0164184570312	186.0354766845703	0.0005353689193725586	9	006
66	544.1214599609375	150.1373291015625	1.0	525.7333374023438	98.42696380615234	1.0	615.5535278320312	184.8968048095703	1.0	615.0020141601562	185.2080841064453	0.0006629526615142822	9	006
67	546.419189453125	151.24887084960938	1.0	527.23828125	99.78355407714844	1.0	615.6818237304688	185.21522521972656	0.9999998807907104	615.3941650390625	185.61903381347656	0.0005901455879211426	9	006
68	550.4734497070312	153.80540466308594	1.0	527.0562133789062	103.97846221923828	0.9999994039535522	616.2457275390625	186.1371307373047	0.9999999403953552	552.7760009765625	160.25997924804688	0.0005125105381011963	9	006
69	551.1611328125	159.3220977783203	1.0	528.7653198242188	108.11722564697266	1.0	616.6481323242188	186.56483459472656	0.9999999403953552	615.73876953125	186.33273315429688	0.00044208765029907227	9	006
70	550.9052734375	155.53363037109375	0.9671435356140137	3.503983736038208	102.17138671875	0.00019273161888122559	616.3539428710938	185.53195190429688	0.9999998807907104	615.8912353515625	186.09364318847656	0.0007053911685943604	9	006
71	538.8798217773438	165.1867218017578	0.009728282690048218	1.9516260623931885	103.35889434814453	0.00027102231979370117	617.1179809570312	186.81414794921875	0.9999998807907104	616.205322265625	187.42115783691406	0.0009466111660003662	9	006
72	568.92041015625	127.54686737060547	0.9981792569160461	534.916259765625	180.38722229003906	1.0	617.1549072265625	185.66839599609375	0.9999997615814209	531.7237548828125	180.70985412597656	0.0002479851245880127	9	006
73	564.1285400390625	116.06884765625	1.0	539.5435791015625	183.85464477539062	0.9999933242797852	616.2636108398438	185.2784423828125	0.9999999403953552	542.5340576171875	188.25726318359375	0.01155233383178711	9	006
74	559.211181640625	112.96481323242188	1.0	540.1256713867188	175.05191040039062	0.9997285604476929	616.6673583984375	185.42893981933594	0.9999998807907104	542.563232421875	174.72874450683594	0.014572292566299438	9	006
75	554.4605102539062	113.35608673095703	0.9999725222587585	535.0247192382812	173.2996368408203	0.03222966194152832	616.457275390625	186.08143615722656	0.9999998807907104	541.9650268554688	176.904296875	0.0045275092124938965	9	006
76	550.9881591796875	113.97612762451172	0.9966292381286621	3.5240283012390137	122.1794204711914	0.00015550851821899414	616.2548828125	185.72518920898438	0.9999999403953552	615.1940307617188	185.61582946777344	0.0002658665180206299	9	006
77	532.1502685546875	166.98529052734375	0.02938780188560486	534.2952270507812	166.5486297607422	0.48059144616127014	616.4927978515625	184.740478515625	1.0	615.306640625	185.1842803955078	0.00034731626510620117	9	006
78	622.8505859375	190.05006408691406	3.504753112792969e-5	2.959667682647705	103.44640350341797	0.00024560093879699707	617.1453247070312	187.47433471679688	1.0	616.2232055664062	187.56980895996094	0.000758439302444458	9	006
79	549.5877075195312	185.0181884765625	0.9842691421508789	542.7780151367188	115.17501068115234	1.0	616.531982421875	185.93309020996094	0.9999999403953552	615.3410034179688	185.07473754882812	0.0003902316093444824	9	006
80	552.2780151367188	204.55604553222656	0.0023995935916900635	543.1631469726562	120.60247802734375	0.9999998807907104	615.7752685546875	185.53009033203125	0.9999998807907104	612.4325561523438	186.29336547851562	0.00011706352233886719	9	006
81	551.3036499023438	213.4560089111328	1.0	541.2350463867188	135.9247589111328	0.9999977350234985	617.2910766601562	186.29534912109375	0.9999998211860657	543.9956665039062	136.9324951171875	0.000710219144821167	9	006
82	548.6541748046875	219.2571258544922	1.0	537.5241088867188	143.32705688476562	0.9999977350234985	617.0806274414062	186.6697235107422	0.9999995231628418	532.7291259765625	146.7842254638672	0.00044530630111694336	9	006
83	545.7518310546875	227.8831329345703	1.0	2.7626020908355713	103.4147720336914	0.0007770955562591553	616.1690063476562	185.43063354492188	0.9999999403953552	614.8151245117188	184.76869201660156	0.00025457143783569336	9	006
84	544.5196533203125	232.31277465820312	1.0	530.9486694335938	162.2761688232422	0.9999510049819946	616.6417236328125	185.96334838867188	0.9999996423721313	614.9989624023438	185.2408447265625	0.00015798211097717285	9	006
85	544.321044921875	236.12448120117188	1.0	529.8978881835938	168.37962341308594	1.0	616.9662475585938	185.72076416015625	0.9999998807907104	614.9169921875	185.17654418945312	0.00023615360260009766	9	006
86	548.075927734375	244.73658752441406	0.9999998807907104	522.84716796875	177.62261962890625	1.0	616.2223510742188	186.0158233642578	0.9999998807907104	613.9860229492188	185.7267303466797	0.0005779564380645752	9	006
87	513.2021484375	241.20787048339844	0.457213819026947	515.2814331054688	241.344482421875	0.9988553524017334	616.5557250976562	184.5615997314453	1.0	615.6390380859375	184.65443420410156	0.0002861618995666504	9	006
88	532.4395141601562	246.9451904296875	0.000388413667678833	535.0664672851562	249.0890655517578	1.0	616.3710327148438	183.6292724609375	1.0	615.5110473632812	183.8400421142578	0.0003668069839477539	9	006
89	610.5396118164062	190.0239715576172	0.0004013478755950928	534.8436279296875	257.5313720703125	1.0	615.679931640625	185.94192504882812	0.9999998807907104	614.2190551757812	186.07632446289062	0.00044420361518859863	9	006
90	531.3989868164062	255.386962890625	0.018674403429031372	535.227294921875	253.91123962402344	0.9999996423721313	615.3121337890625	184.84298706054688	1.0	535.6207275390625	253.41775512695312	0.0005028843879699707	9	006
91	532.9610595703125	258.041748046875	0.006704241037368774	532.095703125	258.6507873535156	1.0	614.9069213867188	185.1634521484375	1.0	614.22021484375	185.37319946289062	0.000412672758102417	9	006
92	529.0455932617188	260.4547119140625	0.0013400912284851074	529.6525268554688	260.5523376464844	0.9999999403953552	616.0171508789062	185.83706665039062	1.0	614.9201049804688	185.77645874023438	0.0004393458366394043	9	006
93	530.5745239257812	258.1891784667969	0.002572983503341675	528.7251586914062	256.6826477050781	1.0	615.2152099609375	185.37286376953125	1.0	614.3914184570312	185.7947998046875	0.0008857548236846924	9	006
94	532.3485717773438	227.2811279296875	0.007020086050033569	532.716796875	228.3115997314453	0.04947647452354431	616.0250854492188	186.1369171142578	0.9999998807907104	616.208984375	187.28700256347656	0.0008651912212371826	9	006
95	529.0595703125	243.8307647705078	0.9999926686286926	2.198784351348877	103.19758605957031	0.00015354156494140625	615.9893188476562	185.86138916015625	0.9999998807907104	615.0899047851562	186.18051147460938	0.0005563497543334961	9	006
96	530.5794067382812	248.36318969726562	0.9999984502792358	2.74381160736084	103.12174224853516	0.0005644857883453369	616.0631103515625	186.2141571044922	1.0	614.7496948242188	186.91445922851562	0.0006034374237060547	9	006
97	532.1349487304688	249.78143310546875	0.9989879131317139	1.7273013591766357	103.90570068359375	0.0007504522800445557	616.622802734375	185.6136932373047	1.0	614.9063110351562	185.6551971435547	0.0005693137645721436	9	006
98	529.9799194335938	248.1683349609375	0.987626314163208	3.248838424682617	102.55692291259766	0.0001347064971923828	616.6134643554688	184.9879608154297	1.0	615.4127807617188	185.6197967529297	0.0008714795112609863	9	006
99	529.2656860351562	254.7835693359375	0.999867856502533	520.17138671875	248.8037567138672	0.00013390183448791504	616.3348388671875	185.7715301513672	0.9999999403953552	613.0398559570312	186.74366760253906	0.0009624958038330078	9	006
100	525.7041015625	257.30743408203125	0.9954370260238647	1.9439783096313477	102.17345428466797	0.00016826391220092773	615.9097290039062	185.0078582763672	0.9999999403953552	614.7996215820312	185.30667114257812	0.0009184479713439941	9	006
101	520.9860229492188	257.5640869140625	0.8186706304550171	2.309264898300171	103.34390258789062	0.0009961426258087158	616.7305908203125	186.1104278564453	0.9999998807907104	615.8773193359375	186.56918334960938	0.0007568299770355225	9	006
102	520.5337524414062	259.8823547363281	0.9999412894248962	4.460018157958984	103.10009002685547	0.0002995729446411133	616.64892578125	186.2593231201172	1.0	615.5261840820312	186.46560668945312	0.001223921775817871	9	006
103	519.7244873046875	260.0833740234375	0.10840633511543274	616.7719116210938	188.72564697265625	0.0001404285430908203	616.142822265625	186.434326171875	1.0	614.9047241210938	186.19252014160156	0.001063615083694458	9	006
104	519.2879028320312	262.89532470703125	0.9999754428863525	3.1681370735168457	103.6923599243164	0.00047847628593444824	616.3463745117188	185.89434814453125	0.9999999403953552	615.2200317382812	186.20982360839844	0.0009104013442993164	9	006
105	517.8966674804688	263.98773193359375	0.9999791383743286	3.006049156188965	102.50104522705078	0.00015416741371154785	616.5601806640625	185.52964782714844	0.9999998807907104	615.6329956054688	185.81497192382812	0.0011570155620574951	9	006
106	518.0746459960938	265.836181640625	0.9998478889465332	3.517742872238159	103.23531341552734	0.00020006299018859863	615.8538818359375	186.28334045410156	0.9999998807907104	614.5261840820312	186.5548553466797	0.0012938976287841797	9	006
107	519.2767333984375	266.3861389160156	0.0047442615032196045	616.91650390625	188.89305114746094	0.00010028481483459473	616.3800048828125	186.46182250976562	0.9999999403953552	614.9439086914062	186.2743377685547	0.0007522404193878174	9	006
108	514.7451782226562	285.8685607910156	0.9999998807907104	519.6641845703125	223.26986694335938	0.09677508473396301	616.2752685546875	185.6854705810547	0.9999999403953552	615.09326171875	185.64886474609375	0.0007501542568206787	9	006
109	530.9473266601562	195.8551788330078	1.0	519.6312866210938	278.9239807128906	0.001065760850906372	616.3098754882812	185.9204864501953	0.9999997615814209	615.5855102539062	185.95021057128906	0.000758737325668335	9	006
110	535.0016479492188	168.27655029296875	0.9325754046440125	534.6337890625	168.5697479248047	0.9294229745864868	617.1585693359375	186.4628448486328	0.9999997615814209	613.3425903320312	187.03134155273438	0.0006327033042907715	9	006
111	538.9791870117188	144.32614135742188	0.9993663430213928	537.5032348632812	145.19436645507812	0.013603776693344116	616.5933837890625	186.5055694580078	1.0	614.362060546875	185.6251983642578	0.00032395124435424805	9	006
112	538.7342529296875	124.31233215332031	0.9999997615814209	536.7613525390625	212.79356384277344	0.019203484058380127	615.5038452148438	184.95631408691406	1.0	614.0601806640625	184.71212768554688	0.0004850327968597412	9	006
113	526.3644409179688	94.91751098632812	0.9999838471412659	543.5484008789062	183.08084106445312	0.15180855989456177	616.396484375	184.49171447753906	0.9999998807907104	545.1965942382812	186.0620574951172	0.00472104549407959	9	006
114	521.6544799804688	58.07329559326172	0.9999971389770508	526.2662353515625	59.42176818847656	0.0013729333877563477	616.4343872070312	184.59735107421875	0.9999999403953552	615.5718383789062	184.15367126464844	0.0004323124885559082	9	006
115	522.4661254882812	47.22008514404297	0.9999999403953552	3.301819324493408	114.47222900390625	0.00019121170043945312	616.3506469726562	186.3673858642578	1.0	615.1774291992188	186.16015625	0.0009483695030212402	9	006
116	550.6412963867188	128.57012939453125	0.48862224817276	518.4627685546875	48.000389099121094	0.001739501953125	619.186767578125	186.00010681152344	0.9999998807907104	553.3270263671875	127.92715454101562	0.0018014013767242432	9	006
117	546.7816162109375	155.33486938476562	0.9998838305473328	548.8209228515625	67.51460266113281	0.00017884373664855957	616.4481201171875	185.3309326171875	1.0	546.8933715820312	158.30857849121094	0.0006625652313232422	9	006
118	544.9763793945312	165.89877319335938	0.9999999403953552	539.935546875	87.27130889892578	0.00195959210395813	616.21337890625	186.13255310058594	0.9999998807907104	614.5577392578125	185.68121337890625	0.0006656944751739502	9	006
119	542.3042602539062	172.74533081054688	0.9999980926513672	540.0846557617188	96.96495819091797	0.002032041549682617	616.249755859375	187.2410888671875	1.0	612.9031982421875	188.43861389160156	0.0006123185157775879	9	006
120	543.389404296875	177.75857543945312	1.0	539.0039672851562	99.94611358642578	0.9999998807907104	617.0259399414062	186.8887939453125	1.0	616.2369995117188	187.08343505859375	0.0005988776683807373	9	006
121	544.0396118164062	181.34027099609375	1.0	536.474609375	102.73885345458984	1.0	616.1327514648438	186.21165466308594	1.0	614.8577880859375	185.74021911621094	0.0006380677223205566	9	006
122	546.027099609375	183.76275634765625	0.9999998211860657	535.1083374023438	102.08433532714844	0.9999998807907104	616.51708984375	185.55520629882812	1.0	614.7461547851562	185.01837158203125	0.0002567470073699951	9	006
123	542.1668090820312	175.163818359375	0.172403484582901	534.3480834960938	115.1112060546875	0.2887427508831024	616.3536376953125	186.35250854492188	1.0	614.7907104492188	186.22276306152344	0.000588536262512207	9	006
124	546.188720703125	163.94491577148438	0.02706316113471985	529.8316040039062	135.43804931640625	0.9999994039535522	616.278076171875	186.85060119628906	1.0	529.9338989257812	135.17384338378906	0.0017934143543243408	9	006
125	545.4327392578125	166.5115966796875	0.4289550483226776	530.52685546875	140.1012420654297	0.2941732406616211	616.8545532226562	186.4166259765625	0.9999998807907104	616.7485961914062	187.5570068359375	0.001131892204284668	9	006
126	547.4938354492188	166.17625427246094	0.005652248859405518	532.0891723632812	136.57815551757812	0.9999940991401672	615.7050170898438	186.08033752441406	0.9999999403953552	615.9663696289062	187.71994018554688	0.0009205043315887451	9	006
127	547.7621459960938	167.58514404296875	0.00031253695487976074	525.9557495117188	143.46438598632812	0.37384772300720215	617.13134765625	187.92112731933594	1.0	617.2907104492188	189.29603576660156	0.000804513692855835	9	006
128	554.248046875	169.89227294921875	0.9992522597312927	519.011962890625	146.52359008789062	1.0	616.34619140625	186.2974853515625	1.0	612.9312744140625	187.21774291992188	0.000587761402130127	9	006
129	552.4950561523438	173.29034423828125	0.9999991655349731	519.8163452148438	144.07997131347656	0.9270564913749695	616.78466796875	186.37049865722656	1.0	531.9838256835938	160.63427734375	0.0013025999069213867	9	006
130	550.279052734375	175.0838623046875	0.23354527354240417	524.963134765625	148.0067138671875	0.9991177916526794	616.6310424804688	186.6256103515625	1.0	527.8792114257812	150.3133544921875	0.0037902891635894775	9	006
131	553.9118041992188	175.1769561767578	0.9924066066741943	522.1367797851562	150.69187927246094	0.9993823766708374	616.93359375	186.92507934570312	0.9999999403953552	526.8414306640625	154.00595092773438	0.0024214982986450195	9	006
132	547.6754150390625	173.53700256347656	0.9913350343704224	616.06640625	188.71307373046875	0.00015547871589660645	616.788818359375	186.7588348388672	1.0	615.1082763671875	186.47572326660156	0.00044792890548706055	9	006
133	553.1400146484375	175.2818603515625	0.9999842643737793	533.7911987304688	166.3247528076172	0.0009346306324005127	618.1847534179688	186.11541748046875	0.9999998807907104	614.9412231445312	185.99317932128906	0.00042372941970825195	9	006
134	551.2789306640625	184.7513427734375	0.9928869009017944	525.2654418945312	153.69908142089844	0.18796241283416748	617.0546264648438	186.09251403808594	0.9999999403953552	534.5785522460938	177.38780212402344	0.0010837316513061523	9	006
135	544.4120483398438	215.7381591796875	0.9999879598617554	543.4376831054688	147.38539123535156	0.003704369068145752	615.9752197265625	186.44126892089844	0.9999998211860657	612.1422119140625	186.99209594726562	0.00015181303024291992	9	006
136	535.7584228515625	249.22666931152344	0.9999983310699463	542.900390625	247.9864501953125	0.0059736669063568115	615.8087158203125	186.27481079101562	1.0	612.074462890625	187.54232788085938	0.0004273653030395508	9	006
137	528.9513549804688	270.64788818359375	1.0	533.399169921875	272.1590881347656	0.00014960765838623047	615.8043212890625	186.29443359375	1.0	614.2145385742188	185.75100708007812	0.0002733170986175537	9	006
138	521.88916015625	288.86383056640625	1.0	526.67236328125	290.6899719238281	0.0006682276725769043	615.700927734375	185.30447387695312	1.0	614.8761596679688	186.02919006347656	0.0016214847564697266	9	006
139	519.2440795898438	305.4843444824219	1.0	525.1436157226562	219.9214324951172	0.9999994039535522	615.753173828125	187.3467559814453	1.0	614.9637451171875	187.26596069335938	0.00054892897605896	9	006
140	514.0184936523438	245.1446990966797	0.22680336236953735	512.4210205078125	246.99667358398438	0.9996692538261414	616.8673095703125	185.7184600830078	0.9999999403953552	616.220947265625	186.90850830078125	0.0005838572978973389	9	006
141	533.37158203125	364.5701904296875	0.9369915723800659	3.4742860794067383	102.96647644042969	8.213520050048828e-5	616.6583862304688	184.98171997070312	1.0	616.1858520507812	186.21363830566406	0.0009656548500061035	9	006
142	573.7521362304688	269.0789489746094	0.000985950231552124	3.221168279647827	101.50032806396484	0.00015118718147277832	616.5770874023438	185.21490478515625	1.0	616.0814208984375	186.08934020996094	0.0005186498165130615	9	006
143	557.5906982421875	240.75210571289062	0.7001948952674866	3.549607276916504	114.8557357788086	0.0004875361919403076	617.2940063476562	185.3776092529297	0.9999999403953552	615.953125	185.42552185058594	0.0005387067794799805	9	006
144	545.5070190429688	229.73532104492188	0.9938889741897583	544.6700439453125	230.1746063232422	0.004267245531082153	616.6348876953125	186.1661376953125	0.9999998807907104	615.592041015625	185.9226837158203	0.0006108283996582031	9	006
145	535.4407348632812	218.297607421875	0.9989638328552246	535.5046997070312	220.59356689453125	0.6892068386077881	615.6591186523438	185.36764526367188	0.9999998807907104	536.9420166015625	223.61317443847656	0.0009716451168060303	9	006
146	528.2733154296875	210.6546173095703	1.0	531.69775390625	213.6291046142578	0.0005014538764953613	616.2570190429688	184.6922607421875	1.0	614.8457641601562	184.53868103027344	0.0008170902729034424	9	006
147	524.9242553710938	204.10557556152344	0.9999999403953552	528.9349975585938	205.59080505371094	0.0017460286617279053	616.7517700195312	184.8792724609375	0.9999998807907104	615.0472412109375	184.39537048339844	0.0007657706737518311	9	006
148	519.546875	196.89129638671875	1.0	525.8052978515625	199.39395141601562	0.0004603564739227295	616.3917846679688	185.8215789794922	0.9999997019767761	615.2625732421875	185.4664764404297	0.0016381144523620605	9	006
149	527.4158935546875	186.37095642089844	1.0	517.3035278320312	262.573974609375	0.01780402660369873	615.6107788085938	185.22901916503906	0.9999998807907104	614.7681884765625	185.1271209716797	0.00042745471000671387	9	006
150	547.1327514648438	152.09780883789062	0.9999998807907104	518.7083740234375	223.36376953125	0.975188136100769	616.5086669921875	186.40390014648438	1.0	615.5853881835938	185.77186584472656	0.00026702880859375	9	006
151	551.8958129882812	138.01397705078125	0.9999974966049194	534.3711547851562	213.84410095214844	1.0	617.3676147460938	184.8656768798828	0.9999997615814209	532.88232421875	219.6874237060547	0.00019311904907226562	9	006
152	558.3683471679688	134.88368225097656	0.9999913573265076	2.8513762950897217	102.07295227050781	7.712841033935547e-5	616.3116455078125	185.38572692871094	0.9999998211860657	616.052978515625	185.2899169921875	0.00016322731971740723	9	006
153	624.1401977539062	189.1897430419922	0.00018292665481567383	544.65869140625	134.87037658691406	0.023296236991882324	618.27197265625	186.107421875	0.9999995827674866	619.2620849609375	185.8216552734375	0.0011409521102905273	9	006
154	616.9346313476562	187.35194396972656	5.683302879333496e-5	617.2251586914062	186.62123107910156	0.00018325448036193848	615.8955688476562	184.3665771484375	0.9999998807907104	613.4290771484375	185.14723205566406	0.000819861888885498	9	006
155	527.2940063476562	235.47332763671875	0.9999834895133972	530.3115844726562	236.9215087890625	0.04025602340698242	615.2855834960938	183.96665954589844	1.0	524.92529296875	238.33108520507812	0.0001690685749053955	9	006
156	512.5114135742188	241.49667358398438	1.0	516.5223999023438	241.74859619140625	0.008556663990020752	616.1127319335938	184.86666870117188	0.9999999403953552	615.4699096679688	184.52842712402344	0.00019720196723937988	9	006
157	501.93603515625	244.165283203125	1.0	535.2960205078125	179.72412109375	0.9999994039535522	616.25732421875	185.3642578125	0.9999998807907104	615.8056640625	185.25759887695312	0.0016462504863739014	9	006
158	494.0379638671875	246.2445831298828	1.0	522.3663330078125	183.7513885498047	0.9999998807907104	615.4457397460938	185.10186767578125	1.0	615.0545654296875	185.64698791503906	0.0010807216167449951	9	006
159	514.6449584960938	185.90283203125	1.0	516.3961791992188	184.91851806640625	0.07594266533851624	616.1207885742188	186.86683654785156	1.0	614.8147583007812	186.53726196289062	0.0007635653018951416	9	006
160	482.40325927734375	252.26339721679688	1.0	510.4813232421875	183.82789611816406	1.0	616.0736083984375	185.59535217285156	0.9999999403953552	614.3388671875	185.5915069580078	0.0010690093040466309	9	006
161	483.1714172363281	254.13865661621094	1.0	503.3019104003906	184.27647399902344	1.0	615.8402709960938	185.87063598632812	1.0	614.844970703125	186.44589233398438	0.0012037456035614014	9	006
162	487.10137939453125	252.72959899902344	1.0	498.4864196777344	187.04238891601562	1.0	616.1083374023438	185.23776245117188	1.0	615.3934936523438	186.21701049804688	0.0020115673542022705	9	006
163	487.08819580078125	237.5567169189453	1.0	492.32586669921875	231.4816436767578	0.0005156099796295166	616.2144775390625	185.99191284179688	0.9999998807907104	487.00115966796875	228.83921813964844	0.0009738504886627197	9	006
164	501.76434326171875	197.74696350097656	0.9999998807907104	492.3468017578125	259.311279296875	0.9937212467193604	615.91845703125	185.39764404296875	1.0	615.1198120117188	186.35781860351562	0.0015047192573547363	9	006
165	514.3113403320312	151.60183715820312	0.9999734163284302	499.27301025390625	237.41714477539062	1.0	616.1454467773438	186.5528106689453	0.9999998807907104	614.7098999023438	186.29019165039062	0.0010455548763275146	9	006
166	527.57177734375	124.82386016845703	0.9998617768287659	510.82989501953125	196.61691284179688	0.9999972581863403	616.2816772460938	185.54942321777344	0.9999999403953552	511.63836669921875	203.8175506591797	0.00039264559745788574	9	006
167	529.498779296875	103.05435180664062	0.9999999403953552	525.9509887695312	189.15419006347656	0.9891697764396667	616.3036499023438	185.3905792236328	0.9999997615814209	526.922607421875	190.0601806640625	0.001314699649810791	9	006
168	530.3385620117188	89.97602844238281	0.9999975562095642	2.5578694343566895	103.38583374023438	0.0001792311668395996	615.4068603515625	185.55419921875	0.9999998807907104	614.3836669921875	185.3089599609375	0.00047600269317626953	9	006
169	533.8265991210938	83.4783706665039	0.927090048789978	2.5285489559173584	102.37500762939453	6.198883056640625e-5	615.74560546875	185.81671142578125	0.9999999403953552	614.44287109375	185.98785400390625	0.0004533529281616211	9	006
170	543.076171875	62.27912139892578	0.006225854158401489	536.090576171875	65.34569549560547	0.9999148845672607	615.93115234375	185.92921447753906	1.0	615.1481323242188	186.046875	0.0003167092800140381	9	006
171	623.5799560546875	189.4597625732422	2.9981136322021484e-5	2.476696491241455	103.46117401123047	0.0002460479736328125	617.3658447265625	187.02706909179688	1.0	616.2277221679688	186.9453125	0.0005921423435211182	9	006
172	547.48681640625	178.45323181152344	1.0	540.4073486328125	96.06551361083984	1.0	617.85302734375	185.3020477294922	0.9999998807907104	614.739990234375	184.96482849121094	0.00020167231559753418	9	006
173	545.885498046875	185.48672485351562	0.9999998807907104	542.12841796875	110.11752319335938	0.0036391913890838623	616.7161254882812	185.81646728515625	0.9999999403953552	613.3961181640625	186.91494750976562	0.00040581822395324707	9	006
174	617.8814086914062	187.46389770507812	1.558661460876465e-5	545.2218627929688	118.98191833496094	0.04977208375930786	616.6282958984375	185.32208251953125	0.9999998807907104	616.0343627929688	183.9918212890625	0.00014576315879821777	9	006
175	611.5017700195312	184.72930908203125	0.00011283159255981445	620.656982421875	188.95074462890625	0.0002124011516571045	618.8720703125	185.17626953125	0.9999980926513672	611.1826171875	183.77011108398438	0.0001812577247619629	9	006
176	613.4603271484375	184.5242919921875	5.245208740234375e-5	2.4568467140197754	103.4137954711914	0.0004207789897918701	621.1649780273438	183.4740753173828	0.9999997615814209	621.0752563476562	183.71316528320312	5.310773849487305e-5	9	006
177	556.4432373046875	111.69004821777344	1.0	559.2484741210938	113.87714385986328	0.0008451640605926514	615.7945556640625	184.59146118164062	1.0	614.257568359375	184.71621704101562	0.00024127960205078125	9	006
178	554.1448974609375	104.5791244506836	1.0	539.3782958984375	196.51144409179688	0.9999898672103882	615.4588012695312	185.970947265625	1.0	541.9014282226562	199.0115966796875	0.024520665407180786	9	006
179	550.2767944335938	102.45028686523438	1.0	534.6800537109375	194.34288024902344	0.9999995231628418	616.898681640625	185.84368896484375	0.9999998807907104	532.4359741210938	193.3252410888672	0.005856126546859741	9	006
180	543.2907104492188	97.25668334960938	1.0	2.74812650680542	103.60791015625	0.0020564496517181396	616.6171264648438	185.19378662109375	0.9999999403953552	534.4166259765625	195.1163787841797	0.0007306933403015137	9	006
181	541.8468627929688	95.21800231933594	1.0	536.3939819335938	184.7948760986328	0.9999933242797852	617.5325317382812	185.95143127441406	0.9999999403953552	541.365234375	188.68324279785156	0.0008530020713806152	9	006
182	541.4393920898438	89.9074935913086	0.9999998807907104	533.875	188.5662384033203	0.9998764395713806	615.899658203125	185.25811767578125	1.0	535.8177490234375	189.3172149658203	0.0013283789157867432	9	006
183	540.8603515625	83.52420806884766	1.0	532.8868408203125	181.78265380859375	0.012043237686157227	617.171875	186.301513671875	0.9999998807907104	615.425048828125	186.14048767089844	0.0008501708507537842	9	006
184	542.6009521484375	80.82722473144531	1.0	531.7144775390625	177.28939819335938	0.00029480457305908203	616.1143798828125	186.05789184570312	1.0	614.8063354492188	186.10548400878906	0.0004215836524963379	9	006
185	544.1279296875	84.36846160888672	0.07351726293563843	3.2079784870147705	103.43267822265625	0.00021404027938842773	617.2760009765625	184.61915588378906	0.9999998807907104	616.0516357421875	184.818603515625	0.0003343820571899414	9	006
186	537.9393310546875	89.60152435302734	0.0077905356884002686	2.57586407661438	102.12322998046875	0.0006053447723388672	618.6598510742188	185.8639373779297	0.9999998807907104	616.677734375	185.67556762695312	0.00013878941535949707	9	006
187	5.535256385803223	4.321577548980713	2.276897430419922e-5	548.9407348632812	101.87966918945312	0.028543442487716675	616.9264526367188	185.14537048339844	1.0	615.561279296875	185.4320526123047	0.00038927793502807617	9	006
188	536.5306396484375	179.9371337890625	0.00019875168800354004	549.2593994140625	99.81068420410156	0.9770588874816895	616.9241333007812	187.12680053710938	0.9999998807907104	615.8426513671875	187.0254669189453	0.0005390346050262451	9	006
189	532.9686889648438	189.94607543945312	1.0	553.6497192382812	110.0918960571289	0.9999833703041077	616.8566284179688	184.74473571777344	0.9999999403953552	534.8699340820312	192.53811645507812	0.0003782212734222412	9	006
190	529.135009765625	197.36227416992188	1.0	543.5428466796875	117.01179504394531	0.9999862909317017	617.1561889648438	186.3246307373047	0.9999998211860657	615.4100952148438	185.75241088867188	0.0002206861972808838	9	006
191	532.0035400390625	196.95401000976562	1.0	544.62109375	119.67823791503906	0.024814218282699585	616.4047241210938	185.5736846923828	1.0	614.2816772460938	185.4072265625	0.0006803572177886963	9	006
192	534.1416015625	197.2017364501953	1.0	532.1073608398438	129.15306091308594	1.0	618.9795532226562	185.08021545410156	1.0	615.986328125	184.338623046875	0.0002815127372741699	9	006
193	534.831787109375	199.31784057617188	0.9999880790710449	528.8764038085938	130.8142852783203	1.0	616.8258056640625	185.58526611328125	1.0	612.759765625	186.6327667236328	0.0004407167434692383	9	006
194	534.0699462890625	201.2300262451172	1.0	530.0001831054688	135.74354553222656	1.0	618.6567993164062	186.17002868652344	0.9999998807907104	615.2412719726562	185.59716796875	0.0004571080207824707	9	006
195	536.8087768554688	203.27154541015625	1.0	528.484375	140.9362030029297	1.0	618.26708984375	186.08790588378906	0.9999998807907104	615.9600219726562	185.72732543945312	0.0004967749118804932	9	006
196	537.1887817382812	213.82244873046875	1.0	530.257080078125	146.9182891845703	0.9999634027481079	619.6478271484375	186.20668029785156	0.9999998807907104	615.8707885742188	185.427734375	0.00030112266540527344	9	006
197	538.0512084960938	216.08290100097656	1.0	528.5017700195312	144.2911834716797	0.9999985098838806	617.2341918945312	186.20281982421875	0.9999998807907104	614.9945678710938	185.5863494873047	0.0007547140121459961	9	006
198	535.9166259765625	217.8481903076172	1.0	536.8314819335938	130.9409942626953	0.9999990463256836	617.2653198242188	186.1461181640625	1.0	615.472412109375	185.9988250732422	0.0007240772247314453	9	006
199	534.3259887695312	219.82823181152344	1.0	539.3768310546875	121.04035949707031	0.9999998807907104	616.1827392578125	186.45639038085938	1.0	614.4827270507812	185.91302490234375	0.0005529224872589111	9	006
200	538.5911865234375	224.58615112304688	1.0	542.6211547851562	120.19236755371094	0.9513208866119385	616.3685913085938	185.74807739257812	1.0	614.9365234375	185.3099822998047	0.0005356073379516602	9	006
201	540.6702880859375	224.95384216308594	1.0	541.7777709960938	124.54032897949219	0.9997175335884094	616.532470703125	185.54388427734375	1.0	615.3990478515625	185.5171661376953	0.0007709264755249023	9	006
202	541.1486206054688	225.09617614746094	1.0	540.9494018554688	125.67550659179688	0.2044958472251892	616.7426147460938	184.70506286621094	0.9999999403953552	615.7548828125	184.5624542236328	0.0008454024791717529	9	006
203	542.173583984375	225.69808959960938	1.0	540.5184326171875	126.99517822265625	0.12309277057647705	616.7437133789062	185.29757690429688	0.9999999403953552	615.02587890625	185.2533416748047	0.00048553943634033203	9	006
204	543.1480102539062	224.66049194335938	1.0	538.1586303710938	127.75918579101562	0.9085078835487366	616.2940673828125	185.53895568847656	1.0	614.4741821289062	185.18653869628906	0.0005639493465423584	9	006
205	543.694091796875	221.84141540527344	1.0	2.363487720489502	103.64606475830078	0.0008422136306762695	616.54248046875	185.02923583984375	1.0	614.98046875	184.8406524658203	0.0005739927291870117	9	006
206	544.5482177734375	217.24024963378906	1.0	538.0551147460938	131.5911102294922	0.9999972581863403	616.482421875	185.4562225341797	1.0	614.5538330078125	185.29495239257812	0.0004322826862335205	9	006
207	543.0216064453125	217.42660522460938	1.0	2.567676544189453	103.1262435913086	0.00037038326263427734	617.5117797851562	185.5253448486328	1.0	615.5046997070312	185.47947692871094	0.0003352165222167969	9	006
208	543.5665283203125	217.6870574951172	1.0	2.1925106048583984	102.30535888671875	0.00016251206398010254	616.98095703125	185.3846435546875	1.0	614.9251708984375	185.1287841796875	0.00039005279541015625	9	006
209	545.2958374023438	217.0793914794922	0.9999997615814209	537.6278076171875	145.5723419189453	0.9998859167098999	617.3338623046875	185.60464477539062	0.9999999403953552	535.278564453125	149.4027862548828	0.00674515962600708	9	006
210	546.5045166015625	218.94375610351562	1.0	538.519287109375	146.61863708496094	0.9999985694885254	616.4242553710938	185.95889282226562	0.9999999403953552	536.2490844726562	147.92481994628906	0.002375096082687378	9	006
211	548.7068481445312	217.93394470214844	0.9999996423721313	540.548828125	145.23541259765625	0.9999996423721313	616.8120727539062	185.43431091308594	0.9999998807907104	539.906982421875	143.82275390625	0.000639110803604126	9	006
212	548.0000610351562	218.84695434570312	0.9999999403953552	538.0200805664062	145.98838806152344	0.9956979751586914	617.4715576171875	184.41087341308594	0.9999998807907104	535.566650390625	150.2471923828125	0.001931905746459961	9	006
213	548.5151977539062	219.5114288330078	1.0	538.3576049804688	148.42088317871094	0.9999637007713318	616.8770141601562	185.8107147216797	1.0	533.7142333984375	151.89480590820312	0.0007788240909576416	9	006
214	547.6438598632812	228.8831329345703	0.999999463558197	541.0018920898438	163.2297821044922	0.021191567182540894	618.6767578125	184.99208068847656	0.9999999403953552	615.3701171875	184.09353637695312	0.00020632147789001465	9	006
215	551.5999755859375	235.13084411621094	0.9999999403953552	540.2661743164062	166.82937622070312	0.006027102470397949	617.2340087890625	185.25563049316406	1.0	615.5203247070312	184.4961700439453	0.0003622472286224365	9	006
216	547.7120971679688	232.28536987304688	0.9999464154243469	537.3243408203125	170.67349243164062	0.7688316106796265	617.5523071289062	184.827392578125	1.0	534.880615234375	174.21038818359375	0.00035703182220458984	9	006
217	545.5776977539062	231.7381591796875	0.9738419651985168	539.4285888671875	168.3124542236328	0.9999998807907104	617.5314331054688	185.2404327392578	0.9999999403953552	543.3299560546875	170.2003631591797	0.0007293820381164551	9	006
218	545.4790649414062	235.9451904296875	0.9671356081962585	537.25	166.17440795898438	0.9999980926513672	617.390625	184.87916564941406	0.9999998807907104	535.2276000976562	169.59239196777344	0.00234299898147583	9	006
219	546.5948486328125	235.65052795410156	0.999019980430603	538.2684936523438	164.6070556640625	1.0	617.3488159179688	185.02838134765625	0.9999999403953552	534.143310546875	168.55709838867188	0.0003973841667175293	9	006
220	545.5604248046875	231.5145721435547	1.0	537.860595703125	162.51535034179688	1.0	618.069091796875	185.14613342285156	0.9999999403953552	615.9088134765625	184.62701416015625	0.0004239082336425781	9	006
221	545.1425170898438	227.5472412109375	0.9954602718353271	540.3692626953125	164.02903747558594	0.9975680708885193	618.107666015625	184.47169494628906	1.0	543.09130859375	164.571044921875	0.0008503198623657227	9	006
222	546.71240234375	225.721923828125	0.9999715089797974	539.830078125	160.5827178955078	0.7327163815498352	616.47900390625	184.95535278320312	0.9999998807907104	537.0106201171875	163.7583465576172	0.0006720423698425293	9	006
223	548.6695556640625	221.3523406982422	0.826497495174408	539.606689453125	160.4849395751953	0.9989591836929321	618.4871215820312	185.30479431152344	0.9999999403953552	537.9674072265625	159.5704803466797	0.016400396823883057	9	006
224	549.0733032226562	215.2659149169922	0.0039896368980407715	536.3408203125	161.1479034423828	0.00011748075485229492	618.293212890625	185.5130157470703	1.0	530.9825439453125	158.54632568359375	0.0025139153003692627	9	006
225	612.9984741210938	185.996826171875	0.00015884637832641602	539.6554565429688	163.0778350830078	0.13586774468421936	617.8795166015625	184.16981506347656	0.9999998807907104	537.2533569335938	164.90438842773438	0.003294438123703003	9	006
226	615.953369140625	186.9969024658203	3.471970558166504e-5	3.121525287628174	103.25328063964844	0.0005101263523101807	619.0797119140625	185.01820373535156	0.9999997615814209	615.172119140625	184.32411193847656	0.0002842843532562256	9	006
227	611.1367797851562	184.86509704589844	9.47713851928711e-5	616.272705078125	186.22048950195312	0.0003654062747955322	618.9008178710938	185.10873413085938	0.9999999403953552	615.4239501953125	184.9042205810547	0.000383913516998291	9	006
228	615.8726806640625	187.28463745117188	6.577372550964355e-5	3.197695016860962	103.63370513916016	0.0002598762512207031	617.3788452148438	184.69500732421875	0.9999997615814209	614.9125366210938	184.11634826660156	0.00036203861236572266	9	006
229	616.4700927734375	187.2281036376953	4.7713518142700195e-5	533.6468505859375	210.26992797851562	0.0003427267074584961	615.9254150390625	183.7979278564453	1.0	614.1805419921875	183.52084350585938	0.0006097555160522461	9	006
230	615.6864013671875	186.55474853515625	6.99460506439209e-5	533.8284912109375	209.9496612548828	0.00027316808700561523	616.773193359375	183.79248046875	0.9999999403953552	614.5892944335938	183.6733856201172	0.0003154873847961426	9	006
231	612.3924560546875	185.63467407226562	0.0003587007522583008	526.6878051757812	201.1318359375	0.06335538625717163	617.8184814453125	183.9541778564453	0.9999999403953552	615.0759887695312	184.02200317382812	0.0005723237991333008	9	006
232	610.6751098632812	184.32626342773438	5.4776668548583984e-5	528.6710205078125	201.80111694335938	0.0008523762226104736	617.7846069335938	184.10867309570312	1.0	614.8196411132812	184.02206420898438	0.00035518407821655273	9	006
233	612.3084716796875	186.29164123535156	0.000210493803024292	532.5220336914062	207.3048858642578	0.0006807148456573486	618.6790771484375	184.59532165527344	0.9999999403953552	615.299072265625	184.57643127441406	0.0005534887313842773	9	006
234	611.2573852539062	190.3180389404297	0.0001233816146850586	528.4459838867188	203.04458618164062	0.050648629665374756	618.3511962890625	185.8477020263672	0.9999998807907104	616.6527099609375	186.9187469482422	0.00048485398292541504	9	006
235	612.497314453125	186.15939331054688	0.0001353919506072998	532.0733032226562	203.94775390625	0.9319349527359009	618.737060546875	184.74407958984375	0.9999999403953552	526.0442504882812	198.4720458984375	0.0003260672092437744	9	006
236	610.7109985351562	184.9010467529297	5.7131052017211914e-5	529.85986328125	207.9009246826172	0.9224112033843994	617.26171875	185.13339233398438	0.9999998807907104	615.1197509765625	184.3791046142578	0.0003001987934112549	9	006
237	612.44775390625	186.64662170410156	0.00022399425506591797	532.0816040039062	208.25747680664062	0.5200274586677551	619.1430053710938	184.8860626220703	0.9999998807907104	528.3919067382812	197.15518188476562	0.0003930628299713135	9	006
238	623.5921630859375	189.2211456298828	8.96453857421875e-5	530.6790161132812	208.65731811523438	0.012868702411651611	618.6423950195312	185.06243896484375	0.9999998807907104	616.879150390625	185.08282470703125	0.0005919039249420166	9	006
239	612.059814453125	186.48870849609375	0.00018280744552612305	533.078857421875	204.96839904785156	0.35495221614837646	616.78271484375	184.49696350097656	0.9999998807907104	613.9263305664062	184.1102294921875	0.00042003393173217773	9	006
240	615.65869140625	186.86073303222656	0.0001035928726196289	618.6810913085938	186.56744384765625	0.00038039684295654297	618.3327026367188	184.3677520751953	0.9999998211860657	615.0797729492188	183.92747497558594	0.00043082237243652344	9	006
241	611.2433471679688	184.71481323242188	0.0001163184642791748	533.9285278320312	209.63768005371094	0.015586704015731812	618.665771484375	184.55845642089844	1.0	615.616455078125	184.26699829101562	0.00040775537490844727	9	006
242	531.6383056640625	208.21873474121094	0.0014979839324951172	531.0733642578125	208.27215576171875	0.9998303651809692	616.6828002929688	184.71018981933594	0.9999998807907104	615.0607299804688	184.39938354492188	0.00047263503074645996	9	006
243	615.9461669921875	186.98171997070312	3.272294998168945e-5	529.92822265625	206.51405334472656	0.7305495738983154	618.7692260742188	184.4056396484375	0.9999999403953552	615.1676025390625	184.3255157470703	0.0002925097942352295	9	006
244	623.0720825195312	188.17633056640625	7.513165473937988e-5	530.4307250976562	209.23855590820312	0.9998705983161926	616.6326293945312	184.320556640625	0.9999998807907104	615.8331909179688	184.48873901367188	0.0004068315029144287	9	006
245	615.7154541015625	187.2720184326172	4.5418739318847656e-5	532.3189697265625	209.88453674316406	0.00021409988403320312	618.0424194335938	184.40321350097656	0.9999999403953552	532.4481811523438	172.1967315673828	0.00042685866355895996	9	006
246	612.1748657226562	186.86737060546875	9.834766387939453e-5	2.2384846210479736	102.7432632446289	0.00036782026290893555	616.6541748046875	184.9981231689453	0.9999998807907104	535.947509765625	176.1390380859375	0.0006453990936279297	9	006
247	617.902099609375	181.2621307373047	5.5283308029174805e-5	617.320556640625	187.6752166748047	0.00017684698104858398	618.5850830078125	185.3544158935547	0.9999999403953552	614.8547973632812	185.0307159423828	0.0004087388515472412	9	006
248	615.87646484375	186.98385620117188	6.824731826782227e-5	615.9847412109375	185.4757843017578	0.0002493858337402344	617.6475219726562	184.22154235839844	0.9999999403953552	616.44189453125	184.40489196777344	0.0005380809307098389	9	006
249	615.6358032226562	186.94273376464844	6.973743438720703e-5	531.9487915039062	182.37258911132812	0.0006551444530487061	617.0950317382812	183.9080810546875	1.0	532.6781616210938	175.8236541748047	0.018304675817489624	9	006
250	545.42529296875	222.5595245361328	0.00030663609504699707	616.4622802734375	187.0910186767578	0.00018393993377685547	616.5184326171875	184.60987854003906	0.9999998807907104	534.2804565429688	167.2035675048828	0.0023876726627349854	9	006
251	546.4517211914062	226.14407348632812	0.0028168559074401855	3.0438711643218994	103.53583526611328	0.0005082786083221436	616.671875	184.25184631347656	0.9999998807907104	615.478759765625	184.36228942871094	0.00034180283546447754	9	006
252	543.3273315429688	228.58560180664062	0.9999992847442627	616.6886596679688	186.6166534423828	0.00013616681098937988	617.5147705078125	184.6042022705078	1.0	533.889404296875	168.22027587890625	0.0838371217250824	9	006
253	545.31298828125	231.17469787597656	0.9999997615814209	618.5779418945312	188.6374053955078	0.00014269351959228516	615.8976440429688	184.43002319335938	0.9999998807907104	615.5860595703125	184.60450744628906	0.0003459155559539795	9	006
254	545.0082397460938	232.88478088378906	0.9999997615814209	540.9494018554688	166.9656982421875	0.0020179450511932373	616.5029296875	185.11752319335938	0.9999998807907104	538.1228637695312	168.7313995361328	0.41590365767478943	9	006
255	544.0203247070312	235.64654541015625	0.9999998807907104	545.7932739257812	169.7259979248047	0.0036131739616394043	617.0233154296875	184.5766143798828	0.9999999403953552	543.1720581054688	171.07774353027344	0.0007164478302001953	9	006
256	544.2420654296875	233.92486572265625	1.0	543.900390625	168.43002319335938	0.0009335875511169434	617.5144653320312	184.73135375976562	0.9999997615814209	539.8544311523438	170.28773498535156	0.2704622149467468	9	006
257	544.8966064453125	234.4275665283203	1.0	545.4276733398438	168.90440368652344	0.0017280280590057373	616.8627319335938	184.6832733154297	0.9999998807907104	614.1416625976562	184.15269470214844	0.0002474486827850342	9	006
258	544.8037109375	235.61109924316406	1.0	545.3782348632812	239.40054321289062	0.00020229816436767578	618.9534912109375	184.83294677734375	0.9999998807907104	615.2176513671875	184.24900817871094	0.00030663609504699707	9	006
259	543.712158203125	235.596923828125	1.0	2.3763530254364014	103.71392822265625	0.00046372413635253906	617.9281005859375	185.0113525390625	0.9999998807907104	614.8131713867188	184.47003173828125	0.00040036439895629883	9	006
260	543.1904296875	234.32083129882812	1.0	1.8472833633422852	103.05624389648438	0.0005723237991333008	617.9243774414062	184.7406005859375	0.9999999403953552	535.5158081054688	163.7711181640625	0.002565532922744751	9	006
261	541.70751953125	234.31878662109375	1.0	2.0669021606445312	103.993896484375	0.0003228187561035156	617.4907836914062	185.42442321777344	0.9999998807907104	538.6036987304688	167.1585693359375	0.008576273918151855	9	006
262	542.063720703125	234.62648010253906	1.0	545.3155517578125	167.26463317871094	0.000338137149810791	618.0037231445312	184.406494140625	1.0	540.5596923828125	168.70140075683594	0.0014868080615997314	9	006
263	542.4246215820312	236.16915893554688	1.0	548.9912109375	237.2920684814453	0.00021195411682128906	618.4642944335938	184.9468231201172	0.9999999403953552	615.311279296875	184.23667907714844	0.00026684999465942383	9	006
264	541.7879638671875	235.5313720703125	1.0	549.303466796875	236.3390350341797	0.00018963217735290527	617.8545532226562	184.96383666992188	0.9999999403953552	614.5228881835938	184.54647827148438	0.0003527402877807617	9	006
265	541.9230346679688	235.38323974609375	1.0	549.3274536132812	236.36488342285156	0.00011733174324035645	618.087890625	183.94989013671875	1.0	614.9012451171875	183.419189453125	0.00028330087661743164	9	006
266	541.5233764648438	234.9907989501953	1.0	548.872802734375	236.30093383789062	0.00022360682487487793	617.2361450195312	184.60385131835938	0.9999999403953552	615.3958129882812	184.53570556640625	0.0005332827568054199	9	006
267	540.7654418945312	235.26898193359375	1.0	2.9334535598754883	103.5334701538086	0.0006051957607269287	618.6409912109375	184.9879608154297	0.9999999403953552	615.9440307617188	184.7513885498047	0.00043213367462158203	9	006
268	540.1995239257812	234.90139770507812	1.0	2.804537773132324	103.5238037109375	0.0003088712692260742	618.0781860351562	185.12460327148438	0.9999997615814209	615.2962646484375	184.97421264648438	0.000340193510055542	9	006
269	540.2158813476562	235.73501586914062	1.0	620.0137939453125	189.42703247070312	0.00012755393981933594	618.15771484375	184.7168426513672	0.9999998807907104	615.1103515625	184.4007568359375	0.0003625452518463135	9	006
270	540.0403442382812	235.36581420898438	1.0	540.4616088867188	239.1632080078125	8.749961853027344e-5	618.2918090820312	184.39276123046875	1.0	614.9852905273438	184.19155883789062	0.00037851929664611816	9	006
271	541.442138671875	235.7981414794922	1.0	541.3856811523438	239.2395477294922	0.00012162327766418457	617.1795654296875	184.5694122314453	0.9999999403953552	614.9722900390625	184.32568359375	0.00047266483306884766	9	006
272	541.6434326171875	237.4622039794922	1.0	2.3889598846435547	101.58515930175781	0.0001392960548400879	618.0401611328125	184.90499877929688	0.9999998807907104	615.3949584960938	184.9676971435547	0.000436246395111084	9	006
273	541.2359619140625	237.11679077148438	1.0	3.466916084289551	102.38888549804688	0.0001659691333770752	617.992431640625	184.01841735839844	1.0	615.0379638671875	183.73892211914062	0.00033858418464660645	9	006
274	541.4093017578125	239.3206329345703	1.0	545.152587890625	243.46556091308594	0.00015401840209960938	617.81591796875	184.30447387695312	0.9999998807907104	615.61181640625	184.12631225585938	0.00035455822944641113	9	006
275	541.35009765625	239.4300079345703	1.0	2.9206137657165527	114.42213439941406	0.0009907186031341553	617.5859985351562	184.67666625976562	0.9999999403953552	615.0681762695312	184.31263732910156	0.0002472400665283203	9	006
276	540.4910278320312	242.57394409179688	1.0	541.995361328125	180.64614868164062	0.001898050308227539	617.7597045898438	184.78439331054688	0.9999999403953552	614.7623901367188	184.77232360839844	0.00043579936027526855	9	006
277	539.1797485351562	245.614990234375	1.0	543.4807739257812	180.9325408935547	0.9954932928085327	616.439208984375	184.98501586914062	0.9999998807907104	542.001953125	180.44363403320312	0.050639212131500244	9	006
278	537.2583618164062	247.93109130859375	1.0	542.5231323242188	180.12319946289062	0.9926661252975464	616.5162963867188	184.36964416503906	0.9999998807907104	541.3280639648438	179.6492156982422	0.00494799017906189	9	006
279	534.8963623046875	250.17202758789062	1.0	544.61767578125	179.1433563232422	0.999047040939331	616.81591796875	185.08836364746094	0.9999997615814209	543.499267578125	179.66590881347656	0.019542843103408813	9	006
280	534.341796875	250.38375854492188	1.0	545.2249145507812	179.15557861328125	0.9997782707214355	616.635009765625	184.8752899169922	0.9999998807907104	543.4302978515625	179.41561889648438	0.10345602035522461	9	006
281	534.641357421875	249.97622680664062	1.0	545.6494140625	180.08181762695312	0.024347364902496338	616.7985229492188	184.03106689453125	1.0	545.5411376953125	180.24771118164062	0.0028483569622039795	9	006
282	535.9907836914062	250.8109130859375	1.0	544.6022338867188	179.7216339111328	0.8080132007598877	616.6577758789062	184.5703125	0.9999998807907104	544.457275390625	179.8671417236328	0.4732159376144409	9	006
283	537.169677734375	249.9168243408203	1.0	543.4887084960938	178.86302185058594	0.9999160766601562	616.919189453125	184.31910705566406	0.9999999403953552	544.3460693359375	178.1796875	0.03417825698852539	9	006
284	539.1888427734375	248.52481079101562	1.0	543.2222900390625	178.60755920410156	0.9972283840179443	617.4359130859375	184.16993713378906	0.9999999403953552	542.8856201171875	178.5629119873047	0.003777235746383667	9	006
285	538.280517578125	247.585693359375	1.0	543.5335083007812	178.16290283203125	0.9999971389770508	617.7008666992188	184.912841796875	0.9999999403953552	543.8577880859375	177.6173095703125	0.0038022100925445557	9	006
286	538.9573364257812	247.46971130371094	1.0	543.71923828125	178.54966735839844	0.9999980330467224	616.7233276367188	185.16555786132812	1.0	540.4183959960938	177.12396240234375	0.02672797441482544	9	006
287	538.763916015625	246.63560485839844	1.0	543.5457153320312	177.7864990234375	0.9989812970161438	616.59423828125	185.22500610351562	0.9999998807907104	541.637939453125	178.61753845214844	0.026588857173919678	9	006
288	538.7394409179688	246.83238220214844	1.0	541.81591796875	178.97438049316406	0.9999825358390808	616.9672241210938	184.10508728027344	0.9999998807907104	540.4186401367188	177.6343994140625	0.01582995057106018	9	006
289	540.127197265625	246.701904296875	1.0	543.0126953125	178.5850067138672	0.00029927492141723633	617.0706176757812	184.13192749023438	0.9999999403953552	614.7907104492188	184.37014770507812	0.0003889799118041992	9	006
290	541.63916015625	247.4990997314453	1.0	542.5840454101562	177.6332244873047	0.9999948740005493	617.9947509765625	184.6020050048828	0.9999999403953552	540.4096069335938	177.08786010742188	0.015644043684005737	9	006
291	542.0947265625	247.8182830810547	1.0	541.697265625	176.96975708007812	0.9472803473472595	618.0934448242188	184.83790588378906	0.9999999403953552	543.5772094726562	177.0279541015625	0.004158288240432739	9	006
292	542.375244140625	246.9251708984375	1.0	541.546142578125	177.82862854003906	0.9992696046829224	616.7517700195312	184.9425811767578	0.9999999403953552	542.2153930664062	178.09432983398438	0.007506757974624634	9	006
293	542.8023681640625	247.6253662109375	1.0	541.1381225585938	177.1857147216797	0.054356127977371216	616.8147583007812	185.13742065429688	1.0	615.9132080078125	185.55982971191406	0.00041943788528442383	9	006
294	543.4130249023438	248.6280059814453	1.0	542.7471923828125	176.38153076171875	0.13335898518562317	617.7813110351562	184.8247528076172	0.9999999403953552	544.9285888671875	176.945556640625	0.002966463565826416	9	006
295	546.1639404296875	251.0681610107422	1.0	541.378173828125	176.86734008789062	0.9998611211776733	617.6394653320312	185.28814697265625	0.9999999403953552	540.779541015625	176.2756805419922	0.013294070959091187	9	006
296	548.299560546875	252.85733032226562	1.0	540.7114868164062	177.75173950195312	0.9999973773956299	617.833740234375	186.24623107910156	0.9999998807907104	539.85009765625	177.16429138183594	0.011715739965438843	9	006
297	549.3702392578125	256.4302062988281	1.0	541.5255126953125	175.3210906982422	0.9999948740005493	617.295654296875	185.860595703125	0.9999999403953552	541.4133911132812	176.0077362060547	0.0018559396266937256	9	006
298	549.70361328125	258.3962097167969	1.0	541.0357666015625	173.3020782470703	0.9614365100860596	617.9844360351562	185.05181884765625	0.9999998807907104	543.9481201171875	175.3334197998047	0.008664250373840332	9	006
299	549.3899536132812	259.4034729003906	1.0	540.0592651367188	175.6109161376953	0.996474027633667	617.0820922851562	185.49044799804688	0.9999998807907104	542.0106811523438	176.08126831054688	0.01025882363319397	9	006
300	552.1719360351562	262.1759033203125	1.0	537.1317749023438	176.66983032226562	0.9999397397041321	616.8638916015625	186.67897033691406	0.9999998807907104	540.3065185546875	176.41607666015625	0.0008581578731536865	9	006
301	554.7030639648438	265.3428649902344	1.0	533.244873046875	180.0714569091797	0.9999997615814209	616.8094482421875	186.61489868164062	0.9999998807907104	614.4625854492188	186.57266235351562	0.000829845666885376	9	006
302	558.4697875976562	270.8465881347656	1.0	532.558349609375	178.54136657714844	1.0	616.5205688476562	186.42367553710938	0.9999999403953552	613.9842529296875	186.0367431640625	0.0003700554370880127	9	006
303	553.5988159179688	271.2738342285156	1.0	526.8419189453125	180.16964721679688	1.0	616.5138549804688	185.27294921875	0.9999999403953552	614.4243774414062	185.21649169921875	0.0010844171047210693	9	006
304	546.3049926757812	271.1719665527344	1.0	529.0867309570312	182.21507263183594	1.0	616.224365234375	185.47164916992188	1.0	614.43994140625	185.32005310058594	0.0006941556930541992	9	006
305	544.8814086914062	272.6444396972656	1.0	529.5398559570312	181.0836181640625	0.9999569058418274	616.5527954101562	185.51199340820312	0.9999999403953552	614.967041015625	185.56442260742188	0.001036912202835083	9	006
306	542.1719360351562	273.1346435546875	1.0	531.4508056640625	184.3308868408203	1.0	616.7332763671875	185.02220153808594	0.9999999403953552	615.2186889648438	184.9751739501953	0.0006035268306732178	9	006
307	537.5884399414062	271.9624328613281	1.0	530.8330078125	182.20697021484375	1.0	616.7877807617188	185.75831604003906	0.9999998807907104	614.9050903320312	185.36505126953125	0.0007480084896087646	9	006
308	533.3297729492188	271.2346496582031	1.0	529.0810546875	182.1827392578125	1.0	616.6734008789062	186.10870361328125	0.9999998807907104	614.8856811523438	185.84716796875	0.0007451474666595459	9	006
309	533.0979614257812	270.24359130859375	1.0	528.9434204101562	182.2945098876953	1.0	618.2911987304688	185.314453125	1.0	615.2449340820312	185.3928680419922	0.0010605454444885254	9	006
310	529.9854125976562	269.32757568359375	1.0	529.3449096679688	182.4937744140625	1.0	616.998779296875	186.2549285888672	0.9999999403953552	615.1288452148438	185.8885040283203	0.0006279349327087402	9	006
311	527.8546142578125	269.7846984863281	1.0	529.8494262695312	180.3437042236328	1.0	616.658447265625	185.4947052001953	0.9999998807907104	615.0669555664062	185.81246948242188	0.0009350478649139404	9	006
312	529.1397705078125	268.9443359375	1.0	528.0516357421875	180.3516387939453	1.0	616.1339111328125	185.10031127929688	0.9999998807907104	614.2297973632812	184.7965545654297	0.0005843043327331543	9	006
313	528.5076904296875	267.07977294921875	1.0	528.8465576171875	179.74229431152344	1.0	616.697509765625	185.3420867919922	0.9999998807907104	614.7545776367188	184.68641662597656	0.0006149709224700928	9	006
314	527.1648559570312	267.12445068359375	1.0	528.9076538085938	178.2808074951172	1.0	616.2214965820312	185.03004455566406	1.0	614.171875	184.4641571044922	0.0005675554275512695	9	006
315	527.0737915039062	267.4071044921875	1.0	528.4771118164062	178.53330993652344	1.0	617.2976684570312	185.37628173828125	0.9999999403953552	615.6334228515625	185.07595825195312	0.0008212924003601074	9	006
316	527.2933349609375	266.4266052246094	1.0	529.10595703125	178.0634002685547	0.9999979734420776	615.9378662109375	185.8995819091797	1.0	614.0568237304688	185.7208709716797	0.0005836784839630127	9	006
317	526.59912109375	263.7666320800781	1.0	528.1939697265625	176.73536682128906	1.0	616.6259765625	186.336181640625	0.9999998211860657	528.5199584960938	176.25904846191406	0.0004926919937133789	9	006
318	524.4007568359375	264.8385925292969	1.0	528.182373046875	177.41310119628906	1.0	616.4454345703125	185.93063354492188	0.9999998807907104	614.4171752929688	185.66661071777344	0.0007846951484680176	9	006
319	523.7822875976562	264.26312255859375	1.0	528.9098510742188	175.76776123046875	1.0	616.7236938476562	186.71664428710938	0.9999999403953552	614.5015258789062	186.27178955078125	0.0007601082324981689	9	006
320	524.2725830078125	263.41796875	1.0	527.401123046875	175.1089630126953	0.9999998807907104	616.4028930664062	185.6230010986328	0.9999999403953552	614.6714477539062	185.61077880859375	0.0007328391075134277	9	006
321	523.7710571289062	261.9330139160156	1.0	527.1097412109375	174.84661865234375	0.9999972581863403	616.8565063476562	186.08792114257812	1.0	615.3925170898438	185.72715759277344	0.0007635653018951416	9	006
322	522.9407958984375	261.7876281738281	1.0	525.7974243164062	177.113037109375	1.0	616.4448852539062	185.0870819091797	0.9999998807907104	614.5673828125	185.47109985351562	0.0007722079753875732	9	006
323	521.0443115234375	261.2104187011719	1.0	524.9598388671875	175.79075622558594	0.9999999403953552	616.1339111328125	186.11448669433594	0.9999998807907104	614.501220703125	185.99533081054688	0.0015411972999572754	9	006
324	520.9706420898438	261.17877197265625	1.0	524.9195556640625	175.99046325683594	0.9999998807907104	616.2973022460938	185.29547119140625	1.0	527.415771484375	176.71908569335938	0.0008415877819061279	9	006
325	521.1564331054688	261.2717590332031	1.0	524.98291015625	174.46896362304688	0.9999999403953552	616.3623046875	186.42149353027344	1.0	614.6805419921875	186.26016235351562	0.0009629428386688232	9	006
326	521.5839233398438	260.8176574707031	1.0	525.2545776367188	175.74667358398438	1.0	616.6927490234375	186.8674774169922	0.9999999403953552	614.7369384765625	186.66177368164062	0.0008820295333862305	9	006
327	520.64501953125	259.6607971191406	1.0	524.2327270507812	174.82127380371094	1.0	616.989501953125	186.86363220214844	0.9999998807907104	615.1079711914062	186.5585174560547	0.0011338293552398682	9	006
328	520.1632080078125	260.6405944824219	1.0	524.4832153320312	174.97389221191406	1.0	616.5986938476562	186.8039093017578	0.9999998211860657	523.9730834960938	175.48538208007812	0.0008077323436737061	9	006
329	520.2876586914062	260.254150390625	1.0	523.3431396484375	174.8537139892578	1.0	616.6210327148438	186.60081481933594	0.9999999403953552	614.512939453125	186.1273193359375	0.0008123517036437988	9	006
330	520.2373046875	260.8441162109375	1.0	521.9573974609375	173.7920684814453	1.0	616.5684814453125	185.45848083496094	1.0	614.6554565429688	184.89614868164062	0.0004857480525970459	9	006
331	520.3905029296875	261.2717590332031	1.0	522.309326171875	175.63612365722656	1.0	617.349853515625	186.09909057617188	0.9999998807907104	615.4067993164062	185.81532287597656	0.0007007718086242676	9	006
332	520.4727172851562	261.4350280761719	1.0	520.302734375	176.38360595703125	1.0	616.8502807617188	186.0615692138672	0.9999998807907104	615.142333984375	185.75259399414062	0.0008828938007354736	9	006
333	519.5693359375	261.5970458984375	1.0	520.7899169921875	175.0875701904297	1.0	615.9408569335938	186.64820861816406	1.0	614.4214477539062	186.21957397460938	0.0007326900959014893	9	006
334	519.1517333984375	261.9063720703125	1.0	520.2532958984375	175.4293670654297	1.0	616.5321655273438	186.31478881835938	0.9999999403953552	614.7199096679688	186.11720275878906	0.0008948445320129395	9	006
335	518.5484619140625	262.0669860839844	1.0	521.38232421875	176.86074829101562	1.0	617.126220703125	186.94256591796875	0.9999999403953552	615.5858154296875	186.5383758544922	0.0011130869388580322	9	006
336	518.5345458984375	261.6448669433594	1.0	521.0947875976562	176.03933715820312	1.0	616.3826293945312	186.7012481689453	0.9999999403953552	614.5302124023438	186.38070678710938	0.0011341869831085205	9	006
337	519.6318359375	262.5472717285156	1.0	519.9757080078125	176.33627319335938	1.0	616.416259765625	186.79620361328125	0.9999999403953552	614.5508422851562	186.47378540039062	0.0010372400283813477	9	006
338	519.5697631835938	261.8219299316406	1.0	520.2813110351562	177.2822265625	1.0	616.707275390625	186.55027770996094	1.0	615.0324096679688	186.07167053222656	0.0007931888103485107	9	006
339	519.2150268554688	262.1102600097656	1.0	522.0220336914062	177.0016326904297	1.0	616.2919921875	185.9954376220703	0.9999998807907104	614.8048706054688	186.37008666992188	0.000943988561630249	9	006
340	518.8696899414062	261.6869201660156	1.0	521.3306274414062	175.17636108398438	1.0	617.080322265625	187.12832641601562	0.9999999403953552	615.291748046875	187.2691192626953	0.0012372732162475586	9	006
341	519.2050170898438	262.78204345703125	1.0	521.818603515625	178.2947540283203	1.0	616.5733032226562	186.85922241210938	0.9999998807907104	615.0693969726562	186.59632873535156	0.0009874999523162842	9	006
342	519.6222534179688	262.1943359375	1.0	523.0675659179688	176.22491455078125	1.0	617.2738037109375	186.28204345703125	0.9999998807907104	615.4340209960938	186.2284393310547	0.0009075701236724854	9	006
343	518.8915405273438	263.11407470703125	1.0	521.67626953125	176.87466430664062	1.0	616.6543579101562	186.70755004882812	0.9999998807907104	614.9953002929688	186.54629516601562	0.0009525120258331299	9	006
344	518.8046875	262.8549499511719	1.0	521.56787109375	178.9853973388672	1.0	617.0490112304688	187.03794860839844	0.9999999403953552	615.3082885742188	186.8118896484375	0.0010221600532531738	9	006
345	518.525634765625	265.6000061035156	1.0	519.7725219726562	180.63148498535156	1.0	616.9309692382812	186.04998779296875	1.0	615.1688842773438	185.83236694335938	0.000822603702545166	9	006
346	515.9122314453125	266.1845397949219	1.0	517.2852783203125	184.63731384277344	0.9999999403953552	616.7698974609375	186.28587341308594	0.9999998807907104	615.0309448242188	186.1278839111328	0.0009737014770507812	9	006
347	514.2568969726562	268.8758850097656	1.0	519.9170532226562	189.50704956054688	1.0	617.1930541992188	186.82540893554688	0.9999999403953552	615.573486328125	186.68014526367188	0.0009909272193908691	9	006
348	512.143310546875	272.652587890625	1.0	517.0311889648438	192.30247497558594	1.0	616.8796997070312	185.85012817382812	0.9999998807907104	615.4464721679688	186.16171264648438	0.0015124976634979248	9	006
349	511.36572265625	274.5796203613281	1.0	516.4458618164062	194.81097412109375	1.0	616.4826049804688	187.0712890625	0.9999999403953552	614.5503540039062	186.82754516601562	0.0013641119003295898	9	006
350	511.246337890625	275.6582946777344	1.0	517.699951171875	194.46095275878906	1.0	617.0733032226562	187.05882263183594	0.9999999403953552	615.538330078125	188.23336791992188	0.001003175973892212	9	006
351	510.3947448730469	274.7729797363281	1.0	518.479736328125	194.72991943359375	1.0	617.091552734375	185.94827270507812	0.9999998807907104	615.7599487304688	186.31109619140625	0.0010471343994140625	9	006
352	510.710693359375	275.2328796386719	1.0	515.2747802734375	194.12481689453125	1.0	616.5440063476562	186.7830352783203	0.9999999403953552	614.970458984375	186.34320068359375	0.0012549757957458496	9	006
353	510.7839050292969	276.9554443359375	1.0	515.310791015625	195.01600646972656	1.0	616.7709350585938	187.2511444091797	1.0	615.0403442382812	186.9689483642578	0.0015284717082977295	9	006
354	510.990478515625	277.53704833984375	1.0	515.1946411132812	194.94273376464844	1.0	617.0211791992188	187.03399658203125	1.0	615.3180541992188	186.94760131835938	0.0011571049690246582	9	006
355	509.91119384765625	277.5821228027344	1.0	515.9962158203125	196.6930389404297	1.0	616.8006591796875	186.42086791992188	0.9999999403953552	614.876220703125	186.248291015625	0.0009689629077911377	9	006
356	510.4930419921875	277.0601806640625	1.0	514.10302734375	196.21685791015625	1.0	616.7218627929688	185.77772521972656	0.9999999403953552	614.9168701171875	186.13612365722656	0.0007782578468322754	9	006
357	510.6219177246094	277.3462829589844	1.0	513.38037109375	196.41818237304688	1.0	616.9529418945312	186.9440460205078	0.9999999403953552	615.3899536132812	186.85470581054688	0.0011737942695617676	9	006
358	510.3636474609375	277.57403564453125	1.0	512.6842041015625	196.12518310546875	1.0	617.0120849609375	186.96923828125	0.9999998807907104	615.0528564453125	186.8107452392578	0.0010443627834320068	9	006
359	509.94219970703125	277.4115295410156	1.0	512.9639282226562	196.8566436767578	1.0	617.63623046875	186.44285583496094	0.9999998807907104	615.820556640625	186.29437255859375	0.0010803639888763428	9	006
360	507.6705627441406	277.77386474609375	1.0	514.5783081054688	196.7771759033203	1.0	616.7291259765625	186.5618896484375	1.0	615.0993041992188	186.42616271972656	0.0011244416236877441	9	006
361	508.7584228515625	277.80126953125	1.0	514.5409545898438	196.87506103515625	1.0	616.6735229492188	185.7164306640625	0.9999998807907104	615.1229248046875	186.1712188720703	0.001688539981842041	9	006
362	506.9949951171875	278.16455078125	1.0	512.9769897460938	197.1978302001953	1.0	616.8868408203125	187.1103973388672	1.0	614.6541748046875	186.79200744628906	0.0007361471652984619	9	006
363	505.2470703125	278.14898681640625	1.0	515.2286376953125	197.7178955078125	1.0	617.1757202148438	187.2465057373047	1.0	614.9469604492188	186.90907287597656	0.0007385611534118652	9	006
364	505.2612609863281	278.5670166015625	1.0	514.6183471679688	198.1367645263672	1.0	616.5656127929688	186.28697204589844	0.9999999403953552	614.8087158203125	186.0987091064453	0.0010429918766021729	9	006
365	504.228515625	278.1756896972656	1.0	511.3250732421875	201.96347045898438	1.0	617.7572631835938	186.61651611328125	1.0	615.6144409179688	186.4627685546875	0.000862807035446167	9	006
366	501.8297424316406	276.9130554199219	1.0	512.5792846679688	207.08229064941406	1.0	616.9244995117188	186.1552276611328	0.9999999403953552	615.0208740234375	185.78562927246094	0.0007147490978240967	9	006
367	499.66424560546875	276.5225830078125	1.0	510.99163818359375	213.13014221191406	1.0	616.746337890625	185.80007934570312	0.9999999403953552	614.9549560546875	185.6710205078125	0.0009450614452362061	9	006
368	496.4180603027344	277.41802978515625	1.0	511.01483154296875	217.4692840576172	1.0	617.2709350585938	186.14715576171875	0.9999998807907104	615.155517578125	185.9705810546875	0.0008011758327484131	9	006
369	494.2340393066406	278.61529541015625	1.0	510.546630859375	219.30270385742188	0.9999998807907104	616.7705688476562	185.75592041015625	0.9999998807907104	615.6408081054688	187.8550262451172	0.0010434091091156006	9	006
370	492.7752685546875	278.3039855957031	1.0	510.2227783203125	218.83084106445312	0.9999998807907104	616.2235107421875	186.43701171875	0.9999998807907104	614.2250366210938	186.3223876953125	0.0009714066982269287	9	006
371	492.353759765625	277.3205871582031	1.0	509.146484375	218.6468048095703	1.0	617.2424926757812	186.7424774169922	0.9999998807907104	615.0405883789062	186.75799560546875	0.0009213685989379883	9	006
372	493.3180236816406	278.56646728515625	1.0	505.9844055175781	219.379638671875	1.0	617.4108276367188	186.29661560058594	0.9999998807907104	615.5543212890625	186.24295043945312	0.0006657540798187256	9	006
373	493.6039123535156	278.3042297363281	1.0	505.4730529785156	220.4052734375	1.0	616.8480834960938	186.09051513671875	1.0	615.054443359375	185.90444946289062	0.0008616149425506592	9	006
374	493.1694641113281	278.4324645996094	1.0	504.8531188964844	219.926025390625	1.0	616.6715698242188	185.3424072265625	0.9999998807907104	615.042236328125	185.41099548339844	0.000904768705368042	9	006
375	491.31378173828125	277.715576171875	1.0	504.076416015625	220.0896453857422	1.0	617.1797485351562	186.732666015625	0.9999998211860657	615.181884765625	186.68165588378906	0.001314014196395874	9	006
376	492.9366760253906	278.5130615234375	1.0	502.29559326171875	220.0431365966797	1.0	616.740234375	186.08261108398438	1.0	614.973388671875	186.6195526123047	0.0011689960956573486	9	006
377	493.3471374511719	279.156494140625	1.0	499.4352111816406	220.43980407714844	1.0	615.917724609375	185.6562042236328	1.0	614.1522216796875	185.71270751953125	0.000834345817565918	9	006
378	492.6663818359375	278.9517517089844	1.0	497.72467041015625	221.455078125	1.0	616.2919311523438	186.6993408203125	0.9999999403953552	614.4432983398438	186.44805908203125	0.000776439905166626	9	006
379	490.945556640625	278.9888000488281	1.0	496.79290771484375	223.19430541992188	1.0	617.1611328125	186.66976928710938	0.9999998807907104	616.1272583007812	188.48976135253906	0.0008299946784973145	9	006
380	490.02081298828125	278.54278564453125	1.0	495.3799133300781	223.51324462890625	1.0	617.0357666015625	186.3204803466797	0.9999998807907104	615.741455078125	188.1955108642578	0.0009864270687103271	9	006
381	488.8641052246094	279.0881042480469	1.0	494.9797668457031	223.2209930419922	1.0	616.08740234375	186.50035095214844	1.0	614.55078125	186.0985565185547	0.0007686018943786621	9	006
382	488.24957275390625	278.6380615234375	1.0	495.1365966796875	223.39410400390625	1.0	616.7214965820312	186.1113739013672	0.9999998807907104	615.107177734375	185.9617156982422	0.000856250524520874	9	006
383	488.0946960449219	277.45599365234375	1.0	494.2377624511719	223.00242614746094	1.0	616.68115234375	186.40573120117188	1.0	615.0504150390625	186.4796142578125	0.0011204183101654053	9	006
384	488.3196716308594	278.697021484375	1.0	493.3616638183594	222.42640686035156	1.0	617.2673950195312	186.56649780273438	0.9999999403953552	615.9876098632812	187.84268188476562	0.0013515651226043701	9	006
385	487.2480773925781	280.0940856933594	1.0	492.7136535644531	223.591796875	1.0	616.5921630859375	186.45677185058594	0.9999999403953552	615.0287475585938	186.1212615966797	0.0008551478385925293	9	006
386	485.74847412109375	280.1289978027344	1.0	489.883544921875	229.3125	0.9999998807907104	616.8864135742188	185.9158935546875	1.0	615.2410888671875	186.11529541015625	0.0009459257125854492	9	006
387	483.46099853515625	282.8421325683594	1.0	492.4208679199219	234.6048583984375	0.9985266923904419	616.9796752929688	186.48240661621094	0.9999998807907104	615.3148193359375	186.37249755859375	0.0008006095886230469	9	006
388	480.50830078125	283.827880859375	1.0	493.5658874511719	233.13037109375	0.9999974370002747	617.16162109375	186.9639129638672	1.0	615.8565673828125	188.59803771972656	0.000934898853302002	9	006
389	479.6582336425781	284.5379943847656	1.0	492.79461669921875	232.09722900390625	1.0	617.6068115234375	186.81948852539062	0.9999999403953552	616.419921875	188.45103454589844	0.0008240640163421631	9	006
390	478.9599609375	285.1816711425781	1.0	488.8499755859375	234.2956085205078	0.9999997615814209	616.8170776367188	186.63177490234375	1.0	615.2278442382812	186.83572387695312	0.0008387863636016846	9	006
391	479.0113525390625	285.42230224609375	1.0	487.1912536621094	235.02084350585938	1.0	617.4267578125	186.0829620361328	0.9999998807907104	616.3038940429688	187.9554443359375	0.001243889331817627	9	006
392	479.0030517578125	284.3269958496094	1.0	487.17913818359375	235.92779541015625	1.0	617.2064819335938	186.4198760986328	0.9999998807907104	615.693115234375	188.0379638671875	0.000827491283416748	9	006
393	478.5155334472656	286.25628662109375	1.0	489.50244140625	235.96055603027344	1.0	616.6748657226562	185.93649291992188	0.9999998807907104	489.4971618652344	237.76515197753906	0.0006267428398132324	9	006
394	478.7301940917969	285.3010559082031	1.0	488.7261657714844	236.152587890625	1.0	616.773193359375	185.80409240722656	0.9999998807907104	615.8432006835938	187.81991577148438	0.0007379353046417236	9	006
395	481.552734375	285.0824890136719	1.0	479.41937255859375	242.16055297851562	0.013012200593948364	617.0728759765625	185.6566925048828	0.9999998807907104	471.9964599609375	273.0955810546875	0.0024955272674560547	9	006
396	479.76568603515625	285.82012939453125	1.0	480.4259338378906	248.00088500976562	0.04370895028114319	617.09912109375	186.39385986328125	0.9999998807907104	472.4468078613281	271.3409118652344	0.0011906921863555908	9	006
397	480.44317626953125	288.10693359375	1.0	479.24871826171875	248.72225952148438	0.004667878150939941	617.5515747070312	186.42391967773438	0.9999998807907104	474.0541076660156	271.61346435546875	0.0010600388050079346	9	006
398	482.117919921875	286.6280822753906	0.9999994039535522	475.8089599609375	249.3682098388672	0.0008520185947418213	616.94482421875	186.25503540039062	0.9999998807907104	615.863037109375	188.1258087158203	0.0007700324058532715	9	006
399	482.4318542480469	287.1646423339844	0.9999998807907104	476.3554992675781	250.80030822753906	0.00019821524620056152	617.41943359375	186.51632690429688	1.0	473.11029052734375	267.9384460449219	0.0016824603080749512	9	006
400	483.9492492675781	285.93841552734375	0.9999806880950928	616.628173828125	188.4698486328125	0.0002809762954711914	616.8551025390625	186.38336181640625	0.9999998807907104	615.1990966796875	188.26199340820312	0.0009022951126098633	9	006
401	481.5087585449219	288.74517822265625	1.0	615.4056396484375	187.61900329589844	0.00011521577835083008	617.0318603515625	186.09603881835938	0.9999998807907104	615.3567504882812	186.31993103027344	0.000481337308883667	9	006
402	481.2193908691406	286.0585021972656	0.9998769760131836	2.9711081981658936	102.8060073852539	0.0001716911792755127	617.3623046875	185.80755615234375	0.9999998807907104	615.4108276367188	186.0192108154297	0.0005984902381896973	9	006
403	479.4920349121094	290.3523254394531	1.0	617.4837646484375	187.92306518554688	0.00012853741645812988	617.5516967773438	185.79769897460938	1.0	616.0092163085938	185.79116821289062	0.0005031228065490723	9	006
404	479.574462890625	291.0600891113281	0.9983760714530945	616.6534423828125	188.23867797851562	0.00017496943473815918	616.2879638671875	185.7785186767578	1.0	614.4605102539062	185.97528076171875	0.0009137988090515137	9	006
405	479.8799743652344	288.7283630371094	1.0	2.7717983722686768	102.54400634765625	0.00029915571212768555	617.0438842773438	185.95274353027344	0.9999998807907104	616.0524291992188	187.7218017578125	0.0005173683166503906	9	006
406	481.9942626953125	286.02960205078125	0.9989622831344604	3.2244997024536133	103.12005615234375	0.00011992454528808594	616.6657104492188	185.29200744628906	0.9999998807907104	615.4786987304688	185.49679565429688	0.0005127489566802979	9	006
407	481.8646545410156	285.4659729003906	0.9968104362487793	617.5524291992188	188.64039611816406	0.00020059943199157715	617.0537109375	186.21202087402344	0.9999998807907104	616.0056762695312	188.30506896972656	0.0006441473960876465	9	006
408	477.7546691894531	290.2618103027344	0.9999344944953918	616.6608276367188	189.2995147705078	0.00021123886108398438	617.1761474609375	187.50526428222656	1.0	615.3945922851562	188.77777099609375	0.0010491907596588135	9	006
409	477.11968994140625	289.6866149902344	0.998732328414917	617.1334228515625	189.0410919189453	0.00015598535537719727	617.1853637695312	186.77593994140625	0.9999998807907104	615.2985229492188	186.6477508544922	0.0007930099964141846	9	006
410	478.78021240234375	288.0245361328125	0.9999610185623169	3.3289661407470703	102.50896453857422	0.00034800171852111816	616.1255493164062	187.040771484375	0.9999998807907104	614.3026733398438	186.68907165527344	0.0009362101554870605	9	006
411	478.1846008300781	288.3795166015625	0.9999998807907104	2.9952802658081055	102.95806121826172	0.0003349184989929199	647.07568359375	208.56927490234375	0.0008702874183654785	469.108642578125	277.00042724609375	5.981326103210449e-5	9	006
412	480.8760070800781	289.6648254394531	0.9999938607215881	3.373903274536133	103.22679138183594	0.0007829666137695312	641.2086181640625	226.56629943847656	5.882978439331055e-5	169.0854949951172	3.7555992603302	5.185604095458984e-6	9	006
413	483.39276123046875	293.10675048828125	0.12711232900619507	468.72662353515625	94.0744857788086	0.0008041262626647949	634.2883911132812	236.54100036621094	0.0002452731132507324	640.531494140625	246.25283813476562	2.3126602172851562e-5	9	006
414	484.92144775390625	294.6983947753906	0.45962855219841003	461.1925048828125	273.25921630859375	0.9998278617858887	646.9093017578125	208.06326293945312	0.0007260739803314209	463.3077087402344	276.3299865722656	9.369850158691406e-5	9	006
415	486.8927307128906	299.2665100097656	0.0031460225582122803	467.8780822753906	274.7577209472656	0.0022890567779541016	647.9695434570312	193.5911407470703	5.8710575103759766e-5	483.883056640625	289.7991027832031	1.2695789337158203e-5	9	006
416	483.9650573730469	299.2532653808594	0.0005953013896942139	470.21051025390625	276.82684326171875	0.0031743645668029785	646.4402465820312	209.87770080566406	0.00189894437789917	640.7481079101562	243.76051330566406	2.580881118774414e-5	9	006
417	633.1632080078125	229.9384765625	0.004253417253494263	467.47906494140625	280.7174072265625	0.9999628663063049	650.0916748046875	155.60267639160156	0.0006836056709289551	462.9785461425781	280.94635009765625	5.1349401473999023e-5	9	006
418	633.573486328125	229.7934112548828	0.00016605854034423828	464.554443359375	282.8448181152344	0.999912679195404	646.898681640625	209.40908813476562	0.0001748800277709961	461.14605712890625	280.1434631347656	6.112456321716309e-5	9	006
419	464.224853515625	281.35443115234375	3.1441450119018555e-5	469.0395202636719	285.385986328125	0.9901511669158936	646.7685546875	208.070556640625	0.000156402587890625	462.36175537109375	279.27471923828125	3.1948089599609375e-5	9	006
420	633.9074096679688	229.68299865722656	0.00023317337036132812	468.431884765625	286.4661865234375	0.0002586543560028076	646.4140014648438	210.60055541992188	0.0005720555782318115	153.499755859375	3.389939785003662	7.539987564086914e-6	9	006
421	631.2487182617188	229.21360778808594	9.000301361083984e-6	3.2228121757507324	103.69924926757812	0.00038743019104003906	646.8944702148438	209.88916015625	0.00023704767227172852	168.4298095703125	3.418858528137207	9.08970832824707e-6	9	006
422	632.3512573242188	229.3050537109375	0.0002250373363494873	470.18927001953125	290.1014709472656	0.0009088814258575439	649.6432495117188	189.4463653564453	0.0004728734493255615	360.26983642578125	3.1263160705566406	7.718801498413086e-6	9	006
423	631.2993774414062	230.69741821289062	0.00019881129264831543	470.181640625	289.2212829589844	4.9054622650146484e-5	646.8433227539062	209.21900939941406	0.00018605589866638184	623.8507080078125	242.20120239257812	1.5109777450561523e-5	9	006
424	631.2133178710938	229.658447265625	8.380413055419922e-5	386.6953125	215.2694854736328	0.0015433728694915771	648.6619873046875	165.70773315429688	0.00015732645988464355	362.56793212890625	3.4497127532958984	9.626150131225586e-6	9	006
425	632.28662109375	230.6613311767578	0.0008159279823303223	470.82720947265625	288.7915954589844	0.10648703575134277	649.5714111328125	190.45814514160156	0.00034758448600769043	624.3290405273438	240.62435913085938	2.2530555725097656e-5	9	006
426	483.34814453125	315.5135803222656	0.9423700571060181	3.2780351638793945	102.29331970214844	0.00016051530838012695	635.2799682617188	236.4989471435547	0.00016480684280395508	625.2373046875	240.0210418701172	1.5407800674438477e-5	9	006
427	482.2923278808594	320.2075500488281	0.9995526075363159	2.81158447265625	102.29010009765625	0.00029543042182922363	649.9190063476562	157.38832092285156	0.00042819976806640625	485.9174499511719	301.8564147949219	2.092123031616211e-5	9	006
428	481.6318664550781	324.8148498535156	0.9999985694885254	3.5284531116485596	114.96577453613281	0.0014629960060119629	647.1236572265625	209.78929138183594	0.0004188716411590576	473.5406188964844	294.66973876953125	2.7120113372802734e-5	9	006
429	480.64361572265625	328.4561767578125	1.0	480.4383239746094	286.7829284667969	0.0006975829601287842	647.2725830078125	208.84815979003906	0.0001315474510192871	484.6500549316406	304.4488830566406	2.3126602172851562e-5	9	006
430	481.8936767578125	328.8703918457031	1.0	559.0198974609375	333.4524230957031	0.9453496932983398	560.202880859375	330.9495849609375	0.00021976232528686523	556.6536865234375	328.6664733886719	9.143352508544922e-5	9	006
431	481.23553466796875	331.15594482421875	1.0	478.5270080566406	290.1922302246094	0.9999998807907104	556.938720703125	331.7497863769531	0.00020265579223632812	480.673095703125	290.143798828125	0.0004750490188598633	9	006
432	482.05810546875	333.99542236328125	1.0	479.8399963378906	294.8931579589844	0.9946693778038025	646.5555419921875	209.4721221923828	0.00010249018669128418	554.9484252929688	327.6651306152344	0.00016489624977111816	9	006
433	483.4479675292969	336.5084533691406	0.9999998807907104	482.0300598144531	294.07391357421875	0.16206741333007812	646.7000122070312	209.5148468017578	0.000973045825958252	554.8216552734375	326.91558837890625	5.942583084106445e-5	9	006
434	484.71435546875	334.5667724609375	0.9999997615814209	486.4250183105469	337.2148132324219	0.0002592504024505615	648.9903564453125	190.60711669921875	0.00046071410179138184	487.3605651855469	338.1337585449219	5.224347114562988e-5	9	006
435	484.8752746582031	332.12017822265625	0.9999778866767883	483.5733642578125	301.26416015625	0.00035831332206726074	648.6766967773438	157.50070190429688	0.0002016127109527588	488.2708435058594	337.4938049316406	3.3408403396606445e-5	9	006
436	485.15020751953125	334.74346923828125	0.9999995231628418	486.6766662597656	337.95904541015625	0.00015619397163391113	646.9776611328125	210.81649780273438	0.002141237258911133	485.91033935546875	321.7940673828125	6.0439109802246094e-5	9	006
437	483.73248291015625	334.7842102050781	1.0	485.8243408203125	338.0240173339844	0.00028565526008605957	648.583251953125	191.24575805664062	0.0004885494709014893	484.2507629394531	318.9132385253906	0.000620722770690918	9	006
438	483.87298583984375	338.0474853515625	1.0	483.5608215332031	300.5462341308594	0.0023474395275115967	647.7255249023438	205.56649780273438	0.0018241405487060547	485.5654602050781	314.3724670410156	8.374452590942383e-5	9	006
439	484.83563232421875	335.50390625	0.946091890335083	2.6211166381835938	102.96615600585938	0.00015223026275634766	647.0498046875	208.56272888183594	0.00010567903518676758	152.6182861328125	3.5479371547698975	2.0325183868408203e-5	9	006
440	485.7278137207031	336.0264892578125	0.9999879598617554	3.656630277633667	114.05769348144531	0.000327378511428833	647.590087890625	208.38858032226562	0.0010409653186798096	483.94049072265625	319.1097106933594	0.00011977553367614746	9	006
441	486.15631103515625	336.6604309082031	0.9997539520263672	3.4072678089141846	102.95081329345703	3.11732292175293e-5	647.7586669921875	209.37997436523438	0.0006158053874969482	3.607945203781128	478.3879699707031	2.1725893020629883e-5	9	006
442	487.3426208496094	339.27886962890625	0.9999139308929443	645.9754638671875	208.33160400390625	8.195638656616211e-5	647.9024658203125	209.22454833984375	0.002538353204727173	641.7741088867188	244.11895751953125	1.58846378326416e-5	9	006
443	548.120849609375	346.0341796875	0.9997232556343079	467.7745361328125	311.00775146484375	0.00016197562217712402	647.1447143554688	208.17880249023438	0.00014486908912658691	536.9606323242188	336.08953857421875	2.5451183319091797e-5	9	006
444	541.2407836914062	346.6355285644531	0.40806400775909424	2.578258991241455	102.64472961425781	0.0006248056888580322	648.67333984375	190.06544494628906	0.0003286004066467285	641.7298583984375	247.73609924316406	5.608797073364258e-5	9	006
445	540.3555908203125	345.8265075683594	0.004468142986297607	3.488705635070801	102.16936492919922	9.244680404663086e-5	649.0316162109375	190.93789672851562	0.0009961128234863281	624.620361328125	240.69229125976562	1.1175870895385742e-5	9	006
446	538.298828125	346.2661437988281	0.905512273311615	2.992946147918701	103.20030212402344	0.0001614987850189209	646.0811767578125	210.3474884033203	8.90195369720459e-5	152.64340209960938	3.071901559829712	5.21540641784668e-6	9	006
447	536.6215209960938	345.10552978515625	0.9999110698699951	641.9158325195312	244.30897521972656	9.778141975402832e-5	647.4835205078125	191.89755249023438	0.00032076239585876465	640.045166015625	245.779052734375	7.340312004089355e-5	9	006
448	535.9017333984375	343.43084716796875	0.9999954700469971	3.692369222640991	115.87779998779297	0.00025194883346557617	648.2694091796875	192.596435546875	0.00351676344871521	640.3263549804688	244.36790466308594	1.8537044525146484e-5	9	006
449	530.0840454101562	338.917724609375	1.0	2.726738452911377	102.12535095214844	0.00022050738334655762	647.076416015625	210.19204711914062	0.0002815723419189453	4.628595352172852	478.54248046875	4.2557716369628906e-5	9	006
450	527.9321899414062	338.6374816894531	0.9999998807907104	2.9982895851135254	103.71636962890625	0.0001639723777770996	647.728759765625	191.9534149169922	0.00023126602172851562	169.4767303466797	3.6138663291931152	8.463859558105469e-6	9	006
451	526.0855712890625	336.22283935546875	0.9394577145576477	454.7678527832031	325.63665771484375	0.0002275407314300537	646.6392211914062	210.9119110107422	0.0003140568733215332	641.4769287109375	244.5723419189453	7.778406143188477e-6	9	006
452	525.9340209960938	335.2775573730469	0.9630157947540283	2.177469253540039	103.26216125488281	0.0004647374153137207	648.245849609375	190.60104370117188	0.0006780028343200684	519.2396850585938	325.3714294433594	3.5762786865234375e-5	9	006
453	523.9945068359375	334.41802978515625	0.9981803894042969	523.75439453125	327.97357177734375	0.0003342628479003906	646.75244140625	209.3678741455078	0.0006906688213348389	517.9301147460938	325.70904541015625	0.00043076276779174805	9	006
454	516.2718505859375	333.2378234863281	0.012723416090011597	521.5556030273438	326.99859619140625	7.620453834533691e-5	647.45849609375	208.73306274414062	0.00026744604110717773	516.2630004882812	324.8906555175781	2.7000904083251953e-5	9	006
455	510.36767578125	327.55419921875	0.9999781847000122	504.8096923828125	326.84454345703125	0.0005719661712646484	645.27734375	208.08518981933594	0.0007140040397644043	510.42718505859375	320.8839111328125	4.991888999938965e-5	9	006
456	508.74578857421875	320.2152404785156	1.0	505.19573974609375	325.04595947265625	0.0019255578517913818	645.71044921875	209.4745330810547	0.0003743171691894531	502.5228576660156	311.54815673828125	0.0002957582473754883	9	006
457	510.4906921386719	317.4668273925781	0.9999998211860657	510.10693359375	320.3600158691406	0.010802865028381348	646.8900756835938	206.50152587890625	0.00023159384727478027	503.58831787109375	311.31097412109375	0.000576704740524292	9	006
458	478.2513732910156	356.47857666015625	1.0	504.7415771484375	313.1325988769531	0.02477937936782837	647.6723022460938	208.63726806640625	0.0018422603607177734	509.0039978027344	309.0356140136719	0.0008538961410522461	9	006
459	477.71014404296875	359.50628662109375	1.0	503.4708557128906	313.15643310546875	0.004811286926269531	474.0938415527344	359.3460998535156	0.00035709142684936523	510.7164611816406	307.8623962402344	0.0011259019374847412	9	006
460	478.280029296875	361.45965576171875	0.9999999403953552	478.47637939453125	361.6679992675781	0.035519182682037354	647.646484375	199.4916534423828	0.002102404832839966	519.882568359375	307.59051513671875	0.0007852315902709961	9	006
461	478.5960693359375	362.5462951660156	0.9999991655349731	478.73358154296875	362.7237854003906	0.06397908926010132	478.5388488769531	364.31121826171875	0.0012316107749938965	476.0168762207031	367.1592102050781	0.0008428692817687988	9	006
462	480.7126159667969	363.72930908203125	0.9984322786331177	480.3493957519531	364.5889892578125	0.6769968271255493	647.6124877929688	197.93312072753906	0.0011532902717590332	476.1134033203125	366.7237548828125	0.0016056597232818604	9	006
463	542.9590454101562	310.4473571777344	0.5988962054252625	540.7201538085938	311.4864501953125	0.9870859384536743	544.2955322265625	314.40386962890625	0.00010094046592712402	542.9467163085938	305.72442626953125	0.0001036524772644043	9	006
464	470.2059020996094	312.31134033203125	0.1887384057044983	469.2884521484375	314.577880859375	0.9994275569915771	647.1412353515625	209.54547119140625	0.0034982264041900635	470.61431884765625	316.821533203125	0.00023174285888671875	9	006
465	551.2923583984375	310.57373046875	0.24754250049591064	463.82904052734375	312.4610290527344	1.0	646.5686645507812	207.6089630126953	0.0022021830081939697	463.6851806640625	318.5151062011719	8.213520050048828e-5	9	006
466	462.9189453125	309.6329650878906	1.0	479.51715087890625	363.8135070800781	0.6088416576385498	650.14208984375	172.28622436523438	0.0007405579090118408	465.1904602050781	316.4901428222656	6.777048110961914e-5	9	006
467	459.4922180175781	308.6051940917969	1.0	478.5317687988281	361.66973876953125	0.9979774951934814	648.143310546875	189.12059020996094	0.000603795051574707	478.8777160644531	364.90374755859375	5.933642387390137e-5	9	006
468	457.1452331542969	307.29388427734375	1.0	469.77142333984375	361.0668640136719	0.9983930587768555	646.8748779296875	208.8303680419922	0.0003361701965332031	472.63360595703125	363.64306640625	0.00010123848915100098	9	006
469	452.80615234375	305.4568176269531	1.0	465.0169982910156	357.7261047363281	0.8982071876525879	647.0947265625	209.5431671142578	0.0016442537307739258	440.4874572753906	295.0238952636719	2.7745962142944336e-5	9	006
470	450.4307556152344	305.19964599609375	1.0	461.3008728027344	355.71807861328125	0.9997261762619019	646.4740600585938	211.71763610839844	6.92605972290039e-5	4.471836566925049	478.4754333496094	3.981590270996094e-5	9	006
471	448.811279296875	304.7851257324219	1.0	456.0828552246094	356.8255615234375	0.9999499320983887	634.010009765625	235.9557647705078	0.0003527402877807617	450.86090087890625	359.1762390136719	0.0004645884037017822	9	006
472	446.5106201171875	302.3118896484375	1.0	455.1316833496094	354.5807189941406	1.0	648.9222412109375	171.8652801513672	0.0006658732891082764	450.4576416015625	356.0713806152344	0.0007399022579193115	9	006
473	443.53106689453125	300.8311767578125	1.0	450.276611328125	355.9498291015625	0.9999998807907104	635.4734497070312	236.35484313964844	0.0004570186138153076	447.0841064453125	355.1351623535156	0.00018477439880371094	9	006
474	441.8117370605469	299.3668212890625	0.9999984502792358	448.79693603515625	353.7071228027344	0.9999978542327881	648.538330078125	174.86212158203125	0.0015964508056640625	445.9875793457031	352.97119140625	0.0007075965404510498	9	006
475	439.7628173828125	297.0216064453125	1.0	446.7427673339844	349.0999450683594	0.9999997615814209	448.4519348144531	348.5509033203125	0.0005616843700408936	446.162109375	349.3460388183594	0.0009915828704833984	9	006
476	438.10357666015625	294.7328796386719	1.0	444.7481384277344	348.342041015625	0.9999992251396179	445.8452453613281	347.6777648925781	0.00037929415702819824	442.6252746582031	349.3807678222656	0.0005919039249420166	9	006
477	435.35308837890625	292.4188232421875	1.0	442.630126953125	348.21624755859375	0.9999998211860657	647.8592529296875	189.9918212890625	0.00027701258659362793	441.4622497558594	349.3382263183594	0.0010089576244354248	9	006
478	432.9393615722656	290.30889892578125	1.0	440.78179931640625	346.73480224609375	0.9999812841415405	442.9192810058594	346.8096923828125	0.0005755424499511719	440.95941162109375	348.8177185058594	0.0023089051246643066	9	006
479	431.7402648925781	288.4089050292969	1.0	437.59906005859375	343.85601806640625	0.9988330602645874	440.2283020019531	343.247314453125	0.0004055202007293701	439.9164123535156	347.81536865234375	0.0006030499935150146	9	006
480	429.99163818359375	286.48248291015625	1.0	435.5480651855469	342.5687561035156	0.9999900460243225	439.2713623046875	342.248291015625	0.00020232796669006348	424.25567626953125	277.7063293457031	0.00022515654563903809	9	006
481	429.54547119140625	284.83306884765625	1.0	433.439208984375	340.025390625	1.0	436.5276794433594	338.17120361328125	0.0002765655517578125	427.5552978515625	289.695068359375	0.00016298890113830566	9	006
482	427.8748474121094	283.48651123046875	1.0	433.0976257324219	339.37054443359375	0.9993911981582642	428.310302734375	284.5216369628906	0.0005595088005065918	427.57550048828125	288.2704162597656	0.0007381439208984375	9	006
483	425.9405517578125	280.20635986328125	1.0	429.4391174316406	338.8121337890625	0.9995697736740112	649.4480590820312	171.62838745117188	0.0002637207508087158	427.5002136230469	286.8638000488281	0.00024208426475524902	9	006
484	424.8768615722656	278.69696044921875	1.0	430.91656494140625	278.5345764160156	0.00274088978767395	647.2837524414062	209.6577606201172	0.0006505846977233887	426.69769287109375	287.9607238769531	0.00010135769844055176	9	006
485	424.9541931152344	277.82073974609375	1.0	423.8917236328125	332.34979248046875	0.8589673042297363	431.504638671875	276.9679870605469	0.00026616454124450684	410.8611145019531	289.4273986816406	6.404519081115723e-5	9	006
486	424.2606201171875	276.6579895019531	1.0	423.466552734375	334.4176025390625	0.9281229376792908	429.1916198730469	276.8507995605469	0.000292360782623291	428.72381591796875	272.0950622558594	8.273124694824219e-5	9	006
487	423.84326171875	274.7136535644531	1.0	423.5517578125	333.7884826660156	0.9797083139419556	429.0195617675781	275.0351257324219	0.0002708137035369873	428.6494445800781	271.37738037109375	6.210803985595703e-5	9	006
488	424.061767578125	273.22906494140625	1.0	424.2690124511719	332.6899719238281	0.9999372959136963	647.9337768554688	207.7086639404297	0.0003071725368499756	428.3770446777344	270.9696350097656	6.67572021484375e-5	9	006
489	424.17987060546875	272.1947937011719	1.0	422.5860900878906	334.2620544433594	0.9999839663505554	649.0320434570312	191.84326171875	0.00014090538024902344	411.60101318359375	278.88519287109375	0.00014719367027282715	9	006
490	423.18524169921875	271.9976501464844	1.0	423.3175964355469	332.9423828125	0.9999275207519531	646.6231689453125	206.25001525878906	0.003088921308517456	423.2030334472656	333.9488525390625	0.00010505318641662598	9	006
491	423.6858215332031	271.8087463378906	1.0	422.4300231933594	332.6339111328125	0.9999998807907104	647.3594970703125	207.88555908203125	0.00030288100242614746	423.3050842285156	333.725830078125	0.00022661685943603516	9	006
492	424.17315673828125	271.11395263671875	1.0	421.5075378417969	334.5120544433594	0.9999998807907104	646.8504638671875	210.62155151367188	0.00033336877822875977	422.109130859375	334.6854553222656	0.00014585256576538086	9	006
493	422.7477111816406	270.33270263671875	1.0	421.7303466796875	334.2890930175781	1.0	647.4156494140625	209.54981994628906	0.0011349022388458252	421.904296875	334.3593444824219	0.0002238154411315918	9	006
494	422.4283142089844	267.5575256347656	1.0	421.0328063964844	331.7672424316406	0.9999997019767761	649.0248413085938	174.2698516845703	0.0003218352794647217	422.89215087890625	332.8468017578125	0.00012812018394470215	9	006
495	422.2309265136719	264.2921142578125	0.9999996423721313	423.33465576171875	328.2429504394531	0.9881608486175537	424.7734680175781	266.4597473144531	0.0002544820308685303	424.0097961425781	272.68603515625	7.113814353942871e-5	9	006
496	421.4356994628906	258.6949768066406	1.0	421.920166015625	328.51007080078125	0.9972238540649414	646.6851196289062	211.13973999023438	0.0006112456321716309	410.06219482421875	262.43487548828125	0.0001900196075439453	9	006
497	418.2262878417969	253.10670471191406	0.9999978542327881	420.3804016113281	254.73898315429688	0.013053208589553833	645.807373046875	210.59791564941406	0.0007612705230712891	412.43878173828125	258.60162353515625	0.0004043877124786377	9	006
498	417.8625183105469	249.23765563964844	1.0	417.74810791015625	256.67938232421875	0.0002722740173339844	646.83154296875	209.34693908691406	0.0006617605686187744	421.73773193359375	258.0238342285156	7.432699203491211e-5	9	006
499	416.0935974121094	244.41256713867188	0.989838719367981	416.253662109375	242.7675018310547	0.9930367469787598	418.0760192871094	241.8031768798828	0.00047832727432250977	415.5343017578125	246.19619750976562	0.0001334846019744873	9	006
500	414.0152282714844	237.8704833984375	0.9999488592147827	416.2461853027344	237.56422424316406	0.18194478750228882	646.576171875	209.9351806640625	0.0005658268928527832	408.422607421875	231.93907165527344	0.000475078821182251	9	006
501	411.93145751953125	230.6857147216797	0.9998519420623779	414.177978515625	230.10716247558594	0.24908947944641113	646.4783325195312	208.40493774414062	0.0018590092658996582	406.07891845703125	240.24008178710938	9.399652481079102e-5	9	006
502	411.5184631347656	224.36978149414062	0.9999787211418152	413.3927917480469	223.74148559570312	0.12440362572669983	422.5293273925781	269.3334045410156	0.10245227813720703	408.5823669433594	217.4512481689453	0.00018846988677978516	9	006
503	414.6726379394531	217.91778564453125	1.0	419.6783752441406	269.5518493652344	1.0	423.0699157714844	267.07666015625	0.0022092461585998535	419.3799133300781	269.84228515625	0.0016847848892211914	9	006
504	415.0009765625	216.34375	1.0	419.11083984375	268.8721923828125	0.9999914169311523	422.0013122558594	267.3937683105469	0.013836711645126343	417.62017822265625	270.990478515625	0.0013156533241271973	9	006
505	414.8980712890625	214.16432189941406	1.0	420.9458312988281	268.3731384277344	1.0	423.70831298828125	265.9267883300781	0.0015004873275756836	420.12921142578125	269.9454345703125	0.0016587674617767334	9	006
506	416.3168640136719	214.53839111328125	1.0	421.1828308105469	268.1976623535156	0.9999998807907104	423.33331298828125	264.8776550292969	0.003937661647796631	418.76202392578125	271.55511474609375	0.0012712478637695312	9	006
507	416.9533996582031	213.14794921875	1.0	419.3316955566406	266.2162780761719	0.9999526143074036	421.6104431152344	264.5020751953125	0.016071468591690063	421.905517578125	269.5950622558594	0.00020653009414672852	9	006
508	416.8026123046875	212.66770935058594	1.0	420.8017272949219	263.8003234863281	0.9999999403953552	423.6964416503906	261.9807434082031	0.006718993186950684	419.3484802246094	263.4650573730469	0.0006166696548461914	9	006
509	417.17095947265625	210.72866821289062	1.0	420.2176208496094	262.5291748046875	0.9999860525131226	423.0897216796875	261.0468444824219	0.004475206136703491	417.7045593261719	261.9141540527344	0.0009510815143585205	9	006
510	417.5701904296875	210.82925415039062	1.0	421.6594543457031	261.4618225097656	1.0	423.8182373046875	261.3262023925781	0.0024299919605255127	419.7853698730469	259.8939208984375	0.0005714893341064453	9	006
511	418.3599548339844	210.4602813720703	1.0	420.2724609375	260.615234375	1.0	422.5395202636719	260.58758544921875	0.0015428364276885986	418.4382019042969	259.43878173828125	0.00040468573570251465	9	006
512	418.6817626953125	210.48928833007812	1.0	421.7572021484375	260.0267028808594	1.0	645.7706909179688	210.3837127685547	0.0015015006065368652	419.22021484375	259.4120178222656	0.00038510560989379883	9	006
513	418.92047119140625	210.62022399902344	1.0	420.3282775878906	260.2674255371094	1.0	423.526611328125	260.23114013671875	0.002057790756225586	418.93798828125	259.0153503417969	0.0007332265377044678	9	006
514	420.5179748535156	209.6463165283203	1.0	421.30108642578125	259.4192199707031	1.0	646.1509399414062	209.0371856689453	0.0012620389461517334	419.41802978515625	258.397705078125	0.000340193510055542	9	006
515	421.3683166503906	209.63780212402344	1.0	421.9596252441406	259.1001281738281	1.0	645.5751342773438	209.808837890625	0.00026991963386535645	419.3105163574219	259.2414245605469	0.00025719404220581055	9	006
516	421.1532287597656	209.81158447265625	1.0	421.9973449707031	258.4189453125	1.0	642.4235229492188	225.6170654296875	0.0006821751594543457	419.38958740234375	258.59735107421875	0.00048476457595825195	9	006
517	420.5044250488281	208.83798217773438	1.0	420.9725036621094	257.5837707519531	1.0	646.0097045898438	208.9490966796875	0.0021962523460388184	419.05712890625	257.30084228515625	0.00032716989517211914	9	006
518	422.2531433105469	208.34283447265625	1.0	419.5479431152344	256.6258239746094	1.0	422.1878967285156	254.97557067871094	0.0004970729351043701	418.056884765625	256.50146484375	0.0005819797515869141	9	006
519	422.2109680175781	207.93414306640625	1.0	420.2225036621094	256.314453125	1.0	645.8077392578125	209.98602294921875	0.0007695257663726807	417.828857421875	256.96356201171875	0.00021275877952575684	9	006
520	422.00262451171875	206.98797607421875	1.0	419.4201965332031	255.6432342529297	1.0	421.5439758300781	254.58767700195312	0.0002804398536682129	417.6872253417969	255.6688995361328	0.000454634428024292	9	006
521	423.1115417480469	206.20669555664062	0.9999997615814209	420.8231506347656	250.97994995117188	0.9998366832733154	646.0507202148438	210.724853515625	0.0006344318389892578	423.2861022949219	253.01231384277344	0.0003446340560913086	9	006
522	423.6348876953125	203.4903564453125	0.9999998807907104	417.728759765625	250.90234375	0.9888409972190857	420.881591796875	247.7052001953125	0.0004919469356536865	421.48736572265625	252.8358612060547	0.00029024481773376465	9	006
523	424.6112976074219	201.8505096435547	0.9999998807907104	419.9005432128906	251.55728149414062	1.0	423.11865234375	248.11474609375	0.0003923773765563965	421.60479736328125	253.75094604492188	0.000245511531829834	9	006
524	423.5915222167969	206.66119384765625	0.9999804496765137	418.7882995605469	240.24867248535156	0.9999995827674866	647.4296875	209.9795684814453	0.0008625686168670654	416.05242919921875	241.70225524902344	0.0001964569091796875	9	006
525	423.16717529296875	204.5455322265625	0.9999955892562866	422.7929382324219	211.3566131591797	0.005219936370849609	426.1396789550781	236.43157958984375	0.0007902681827545166	425.3736572265625	212.12030029296875	0.0005832314491271973	9	006
526	420.45947265625	209.12509155273438	0.9999997615814209	425.2936706542969	209.83392333984375	0.00014796853065490723	648.6057739257812	189.8589324951172	0.0003763139247894287	408.8589782714844	214.21653747558594	7.444620132446289e-5	9	006
527	417.13055419921875	206.80645751953125	1.0	3.3636250495910645	102.92539978027344	0.00012451410293579102	646.5156860351562	208.328125	0.0007419884204864502	423.8681640625	213.2022705078125	3.8236379623413086e-5	9	006
528	414.6378479003906	206.51416015625	1.0	425.814453125	205.53408813476562	0.0001456141471862793	648.2859497070312	190.98744201660156	0.00048151612281799316	409.9985656738281	198.22567749023438	6.592273712158203e-5	9	006
529	413.8780212402344	207.40158081054688	1.0	426.0675964355469	205.85231018066406	0.00023680925369262695	419.1719665527344	206.87652587890625	8.282065391540527e-5	394.5939025878906	217.01776123046875	2.92360782623291e-5	9	006
530	412.56109619140625	208.25146484375	1.0	424.6157531738281	206.46603393554688	0.0002837181091308594	645.9290161132812	207.76284790039062	0.0003470480442047119	394.7784729003906	216.82659912109375	5.7637691497802734e-5	9	006
531	413.75067138671875	207.76315307617188	1.0	424.9229431152344	206.22030639648438	0.00035262107849121094	418.527099609375	207.54537963867188	0.00019532442092895508	394.6172180175781	216.0945587158203	7.560849189758301e-5	9	006
532	413.9759521484375	207.78195190429688	1.0	484.3946228027344	71.48332214355469	0.2275121808052063	647.3080444335938	189.7347869873047	0.00013318657875061035	394.97515869140625	207.91616821289062	3.7729740142822266e-5	9	006
533	415.2686462402344	206.305419921875	0.9999997615814209	485.5377197265625	71.26302337646484	0.0030868053436279297	645.5908813476562	209.54495239257812	0.0002632439136505127	409.5279235839844	212.31141662597656	9.703636169433594e-5	9	006
534	416.7173767089844	207.14239501953125	0.9999993443489075	2.8865551948547363	102.96994018554688	0.00019985437393188477	417.6883544921875	207.4715118408203	0.0002650618553161621	409.5494079589844	212.47300720214844	0.00013998150825500488	9	006
535	416.2353515625	206.38218688964844	0.9999927282333374	415.34613037109375	207.64309692382812	0.00023373961448669434	416.60736083984375	205.9913330078125	0.00048616528511047363	410.0555419921875	211.25503540039062	0.0001621842384338379	9	006
536	417.680908203125	205.576171875	1.0	409.1711120605469	208.5390167236328	0.00017133355140686035	648.0804443359375	188.9196014404297	0.0013474822044372559	408.9114990234375	213.13912963867188	0.00025093555450439453	9	006
537	418.41949462890625	205.97885131835938	0.9999990463256836	417.50311279296875	207.116943359375	0.00018107891082763672	419.5753479003906	205.67918395996094	0.0003133416175842285	409.7908935546875	211.47315979003906	0.00014296174049377441	9	006
538	417.9793395996094	205.50216674804688	1.0	642.3944091796875	243.1238555908203	0.0001970529556274414	643.570068359375	237.4138641357422	0.00031247735023498535	409.3693542480469	211.94874572753906	8.589029312133789e-5	9	006
539	419.1668701171875	206.04376220703125	0.9999572038650513	3.857785701751709	115.08131408691406	0.00012597441673278809	419.9654235839844	205.06961059570312	0.00010797381401062012	409.47265625	212.67861938476562	3.293156623840332e-5	9	006
540	420.3464050292969	206.31320190429688	0.9999999403953552	485.0600891113281	67.92887878417969	0.39492636919021606	649.3870849609375	164.98269653320312	0.0002866983413696289	410.02081298828125	213.02630615234375	0.00010311603546142578	9	006
541	421.0288391113281	206.3170166015625	0.9999889731407166	483.79180908203125	69.28358459472656	0.5456314086914062	646.3531494140625	208.80035400390625	0.0009304583072662354	422.696533203125	197.80654907226562	6.115436553955078e-5	9	006
542	419.44561767578125	228.67381286621094	1.0	432.5906677246094	194.492431640625	0.008860230445861816	648.6775512695312	189.3721160888672	0.0002868473529815674	420.25042724609375	238.36764526367188	6.371736526489258e-5	9	006
543	415.2506103515625	236.95367431640625	1.0	439.3441467285156	188.72898864746094	0.999376118183136	646.0023193359375	210.61428833007812	0.0003323853015899658	435.88397216796875	182.42120361328125	0.00023290514945983887	9	006
544	436.1187744140625	193.33544921875	1.0	416.0262451171875	252.12002563476562	0.013341814279556274	646.26904296875	206.93971252441406	0.000570833683013916	410.7418212890625	256.0584716796875	0.00014716386795043945	9	006
545	406.5045471191406	260.4119873046875	1.0	438.9419250488281	192.15542602539062	1.0	412.6239318847656	260.7738037109375	0.0002446472644805908	436.448486328125	194.83551025390625	7.039308547973633e-5	9	006
546	404.95037841796875	275.1807556152344	1.0	483.2492980957031	68.39746856689453	0.9999998807907104	647.92333984375	173.40145874023438	0.000374525785446167	426.90997314453125	200.83399963378906	8.544325828552246e-5	9	006
547	403.1244201660156	289.6153869628906	1.0	428.28094482421875	209.56539916992188	1.0	398.2434997558594	284.05072021484375	0.00018453598022460938	394.3026123046875	279.33038330078125	0.0002480149269104004	9	006
548	401.9771728515625	299.6073913574219	1.0	423.4538879394531	223.76995849609375	1.0	647.23828125	208.65516662597656	0.0013281404972076416	394.79241943359375	305.0085144042969	0.00024771690368652344	9	006
549	403.50567626953125	307.2350158691406	1.0	417.8813171386719	232.52737426757812	1.0	647.5324096679688	210.81419372558594	0.0007947385311126709	415.41278076171875	228.99456787109375	7.981061935424805e-5	9	006
550	404.9044189453125	315.848388671875	1.0	415.7192687988281	238.1204071044922	1.0	648.7750244140625	141.8511505126953	0.00016921758651733398	412.641357421875	239.12486267089844	0.0002542734146118164	9	006
