# Supplementary material for: An automated feeding system for the African killifish reveals the impact of diet on lifespan and allows scalable assessment of associative learning
Source: eLife. 2022 Nov 10;11:e69008. doi: 10.7554/eLife.69008 (PMC9788828; doi:10.7554/eLife.69008)
Supplement: Figure 6—source data 2. [file elife-69008-fig6-data2.zip › Training Trajectories/t2_REC021DLC_resnet50_TrainAllTheThingsJun28shuffle1_1030000.csv]

bodyparts_coords	fishhead_x	fishhead_y	fishhead_likelihood	fishtail_x	fishtail_y	fishtail_likelihood	redlight_x	redlight_y	redlight_likelihood	fooddrop_x	fooddrop_y	fooddrop_likelihood	fishnum	recordingnum
0	133.03277587890625	341.27984619140625	0.9999997615814209	182.00735473632812	291.93017578125	1.0	185.01918029785156	292.67901611328125	6.264448165893555e-5	176.8074493408203	292.0753173828125	3.7044286727905273e-5	2	021
1	131.29322814941406	341.2522888183594	0.9977738857269287	178.28993225097656	287.567626953125	1.0	180.2473602294922	286.2700500488281	0.0003801286220550537	178.21311950683594	290.474365234375	0.0003101229667663574	2	021
2	128.61131286621094	345.4862060546875	0.9999998807907104	130.90975952148438	350.4855041503906	1.755356788635254e-5	133.61465454101562	347.3075256347656	1.5348196029663086e-5	122.00048065185547	333.7892761230469	1.1175870895385742e-5	2	021
3	126.35883331298828	345.7562255859375	1.0	158.4152374267578	300.2149353027344	0.9999997615814209	163.03970336914062	298.9159851074219	0.0006074905395507812	158.34817504882812	303.5346374511719	0.0001914501190185547	2	021
4	124.0785903930664	350.8296813964844	0.13696005940437317	150.4296417236328	310.9117736816406	1.2785196304321289e-5	644.0994873046875	52.666778564453125	1.1920928955078125e-6	169.93658447265625	6.653697967529297	2.0563602447509766e-6	2	021
5	122.43798828125	355.4538879394531	0.9839465022087097	4.862907886505127	479.468017578125	1.2248754501342773e-5	125.2264175415039	358.0973205566406	5.543231964111328e-6	112.08019256591797	361.5241394042969	2.2649765014648438e-6	2	021
6	123.03084564208984	353.8883972167969	0.9947405457496643	149.1728515625	301.0187072753906	0.1925475299358368	150.83702087402344	299.45855712890625	0.0017209351062774658	150.86045837402344	296.51470947265625	0.00012603402137756348	2	021
7	136.28082275390625	309.3984680175781	1.2129545211791992e-5	135.23495483398438	309.07843017578125	1.5407800674438477e-5	141.13729858398438	310.4693298339844	1.1920928955078125e-6	186.4330291748047	6.005443572998047	3.069639205932617e-6	2	021
8	109.2154769897461	358.0492858886719	3.4928321838378906e-5	113.28958129882812	358.2702331542969	9.179115295410156e-6	648.62939453125	33.58357238769531	1.2516975402832031e-6	155.77613830566406	7.536852836608887	1.519918441772461e-6	2	021
9	106.31454467773438	361.2908020019531	0.9535036087036133	165.9709930419922	304.51605224609375	1.0	168.88462829589844	303.26141357421875	0.00010728836059570312	160.09388732910156	305.29180908203125	6.0051679611206055e-5	2	021
10	2.7416272163391113	481.9260559082031	3.546476364135742e-6	5.38602352142334	478.2674255371094	1.1026859283447266e-6	647.4894409179688	33.41487121582031	8.344650268554688e-7	172.1392822265625	6.210265636444092	9.834766387939453e-7	2	021
11	100.28082275390625	354.89337158203125	0.999834418296814	152.6441650390625	292.9537353515625	0.2587694823741913	155.11427307128906	293.9367980957031	4.011392593383789e-5	155.5131378173828	290.07861328125	2.8848648071289062e-5	2	021
12	99.33028411865234	347.2064208984375	1.0	171.02639770507812	279.9302978515625	1.0	176.752685546875	277.6171875	0.0001227259635925293	90.56071472167969	339.50836181640625	8.910894393920898e-5	2	021
13	99.95260620117188	351.6507568359375	1.0	172.41502380371094	267.4487609863281	1.0	177.06369018554688	267.31781005859375	0.00036334991455078125	176.3412628173828	267.1396179199219	0.00018322467803955078	2	021
14	99.97679138183594	355.9134216308594	0.0018703043460845947	170.89389038085938	267.3487243652344	1.0	176.63560485839844	266.4700927734375	0.0004355013370513916	172.3025360107422	267.9489440917969	0.0004602968692779541	2	021
15	176.9349822998047	261.0666809082031	0.001627892255783081	167.81903076171875	264.9788818359375	1.0	170.59739685058594	266.7481384277344	0.000159531831741333	168.87257385253906	267.4677429199219	0.000399857759475708	2	021
16	99.3639907836914	350.0438232421875	0.999998927116394	161.42999267578125	266.17962646484375	1.0	165.17111206054688	263.6238098144531	0.00014126300811767578	159.5941619873047	269.4593811035156	0.0001456737518310547	2	021
17	96.13624572753906	343.3239440917969	0.8146913051605225	159.4108123779297	268.2001037597656	1.0	162.51255798339844	268.3274230957031	0.00049552321434021	160.7137451171875	268.1301574707031	0.00022655725479125977	2	021
18	163.12826538085938	274.8497314453125	0.0013858973979949951	160.17654418945312	276.45623779296875	0.9999998807907104	163.5525665283203	273.5884704589844	0.00013309717178344727	98.91879272460938	333.0444641113281	0.00011608004570007324	2	021
19	173.27334594726562	281.03265380859375	0.9999982714653015	177.36988830566406	280.6818542480469	0.3573705554008484	171.31785583496094	284.1871337890625	0.0005502700805664062	169.65464782714844	288.1278381347656	0.00014787912368774414	2	021
20	178.49258422851562	278.23077392578125	0.0015749037265777588	183.01394653320312	274.3746643066406	1.0	183.95530700683594	273.0186767578125	0.00020870566368103027	189.5069580078125	275.53076171875	0.00012347102165222168	2	021
21	199.20252990722656	265.07281494140625	0.0009007751941680908	194.3356170654297	269.4981384277344	1.0	196.88427734375	268.38238525390625	0.00044527649879455566	195.03656005859375	271.1754150390625	0.0006204545497894287	2	021
22	169.98719787597656	293.37005615234375	0.0001360774040222168	190.99896240234375	272.5600891113281	0.0027136802673339844	650.8330688476562	146.99655151367188	1.9669532775878906e-6	202.91189575195312	6.900619029998779	7.450580596923828e-7	2	021
23	196.8441619873047	311.3608093261719	5.632638931274414e-6	196.61602783203125	311.01654052734375	0.009410291910171509	195.26806640625	309.6466064453125	1.6987323760986328e-6	170.43199157714844	6.112031936645508	4.082918167114258e-6	2	021
24	178.31309509277344	309.19366455078125	4.9740076065063477e-5	182.16160583496094	306.4647521972656	0.999998927116394	181.4298553466797	309.2010192871094	8.249282836914062e-5	177.13136291503906	309.8182373046875	0.0003428161144256592	2	021
25	2.4539904594421387	481.23370361328125	1.0013580322265625e-5	5.437460422515869	478.0610046386719	7.033348083496094e-6	5.953080177307129	481.77081298828125	1.4603137969970703e-6	203.30274963378906	8.002246856689453	1.430511474609375e-6	2	021
26	82.1916732788086	229.86248779296875	0.00012752413749694824	78.53042602539062	232.04043579101562	0.1846870481967926	513.4132080078125	202.79302978515625	1.0	510.17449951171875	203.44688415527344	0.0017145872116088867	2	021
27	70.73206329345703	229.6012725830078	0.9999991655349731	513.6611328125	203.05995178222656	0.00014865398406982422	514.3770751953125	202.35984802246094	1.0	511.008544921875	203.52639770507812	0.000558316707611084	2	021
28	146.7533416748047	259.5345458984375	0.00459212064743042	147.2830047607422	258.8911437988281	0.6900032162666321	514.0464477539062	202.51858520507812	1.0	510.3031921386719	203.47454833984375	0.0005576908588409424	2	021
29	66.74626159667969	202.91246032714844	1.0	516.27685546875	205.3789825439453	0.0001291036605834961	514.296875	202.46217346191406	1.0	511.06866455078125	203.3468780517578	0.0010513663291931152	2	021
30	66.65475463867188	197.7092742919922	1.0	149.06857299804688	236.1121368408203	1.0	513.5414428710938	202.89231872558594	1.0	510.146240234375	203.5439453125	0.0018695592880249023	2	021
31	68.20458221435547	195.0684814453125	1.0	163.8983612060547	238.7456817626953	1.0	513.8483276367188	202.12075805664062	1.0	163.79420471191406	240.25367736816406	0.0019304156303405762	2	021
32	68.55876922607422	194.8978271484375	1.0	168.92913818359375	234.469970703125	1.0	513.5650634765625	203.10232543945312	1.0	510.0875244140625	203.56393432617188	0.009079009294509888	2	021
33	69.03942108154297	196.57525634765625	1.0	170.4054718017578	224.52516174316406	1.0	514.4893798828125	203.63113403320312	1.0	510.9060974121094	204.3512420654297	0.0008829832077026367	2	021
34	68.97976684570312	195.86953735351562	1.0	167.89932250976562	208.63803100585938	0.0005392134189605713	514.1242065429688	202.35128784179688	1.0	510.65948486328125	203.40708923339844	0.000840991735458374	2	021
35	69.88854217529297	195.58438110351562	1.0	513.0702514648438	202.86599731445312	0.00024968385696411133	513.5134887695312	202.49195861816406	1.0	510.2005920410156	203.31240844726562	0.0016427934169769287	2	021
36	70.5209732055664	195.08175659179688	1.0	167.46255493164062	188.57363891601562	0.14402452111244202	514.5731811523438	203.03025817871094	1.0	511.1162109375	203.35781860351562	0.006600409746170044	2	021
37	70.91635131835938	194.46534729003906	1.0	169.7820587158203	181.4552764892578	0.2646262049674988	513.6840209960938	203.46240234375	1.0	510.2807312011719	204.0750732421875	0.0015285611152648926	2	021
38	70.63532257080078	194.45973205566406	1.0	170.05735778808594	182.2967529296875	0.4653846025466919	513.9512939453125	202.2063751220703	1.0	510.6868591308594	203.32598876953125	0.0010367929935455322	2	021
39	71.80338287353516	193.90826416015625	1.0	174.81002807617188	178.71397399902344	0.9999781847000122	514.158203125	202.86074829101562	1.0	510.846923828125	203.5938262939453	0.002074211835861206	2	021
40	71.81950378417969	193.88104248046875	1.0	175.4784698486328	179.47036743164062	0.9999996423721313	513.5725708007812	203.26779174804688	0.9999999403953552	510.1453552246094	203.69351196289062	0.0051923394203186035	2	021
41	71.19355010986328	193.18150329589844	1.0	177.6104278564453	180.4045867919922	1.0	514.0433349609375	203.28530883789062	1.0	510.53277587890625	203.88909912109375	0.0029807686805725098	2	021
42	71.01892852783203	193.49794006347656	1.0	183.71881103515625	176.12612915039062	0.9999998807907104	514.0004272460938	203.04273986816406	1.0	510.67352294921875	203.5603485107422	0.0022738277912139893	2	021
43	71.43962860107422	192.80767822265625	1.0	185.5518035888672	178.18551635742188	0.9999998807907104	513.8802490234375	203.83270263671875	1.0	510.4688720703125	204.64410400390625	0.0016204416751861572	2	021
44	71.212646484375	192.48617553710938	1.0	191.29725646972656	179.093994140625	1.0	513.2874145507812	203.19403076171875	1.0	509.9901123046875	204.22889709472656	0.004091441631317139	2	021
45	70.66018676757812	192.41839599609375	1.0	192.16317749023438	175.015380859375	1.0	514.5678100585938	203.33177185058594	1.0	511.45587158203125	203.8883056640625	0.00473475456237793	2	021
46	71.23249816894531	192.44178771972656	1.0	195.9665985107422	177.14349365234375	1.0	513.3654174804688	203.8731231689453	1.0	510.14044189453125	204.62786865234375	0.004517793655395508	2	021
47	70.78321838378906	192.83702087402344	1.0	198.88006591796875	181.93101501464844	1.0	513.9307861328125	203.03294372558594	1.0	510.4929504394531	203.6803436279297	0.00250321626663208	2	021
48	70.76165008544922	191.25433349609375	1.0	200.37100219726562	183.84011840820312	1.0	513.3138427734375	203.06886291503906	1.0	509.83880615234375	203.52696228027344	0.00412827730178833	2	021
49	70.4334945678711	191.4162139892578	1.0	199.98556518554688	186.33143615722656	1.0	513.5724487304688	202.86753845214844	1.0	510.0547790527344	203.29925537109375	0.0034249424934387207	2	021
50	70.48914337158203	190.40185546875	1.0	199.8271942138672	188.94142150878906	1.0	513.4506225585938	203.13311767578125	1.0	509.8988037109375	203.8330535888672	0.0018914639949798584	2	021
51	71.05522918701172	191.21734619140625	1.0	197.4343719482422	191.9098663330078	1.0	513.4991455078125	203.32191467285156	1.0	510.05572509765625	203.75360107421875	0.0027498602867126465	2	021
52	72.87691497802734	192.20599365234375	1.0	196.98147583007812	192.34774780273438	1.0	513.7780151367188	202.86846923828125	1.0	510.3476257324219	203.44076538085938	0.008689016103744507	2	021
53	79.76663208007812	194.8861083984375	1.0	198.76651000976562	188.05227661132812	1.0	513.9478759765625	202.61026000976562	1.0	512.345458984375	203.1216278076172	0.0015074610710144043	2	021
54	86.29656219482422	198.88482666015625	0.9999998807907104	179.55813598632812	175.89144897460938	0.999025821685791	514.2882690429688	203.25790405273438	1.0	510.52789306640625	203.84478759765625	0.0010519623756408691	2	021
55	88.48648071289062	203.4532470703125	1.0	180.3582000732422	171.894287109375	1.0	514.3875122070312	202.85067749023438	1.0	510.6510314941406	203.74388122558594	0.0005382001399993896	2	021
56	89.5244140625	204.69094848632812	0.9999998807907104	179.925048828125	168.9146728515625	0.9999996423721313	513.6685180664062	202.77822875976562	1.0	510.2769470214844	203.60072326660156	0.003907978534698486	2	021
57	91.38040161132812	207.7972869873047	0.9999995231628418	174.796630859375	164.18736267089844	0.9994934797286987	513.488525390625	202.97727966308594	1.0	510.02972412109375	203.80838012695312	0.0012342333793640137	2	021
58	95.54505157470703	208.9044647216797	0.999983549118042	177.2994842529297	156.65426635742188	1.0	514.0670776367188	202.94813537597656	1.0	510.8205261230469	203.76116943359375	0.0010299980640411377	2	021
59	512.120849609375	207.9416046142578	0.00013196468353271484	112.99807739257812	207.6305694580078	0.9798381924629211	513.4185791015625	202.1925811767578	1.0	510.13128662109375	203.1743927001953	0.0024117231369018555	2	021
60	512.6468505859375	208.17959594726562	0.00014638900756835938	113.3323745727539	210.61831665039062	0.9999834299087524	514.1519165039062	202.8655242919922	1.0	510.6583251953125	203.60340881347656	0.0010510087013244629	2	021
61	133.63470458984375	224.32383728027344	0.8943380117416382	132.2904052734375	224.70030212402344	0.03260016441345215	513.6500854492188	202.73220825195312	1.0	510.1484680175781	203.36077880859375	0.0033756494522094727	2	021
62	153.04847717285156	232.1782989501953	0.8023860454559326	150.48147583007812	234.51632690429688	0.1692860722541809	513.8985595703125	203.01219177246094	1.0	512.2869873046875	203.56455993652344	0.0013335347175598145	2	021
63	173.42755126953125	242.31495666503906	0.9959014654159546	173.9084930419922	242.8243865966797	0.8220824003219604	514.0523681640625	202.97276306152344	1.0	512.412109375	203.42221069335938	0.0011043250560760498	2	021
64	192.38531494140625	246.6567840576172	1.0	134.50306701660156	216.9508514404297	0.5394567847251892	513.7364501953125	203.05638122558594	1.0	510.4065856933594	203.6495361328125	0.0014021098613739014	2	021
65	209.92758178710938	256.4744873046875	1.0	131.8128662109375	210.25196838378906	0.9998272657394409	514.1640625	202.83078002929688	1.0	510.65789794921875	203.7692413330078	0.000561445951461792	2	021
66	225.96743774414062	261.1573486328125	1.0	133.09593200683594	210.6508331298828	0.5046865940093994	513.6838989257812	202.8540802001953	1.0	510.4900207519531	203.3350830078125	0.002247542142868042	2	021
67	245.16302490234375	266.9927673339844	1.0	164.0656280517578	238.05662536621094	0.007999122142791748	513.4921875	202.68385314941406	1.0	509.92608642578125	203.56155395507812	0.0005411803722381592	2	021
68	260.7746276855469	271.8060607910156	1.0	165.00369262695312	237.3937530517578	0.9999953508377075	514.048095703125	203.0692596435547	1.0	510.62646484375	203.53375244140625	0.0011864900588989258	2	021
69	283.811767578125	272.7911682128906	1.0	188.06105041503906	227.60479736328125	1.0	513.9281616210938	203.12205505371094	1.0	510.46417236328125	204.2104034423828	0.0006116330623626709	2	021
70	300.556640625	277.60302734375	1.0	195.48863220214844	244.36358642578125	1.0	513.8400268554688	203.02957153320312	1.0	512.3644409179688	203.27273559570312	0.0021566450595855713	2	021
71	318.2025451660156	278.708251953125	1.0	218.57958984375	238.91302490234375	1.0	514.1348876953125	202.7604522705078	1.0	512.3389282226562	203.3157958984375	0.0017956197261810303	2	021
72	334.1567077636719	280.87847900390625	1.0	231.06741333007812	242.24252319335938	0.9999864101409912	514.3073120117188	202.60675048828125	1.0	512.4647827148438	203.03814697265625	0.0007505118846893311	2	021
73	347.3890686035156	284.3434143066406	1.0	242.178466796875	260.9333190917969	1.0	513.5401000976562	203.37098693847656	1.0	510.2203369140625	204.04466247558594	0.0018052160739898682	2	021
74	357.56964111328125	284.0722351074219	1.0	250.85768127441406	261.447021484375	1.0	513.8077392578125	202.43894958496094	1.0	510.0350036621094	203.5350799560547	0.0005662441253662109	2	021
75	364.828125	287.7498474121094	1.0	260.9434814453125	254.30770874023438	1.0	513.7826538085938	203.2809600830078	1.0	510.19305419921875	203.89703369140625	0.001200348138809204	2	021
76	369.9446716308594	288.7228698730469	1.0	265.19769287109375	250.81448364257812	0.7620557546615601	514.1145629882812	202.921875	1.0	510.8426208496094	203.39096069335938	0.0019023120403289795	2	021
77	373.02197265625	289.0101623535156	1.0	277.47650146484375	253.47508239746094	1.0	513.5364379882812	202.81837463378906	1.0	509.88433837890625	203.56658935546875	0.0005670487880706787	2	021
78	376.5054016113281	292.6701354980469	1.0	285.0218811035156	256.0831298828125	1.0	514.0140380859375	202.73011779785156	1.0	512.2318115234375	203.2854461669922	0.0011935830116271973	2	021
79	380.4772644042969	293.6595153808594	1.0	291.2926330566406	251.80514526367188	1.0	514.0072021484375	202.96646118164062	1.0	510.5315856933594	203.7788543701172	0.0010442733764648438	2	021
80	381.3090515136719	293.46185302734375	1.0	298.04266357421875	246.50718688964844	1.0	513.6705932617188	202.9415740966797	1.0	510.4019470214844	203.75311279296875	0.0014456212520599365	2	021
81	382.5116271972656	293.88751220703125	1.0	296.8940734863281	244.06198120117188	0.999997615814209	514.4646606445312	202.84548950195312	1.0	512.7625732421875	203.2574005126953	0.0008568763732910156	2	021
82	383.84686279296875	295.1134033203125	1.0	310.26739501953125	240.4607391357422	0.9999994039535522	513.8466796875	203.19798278808594	1.0	510.4447326660156	203.77415466308594	0.0016058683395385742	2	021
83	384.0198974609375	295.6640930175781	1.0	320.4810791015625	241.3101806640625	1.0	514.259033203125	202.7723846435547	1.0	512.2392578125	203.2025909423828	0.0009226799011230469	2	021
84	385.9211120605469	295.74859619140625	1.0	318.7656555175781	237.690673828125	1.0	513.6270751953125	202.41783142089844	1.0	510.3876647949219	203.17959594726562	0.0010924935340881348	2	021
85	387.88031005859375	296.7116394042969	1.0	320.3656005859375	234.2990264892578	1.0	513.8833618164062	202.33206176757812	1.0	512.051025390625	202.7037353515625	0.0008280277252197266	2	021
86	386.6773986816406	296.8260803222656	1.0	326.30950927734375	232.41688537597656	1.0	514.2933959960938	203.1287841796875	1.0	512.5643920898438	203.41519165039062	0.0016706287860870361	2	021
87	387.178466796875	297.22332763671875	1.0	330.7330627441406	230.16664123535156	0.9999998807907104	513.5426635742188	202.3663787841797	1.0	510.5099792480469	203.22254943847656	0.0015969276428222656	2	021
88	387.8489074707031	298.4292907714844	1.0	332.97772216796875	231.42726135253906	1.0	514.2210083007812	202.4137420654297	1.0	512.7799682617188	202.68829345703125	0.000803828239440918	2	021
89	388.423828125	298.5762634277344	1.0	336.91436767578125	231.32916259765625	1.0	513.955810546875	202.76611328125	1.0	512.3363037109375	202.8275146484375	0.0015048384666442871	2	021
90	388.9947509765625	300.1544494628906	1.0	338.4206237792969	229.23391723632812	0.9999991655349731	513.939697265625	203.4237823486328	1.0	511.6942138671875	203.73623657226562	0.0009192824363708496	2	021
91	389.3505554199219	299.27972412109375	1.0	340.29840087890625	228.31886291503906	0.9999996423721313	514.2764282226562	203.08807373046875	1.0	512.2587280273438	203.52853393554688	0.0015571415424346924	2	021
92	389.5864562988281	300.9246826171875	0.9999999403953552	345.3224792480469	228.5243377685547	0.9999972581863403	514.4223022460938	202.48634338378906	1.0	512.6959228515625	202.71176147460938	0.0008917748928070068	2	021
93	391.0680847167969	300.66668701171875	1.0	346.3004455566406	225.7526397705078	0.9998337030410767	514.2316284179688	202.8966064453125	1.0	512.4032592773438	203.16331481933594	0.001008749008178711	2	021
94	390.953125	301.0575866699219	0.9999998807907104	357.4475402832031	229.13238525390625	0.9998990893363953	514.0945434570312	202.8855438232422	1.0	510.4522705078125	203.88699340820312	0.0005518496036529541	2	021
95	393.14166259765625	300.2243957519531	0.9999778270721436	355.62469482421875	227.38504028320312	0.9977982044219971	514.19580078125	203.29554748535156	1.0	512.131591796875	203.68162536621094	0.0007380545139312744	2	021
96	393.3663024902344	302.7492370605469	0.9999915957450867	353.7176818847656	223.5709228515625	0.9999957084655762	514.060546875	202.70700073242188	1.0	512.523681640625	203.13360595703125	0.0008435249328613281	2	021
97	394.6698913574219	302.4836730957031	0.99016273021698	355.0796203613281	225.86407470703125	1.0	513.8709106445312	202.75906372070312	1.0	510.7124328613281	203.58709716796875	0.0014345049858093262	2	021
98	396.2849426269531	302.74200439453125	0.6651430130004883	354.70281982421875	225.3604278564453	1.0	513.7504272460938	202.81753540039062	1.0	512.4520263671875	203.14369201660156	0.0010967552661895752	2	021
99	403.593017578125	308.9029846191406	0.006507068872451782	359.9191589355469	230.23019409179688	0.9999998807907104	514.2274780273438	203.106201171875	1.0	512.5213623046875	203.647705078125	0.0007295608520507812	2	021
100	405.5599365234375	305.3844909667969	0.9999988079071045	358.5250549316406	225.78292846679688	1.0	514.1053466796875	202.35418701171875	1.0	511.0146789550781	203.39300537109375	0.001207590103149414	2	021
101	407.16204833984375	306.09613037109375	1.0	353.57476806640625	223.58245849609375	1.0	514.33349609375	202.9837188720703	1.0	510.7666320800781	203.6846466064453	0.0007734298706054688	2	021
102	410.7740478515625	305.71600341796875	0.9999574422836304	348.3990173339844	224.80911254882812	1.0	514.1717529296875	202.63870239257812	1.0	512.245361328125	203.18702697753906	0.00046712160110473633	2	021
103	426.8214416503906	295.8032531738281	1.0	423.6173400878906	296.7508544921875	0.0020186901092529297	513.9395141601562	202.5970001220703	1.0	510.34588623046875	203.59664916992188	0.0005799829959869385	2	021
104	438.3346252441406	291.8146057128906	1.0	354.5647277832031	251.8683624267578	0.005667984485626221	514.03125	202.8907470703125	1.0	510.775390625	203.73587036132812	0.0008196532726287842	2	021
105	449.5356140136719	274.0770263671875	1.0	374.05596923828125	260.57012939453125	0.9971813559532166	514.2839965820312	202.61233520507812	1.0	512.400634765625	203.0771484375	0.0006775557994842529	2	021
106	462.7957763671875	267.13525390625	0.9996491074562073	516.0641479492188	205.43646240234375	0.00014695525169372559	514.2676391601562	202.4885711669922	1.0	512.3695678710938	202.8551788330078	0.0008351802825927734	2	021
107	466.60870361328125	253.95590209960938	0.9994975328445435	516.1180419921875	205.57608032226562	9.050965309143066e-5	514.2904052734375	202.61807250976562	1.0	510.6539001464844	203.78086853027344	0.00036844611167907715	2	021
108	466.792724609375	241.40289306640625	1.0	468.23406982421875	244.2818603515625	0.0007108747959136963	513.9479370117188	202.52685546875	1.0	509.8671875	203.63784790039062	0.0008569657802581787	2	021
109	511.48602294921875	208.24696350097656	0.00015795230865478516	511.4826354980469	203.55905151367188	0.00016885995864868164	513.1256713867188	202.51885986328125	1.0	508.92449951171875	203.46888732910156	0.0005495548248291016	2	021
110	511.96649169921875	208.5254669189453	0.0002924203872680664	512.7449951171875	204.010986328125	0.0003115832805633545	513.339111328125	203.04212951660156	1.0	509.88165283203125	203.0794677734375	0.0011146068572998047	2	021
111	434.93402099609375	197.55181884765625	0.9983311891555786	435.0972595214844	199.96768188476562	0.1153055727481842	513.0931396484375	202.96034240722656	1.0	509.47119140625	203.21961975097656	0.0009530484676361084	2	021
112	436.0808410644531	191.52493286132812	0.9999994039535522	435.4581604003906	194.3988800048828	0.00015082955360412598	513.016845703125	203.2587890625	1.0	509.1918640136719	203.61715698242188	0.0007715225219726562	2	021
113	433.7510070800781	183.99095153808594	0.9999980926513672	511.4181823730469	203.48284912109375	0.00014930963516235352	513.9951782226562	202.04620361328125	1.0	510.17071533203125	203.4287567138672	0.0007566213607788086	2	021
114	428.1841125488281	176.02239990234375	0.9999986886978149	418.2066345214844	258.8351135253906	0.9953230023384094	513.7506713867188	203.5957489013672	1.0	510.04779052734375	204.41026306152344	0.0008804500102996826	2	021
115	425.3268127441406	163.6416778564453	0.999659538269043	423.1733703613281	164.50465393066406	0.0009674429893493652	513.6997680664062	202.40626525878906	1.0	510.6365966796875	203.81979370117188	0.001171201467514038	2	021
116	434.5190124511719	148.34133911132812	1.0	421.8394470214844	231.904296875	0.0342765748500824	513.253662109375	203.4606475830078	1.0	510.12799072265625	204.43783569335938	0.0029000043869018555	2	021
117	515.5787963867188	205.40969848632812	6.708502769470215e-5	514.8011474609375	205.3278045654297	0.0001163780689239502	513.8009643554688	202.63446044921875	1.0	510.1657409667969	203.502197265625	0.0005041062831878662	2	021
118	476.11224365234375	180.43299865722656	0.06103268265724182	426.6427307128906	124.28083801269531	0.9999459981918335	514.1859741210938	203.5066375732422	1.0	509.72802734375	203.94627380371094	0.0007929205894470215	2	021
119	515.9212646484375	209.3103790283203	0.00019305944442749023	511.1107177734375	203.8068389892578	0.0002689957618713379	514.05859375	203.20884704589844	0.9999999403953552	512.1514282226562	203.2126007080078	0.001249939203262329	2	021
120	437.90509033203125	226.9949951171875	0.994225025177002	514.9149780273438	206.46493530273438	0.00014507770538330078	513.2869262695312	203.62786865234375	1.0	509.82177734375	204.34336853027344	0.0010557472705841064	2	021
121	430.03997802734375	246.6630401611328	0.9999856948852539	431.9603576660156	247.06227111816406	0.0001558065414428711	512.9678344726562	204.1331024169922	1.0	509.3397216796875	204.69888305664062	0.0009270906448364258	2	021
122	433.71624755859375	264.22930908203125	0.9993083477020264	514.3031005859375	205.98756408691406	0.00010928511619567871	512.7592163085938	203.4227294921875	1.0	509.5493469238281	204.28173828125	0.001129150390625	2	021
123	436.6423034667969	285.896728515625	0.9999940395355225	512.9881591796875	209.44839477539062	0.0002726316452026367	512.6314697265625	203.77655029296875	1.0	510.1734619140625	204.60000610351562	0.002980530261993408	2	021
124	447.4621887207031	312.261474609375	0.014337867498397827	420.2916564941406	191.83963012695312	1.0	512.510009765625	203.55450439453125	1.0	509.3318786621094	204.19992065429688	0.003395766019821167	2	021
125	512.3518676757812	208.3943634033203	0.0001824796199798584	513.0751953125	203.33128356933594	0.0003381967544555664	513.9249877929688	203.02389526367188	1.0	510.64056396484375	203.34144592285156	0.0012909770011901855	2	021
126	512.5550537109375	207.75038146972656	0.00028055906295776367	514.90771484375	207.422119140625	0.0005748271942138672	514.1635131835938	202.57839965820312	1.0	512.3876953125	202.9449462890625	0.002604871988296509	2	021
127	516.1510009765625	205.71095275878906	9.587407112121582e-5	516.1143798828125	205.22882080078125	0.00019371509552001953	514.64013671875	202.48968505859375	1.0	512.7271728515625	202.66403198242188	0.000804603099822998	2	021
128	515.6671752929688	205.7348175048828	6.395578384399414e-5	515.4900512695312	205.5482635498047	0.00010854005813598633	514.1388549804688	202.72340393066406	1.0	511.65850830078125	203.0545196533203	0.000403672456741333	2	021
129	515.66259765625	209.27296447753906	0.00012895464897155762	512.0579223632812	204.03602600097656	0.00022614002227783203	513.3995971679688	203.02244567871094	1.0	510.108154296875	203.1729736328125	0.0015874207019805908	2	021
130	515.9064331054688	209.6847686767578	0.000132828950881958	515.7488403320312	206.47256469726562	0.0001590251922607422	514.1672973632812	203.60006713867188	1.0	511.8097229003906	203.84405517578125	0.0007292628288269043	2	021
131	515.9910888671875	209.33665466308594	0.00010421872138977051	515.477294921875	205.63107299804688	0.00016871094703674316	513.7109375	202.94451904296875	1.0	511.71844482421875	202.96884155273438	0.000989377498626709	2	021
132	515.6304931640625	205.70213317871094	6.22868537902832e-5	515.5945434570312	205.0202178955078	0.00014016032218933105	514.0743408203125	202.20021057128906	1.0	512.17919921875	202.5989990234375	0.000660628080368042	2	021
133	453.09326171875	243.01483154296875	0.9999997019767761	452.04833984375	244.95217895507812	0.00024631619453430176	513.7789306640625	202.3035125732422	1.0	511.99371337890625	202.70297241210938	0.0009314119815826416	2	021
134	456.0658874511719	226.837158203125	0.9718188047409058	515.4275512695312	206.6410675048828	0.00011846423149108887	513.3679809570312	203.3369140625	1.0	511.4518127441406	203.9367218017578	0.0005729496479034424	2	021
135	515.6700439453125	209.61880493164062	0.00017157196998596191	512.1021728515625	203.7541961669922	0.00023061037063598633	512.8818969726562	203.29798889160156	1.0	511.3689880371094	203.42095947265625	0.0013077259063720703	2	021
136	455.42132568359375	206.8375701904297	0.99952232837677	515.3421020507812	205.5416717529297	0.00019073486328125	513.6668090820312	202.92466735839844	1.0	511.4046630859375	203.2354736328125	0.0011405348777770996	2	021
137	454.6363220214844	197.28399658203125	0.5050724744796753	514.4771728515625	208.83621215820312	0.00038051605224609375	513.4735107421875	203.4971160888672	1.0	509.838134765625	203.5161590576172	0.0008402466773986816	2	021
138	465.9305419921875	182.1480255126953	0.024470359086990356	514.4984741210938	208.3727264404297	0.0005204677581787109	514.122802734375	203.85906982421875	0.9999999403953552	510.2357177734375	203.0943145751953	0.0009459853172302246	2	021
139	511.67816162109375	205.49459838867188	0.0038142502307891846	515.05322265625	208.27178955078125	0.0008381903171539307	513.64111328125	203.25157165527344	0.9999997615814209	511.5411071777344	203.30401611328125	0.0004963576793670654	2	021
140	515.9215698242188	207.2564697265625	0.003718942403793335	514.1329345703125	205.43753051757812	0.0006901323795318604	513.3038330078125	203.58995056152344	0.9999996423721313	509.74151611328125	202.356689453125	0.0008365809917449951	2	021
141	439.0338439941406	127.21591186523438	0.0024028420448303223	435.9971923828125	126.51104736328125	0.9956142902374268	514.0284423828125	204.1935577392578	1.0	510.6756591796875	203.8872528076172	0.0010449588298797607	2	021
142	511.9807434082031	209.06607055664062	0.00016579031944274902	445.111083984375	194.9529266357422	0.0004291236400604248	513.6701049804688	203.22964477539062	1.0	510.3779296875	203.5102081298828	0.001541227102279663	2	021
143	512.2869873046875	209.35968017578125	0.001198798418045044	515.4397583007812	208.8820037841797	0.0007659196853637695	514.0427856445312	203.938232421875	0.9999998807907104	510.8595886230469	202.677978515625	0.001332789659500122	2	021
144	515.817626953125	209.59494018554688	0.0005022883415222168	510.72412109375	204.4105682373047	0.0007485449314117432	513.6849365234375	204.08619689941406	0.9999998807907104	510.8199768066406	203.17100524902344	0.002519965171813965	2	021
145	515.1751098632812	209.71343994140625	0.0012336969375610352	510.33148193359375	205.1941680908203	0.00048536062240600586	513.629150390625	204.10955810546875	0.9999997615814209	510.718505859375	203.08274841308594	0.0014785230159759521	2	021
146	515.2882080078125	209.84585571289062	0.0007173120975494385	514.6036987304688	208.85731506347656	0.0004779398441314697	513.3080444335938	203.98851013183594	0.9999998211860657	509.89605712890625	202.9690704345703	0.004424989223480225	2	021
147	516.3055419921875	207.25950622558594	0.03397449851036072	515.8060913085938	207.81777954101562	0.006868898868560791	513.4945068359375	202.87692260742188	0.9999734163284302	512.3173828125	204.89117431640625	0.004681676626205444	2	021
148	512.9208984375	207.73410034179688	0.002404540777206421	515.5770874023438	208.14901733398438	0.0006236135959625244	514.2731323242188	202.94741821289062	0.9999998807907104	514.1963500976562	204.1688995361328	0.0018214285373687744	2	021
149	511.6961669921875	207.4783935546875	0.0007252097129821777	512.2286376953125	202.04725646972656	0.00056418776512146	513.2932739257812	201.9062042236328	0.9999998807907104	509.69793701171875	201.99252319335938	0.0009197592735290527	2	021
150	426.4844055175781	187.5009002685547	0.994810938835144	513.9762573242188	208.4681396484375	0.0003102123737335205	513.16162109375	203.28302001953125	1.0	510.020263671875	202.1967315673828	0.0005235373973846436	2	021
151	451.4503479003906	46.62238311767578	0.6600996255874634	515.9088134765625	205.426513671875	0.0001500546932220459	513.9089965820312	202.31973266601562	1.0	511.85479736328125	202.86720275878906	0.0005149543285369873	2	021
152	512.2794799804688	207.66017150878906	0.002199113368988037	511.5815734863281	205.01171875	0.00034505128860473633	513.6796875	203.13650512695312	1.0	511.4570007324219	203.3570556640625	0.0006839931011199951	2	021
153	449.8339538574219	47.52326202392578	0.9452331066131592	514.9649658203125	205.82444763183594	0.00012028217315673828	512.8638916015625	203.28692626953125	1.0	510.69683837890625	203.15481567382812	0.00036594271659851074	2	021
154	516.579833984375	209.1471710205078	0.0001398921012878418	516.2749633789062	205.42787170410156	0.00022286176681518555	514.5370483398438	203.00494384765625	1.0	512.891357421875	203.1497344970703	0.0013243257999420166	2	021
155	512.2273559570312	207.70370483398438	0.0005103051662445068	510.701904296875	202.78099060058594	0.00029927492141723633	513.8637084960938	202.4483642578125	1.0	511.7758483886719	202.7110595703125	0.0005217492580413818	2	021
156	512.0859375	208.12901306152344	0.0002485513687133789	510.6429748535156	203.4176483154297	0.00018262863159179688	513.887451171875	202.9396514892578	1.0	509.9903869628906	203.36351013183594	0.0004221498966217041	2	021
157	516.3390502929688	205.4672393798828	0.00011533498764038086	516.0032958984375	204.91941833496094	0.00021639466285705566	515.0654296875	202.2061309814453	1.0	512.91748046875	202.52566528320312	0.0009051859378814697	2	021
158	515.3200073242188	206.19578552246094	0.00010940432548522949	515.3854370117188	205.63381958007812	0.0002238154411315918	513.5784301757812	202.94125366210938	1.0	511.87286376953125	203.29757690429688	0.0011311471462249756	2	021
159	512.1448974609375	208.4527130126953	0.000266343355178833	512.6900024414062	203.06826782226562	0.0006181299686431885	513.5059814453125	202.97901916503906	1.0	510.4036865234375	203.27392578125	0.0023708343505859375	2	021
160	515.4448852539062	209.08535766601562	0.0001119375228881836	513.3589477539062	208.79531860351562	0.00017338991165161133	512.8068237304688	202.98446655273438	1.0	509.1609802246094	203.51318359375	0.0013105571269989014	2	021
161	515.7736206054688	209.5429229736328	0.00012084841728210449	515.314697265625	205.93280029296875	0.00018408894538879395	513.4304809570312	203.5005340576172	1.0	511.3144836425781	203.60984802246094	0.0016975998878479004	2	021
162	515.6707763671875	209.51458740234375	0.00015467405319213867	512.247314453125	203.3492431640625	0.00033858418464660645	512.69189453125	202.73016357421875	1.0	509.9627380371094	203.22586059570312	0.006107211112976074	2	021
163	515.37060546875	205.68280029296875	0.00010135769844055176	515.1015625	205.46119689941406	0.0001881122589111328	513.33251953125	202.8744659423828	1.0	509.69012451171875	203.4997100830078	0.0008629858493804932	2	021
164	516.0545654296875	204.98342895507812	7.256865501403809e-5	515.4144897460938	204.5697784423828	0.0001289844512939453	514.1327514648438	201.7820587158203	1.0	512.2787475585938	202.01402282714844	0.00046768784523010254	2	021
165	512.4801025390625	207.83676147460938	0.00017067790031433105	513.0515747070312	202.37928771972656	0.0004093348979949951	513.5492553710938	202.1598358154297	1.0	510.72686767578125	202.3685302734375	0.00388529896736145	2	021
166	515.4949951171875	208.96542358398438	0.00010666251182556152	514.8334350585938	205.13473510742188	0.00023758411407470703	512.9527587890625	202.7632293701172	1.0	511.7749328613281	202.93948364257812	0.0021161437034606934	2	021
167	515.2106323242188	205.8730010986328	9.518861770629883e-5	514.9324340820312	205.43798828125	0.00017526745796203613	513.5469360351562	202.88858032226562	1.0	511.52459716796875	202.91018676757812	0.0007725954055786133	2	021
168	515.3631591796875	205.95846557617188	0.0001016855239868164	514.7032470703125	205.50286865234375	0.0002486109733581543	513.4364624023438	203.1278839111328	1.0	510.39251708984375	203.53253173828125	0.00105246901512146	2	021
169	515.5822143554688	206.1105499267578	6.601214408874512e-5	515.14599609375	206.02088928222656	0.0001232922077178955	513.7351684570312	203.3990478515625	1.0	510.3841857910156	203.7721405029297	0.0009229183197021484	2	021
170	515.5536499023438	205.64468383789062	7.659196853637695e-5	514.92626953125	205.66334533691406	0.00012379884719848633	513.5330200195312	202.828125	1.0	509.79583740234375	203.98236083984375	0.0004620850086212158	2	021
171	515.3660888671875	206.09791564941406	9.447336196899414e-5	515.0606079101562	205.36854553222656	0.00020059943199157715	513.5709228515625	202.87071228027344	1.0	511.6416931152344	203.01988220214844	0.0018688440322875977	2	021
172	515.0044555664062	206.65574645996094	0.00011023879051208496	514.8157348632812	205.71337890625	0.00028899312019348145	512.9342041015625	203.35638427734375	0.9999999403953552	511.3294677734375	203.50502014160156	0.0022915005683898926	2	021
173	515.3245239257812	205.83145141601562	7.399916648864746e-5	514.8936157226562	205.60870361328125	0.00014212727546691895	513.308837890625	202.58132934570312	1.0	511.5049743652344	203.04588317871094	0.00059470534324646	2	021
174	515.1395263671875	205.78738403320312	8.90493392944336e-5	514.5984497070312	204.45208740234375	0.00024148821830749512	513.4364013671875	202.17604064941406	1.0	511.69757080078125	202.38722229003906	0.0026432275772094727	2	021
175	515.1075439453125	206.27099609375	0.0001043081283569336	514.8448486328125	205.57321166992188	0.00025475025177001953	513.043212890625	202.87347412109375	1.0	511.6069641113281	203.30218505859375	0.0012732446193695068	2	021
176	514.7246704101562	206.64453125	6.884336471557617e-5	514.5409545898438	206.35903930664062	0.00011390447616577148	512.854736328125	203.49185180664062	1.0	509.293701171875	204.20120239257812	0.0008201301097869873	2	021
177	515.4417724609375	205.8287353515625	5.239248275756836e-5	515.0606079101562	205.97544860839844	8.19861888885498e-5	513.4598999023438	202.95654296875	1.0	509.37115478515625	203.74253845214844	0.0003936290740966797	2	021
178	515.4239501953125	206.69091796875	7.644295692443848e-5	515.1309814453125	206.19186401367188	0.0001767873764038086	513.0580444335938	203.90097045898438	1.0	509.6922912597656	204.2538299560547	0.0012467503547668457	2	021
179	453.3925476074219	159.685546875	0.00760263204574585	514.5995483398438	206.34970092773438	9.641051292419434e-5	512.5353393554688	203.9407501220703	1.0	509.14447021484375	204.5796356201172	0.0017897486686706543	2	021
180	453.9223327636719	147.88162231445312	0.999998152256012	509.9118347167969	204.31932067871094	0.00014954805374145508	513.0621337890625	203.62057495117188	1.0	509.80792236328125	204.36712646484375	0.0014529228210449219	2	021
181	457.3330383300781	132.05471801757812	0.02029484510421753	514.7312622070312	206.92648315429688	0.00010323524475097656	513.677978515625	204.08892822265625	1.0	510.414306640625	205.0124053955078	0.0012909173965454102	2	021
182	470.68914794921875	132.57595825195312	0.5871849060058594	512.7445068359375	203.01341247558594	0.00011691451072692871	513.5111083984375	202.5159149169922	1.0	510.5020446777344	203.09213256835938	0.001702338457107544	2	021
183	515.5592041015625	205.85362243652344	9.429454803466797e-5	514.7987670898438	206.02186584472656	0.00013720989227294922	513.876708984375	203.30931091308594	1.0	510.37750244140625	204.08937072753906	0.00073966383934021	2	021
184	515.763427734375	206.08836364746094	8.845329284667969e-5	515.3547973632812	206.21791076660156	0.0001195371150970459	514.0284423828125	203.65260314941406	1.0	511.4142761230469	203.50054931640625	0.0004127323627471924	2	021
185	515.6375732421875	206.24240112304688	7.539987564086914e-5	515.2791748046875	205.76927185058594	0.0001501142978668213	513.880126953125	203.41934204101562	1.0	511.8165283203125	203.29727172851562	0.0016380846500396729	2	021
186	515.3633422851562	205.5864715576172	8.249282836914062e-5	514.7617797851562	205.3096466064453	0.00014290213584899902	513.4743041992188	202.77374267578125	1.0	509.79742431640625	203.4825439453125	0.000773012638092041	2	021
187	511.87969970703125	208.93251037597656	9.629130363464355e-5	514.747314453125	206.01385498046875	0.00013566017150878906	513.5404052734375	203.54612731933594	1.0	510.1708679199219	204.00335693359375	0.0008921921253204346	2	021
188	512.2847900390625	208.50485229492188	0.0002849996089935303	513.1939697265625	204.35003662109375	0.00020077824592590332	513.7474975585938	202.82781982421875	0.9999998807907104	510.9309997558594	202.66676330566406	0.003585726022720337	2	021
189	455.39337158203125	225.49102783203125	0.005177795886993408	514.7603759765625	208.2631072998047	0.0003471076488494873	513.7421875	203.1151580810547	0.9999999403953552	510.7164611816406	203.36587524414062	0.0026746392250061035	2	021
190	511.7358703613281	209.88409423828125	0.0005894005298614502	511.8607177734375	207.04441833496094	0.000263899564743042	513.2667236328125	204.36846923828125	0.9999998807907104	510.02069091796875	203.4715118408203	0.002666294574737549	2	021
191	512.7462158203125	208.5450897216797	0.0002989768981933594	511.463134765625	204.5269012451172	0.00021398067474365234	514.6080322265625	203.68939208984375	0.9999999403953552	511.1748352050781	203.23585510253906	0.000593334436416626	2	021
192	451.52593994140625	211.64756774902344	0.9947021007537842	514.8445434570312	205.53091430664062	0.00014024972915649414	513.2969360351562	202.9091339111328	1.0	509.8800048828125	203.49317932128906	0.0005719363689422607	2	021
193	512.0499267578125	207.82769775390625	0.0005831420421600342	512.3202514648438	202.74624633789062	0.00025922060012817383	513.123291015625	202.71337890625	1.0	509.8387145996094	202.7637481689453	0.0012014806270599365	2	021
194	511.47039794921875	208.87351989746094	0.0012813210487365723	511.9916687011719	204.2179718017578	0.00048226118087768555	512.6895141601562	204.0032958984375	1.0	509.51422119140625	203.38262939453125	0.000886768102645874	2	021
195	511.66082763671875	208.71018981933594	0.00034868717193603516	512.3966064453125	203.87759399414062	0.00015094876289367676	513.0670776367188	203.33047485351562	1.0	509.6330871582031	203.619873046875	0.0008400380611419678	2	021
196	512.0068359375	207.89407348632812	0.0008690953254699707	514.3493041992188	208.2441864013672	0.00015816092491149902	513.3213500976562	202.90426635742188	1.0	510.6408996582031	203.0826873779297	0.0003803074359893799	2	021
197	511.9418029785156	207.7266845703125	0.0020629167556762695	515.4288940429688	204.54949951171875	0.00040453672409057617	512.8529663085938	202.85618591308594	0.9999998807907104	511.4020690917969	203.14418029785156	0.0007980763912200928	2	021
198	511.865234375	207.1446533203125	0.0012758374214172363	512.2007446289062	202.46517944335938	0.0002802610397338867	513.0496215820312	202.15431213378906	0.9999998807907104	510.761962890625	202.39993286132812	0.00047078728675842285	2	021
199	417.224365234375	176.28677368164062	0.35585466027259827	419.853515625	176.36351013183594	0.9999228119850159	513.88671875	202.75714111328125	1.0	512.154296875	202.86175537109375	0.0005530118942260742	2	021
200	372.3438415527344	306.552001953125	0.99843430519104	514.4636840820312	205.72686767578125	0.00013816356658935547	513.58740234375	203.40579223632812	1.0	509.8338928222656	203.7008514404297	0.0006400942802429199	2	021
201	391.8580322265625	322.1180725097656	0.9999997019767761	349.6445617675781	193.9603271484375	0.5377751588821411	513.4290161132812	202.92652893066406	1.0	510.13665771484375	203.22442626953125	0.0010953545570373535	2	021
202	409.1656494140625	333.4856872558594	1.0	349.7315979003906	213.0503692626953	0.9999993443489075	513.6176147460938	203.11587524414062	1.0	511.8241882324219	203.29864501953125	0.0005926787853240967	2	021
203	414.7539978027344	340.5343017578125	1.0	359.7216491699219	218.02639770507812	1.0	512.882080078125	203.67681884765625	1.0	509.3041687011719	203.69300842285156	0.0007153749465942383	2	021
204	424.5189514160156	340.5194396972656	1.0	380.6618347167969	227.27427673339844	0.9999999403953552	513.27880859375	203.20602416992188	1.0	509.4325866699219	203.61001586914062	0.0008842647075653076	2	021
205	433.9892272949219	342.77294921875	1.0	382.83697509765625	219.8162841796875	0.9999999403953552	512.934814453125	202.6587371826172	1.0	509.37115478515625	203.76473999023438	0.0007585883140563965	2	021
206	440.0281982421875	346.1778259277344	1.0	383.0796813964844	229.1176300048828	1.0	513.1786499023438	203.14036560058594	1.0	510.0390930175781	203.58543395996094	0.003096252679824829	2	021
207	511.99560546875	208.64674377441406	9.644031524658203e-5	512.8215942382812	203.8603973388672	0.0002518892288208008	513.2059936523438	202.4786834716797	1.0	510.1759948730469	203.29441833496094	0.003476947546005249	2	021
208	515.656005859375	206.186767578125	8.001923561096191e-5	515.4119262695312	205.09487915039062	0.00024259090423583984	513.671875	202.68414306640625	1.0	510.5341491699219	203.14883422851562	0.004384934902191162	2	021
209	515.3854370117188	205.74610900878906	7.95125961303711e-5	515.1950073242188	205.40863037109375	0.00013363361358642578	513.6152954101562	202.95846557617188	1.0	511.6027526855469	203.0380401611328	0.0007689595222473145	2	021
210	515.243896484375	206.2689208984375	9.357929229736328e-5	515.0567016601562	205.13323974609375	0.00022238492965698242	513.175048828125	203.16189575195312	1.0	509.7782897949219	203.58648681640625	0.002154409885406494	2	021
211	516.2857055664062	206.25360107421875	0.00018715858459472656	515.5808715820312	203.70584106445312	0.00022798776626586914	513.7122802734375	201.57704162597656	1.0	512.1499633789062	201.69056701660156	0.0008941292762756348	2	021
212	463.7997131347656	310.0616149902344	0.9996553659439087	463.7891845703125	310.7895202636719	0.0004017353057861328	513.962890625	203.83445739746094	1.0	512.5314331054688	203.79193115234375	0.003758162260055542	2	021
213	466.77166748046875	317.4410095214844	1.0	465.9001159667969	314.94757080078125	0.0002034902572631836	513.0693359375	202.78890991210938	1.0	509.5361328125	203.19393920898438	0.001238703727722168	2	021
214	465.9605712890625	313.8221130371094	1.0	472.2296447753906	311.3694763183594	0.00019934773445129395	513.4688110351562	203.35902404785156	1.0	509.9482421875	204.25254821777344	0.001210927963256836	2	021
215	467.9876403808594	312.4160461425781	1.0	370.0244140625	344.05963134765625	0.99369215965271	513.029052734375	202.0540771484375	1.0	510.4263610839844	202.9191436767578	0.0027952194213867188	2	021
216	468.71356201171875	304.5008850097656	1.0	367.54669189453125	337.04022216796875	0.9999984502792358	513.1121826171875	203.61114501953125	1.0	509.80267333984375	204.07366943359375	0.0021910667419433594	2	021
217	468.1271667480469	299.0113525390625	1.0	467.3143310546875	297.66937255859375	0.00021314620971679688	513.085693359375	202.4153594970703	1.0	511.4554748535156	202.50164794921875	0.0007820725440979004	2	021
218	467.8918762207031	295.9770812988281	1.0	515.15234375	205.1228485107422	0.00018653273582458496	513.6088256835938	202.46731567382812	1.0	512.0924072265625	202.87709045410156	0.0009878277778625488	2	021
219	467.6429138183594	293.423828125	1.0	515.72265625	205.66156005859375	0.00028184056282043457	513.9722900390625	203.215087890625	1.0	512.7577514648438	203.33767700195312	0.002737283706665039	2	021
220	468.5616760253906	290.438232421875	1.0	471.7732849121094	292.5784912109375	0.0002264082431793213	512.9159545898438	202.783935546875	1.0	511.3543395996094	203.04478454589844	0.0014417171478271484	2	021
221	466.0690612792969	286.7988586425781	1.0	515.8781127929688	205.80006408691406	0.00019985437393188477	514.1422729492188	203.15618896484375	1.0	512.2128295898438	203.31396484375	0.0012218356132507324	2	021
222	467.25933837890625	282.79949951171875	1.0	469.05157470703125	279.7462463378906	0.00046816468238830566	514.1090698242188	202.55523681640625	1.0	510.9461669921875	203.3765411376953	0.002196758985519409	2	021
223	468.541259765625	274.3885192871094	1.0	405.16839599609375	351.6784973144531	0.5001451969146729	513.4036865234375	202.48025512695312	1.0	512.1574096679688	202.8941650390625	0.001307368278503418	2	021
224	515.9693603515625	206.00265502929688	8.508563041687012e-5	516.0869140625	206.05184936523438	0.00012382864952087402	514.1251831054688	203.00518798828125	1.0	512.089599609375	203.4801483154297	0.0005181431770324707	2	021
225	461.51763916015625	243.6894073486328	1.0	455.9726867675781	244.38351440429688	0.00045627355575561523	513.93017578125	202.8072509765625	1.0	510.327392578125	203.52256774902344	0.000526130199432373	2	021
226	456.2682800292969	235.39698791503906	1.0	405.8443908691406	367.375	0.004885554313659668	513.8197631835938	202.3569793701172	1.0	509.8568115234375	203.2607421875	0.0007948875427246094	2	021
227	453.84783935546875	234.58653259277344	1.0	461.6474609375	235.32290649414062	0.00015920400619506836	514.3463134765625	202.19827270507812	1.0	512.114990234375	202.5079803466797	0.00038763880729675293	2	021
228	450.356201171875	230.48236083984375	1.0	399.9227600097656	355.7093505859375	0.026428669691085815	514.2532348632812	202.41192626953125	1.0	511.94903564453125	203.0388946533203	0.001003175973892212	2	021
229	449.5445556640625	229.56202697753906	1.0	515.1622314453125	205.90087890625	0.00017693638801574707	513.30029296875	203.27432250976562	1.0	509.8315124511719	203.87509155273438	0.0008225142955780029	2	021
230	451.3551025390625	227.97003173828125	1.0	388.85479736328125	352.60980224609375	0.16195163130760193	513.4672241210938	203.21726989746094	1.0	509.8245849609375	204.27259826660156	0.0010815262794494629	2	021
231	451.3141174316406	227.2241973876953	1.0	386.8377990722656	332.8786926269531	1.0	513.63720703125	202.43858337402344	1.0	509.977294921875	203.00442504882812	0.0009848177433013916	2	021
232	455.8181457519531	219.091796875	1.0	515.3671875	205.8089141845703	0.00011137127876281738	513.8158569335938	202.80982971191406	1.0	511.5986633300781	203.31983947753906	0.0006492435932159424	2	021
233	454.782958984375	208.22238159179688	1.0	401.7905578613281	307.6850280761719	0.00833997130393982	513.3197021484375	202.5302276611328	1.0	509.7962646484375	203.42941284179688	0.0004253387451171875	2	021
234	450.656982421875	199.08905029296875	1.0	514.9641723632812	205.69332885742188	0.0001512467861175537	512.8750610351562	203.21372985839844	1.0	509.4408874511719	203.96482849121094	0.0006012916564941406	2	021
235	439.74029541015625	195.9509735107422	1.0	438.37249755859375	197.7595672607422	0.0028065741062164307	512.6151123046875	202.77853393554688	1.0	508.9506530761719	203.67037963867188	0.0007722377777099609	2	021
236	433.4524230957031	197.67369079589844	1.0	399.7952880859375	280.7187194824219	0.00037148594856262207	513.1796875	203.0296173095703	1.0	509.76495361328125	203.542724609375	0.0014817118644714355	2	021
237	433.09234619140625	198.8535614013672	1.0	511.93988037109375	204.26722717285156	0.00013875961303710938	513.2676391601562	202.2595672607422	1.0	509.3473815917969	203.47276306152344	0.0005999505519866943	2	021
238	434.4427185058594	196.2438507080078	1.0	515.397216796875	205.52178955078125	0.0002091526985168457	512.8869018554688	202.49710083007812	1.0	509.21112060546875	203.41734313964844	0.000902026891708374	2	021
239	446.1112060546875	198.91818237304688	1.0	369.6957092285156	258.833984375	1.0	513.0279541015625	201.84420776367188	1.0	509.4453430175781	203.71910095214844	0.00048723816871643066	2	021
240	511.3083801269531	208.31019592285156	0.00025898218154907227	370.8812255859375	254.9933319091797	1.0	512.9986572265625	202.5421600341797	1.0	370.3859558105469	255.75637817382812	0.0005351006984710693	2	021
241	511.6667785644531	207.99818420410156	0.00018998980522155762	376.949951171875	251.4590301513672	1.0	513.28125	202.75450134277344	1.0	511.10186767578125	203.3553924560547	0.00032770633697509766	2	021
242	444.9083251953125	194.1504669189453	1.0	374.38897705078125	243.3861083984375	0.08239075541496277	513.118896484375	202.27947998046875	1.0	509.5016174316406	203.689208984375	0.0003719925880432129	2	021
243	445.8600158691406	196.09451293945312	1.0	373.79364013671875	231.33123779296875	1.0	513.8847045898438	201.98663330078125	1.0	511.87530517578125	202.95004272460938	0.00034549832344055176	2	021
244	446.4425354003906	200.53341674804688	1.0	442.0968322753906	204.41653442382812	0.0001163482666015625	513.4922485351562	202.2818603515625	1.0	511.5684509277344	203.17799377441406	0.00043213367462158203	2	021
245	442.70147705078125	205.37022399902344	0.9999869465827942	349.1149597167969	210.81622314453125	0.9304265975952148	513.3236694335938	202.6849822998047	1.0	511.43145751953125	203.16542053222656	0.0005308985710144043	2	021
246	444.9313659667969	204.03614807128906	1.0	343.4371643066406	208.6421356201172	0.9999998807907104	513.4188232421875	202.13587951660156	1.0	509.7100524902344	202.58737182617188	0.000495225191116333	2	021
247	444.20452880859375	205.46543884277344	1.0	342.694091796875	206.78628540039062	0.9999926090240479	513.9248046875	202.5264434814453	1.0	438.62060546875	196.53440856933594	0.000448077917098999	2	021
248	443.41046142578125	206.71958923339844	1.0	347.3492126464844	201.52517700195312	0.9999992847442627	513.1321411132812	202.57716369628906	1.0	511.2412414550781	203.4436798095703	0.0005417764186859131	2	021
249	440.4825744628906	205.49197387695312	1.0	339.3744201660156	205.8544158935547	0.9999996423721313	512.8987426757812	202.5479278564453	1.0	508.7892150878906	202.8869171142578	0.00047346949577331543	2	021
250	440.0091857910156	202.2262725830078	1.0	338.8955078125	213.39407348632812	1.0	513.1585693359375	202.71800231933594	1.0	509.5467224121094	203.31643676757812	0.000507652759552002	2	021
251	440.96856689453125	200.43621826171875	1.0	447.57806396484375	202.99888610839844	0.00011289119720458984	513.4838256835938	202.86895751953125	1.0	511.5263977050781	203.1728057861328	0.00030428171157836914	2	021
252	444.4892883300781	199.17599487304688	1.0	348.5286560058594	223.4563751220703	0.9997280836105347	513.484375	202.40911865234375	1.0	509.6612243652344	203.4721221923828	0.00032204389572143555	2	021
253	445.40081787109375	195.63629150390625	1.0	449.5132141113281	199.78598022460938	0.0002002120018005371	513.599609375	202.36376953125	1.0	511.8162841796875	202.93580627441406	0.0002480745315551758	2	021
254	441.95904541015625	193.47171020507812	1.0	356.5165710449219	250.9854278564453	1.0	513.0638427734375	203.072021484375	1.0	358.8153991699219	254.23175048828125	0.00047722458839416504	2	021
255	440.32855224609375	192.35842895507812	1.0	354.3216552734375	255.42652893066406	1.0	512.3348999023438	202.28074645996094	1.0	353.3991394042969	256.09942626953125	0.000638425350189209	2	021
256	443.7602233886719	191.92494201660156	1.0	354.227783203125	261.261962890625	1.0	513.1954345703125	202.48545837402344	1.0	509.39825439453125	203.69854736328125	0.00039693713188171387	2	021
257	440.4927978515625	192.17124938964844	1.0	352.9599914550781	265.0622863769531	1.0	513.6109008789062	202.6910400390625	1.0	509.4733581542969	204.07408142089844	0.0003243386745452881	2	021
258	439.6535949707031	192.32611083984375	1.0	353.0152893066406	270.49224853515625	1.0	513.48828125	202.69886779785156	1.0	353.4361267089844	270.82904052734375	0.0008971989154815674	2	021
259	438.48590087890625	193.0589141845703	1.0	352.30255126953125	273.4765319824219	1.0	513.300537109375	202.95968627929688	1.0	509.1591796875	203.67677307128906	0.00031939148902893066	2	021
260	439.1457824707031	194.31436157226562	1.0	348.29986572265625	275.224609375	1.0	513.1401977539062	201.9859619140625	1.0	509.36572265625	203.3794708251953	0.0004226863384246826	2	021
261	437.1639404296875	194.00979614257812	1.0	349.2275390625	272.2167053222656	1.0	513.3255004882812	202.40054321289062	1.0	509.1676330566406	203.5863800048828	0.0003369748592376709	2	021
262	438.80224609375	186.9212646484375	1.0	512.1766967773438	204.1498565673828	0.0001150667667388916	513.57177734375	202.75389099121094	1.0	509.32696533203125	203.97207641601562	0.00027745962142944336	2	021
263	438.2528381347656	174.11351013183594	1.0	372.56707763671875	257.26104736328125	0.9992632269859314	513.4732666015625	203.11680603027344	1.0	509.1037292480469	203.897216796875	0.00027441978454589844	2	021
264	437.31146240234375	164.85195922851562	1.0	386.0581359863281	261.28094482421875	1.0	513.4561157226562	202.55331420898438	1.0	509.4393005371094	204.35552978515625	0.00026670098304748535	2	021
265	434.846923828125	166.07667541503906	1.0	391.48516845703125	260.3485107421875	1.0	513.2186279296875	202.35169982910156	1.0	509.17132568359375	204.26467895507812	0.0002688467502593994	2	021
266	436.3788146972656	167.38662719726562	1.0	391.4033203125	262.7241516113281	1.0	513.58740234375	202.16639709472656	1.0	509.35400390625	203.46804809570312	0.0003345310688018799	2	021
267	439.2095642089844	169.2249298095703	1.0	387.6014099121094	259.4754638671875	1.0	513.8494873046875	202.38052368164062	1.0	510.1248474121094	204.27902221679688	0.0002561211585998535	2	021
268	437.6371154785156	170.750732421875	1.0	385.9759826660156	261.9029235839844	1.0	513.3948364257812	203.34132385253906	1.0	509.4276123046875	203.98773193359375	0.0004229545593261719	2	021
269	440.90179443359375	173.22645568847656	1.0	384.8233642578125	268.71820068359375	1.0	513.7222290039062	202.89698791503906	1.0	385.881103515625	268.8824157714844	0.0011736750602722168	2	021
270	437.2852478027344	175.17767333984375	1.0	384.4609680175781	272.06536865234375	1.0	513.5543823242188	203.08242797851562	1.0	385.14410400390625	271.9304504394531	0.0008494555950164795	2	021
271	438.2450256347656	175.74551391601562	1.0	380.9385986328125	275.98760986328125	1.0	513.5436401367188	202.3993682861328	1.0	382.765380859375	277.0515441894531	0.0002816617488861084	2	021
272	437.9568176269531	178.26242065429688	1.0	382.14373779296875	280.0781555175781	0.9999870657920837	512.7042236328125	202.57791137695312	1.0	508.75262451171875	203.8629608154297	0.00029265880584716797	2	021
273	438.1977233886719	181.24835205078125	1.0	380.1901550292969	283.7361755371094	0.9961259365081787	512.9486083984375	202.4059600830078	1.0	511.4476623535156	202.73379516601562	0.00045865774154663086	2	021
274	435.6557312011719	183.34725952148438	1.0	374.38037109375	289.83978271484375	0.9999998807907104	513.5857543945312	202.19630432128906	1.0	512.1959838867188	202.3621063232422	0.0003848075866699219	2	021
275	437.7740478515625	187.4760284423828	1.0	374.0321960449219	293.1915588378906	1.0	512.9329833984375	202.73980712890625	1.0	370.98095703125	299.2826843261719	0.000621408224105835	2	021
276	439.5021057128906	190.62448120117188	1.0	372.3844299316406	293.4359436035156	1.0	513.5233154296875	203.01148986816406	1.0	370.7537536621094	300.34124755859375	0.00035133957862854004	2	021
277	438.6856689453125	190.68368530273438	1.0	372.9727478027344	296.41400146484375	1.0	513.3954467773438	203.13470458984375	1.0	374.50238037109375	300.42437744140625	0.0007344484329223633	2	021
278	439.29132080078125	194.9241485595703	1.0	372.960693359375	300.2065124511719	1.0	513.5289916992188	202.55764770507812	1.0	372.4422302246094	300.87640380859375	0.0006464123725891113	2	021
279	438.7718200683594	198.58352661132812	1.0	372.2789001464844	300.2674560546875	1.0	513.217529296875	202.68202209472656	1.0	371.771484375	301.5921630859375	0.0005490481853485107	2	021
280	438.0086669921875	201.43038940429688	1.0	371.5337829589844	301.6554260253906	1.0	513.3565063476562	203.20677185058594	1.0	371.13720703125	302.6495361328125	0.0007367432117462158	2	021
281	437.8453369140625	203.23121643066406	1.0	370.8921813964844	301.3597412109375	1.0	513.689697265625	202.1539764404297	1.0	370.4792175292969	302.0943908691406	0.0011691451072692871	2	021
282	439.138427734375	204.07150268554688	1.0	371.43707275390625	301.2702331542969	1.0	513.4168701171875	202.43345642089844	1.0	370.9467468261719	302.1913757324219	0.0002995729446411133	2	021
283	441.68353271484375	203.14749145507812	1.0	370.1139221191406	303.0022277832031	1.0	513.29541015625	202.31915283203125	1.0	369.3730773925781	303.73187255859375	0.0011667907238006592	2	021
284	440.7496032714844	205.45907592773438	1.0	368.45355224609375	304.4810485839844	1.0	513.3907470703125	202.3468475341797	1.0	368.62274169921875	307.25384521484375	0.0006243884563446045	2	021
285	442.51824951171875	206.80760192871094	0.9999998807907104	368.67132568359375	306.46966552734375	1.0	512.8622436523438	202.44630432128906	1.0	368.1667785644531	306.3399963378906	0.00045752525329589844	2	021
286	439.9289855957031	209.4290771484375	0.9999097585678101	369.1059875488281	307.95355224609375	1.0	513.5704956054688	202.35369873046875	1.0	368.6266784667969	314.7559814453125	0.0006374120712280273	2	021
287	441.2858581542969	208.43650817871094	0.9999997019767761	369.4416198730469	306.79180908203125	1.0	512.9180297851562	202.08908081054688	1.0	509.1343078613281	203.3144989013672	0.0005173385143280029	2	021
288	438.7558288574219	210.58734130859375	0.9999998807907104	368.2612609863281	303.51025390625	1.0	512.9112548828125	202.3876190185547	1.0	509.0991516113281	203.7662811279297	0.000421375036239624	2	021
289	441.1824035644531	209.1494140625	0.999998927116394	443.98382568359375	203.7483673095703	0.005458444356918335	513.478271484375	202.4830780029297	1.0	509.52069091796875	203.55702209472656	0.0003330409526824951	2	021
290	435.7359313964844	215.98770141601562	1.0	367.8087158203125	310.62811279296875	1.0	513.212646484375	203.1770782470703	1.0	367.9703674316406	317.8625183105469	0.00037032365798950195	2	021
291	438.85516357421875	212.35047912597656	0.9998726844787598	368.4809265136719	312.39886474609375	1.0	513.30029296875	202.27581787109375	1.0	509.5319519042969	203.6226348876953	0.00033801794052124023	2	021
292	433.01220703125	214.65362548828125	0.9999995827674866	370.7498474121094	313.67034912109375	1.0	512.8048706054688	201.9696807861328	1.0	509.1273193359375	203.2269744873047	0.00039207935333251953	2	021
293	434.5364990234375	211.60389709472656	0.9999998807907104	371.7880859375	311.8804016113281	0.999796450138092	513.0795288085938	202.7818145751953	1.0	508.98040771484375	203.86245727539062	0.0002975761890411377	2	021
294	436.7179260253906	209.99560546875	0.9999464750289917	374.8486633300781	313.3586730957031	1.0	513.5806274414062	202.7723388671875	1.0	509.663818359375	203.97311401367188	0.0004000365734100342	2	021
295	432.7434997558594	210.25021362304688	0.9999997019767761	375.892578125	313.11456298828125	1.0	513.4581298828125	202.61614990234375	1.0	509.5744323730469	203.97171020507812	0.00030159950256347656	2	021
296	430.58258056640625	210.07843017578125	0.9929433465003967	377.0119934082031	312.5816345214844	1.0	513.2229614257812	202.59274291992188	1.0	509.3219909667969	203.60244750976562	0.0003459751605987549	2	021
297	434.8692321777344	206.65223693847656	0.9980792999267578	376.6655578613281	312.7303161621094	1.0	513.37939453125	202.62588500976562	1.0	509.3543395996094	203.7991485595703	0.000571131706237793	2	021
298	434.1991271972656	210.02565002441406	0.9974709749221802	377.1078796386719	313.46661376953125	1.0	513.1204833984375	202.82069396972656	1.0	509.1236877441406	203.82046508789062	0.000401914119720459	2	021
299	434.072265625	211.8935546875	0.9970930814743042	378.43157958984375	313.2893371582031	1.0	513.1104736328125	202.58424377441406	1.0	509.34661865234375	203.85365295410156	0.0003649592399597168	2	021
300	435.62481689453125	210.2711944580078	0.9999967813491821	379.93841552734375	307.8004150390625	0.9950766563415527	513.04052734375	202.4659423828125	1.0	509.4710693359375	203.63961791992188	0.0003701746463775635	2	021
301	433.3385314941406	211.88870239257812	0.9999995231628418	380.1470642089844	297.7308044433594	0.9939361214637756	513.2997436523438	202.22181701660156	1.0	509.9292907714844	203.55810546875	0.0005759298801422119	2	021
302	433.4051513671875	213.49667358398438	1.0	376.3448181152344	303.81890869140625	0.9999666213989258	513.572021484375	201.74542236328125	1.0	375.4462585449219	304.3021240234375	0.0009832382202148438	2	021
303	433.66644287109375	213.3834991455078	1.0	373.8032531738281	304.0338439941406	0.9999999403953552	513.1842041015625	202.31533813476562	1.0	373.39654541015625	305.2693786621094	0.0013707280158996582	2	021
304	434.6005554199219	213.81187438964844	1.0	366.052490234375	315.5291442871094	0.003950536251068115	513.3541259765625	202.21902465820312	1.0	509.65386962890625	203.30068969726562	0.0004259049892425537	2	021
305	434.4093017578125	213.43544006347656	1.0	367.1075744628906	320.451416015625	1.0	513.5328979492188	201.7540740966797	1.0	509.67755126953125	202.8829345703125	0.00048151612281799316	2	021
306	433.28704833984375	214.9900665283203	0.9999998807907104	368.21728515625	321.86260986328125	1.0	513.1398315429688	202.4066619873047	1.0	509.4306335449219	203.5392303466797	0.00036779046058654785	2	021
307	434.1485290527344	213.66799926757812	1.0	369.069091796875	320.3169250488281	1.0	513.7242431640625	201.9003143310547	1.0	368.57025146484375	320.5718688964844	0.00040280818939208984	2	021
308	430.0267333984375	216.77508544921875	0.9999999403953552	368.7192687988281	322.3070983886719	1.0	513.966064453125	201.96755981445312	1.0	510.1036071777344	202.8936767578125	0.0003396570682525635	2	021
309	431.7261047363281	216.86021423339844	0.9999999403953552	367.969970703125	324.6427917480469	1.0	513.8585205078125	202.40040588378906	1.0	512.1585083007812	202.2970428466797	0.0009680390357971191	2	021
310	432.5644836425781	216.40272521972656	1.0	370.3305969238281	328.0305480957031	1.0	513.4727783203125	202.11961364746094	1.0	512.1160278320312	202.28759765625	0.000950247049331665	2	021
311	432.2894592285156	217.39566040039062	0.9999997615814209	369.1324157714844	329.87994384765625	1.0	513.3041381835938	201.87863159179688	1.0	509.81939697265625	202.6274871826172	0.0003826320171356201	2	021
312	431.67327880859375	219.3331756591797	0.9999998807907104	368.12847900390625	332.4482421875	1.0	513.4459228515625	202.33607482910156	1.0	369.2530212402344	333.60321044921875	0.0004585683345794678	2	021
313	432.68951416015625	220.14312744140625	1.0	367.3672790527344	330.70654296875	1.0	514.09228515625	201.78720092773438	1.0	368.8996276855469	332.3058166503906	0.0004988610744476318	2	021
314	433.188232421875	221.09088134765625	1.0	372.3399658203125	329.2206115722656	1.0	513.6455688476562	201.9015655517578	1.0	368.79547119140625	334.1070556640625	0.0006166696548461914	2	021
315	431.74688720703125	221.13327026367188	1.0	375.6413879394531	321.34234619140625	1.0	513.732421875	201.59934997558594	1.0	373.0261535644531	321.2397766113281	0.0007283985614776611	2	021
316	429.5157470703125	219.6840057373047	0.9999998807907104	373.3769836425781	317.01568603515625	1.0	513.5921630859375	201.8878936767578	1.0	372.1183166503906	317.7168884277344	0.0009131729602813721	2	021
317	433.5104675292969	214.17591857910156	1.0	375.903076171875	323.9771728515625	1.0	513.6124877929688	201.7776336669922	1.0	511.8199157714844	202.26136779785156	0.0003311038017272949	2	021
318	431.87896728515625	213.02713012695312	0.9999997615814209	379.7872009277344	328.2995300292969	1.0	514.142333984375	201.98191833496094	1.0	511.9446105957031	202.42601013183594	0.00033926963806152344	2	021
319	432.9857177734375	211.57058715820312	0.9999988079071045	382.8998718261719	331.5525817871094	0.9999994039535522	513.5778198242188	201.67112731933594	1.0	509.82513427734375	202.4215545654297	0.00032722949981689453	2	021
320	433.7588806152344	213.4392852783203	0.9963669776916504	388.2853088378906	334.1137390136719	0.9999821186065674	513.6417846679688	202.11326599121094	1.0	509.9015197753906	203.1442413330078	0.00034990906715393066	2	021
321	433.4791564941406	215.24856567382812	0.9999973177909851	389.6945495605469	334.75360107421875	1.0	513.703125	202.11410522460938	1.0	511.80792236328125	202.4032440185547	0.00036323070526123047	2	021
322	432.5064392089844	216.0662841796875	1.0	389.0456237792969	334.23565673828125	0.9999628067016602	514.1233520507812	202.33958435058594	1.0	512.3018798828125	202.54515075683594	0.0004552900791168213	2	021
323	434.0859069824219	211.75502014160156	1.0	390.2900390625	335.184326171875	1.0	514.468994140625	202.4710235595703	1.0	388.63995361328125	334.6102600097656	0.0004608333110809326	2	021
324	433.6145324707031	208.07806396484375	1.0	515.8681030273438	205.1790008544922	8.663535118103027e-5	514.29296875	201.86598205566406	1.0	510.7826843261719	202.90647888183594	0.0003705322742462158	2	021
325	432.1664123535156	209.898681640625	1.0	437.3904113769531	212.9733428955078	0.0001806020736694336	513.71142578125	202.31219482421875	1.0	511.47174072265625	203.10525512695312	0.000322192907333374	2	021
326	432.1796875	211.18670654296875	0.9999983310699463	433.2497863769531	211.7239227294922	0.4979838728904724	513.6151123046875	202.1114044189453	1.0	511.5945129394531	202.70045471191406	0.00048407912254333496	2	021
327	432.0126953125	214.6857147216797	0.9999963641166687	434.2901306152344	216.64186096191406	0.2688084840774536	513.418212890625	202.39186096191406	1.0	509.9190368652344	203.4569549560547	0.000530242919921875	2	021
328	429.74737548828125	215.42556762695312	0.999999463558197	430.7264099121094	215.5955810546875	0.14174050092697144	513.6460571289062	202.28515625	1.0	511.6351318359375	202.994873046875	0.00040033459663391113	2	021
329	428.20751953125	215.08853149414062	0.3791952133178711	427.2648620605469	216.24183654785156	0.9999939203262329	513.179443359375	202.21783447265625	1.0	509.4624938964844	203.6973876953125	0.00036141276359558105	2	021
330	427.5378112792969	215.5081024169922	0.6626700162887573	392.6869201660156	315.83062744140625	0.999997615814209	513.1912841796875	201.6160430908203	1.0	509.6800842285156	202.86485290527344	0.0005146563053131104	2	021
331	427.1950988769531	217.44830322265625	1.0	393.4222106933594	318.3887634277344	0.9999992847442627	513.3280029296875	202.164306640625	1.0	511.3594970703125	202.7562255859375	0.001367717981338501	2	021
332	426.76220703125	222.20860290527344	1.0	393.2740478515625	316.5716247558594	0.9999997615814209	513.0936889648438	202.60646057128906	1.0	509.6322021484375	203.42665100097656	0.0009871125221252441	2	021
333	428.0447082519531	227.98590087890625	1.0	424.666259765625	229.53233337402344	0.00018996000289916992	513.4117431640625	201.88934326171875	1.0	509.73388671875	203.04537963867188	0.00045233964920043945	2	021
334	427.86895751953125	231.28079223632812	1.0	385.10772705078125	296.1453552246094	0.0070839524269104	513.7800903320312	202.5150604248047	1.0	511.5614013671875	203.3479461669922	0.0008378028869628906	2	021
335	429.2375793457031	235.1596221923828	1.0	381.4717712402344	293.98736572265625	0.9999704360961914	513.7333984375	202.18553161621094	1.0	510.01153564453125	203.41587829589844	0.0005301237106323242	2	021
336	431.2335510253906	236.6151885986328	1.0	384.291748046875	291.4519348144531	1.0	514.0225219726562	201.84266662597656	1.0	512.1753540039062	202.23989868164062	0.0005632936954498291	2	021
337	432.7746276855469	238.36607360839844	1.0	380.4490966796875	284.6382751464844	1.0	514.2271728515625	202.37989807128906	1.0	512.3997802734375	202.55267333984375	0.0006685256958007812	2	021
338	432.509765625	241.72303771972656	1.0	378.1668395996094	281.9383544921875	0.9999997615814209	514.4757080078125	201.4130401611328	1.0	512.6200561523438	202.071044921875	0.00048211216926574707	2	021
339	434.5246276855469	242.61521911621094	1.0	377.16986083984375	274.63934326171875	0.9980239868164062	514.5699462890625	202.32522583007812	1.0	512.5469360351562	202.91708374023438	0.0006481707096099854	2	021
340	434.8164978027344	246.0144805908203	1.0	515.29931640625	205.7092742919922	0.00015985965728759766	513.6954345703125	202.55650329589844	1.0	511.7970886230469	203.23574829101562	0.0010553300380706787	2	021
341	437.28173828125	246.7754669189453	1.0	377.0784606933594	272.2704772949219	0.0011727213859558105	514.6915893554688	201.7410888671875	1.0	512.6354370117188	202.13973999023438	0.0003591775894165039	2	021
342	437.7663269042969	248.57699584960938	1.0	376.639404296875	272.8451232910156	0.9892499446868896	514.14208984375	202.2862548828125	1.0	512.2202758789062	203.0858612060547	0.0005685091018676758	2	021
343	438.0801696777344	247.67117309570312	0.9999998211860657	378.61248779296875	273.3119812011719	0.9999926090240479	514.7410888671875	202.02764892578125	1.0	512.4329223632812	202.5200958251953	0.0003973245620727539	2	021
344	438.2849426269531	246.04180908203125	1.0	386.788818359375	276.2503662109375	1.0	514.3094482421875	201.59463500976562	1.0	512.527587890625	202.2061767578125	0.00044396519660949707	2	021
345	439.11737060546875	246.4558563232422	0.9999989867210388	386.27130126953125	274.9190979003906	1.0	514.4473266601562	202.14503479003906	1.0	512.677001953125	202.93601989746094	0.000514686107635498	2	021
346	440.390625	251.65908813476562	0.9999992847442627	382.4960632324219	273.89752197265625	0.9999992847442627	514.3840942382812	202.29248046875	1.0	512.5862426757812	202.70785522460938	0.000774383544921875	2	021
347	440.46136474609375	254.02439880371094	0.9999920129776001	384.27911376953125	274.3080139160156	0.9804483652114868	514.2460327148438	202.08282470703125	1.0	512.3124389648438	202.5919647216797	0.00044599175453186035	2	021
348	441.08990478515625	252.83177185058594	0.980887770652771	378.9228210449219	277.2284240722656	0.000848233699798584	514.4832153320312	201.7842559814453	1.0	512.6814575195312	202.47256469726562	0.0009111166000366211	2	021
349	438.7527160644531	256.0142822265625	0.9755188226699829	386.2235107421875	276.5747985839844	0.9995733499526978	514.6517944335938	202.59722900390625	1.0	512.420166015625	202.82135009765625	0.0007314682006835938	2	021
350	437.6583557128906	262.5664367675781	0.03130841255187988	382.6165466308594	278.2239685058594	0.9952751994132996	514.279296875	201.9575653076172	1.0	512.3680419921875	202.60488891601562	0.0004481673240661621	2	021
351	437.8172912597656	263.6448669433594	0.9999977946281433	381.80242919921875	279.9383544921875	0.9997624158859253	514.0951538085938	201.49208068847656	1.0	512.3602294921875	202.07318115234375	0.0005329251289367676	2	021
352	439.97747802734375	263.4173889160156	0.999987781047821	383.18450927734375	280.3552551269531	0.9999998807907104	514.7550048828125	201.7942352294922	1.0	513.1060180664062	202.21551513671875	0.0007709264755249023	2	021
353	440.01483154296875	264.39874267578125	0.9999998211860657	381.9992370605469	278.1405334472656	0.9999995827674866	514.2932739257812	202.16282653808594	1.0	512.2655639648438	202.4325408935547	0.0005377233028411865	2	021
354	438.7210388183594	266.7103576660156	1.0	516.5081787109375	204.79505920410156	0.00015431642532348633	514.7389526367188	201.6782684326172	1.0	512.9291381835938	202.45663452148438	0.0005633234977722168	2	021
355	439.9876708984375	266.1906433105469	1.0	511.6974792480469	203.26605224609375	0.0001920163631439209	514.424072265625	202.1834259033203	1.0	512.7583618164062	202.20481872558594	0.0006113946437835693	2	021
356	441.0968933105469	270.1485595703125	1.0	385.9009704589844	276.27435302734375	0.003233969211578369	514.3789672851562	202.22772216796875	1.0	512.3899536132812	202.9004669189453	0.000618278980255127	2	021
357	438.2204895019531	267.7176513671875	1.0	386.3871154785156	275.586181640625	0.9995373487472534	514.2463989257812	201.15232849121094	1.0	512.60693359375	201.7457733154297	0.000503242015838623	2	021
358	438.5050964355469	270.19805908203125	1.0	386.3423767089844	274.87506103515625	0.9874932169914246	514.3907470703125	201.96798706054688	1.0	512.8560180664062	202.50823974609375	0.0007412731647491455	2	021
359	436.7022705078125	271.7191162109375	1.0	381.5810546875	279.0905456542969	0.02764192223548889	513.8668212890625	201.96795654296875	1.0	512.1317138671875	202.67135620117188	0.0007126331329345703	2	021
360	436.8294677734375	274.0123291015625	0.8713307976722717	379.0720520019531	280.7109069824219	0.9983552694320679	513.96435546875	201.55648803710938	1.0	512.503662109375	202.4074249267578	0.0011595189571380615	2	021
361	432.6351623535156	273.4490051269531	1.0	515.9114990234375	204.3631134033203	0.0002040565013885498	514.4744873046875	201.73170471191406	1.0	512.9169921875	202.12086486816406	0.0007688701152801514	2	021
362	433.8462219238281	275.5618896484375	0.9999997019767761	515.86669921875	205.06568908691406	0.00018584728240966797	514.35009765625	202.09298706054688	1.0	512.50537109375	202.732666015625	0.0008447766304016113	2	021
363	432.53826904296875	277.9559326171875	1.0	374.1822814941406	285.22857666015625	0.9993385076522827	514.2763671875	201.53768920898438	1.0	512.5171508789062	202.19728088378906	0.0005528926849365234	2	021
364	432.17510986328125	280.190185546875	0.9998584985733032	373.40216064453125	286.4905700683594	0.9678049087524414	514.2400512695312	201.92237854003906	1.0	512.4766845703125	202.49867248535156	0.0005216300487518311	2	021
365	433.2392883300781	286.2046813964844	0.943371057510376	515.7130737304688	204.30162048339844	0.0001563429832458496	514.383056640625	201.36732482910156	1.0	512.6123657226562	201.88095092773438	0.0005743205547332764	2	021
366	430.47027587890625	286.50494384765625	0.9999999403953552	370.41943359375	288.68792724609375	0.22991254925727844	514.14111328125	201.97938537597656	1.0	512.4713745117188	202.75318908691406	0.0011893808841705322	2	021
367	428.8011779785156	287.453857421875	1.0	368.0950622558594	291.4783630371094	1.0	514.6090087890625	201.95877075195312	1.0	512.6640014648438	202.45208740234375	0.001313239336013794	2	021
368	428.4283447265625	286.9238586425781	0.9999996423721313	365.7673034667969	291.1795959472656	0.9999985694885254	514.2594604492188	201.64553833007812	1.0	513.0515747070312	202.32305908203125	0.0007676780223846436	2	021
369	428.9309387207031	288.5668029785156	1.0	359.6106872558594	288.1373596191406	0.9998612403869629	514.0127563476562	201.43963623046875	1.0	512.7152709960938	201.96066284179688	0.0007874369621276855	2	021
370	430.15814208984375	290.501708984375	1.0	353.5760192871094	287.7373352050781	0.9988247156143188	514.3753051757812	201.8534393310547	1.0	512.8707885742188	202.40042114257812	0.001013636589050293	2	021
371	430.79833984375	292.1357421875	1.0	511.5274963378906	202.9124755859375	0.00020903348922729492	514.2838745117188	201.9929962158203	1.0	512.5302734375	202.61036682128906	0.0006294548511505127	2	021
372	430.39508056640625	291.87310791015625	1.0	437.9210205078125	289.0333557128906	0.00016564130783081055	514.0712890625	202.14572143554688	1.0	512.5072021484375	202.7443084716797	0.0005623400211334229	2	021
373	430.0392761230469	292.1375732421875	1.0	360.5661315917969	286.01776123046875	0.37352874875068665	514.26806640625	201.98707580566406	1.0	512.283447265625	202.39913940429688	0.0007777810096740723	2	021
374	429.83465576171875	290.3839416503906	1.0	358.6219177246094	287.3207702636719	0.9988707304000854	514.3792724609375	202.163330078125	1.0	512.899658203125	202.56834411621094	0.0006028711795806885	2	021
375	431.24822998046875	294.1522521972656	1.0	354.7646789550781	289.0125732421875	1.0	514.3419799804688	202.35879516601562	1.0	512.4306640625	202.64817810058594	0.0008651316165924072	2	021
376	431.75115966796875	292.897216796875	1.0	362.9197692871094	293.73345947265625	0.9999998211860657	514.1293334960938	202.12579345703125	1.0	512.5239868164062	202.70285034179688	0.0013385117053985596	2	021
377	432.06732177734375	294.4851379394531	1.0	440.2083740234375	291.44586181640625	0.0003904998302459717	514.3370971679688	201.9736785888672	1.0	512.6566772460938	202.0975341796875	0.001121819019317627	2	021
378	432.99761962890625	293.0802917480469	1.0	516.3198852539062	204.3807373046875	0.000288158655166626	514.68017578125	201.5204620361328	1.0	513.2535400390625	202.10720825195312	0.0011223256587982178	2	021
379	434.9645080566406	293.4012451171875	1.0	358.2838439941406	290.59039306640625	0.4342713952064514	514.6216430664062	201.70545959472656	1.0	512.4627685546875	202.05587768554688	0.0004450976848602295	2	021
380	433.8754577636719	294.2589416503906	1.0	358.2510986328125	293.2314758300781	1.0	514.3143920898438	202.0530548095703	1.0	512.8920288085938	202.4278564453125	0.0006008446216583252	2	021
381	434.220947265625	293.7101745605469	1.0	358.94873046875	295.6583557128906	0.016825824975967407	514.2362670898438	201.95809936523438	1.0	512.4053344726562	202.6039276123047	0.0006017088890075684	2	021
382	436.1853332519531	295.1368408203125	1.0	360.38629150390625	293.9039306640625	0.0192582905292511	514.1072998046875	202.13357543945312	1.0	512.0833129882812	202.61105346679688	0.0005568265914916992	2	021
383	440.1221923828125	295.7518310546875	1.0	361.3596496582031	304.2759094238281	0.5855639576911926	513.9158935546875	201.8582763671875	1.0	512.4094848632812	202.6265411376953	0.0011552274227142334	2	021
384	443.765380859375	297.5651550292969	1.0	367.3570556640625	305.31842041015625	0.9999656677246094	514.1099243164062	201.47816467285156	1.0	512.4468994140625	202.12730407714844	0.0008590817451477051	2	021
385	445.2676086425781	298.4183044433594	1.0	367.509033203125	307.490234375	1.0	514.2686767578125	202.40431213378906	1.0	512.5850219726562	202.68283081054688	0.0008426904678344727	2	021
386	445.9011535644531	300.2408142089844	1.0	370.0960998535156	308.0734558105469	1.0	514.6105346679688	202.12899780273438	1.0	513.1326293945312	202.68455505371094	0.0007693171501159668	2	021
387	446.2193298339844	301.2255859375	1.0	369.72845458984375	306.5291748046875	1.0	514.343994140625	202.2447509765625	1.0	512.8394165039062	202.61338806152344	0.002108067274093628	2	021
388	447.0135803222656	302.15936279296875	1.0	367.9344482421875	306.04217529296875	1.0	514.5474243164062	202.24330139160156	1.0	512.9661254882812	202.72903442382812	0.0005641281604766846	2	021
389	447.99658203125	304.1634521484375	1.0	370.1662292480469	304.39410400390625	0.9999551177024841	513.9744262695312	202.15106201171875	1.0	512.337158203125	202.4776611328125	0.0006541311740875244	2	021
390	449.62884521484375	305.2924499511719	1.0	372.4631652832031	304.1510925292969	1.0	514.5631103515625	202.0832061767578	1.0	512.8653564453125	202.54342651367188	0.0008311569690704346	2	021
391	451.6878356933594	310.8894348144531	0.9897972345352173	367.304443359375	299.951171875	0.017098456621170044	514.5888061523438	202.24330139160156	1.0	513.0074462890625	202.48399353027344	0.0009573101997375488	2	021
392	452.51904296875	321.33831787109375	0.9997279644012451	516.1906127929688	204.84848022460938	0.0001894235610961914	514.4572143554688	202.10501098632812	1.0	512.884521484375	202.4435272216797	0.0006808936595916748	2	021
393	400.05072021484375	293.1321716308594	0.00038298964500427246	384.38775634765625	298.3736877441406	1.0	514.0404663085938	202.26878356933594	1.0	512.6529541015625	202.63038635253906	0.0007378756999969482	2	021
394	377.1489562988281	295.020263671875	0.0001138448715209961	385.76312255859375	294.8922119140625	1.0	514.3303833007812	202.0944061279297	1.0	512.6768798828125	202.74057006835938	0.0008618533611297607	2	021
395	449.208740234375	344.466552734375	0.02167642116546631	384.6128845214844	287.72991943359375	0.9999992251396179	514.2200927734375	201.98924255371094	1.0	512.5424194335938	202.71722412109375	0.000621497631072998	2	021
396	515.9815673828125	205.5345458984375	8.514523506164551e-5	390.582275390625	284.9884338378906	0.9999938011169434	514.01611328125	202.35101318359375	1.0	512.3004150390625	202.830322265625	0.0006654858589172363	2	021
397	455.26348876953125	350.2033996582031	0.4699653089046478	396.8800048828125	282.7202453613281	0.44956836104393005	513.9288940429688	201.86825561523438	1.0	512.5974731445312	202.68966674804688	0.001294165849685669	2	021
398	449.0587463378906	345.81182861328125	0.036671221256256104	386.197509765625	278.765625	1.0	514.3772583007812	201.78700256347656	1.0	512.7080078125	202.4152069091797	0.0007177591323852539	2	021
399	447.4997863769531	347.479736328125	0.0007388889789581299	385.1015930175781	278.22998046875	1.0	514.7064819335938	202.52069091796875	1.0	512.9752807617188	202.9308624267578	0.0011681914329528809	2	021
400	446.1928405761719	349.45172119140625	0.999981164932251	384.2395324707031	279.044189453125	1.0	513.8964233398438	202.17205810546875	1.0	511.8592834472656	202.88018798828125	0.0004897713661193848	2	021
401	446.5216369628906	349.03863525390625	0.9999966621398926	383.023681640625	280.5900573730469	1.0	514.30517578125	201.66412353515625	1.0	512.5852661132812	202.26361083984375	0.0007042586803436279	2	021
402	449.0627136230469	348.5772705078125	0.9999992847442627	381.995361328125	281.44647216796875	1.0	513.9668579101562	201.77642822265625	1.0	512.2425537109375	202.3726348876953	0.0004610717296600342	2	021
403	447.23040771484375	349.0694885253906	0.9999974370002747	380.8968811035156	281.4444885253906	1.0	514.2255249023438	201.94703674316406	1.0	512.290771484375	202.693603515625	0.0006719827651977539	2	021
404	449.20208740234375	348.28460693359375	0.9999999403953552	379.6291809082031	283.3118896484375	0.9999997615814209	513.9917602539062	202.20809936523438	1.0	512.260009765625	202.84796142578125	0.0013870596885681152	2	021
405	446.4696044921875	347.10540771484375	1.0	381.75146484375	283.5663757324219	1.0	514.3341674804688	201.98782348632812	1.0	512.6309814453125	202.4066162109375	0.0006793737411499023	2	021
406	446.49285888671875	346.8343811035156	1.0	383.2496032714844	280.42266845703125	1.0	514.5969848632812	202.2303009033203	1.0	513.0233154296875	202.4895782470703	0.001125335693359375	2	021
407	445.7060241699219	348.8018493652344	0.9999999403953552	381.01971435546875	282.2729187011719	0.9999997615814209	385.0755615234375	281.98956298828125	5.0187110900878906e-5	439.47540283203125	339.1854248046875	9.882450103759766e-5	2	021
408	445.24139404296875	346.967529296875	1.0	378.4533386230469	288.13671875	1.0	442.1398620605469	348.56597900390625	5.7190656661987305e-5	382.7930908203125	288.9638366699219	0.00012022256851196289	2	021
409	445.62701416015625	349.2189636230469	0.9999997615814209	381.8511657714844	289.4904479980469	0.0053084492683410645	441.50775146484375	349.06451416015625	3.7282705307006836e-5	439.8866882324219	339.77386474609375	0.00012069940567016602	2	021
410	446.0330505371094	350.4872741699219	1.0	383.0182800292969	291.7752685546875	1.0	445.85443115234375	350.1754150390625	0.0001042783260345459	440.1217041015625	340.16925048828125	0.0007211267948150635	2	021
411	445.7454833984375	350.5462951660156	0.9999999403953552	386.22711181640625	292.28790283203125	1.0	440.68548583984375	352.21844482421875	6.0051679611206055e-5	440.0096435546875	341.1869812011719	0.0005923807621002197	2	021
412	442.96905517578125	351.51861572265625	0.9620475769042969	389.7253112792969	291.1422119140625	1.0	388.8037414550781	291.70245361328125	5.3435564041137695e-5	440.124755859375	343.1624450683594	0.00010663270950317383	2	021
413	447.82928466796875	352.564208984375	0.9994794726371765	387.7077941894531	290.2111511230469	1.0	390.2876892089844	288.44439697265625	0.00011149048805236816	441.14019775390625	343.51446533203125	0.00019621849060058594	2	021
414	445.19586181640625	350.94696044921875	0.99998939037323	386.8917541503906	290.5959167480469	1.0	389.44207763671875	288.8487548828125	0.00023257732391357422	440.4720764160156	343.2748718261719	0.00029850006103515625	2	021
415	447.58697509765625	353.4986572265625	0.8172128200531006	386.9305419921875	291.4288024902344	1.0	389.4892272949219	289.4952392578125	0.00016313791275024414	385.3593444824219	293.0328674316406	9.289383888244629e-5	2	021
416	446.1805725097656	352.0331115722656	0.9999303817749023	386.071044921875	291.83172607421875	1.0	441.43890380859375	353.1268615722656	6.753206253051758e-5	441.2287902832031	343.9591979980469	0.00023695826530456543	2	021
417	445.1044616699219	352.34320068359375	0.01456800103187561	384.88824462890625	295.7028503417969	1.0	388.53912353515625	296.0512390136719	4.678964614868164e-5	441.8359375	343.52655029296875	4.7534704208374023e-5	2	021
418	442.33282470703125	349.3691101074219	0.9999998807907104	382.11676025390625	296.5166320800781	1.0	442.5075988769531	348.90911865234375	0.00016561150550842285	438.158203125	340.1847229003906	0.0004978179931640625	2	021
419	445.1051330566406	350.3689270019531	0.9999752044677734	379.51873779296875	300.5092468261719	0.8751530647277832	444.7098693847656	348.6360168457031	0.0002824366092681885	439.5904846191406	343.1697692871094	0.0009907782077789307	2	021
420	443.021728515625	351.6407775878906	0.9999997019767761	376.5939636230469	301.62762451171875	0.11827987432479858	442.6789245605469	351.0387268066406	0.00020653009414672852	439.0616760253906	342.477783203125	0.0005721747875213623	2	021
421	440.96734619140625	352.38531494140625	0.999991774559021	377.9230651855469	305.4453125	1.0	441.74560546875	349.9462585449219	0.0002097487449645996	439.2989501953125	343.3485412597656	0.000295788049697876	2	021
422	439.5568542480469	350.99285888671875	0.9999994039535522	376.8775939941406	307.1960754394531	1.0	441.52056884765625	349.68310546875	0.00034117698669433594	438.73583984375	342.5821533203125	0.00037425756454467773	2	021
423	426.9101257324219	348.5264892578125	0.019491642713546753	381.5151062011719	308.2023620605469	1.0	431.3226623535156	345.4889831542969	8.806586265563965e-5	381.09783935546875	309.14837646484375	0.00016555190086364746	2	021
424	419.6706848144531	347.98834228515625	0.9585697650909424	390.5885314941406	300.7062683105469	0.9941195249557495	422.4599914550781	347.6510314941406	9.372830390930176e-5	388.815185546875	293.986328125	0.00011938810348510742	2	021
425	422.8316345214844	341.470703125	0.19445013999938965	441.12554931640625	323.3086853027344	0.0018097758293151855	423.46661376953125	335.97637939453125	9.989738464355469e-5	419.6507873535156	333.5101013183594	2.2172927856445312e-5	2	021
426	450.6945495605469	317.45849609375	0.09119468927383423	447.26177978515625	323.29351806640625	6.151199340820312e-5	448.21185302734375	313.91192626953125	8.255243301391602e-6	441.3127136230469	309.8628234863281	5.304813385009766e-6	2	021
427	447.4065856933594	309.13482666015625	1.0	440.94781494140625	314.5552978515625	0.00019156932830810547	447.7879638671875	308.95263671875	1.9788742065429688e-5	438.2729797363281	299.38714599609375	2.7507543563842773e-5	2	021
428	446.3434753417969	302.0494079589844	1.0	442.0700378417969	305.5055847167969	0.003913581371307373	444.8367004394531	300.616455078125	0.00020521879196166992	449.4385986328125	308.0009460449219	0.00038233399391174316	2	021
429	443.75714111328125	291.0697021484375	1.0	441.2101135253906	292.5338439941406	0.0028711259365081787	448.8797607421875	290.56201171875	0.00025331974029541016	449.4336242675781	295.5901794433594	0.00011157989501953125	2	021
430	445.1323547363281	284.3018798828125	0.99994957447052	440.65533447265625	287.2628173828125	0.006750524044036865	443.518798828125	286.0933532714844	0.00024703145027160645	440.5017395019531	278.38775634765625	0.0012247264385223389	2	021
431	444.0396423339844	271.1338195800781	0.9999998807907104	440.6661376953125	274.5463562011719	0.0007461607456207275	449.8240966796875	270.5545654296875	0.00016286969184875488	450.4811096191406	277.36907958984375	0.00017336010932922363	2	021
432	446.2936096191406	263.8657531738281	1.0	452.8499755859375	264.4084167480469	0.0001627802848815918	442.0819396972656	264.4245300292969	0.00010287761688232422	428.0681457519531	269.07781982421875	5.120038986206055e-5	2	021
433	443.98272705078125	261.5916748046875	1.0	450.3392028808594	264.5118103027344	0.00010973215103149414	440.5714111328125	263.2576599121094	0.0001131892204284668	426.31231689453125	267.89825439453125	5.0902366638183594e-5	2	021
434	443.0636291503906	259.7194519042969	1.0	449.0493469238281	262.9807434082031	0.0002435445785522461	439.15582275390625	262.0821228027344	8.20457935333252e-5	426.0630798339844	266.30767822265625	3.7163496017456055e-5	2	021
435	443.348876953125	258.93365478515625	1.0	449.2820739746094	263.065673828125	0.00021851062774658203	439.2389831542969	261.60845947265625	0.00010088086128234863	449.3557434082031	264.9149169921875	4.4792890548706055e-5	2	021
436	441.65826416015625	256.6653137207031	1.0	390.77825927734375	344.0891418457031	0.0006936192512512207	445.8714599609375	256.8279113769531	0.0002727508544921875	425.5758972167969	264.59368896484375	5.361437797546387e-5	2	021
437	444.6574401855469	253.667724609375	1.0	386.0356750488281	349.6246032714844	0.2109614908695221	444.5777282714844	256.13970947265625	0.00016415119171142578	441.9344177246094	260.2868957519531	8.684396743774414e-5	2	021
438	445.7887268066406	254.37303161621094	1.0	389.3152160644531	346.5471496582031	1.0	443.5870666503906	254.4834747314453	9.819865226745605e-5	389.2588195800781	349.6702575683594	0.0001087188720703125	2	021
439	443.49176025390625	253.16258239746094	1.0	381.06494140625	346.760986328125	1.0	443.8919677734375	255.37327575683594	0.0002499520778656006	381.3850402832031	348.48876953125	0.0003547072410583496	2	021
440	443.1769714355469	247.13916015625	1.0	388.3760681152344	339.1410217285156	1.0	439.9854431152344	247.92897033691406	8.037686347961426e-5	386.271240234375	340.23809814453125	0.00021150708198547363	2	021
441	441.587158203125	241.50408935546875	1.0	393.269287109375	340.3548889160156	1.0	397.1100769042969	340.92205810546875	9.551644325256348e-5	397.8492126464844	342.3269348144531	0.0002167224884033203	2	021
442	438.76953125	236.6294708251953	1.0	393.25982666015625	342.1069030761719	1.0	441.2823791503906	238.5798797607422	0.00013828277587890625	389.4998779296875	347.9968566894531	0.0001862943172454834	2	021
443	437.5825500488281	233.08348083496094	1.0	389.8830261230469	342.8061218261719	0.9409208297729492	441.5645751953125	236.04244995117188	4.9561262130737305e-5	440.9159851074219	243.28387451171875	8.213520050048828e-5	2	021
444	437.9629211425781	229.3976593017578	1.0	392.102294921875	347.052001953125	1.0	393.500244140625	348.8725891113281	0.0002491176128387451	391.5103759765625	349.9070739746094	0.000565946102142334	2	021
445	437.3390808105469	228.57977294921875	1.0	390.78997802734375	346.4733581542969	1.0	494.93255615234375	130.37033081054688	0.0003109276294708252	390.51605224609375	349.6826477050781	0.0005692243576049805	2	021
446	440.33624267578125	224.7266845703125	1.0	390.52801513671875	340.6625061035156	0.9999972581863403	438.89215087890625	224.60379028320312	4.0203332901000977e-5	385.4676818847656	343.3194885253906	2.3037195205688477e-5	2	021
447	438.05096435546875	221.833740234375	0.9999953508377075	387.79193115234375	337.4864501953125	1.0	390.2629699707031	334.8673400878906	9.420514106750488e-5	386.68719482421875	335.8013916015625	0.00021132826805114746	2	021
448	436.02813720703125	213.6171417236328	1.0	383.1394958496094	329.2939758300781	0.999872088432312	382.821044921875	329.93389892578125	5.7637691497802734e-5	376.8936462402344	328.3421936035156	8.26418399810791e-5	2	021
449	434.1329040527344	213.13438415527344	1.0	383.2795715332031	322.6783142089844	0.004155904054641724	436.78741455078125	213.1457977294922	1.0907649993896484e-5	435.2289123535156	224.40011596679688	1.150369644165039e-5	2	021
450	431.7135009765625	215.78224182128906	0.9999958872795105	384.8945007324219	326.9664001464844	0.996628999710083	425.6528015136719	215.91139221191406	5.0514936447143555e-5	427.2936096191406	223.84019470214844	2.86102294921875e-5	2	021
451	428.29229736328125	210.56480407714844	0.999997615814209	384.6042175292969	326.0762634277344	0.9664744734764099	435.26593017578125	211.15609741210938	0.00011712312698364258	431.1861572265625	214.91006469726562	2.8133392333984375e-5	2	021
452	427.2013244628906	211.2035369873047	0.9999997615814209	386.3863525390625	322.6199951171875	0.3448646366596222	432.5340881347656	210.6588897705078	5.838274955749512e-5	432.20501708984375	214.03860473632812	1.5228986740112305e-5	2	021
453	427.51806640625	212.43370056152344	1.0	386.7896423339844	327.9492492675781	1.0	434.0990295410156	212.16688537597656	0.0001284182071685791	384.1650390625	327.2273864746094	9.062886238098145e-5	2	021
454	428.0375671386719	215.41989135742188	1.0	385.84832763671875	328.6006164550781	0.9999933242797852	435.57586669921875	213.4739227294922	0.000397413969039917	424.47247314453125	224.45957946777344	0.00010287761688232422	2	021
455	427.1957092285156	211.4976043701172	1.0	387.3845520019531	328.8789978027344	1.0	433.0895080566406	211.08038330078125	9.924173355102539e-5	384.15985107421875	328.9772033691406	8.496642112731934e-5	2	021
456	428.15234375	214.72650146484375	1.0	436.07904052734375	215.2703094482422	0.0019946396350860596	434.73492431640625	213.42381286621094	0.0001780688762664795	430.5766906738281	216.6941680908203	5.221366882324219e-5	2	021
457	425.8067932128906	211.37008666992188	0.9973074197769165	387.22601318359375	327.9237365722656	0.03202974796295166	437.58062744140625	212.02523803710938	3.975629806518555e-5	430.89996337890625	215.18287658691406	3.260374069213867e-5	2	021
458	382.6941833496094	327.7434997558594	0.00034359097480773926	383.7115173339844	329.1458740234375	0.9999999403953552	385.9780578613281	329.0270690917969	0.00011008977890014648	419.9319763183594	213.0948028564453	8.52346420288086e-5	2	021
459	426.31085205078125	211.62315368652344	0.8715585470199585	383.2773132324219	329.85333251953125	1.0	385.8194274902344	329.8040771484375	0.00012066960334777832	383.9410705566406	325.2999572753906	5.555152893066406e-5	2	021
460	422.2135314941406	213.95877075195312	0.24956005811691284	383.04632568359375	330.5245666503906	0.9999997615814209	384.1046142578125	330.3370361328125	0.00015231966972351074	378.65142822265625	328.69091796875	0.00011467933654785156	2	021
461	383.2398681640625	328.72564697265625	0.00045228004455566406	384.1022644042969	330.7663879394531	1.0	386.66326904296875	330.2742004394531	0.000122755765914917	383.3303527832031	333.7536315917969	0.0001405477523803711	2	021
462	423.1307067871094	213.39356994628906	0.006035804748535156	383.9889221191406	330.9105224609375	1.0	385.99285888671875	330.6358337402344	0.00017398595809936523	383.39447021484375	333.6161804199219	0.0001304149627685547	2	021
463	382.3564147949219	328.2662658691406	0.0005712807178497314	383.64776611328125	330.6217346191406	1.0	385.661376953125	330.3271179199219	0.00020930171012878418	383.104248046875	333.5428466796875	0.00016745924949645996	2	021
464	421.91162109375	214.86170959472656	0.9999863505363464	382.71563720703125	330.8887023925781	1.0	384.3368225097656	330.3168029785156	0.00028461217880249023	382.29718017578125	333.7445983886719	0.00026533007621765137	2	021
465	421.796630859375	214.6985321044922	0.9974365234375	384.048583984375	331.4451904296875	1.0	385.37554931640625	331.0558776855469	0.00029209256172180176	385.4071350097656	332.9674072265625	0.00018909573554992676	2	021
466	422.6818542480469	215.96066284179688	0.9998612999916077	382.5986633300781	331.6777648925781	0.9999997019767761	383.41314697265625	330.9348449707031	0.00013390183448791504	378.204345703125	329.05242919921875	0.00010529160499572754	2	021
467	423.1409912109375	216.8875274658203	0.9999729990959167	383.7427062988281	332.63787841796875	1.0	385.03057861328125	331.6301574707031	0.00037682056427001953	384.9154357910156	333.1722412109375	0.00047016143798828125	2	021
468	424.0625305175781	216.45909118652344	0.9994207620620728	383.6152648925781	332.5550231933594	1.0	383.9381408691406	331.6020812988281	0.0004862546920776367	384.6993713378906	333.2044677734375	0.0003019273281097412	2	021
469	420.6871337890625	215.7052764892578	0.9999890327453613	383.8509216308594	332.8957824707031	1.0	383.5924072265625	331.4962158203125	0.0003274679183959961	379.18023681640625	329.6681213378906	0.0002581179141998291	2	021
470	422.627197265625	216.85000610351562	0.9999926090240479	384.39764404296875	333.980224609375	1.0	384.1082763671875	332.277587890625	0.00035896897315979004	379.4651184082031	330.64776611328125	0.00032076239585876465	2	021
471	422.9535217285156	217.76565551757812	0.999986469745636	383.6834411621094	332.5428466796875	1.0	384.20172119140625	331.2604675292969	0.00022423267364501953	384.432861328125	333.34503173828125	0.00024327635765075684	2	021
472	421.2750244140625	216.62640380859375	0.9999768733978271	382.70086669921875	329.4405517578125	0.4552876353263855	422.7829895019531	218.24581909179688	8.83340835571289e-5	422.1077880859375	224.3917236328125	8.970499038696289e-5	2	021
473	417.9302978515625	216.83566284179688	0.9984322786331177	420.0603942871094	215.4636993408203	0.26483386754989624	418.44268798828125	217.74903869628906	9.831786155700684e-5	415.8709411621094	211.15695190429688	2.530217170715332e-5	2	021
474	416.3240966796875	219.9145050048828	0.800859808921814	419.0087585449219	217.25967407226562	0.6746531128883362	417.0645446777344	217.2587890625	0.0005550384521484375	414.91387939453125	213.49557495117188	0.00010642409324645996	2	021
475	417.3359069824219	219.76773071289062	0.14170145988464355	400.11199951171875	306.57342529296875	0.9999998807907104	419.0077819824219	217.21714782714844	8.338689804077148e-5	398.4576721191406	306.0509338378906	9.28640365600586e-5	2	021
476	450.2392578125	213.80917358398438	0.8904896378517151	400.0688781738281	299.0044860839844	0.9900360107421875	400.5417785644531	298.2353515625	9.065866470336914e-5	395.9627990722656	297.21868896484375	0.00017756223678588867	2	021
477	447.4330139160156	210.79080200195312	0.9986203908920288	404.39288330078125	288.234375	0.008338719606399536	422.8218994140625	215.17266845703125	1.558661460876465e-5	397.84832763671875	288.808837890625	3.516674041748047e-6	2	021
478	442.18499755859375	209.121826171875	0.9929643869400024	405.4077453613281	284.76666259765625	0.997915506362915	411.04901123046875	281.7897033691406	3.2961368560791016e-5	403.0901184082031	287.79266357421875	7.739663124084473e-5	2	021
479	410.43865966796875	207.3422088623047	0.5005711913108826	403.54736328125	277.852783203125	0.00016704201698303223	422.5869140625	206.49169921875	5.143880844116211e-5	408.7901916503906	198.92166137695312	1.189112663269043e-5	2	021
480	439.79510498046875	206.01490783691406	0.7373763918876648	429.94854736328125	206.91452026367188	9.91523265838623e-5	428.2848815917969	204.9393310546875	3.650784492492676e-5	438.7317810058594	196.69467163085938	3.078579902648926e-5	2	021
481	439.14874267578125	206.07894897460938	0.9996840357780457	408.2833557128906	262.87091064453125	0.5850369930267334	412.8934631347656	266.11773681640625	4.953145980834961e-5	439.5310363769531	211.53939819335938	2.8520822525024414e-5	2	021
482	437.6209716796875	206.8001708984375	0.11061245203018188	407.8154602050781	264.8414611816406	0.9301997423171997	411.2696533203125	266.6888122558594	4.9114227294921875e-5	402.05609130859375	268.8643493652344	4.750490188598633e-5	2	021
483	438.01019287109375	205.2135467529297	0.9907385110855103	436.5829772949219	207.7176971435547	0.0001550614833831787	441.56793212890625	203.42376708984375	4.506111145019531e-5	438.270263671875	197.42311096191406	5.549192428588867e-5	2	021
484	436.74456787109375	205.2213592529297	0.6267830729484558	410.92156982421875	247.01197814941406	0.9991011619567871	416.3880920410156	247.948974609375	8.854269981384277e-5	407.5406494140625	251.6222686767578	0.0005348622798919678	2	021
485	404.9091491699219	240.9654998779297	0.00041556358337402344	389.7071228027344	206.38543701171875	8.162856101989746e-5	389.37542724609375	206.89292907714844	7.778406143188477e-6	391.40728759765625	212.32908630371094	2.294778823852539e-5	2	021
486	394.9137268066406	200.32872009277344	7.212162017822266e-6	390.149169921875	201.73162841796875	0.0031680166721343994	395.7771911621094	201.6033477783203	2.950429916381836e-6	390.4184265136719	198.93716430664062	1.195073127746582e-5	2	021
487	2.591425895690918	482.68243408203125	1.671910285949707e-5	5.059214115142822	478.6402587890625	4.470348358154297e-6	5.464828014373779	482.5110168457031	1.430511474609375e-6	171.92604064941406	6.1583356857299805	9.238719940185547e-7	2	021
488	387.4842224121094	209.71157836914062	0.00027108192443847656	435.486083984375	201.63052368164062	7.06017017364502e-5	5.384237766265869	481.87469482421875	1.6689300537109375e-6	171.71217346191406	6.1444549560546875	9.238719940185547e-7	2	021
489	383.3758239746094	210.71713256835938	0.009278059005737305	421.9114990234375	210.40475463867188	1.6808509826660156e-5	649.5850219726562	33.27427291870117	1.996755599975586e-6	171.1622314453125	6.449112415313721	2.3543834686279297e-6	2	021
490	379.753173828125	210.7816619873047	3.0338764190673828e-5	644.5746459960938	326.79998779296875	3.0100345611572266e-6	648.6679077148438	202.40298461914062	2.2351741790771484e-6	170.8085174560547	5.460471153259277	7.152557373046875e-7	2	021
491	2.5396299362182617	482.21966552734375	8.493661880493164e-6	4.989253997802734	478.9675598144531	4.649162292480469e-6	5.6567912101745605	482.07379150390625	1.1920928955078125e-6	155.20437622070312	7.043923854827881	8.344650268554688e-7	2	021
492	2.8846378326416016	482.18408203125	1.3828277587890625e-5	436.2755126953125	200.97299194335938	2.3812055587768555e-5	649.1793212890625	32.686805725097656	3.427267074584961e-6	155.54164123535156	7.7468485832214355	1.7285346984863281e-6	2	021
493	374.841552734375	206.7607421875	0.05382832884788513	400.6768493652344	223.28453063964844	0.9984167814254761	648.7713623046875	204.01150512695312	1.817941665649414e-5	402.1212158203125	223.59353637695312	4.431605339050293e-5	2	021
494	438.6462097167969	206.25416564941406	0.00012633204460144043	399.81854248046875	225.94662475585938	0.9671620726585388	440.8313903808594	208.25218200683594	5.364418029785156e-6	399.7296447753906	224.6177520751953	5.519390106201172e-5	2	021
495	377.4305419921875	202.46514892578125	5.3554773330688477e-5	402.48095703125	229.5355682373047	2.0772218704223633e-5	648.5950927734375	204.59576416015625	2.8312206268310547e-6	187.0872802734375	6.070903778076172	9.238719940185547e-7	2	021
496	642.4935302734375	320.9952697753906	4.172325134277344e-6	643.4918823242188	324.5020446777344	2.294778823852539e-6	575.0614624023438	2.6365811824798584	1.4007091522216797e-6	187.90728759765625	6.591448783874512	1.3113021850585938e-6	2	021
497	373.780029296875	211.29029846191406	0.00018075108528137207	5.5042619705200195	477.1980895996094	5.27501106262207e-6	648.8026733398438	32.63332748413086	1.2516975402832031e-6	171.84449768066406	6.1969404220581055	1.9073486328125e-6	2	021
498	2.7513575553894043	481.7369384765625	3.17990779876709e-5	5.581858158111572	478.0578918457031	7.927417755126953e-6	648.7890625	32.73785400390625	7.718801498413086e-6	172.1067352294922	6.35097599029541	1.7881393432617188e-6	2	021
499	2.5476176738739014	482.07879638671875	3.3020973205566406e-5	433.6204833984375	198.0390625	4.9054622650146484e-5	648.993408203125	33.36909484863281	1.6868114471435547e-5	171.92791748046875	6.461101531982422	1.5795230865478516e-6	2	021
500	2.922153949737549	482.3406066894531	1.6748905181884766e-5	5.633955478668213	478.88311767578125	5.513429641723633e-6	648.5621337890625	32.966495513916016	5.453824996948242e-6	156.68984985351562	7.367695331573486	9.238719940185547e-7	2	021
501	370.5988464355469	227.59803771972656	0.999984622001648	5.177060127258301	477.9932861328125	6.735324859619141e-6	441.6362609863281	236.6952362060547	1.0102987289428711e-5	440.73382568359375	239.43948364257812	2.4318695068359375e-5	2	021
502	367.0463562011719	232.78965759277344	1.0	391.4464111328125	202.7251434326172	0.9998288750648499	370.02978515625	235.27200317382812	4.2378902435302734e-5	370.75970458984375	240.8798828125	2.3365020751953125e-5	2	021
503	362.7562561035156	237.9733123779297	1.0	392.89739990234375	200.6872100830078	0.9999756813049316	446.6628112792969	238.15081787109375	0.00035518407821655273	442.801513671875	242.4263458251953	0.0011615455150604248	2	021
504	357.8484802246094	246.81138610839844	1.0	386.03582763671875	203.43727111816406	1.0	356.99102783203125	246.67282104492188	0.00014957785606384277	344.3465576171875	248.99266052246094	7.206201553344727e-5	2	021
505	351.1279602050781	257.2219543457031	1.0	390.1466979980469	197.60357666015625	0.9999845623970032	355.0046691894531	255.7650604248047	4.845857620239258e-5	387.3851318359375	204.7880859375	3.3468008041381836e-5	2	021
506	347.1331481933594	272.57904052734375	1.0	386.0666809082031	208.84945678710938	0.0876578688621521	352.3340759277344	271.21612548828125	0.00018107891082763672	345.6270751953125	263.169921875	0.0001646578311920166	2	021
507	340.9334411621094	288.2871398925781	1.0	374.9250793457031	217.55084228515625	1.0	339.2266540527344	288.8714599609375	0.00011485815048217773	329.00909423828125	292.9262390136719	6.118416786193848e-5	2	021
508	338.7407531738281	301.5992431640625	1.0	373.1500244140625	222.83184814453125	1.0	337.8250732421875	303.3658752441406	0.00031310319900512695	330.4920959472656	308.46868896484375	0.00018736720085144043	2	021
509	336.53564453125	306.1744689941406	1.0	371.3678283691406	229.97909545898438	0.00011515617370605469	334.6562194824219	301.88531494140625	3.6597251892089844e-5	325.5544738769531	293.9658203125	5.093216896057129e-5	2	021
510	331.4936218261719	312.9068603515625	1.0	338.975341796875	315.49176025390625	0.0002720355987548828	328.95684814453125	313.7335510253906	0.0002097487449645996	313.10040283203125	316.7386779785156	9.867548942565918e-5	2	021
511	325.29400634765625	321.6875915527344	1.0	364.3642578125	270.03265380859375	0.00033614039421081543	325.4239807128906	320.5588684082031	7.113814353942871e-5	310.1205749511719	312.5563049316406	3.826618194580078e-5	2	021
512	324.106689453125	326.5830993652344	1.0	365.2518615722656	279.2347412109375	0.9999998807907104	366.8276062011719	279.5137023925781	7.787346839904785e-5	367.9058532714844	285.61468505859375	9.241700172424316e-5	2	021
513	321.8780517578125	326.87066650390625	1.0	353.7702941894531	279.44024658203125	1.0	360.3852844238281	278.9710388183594	8.484721183776855e-5	354.0176696777344	285.1933288574219	0.00026169419288635254	2	021
514	321.94073486328125	329.3048095703125	1.0	348.96392822265625	308.594482421875	0.999999463558197	326.6715087890625	325.24029541015625	0.00028777122497558594	313.5699462890625	317.8663635253906	6.0170888900756836e-5	2	021
515	346.5266418457031	307.8132019042969	0.9999991655349731	344.1830139160156	308.63330078125	0.2180582582950592	348.7898254394531	307.0349426269531	0.00019219517707824707	350.21514892578125	304.3806457519531	6.589293479919434e-5	2	021
516	315.6650390625	322.922607421875	0.8298666477203369	310.9950256347656	319.78082275390625	2.4646520614624023e-5	330.31524658203125	315.62548828125	8.732080459594727e-6	302.60406494140625	321.2652282714844	7.12275505065918e-6	2	021
517	318.5285949707031	321.67730712890625	0.9994760751724243	335.6315002441406	320.0214538574219	0.996165931224823	331.228515625	319.2760314941406	8.988380432128906e-5	338.0140075683594	323.2054748535156	5.906820297241211e-5	2	021
518	314.7372131347656	320.3526306152344	0.9979504346847534	330.3364562988281	319.789306640625	0.004377573728561401	326.4485168457031	316.3387756347656	0.0001595616340637207	300.39837646484375	316.8442077636719	7.596611976623535e-5	2	021
519	321.4375305175781	324.4142150878906	0.8974981307983398	326.8075256347656	324.9230651855469	4.717707633972168e-5	325.6440124511719	320.596923828125	4.655122756958008e-5	323.54815673828125	326.75433349609375	1.1980533599853516e-5	2	021
520	329.9369201660156	324.2084045410156	0.9998171329498291	331.59918212890625	326.2164611816406	3.0666589736938477e-5	334.1868896484375	322.3286437988281	1.6689300537109375e-5	325.29498291015625	327.668212890625	7.599592208862305e-6	2	021
521	338.8510437011719	326.51068115234375	0.996789813041687	336.29290771484375	326.7380676269531	3.272294998168945e-5	336.2181701660156	326.25714111328125	1.9431114196777344e-5	325.6224670410156	330.1059875488281	3.337860107421875e-6	2	021
522	331.7142333984375	327.03436279296875	0.9999977350234985	340.30816650390625	329.1642150878906	6.41942024230957e-5	338.1547546386719	325.576416015625	3.316998481750488e-5	325.1173400878906	318.3221740722656	8.133053779602051e-5	2	021
523	337.140380859375	295.6211242675781	0.999090313911438	333.9774475097656	294.9814147949219	6.708502769470215e-5	336.34228515625	299.8121032714844	3.8564205169677734e-5	327.0912170410156	288.5891418457031	2.5928020477294922e-5	2	021
524	340.1375732421875	290.1720275878906	1.0	343.6182861328125	292.2624206542969	0.0002459287643432617	338.4570617675781	291.0357971191406	0.00012549757957458496	327.6160583496094	295.06341552734375	9.85562801361084e-5	2	021
525	344.726806640625	284.4091796875	1.0	320.6795654296875	337.8393859863281	0.9993042349815369	345.5788879394531	286.5525207519531	0.00015419721603393555	344.87188720703125	291.60455322265625	0.00010779500007629395	2	021
526	349.8205261230469	281.5544738769531	1.0	323.1175842285156	332.5157165527344	1.0	326.0428161621094	331.1277770996094	0.0003242194652557373	322.416015625	334.4060363769531	0.00013512372970581055	2	021
527	352.8743591308594	277.7728271484375	1.0	324.43096923828125	329.6009216308594	1.0	327.5556945800781	328.4673156738281	0.0003731846809387207	321.72412109375	334.74993896484375	0.0002200007438659668	2	021
528	354.1859130859375	275.8425598144531	1.0	325.85748291015625	324.177734375	1.0	324.2569274902344	324.64404296875	7.554888725280762e-5	321.814697265625	324.7459716796875	0.000138014554977417	2	021
529	353.61285400390625	277.4175720214844	1.0	328.4978332519531	320.0593566894531	0.9999966621398926	325.8757629394531	325.03778076171875	8.845329284667969e-5	327.6918029785156	320.6662902832031	0.00011590123176574707	2	021
530	354.3139953613281	275.4009704589844	1.0	333.60247802734375	317.9577331542969	0.9982751607894897	354.41180419921875	274.2633972167969	1.4603137969970703e-5	332.6766662597656	318.75091552734375	4.5925378799438477e-5	2	021
531	353.0914306640625	277.2052307128906	1.0	339.9646911621094	319.7259826660156	0.004564195871353149	353.60028076171875	274.7373962402344	4.947185516357422e-5	343.3740234375	277.47955322265625	3.4183263778686523e-5	2	021
532	354.7319641113281	275.6310119628906	0.9999998807907104	343.966064453125	320.84771728515625	0.9976972937583923	354.248779296875	276.3037414550781	4.3898820877075195e-5	343.7266845703125	279.21051025390625	4.425644874572754e-5	2	021
533	355.92120361328125	279.1078186035156	0.9985510110855103	342.8992004394531	317.7268371582031	0.21173003315925598	354.0904235839844	275.5928955078125	2.4020671844482422e-5	342.96356201171875	280.922607421875	5.5730342864990234e-6	2	021
534	356.66766357421875	278.9535827636719	0.9999999403953552	344.636474609375	320.70904541015625	0.9991823434829712	359.64215087890625	284.33026123046875	5.939602851867676e-5	357.28729248046875	287.2952575683594	3.859400749206543e-5	2	021
535	355.16107177734375	277.8807373046875	1.0	343.305419921875	319.29046630859375	0.020879149436950684	358.7914123535156	284.0290832519531	5.036592483520508e-5	356.2687072753906	287.52764892578125	3.585219383239746e-5	2	021
536	355.9451904296875	277.2918701171875	0.9999996423721313	344.2719421386719	321.23663330078125	0.9399892091751099	355.6650695800781	274.549560546875	3.802776336669922e-5	344.018310546875	290.8492126464844	1.9729137420654297e-5	2	021
537	355.7242431640625	275.2098388671875	1.0	343.4834899902344	321.5540466308594	0.9999778866767883	495.1123962402344	127.34288024902344	6.523728370666504e-5	339.10589599609375	326.3006591796875	7.513165473937988e-5	2	021
538	354.1747131347656	268.6738586425781	1.0	354.5579833984375	273.1641540527344	0.0013315379619598389	357.7658386230469	271.00885009765625	0.00019532442092895508	346.1769714355469	276.8980712890625	0.00017902255058288574	2	021
539	363.5093994140625	314.19342041015625	0.9999247789382935	346.6018981933594	251.32672119140625	0.9894590377807617	347.8726501464844	251.159423828125	0.00042757391929626465	346.46368408203125	254.6804656982422	0.0005417764186859131	2	021
540	363.7735290527344	322.8818664550781	0.9999997615814209	337.1875	236.9578399658203	0.9999935030937195	366.6482238769531	323.2944030761719	0.0001652240753173828	367.7530212402344	327.0986633300781	6.574392318725586e-5	2	021
541	332.3897399902344	225.02052307128906	0.9999810457229614	368.71490478515625	328.62530517578125	1.0	372.01544189453125	328.0666198730469	0.0001927018165588379	367.4769287109375	335.05322265625	0.00032466650009155273	2	021
542	326.3067932128906	214.52842712402344	1.0	324.7994384765625	216.54893493652344	0.00010541081428527832	324.3139343261719	215.12448120117188	7.101893424987793e-5	312.5373840332031	217.6897735595703	4.6193599700927734e-5	2	021
543	322.7962646484375	198.96849060058594	1.0	368.3595275878906	304.144287109375	1.0	369.96807861328125	306.5760192871094	0.00015348196029663086	367.03826904296875	304.55615234375	0.00036412477493286133	2	021
544	320.4217224121094	186.3942108154297	1.0	362.9347229003906	297.0157775878906	1.0	366.8531799316406	297.38592529296875	0.00010165572166442871	362.74847412109375	299.5953369140625	0.00019478797912597656	2	021
545	317.50799560546875	175.9273681640625	1.0	359.05560302734375	289.8692626953125	1.0	357.769775390625	291.7175598144531	7.894635200500488e-5	354.6153564453125	292.21002197265625	0.00011870265007019043	2	021
546	314.26727294921875	163.57460021972656	1.0	352.04205322265625	280.82379150390625	1.0	355.2694396972656	280.19268798828125	0.00029271841049194336	350.8951721191406	285.82965087890625	0.0003114044666290283	2	021
