# Supplementary material for: An automated feeding system for the African killifish reveals the impact of diet on lifespan and allows scalable assessment of associative learning
Source: eLife. 2022 Nov 10;11:e69008. doi: 10.7554/eLife.69008 (PMC9788828; doi:10.7554/eLife.69008)
Supplement: Figure 6—source data 2. [file elife-69008-fig6-data2.zip › Training Trajectories/t11_REC035DLC_resnet50_TrainAllTheThingsJun28shuffle1_1030000.csv]

bodyparts_coords	fishhead_x	fishhead_y	fishhead_likelihood	fishtail_x	fishtail_y	fishtail_likelihood	redlight_x	redlight_y	redlight_likelihood	fooddrop_x	fooddrop_y	fooddrop_likelihood	fishnum	recordingnum
0	5.159557342529297	483.5645446777344	0.00015023350715637207	14.288379669189453	481.941162109375	0.0001888573169708252	6.934581279754639	481.9502258300781	3.594160079956055e-5	4.214994430541992	477.76104736328125	0.00010722875595092773	11	035
1	5.227119445800781	483.5583801269531	6.142258644104004e-5	14.067488670349121	482.2276306152344	0.00010082125663757324	647.7659301757812	234.9170379638672	9.40859317779541e-5	3.5981056690216064	478.0159912109375	6.347894668579102e-5	11	035
2	5.094743728637695	483.0077209472656	7.94529914855957e-5	646.3333740234375	252.03466796875	0.00010275840759277344	648.4742431640625	240.9773406982422	0.0003135204315185547	3.302616596221924	477.50506591796875	4.521012306213379e-5	11	035
3	0.672086238861084	300.0916442871094	6.541609764099121e-5	2.964909553527832	128.4982452392578	0.0003656148910522461	647.210205078125	31.516719818115234	0.00011116266250610352	3.795348882675171	477.5574951171875	4.8786401748657227e-5	11	035
4	4.980682373046875	483.83807373046875	3.9517879486083984e-5	7.118381977081299	482.61663818359375	4.267692565917969e-5	647.0763549804688	321.1261901855469	0.0002835988998413086	3.266383409500122	478.1017150878906	2.4527311325073242e-5	11	035
5	4.724729061126709	482.9100036621094	9.778141975402832e-5	14.093374252319336	481.8753967285156	0.0002446174621582031	7.099781513214111	482.2095642089844	3.4421682357788086e-5	3.831814765930176	477.8798828125	9.92119312286377e-5	11	035
6	1.8545360565185547	302.761474609375	4.938244819641113e-5	6.226745128631592	481.9559631347656	4.7206878662109375e-5	640.3988037109375	480.2096252441406	0.00028440356254577637	3.3812055587768555	478.1525573730469	4.64320182800293e-5	11	035
7	4.622641086578369	483.14202880859375	4.342198371887207e-5	3.242875576019287	135.967529296875	0.00030350685119628906	648.551513671875	252.97547912597656	0.00016230344772338867	2.639768600463867	478.0357971191406	1.4334917068481445e-5	11	035
8	3.374821424484253	242.2237548828125	6.633996963500977e-5	5.408452987670898	242.2169647216797	0.0004029273986816406	648.1525268554688	174.77601623535156	2.232193946838379e-5	2.131946563720703	238.6899871826172	4.717707633972168e-5	11	035
9	5.112428665161133	483.08392333984375	6.16610050201416e-5	7.830455780029297	481.84674072265625	5.206465721130371e-5	647.3145751953125	30.488306045532227	2.4557113647460938e-5	3.064115524291992	477.22882080078125	2.7447938919067383e-5	11	035
10	4.828464984893799	482.8658752441406	5.653500556945801e-5	5.223240375518799	242.38043212890625	0.0005025267601013184	648.9934692382812	317.2274475097656	0.0003555119037628174	3.0137581825256348	477.29449462890625	3.516674041748047e-5	11	035
11	4.573587894439697	482.9519348144531	5.072355270385742e-5	12.91166877746582	481.6690368652344	0.00010657310485839844	648.4356079101562	154.4554901123047	0.0001862943172454834	2.9269604682922363	477.0880432128906	3.3527612686157227e-5	11	035
12	4.790017604827881	482.8990783691406	5.7697296142578125e-5	30.42251968383789	483.1721496582031	5.5909156799316406e-5	641.5267944335938	5.903262138366699	2.4259090423583984e-5	3.250420093536377	477.666015625	2.6464462280273438e-5	11	035
13	4.4109320640563965	230.33181762695312	0.00021922588348388672	23.48885726928711	255.5423583984375	0.0594751238822937	649.2584228515625	234.1729736328125	0.00013968348503112793	2.526275873184204	240.31588745117188	0.00012421607971191406	11	035
14	1.7469453811645508	317.9550476074219	0.00010752677917480469	25.350061416625977	255.4362335205078	0.0003693103790283203	647.001708984375	96.1895980834961	0.00019305944442749023	3.675368309020996	477.6740417480469	5.626678466796875e-5	11	035
15	5.091459274291992	483.2718811035156	9.223818778991699e-5	3.2828426361083984	129.04161071777344	0.0001087188720703125	646.3284301757812	63.14236831665039	2.995133399963379e-5	3.8361074924468994	477.9122619628906	5.7071447372436523e-5	11	035
16	4.660770416259766	483.519287109375	5.346536636352539e-5	4.361441612243652	127.29340362548828	9.15229320526123e-5	647.9116821289062	157.33041381835938	0.0002359151840209961	3.6304445266723633	477.8421630859375	3.2961368560791016e-5	11	035
17	5.18088436126709	483.1762390136719	7.456541061401367e-5	14.531618118286133	482.05828857421875	7.772445678710938e-5	641.3715209960938	481.5175476074219	6.327033042907715e-5	4.154801368713379	478.0456237792969	7.343292236328125e-5	11	035
18	5.134274959564209	483.1863098144531	4.9561262130737305e-5	3.155519962310791	128.47634887695312	0.00011855363845825195	647.8335571289062	143.33314514160156	7.414817810058594e-5	3.462648630142212	477.2417297363281	3.1828880310058594e-5	11	035
19	4.912138938903809	483.3343505859375	5.40614128112793e-5	4.6424150466918945	137.90744018554688	0.00016808509826660156	648.2340087890625	131.86679077148438	9.450316429138184e-5	3.402113199234009	477.47552490234375	2.6345252990722656e-5	11	035
20	2.6584763526916504	142.9258575439453	5.7250261306762695e-5	29.291522979736328	482.86572265625	0.00016501545906066895	648.8165283203125	317.35772705078125	2.130866050720215e-5	3.6155104637145996	477.6817321777344	3.8504600524902344e-5	11	035
21	4.756674766540527	482.8791198730469	0.00014504790306091309	13.787030220031738	481.8868408203125	0.0008821785449981689	647.5983276367188	254.1068878173828	0.00013694167137145996	4.0625176429748535	477.6302490234375	0.00013455748558044434	11	035
22	4.7814860343933105	483.3446960449219	2.5659799575805664e-5	7.319021224975586	482.037841796875	3.30805778503418e-5	648.4915771484375	141.7674560546875	0.00014153122901916504	2.805727005004883	477.48004150390625	2.2530555725097656e-5	11	035
23	4.459214687347412	482.8526916503906	6.321072578430176e-5	14.28852653503418	481.26116943359375	0.00016498565673828125	646.4564208984375	29.310640335083008	9.670853614807129e-5	3.92008638381958	477.6388854980469	6.052851676940918e-5	11	035
24	4.610748291015625	483.15484619140625	6.580352783203125e-5	14.329955101013184	481.4045104980469	0.00017258524894714355	647.881103515625	143.22872924804688	0.00019684433937072754	3.823777198791504	477.6031188964844	6.490945816040039e-5	11	035
25	4.912105560302734	483.4244079589844	5.4955482482910156e-5	3.444870948791504	128.3892364501953	0.00017064809799194336	647.2366943359375	29.723876953125	0.00013241171836853027	3.5572245121002197	478.02777099609375	3.981590270996094e-5	11	035
26	545.4345092773438	211.97254943847656	0.00012430548667907715	542.7398681640625	208.7408447265625	0.00012248754501342773	543.5359497070312	207.28067016601562	1.0	540.7437744140625	207.38394165039062	0.0004533529281616211	11	035
27	546.0343017578125	210.74012756347656	0.00024574995040893555	4.458872318267822	131.79412841796875	0.0011002421379089355	543.2874755859375	205.42498779296875	1.0	538.8280639648438	205.108154296875	0.0005122125148773193	11	035
28	545.7916870117188	211.12135314941406	0.00013509392738342285	5.0617570877075195	144.30116271972656	0.0016649365425109863	543.5339965820312	205.50344848632812	1.0	538.9237060546875	205.6007080078125	0.0006585419178009033	11	035
29	545.7752685546875	211.4580535888672	0.00035187602043151855	539.6264038085938	207.66647338867188	0.00021159648895263672	543.799560546875	206.29209899902344	1.0	539.7965087890625	205.9628143310547	0.0005323886871337891	11	035
30	2.829190254211426	243.39111328125	0.00016239285469055176	4.134647369384766	244.36810302734375	0.0009871721267700195	543.6943359375	206.6523895263672	1.0	540.777587890625	206.88356018066406	0.0004819035530090332	11	035
31	545.772216796875	211.86244201660156	0.00022590160369873047	539.3530883789062	208.18692016601562	0.00013813376426696777	543.5067138671875	206.84866333007812	1.0	539.10009765625	206.62753295898438	0.0006822645664215088	11	035
32	545.6227416992188	211.56710815429688	0.00013086199760437012	544.42529296875	207.67506408691406	7.995963096618652e-5	543.1035766601562	205.96022033691406	1.0	538.6322021484375	205.7364959716797	0.00047081708908081055	11	035
33	546.2654418945312	211.54530334472656	0.0002294480800628662	546.002197265625	208.35580444335938	9.563565254211426e-5	543.9992065429688	206.0919647216797	1.0	542.2750854492188	203.95736694335938	0.0004347264766693115	11	035
34	545.387939453125	211.91209411621094	0.00022399425506591797	3.6297764778137207	242.0062713623047	0.0002980828285217285	542.9380493164062	206.66419982910156	1.0	539.0149536132812	206.2730712890625	0.0004608035087585449	11	035
35	545.7122192382812	211.6721954345703	0.00019794702529907227	542.4456787109375	207.7971649169922	9.310245513916016e-5	543.2898559570312	206.87977600097656	1.0	538.7333374023438	206.5077667236328	0.000512540340423584	11	035
36	545.681640625	211.62042236328125	0.0001824796199798584	542.5724487304688	208.26087951660156	0.0001055598258972168	543.316162109375	206.33578491210938	0.9999999403953552	539.04541015625	206.13003540039062	0.0008932054042816162	11	035
37	545.6099853515625	212.13577270507812	0.00022736191749572754	21.400218963623047	483.27825927734375	0.00016763806343078613	543.7122802734375	207.3327178955078	0.9999999403953552	539.1728515625	206.84024047851562	0.0004563629627227783	11	035
38	545.5231323242188	211.4352569580078	0.0002085566520690918	21.690338134765625	482.6750183105469	0.00021317601203918457	542.5951538085938	206.17323303222656	1.0	538.6805419921875	205.79397583007812	0.0006215870380401611	11	035
39	545.470703125	211.69122314453125	0.00025641918182373047	542.291259765625	207.54931640625	0.00016617774963378906	542.9483032226562	206.42860412597656	1.0	540.7503662109375	207.45997619628906	0.0008116662502288818	11	035
40	545.8020629882812	211.47396850585938	0.00015932321548461914	542.7258911132812	207.66537475585938	8.922815322875977e-5	543.2847900390625	206.35238647460938	1.0	538.7518920898438	206.0894012451172	0.0006007552146911621	11	035
41	545.3876342773438	211.50852966308594	0.0002852976322174072	12.319391250610352	245.34693908691406	0.0010249316692352295	543.0299072265625	206.54037475585938	1.0	541.8299560546875	206.15997314453125	0.0005409121513366699	11	035
42	546.1484985351562	211.5780487060547	0.000245511531829834	13.896537780761719	244.171630859375	0.00036469101905822754	543.9999389648438	206.16500854492188	1.0	542.57080078125	204.6804656982422	0.0006213486194610596	11	035
43	17.233686447143555	245.98243713378906	0.0004831850528717041	18.005535125732422	249.755126953125	0.0005095303058624268	543.5032348632812	206.1313934326172	1.0	538.8367309570312	205.91201782226562	0.0004394054412841797	11	035
44	545.4953002929688	211.6409454345703	0.00021538138389587402	11.568265914916992	245.73712158203125	0.0002658665180206299	543.025390625	206.43780517578125	1.0	538.9505004882812	206.0638427734375	0.0006742775440216064	11	035
45	5.408443450927734	233.09219360351562	0.0004272758960723877	12.900008201599121	242.5185546875	0.022674232721328735	543.5597534179688	206.6236572265625	1.0	539.3319091796875	206.2847442626953	0.0006111264228820801	11	035
46	19.73115348815918	242.98037719726562	0.18454980850219727	18.09037208557129	243.68319702148438	0.05091506242752075	544.1046142578125	206.6747283935547	1.0	539.5771484375	206.43226623535156	0.00039508938789367676	11	035
47	19.99250030517578	245.3211212158203	0.02023884654045105	17.941457748413086	244.45423889160156	0.013439714908599854	543.5651245117188	205.80828857421875	1.0	542.9264526367188	206.9333953857422	0.001124352216720581	11	035
48	7.012718200683594	243.98023986816406	0.0002612173557281494	15.592275619506836	248.7700958251953	0.001314312219619751	542.310302734375	206.56149291992188	0.9999998807907104	538.6713256835938	206.2373504638672	0.0012285113334655762	11	035
49	15.038076400756836	245.75460815429688	0.003652811050415039	15.09178352355957	246.0596466064453	0.00018957257270812988	543.0509643554688	206.12583923339844	1.0	538.9697265625	205.90806579589844	0.00043195486068725586	11	035
50	21.26879119873047	244.5352325439453	0.023849904537200928	19.51597023010254	244.98045349121094	0.789780855178833	542.9232788085938	206.24591064453125	1.0	541.475830078125	207.56112670898438	0.0009486675262451172	11	035
51	22.5380802154541	242.59976196289062	0.004775941371917725	19.756378173828125	245.94508361816406	0.003753483295440674	543.3983764648438	206.14544677734375	1.0	539.0836181640625	206.2743682861328	0.0008941888809204102	11	035
52	545.4682006835938	212.201171875	0.0002084970474243164	15.878817558288574	240.6927490234375	0.044716864824295044	543.287841796875	207.24502563476562	1.0	540.240478515625	207.21356201171875	0.0005220472812652588	11	035
53	4.922595500946045	227.35137939453125	0.0003275275230407715	15.464509963989258	241.2922821044922	0.0018026232719421387	543.0409545898438	206.57960510253906	0.9999998807907104	539.1368408203125	206.2418670654297	0.0013027191162109375	11	035
54	4.050076007843018	225.36375427246094	0.00023293495178222656	14.007800102233887	241.21463012695312	0.0009824633598327637	543.1219482421875	206.93377685546875	0.9999999403953552	538.87158203125	206.5006866455078	0.0005730986595153809	11	035
55	545.6422119140625	211.99215698242188	0.00014832615852355957	542.77783203125	207.53395080566406	0.00010502338409423828	543.5370483398438	206.98388671875	1.0	538.8055419921875	206.40150451660156	0.0004526674747467041	11	035
56	7.451545238494873	232.01258850097656	0.00026741623878479004	17.79192352294922	244.1363525390625	0.0019411146640777588	543.0072021484375	205.76385498046875	1.0	539.1319580078125	205.85845947265625	0.0008896589279174805	11	035
57	545.594970703125	211.3436737060547	0.0002535879611968994	11.797493934631348	242.00244140625	0.0003288686275482178	542.8272705078125	205.96531677246094	1.0	541.04833984375	204.07960510253906	0.0005950927734375	11	035
58	545.6478881835938	211.52163696289062	0.00020325183868408203	2.2475216388702393	144.39328002929688	0.0001424252986907959	543.6226196289062	206.24356079101562	1.0	539.3400268554688	206.0318145751953	0.0006281137466430664	11	035
59	545.8106079101562	211.69419860839844	0.0002397298812866211	17.263856887817383	244.14642333984375	0.0010887086391448975	543.3480834960938	206.6036834716797	1.0	539.0115966796875	206.3441925048828	0.0008035004138946533	11	035
60	24.921337127685547	240.07009887695312	0.0030546188354492188	23.943811416625977	239.4129638671875	0.7728302478790283	543.1853637695312	206.5777130126953	1.0	4.522026538848877	222.95777893066406	0.000941932201385498	11	035
61	545.5184936523438	211.27517700195312	0.0002302229404449463	538.8388671875	207.634521484375	0.0001423358917236328	542.9821166992188	206.19508361816406	1.0	538.6427001953125	205.65585327148438	0.0008262097835540771	11	035
62	31.773353576660156	244.4816131591797	0.004734605550765991	22.852725982666016	242.58016967773438	0.0028252899646759033	543.2317504882812	206.53297424316406	1.0	542.515625	204.78114318847656	0.0012508928775787354	11	035
63	545.49560546875	211.573486328125	0.00015240907669067383	25.56667709350586	242.7262420654297	0.00032579898834228516	542.9426879882812	206.45204162597656	1.0	538.5652465820312	206.3069610595703	0.000486522912979126	11	035
64	545.310546875	211.5794677734375	0.000351637601852417	14.2059326171875	247.3411102294922	0.0005218088626861572	542.6586303710938	206.4020538330078	0.9999998807907104	539.1358642578125	205.7588348388672	0.0011163055896759033	11	035
65	545.36767578125	211.92283630371094	0.00013133883476257324	3.275595188140869	223.3833770751953	0.00016933679580688477	542.835693359375	206.65847778320312	0.9999999403953552	538.7064819335938	206.35240173339844	0.0006701648235321045	11	035
66	545.8534545898438	211.2221221923828	0.000263899564743042	543.6290893554688	210.8712615966797	0.00014069676399230957	543.246337890625	206.15029907226562	1.0	538.7737426757812	205.8467254638672	0.0005179643630981445	11	035
67	24.711828231811523	247.14772033691406	0.000846564769744873	23.275856018066406	245.861572265625	0.4625888466835022	543.205810546875	206.80120849609375	1.0	8.08184814453125	247.20269775390625	0.0005525946617126465	11	035
68	21.693714141845703	242.03561401367188	0.000772625207901001	16.957412719726562	242.20700073242188	0.0019356906414031982	543.1963500976562	206.0463104248047	1.0	538.9195556640625	205.80299377441406	0.0006055235862731934	11	035
69	545.6934204101562	211.31285095214844	0.0001564621925354004	13.431623458862305	244.84988403320312	0.0013932287693023682	542.6862182617188	205.85507202148438	1.0	538.3734130859375	205.681396484375	0.000463634729385376	11	035
70	545.9005126953125	211.84921264648438	0.00014063715934753418	4.0247673988342285	136.42098999023438	0.0005123317241668701	544.19091796875	206.91326904296875	1.0	539.4698486328125	206.5251922607422	0.00028255581855773926	11	035
71	545.5848999023438	211.42506408691406	0.0002422630786895752	26.613523483276367	242.9150848388672	0.0006357431411743164	542.9071044921875	205.87086486816406	1.0	538.7245483398438	205.890625	0.0007504522800445557	11	035
72	545.5953369140625	211.57615661621094	0.00013703107833862305	19.096567153930664	246.51016235351562	0.0008527636528015137	543.2428588867188	206.3055419921875	1.0	538.923583984375	206.07542419433594	0.0005747973918914795	11	035
73	3.58400559425354	224.72804260253906	0.0002982914447784424	15.379048347473145	242.21206665039062	0.0017951726913452148	542.8349609375	206.26881408691406	1.0	538.7440795898438	206.073974609375	0.0005896389484405518	11	035
74	545.3103637695312	212.09629821777344	0.0002219080924987793	538.9185791015625	208.81121826171875	0.00014922022819519043	542.9107666015625	206.9910430908203	0.9999999403953552	538.9703979492188	206.70616149902344	0.0008625388145446777	11	035
75	545.5751342773438	212.1033477783203	0.00015857815742492676	15.689542770385742	243.1406707763672	0.0001080930233001709	543.2395629882812	206.79397583007812	0.9999999403953552	539.2911376953125	206.64810180664062	0.001253366470336914	11	035
76	545.9326782226562	211.3643341064453	0.00016042590141296387	542.9807739257812	207.61886596679688	0.00010132789611816406	543.343994140625	205.97947692871094	1.0	538.5796508789062	205.76962280273438	0.0004431307315826416	11	035
77	545.6173095703125	211.3145751953125	0.00031703710556030273	4.673620223999023	251.2340850830078	0.00014781951904296875	542.7892456054688	205.88690185546875	1.0	538.9546508789062	205.45095825195312	0.0005784332752227783	11	035
78	545.3424682617188	211.83004760742188	0.00018867850303649902	3.7519044876098633	183.7779541015625	0.0011646151542663574	542.9498291015625	206.50364685058594	1.0	538.5701904296875	206.3517608642578	0.0004617273807525635	11	035
79	545.9492797851562	211.32180786132812	0.00017133355140686035	16.930126190185547	246.0697021484375	0.0005180835723876953	544.0654907226562	206.32473754882812	1.0	539.0491333007812	206.229736328125	0.00030174851417541504	11	035
80	20.321306228637695	248.13589477539062	0.0006147921085357666	17.833044052124023	247.51329040527344	0.3534790873527527	544.1778564453125	206.43661499023438	1.0	5.744810581207275	239.60398864746094	0.0009361207485198975	11	035
81	545.7760009765625	212.100341796875	0.000186234712600708	17.028152465820312	245.37855529785156	0.0031951963901519775	543.3278198242188	207.03033447265625	0.9999998807907104	539.1410522460938	206.6841583251953	0.0013448596000671387	11	035
82	545.5322875976562	211.64910888671875	0.0002665519714355469	13.396002769470215	247.7703094482422	0.000510483980178833	543.17529296875	206.41415405273438	1.0	539.0446166992188	205.94219970703125	0.00092354416847229	11	035
83	545.7318725585938	211.9940185546875	0.00018900632858276367	11.88500690460205	242.89491271972656	0.0006179511547088623	543.611572265625	206.5371856689453	1.0	539.1926879882812	206.3181610107422	0.0005432367324829102	11	035
84	23.23808479309082	245.34706115722656	0.0003497004508972168	20.1636962890625	244.86868286132812	0.0030811429023742676	543.679443359375	206.65679931640625	1.0	541.2010498046875	208.0328369140625	0.0005189180374145508	11	035
85	545.2710571289062	211.8614501953125	0.00016054511070251465	2.8933258056640625	223.64874267578125	0.0003152787685394287	542.8643188476562	206.841552734375	1.0	539.758056640625	206.90567016601562	0.0006392598152160645	11	035
86	4.139911651611328	227.05870056152344	0.0002574026584625244	11.347372055053711	227.26675415039062	0.0005767643451690674	543.78271484375	206.45755004882812	1.0	541.5096435546875	207.72940063476562	0.0005696117877960205	11	035
87	11.709558486938477	240.48358154296875	0.00037601590156555176	10.812159538269043	241.1937255859375	0.015050143003463745	542.8516845703125	206.9033966064453	0.9999998807907104	539.3707275390625	206.09677124023438	0.00204506516456604	11	035
88	545.6167602539062	211.53634643554688	0.00021976232528686523	13.692441940307617	246.74684143066406	0.0007114410400390625	543.1223754882812	206.23492431640625	1.0	538.7503662109375	205.93174743652344	0.0005483925342559814	11	035
89	4.394755840301514	227.89691162109375	0.0006303489208221436	4.1778483390808105	227.04071044921875	0.0008232295513153076	543.689208984375	206.09657287597656	1.0	1.6487455368041992	221.23960876464844	0.0004755258560180664	11	035
90	545.7766723632812	211.09671020507812	0.00020143389701843262	542.6364135742188	206.84725952148438	0.00013750791549682617	543.2636108398438	205.9293212890625	1.0	538.8587036132812	205.73960876464844	0.0006360411643981934	11	035
91	545.5490112304688	211.8477783203125	0.0002824068069458008	539.3513793945312	208.65274047851562	0.0001666545867919922	543.4615478515625	206.61209106445312	1.0	542.509765625	207.2908172607422	0.0005102157592773438	11	035
92	545.9176635742188	211.33132934570312	0.0002785921096801758	542.5184326171875	207.1952362060547	0.000138014554977417	543.55615234375	205.95602416992188	1.0	538.9182739257812	205.81954956054688	0.0006006062030792236	11	035
93	545.9981079101562	211.5473175048828	0.00022485852241516113	542.8795166015625	207.31663513183594	0.00011497735977172852	543.7021484375	206.4435577392578	1.0	539.161376953125	206.29722595214844	0.00044524669647216797	11	035
94	3.3575034141540527	227.2635498046875	0.00018706917762756348	4.097715854644775	226.62351989746094	0.0006299614906311035	542.4816284179688	205.708984375	0.9999999403953552	539.103515625	205.44996643066406	0.00112152099609375	11	035
95	545.6229248046875	211.61460876464844	0.00024762749671936035	4.718743801116943	248.0821533203125	0.0008637905120849609	543.0120849609375	206.2528076171875	1.0	538.556396484375	205.88418579101562	0.0005719661712646484	11	035
96	545.593994140625	211.35618591308594	0.000417858362197876	539.3665771484375	207.8378143310547	0.000220566987991333	543.7279663085938	206.3662872314453	1.0	539.2977905273438	205.78143310546875	0.0006180405616760254	11	035
97	545.1656494140625	211.85777282714844	0.0002733469009399414	538.6617431640625	208.43203735351562	0.0001741945743560791	542.940185546875	207.11883544921875	1.0	540.7612915039062	207.93870544433594	0.00104561448097229	11	035
98	545.62548828125	211.7921905517578	0.00025349855422973633	5.144426345825195	247.75241088867188	0.0002773106098175049	543.067138671875	206.5776824951172	1.0	539.0785522460938	206.3629608154297	0.0009438991546630859	11	035
99	12.472880363464355	238.4596710205078	0.006800979375839233	13.391993522644043	241.05526733398438	0.0011788904666900635	543.81396484375	207.2212371826172	1.0	2.7768824100494385	222.6704864501953	0.0010773241519927979	11	035
100	545.6754760742188	210.95205688476562	0.0002912580966949463	10.761943817138672	225.5390625	0.0007309615612030029	543.3970947265625	205.83837890625	1.0	539.0654907226562	205.4822540283203	0.0010076463222503662	11	035
101	18.793848037719727	235.65093994140625	0.0025385022163391113	13.379570007324219	228.60238647460938	0.0015108585357666016	542.592041015625	206.4541015625	0.9999997615814209	541.3736572265625	207.55975341796875	0.003334343433380127	11	035
102	545.1934204101562	211.5892791748047	0.00035196542739868164	14.870658874511719	480.9302062988281	0.0002778768539428711	543.3953857421875	206.71810913085938	1.0	541.250244140625	207.84033203125	0.0011209547519683838	11	035
103	545.6581420898438	211.18527221679688	0.0003396570682525635	545.5571899414062	207.66812133789062	0.0001901686191558838	543.760009765625	206.22779846191406	0.9999999403953552	539.7149047851562	205.68911743164062	0.001202702522277832	11	035
104	545.5379028320312	211.18798828125	0.0003497898578643799	4.127963066101074	225.3338165283203	0.0003135800361633301	543.0340576171875	205.8836669921875	1.0	540.665771484375	207.12481689453125	0.0009733736515045166	11	035
105	5.582300186157227	245.85169982910156	0.00028565526008605957	16.01302146911621	230.68402099609375	0.001430422067642212	543.603759765625	207.36767578125	1.0	541.2777099609375	207.59466552734375	0.0006658732891082764	11	035
106	545.4946899414062	212.06861877441406	0.00025525689125061035	539.348388671875	209.23805236816406	0.00014296174049377441	543.2615966796875	207.44775390625	0.9999999403953552	539.005126953125	206.51644897460938	0.0006892681121826172	11	035
107	545.4389038085938	211.96640014648438	0.00032654404640197754	539.2403564453125	208.75013732910156	0.00020062923431396484	543.8728637695312	207.3012237548828	1.0	539.5798950195312	206.80076599121094	0.0004146993160247803	11	035
108	545.2883911132812	211.5157470703125	0.00026610493659973145	539.1171264648438	208.2147216796875	0.00020503997802734375	543.334228515625	206.780517578125	0.9999999403953552	540.8948974609375	206.957763671875	0.0007603764533996582	11	035
109	545.5523681640625	211.73667907714844	0.0004025697708129883	16.979413986206055	227.3498077392578	0.0035182535648345947	543.5257568359375	207.29241943359375	0.9999998807907104	539.7333984375	206.73487854003906	0.000782012939453125	11	035
110	16.215774536132812	232.36900329589844	0.0007008612155914307	18.776660919189453	235.87904357910156	0.021498262882232666	543.3963623046875	206.49761962890625	1.0	539.1800537109375	205.96466064453125	0.0007629990577697754	11	035
111	13.345396041870117	229.66790771484375	0.0035178959369659424	14.772138595581055	229.88136291503906	0.0012938380241394043	543.6315307617188	207.073974609375	0.9999998807907104	542.59423828125	207.44766235351562	0.0018567144870758057	11	035
112	545.44775390625	212.2290496826172	0.0003635287284851074	539.7548217773438	208.8291015625	0.00022274255752563477	543.6192016601562	207.4452362060547	0.9999998807907104	541.6930541992188	208.36880493164062	0.0033704638481140137	11	035
113	13.092374801635742	226.99612426757812	0.06970873475074768	4.060235500335693	211.27554321289062	0.0013230443000793457	543.503173828125	207.4909210205078	1.0	541.2276000976562	208.68618774414062	0.0011532306671142578	11	035
114	13.816278457641602	230.9718017578125	0.003741055727005005	13.686984062194824	228.37896728515625	0.00042122602462768555	543.5884399414062	206.62046813964844	1.0	541.32666015625	206.792236328125	0.0007626116275787354	11	035
115	545.1049194335938	211.64796447753906	0.0002808868885040283	14.728998184204102	228.30349731445312	0.00039124488830566406	542.697021484375	206.67063903808594	1.0	538.64453125	206.2647705078125	0.0009188652038574219	11	035
116	545.2684936523438	211.75189208984375	0.000352710485458374	538.8353881835938	208.49655151367188	0.00022029876708984375	542.6314086914062	206.62193298339844	1.0	541.0052490234375	207.91453552246094	0.0015022456645965576	11	035
117	545.5181274414062	211.97117614746094	0.00022968649864196777	545.5000610351562	209.18954467773438	0.00021097064018249512	543.4365844726562	206.72938537597656	1.0	541.4396362304688	207.91456604003906	0.0028215348720550537	11	035
118	545.2562255859375	212.39967346191406	0.0002745091915130615	545.2352905273438	210.3015594482422	0.0004493892192840576	543.4407348632812	207.80010986328125	1.0	543.0841064453125	207.09649658203125	0.002265840768814087	11	035
119	545.1394653320312	212.14283752441406	0.0002219080924987793	544.9747314453125	209.3775634765625	0.00011903047561645508	543.2583618164062	207.3457489013672	0.9999999403953552	538.91162109375	206.76895141601562	0.0010810494422912598	11	035
120	545.9085083007812	211.42347717285156	0.0002199709415435791	539.6853637695312	207.9308624267578	0.0001347064971923828	544.0469360351562	206.1686553955078	1.0	541.0869140625	206.30712890625	0.0005209743976593018	11	035
121	545.426513671875	212.118896484375	0.000277101993560791	16.000030517578125	213.57691955566406	0.00047513842582702637	543.9362182617188	207.34906005859375	1.0	541.36767578125	208.56317138671875	0.0007421672344207764	11	035
122	545.6900024414062	211.69769287109375	0.00020632147789001465	539.5884399414062	208.0541229248047	0.00011911988258361816	544.0750122070312	206.56890869140625	1.0	539.7178955078125	206.30026245117188	0.0004420280456542969	11	035
123	545.32421875	212.0570068359375	0.0002671778202056885	544.3501586914062	209.09747314453125	0.00019407272338867188	543.310791015625	207.12728881835938	1.0	540.8004760742188	207.19358825683594	0.0014227330684661865	11	035
124	545.2618408203125	211.7436065673828	0.000235825777053833	539.1110229492188	208.4068145751953	0.00017786026000976562	543.3877563476562	206.6966094970703	0.9999999403953552	539.4465942382812	206.40760803222656	0.0007216930389404297	11	035
125	545.549560546875	211.6682891845703	0.0002815127372741699	539.1897583007812	208.43394470214844	0.00018960237503051758	543.1096801757812	207.07252502441406	1.0	539.022216796875	206.8173065185547	0.0006279945373535156	11	035
126	545.4043579101562	212.50750732421875	0.00018987059593200684	539.6785278320312	209.82080078125	0.00017115473747253418	544.0128784179688	207.94146728515625	0.9999998807907104	541.7886962890625	208.82240295410156	0.001112818717956543	11	035
127	545.363037109375	211.7956085205078	0.00014188885688781738	3.142869472503662	176.42718505859375	0.00016129016876220703	542.9263916015625	207.22366333007812	1.0	538.5814208984375	206.7443084716797	0.0008991360664367676	11	035
128	544.9042358398438	212.43724060058594	0.00023308396339416504	544.5646362304688	209.80007934570312	0.00014656782150268555	542.9911499023438	207.67359924316406	1.0	540.7403564453125	207.87705993652344	0.0010195672512054443	11	035
129	545.2066040039062	211.63253784179688	0.0003082454204559326	20.365009307861328	482.8434143066406	0.00020039081573486328	543.0931396484375	206.8509521484375	1.0	541.138916015625	207.80810546875	0.00063323974609375	11	035
130	11.060587882995605	205.8998260498047	0.007149010896682739	6.091160774230957	197.2913055419922	0.0008539259433746338	543.3572387695312	206.85064697265625	1.0	541.2074584960938	207.77415466308594	0.0015146434307098389	11	035
131	545.1299438476562	212.03099060058594	0.00019598007202148438	538.9255981445312	208.9442596435547	0.00015798211097717285	542.9185180664062	207.5009307861328	1.0	538.8748779296875	207.0655059814453	0.0006222128868103027	11	035
132	545.603759765625	211.66647338867188	0.00017783045768737793	538.9822387695312	207.97039794921875	0.00013181567192077637	543.02001953125	206.5987548828125	1.0	539.4025268554688	206.50221252441406	0.0008002817630767822	11	035
133	545.416748046875	211.96800231933594	0.0003001987934112549	539.25341796875	208.89527893066406	0.00013184547424316406	543.470458984375	207.22975158691406	1.0	539.084716796875	206.692626953125	0.0006545186042785645	11	035
134	545.9511108398438	212.13465881347656	0.0002231001853942871	5.34302282333374	214.4783935546875	0.00022861361503601074	544.100341796875	207.2202911376953	1.0	539.66455078125	206.6697235107422	0.0005587935447692871	11	035
135	544.8217163085938	212.52777099609375	0.0002174675464630127	538.4727172851562	209.50433349609375	0.0002822279930114746	542.7391967773438	207.5077362060547	0.9999998807907104	540.5938110351562	208.6461181640625	0.004959404468536377	11	035
136	545.1558837890625	211.4513397216797	0.0002422332763671875	538.5260620117188	207.7824249267578	0.00015738606452941895	542.8440551757812	206.3758544921875	0.9999999403953552	538.61865234375	206.0333251953125	0.0006203949451446533	11	035
137	545.1346435546875	212.2171630859375	0.00019317865371704102	5.454900741577148	197.56475830078125	0.00013506412506103516	542.7134399414062	207.5107879638672	1.0	540.5139770507812	207.9903106689453	0.0008910298347473145	11	035
138	545.7644653320312	211.8000030517578	0.00022599101066589355	545.7255249023438	208.074951171875	0.0001011192798614502	543.6609497070312	206.7489471435547	1.0	539.5476684570312	206.3762969970703	0.0012580156326293945	11	035
139	545.36962890625	211.56246948242188	0.00020325183868408203	538.8687133789062	207.9204864501953	0.00013622641563415527	543.2803955078125	206.5701904296875	1.0	540.4517822265625	206.72352600097656	0.0008697211742401123	11	035
140	545.1392211914062	212.0087890625	0.0002352893352508545	539.2772216796875	209.1983642578125	0.0002815723419189453	543.3717651367188	207.5330352783203	0.9999998807907104	541.073974609375	208.6359405517578	0.0007174909114837646	11	035
141	545.1901245117188	211.8306121826172	0.00026354193687438965	3.7025699615478516	143.8161163330078	0.000276029109954834	542.7846069335938	206.94309997558594	1.0	542.46533203125	206.1685028076172	0.0010220110416412354	11	035
142	545.4890747070312	211.7991943359375	0.00019350647926330566	2.953456401824951	146.85597229003906	0.00012165307998657227	543.4216918945312	206.6368865966797	1.0	538.8231201171875	206.47117614746094	0.0007139146327972412	11	035
143	4.51008415222168	206.632080078125	0.00070914626121521	5.690919876098633	196.76348876953125	0.0007124841213226318	542.9002075195312	207.2674560546875	0.9999998807907104	539.1678466796875	206.5470428466797	0.0011239051818847656	11	035
144	545.1980590820312	211.21856689453125	0.0001672804355621338	542.3663940429688	207.6840057373047	0.0001995563507080078	542.711181640625	206.2452850341797	0.9999998807907104	538.799072265625	206.07608032226562	0.0009537637233734131	11	035
145	13.140094757080078	200.06419372558594	0.04519319534301758	7.064507007598877	197.0619659423828	0.0008077919483184814	542.8015747070312	206.77479553222656	1.0	3.808779001235962	191.9578857421875	0.0017703473567962646	11	035
146	545.2709350585938	211.8981170654297	0.0002397000789642334	3.8706183433532715	203.47442626953125	0.00031363964080810547	543.7813110351562	207.2351837158203	1.0	540.9463500976562	207.3554229736328	0.0006351470947265625	11	035
147	5.209548473358154	202.83871459960938	0.0018481016159057617	5.366119384765625	196.6380157470703	0.0009187459945678711	542.3931274414062	207.3349151611328	0.9999999403953552	542.3234252929688	206.16900634765625	0.001261383295059204	11	035
148	545.4354858398438	211.97413635253906	0.00028511881828308105	539.0989379882812	208.9874725341797	0.00016754865646362305	543.3760375976562	207.176025390625	1.0	539.1884155273438	206.8925323486328	0.0007720291614532471	11	035
149	545.1194458007812	212.16265869140625	0.0003114640712738037	538.8222045898438	209.15895080566406	0.00017648935317993164	542.9745483398438	207.08355712890625	0.9999998807907104	540.95947265625	208.2924041748047	0.0007591843605041504	11	035
150	545.0562744140625	212.09771728515625	0.00020134449005126953	538.7731323242188	209.14854431152344	0.00020110607147216797	543.0421142578125	207.2884063720703	1.0	540.706298828125	207.3884735107422	0.0006690025329589844	11	035
151	12.495138168334961	206.69039916992188	0.05286642909049988	5.034790992736816	198.06707763671875	0.001040726900100708	543.4573974609375	206.8632049560547	1.0	541.302490234375	207.89588928222656	0.0010679960250854492	11	035
152	14.690534591674805	209.13351440429688	0.0037164688110351562	16.238361358642578	208.38430786132812	0.000595778226852417	542.9327392578125	206.95285034179688	1.0	540.9620361328125	208.03823852539062	0.0011571645736694336	11	035
153	17.34498405456543	209.07241821289062	0.7991766333580017	15.222681045532227	209.65573120117188	0.019725531339645386	542.9179077148438	206.74838256835938	1.0	538.9757690429688	205.99354553222656	0.0012399852275848389	11	035
154	18.13895034790039	207.6986083984375	0.0182378888130188	16.12666893005371	207.6219482421875	0.0056386590003967285	543.5739135742188	206.56802368164062	1.0	542.8294677734375	207.25782775878906	0.0013515949249267578	11	035
155	14.371223449707031	207.92384338378906	0.06060129404067993	5.576267242431641	213.5541229248047	0.0002149045467376709	543.2180786132812	207.49607849121094	1.0	538.9716186523438	207.23521423339844	0.0007387697696685791	11	035
156	545.4901733398438	211.65174865722656	0.00025159120559692383	3.4742507934570312	214.7017822265625	0.0002447068691253662	543.5735473632812	206.55691528320312	1.0	540.8888549804688	206.82247924804688	0.0009000897407531738	11	035
157	16.797603607177734	210.52615356445312	0.00029534101486206055	17.699872970581055	210.260498046875	0.06192973256111145	543.7025146484375	206.63465881347656	1.0	539.167724609375	206.03004455566406	0.0005698502063751221	11	035
158	545.2399291992188	211.82650756835938	0.00028190016746520996	538.454345703125	208.5380096435547	0.00018733739852905273	542.973388671875	206.92987060546875	1.0	542.3197631835938	206.0173797607422	0.000692516565322876	11	035
159	544.8893432617188	212.0775909423828	0.0002371668815612793	542.57080078125	209.1178741455078	0.00021192431449890137	542.45458984375	207.46075439453125	0.9999998807907104	539.3348999023438	206.9973602294922	0.001891016960144043	11	035
160	13.134374618530273	214.75498962402344	0.0019274652004241943	538.3265991210938	207.7615203857422	0.00018230080604553223	542.452392578125	206.28672790527344	0.9999999403953552	540.778076171875	207.54141235351562	0.0006851851940155029	11	035
161	13.588871002197266	211.50311279296875	0.0034303367137908936	12.862269401550293	211.69375610351562	0.0002155005931854248	543.8704833984375	206.5941162109375	1.0	539.174072265625	206.19241333007812	0.00042062997817993164	11	035
162	14.18294906616211	212.1830596923828	0.0383266806602478	14.514872550964355	215.02780151367188	0.005430728197097778	543.344482421875	205.88192749023438	1.0	538.7276000976562	205.8077850341797	0.0006317496299743652	11	035
163	545.5217895507812	211.7113037109375	0.0003482997417449951	545.08203125	208.90093994140625	0.00016605854034423828	543.0685424804688	206.53297424316406	0.9999999403953552	539.3848266601562	205.94395446777344	0.0015728771686553955	11	035
164	14.758748054504395	213.07522583007812	0.1439131200313568	14.402338027954102	214.49172973632812	0.030740439891815186	543.222900390625	205.92617797851562	1.0	542.7886962890625	206.94940185546875	0.0008658170700073242	11	035
165	15.244813919067383	214.12478637695312	0.002699941396713257	14.921309471130371	215.024169921875	0.0007864236831665039	543.017578125	206.95204162597656	0.9999999403953552	541.2356567382812	207.86134338378906	0.0011490583419799805	11	035
166	14.788533210754395	211.6548309326172	0.015884965658187866	13.779994010925293	212.37734985351562	0.0005808770656585693	543.396484375	206.81053161621094	1.0	539.233642578125	206.32005310058594	0.0008531510829925537	11	035
167	545.3028564453125	212.32418823242188	0.0003574788570404053	538.8712158203125	208.80393981933594	0.0002904236316680908	542.804931640625	207.31045532226562	0.9999999403953552	542.5790405273438	207.68458557128906	0.00200808048248291	11	035
168	545.0691528320312	211.89781188964844	0.00023561716079711914	15.019678115844727	220.31112670898438	0.0004868507385253906	542.4932861328125	207.10336303710938	0.9999999403953552	539.0775756835938	206.5926055908203	0.0019551515579223633	11	035
169	545.6582641601562	211.31431579589844	0.0002579689025878906	4.678417682647705	137.2029266357422	0.00037485361099243164	543.305908203125	206.00942993164062	1.0	538.9411010742188	205.6978302001953	0.0008487105369567871	11	035
170	545.3466796875	211.66714477539062	0.000361025333404541	2.933924436569214	145.94276428222656	0.0007436871528625488	542.46337890625	206.73150634765625	0.9999998807907104	541.237548828125	207.52125549316406	0.002284914255142212	11	035
171	545.305908203125	211.0897216796875	0.00041604042053222656	538.9130859375	207.29588317871094	0.0002970397472381592	542.6851806640625	206.07855224609375	0.9999999403953552	539.23046875	205.37435913085938	0.0009035766124725342	11	035
172	545.6387939453125	211.5269317626953	0.000402301549911499	539.166748046875	207.9735870361328	0.00020509958267211914	542.9337768554688	206.64247131347656	1.0	542.9194946289062	207.08792114257812	0.001208662986755371	11	035
173	545.1753540039062	211.27516174316406	0.0002874135971069336	538.5360107421875	207.8021240234375	0.00018984079360961914	542.7074584960938	206.18382263183594	1.0	538.5760498046875	205.87417602539062	0.0006052255630493164	11	035
174	545.1744995117188	211.76885986328125	0.0004063546657562256	538.8790893554688	208.42874145507812	0.0002295076847076416	543.21630859375	206.98890686035156	1.0	540.67236328125	207.0673065185547	0.0007330179214477539	11	035
175	545.326416015625	211.82049560546875	0.0001749098300933838	30.969419479370117	483.1481018066406	0.00016480684280395508	543.0587158203125	207.1796875	0.9999998807907104	539.0005493164062	206.74908447265625	0.0006174147129058838	11	035
176	544.907958984375	211.6602020263672	0.00042381882667541504	538.5504760742188	208.0204315185547	0.000280529260635376	542.2755126953125	206.416259765625	0.9999998807907104	541.2843627929688	207.79905700683594	0.0009883344173431396	11	035
177	545.3695678710938	211.36770629882812	0.000310361385345459	542.669677734375	207.74053955078125	0.0001989901065826416	542.741455078125	206.6154022216797	0.9999998807907104	538.9378051757812	206.39340209960938	0.0011475086212158203	11	035
178	545.6253051757812	211.56112670898438	0.0003381967544555664	543.3584594726562	209.24118041992188	0.00027570128440856934	542.9527587890625	206.43267822265625	0.9999999403953552	542.6045532226562	205.0882110595703	0.002311140298843384	11	035
179	545.733642578125	211.62266540527344	0.00024402141571044922	539.6122436523438	208.202392578125	0.00016197562217712402	543.4959106445312	206.7976837158203	0.9999998807907104	539.7673950195312	206.49838256835938	0.00109022855758667	11	035
180	545.490478515625	212.3515625	0.0002370774745941162	3.2692770957946777	128.7996826171875	0.00014469027519226074	543.3464965820312	207.34649658203125	1.0	541.1856079101562	208.45709228515625	0.00122871994972229	11	035
181	545.541748046875	211.81878662109375	0.0001614093780517578	545.1714477539062	208.18106079101562	9.179115295410156e-5	543.6622314453125	206.57215881347656	1.0	542.4334716796875	204.9131622314453	0.0011196136474609375	11	035
182	545.3259887695312	211.7816619873047	0.00024712085723876953	14.694093704223633	481.1368408203125	0.00018420815467834473	542.8566284179688	206.7357940673828	1.0	539.2194213867188	206.5445098876953	0.0022218823432922363	11	035
183	545.0665283203125	211.6744842529297	0.0002612471580505371	538.581787109375	208.17860412597656	0.00017818808555603027	542.8634033203125	206.71388244628906	0.9999999403953552	542.1002807617188	205.65432739257812	0.00044927000999450684	11	035
184	545.6594848632812	211.6065216064453	0.00019478797912597656	3.437302589416504	222.97422790527344	0.00015968084335327148	543.7042846679688	206.5078582763672	1.0	539.3178100585938	206.36383056640625	0.00044861435890197754	11	035
185	545.6851196289062	212.02334594726562	0.0002880990505218506	540.017822265625	208.92593383789062	0.00019788742065429688	543.9442138671875	207.1560516357422	1.0	539.5335693359375	206.89878845214844	0.0005865097045898438	11	035
186	545.4213256835938	211.29428100585938	0.00033539533615112305	2.5517399311065674	146.5177001953125	0.0003548562526702881	543.0960693359375	206.32887268066406	1.0	539.0313720703125	206.01585388183594	0.0007998347282409668	11	035
187	545.6314697265625	211.47032165527344	0.00027638673782348633	543.1563720703125	207.709716796875	0.0002104043960571289	543.083251953125	206.202880859375	1.0	542.5150756835938	206.9102325439453	0.0009787976741790771	11	035
188	545.7138061523438	212.0191192626953	0.0002847611904144287	539.6661987304688	208.72093200683594	0.00021353363990783691	543.7427978515625	207.18788146972656	1.0	543.0275268554688	207.30760192871094	0.001433730125427246	11	035
189	544.884765625	212.53640747070312	0.00015982985496520996	544.6504516601562	209.7206268310547	0.00013205409049987793	542.9703979492188	207.50454711914062	1.0	541.9446411132812	206.45640563964844	0.0010688602924346924	11	035
190	545.283203125	211.68687438964844	0.00025847554206848145	3.0144472122192383	132.37493896484375	0.00021204352378845215	542.7194213867188	206.7247772216797	1.0	538.92138671875	206.22918701171875	0.0012793242931365967	11	035
191	545.4564819335938	211.54823303222656	0.00026735663414001465	544.3980102539062	208.21304321289062	0.00015237927436828613	543.3063354492188	206.1142578125	1.0	539.1448974609375	205.73019409179688	0.0006057322025299072	11	035
192	545.2534790039062	211.8289031982422	0.000401914119720459	538.9690551757812	208.2718505859375	0.00024375319480895996	543.0669555664062	206.87835693359375	0.9999999403953552	542.6713256835938	207.22659301757812	0.0016151666641235352	11	035
193	545.1118774414062	212.45547485351562	0.00024333596229553223	538.9215698242188	209.90130615234375	0.0001741647720336914	542.9827880859375	207.58242797851562	0.9999999403953552	540.700439453125	208.1647491455078	0.0009398162364959717	11	035
194	545.2096557617188	212.02081298828125	0.00027820467948913574	13.703507423400879	481.79071044921875	0.00020101666450500488	543.37451171875	207.5223388671875	0.9999999403953552	539.2962036132812	207.07144165039062	0.0007143616676330566	11	035
195	545.0270385742188	212.06924438476562	0.00016617774963378906	3.8091769218444824	145.7012939453125	0.00014218688011169434	543.1581420898438	207.404052734375	1.0	540.446533203125	207.7137908935547	0.0007221400737762451	11	035
196	545.4257202148438	212.14553833007812	0.00019749999046325684	539.0631713867188	208.69615173339844	0.00015807151794433594	543.2547607421875	207.1642303466797	1.0	539.5728149414062	206.87722778320312	0.0009715557098388672	11	035
197	545.63916015625	211.59666442871094	0.00034680962562561035	539.2513427734375	208.07176208496094	0.00021702051162719727	543.3419189453125	206.38876342773438	1.0	539.3573608398438	205.93775939941406	0.000952988862991333	11	035
198	545.91162109375	211.30661010742188	0.0005427300930023193	539.3279418945312	207.50100708007812	0.00032833218574523926	542.8081665039062	206.2941436767578	0.9999998807907104	541.8291625976562	207.109130859375	0.000705331563949585	11	035
199	545.7247314453125	211.3784637451172	0.0004951059818267822	539.607421875	207.67990112304688	0.00029227137565612793	543.4130859375	206.41256713867188	1.0	542.8572998046875	207.0306396484375	0.0014898478984832764	11	035
200	545.4022827148438	211.72439575195312	0.00024816393852233887	4.17634391784668	120.2260971069336	0.00018700957298278809	543.2323608398438	206.65267944335938	1.0	539.2308349609375	206.36183166503906	0.0010697245597839355	11	035
201	545.46826171875	211.37644958496094	0.0002454817295074463	31.517414093017578	247.87391662597656	0.0003058016300201416	543.053466796875	206.24923706054688	1.0	538.7381591796875	205.88160705566406	0.00048300623893737793	11	035
202	545.1484985351562	211.2931365966797	0.00033673644065856934	538.794921875	208.1427459716797	0.00018462538719177246	542.7913208007812	206.61981201171875	1.0	538.4358520507812	205.94937133789062	0.000683903694152832	11	035
203	545.51123046875	211.6298828125	0.0001862943172454834	28.499731063842773	252.99856567382812	0.0002262592315673828	542.998779296875	206.70828247070312	1.0	538.6492309570312	206.34027099609375	0.0004983842372894287	11	035
204	544.9000854492188	211.77964782714844	0.00025591254234313965	538.3195190429688	208.61293029785156	0.00011491775512695312	542.5017700195312	206.7398681640625	1.0	540.3435668945312	207.56996154785156	0.0010495185852050781	11	035
205	545.5952758789062	211.13204956054688	0.00027361512184143066	544.0068969726562	208.14532470703125	0.00036141276359558105	542.9965209960938	206.39024353027344	0.9999998807907104	540.5086059570312	206.56399536132812	0.0010438263416290283	11	035
206	545.4765014648438	211.8376007080078	0.00033274292945861816	16.943140029907227	252.56011962890625	0.0004673302173614502	543.1722412109375	206.5084228515625	0.9999999403953552	542.6576538085938	207.1865234375	0.0008608102798461914	11	035
207	545.4032592773438	211.73870849609375	0.00025200843811035156	14.689610481262207	482.7120666503906	0.00024241209030151367	543.2717895507812	206.64842224121094	0.9999999403953552	539.1497192382812	206.2562255859375	0.0010559260845184326	11	035
208	545.2633666992188	211.54849243164062	0.0003126561641693115	3.012336254119873	132.70611572265625	0.000507742166519165	542.3741455078125	206.47467041015625	0.9999998807907104	539.2896728515625	205.6589813232422	0.001482635736465454	11	035
209	545.6690063476562	211.94985961914062	0.0002900063991546631	544.7761840820312	209.04283142089844	0.00022843480110168457	543.2966918945312	206.8712921142578	0.9999998807907104	539.3767700195312	206.1493377685547	0.0009367465972900391	11	035
210	545.3739624023438	211.8134765625	0.000257343053817749	15.363862991333008	254.70712280273438	0.0003191530704498291	543.3907470703125	206.73468017578125	0.9999999403953552	538.9981079101562	206.3553466796875	0.0008047819137573242	11	035
211	545.27880859375	211.92510986328125	0.0002008378505706787	4.209774971008301	187.1333465576172	9.09268856048584e-5	542.8579711914062	206.70260620117188	0.9999999403953552	538.6759643554688	206.43545532226562	0.0007541477680206299	11	035
212	545.5607299804688	210.974609375	0.000315248966217041	16.290260314941406	255.52574157714844	0.00027236342430114746	542.8389282226562	205.8519744873047	0.9999999403953552	538.8211669921875	205.4332733154297	0.0005370676517486572	11	035
213	545.3587646484375	211.95057678222656	0.0001335442066192627	5.5509562492370605	230.31478881835938	0.00016286969184875488	543.2846069335938	206.95896911621094	1.0	540.6436157226562	207.2061767578125	0.0006509125232696533	11	035
214	546.0266723632812	211.28919982910156	0.00025147199630737305	539.49609375	207.6787872314453	0.00012949109077453613	543.431640625	205.63502502441406	1.0	541.8168334960938	204.1220703125	0.0007795393466949463	11	035
215	545.3655395507812	211.39584350585938	0.00039005279541015625	538.68603515625	207.70828247070312	0.0002944767475128174	542.5891723632812	206.3883819580078	0.9999998807907104	538.8740234375	205.69744873046875	0.0008065998554229736	11	035
216	546.2529907226562	210.76315307617188	0.00019598007202148438	14.41494369506836	481.6280517578125	0.00021794438362121582	543.84716796875	205.506591796875	1.0	541.5529174804688	204.4012908935547	0.000628739595413208	11	035
217	545.9689331054688	211.3607177734375	0.0001315772533416748	539.2311401367188	207.34539794921875	8.505582809448242e-5	543.3994140625	206.28196716308594	1.0	538.83740234375	206.13751220703125	0.00042000412940979004	11	035
218	545.8526000976562	211.2928009033203	0.00024232268333435059	542.8284301757812	207.32974243164062	0.0001589953899383545	543.2892456054688	206.14463806152344	1.0	539.07568359375	205.81460571289062	0.0007745921611785889	11	035
219	545.5906372070312	211.93309020996094	0.0002835094928741455	539.2872314453125	208.50299072265625	0.00016245245933532715	543.7555541992188	206.68800354003906	1.0	539.5874633789062	206.29713439941406	0.000913769006729126	11	035
220	545.303955078125	211.69956970214844	0.00019073486328125	538.572021484375	208.3744354248047	0.00015082955360412598	542.9681396484375	206.6531982421875	1.0	538.8273315429688	206.6213836669922	0.000562816858291626	11	035
221	545.330810546875	211.56777954101562	0.00017982721328735352	538.5919799804688	208.00277709960938	0.00014513731002807617	543.020751953125	206.4029541015625	1.0	538.7139892578125	206.04405212402344	0.0007067620754241943	11	035
222	546.0718383789062	211.36798095703125	0.0002135634422302246	539.7362060546875	207.58718872070312	0.00011962652206420898	543.8892822265625	206.17941284179688	1.0	539.2506713867188	205.67820739746094	0.00041228532791137695	11	035
223	545.40771484375	211.79397583007812	0.0002581477165222168	3.4834771156311035	130.030029296875	0.00018808245658874512	542.96533203125	206.3592987060547	1.0	541.6435546875	204.61239624023438	0.0008522570133209229	11	035
224	545.3746337890625	212.08119201660156	0.00028952956199645996	4.338436603546143	147.48548889160156	0.0004137754440307617	543.2764892578125	206.94723510742188	1.0	539.2710571289062	206.6551055908203	0.0008697211742401123	11	035
225	545.89501953125	211.7155303955078	0.00021022558212280273	539.5281372070312	208.21255493164062	6.958842277526855e-5	543.5245971679688	206.61680603027344	1.0	539.0252685546875	206.39190673828125	0.0006210207939147949	11	035
226	545.7609252929688	211.68519592285156	0.00012040138244628906	3.4430065155029297	241.98776245117188	0.0001544952392578125	543.6874389648438	206.4423065185547	1.0	538.6785888671875	206.3310089111328	0.00034886598587036133	11	035
227	546.2417602539062	211.41033935546875	0.00019785761833190918	2.621367931365967	130.9329071044922	0.0002397596836090088	543.641845703125	206.31564331054688	1.0	539.4605712890625	206.06459045410156	0.0007321834564208984	11	035
228	545.2996215820312	212.41970825195312	0.00024881958961486816	14.818519592285156	256.1922912597656	0.00037300586700439453	543.0311279296875	207.36415100097656	0.9999998807907104	541.2498168945312	208.54324340820312	0.0008496344089508057	11	035
229	545.10595703125	211.8147735595703	0.00017273426055908203	4.375434398651123	241.88832092285156	0.00014486908912658691	542.0138549804688	206.7882843017578	0.9999998807907104	538.7899780273438	206.07276916503906	0.00119704008102417	11	035
230	545.3239135742188	212.04869079589844	0.00019937753677368164	544.51611328125	208.7897186279297	0.0001666247844696045	543.0785522460938	206.62733459472656	1.0	538.999755859375	206.18421936035156	0.0007648468017578125	11	035
231	545.4053955078125	211.74087524414062	0.0001551210880279541	544.3245239257812	208.23690795898438	0.00021162629127502441	542.3014526367188	206.5998077392578	0.9999998807907104	538.791259765625	206.2298583984375	0.0010734796524047852	11	035
232	545.8138427734375	211.10353088378906	0.00036841630935668945	542.7223510742188	207.07521057128906	0.00023820996284484863	543.3242797851562	205.74554443359375	1.0	539.1331176757812	205.4678497314453	0.0007141232490539551	11	035
233	545.6424560546875	211.45069885253906	0.00019875168800354004	542.6534423828125	207.4123077392578	0.0001519918441772461	543.0354614257812	206.1204376220703	1.0	538.5816040039062	205.79718017578125	0.00048214197158813477	11	035
234	545.589599609375	211.15850830078125	0.00032827258110046387	542.2948608398438	206.54312133789062	0.00015431642532348633	542.6968994140625	205.34445190429688	1.0	541.57275390625	204.28855895996094	0.000809788703918457	11	035
235	545.694580078125	211.49952697753906	0.00017842650413513184	13.416863441467285	480.83978271484375	0.0003548562526702881	543.189697265625	206.3314971923828	1.0	538.7153930664062	205.90968322753906	0.0005213618278503418	11	035
236	545.7039184570312	211.59103393554688	0.00019863247871398926	539.1334228515625	208.05799865722656	0.0001232922077178955	543.2454223632812	206.287841796875	1.0	538.8087158203125	206.0852813720703	0.0006284713745117188	11	035
237	545.5243530273438	211.31300354003906	0.00017824769020080566	2.96826171875	145.22230529785156	0.0005492866039276123	542.9094848632812	206.0534210205078	1.0	538.5003662109375	205.6050262451172	0.0006342828273773193	11	035
238	3.0288500785827637	193.53009033203125	0.00038436055183410645	5.172547817230225	181.22557067871094	0.00024884939193725586	543.080810546875	205.6344757080078	1.0	539.0955810546875	205.42762756347656	0.0008982717990875244	11	035
239	545.2601928710938	211.98165893554688	0.00025153160095214844	538.9305419921875	208.6633758544922	0.00019446015357971191	542.7593994140625	206.89022827148438	1.0	539.0427856445312	206.53543090820312	0.00128251314163208	11	035
240	545.9185180664062	211.6836700439453	0.00012129545211791992	4.706751346588135	236.02255249023438	0.00024834275245666504	543.9078979492188	206.31008911132812	1.0	539.3170166015625	206.41848754882812	0.000341266393661499	11	035
241	545.4677734375	211.12452697753906	0.0002739131450653076	543.3680419921875	210.7632598876953	0.0001995563507080078	541.853515625	205.6496124267578	1.0	541.0547485351562	204.17068481445312	0.0027871131896972656	11	035
242	544.72900390625	212.46502685546875	0.0001379549503326416	29.15343475341797	483.4145202636719	8.690357208251953e-5	542.5543823242188	207.57589721679688	1.0	541.3849487304688	206.228515625	0.001035064458847046	11	035
243	545.7028198242188	212.01473999023438	0.00018769502639770508	2.74003267288208	131.23968505859375	0.00029146671295166016	543.3770141601562	206.75352478027344	1.0	538.7972412109375	206.6047821044922	0.0004559159278869629	11	035
244	544.98681640625	212.43423461914062	0.00024443864822387695	542.3092041015625	209.171875	0.0001709461212158203	542.9146728515625	207.69320678710938	1.0	540.4005126953125	207.65745544433594	0.0010634660720825195	11	035
245	545.7384033203125	211.98605346679688	0.00023195147514343262	539.3986206054688	208.589599609375	0.0001271665096282959	543.6329956054688	206.51638793945312	1.0	539.2247924804688	206.51797485351562	0.0006407499313354492	11	035
246	545.6571655273438	211.67108154296875	0.0002066195011138916	14.904973983764648	481.4967041015625	0.0002320706844329834	543.3378295898438	206.41513061523438	1.0	539.0215454101562	206.3422393798828	0.001019895076751709	11	035
247	546.0001220703125	211.29702758789062	0.00028011202812194824	542.642333984375	209.4001007080078	0.00018322467803955078	543.113525390625	205.88491821289062	1.0	541.769287109375	204.58656311035156	0.0030442476272583008	11	035
248	545.5118408203125	211.65142822265625	0.00016176700592041016	542.2463989257812	207.82212829589844	8.615851402282715e-5	543.0588989257812	206.41050720214844	1.0	538.73486328125	205.96768188476562	0.000646442174911499	11	035
249	545.9552001953125	211.76890563964844	0.00022551417350769043	3.146566152572632	144.55810546875	0.00015947222709655762	543.4290161132812	206.0928955078125	1.0	543.1002197265625	206.81918334960938	0.0014581084251403809	11	035
250	545.4016723632812	211.5406951904297	0.00022751092910766602	542.0408325195312	207.63558959960938	0.00023239850997924805	542.4476318359375	206.5314483642578	0.9999999403953552	541.8161010742188	205.24758911132812	0.0008473992347717285	11	035
251	545.5742797851562	212.12110900878906	0.000237196683883667	539.1788940429688	208.8505401611328	0.00010910630226135254	543.4298706054688	207.15475463867188	1.0	539.163818359375	206.84471130371094	0.0007169842720031738	11	035
252	545.86865234375	211.33584594726562	0.00027310848236083984	539.0550537109375	207.44149780273438	0.00011304020881652832	543.2280883789062	205.6884307861328	1.0	538.89501953125	205.69415283203125	0.001200944185256958	11	035
253	545.2882080078125	211.66334533691406	0.00018042325973510742	3.7782199382781982	144.70091247558594	0.0004455149173736572	542.7767944335938	206.49063110351562	1.0	539.7807006835938	206.42860412597656	0.0005662739276885986	11	035
254	545.7554321289062	211.77322387695312	0.0001564621925354004	542.700439453125	208.18955993652344	7.539987564086914e-5	543.8445434570312	206.78866577148438	1.0	539.2985229492188	206.55404663085938	0.000399172306060791	11	035
255	545.4437866210938	211.69088745117188	0.0001754462718963623	542.6337890625	208.1746063232422	0.00013568997383117676	542.9048461914062	206.28794860839844	1.0	538.9185791015625	205.6179962158203	0.0006043612957000732	11	035
256	545.7713012695312	211.78512573242188	0.0001602470874786377	2.972282648086548	113.4586181640625	0.00010180473327636719	543.2039184570312	206.80368041992188	1.0	538.8909912109375	206.5589141845703	0.0006004571914672852	11	035
257	545.3231811523438	211.5000457763672	0.00014761090278625488	541.7548217773438	207.5009765625	0.0001474916934967041	542.6968994140625	206.36679077148438	1.0	538.5355224609375	205.9412841796875	0.0005760788917541504	11	035
258	545.8208618164062	211.65992736816406	0.00012299418449401855	3.660275936126709	145.92861938476562	0.0003332793712615967	543.7415771484375	206.2163848876953	1.0	538.8966064453125	206.1029815673828	0.00040405988693237305	11	035
259	545.03662109375	212.10092163085938	0.00027993321418762207	538.349609375	208.75616455078125	0.00012153387069702148	542.6422119140625	206.9517822265625	1.0	538.6530151367188	206.5189971923828	0.0013529658317565918	11	035
260	545.7993774414062	211.53623962402344	0.00025284290313720703	539.4473266601562	207.861328125	0.0001812279224395752	543.3182373046875	206.3560333251953	1.0	539.137451171875	206.27268981933594	0.0007395148277282715	11	035
261	545.6307373046875	211.70797729492188	0.00023543834686279297	542.3494262695312	207.6781005859375	0.00012978911399841309	543.1958618164062	206.27638244628906	1.0	538.9481811523438	206.0648193359375	0.0005260705947875977	11	035
262	545.8180541992188	211.3767852783203	0.00021201372146606445	13.84528923034668	481.8709411621094	0.00014504790306091309	542.610107421875	205.96395874023438	0.9999998807907104	538.674560546875	205.69715881347656	0.0007751286029815674	11	035
263	545.3421630859375	211.74240112304688	0.00018548965454101562	544.6024169921875	208.6042938232422	0.0002460777759552002	542.6478881835938	206.484375	0.9999998807907104	538.3973388671875	206.34605407714844	0.0007243156433105469	11	035
264	545.83837890625	211.685791015625	0.00024142861366271973	3.441984176635742	205.3750762939453	0.00044158101081848145	543.541015625	206.5177459716797	1.0	538.8751220703125	206.30276489257812	0.0005360841751098633	11	035
265	545.7152099609375	211.34710693359375	0.0002474486827850342	2.6437196731567383	198.59437561035156	0.0009839832782745361	543.4641723632812	206.23165893554688	1.0	538.7962646484375	205.6649932861328	0.00043717026710510254	11	035
266	545.6708984375	211.92970275878906	0.00028067827224731445	542.5869750976562	208.32366943359375	0.00012624263763427734	543.5670166015625	206.75271606445312	1.0	539.2986450195312	206.5549774169922	0.0007631182670593262	11	035
267	545.62060546875	211.37060546875	0.00025719404220581055	14.888038635253906	480.9837341308594	0.0002827942371368408	542.9273681640625	206.1490478515625	1.0	539.006591796875	205.7714080810547	0.0007527172565460205	11	035
268	545.7382202148438	211.63357543945312	0.00024503469467163086	3.662527322769165	143.1634521484375	0.0006603896617889404	543.2262573242188	206.2781219482422	1.0	541.4151000976562	207.63705444335938	0.0006885826587677002	11	035
269	546.0900268554688	211.2598114013672	0.00012308359146118164	542.6052856445312	207.52841186523438	8.562207221984863e-5	543.5459594726562	205.64361572265625	1.0	538.9529418945312	205.67724609375	0.0011213421821594238	11	035
270	545.7432250976562	211.59776306152344	0.00013205409049987793	2.9104835987091064	146.79869079589844	0.0001533031463623047	543.2576293945312	206.56277465820312	1.0	538.9273681640625	206.25755310058594	0.00044271349906921387	11	035
271	546.0551147460938	211.20101928710938	0.0001582801342010498	542.8947143554688	207.44273376464844	0.00010022521018981934	544.0177001953125	205.58200073242188	1.0	539.1469116210938	205.53677368164062	0.00045490264892578125	11	035
272	545.9210815429688	211.69154357910156	0.0001474618911743164	543.0956420898438	208.20068359375	0.00010854005813598633	543.3054809570312	206.5062255859375	1.0	539.2843627929688	206.3275909423828	0.0010270774364471436	11	035
273	545.2841796875	211.3778076171875	0.000361025333404541	538.5064697265625	207.79579162597656	0.0002288818359375	542.6943969726562	206.29330444335938	1.0	538.444580078125	205.96517944335938	0.0005093514919281006	11	035
274	545.4344482421875	211.63134765625	0.0003096461296081543	542.5894165039062	207.72390747070312	0.000250011682510376	542.7276611328125	206.62779235839844	1.0	538.86572265625	206.2803497314453	0.0010260045528411865	11	035
275	545.8387451171875	211.26853942871094	0.0002446770668029785	539.2410278320312	207.35501098632812	0.00016632676124572754	543.33349609375	206.01715087890625	1.0	539.0732421875	205.50767517089844	0.00043648481369018555	11	035
276	545.66259765625	211.8221893310547	0.00023025274276733398	539.0992431640625	208.3528289794922	0.00012293457984924316	543.3013305664062	206.87265014648438	1.0	538.8807983398438	206.78208923339844	0.0004584193229675293	11	035
277	545.4309692382812	211.7975311279297	0.00028771162033081055	542.2620849609375	208.0910186767578	0.0001506805419921875	542.6904296875	206.3953399658203	1.0	538.55615234375	205.7321014404297	0.0008410215377807617	11	035
278	545.5027465820312	211.30081176757812	0.00037872791290283203	542.4195556640625	207.25537109375	0.00017938017845153809	542.4395141601562	206.06301879882812	1.0	541.5112915039062	204.45974731445312	0.0007447004318237305	11	035
279	545.58447265625	210.9524383544922	0.00041982531547546387	538.9584350585938	207.1035919189453	0.00017791986465454102	543.0016479492188	205.7285614013672	1.0	538.928466796875	205.1796417236328	0.0007898807525634766	11	035
280	545.392333984375	211.5761260986328	0.0002612471580505371	4.518791675567627	209.67178344726562	0.0005205273628234863	542.8524169921875	206.74964904785156	0.9999999403953552	538.89453125	206.4629669189453	0.0005477964878082275	11	035
281	545.2969970703125	211.89817810058594	0.00024765729904174805	3.040083169937134	146.0956268310547	0.0008837878704071045	543.2249145507812	207.03663635253906	1.0	540.2168579101562	207.0482177734375	0.0006196796894073486	11	035
282	545.4677734375	211.88064575195312	0.0003204345703125	3.248253107070923	145.5402069091797	0.00026044249534606934	543.1742553710938	206.7941436767578	1.0	538.8474731445312	206.31625366210938	0.0005954504013061523	11	035
283	545.195068359375	211.78976440429688	0.00015527009963989258	10.214493751525879	198.97137451171875	0.0005257129669189453	542.290771484375	206.35939025878906	1.0	539.9456176757812	206.84671020507812	0.0008397698402404785	11	035
284	545.5547485351562	211.51953125	0.00017449259757995605	4.2147216796875	189.27012634277344	0.00022837519645690918	543.2164916992188	206.22958374023438	1.0	539.3486938476562	206.01589965820312	0.0007447600364685059	11	035
285	545.4061279296875	211.37063598632812	0.00020372867584228516	538.4386596679688	207.35189819335938	0.00013023614883422852	542.316650390625	205.81173706054688	1.0	538.5442504882812	205.72860717773438	0.001589953899383545	11	035
286	545.931396484375	211.03147888183594	0.00017777085304260254	7.548825263977051	482.0470275878906	0.0002162456512451172	543.107666015625	205.59317016601562	1.0	538.72900390625	205.3757781982422	0.0005376040935516357	11	035
287	545.7765502929688	211.92408752441406	0.0001983046531677246	2.668173313140869	130.6639404296875	0.00010886788368225098	543.6828002929688	206.7113037109375	1.0	539.031005859375	206.3507080078125	0.00043389201164245605	11	035
288	3.1385438442230225	154.05868530273438	0.000829845666885376	4.482020854949951	151.82708740234375	0.0012030303478240967	543.2015380859375	205.9899139404297	1.0	538.939697265625	205.73660278320312	0.0006618797779083252	11	035
289	1.9192514419555664	160.05941772460938	0.0003116130828857422	5.287448883056641	162.8854522705078	0.005015313625335693	542.9004516601562	206.0836639404297	0.9999998807907104	538.9758911132812	205.83412170410156	0.0006072521209716797	11	035
290	545.4803466796875	212.19911193847656	0.0001525580883026123	538.9625244140625	208.7294921875	9.697675704956055e-5	543.3905639648438	207.01968383789062	1.0	538.9244995117188	206.64036560058594	0.0005713999271392822	11	035
291	545.5223999023438	211.72193908691406	0.00016885995864868164	14.70722484588623	481.4895324707031	0.00017589330673217773	542.986083984375	206.78115844726562	0.9999998807907104	538.9237060546875	206.5209503173828	0.000774770975112915	11	035
292	545.1600341796875	212.10504150390625	0.00025323033332824707	542.0377807617188	208.51515197753906	0.00018957257270812988	542.7899780273438	207.11793518066406	1.0	541.951171875	205.99359130859375	0.0009313225746154785	11	035
293	545.5288696289062	211.91098022460938	0.00019600987434387207	5.098932266235352	179.87753295898438	0.0002429485321044922	542.920654296875	206.9000244140625	1.0	539.100341796875	206.6810302734375	0.0009722411632537842	11	035
294	545.5679321289062	211.5451202392578	0.00016626715660095215	542.3108520507812	207.04075622558594	0.0001373887062072754	543.1574096679688	206.2444305419922	1.0	538.6209716796875	206.1047821044922	0.0003827214241027832	11	035
295	14.123594284057617	182.8094482421875	0.005316615104675293	7.191925048828125	190.67649841308594	0.0004304647445678711	542.3636474609375	207.28536987304688	0.9999998807907104	539.16748046875	206.80230712890625	0.004184037446975708	11	035
296	545.4390869140625	211.1551513671875	0.0002738535404205322	7.167827606201172	192.50997924804688	0.00014036893844604492	542.287353515625	205.93128967285156	1.0	538.3870239257812	205.4342498779297	0.0006387531757354736	11	035
297	14.533676147460938	181.69871520996094	0.00034922361373901367	13.891777038574219	481.74835205078125	0.0001710951328277588	543.5748901367188	206.58139038085938	1.0	539.2540283203125	206.5023956298828	0.00045627355575561523	11	035
298	14.664576530456543	183.09117126464844	0.0008418560028076172	539.5790405273438	207.8996124267578	0.00023299455642700195	543.0753173828125	206.6997833251953	0.9999998211860657	541.5242309570312	205.4095458984375	0.0014701783657073975	11	035
299	14.866490364074707	181.67759704589844	0.007610917091369629	14.484943389892578	182.64500427246094	0.00041431188583374023	542.6946411132812	206.7721710205078	0.9999998807907104	538.7176513671875	206.3851318359375	0.0007892847061157227	11	035
300	545.8760986328125	211.67271423339844	0.00027370452880859375	539.689697265625	208.4142608642578	0.00014656782150268555	543.761474609375	206.4708709716797	1.0	539.4181518554688	206.1394805908203	0.00048425793647766113	11	035
301	16.943899154663086	185.2593231201172	0.4900546073913574	6.705889701843262	180.63441467285156	0.00045248866081237793	543.5237426757812	206.76107788085938	1.0	539.343017578125	206.5645294189453	0.0009497106075286865	11	035
302	545.5570678710938	212.1227569580078	0.0002605319023132324	3.010213851928711	130.26246643066406	0.000260770320892334	542.8992919921875	207.1915283203125	1.0	539.1109008789062	206.45590209960938	0.0009756982326507568	11	035
303	545.5225830078125	212.04856872558594	0.0001621246337890625	2.1142237186431885	144.91249084472656	0.00017118453979492188	543.40576171875	207.12892150878906	1.0	540.4730224609375	207.29522705078125	0.0004341602325439453	11	035
304	1.7820394039154053	219.4999542236328	0.0001697838306427002	3.3856759071350098	130.4580078125	0.0001659393310546875	543.8557739257812	206.5253448486328	1.0	539.15380859375	206.29144287109375	0.00039833784103393555	11	035
305	545.019775390625	211.82077026367188	0.00025922060012817383	541.7774047851562	207.83724975585938	0.00014203786849975586	542.072998046875	206.60540771484375	1.0	538.3720092773438	206.12921142578125	0.0012516379356384277	11	035
306	545.5104370117188	212.1078338623047	0.0002721548080444336	2.7958807945251465	131.19371032714844	0.00036343932151794434	543.5416259765625	207.0961151123047	1.0	539.2586059570312	206.82237243652344	0.0004114508628845215	11	035
307	545.5650634765625	211.6791229248047	0.00024011731147766113	3.339881420135498	144.60484313964844	0.002197563648223877	543.1558227539062	206.41488647460938	1.0	538.5873413085938	206.0575408935547	0.0005568563938140869	11	035
308	545.9953002929688	211.2493438720703	0.00031501054763793945	539.4000854492188	207.2392120361328	0.00020933151245117188	543.6152954101562	205.75018310546875	1.0	539.0971069335938	205.7144775390625	0.0006739497184753418	11	035
309	545.8554077148438	211.16067504882812	0.0002989768981933594	3.1058526039123535	131.6813507080078	0.0004885494709014893	542.7589111328125	205.9698944091797	1.0	541.6227416992188	204.4916229248047	0.0005743205547332764	11	035
310	545.3684692382812	211.46295166015625	0.00027310848236083984	538.5390625	207.5599822998047	0.00011202692985534668	542.6840209960938	206.23641967773438	1.0	538.6030883789062	205.72425842285156	0.0007946193218231201	11	035
311	545.6790161132812	211.65951538085938	0.00019052624702453613	538.8414306640625	208.13088989257812	9.5367431640625e-5	543.3595581054688	206.68301391601562	1.0	538.65966796875	206.30307006835938	0.00040158629417419434	11	035
312	545.4425659179688	211.5532989501953	0.00020232796669006348	2.5814523696899414	144.2588653564453	0.00013503432273864746	543.0701904296875	205.9618377685547	0.9999999403953552	538.9110107421875	205.689208984375	0.0006864666938781738	11	035
313	545.4346923828125	211.57278442382812	0.00020879507064819336	541.8043823242188	207.39320373535156	0.00014123320579528809	542.7467651367188	206.2809295654297	1.0	539.9150390625	206.3324737548828	0.00040605664253234863	11	035
314	0.7321624755859375	201.68231201171875	0.0005083680152893066	4.911591053009033	199.11965942382812	0.001138836145401001	544.4832763671875	206.76963806152344	1.0	539.7471313476562	206.5694122314453	0.0003457963466644287	11	035
315	2.6792922019958496	148.41220092773438	0.004623889923095703	3.2292909622192383	148.1541748046875	0.05856883525848389	542.8902587890625	207.0429229736328	1.0	538.7942504882812	206.57696533203125	0.0008191466331481934	11	035
316	545.976806640625	211.4363555908203	0.00019529461860656738	542.9293823242188	207.16416931152344	0.00013896822929382324	543.3079833984375	206.4339599609375	0.9999999403953552	538.956787109375	206.10171508789062	0.0007848739624023438	11	035
317	545.7249145507812	211.7556915283203	0.00035327672958374023	542.9685668945312	207.842529296875	0.0001907944679260254	542.5824584960938	206.4860076904297	0.9999998807907104	539.4158325195312	205.75604248046875	0.0022536814212799072	11	035
318	545.799560546875	211.8584442138672	0.0002199709415435791	539.1242065429688	207.99795532226562	9.334087371826172e-5	543.6463623046875	206.9882354736328	1.0	539.1369018554688	206.63876342773438	0.0005266368389129639	11	035
319	545.5413818359375	212.19752502441406	0.00023639202117919922	2.5711517333984375	147.27114868164062	0.0009528696537017822	543.0369873046875	206.96347045898438	0.9999999403953552	541.5499267578125	208.2507781982422	0.0010478794574737549	11	035
320	545.4822998046875	212.03807067871094	0.0002409517765045166	542.9227294921875	208.67091369628906	0.00015604496002197266	543.4207153320312	206.99583435058594	1.0	539.157470703125	206.58335876464844	0.0006292760372161865	11	035
321	545.3687744140625	211.95367431640625	0.0001607835292816162	542.6005859375	208.00320434570312	9.85562801361084e-5	542.9945068359375	206.76251220703125	1.0	539.0304565429688	206.5933074951172	0.0005613267421722412	11	035
322	545.6820068359375	211.65956115722656	0.0002955198287963867	2.889768600463867	130.3453826904297	0.00023984909057617188	543.2230834960938	206.50152587890625	1.0	538.5421142578125	206.27024841308594	0.0004992187023162842	11	035
323	9.30350399017334	193.97006225585938	0.9038076400756836	544.5406494140625	208.14886474609375	0.00010332465171813965	543.173828125	206.16665649414062	1.0	538.7522583007812	206.04339599609375	0.0006086528301239014	11	035
324	13.027078628540039	191.2191619873047	0.2830919623374939	37.61656951904297	212.08108520507812	0.9999434351921082	542.0694580078125	205.7703399658203	0.9999998807907104	541.3967895507812	204.2223663330078	0.0010483264923095703	11	035
325	545.6014404296875	211.6220245361328	0.00024065375328063965	1.9308013916015625	144.8658447265625	0.0003046989440917969	542.9592895507812	206.25599670410156	1.0	538.5076293945312	206.03750610351562	0.0004419386386871338	11	035
326	9.426013946533203	191.02593994140625	0.6523324847221375	4.944756984710693	196.2088623046875	0.0003120601177215576	542.5441284179688	205.4178924560547	1.0	538.4061279296875	205.12725830078125	0.0006355047225952148	11	035
327	9.40224838256836	190.62112426757812	0.9786009192466736	5.219328880310059	196.12091064453125	0.0012760758399963379	543.2374877929688	205.52346801757812	1.0	538.7384033203125	205.2577362060547	0.0005273520946502686	11	035
328	9.1672945022583	182.8622589111328	0.5511974096298218	3.939040422439575	195.06077575683594	0.00024691224098205566	543.4622802734375	206.58021545410156	1.0	539.1466674804688	206.4454345703125	0.0008415281772613525	11	035
329	10.214964866638184	185.0134735107422	0.0038277804851531982	4.667087078094482	195.96478271484375	0.00013843178749084473	542.8419799804688	205.7494354248047	1.0	538.4686889648438	205.40797424316406	0.0004469752311706543	11	035
330	11.553650856018066	181.86959838867188	0.02778470516204834	538.6619873046875	208.18663024902344	0.00021073222160339355	542.754638671875	206.39772033691406	0.9999998807907104	542.274658203125	207.3596649169922	0.0006731748580932617	11	035
331	10.660242080688477	180.978759765625	0.851047158241272	3.781644105911255	196.24246215820312	0.00020334124565124512	543.4080810546875	206.55801391601562	0.9999999403953552	540.628173828125	206.42697143554688	0.0004401206970214844	11	035
332	10.902353286743164	181.54319763183594	0.1198057234287262	542.0148315429688	207.23158264160156	0.00024402141571044922	542.1273193359375	206.13168334960938	0.9999998807907104	538.6611938476562	205.55618286132812	0.0009145140647888184	11	035
333	11.724161148071289	179.10736083984375	0.24157151579856873	2.7539873123168945	148.4440460205078	0.0008056163787841797	542.5485229492188	206.94969177246094	0.9999998807907104	538.9013671875	206.62167358398438	0.0013409256935119629	11	035
334	11.168807029724121	181.93264770507812	0.00014480948448181152	542.4691162109375	208.12319946289062	0.00010603666305541992	542.4579467773438	206.6024627685547	1.0	538.6513671875	206.22012329101562	0.000751495361328125	11	035
335	13.245443344116211	179.66371154785156	0.672724187374115	11.460748672485352	181.0123291015625	0.0007415711879730225	542.55615234375	207.078369140625	1.0	538.770263671875	206.5878448486328	0.000936657190322876	11	035
336	10.314459800720215	180.78929138183594	0.14836883544921875	6.611494064331055	189.19444274902344	0.00034540891647338867	543.451171875	206.18072509765625	1.0	538.6468505859375	205.81472778320312	0.0005096793174743652	11	035
337	12.066463470458984	180.56103515625	0.9638313055038452	5.148670673370361	170.25318908691406	0.0002987980842590332	542.75830078125	206.62205505371094	1.0	538.9819946289062	205.93275451660156	0.0008571147918701172	11	035
338	8.067619323730469	173.70108032226562	0.2946697175502777	4.2777533531188965	182.0904083251953	0.000493168830871582	543.2295532226562	207.09149169921875	1.0	540.4580078125	207.04541015625	0.0003898441791534424	11	035
339	8.065923690795898	173.2327423095703	0.9428831338882446	4.881065845489502	182.35499572753906	0.000595390796661377	542.6469116210938	207.42015075683594	0.9999998807907104	538.970458984375	206.96310424804688	0.0007103085517883301	11	035
340	12.455452919006348	179.3445281982422	0.9976712465286255	6.655458450317383	188.03431701660156	0.0003660917282104492	542.8179931640625	205.87353515625	0.9999999403953552	538.6126098632812	205.42135620117188	0.0007684826850891113	11	035
341	10.352978706359863	180.43716430664062	0.010305941104888916	5.330839157104492	189.88430786132812	0.00011321902275085449	543.0009765625	206.47486877441406	1.0	538.68212890625	206.2042694091797	0.0006351172924041748	11	035
342	12.178519248962402	177.30181884765625	0.996778666973114	6.617717266082764	183.1386260986328	0.0005407631397247314	542.8851928710938	206.54794311523438	1.0	538.8098754882812	206.07586669921875	0.0007269084453582764	11	035
343	11.285364151000977	183.16285705566406	0.9758616089820862	4.360085964202881	195.03550720214844	0.0004596412181854248	542.9590454101562	206.4247283935547	0.9999999403953552	539.2260131835938	206.00347900390625	0.0013716816902160645	11	035
344	9.337608337402344	176.73643493652344	0.008396714925765991	2.3661012649536133	144.63304138183594	0.00029468536376953125	542.0731811523438	206.98626708984375	1.0	540.0980834960938	206.88812255859375	0.0005547106266021729	11	035
345	11.612541198730469	179.05682373046875	0.0010825693607330322	5.7362380027771	185.8168182373047	0.0003231167793273926	543.0571899414062	206.5481414794922	1.0	542.1748657226562	204.65469360351562	0.0008947849273681641	11	035
346	4.952197551727295	157.1470947265625	0.002529233694076538	2.9691152572631836	146.75079345703125	0.00022283196449279785	542.7277221679688	206.63973999023438	1.0	541.0035400390625	207.63754272460938	0.0015685856342315674	11	035
347	4.697775363922119	171.34207153320312	0.0003809034824371338	2.5505247116088867	146.1524658203125	0.00021725893020629883	542.5787353515625	206.59237670898438	1.0	538.61767578125	206.22117614746094	0.0005813539028167725	11	035
348	5.1981706619262695	165.11019897460938	0.0013536810874938965	2.1312966346740723	147.94564819335938	0.00016131997108459473	543.1900634765625	206.42849731445312	1.0	538.6471557617188	205.87628173828125	0.0003643035888671875	11	035
349	545.3045654296875	211.72866821289062	0.00018712878227233887	538.2097778320312	208.35406494140625	0.00011011958122253418	542.7174682617188	206.6432342529297	1.0	538.3272094726562	206.23751831054688	0.0005135834217071533	11	035
350	10.293534278869629	159.48789978027344	0.0009692907333374023	3.550351619720459	147.65740966796875	0.00023883581161499023	543.4610595703125	206.67724609375	1.0	539.2003173828125	206.0751953125	0.00045502185821533203	11	035
351	545.3543701171875	211.6936798095703	0.00036156177520751953	3.902827501296997	148.00396728515625	0.00040137767791748047	542.0704345703125	206.59263610839844	0.9999999403953552	538.6478271484375	206.14276123046875	0.0008399486541748047	11	035
352	3.4484591484069824	155.3195343017578	0.0002556145191192627	3.085294723510742	146.28878784179688	0.00019484758377075195	543.3414916992188	206.2388916015625	0.9999998807907104	539.0851440429688	205.96041870117188	0.0008559823036193848	11	035
353	5.017122268676758	152.8654327392578	0.00154152512550354	4.803719520568848	146.45779418945312	0.0008154213428497314	543.1677856445312	206.05142211914062	1.0	539.0884399414062	206.0424346923828	0.0008159279823303223	11	035
354	6.279867172241211	153.64981079101562	0.0005280375480651855	5.2447590827941895	148.11802673339844	0.0009484291076660156	542.5416870117188	207.5303497314453	0.9999998807907104	538.8079833984375	206.9907989501953	0.000743865966796875	11	035
355	545.76708984375	211.0782470703125	0.0002129971981048584	542.4449462890625	206.96011352539062	0.00012442469596862793	542.68603515625	205.83265686035156	1.0	538.7066650390625	205.41342163085938	0.0009872019290924072	11	035
356	12.709248542785645	143.5313262939453	0.011563032865524292	12.041914939880371	144.52413940429688	0.002662479877471924	542.7718505859375	206.64511108398438	1.0	540.162353515625	206.64736938476562	0.0005712211132049561	11	035
357	12.236798286437988	144.27886962890625	0.020194143056869507	13.254725456237793	146.4075164794922	0.0003561079502105713	542.9456787109375	206.45037841796875	1.0	539.037109375	206.138671875	0.001016765832901001	11	035
358	4.016092777252197	150.42489624023438	0.001181960105895996	9.953431129455566	147.2890167236328	0.9180647134780884	543.3756713867188	205.74844360351562	1.0	539.1395874023438	205.72007751464844	0.0006191134452819824	11	035
359	10.284310340881348	141.97312927246094	0.033124059438705444	10.4711275100708	142.8187713623047	0.038150668144226074	542.384033203125	206.0343780517578	1.0	538.5586547851562	205.7686004638672	0.0007765293121337891	11	035
360	8.421567916870117	143.6307373046875	0.004453212022781372	3.653726816177368	151.5376739501953	0.00031897425651550293	542.4491577148438	206.8309326171875	0.9999999403953552	542.5130615234375	207.38681030273438	0.0016196668148040771	11	035
361	545.672119140625	211.63841247558594	0.00019162893295288086	542.8746948242188	207.72146606445312	0.00011962652206420898	543.5892333984375	206.48716735839844	1.0	538.8106079101562	206.10874938964844	0.00040528178215026855	11	035
362	545.9893188476562	211.8809356689453	0.00022909045219421387	12.319445610046387	133.2400665283203	0.0008944869041442871	543.5736694335938	206.67210388183594	1.0	543.0760498046875	207.11773681640625	0.0010896623134613037	11	035
363	13.01625919342041	133.54319763183594	0.0016100704669952393	12.33347225189209	135.4285125732422	0.010881155729293823	543.4415893554688	205.5763397216797	1.0	538.9149780273438	205.50450134277344	0.000547945499420166	11	035
364	545.5571899414062	211.9001922607422	0.00040665268898010254	12.618757247924805	135.53529357910156	0.016748428344726562	542.9646606445312	207.0514678955078	1.0	542.3632202148438	205.26083374023438	0.0005050599575042725	11	035
365	545.4264526367188	212.07875061035156	0.00026851892471313477	15.003657341003418	135.45004272460938	0.013483554124832153	542.872802734375	206.70504760742188	0.9999998807907104	539.0345458984375	206.6376953125	0.001898735761642456	11	035
366	19.058624267578125	132.91400146484375	0.12726053595542908	17.59360694885254	133.90200805664062	0.10721591114997864	541.9758911132812	206.02789306640625	0.9999998807907104	538.5087890625	205.61460876464844	0.000835716724395752	11	035
367	18.204044342041016	132.70655822753906	0.10152962803840637	17.007022857666016	133.68353271484375	0.07498937845230103	543.5171508789062	207.28111267089844	1.0	539.2557983398438	206.8162078857422	0.000577390193939209	11	035
368	18.833402633666992	133.6736602783203	0.9877426624298096	542.5001220703125	207.55532836914062	0.00037786364555358887	542.1923217773438	206.19606018066406	0.9999998807907104	542.5198974609375	206.7248992919922	0.002708137035369873	11	035
369	17.96650505065918	129.43951416015625	0.29986047744750977	15.336804389953613	130.65696716308594	0.4469054937362671	543.1848754882812	205.78497314453125	0.9999999403953552	539.21875	205.47097778320312	0.000878751277923584	11	035
370	18.17151641845703	130.74435424804688	0.01126137375831604	14.836012840270996	132.5043182373047	0.8218671083450317	542.1265258789062	206.37460327148438	0.9999998211860657	539.0726318359375	205.977294921875	0.0019130110740661621	11	035
371	17.90420150756836	126.08306121826172	0.445733904838562	15.00728702545166	127.66140747070312	0.9505447149276733	542.528076171875	206.08433532714844	0.9999999403953552	539.2543334960938	205.90565490722656	0.0013258755207061768	11	035
372	12.72441577911377	127.21548461914062	0.0010131597518920898	11.889050483703613	127.50377655029297	0.014933407306671143	543.1904296875	207.21676635742188	1.0	539.0377197265625	206.89273071289062	0.0009628236293792725	11	035
373	545.8426513671875	211.6636199951172	0.00022071599960327148	13.051743507385254	129.86077880859375	0.003050088882446289	543.0137329101562	206.65379333496094	1.0	538.6466674804688	206.33065795898438	0.0007460713386535645	11	035
374	18.388126373291016	124.59346008300781	0.9467732906341553	15.898510932922363	127.80401611328125	0.009323030710220337	542.7720947265625	207.21389770507812	1.0	3.637052297592163	112.74591827392578	0.0017341077327728271	11	035
375	19.1143798828125	121.37329864501953	0.08156991004943848	17.267730712890625	123.7744369506836	0.4340074062347412	543.5010375976562	206.3065185546875	1.0	4.180380344390869	112.83040618896484	0.0015444159507751465	11	035
376	15.005155563354492	120.37592315673828	0.00034797191619873047	13.091765403747559	124.35391998291016	0.04902386665344238	542.1587524414062	206.78536987304688	1.0	3.504815101623535	112.10665130615234	0.0009456276893615723	11	035
377	545.8824462890625	211.5104217529297	0.000307619571685791	15.068016052246094	125.38998413085938	0.060216814279556274	543.4663696289062	205.94290161132812	1.0	539.2869262695312	205.65684509277344	0.0008697807788848877	11	035
378	545.8576049804688	211.53030395507812	0.00016626715660095215	15.296845436096191	123.15782928466797	0.027156352996826172	543.6046142578125	206.0125732421875	1.0	539.1676025390625	206.08721923828125	0.00035387277603149414	11	035
379	545.3872680664062	211.44345092773438	0.0002390742301940918	538.6217041015625	208.02761840820312	0.0001240372657775879	542.7075805664062	206.37335205078125	1.0	538.4866943359375	206.0944061279297	0.0006403326988220215	11	035
380	545.6024780273438	212.05844116210938	0.00021657347679138184	14.911502838134766	118.20081329345703	0.24599182605743408	543.372314453125	206.9907989501953	1.0	539.0161743164062	206.47918701171875	0.00047856569290161133	11	035
381	545.4525756835938	211.48841857910156	0.00018012523651123047	18.853046417236328	115.99874114990234	0.0008882880210876465	542.77685546875	206.37570190429688	1.0	538.6438598632812	206.13433837890625	0.000604480504989624	11	035
382	546.0947875976562	211.24583435058594	0.00019985437393188477	20.18095588684082	112.87844848632812	0.3704429268836975	542.9864501953125	205.83578491210938	1.0	538.6565551757812	205.599853515625	0.0008397400379180908	11	035
383	545.9683837890625	211.45831298828125	0.00018608570098876953	5.206940174102783	111.65086364746094	9.673833847045898e-5	543.514404296875	205.8723907470703	1.0	539.1558227539062	205.74131774902344	0.0005294084548950195	11	035
384	545.9984741210938	211.37660217285156	0.0001290440559387207	26.772418975830078	117.5250015258789	0.00011491775512695312	543.2886962890625	205.9189453125	1.0	538.9906616210938	206.01185607910156	0.0004839003086090088	11	035
385	545.7933959960938	211.09906005859375	0.00023737549781799316	15.28221607208252	108.2440414428711	0.0024954676628112793	543.015869140625	205.4486541748047	1.0	538.4600219726562	205.14361572265625	0.00048789381980895996	11	035
386	545.8939208984375	211.64427185058594	0.0002657473087310791	7.636626243591309	481.9375915527344	0.00017458200454711914	543.2665405273438	206.3722381591797	0.9999999403953552	539.0369873046875	205.93899536132812	0.00047519803047180176	11	035
387	545.7398681640625	211.8634033203125	0.0005142688751220703	539.1541137695312	208.400390625	0.00016647577285766602	543.32666015625	207.05010986328125	1.0	538.917724609375	206.09059143066406	0.0006276369094848633	11	035
388	545.4957885742188	211.2163543701172	0.00021779537200927734	14.978631973266602	481.54931640625	0.0002453029155731201	542.5764770507812	205.9542999267578	1.0	538.5184326171875	205.96397399902344	0.0004488527774810791	11	035
389	545.6596069335938	212.02561950683594	0.00013870000839233398	539.47314453125	209.07443237304688	7.042288780212402e-5	543.775634765625	207.12173461914062	1.0	539.1442260742188	206.84129333496094	0.0003637373447418213	11	035
390	545.57177734375	211.90975952148438	0.0001589655876159668	539.0821533203125	208.6646728515625	7.966160774230957e-5	543.7139282226562	206.79959106445312	1.0	538.8763427734375	206.4069366455078	0.00029721856117248535	11	035
391	545.8106689453125	211.66836547851562	0.00020128488540649414	542.7762451171875	207.0160369873047	0.00027441978454589844	542.382080078125	206.6057586669922	0.9999998807907104	539.3472900390625	206.13211059570312	0.0017729699611663818	11	035
392	545.2627563476562	211.30357360839844	0.00021696090698242188	13.773323059082031	481.6721496582031	0.00014477968215942383	542.3633422851562	205.7456817626953	1.0	539.7949829101562	206.21319580078125	0.00048553943634033203	11	035
393	545.8810424804688	211.25892639160156	0.00025334954261779785	538.9364624023438	207.3956298828125	0.00013214349746704102	543.0084838867188	205.87001037597656	1.0	538.6629638671875	205.55911254882812	0.0006104409694671631	11	035
394	545.4378051757812	212.17742919921875	0.00021886825561523438	538.587890625	208.3461456298828	0.00013616681098937988	542.8635864257812	206.8784942626953	1.0	539.2230834960938	206.85726928710938	0.00114518404006958	11	035
395	546.06201171875	211.65945434570312	0.0001868605613708496	542.7743530273438	207.5032501220703	0.00010192394256591797	543.5498046875	206.2084503173828	1.0	538.9838256835938	205.94094848632812	0.0004299581050872803	11	035
396	545.5552368164062	211.05149841308594	0.00014984607696533203	542.3541870117188	206.6964111328125	0.00015661120414733887	542.9225463867188	205.5337677001953	1.0	538.7215576171875	205.63101196289062	0.0004545450210571289	11	035
397	545.27978515625	211.72549438476562	0.00020140409469604492	544.4664306640625	208.21177673339844	0.00024622678756713867	542.4236450195312	206.48912048339844	1.0	538.6752319335938	206.3868865966797	0.000746309757232666	11	035
398	545.7188110351562	211.3387908935547	0.00024318695068359375	542.3912353515625	206.9578857421875	0.0002218484878540039	542.8548583984375	206.3762664794922	1.0	539.4396362304688	206.09774780273438	0.0008372962474822998	11	035
399	546.0372314453125	211.36410522460938	0.00022998452186584473	542.8409423828125	206.9283905029297	0.00014442205429077148	543.0325317382812	206.16851806640625	1.0	538.7051391601562	205.84326171875	0.0006178915500640869	11	035
400	545.7653198242188	211.82684326171875	0.0001557469367980957	542.9049072265625	207.8572998046875	9.289383888244629e-5	543.5845947265625	206.41366577148438	1.0	540.9654541015625	206.79608154296875	0.0003229081630706787	11	035
401	546.0064697265625	211.24496459960938	0.0002136826515197754	542.7013549804688	206.6923065185547	0.00010624527931213379	543.37109375	205.84201049804688	1.0	538.576904296875	205.42308044433594	0.00039771199226379395	11	035
402	545.585205078125	211.9453125	0.00026983022689819336	538.6806640625	208.60055541992188	0.00016647577285766602	542.949951171875	206.85044860839844	1.0	538.7881469726562	206.56976318359375	0.000490337610244751	11	035
403	545.5376586914062	211.69985961914062	0.00018963217735290527	542.3595581054688	207.83413696289062	0.00011226534843444824	542.7756958007812	207.10809326171875	1.0	538.7711791992188	206.6011505126953	0.0004722774028778076	11	035
404	545.5553588867188	211.82997131347656	0.0002803802490234375	542.7378540039062	208.01446533203125	0.00018718838691711426	543.0158081054688	206.76414489746094	0.9999998807907104	539.3672485351562	206.520263671875	0.0009788870811462402	11	035
405	545.6456298828125	211.72325134277344	0.0003701150417327881	542.7633666992188	207.52830505371094	0.0001564621925354004	542.6593627929688	206.13243103027344	1.0	542.776611328125	207.2825927734375	0.0013808012008666992	11	035
406	545.6360473632812	211.92562866210938	0.0001653134822845459	538.9204711914062	208.60745239257812	0.00011840462684631348	543.3108520507812	206.93443298339844	1.0	538.7852783203125	206.6663055419922	0.0003199577331542969	11	035
407	546.0751342773438	211.28094482421875	0.00017127394676208496	542.60009765625	206.67642211914062	7.602572441101074e-5	543.42431640625	205.9880828857422	1.0	541.6786499023438	204.7068634033203	0.0008835792541503906	11	035
408	545.6002197265625	211.8446807861328	0.00017201900482177734	15.661386489868164	480.8629455566406	0.00013265013694763184	543.0426635742188	206.87881469726562	1.0	538.791259765625	206.47579956054688	0.0005786418914794922	11	035
409	545.885986328125	211.56790161132812	0.0002060234546661377	542.8658447265625	207.08119201660156	0.0001386106014251709	543.4967041015625	206.04656982421875	1.0	539.1467895507812	205.9362335205078	0.0004424452781677246	11	035
410	545.5548095703125	211.58642578125	0.0002555549144744873	538.5681762695312	208.12306213378906	0.00010004639625549316	542.8858032226562	206.32986450195312	1.0	538.4978637695312	205.94606018066406	0.00033354759216308594	11	035
411	545.6619262695312	210.49710083007812	0.0003293752670288086	540.35302734375	205.52760314941406	0.00455358624458313	542.3479614257812	205.8174285888672	0.9999444484710693	542.6992797851562	207.13108825683594	0.024465441703796387	11	035
412	4.913844108581543	483.07000732421875	3.904104232788086e-5	2.2508440017700195	223.52935791015625	6.571412086486816e-5	641.107177734375	481.72216796875	2.384185791015625e-5	3.8206124305725098	477.6243896484375	4.1097402572631836e-5	11	035
413	5.28749942779541	482.7674865722656	3.916025161743164e-5	4.855593204498291	293.8437194824219	2.9385089874267578e-5	647.3495483398438	30.54088592529297	1.8268823623657227e-5	3.2695932388305664	477.2306213378906	2.3663043975830078e-5	11	035
414	5.168795585632324	482.946533203125	9.682774543762207e-5	2.6347572803497314	144.75918579101562	8.496642112731934e-5	7.094857215881348	482.2355041503906	2.008676528930664e-5	4.166459560394287	477.3466796875	5.334615707397461e-5	11	035
415	5.368058204650879	482.3723449707031	5.587935447692871e-5	31.801349639892578	482.8936462402344	9.351968765258789e-5	647.8577270507812	316.6029052734375	2.467632293701172e-5	3.900883436203003	477.2182312011719	2.5719404220581055e-5	11	035
416	5.096072196960449	483.6342468261719	2.6792287826538086e-5	2.086912155151367	146.6168212890625	0.0002294778823852539	648.4111938476562	109.04227447509766	0.0001462996006011963	3.077364921569824	477.4700622558594	1.3649463653564453e-5	11	035
417	4.999486923217773	483.03448486328125	0.00011152029037475586	8.066558837890625	481.93011474609375	6.845593452453613e-5	646.5079956054688	28.656564712524414	8.407235145568848e-5	3.957239866256714	477.5550842285156	4.407763481140137e-5	11	035
418	2.4734554290771484	151.102294921875	7.11679458618164e-5	4.256175994873047	147.4425048828125	0.0011342763900756836	647.4032592773438	320.8543395996094	0.0001436769962310791	3.0650203227996826	477.2091369628906	2.7179718017578125e-5	11	035
419	2.4377472400665283	267.1508483886719	4.7773122787475586e-5	3.6253116130828857	240.80133056640625	9.050965309143066e-5	647.5056762695312	317.5599670410156	8.20159912109375e-5	3.459688186645508	477.75799560546875	3.4362077713012695e-5	11	035
420	5.575482368469238	482.8703308105469	8.228421211242676e-5	2.6655938625335693	2.3154985904693604	9.277462959289551e-5	646.5809326171875	30.30960464477539	0.0011424422264099121	3.022258758544922	477.7550964355469	4.2051076889038086e-5	11	035
421	5.272658348083496	483.2652893066406	4.792213439941406e-5	14.982823371887207	481.3087463378906	4.601478576660156e-5	649.9999389648438	204.33775329589844	2.0444393157958984e-5	4.027751445770264	477.6064758300781	3.555417060852051e-5	11	035
422	5.3177289962768555	482.19940185546875	6.565451622009277e-5	13.436059951782227	480.5264892578125	8.472800254821777e-5	649.512939453125	218.84078979492188	6.663799285888672e-5	3.8989272117614746	476.73590087890625	4.062056541442871e-5	11	035
423	3.794794797897339	4.207300186157227	4.124641418457031e-5	1.752023458480835	1.9557616710662842	3.889203071594238e-5	647.00048828125	27.181774139404297	0.00016042590141296387	3.1703333854675293	477.9790954589844	1.58846378326416e-5	11	035
424	3.8659262657165527	4.366797924041748	6.872415542602539e-5	1.9917736053466797	145.0309600830078	0.00019496679306030273	647.1534423828125	128.16934204101562	1.990795135498047e-5	3.275057792663574	476.8182678222656	4.455447196960449e-5	11	035
425	5.250173568725586	482.5811462402344	4.1157007217407227e-5	14.04007339477539	480.8185119628906	5.6177377700805664e-5	647.61865234375	30.030292510986328	8.064508438110352e-5	3.7308876514434814	477.0102233886719	2.7567148208618164e-5	11	035
426	-0.04277229309082031	319.2294006347656	5.316734313964844e-5	4.565748691558838	287.6986999511719	2.5659799575805664e-5	648.7256469726562	194.97695922851562	2.0325183868408203e-5	3.4321041107177734	477.8330078125	1.5527009963989258e-5	11	035
427	2.871995687484741	4.210509777069092	3.039836883544922e-5	2.5766305923461914	2.614161252975464	8.463859558105469e-5	649.3660278320312	203.8566131591797	4.982948303222656e-5	3.0028672218322754	476.9810791015625	1.5079975128173828e-5	11	035
428	4.947656154632568	483.12109375	2.714991569519043e-5	2.6369450092315674	2.792377471923828	5.0067901611328125e-5	647.77392578125	127.20738220214844	1.2606382369995117e-5	3.009347915649414	477.19293212890625	2.1219253540039062e-5	11	035
429	5.3665924072265625	482.92071533203125	9.959936141967773e-5	14.035221099853516	481.990966796875	7.036328315734863e-5	647.9759521484375	31.590715408325195	0.00015535950660705566	3.63323974609375	477.9625244140625	8.383393287658691e-5	11	035
430	5.513595104217529	482.9811096191406	5.602836608886719e-5	2.921255588531494	157.16444396972656	5.358457565307617e-5	646.6986694335938	287.95538330078125	1.8030405044555664e-5	3.2473909854888916	477.33795166015625	3.489851951599121e-5	11	035
431	4.706588268280029	482.2566223144531	4.863739013671875e-5	7.376437187194824	481.2639465332031	0.00011539459228515625	647.673095703125	31.793724060058594	4.8786401748657227e-5	3.3374037742614746	476.84320068359375	3.5375356674194336e-5	11	035
432	3.568368911743164	4.5512495040893555	6.181001663208008e-5	7.3205647468566895	481.6236267089844	8.702278137207031e-5	649.42724609375	219.7861328125	3.546476364135742e-5	3.3725028038024902	477.6401672363281	3.8057565689086914e-5	11	035
433	5.397990703582764	482.9701843261719	3.185868263244629e-5	2.8538336753845215	254.3817901611328	6.774067878723145e-5	647.8515014648438	144.59234619140625	0.0016849040985107422	3.098846435546875	477.6744079589844	2.8759241104125977e-5	11	035
434	3.852992057800293	4.276483535766602	4.51207160949707e-5	2.7668468952178955	2.155117988586426	7.450580596923828e-5	647.401611328125	30.126890182495117	4.521012306213379e-5	3.0010986328125	476.9148864746094	1.621246337890625e-5	11	035
435	5.0320844650268555	482.689208984375	9.223818778991699e-5	2.421349048614502	144.92709350585938	6.622076034545898e-5	645.9378662109375	74.75879669189453	2.193450927734375e-5	3.2009685039520264	477.3572082519531	5.003809928894043e-5	11	035
436	5.157866477966309	483.1161804199219	2.8908252716064453e-5	1.7492289543151855	30.958206176757812	3.266334533691406e-5	648.233642578125	195.4449462890625	3.081560134887695e-5	3.032949447631836	477.7785339355469	1.8268823623657227e-5	11	035
437	5.14528226852417	482.7915954589844	6.082653999328613e-5	13.72619342803955	480.884033203125	0.00013908743858337402	7.383732795715332	481.5799865722656	1.659989356994629e-5	3.9715540409088135	476.7626953125	5.221366882324219e-5	11	035
438	4.929318428039551	482.3320007324219	3.75211238861084e-5	2.5213494300842285	144.39712524414062	0.00016626715660095215	648.4302978515625	319.5481262207031	4.711747169494629e-5	3.6662650108337402	477.1054992675781	3.311038017272949e-5	11	035
439	5.328454971313477	482.9310302734375	5.0574541091918945e-5	4.847296714782715	117.05049133300781	6.052851676940918e-5	648.2459716796875	320.52484130859375	2.6911497116088867e-5	3.6773555278778076	477.4237060546875	2.7477741241455078e-5	11	035
440	2.2200846672058105	143.63836669921875	6.160140037536621e-5	2.932457685470581	145.05177307128906	0.0002843141555786133	648.8976440429688	317.1833190917969	3.56137752532959e-5	3.755051612854004	477.0022277832031	1.3172626495361328e-5	11	035
441	5.175592422485352	482.7527770996094	6.833672523498535e-5	4.399410724639893	145.55772399902344	0.00017982721328735352	646.7222900390625	29.90444564819336	4.6879053115844727e-5	3.364999532699585	477.7090148925781	4.038214683532715e-5	11	035
442	3.6120266914367676	4.218317985534668	3.600120544433594e-5	646.618896484375	252.842041015625	0.00016066431999206543	647.4305419921875	29.97726821899414	0.0004177689552307129	3.053175449371338	477.2098388671875	9.98377799987793e-6	11	035
443	4.822610378265381	482.52301025390625	3.221631050109863e-5	2.7361645698547363	2.45930552482605	4.3898820877075195e-5	640.9376831054688	482.2914123535156	4.5865774154663086e-5	3.032606840133667	476.8874206542969	1.6927719116210938e-5	11	035
444	5.607301235198975	482.58221435546875	5.6177377700805664e-5	113.24564361572266	90.05516052246094	0.9784907698631287	115.45242309570312	89.75338745117188	0.0002512335777282715	112.28337097167969	97.40955352783203	0.0004471242427825928	11	035
445	4.623220443725586	482.5545654296875	5.3763389587402344e-5	110.82766723632812	92.44561767578125	0.05898478627204895	647.917724609375	322.1719970703125	0.00033921003341674805	117.51811218261719	97.41395568847656	3.2007694244384766e-5	11	035
446	109.10318756103516	72.43539428710938	0.04280659556388855	115.21072387695312	93.87156677246094	1.0	118.11234283447266	91.28811645507812	9.900331497192383e-5	115.49018859863281	95.08860778808594	0.0006614625453948975	11	035
447	114.35951232910156	85.45162200927734	0.0014199912548065186	113.61882019042969	93.2974853515625	0.9977508783340454	648.7660522460938	171.9252166748047	9.515881538391113e-5	117.68388366699219	95.44461822509766	9.85860824584961e-5	11	035
448	109.0611801147461	74.13133239746094	0.9620665907859802	111.90045166015625	81.92909240722656	0.9244728088378906	113.84284973144531	77.8774185180664	0.0002160966396331787	107.52392578125	82.06582641601562	0.00024560093879699707	11	035
449	5.457024574279785	483.0265197753906	2.828240394592285e-5	2.3523991107940674	254.772705078125	7.143616676330566e-5	647.83154296875	318.551025390625	6.854534149169922e-5	3.0288028717041016	478.0347595214844	2.2113323211669922e-5	11	035
450	3.4997570514678955	4.771866321563721	7.277727127075195e-5	2.3304691314697266	2.9465365409851074	0.00010085105895996094	645.529296875	135.69410705566406	1.7315149307250977e-5	2.5233020782470703	2.6597142219543457	1.6748905181884766e-5	11	035
451	5.173755168914795	482.3587341308594	6.0886144638061523e-5	13.4817533493042	480.9068298339844	7.507205009460449e-5	647.8837890625	319.13836669921875	0.00018575787544250488	3.409566879272461	477.0202331542969	4.51207160949707e-5	11	035
452	1.6119005680084229	335.5256042480469	6.118416786193848e-5	2.8646297454833984	145.4586181640625	7.507205009460449e-5	647.11669921875	143.4687042236328	1.5735626220703125e-5	3.0166120529174805	476.88970947265625	1.4781951904296875e-5	11	035
453	5.076511383056641	482.7537841796875	3.883242607116699e-5	2.7980563640594482	2.3492212295532227	5.8263540267944336e-5	648.35546875	318.26727294921875	4.4226646423339844e-5	2.998724937438965	477.2258605957031	3.165006637573242e-5	11	035
454	5.254405975341797	483.0954284667969	7.787346839904785e-5	14.762813568115234	481.92303466796875	0.00011155009269714355	641.0267944335938	481.26568603515625	4.971027374267578e-5	3.5529308319091797	477.7544250488281	6.097555160522461e-5	11	035
455	4.971282005310059	483.26422119140625	3.1501054763793945e-5	14.874557495117188	480.9498291015625	8.368492126464844e-5	647.3963623046875	318.1452941894531	0.00020053982734680176	4.257035732269287	476.9801330566406	3.230571746826172e-5	11	035
456	5.485013961791992	482.8393249511719	8.568167686462402e-5	7.962499141693115	481.68829345703125	4.628300666809082e-5	647.6370849609375	317.17889404296875	5.397200584411621e-5	3.89583420753479	478.03692626953125	3.999471664428711e-5	11	035
457	0.021819591522216797	318.864501953125	8.058547973632812e-5	3.4241888523101807	288.5116882324219	4.655122756958008e-5	646.5067749023438	126.5740737915039	3.406405448913574e-5	3.0835132598876953	477.46844482421875	1.7881393432617188e-5	11	035
458	5.311517715454102	482.267333984375	6.875395774841309e-5	7.743303298950195	481.6966247558594	5.364418029785156e-5	645.4988403320312	285.3053283691406	2.804398536682129e-5	3.0216288566589355	477.06597900390625	3.9577484130859375e-5	11	035
459	4.015542507171631	154.2488250732422	3.9517879486083984e-5	4.553153038024902	136.9929962158203	0.00032776594161987305	646.9535522460938	79.4788589477539	3.713369369506836e-5	2.7212576866149902	476.30126953125	1.5735626220703125e-5	11	035
460	3.422086238861084	4.232379913330078	5.5670738220214844e-5	2.477909564971924	2.105255603790283	4.208087921142578e-5	649.1181030273438	202.0267333984375	0.00023671984672546387	3.1342711448669434	477.55572509765625	2.0056962966918945e-5	11	035
461	5.201598644256592	482.9566345214844	4.0203332901000977e-5	2.795001983642578	159.67987060546875	4.729628562927246e-5	647.6952514648438	331.8634948730469	0.00012880563735961914	3.3022208213806152	478.0153503417969	2.3633241653442383e-5	11	035
462	5.084902763366699	482.9457702636719	3.8057565689086914e-5	2.6092357635498047	3.0093960762023926	7.581710815429688e-5	648.0618286132812	64.68782043457031	4.5299530029296875e-5	3.857916831970215	477.24432373046875	3.406405448913574e-5	11	035
463	3.474392890930176	4.108285903930664	7.11679458618164e-5	2.418828010559082	1.908644437789917	0.00010323524475097656	647.0758666992188	31.02234649658203	0.0002612769603729248	3.4109814167022705	477.83642578125	4.5359134674072266e-5	11	035
464	5.62258768081665	483.2781677246094	0.00010752677917480469	30.10027313232422	483.1897277832031	0.0001837015151977539	648.49853515625	190.9390106201172	6.851553916931152e-5	3.8993277549743652	478.1326599121094	8.398294448852539e-5	11	035
465	4.615366458892822	482.7060241699219	7.253885269165039e-5	115.35881805419922	83.29095458984375	0.002058863639831543	648.683349609375	30.308345794677734	2.6613473892211914e-5	2.517444610595703	477.1930236816406	3.0547380447387695e-5	11	035
466	5.150491714477539	482.8318786621094	8.350610733032227e-5	1.9134883880615234	2.771653175354004	0.00014358758926391602	648.1981201171875	318.3203125	3.9577484130859375e-5	3.88635516166687	477.4090576171875	6.029009819030762e-5	11	035
467	5.069894790649414	483.0391845703125	4.521012306213379e-5	2.2937183380126953	1.7841434478759766	6.22868537902832e-5	647.0944213867188	31.197736740112305	0.00013524293899536133	3.492692232131958	477.64923095703125	2.390146255493164e-5	11	035
468	4.9087958335876465	482.8576965332031	4.0143728256225586e-5	1.9927177429199219	2.3330397605895996	0.00012218952178955078	646.5870361328125	185.9486541748047	6.014108657836914e-5	3.009425640106201	477.8045959472656	3.93986701965332e-5	11	035
469	5.091269493103027	482.5845642089844	4.795193672180176e-5	14.02987289428711	481.4829406738281	0.00010412931442260742	646.8955688476562	314.5911865234375	0.00010865926742553711	2.997863531112671	477.28070068359375	4.57763671875e-5	11	035
470	5.104137420654297	483.02001953125	2.79843807220459e-5	2.639622688293457	146.18020629882812	0.00014963746070861816	648.495849609375	193.3841552734375	0.00012996792793273926	2.6404407024383545	477.94647216796875	1.7851591110229492e-5	11	035
471	5.132165908813477	483.0215759277344	3.376603126525879e-5	2.798384189605713	1.4850890636444092	5.2988529205322266e-5	647.327392578125	30.34998893737793	0.0001779794692993164	3.160032033920288	476.8957824707031	1.722574234008789e-5	11	035
472	5.305328369140625	482.8819885253906	0.00019693374633789062	14.259208679199219	481.3682556152344	0.00016894936561584473	647.4032592773438	29.465227127075195	9.739398956298828e-5	4.197510719299316	477.4734191894531	8.872151374816895e-5	11	035
473	1.1689565181732178	301.96002197265625	1.958012580871582e-5	2.469545602798462	145.1672821044922	2.3633241653442383e-5	646.762939453125	315.0379333496094	6.160140037536621e-5	3.0042428970336914	477.1078796386719	1.3500452041625977e-5	11	035
474	5.485288619995117	482.4007873535156	6.905198097229004e-5	116.1231918334961	88.07011413574219	0.03558579087257385	648.0794067382812	30.22224235534668	0.00015497207641601562	3.2890987396240234	477.1299743652344	5.990266799926758e-5	11	035
475	5.164343357086182	482.5884094238281	5.7697296142578125e-5	7.384161949157715	481.2313232421875	5.9545040130615234e-5	649.387939453125	202.11080932617188	0.0004641413688659668	3.24267840385437	477.2711181640625	4.297494888305664e-5	11	035
476	5.273093223571777	482.623779296875	4.3004751205444336e-5	14.397200584411621	480.9761047363281	0.0004533529281616211	646.7083740234375	29.787086486816406	0.00022998452186584473	3.7829647064208984	476.6879577636719	5.429983139038086e-5	11	035
477	5.146531105041504	482.73828125	7.832050323486328e-5	116.8502426147461	87.71975708007812	0.002914339303970337	646.4678344726562	29.68975830078125	0.00010558962821960449	2.6239986419677734	477.01251220703125	3.0547380447387695e-5	11	035
478	2.301028251647949	152.5598602294922	0.0009840130805969238	4.019129753112793	153.36654663085938	0.0007921159267425537	646.7904052734375	30.687646865844727	0.0007804036140441895	3.472987651824951	477.1995849609375	3.30507755279541e-5	11	035
479	5.433756351470947	482.67242431640625	0.00012218952178955078	116.1833267211914	87.39510345458984	0.0036460459232330322	646.9513549804688	29.834936141967773	0.00010454654693603516	4.371424198150635	477.22918701171875	8.38935375213623e-5	11	035
480	114.96953582763672	85.65185546875	0.0220051109790802	116.96222686767578	89.41201782226562	0.8182450532913208	118.35073852539062	86.23920440673828	0.0003229379653930664	120.58305358886719	93.24430847167969	0.0005839169025421143	11	035
481	119.17153930664062	86.01455688476562	9.113550186157227e-5	118.66858673095703	89.39875030517578	0.9993188381195068	121.34056091308594	90.46715545654297	0.0001239478588104248	119.89335632324219	93.8349609375	0.0011455714702606201	11	035
482	121.32171630859375	87.16297149658203	0.00014260411262512207	120.124267578125	90.13998413085938	0.6408216953277588	122.9628677368164	92.19998168945312	0.00016310811042785645	122.24956512451172	93.6897201538086	0.0009776651859283447	11	035
483	113.11369323730469	83.51387786865234	0.11526000499725342	116.04508209228516	87.38578796386719	0.33692294359207153	117.44783020019531	83.95257568359375	0.00038701295852661133	120.09699249267578	95.5124282836914	0.00015732645988464355	11	035
484	121.62586975097656	88.56410217285156	0.00034996867179870605	120.95765686035156	93.6695327758789	0.998433530330658	123.76060485839844	92.33956146240234	0.00028759241104125977	121.83788299560547	94.92301940917969	0.005950510501861572	11	035
485	129.21612548828125	98.63068389892578	0.0007011890411376953	120.08495330810547	91.9625015258789	1.0	122.32515716552734	91.64529418945312	0.000876009464263916	120.10256958007812	92.80517578125	0.008635342121124268	11	035
486	4.790794849395752	483.2891540527344	5.6803226470947266e-5	119.91300964355469	93.85113525390625	0.9996119737625122	122.74961853027344	92.81305694580078	0.0003708004951477051	119.9418716430664	95.20329284667969	0.0028800666332244873	11	035
487	122.5007095336914	88.04612731933594	7.283687591552734e-5	121.1988525390625	96.21988677978516	0.9999995827674866	646.6635131835938	29.704177856445312	9.390711784362793e-5	120.62745666503906	96.92127990722656	0.0018379390239715576	11	035
488	108.1855697631836	85.95245361328125	0.0005071461200714111	120.22172546386719	99.166015625	0.999944269657135	648.637939453125	191.59115600585938	9.822845458984375e-5	125.2771224975586	101.28048706054688	0.0016666054725646973	11	035
489	3.2043681144714355	4.533422946929932	0.00012740492820739746	1.9272818565368652	2.7961490154266357	0.00014132261276245117	647.0164184570312	333.27203369140625	8.031725883483887e-5	4.023268222808838	476.9694519042969	2.4080276489257812e-5	11	035
490	103.46733093261719	85.9314956665039	0.2849596440792084	115.82898712158203	96.35955810546875	0.9998924732208252	119.08804321289062	96.28732299804688	4.997849464416504e-5	116.38365936279297	97.7550048828125	0.00046494603157043457	11	035
491	107.75376892089844	87.0029067993164	0.00025090575218200684	113.4593734741211	97.861572265625	0.9900422692298889	118.63009643554688	97.67547607421875	3.591179847717285e-5	113.00242614746094	97.77764892578125	0.00029906630516052246	11	035
492	103.64933776855469	88.09022521972656	0.003963291645050049	116.46083068847656	101.48928833007812	0.7017920613288879	119.00955963134766	99.36314392089844	8.71121883392334e-5	114.64340209960938	100.75146484375	0.00010001659393310547	11	035
493	4.546250343322754	483.2004699707031	3.94284725189209e-5	115.44831085205078	102.47509002685547	0.0003979802131652832	647.1643676757812	30.462852478027344	7.453560829162598e-5	3.065884590148926	477.58282470703125	2.333521842956543e-5	11	035
494	98.44158172607422	87.57587432861328	0.00014027953147888184	2.42545747756958	146.47036743164062	0.0005186796188354492	647.6919555664062	333.890869140625	3.2514333724975586e-5	122.01126098632812	5.451220512390137	1.1056661605834961e-5	11	035
495	5.529621124267578	482.85406494140625	6.362795829772949e-5	7.599871635437012	481.89093017578125	8.615851402282715e-5	647.0511474609375	29.171390533447266	6.562471389770508e-5	3.5997400283813477	477.66192626953125	3.5315752029418945e-5	11	035
496	3.1993062496185303	4.25787878036499	9.334087371826172e-5	1.7044219970703125	1.5927119255065918	6.899237632751465e-5	646.8113403320312	30.842926025390625	0.00010338425636291504	122.48661041259766	4.667929172515869	2.0116567611694336e-5	11	035
497	90.50251007080078	81.96392059326172	0.0002611875534057617	7.8754987716674805	481.58599853515625	5.40316104888916e-5	647.0335693359375	317.5087585449219	9.08970832824707e-5	3.6295461654663086	477.4341735839844	3.653764724731445e-5	11	035
498	5.199704647064209	482.87237548828125	3.096461296081543e-5	7.473711013793945	481.889404296875	3.4809112548828125e-5	648.0309448242188	30.29389762878418	1.6063451766967773e-5	3.1598079204559326	477.3827819824219	2.816319465637207e-5	11	035
499	5.0995330810546875	482.2158203125	5.2601099014282227e-5	2.3500590324401855	145.70143127441406	0.00018018484115600586	647.361083984375	31.136526107788086	5.78761100769043e-5	3.232450008392334	477.2456970214844	2.720952033996582e-5	11	035
500	5.074368000030518	483.07183837890625	3.2395124435424805e-5	2.0828847885131836	318.2001647949219	3.141164779663086e-5	647.8220825195312	30.571949005126953	0.00020900368690490723	3.102043628692627	477.22979736328125	1.6897916793823242e-5	11	035
501	5.3697733879089355	482.88433837890625	4.798173904418945e-5	12.582318305969238	482.1951904296875	9.47117805480957e-5	647.5538940429688	320.4220886230469	0.00011482834815979004	2.6499996185302734	477.0193176269531	2.9146671295166016e-5	11	035
502	3.227926254272461	5.110437393188477	6.574392318725586e-5	2.8983230590820312	3.294278144836426	8.401274681091309e-5	648.3150634765625	29.93083381652832	0.0001474916934967041	2.1948328018188477	2.446516513824463	1.138448715209961e-5	11	035
503	0.9004426002502441	318.91259765625	3.7610530853271484e-5	6.921395301818848	481.296875	7.423758506774902e-5	646.4948120117188	28.32737159729004	2.4050474166870117e-5	2.6942906379699707	477.08343505859375	2.98917293548584e-5	11	035
504	3.8564939498901367	4.1984686851501465	9.85264778137207e-5	2.1608407497406006	2.39837646484375	6.04093074798584e-5	646.4238891601562	28.629981994628906	4.8041343688964844e-5	3.2115025520324707	477.4576416015625	1.5169382095336914e-5	11	035
505	5.267697334289551	482.92138671875	3.460049629211426e-5	2.5144026279449463	2.138622283935547	6.505846977233887e-5	648.678466796875	28.53740119934082	3.001093864440918e-5	2.5960960388183594	477.3488464355469	2.4378299713134766e-5	11	035
506	85.33184814453125	86.9552230834961	0.00017368793487548828	3.842275619506836	131.1964111328125	0.0003472566604614258	647.8167724609375	28.30361557006836	7.084012031555176e-5	3.275425434112549	477.5896301269531	1.7762184143066406e-5	11	035
507	85.58329772949219	86.33110046386719	0.9935464262962341	2.392381429672241	2.6825098991394043	4.32431697845459e-5	646.9232788085938	28.540328979492188	3.835558891296387e-5	3.0309462547302246	477.1061096191406	2.0056962966918945e-5	11	035
508	85.29715728759766	87.2640151977539	0.0007417201995849609	3.6349477767944336	145.26560974121094	0.0001868605613708496	647.419921875	30.18256187438965	0.00012385845184326172	3.93792462348938	477.7268371582031	3.993511199951172e-5	11	035
509	84.80912780761719	86.96708679199219	0.5221264958381653	3.140923500061035	1.9996614456176758	5.3882598876953125e-5	648.8968505859375	158.59706115722656	0.00011023879051208496	3.0909745693206787	2.6522912979125977	9.47713851928711e-6	11	035
510	5.476748466491699	483.2231750488281	9.939074516296387e-5	13.992535591125488	481.5238037109375	9.28044319152832e-5	7.665024757385254	482.2934265136719	2.2083520889282227e-5	3.6296470165252686	477.47796630859375	5.665421485900879e-5	11	035
511	5.391886234283447	482.9625244140625	0.0001061558723449707	14.525922775268555	481.664794921875	0.0001379847526550293	7.286457061767578	482.1567077636719	3.36766242980957e-5	4.044565200805664	477.4355163574219	8.946657180786133e-5	11	035
512	4.853982925415039	482.6461181640625	5.689263343811035e-5	7.77475643157959	481.9945068359375	0.00015026330947875977	7.455481052398682	482.1949768066406	1.2010335922241211e-5	2.8649888038635254	477.33099365234375	3.6269426345825195e-5	11	035
513	2.758044719696045	270.2418212890625	2.086162567138672e-5	2.220968246459961	2.291337251663208	3.719329833984375e-5	641.363525390625	481.19775390625	1.7017126083374023e-5	2.7311220169067383	477.36309814453125	1.2785196304321289e-5	11	035
514	5.014976978302002	482.8738098144531	3.463029861450195e-5	2.1984057426452637	2.7660157680511475	3.510713577270508e-5	648.3103637695312	185.86102294921875	9.149312973022461e-5	3.3558714389801025	477.3471984863281	1.9043684005737305e-5	11	035
515	85.61385345458984	87.64698028564453	0.001000821590423584	1.8024673461914062	1.9254648685455322	4.646182060241699e-5	641.0816650390625	482.0824279785156	2.849102020263672e-5	3.146378993988037	477.5754699707031	1.5974044799804688e-5	11	035
516	4.574773788452148	482.10693359375	9.196996688842773e-5	7.454058647155762	481.5265197753906	0.0003898441791534424	7.3760528564453125	481.65765380859375	2.2351741790771484e-5	2.652674674987793	477.3021545410156	7.876753807067871e-5	11	035
517	83.65569305419922	91.53226470947266	0.9718000888824463	3.3013291358947754	2.463320255279541	6.663799285888672e-5	649.3927001953125	234.07945251464844	3.266334533691406e-5	2.4747700691223145	2.845694065093994	1.4215707778930664e-5	11	035
518	4.569769382476807	483.0501403808594	1.4513731002807617e-5	6.935637474060059	471.82952880859375	2.658367156982422e-5	646.957763671875	31.057830810546875	0.00016239285469055176	2.2339658737182617	477.7488098144531	1.0669231414794922e-5	11	035
519	83.21568298339844	91.39315032958984	0.03734061121940613	2.9202160835266113	127.66162109375	6.368756294250488e-5	647.8302001953125	29.555505752563477	1.8656253814697266e-5	3.2216663360595703	476.8106994628906	1.2099742889404297e-5	11	035
520	81.1511001586914	93.34185791015625	0.9927141070365906	82.61105346679688	97.2066879272461	0.004572540521621704	81.46835327148438	94.4908218383789	2.5331974029541016e-5	76.70785522460938	97.28479766845703	9.101629257202148e-5	11	035
521	83.3259048461914	93.13162231445312	0.000727534294128418	14.616543769836426	482.20953369140625	0.00011622905731201172	647.4002685546875	141.4415283203125	4.038214683532715e-5	3.3142526149749756	477.63702392578125	8.410215377807617e-5	11	035
522	81.98577880859375	93.03618621826172	0.0038849711418151855	2.7312679290771484	143.36952209472656	0.0001119077205657959	646.9885864257812	28.746353149414062	2.256035804748535e-5	3.6899077892303467	477.4809875488281	1.7881393432617188e-5	11	035
523	84.09814453125	91.46753692626953	0.00037810206413269043	14.909427642822266	481.2290954589844	0.0002326667308807373	647.8154296875	29.867801666259766	0.00013133883476257324	4.498676300048828	477.6456604003906	0.00010523200035095215	11	035
524	84.3759765625	91.33149719238281	0.0001747608184814453	3.684586524963379	254.55465698242188	0.0001430511474609375	646.9730224609375	30.268646240234375	0.00012788176536560059	3.4843358993530273	477.6244812011719	4.684925079345703e-5	11	035
525	5.018552303314209	482.7196960449219	3.173947334289551e-5	14.154561996459961	480.9381103515625	9.02414321899414e-5	647.72265625	31.48817253112793	4.476308822631836e-5	3.6653518676757812	477.0847473144531	2.8133392333984375e-5	11	035
526	82.13345336914062	92.87677001953125	0.37714752554893494	15.178832054138184	481.8845520019531	0.0001487433910369873	647.4301147460938	30.66533851623535	0.00024953484535217285	3.892038345336914	477.6219787597656	0.00011548399925231934	11	035
527	3.6382484436035156	4.327765464782715	7.191300392150879e-5	2.93056058883667	128.83001708984375	5.936622619628906e-5	646.9263305664062	77.28929138183594	5.40614128112793e-5	3.4326529502868652	477.1849365234375	2.5272369384765625e-5	11	035
528	2.796503782272339	153.93673706054688	4.4286251068115234e-5	4.493253707885742	149.3180389404297	0.0001417994499206543	641.613037109375	482.08892822265625	1.4543533325195312e-5	3.100717782974243	2.824265956878662	9.149312973022461e-6	11	035
529	85.32160186767578	94.16834259033203	0.00024697184562683105	14.50632095336914	481.267578125	0.00012499094009399414	648.6309204101562	203.45228576660156	0.0001582503318786621	3.6469943523406982	477.0144958496094	3.5762786865234375e-5	11	035
530	4.7441020011901855	482.9802551269531	4.819035530090332e-5	29.529253005981445	483.4092712402344	8.815526962280273e-5	649.8296508789062	204.69454956054688	2.5570392608642578e-5	2.962008237838745	477.35260009765625	3.790855407714844e-5	11	035
531	5.605512619018555	482.908447265625	0.00020989775657653809	15.089113235473633	481.94073486328125	0.00014358758926391602	7.900794982910156	482.66094970703125	4.881620407104492e-5	3.6638858318328857	477.9532775878906	9.53972339630127e-5	11	035
532	5.383243560791016	482.9542236328125	3.966689109802246e-5	2.1431498527526855	2.0833985805511475	4.157423973083496e-5	647.1219482421875	317.4834289550781	0.00025215744972229004	3.6859371662139893	477.35009765625	2.3603439331054688e-5	11	035
533	5.730332374572754	482.37127685546875	0.0001957714557647705	13.912134170532227	481.8113708496094	0.000408172607421875	649.1707763671875	133.8572998046875	0.00018936395645141602	3.5054845809936523	477.47308349609375	0.00011307001113891602	11	035
534	5.403757095336914	483.0556640625	0.00011402368545532227	7.522927284240723	481.9745788574219	7.557868957519531e-5	647.8626708984375	333.7460632324219	6.464123725891113e-5	3.2779173851013184	478.05517578125	7.650256156921387e-5	11	035
535	4.911947250366211	483.0514221191406	5.40614128112793e-5	13.452497482299805	481.4170837402344	0.00020053982734680176	647.5451049804688	29.917377471923828	8.216500282287598e-5	4.037907123565674	477.3263854980469	6.008148193359375e-5	11	035
536	4.905577659606934	483.20745849609375	3.287196159362793e-5	7.644786834716797	481.73699951171875	3.203749656677246e-5	646.8544311523438	316.77447509765625	0.0001309216022491455	3.6448583602905273	477.68890380859375	2.2739171981811523e-5	11	035
537	5.610694885253906	482.7032775878906	5.8710575103759766e-5	2.22367000579834	2.068387269973755	5.2481889724731445e-5	7.269858360290527	482.2453918457031	1.2367963790893555e-5	3.7480454444885254	477.8450012207031	3.5315752029418945e-5	11	035
538	5.088244915008545	483.2298278808594	3.612041473388672e-5	2.753943920135498	130.22982788085938	0.00011071562767028809	645.3895263671875	70.84626007080078	0.00010159611701965332	3.9654579162597656	477.5295715332031	2.849102020263672e-5	11	035
539	3.866888999938965	4.502737522125244	3.4332275390625e-5	3.2068562507629395	2.799276351928711	6.940960884094238e-5	646.3347778320312	76.55110931396484	4.652142524719238e-5	2.9617271423339844	476.910400390625	1.71661376953125e-5	11	035
540	5.448866844177246	482.96966552734375	0.00011283159255981445	14.675370216369629	481.44085693359375	0.0001310110092163086	646.9239501953125	32.02935791015625	0.00011754035949707031	4.05322265625	477.5911865234375	7.769465446472168e-5	11	035
541	3.7777984142303467	4.327052116394043	7.900595664978027e-5	2.407139301300049	2.997000217437744	8.216500282287598e-5	641.84228515625	480.7657775878906	0.00013074278831481934	3.311319351196289	477.1393737792969	2.9832124710083008e-5	11	035
542	3.7770209312438965	4.481436252593994	0.00011110305786132812	2.7180910110473633	2.113873243331909	0.0001221299171447754	646.8851928710938	315.7203369140625	0.00012481212615966797	2.2160911560058594	2.2903966903686523	1.7464160919189453e-5	11	035
543	5.033640384674072	483.0586242675781	7.489323616027832e-5	3.135161876678467	2.172607898712158	4.991888999938965e-5	645.7277221679688	285.851318359375	2.0563602447509766e-5	3.343806743621826	477.8991394042969	3.6388635635375977e-5	11	035
544	4.974329948425293	482.1958312988281	3.126263618469238e-5	2.924100399017334	131.01217651367188	0.00021713972091674805	647.9225463867188	320.7970275878906	1.7642974853515625e-5	3.8180155754089355	476.3694152832031	2.1696090698242188e-5	11	035
545	4.325685977935791	3.8789520263671875	3.9577484130859375e-5	3.6720948219299316	2.3714206218719482	8.779764175415039e-5	647.0235595703125	111.6976089477539	2.637505531311035e-5	2.955831527709961	477.3618469238281	1.3470649719238281e-5	11	035
546	3.4518275260925293	5.042001724243164	2.3692846298217773e-5	2.348879814147949	2.355811595916748	4.932284355163574e-5	644.8141479492188	76.5780029296875	1.9729137420654297e-5	3.2483668327331543	477.24041748046875	8.851289749145508e-6	11	035
547	4.575323581695557	483.095458984375	4.795193672180176e-5	2.505354166030884	2.130314588546753	6.145238876342773e-5	648.7420043945312	234.8563232421875	4.4852495193481445e-5	3.2609305381774902	477.4462585449219	2.804398536682129e-5	11	035
548	4.493550777435303	482.9173889160156	1.868605613708496e-5	3.550389528274536	143.50816345214844	5.131959915161133e-5	647.5362548828125	30.77178382873535	7.200241088867188e-5	2.347085952758789	477.0520935058594	6.079673767089844e-6	11	035
549	4.009950160980225	4.992964267730713	0.0001379847526550293	1.6799840927124023	2.8700568675994873	9.819865226745605e-5	6.043890476226807	3.931381940841675	1.1444091796875e-5	1.8036396503448486	2.747957229614258	1.3560056686401367e-5	11	035
