# Supplementary material for: An automated feeding system for the African killifish reveals the impact of diet on lifespan and allows scalable assessment of associative learning
Source: eLife. 2022 Nov 10;11:e69008. doi: 10.7554/eLife.69008 (PMC9788828; doi:10.7554/eLife.69008)
Supplement: Figure 6—source data 2. [file elife-69008-fig6-data2.zip › Training Trajectories/t26_REC001DLC_resnet50_TrainAllTheThingsJun28shuffle1_1030000.csv]

bodyparts_coords	fishhead_x	fishhead_y	fishhead_likelihood	fishtail_x	fishtail_y	fishtail_likelihood	redlight_x	redlight_y	redlight_likelihood	fooddrop_x	fooddrop_y	fooddrop_likelihood	fishnum	recordingnum
0	75.04487609863281	168.96212768554688	0.9999845027923584	71.97469329833984	173.53367614746094	0.0033185184001922607	646.8932495117188	29.866905212402344	0.00024065375328063965	3.7644264698028564	476.4689636230469	2.4974346160888672e-5	26	001
1	74.91914367675781	168.60494995117188	0.9999998807907104	72.0732421875	172.58047485351562	0.008342325687408447	647.4291381835938	316.740234375	3.394484519958496e-5	4.294088363647461	477.9376525878906	6.434321403503418e-5	26	001
2	75.0395278930664	165.95895385742188	0.9999998807907104	71.99476623535156	171.03643798828125	0.00213506817817688	646.6695556640625	30.367212295532227	0.00014379620552062988	4.233696460723877	478.3011474609375	0.00012949109077453613	26	001
3	73.1880111694336	168.8044891357422	0.9450571537017822	70.4828109741211	173.42750549316406	0.663860023021698	647.5331420898438	318.28692626953125	0.00010114908218383789	3.551161050796509	478.05340576171875	7.343292236328125e-5	26	001
4	74.46015930175781	167.78990173339844	0.9999998807907104	72.33251190185547	171.98220825195312	0.00556415319442749	648.0740966796875	28.926301956176758	6.55055046081543e-5	60.063560485839844	170.27049255371094	8.851289749145508e-6	26	001
5	5.337712287902832	483.42388916015625	0.0002357959747314453	132.5608367919922	227.39524841308594	0.001204460859298706	646.5380249023438	29.115522384643555	5.8263540267944336e-5	2.8673229217529297	477.7833557128906	9.560585021972656e-5	26	001
6	68.29873657226562	167.17050170898438	0.9998733997344971	68.435791015625	171.81463623046875	0.000994861125946045	647.0640869140625	116.95761108398438	0.0001729726791381836	4.725628852844238	477.4360046386719	3.0487775802612305e-5	26	001
7	67.02249145507812	163.69725036621094	0.9950922131538391	12.31383228302002	481.24127197265625	0.00037547945976257324	647.2772827148438	31.00611686706543	7.897615432739258e-5	3.6711785793304443	477.309814453125	1.5228986740112305e-5	26	001
8	65.67639923095703	167.07545471191406	0.9648936986923218	7.310280799865723	481.8444519042969	0.00029784440994262695	647.4520263671875	333.6925354003906	0.00020438432693481445	2.609253406524658	478.2012634277344	3.5256147384643555e-5	26	001
9	63.00090408325195	166.25546264648438	0.9692145586013794	0.6007931232452393	2.2218663692474365	9.28640365600586e-5	646.5541381835938	28.961578369140625	0.00021827220916748047	4.694509506225586	477.4747619628906	3.787875175476074e-5	26	001
10	65.38719940185547	166.35772705078125	0.9821730852127075	66.03414916992188	171.24984741210938	0.00010567903518676758	646.75244140625	319.66558837890625	4.9740076065063477e-5	4.496235370635986	477.376953125	1.1026859283447266e-5	26	001
11	1.9184560775756836	4.843637466430664	1.2278556823730469e-5	1.0240776538848877	3.3236515522003174	0.0001626908779144287	647.2919921875	28.164674758911133	3.579258918762207e-5	1.755493402481079	2.4183900356292725	1.099705696105957e-5	26	001
12	67.2514419555664	159.98834228515625	0.0026008188724517822	13.902239799499512	482.2577819824219	0.001792222261428833	646.3516235351562	29.569293975830078	8.362531661987305e-5	4.956928730010986	477.55706787109375	0.0002047419548034668	26	001
13	66.59576416015625	161.74180603027344	0.37363171577453613	11.583673477172852	481.929443359375	0.004297763109207153	7.497888565063477	481.8646545410156	4.863739013671875e-5	4.110276222229004	477.480712890625	0.00012058019638061523	26	001
14	66.908203125	161.66392517089844	0.7762916088104248	1.497283697128296	2.2634525299072266	0.00011232495307922363	646.6469116210938	110.81204986572266	5.429983139038086e-5	4.158499240875244	477.4593200683594	1.8358230590820312e-5	26	001
15	67.28984069824219	161.47970581054688	0.0019139349460601807	11.72372055053711	481.0030822753906	0.000134199857711792	647.0806884765625	319.0196838378906	0.00014719367027282715	3.384599208831787	477.35443115234375	2.562999725341797e-5	26	001
16	68.40308380126953	166.00640869140625	0.4203340709209442	1.7816886901855469	2.6205387115478516	8.064508438110352e-5	646.8001098632812	29.136564254760742	6.821751594543457e-5	4.454113006591797	477.4448547363281	2.816319465637207e-5	26	001
17	68.57532501220703	165.33607482910156	0.2579418420791626	12.593915939331055	481.778076171875	0.00010657310485839844	647.2693481445312	30.465816497802734	3.3408403396606445e-5	3.9531257152557373	477.8086242675781	2.917647361755371e-5	26	001
18	63.800926208496094	161.76754760742188	0.013172954320907593	14.005207061767578	481.43365478515625	5.6177377700805664e-5	646.3785400390625	29.425832748413086	0.00014039874076843262	4.042878150939941	477.33294677734375	2.4139881134033203e-5	26	001
19	5.140878677368164	483.10711669921875	2.8073787689208984e-5	13.169597625732422	480.9705810546875	7.88569450378418e-5	646.5135498046875	28.506881713867188	9.894371032714844e-5	4.551401138305664	477.4411926269531	2.6911497116088867e-5	26	001
20	66.48880767822266	161.29782104492188	0.5062070488929749	11.806601524353027	481.59588623046875	0.0010765790939331055	646.4285278320312	29.785390853881836	6.631016731262207e-5	3.7433464527130127	477.5716552734375	0.00011932849884033203	26	001
21	66.4171371459961	160.06228637695312	0.8221583366394043	21.180599212646484	482.53350830078125	0.0002608299255371094	646.2238159179688	29.207353591918945	0.00017473101615905762	4.495765209197998	477.83355712890625	4.413723945617676e-5	26	001
22	5.128884315490723	483.61663818359375	1.6927719116210938e-5	20.184499740600586	482.7391662597656	7.215142250061035e-5	646.3629760742188	318.6047058105469	6.031990051269531e-5	4.405198097229004	477.706787109375	1.5348196029663086e-5	26	001
23	4.59341287612915	484.37506103515625	8.404254913330078e-6	1.1101112365722656	2.010575771331787	4.225969314575195e-5	646.4496459960938	30.141502380371094	0.00012734532356262207	3.0532219409942627	477.77001953125	7.212162017822266e-6	26	001
24	66.09768676757812	162.78439331054688	0.9999960660934448	13.558942794799805	482.03399658203125	0.0021177828311920166	646.4996337890625	29.99928855895996	0.00020238757133483887	5.078830718994141	478.0928039550781	0.0001755058765411377	26	001
25	67.03958892822266	159.3856658935547	0.9920289516448975	13.190980911254883	481.1462097167969	0.00028452277183532715	646.4292602539062	29.269845962524414	3.898143768310547e-5	4.472412109375	477.55645751953125	5.1975250244140625e-5	26	001
26	66.68135833740234	160.43341064453125	0.9993900060653687	12.189064025878906	482.5148010253906	0.0012007653713226318	546.3329467773438	205.4146270751953	0.9999998807907104	543.186767578125	205.92214965820312	0.0006669759750366211	26	001
27	2.5842080116271973	206.69248962402344	0.00021180510520935059	2.8517985343933105	214.5922088623047	0.001077413558959961	546.2013549804688	206.11338806152344	1.0	542.8291015625	206.39122009277344	0.0008654892444610596	26	001
28	2.7783384323120117	210.68077087402344	0.010954052209854126	4.122468948364258	214.26065063476562	0.020253479480743408	546.4261474609375	205.6778106689453	1.0	542.5712280273438	205.62490844726562	0.0005595684051513672	26	001
29	81.97846221923828	133.87232971191406	0.6980184316635132	2.5023674964904785	214.41957092285156	0.001531064510345459	545.942138671875	206.2581024169922	0.9999998807907104	545.5006103515625	206.70521545410156	0.007113933563232422	26	001
30	72.68897247314453	122.85636901855469	0.998487114906311	2.965693473815918	215.4142608642578	0.0019601285457611084	545.989013671875	206.71694946289062	1.0	543.697998046875	207.62911987304688	0.0026876330375671387	26	001
31	74.49250793457031	120.37041473388672	0.9999938011169434	1.6344003677368164	208.69036865234375	0.0970538854598999	545.4674682617188	206.67929077148438	0.9999999403953552	543.6762084960938	207.736572265625	0.004012376070022583	26	001
32	73.96984100341797	118.30032348632812	0.9999998807907104	2.3113040924072266	214.3432159423828	0.0028663277626037598	545.707275390625	205.92286682128906	1.0	543.5535278320312	206.8578643798828	0.0018148720264434814	26	001
33	74.9856185913086	117.36389923095703	1.0	3.280794382095337	209.72447204589844	0.021607398986816406	546.4440307617188	207.38380432128906	1.0	543.806884765625	208.42332458496094	0.001599133014678955	26	001
34	75.8400650024414	116.19518280029297	0.9999769926071167	2.844799041748047	213.3631591796875	0.012562811374664307	545.7167358398438	207.19871520996094	0.9999999403953552	543.5286865234375	208.25839233398438	0.0037297308444976807	26	001
35	76.64454650878906	116.84969329833984	1.0	131.1256103515625	184.5821533203125	0.481804221868515	545.3840942382812	206.3847198486328	1.0	542.1688232421875	206.0271759033203	0.0017579197883605957	26	001
36	78.74090576171875	116.36593627929688	1.0	3.0986111164093018	215.54342651367188	0.08495736122131348	545.8912963867188	206.76498413085938	0.9999998807907104	543.4645385742188	207.78060913085938	0.0035151541233062744	26	001
37	79.10009765625	114.15357208251953	1.0	3.9565606117248535	209.3202667236328	0.06399190425872803	545.614990234375	206.49098205566406	1.0	543.0817260742188	207.32736206054688	0.0011563003063201904	26	001
38	77.74010467529297	117.33448028564453	0.9987325072288513	4.290514945983887	209.2139129638672	0.010823041200637817	545.862060546875	206.48089599609375	1.0	544.9910278320312	206.86143493652344	0.0045945048332214355	26	001
39	77.81005859375	116.7108154296875	0.9999929666519165	10.126120567321777	97.53269958496094	0.6984238028526306	546.0833129882812	205.94744873046875	1.0	544.7892456054688	206.830322265625	0.0009996891021728516	26	001
40	77.73895263671875	116.8802261352539	0.9999998807907104	3.6366283893585205	145.7827911376953	0.006970047950744629	545.5676879882812	206.5926513671875	0.9999997615814209	545.122802734375	207.3402862548828	0.008305788040161133	26	001
41	78.62228393554688	119.97464752197266	0.9999996423721313	2.006580352783203	216.18370056152344	0.003063023090362549	545.8728637695312	206.87188720703125	1.0	543.392333984375	208.05392456054688	0.00180739164352417	26	001
42	76.95874786376953	120.58719635009766	0.9999967813491821	3.097745180130005	209.5489959716797	0.004854321479797363	545.3515014648438	205.9661407470703	0.9999998807907104	542.346923828125	205.73101806640625	0.004420578479766846	26	001
43	77.60450744628906	118.56840515136719	0.9999997019767761	0.19283676147460938	205.87664794921875	0.003081023693084717	545.5452880859375	206.42982482910156	1.0	542.3629760742188	206.75148010253906	0.0011081099510192871	26	001
44	76.08465576171875	124.69583892822266	0.9363321661949158	2.6805331707000732	217.95994567871094	0.0035095512866973877	545.9334716796875	206.54380798339844	0.9999998807907104	544.9352416992188	206.83786010742188	0.0020016729831695557	26	001
45	71.57249450683594	117.38077545166016	0.6305592060089111	4.472420692443848	208.63502502441406	0.018914759159088135	546.4149169921875	205.5999755859375	0.9999998807907104	545.54541015625	206.3507843017578	0.0025377273559570312	26	001
46	73.38258361816406	125.67781829833984	0.9999986886978149	3.6327829360961914	214.79257202148438	0.006203562021255493	545.4447021484375	206.42613220214844	0.9999995827674866	543.5606689453125	207.53753662109375	0.02728170156478882	26	001
47	73.36592102050781	124.89830017089844	0.9999979734420776	4.4286088943481445	216.31442260742188	0.020203083753585815	546.8381958007812	206.43690490722656	1.0	543.862548828125	207.66282653808594	0.0007800757884979248	26	001
48	71.56669616699219	126.69306182861328	0.9999866485595703	3.3530116081237793	211.47642517089844	0.05041596293449402	545.6814575195312	207.44369506835938	0.9999998807907104	544.3311767578125	207.5791015625	0.007784992456436157	26	001
49	74.12334442138672	127.34925079345703	0.9999963641166687	3.5470662117004395	210.04937744140625	0.007025659084320068	545.2991943359375	206.0897216796875	0.9999997615814209	544.1798706054688	206.7545623779297	0.0024586021900177	26	001
50	71.1781005859375	121.96175384521484	0.9988520741462708	2.317513942718506	204.7324676513672	0.2086617648601532	545.7578125	206.5308837890625	1.0	135.263671875	192.64971923828125	0.0035744905471801758	26	001
51	71.4258804321289	121.2482681274414	0.9971532821655273	4.2195820808410645	208.5108642578125	0.012136220932006836	545.5656127929688	206.96070861816406	1.0	543.1409912109375	208.09056091308594	0.0018666088581085205	26	001
52	72.00413513183594	127.51165008544922	0.9999971389770508	2.372342348098755	211.1736602783203	0.0041488707065582275	545.5827026367188	206.49082946777344	0.9999998211860657	544.6334228515625	206.97430419921875	0.003507852554321289	26	001
53	71.36004638671875	125.56629943847656	0.9978675842285156	1.8851165771484375	210.02981567382812	0.005575686693191528	546.4942626953125	206.16099548339844	0.9999998807907104	545.2739868164062	206.659912109375	0.0033771395683288574	26	001
54	71.34856414794922	121.59344482421875	0.9994567632675171	12.50399112701416	481.91619873046875	0.006832301616668701	545.910400390625	206.474609375	0.9999998807907104	545.2266845703125	206.92037963867188	0.002491861581802368	26	001
55	72.64010620117188	123.55520629882812	0.9999673366546631	3.034959554672241	211.1029052734375	0.01928466558456421	545.7570190429688	206.7946319580078	1.0	544.3997802734375	206.90162658691406	0.0032440125942230225	26	001
56	73.2322006225586	123.5772705078125	0.9999505281448364	3.5228021144866943	208.75135803222656	0.061390191316604614	545.8244018554688	206.02841186523438	1.0	544.5271606445312	206.62794494628906	0.002576887607574463	26	001
57	1.8082845211029053	204.89830017089844	0.0009698867797851562	1.8705644607543945	205.1746063232422	0.003815174102783203	546.1414794921875	206.00392150878906	1.0	542.895263671875	205.60134887695312	0.0009312331676483154	26	001
58	73.69476318359375	122.61043548583984	0.9004234075546265	3.2069292068481445	203.23446655273438	0.0017271637916564941	546.249267578125	206.34007263183594	0.9999999403953552	543.16064453125	205.89236450195312	0.0018059909343719482	26	001
59	72.65185546875	121.92186737060547	0.9991204738616943	2.442692279815674	208.64974975585938	0.0030800700187683105	545.460693359375	206.68948364257812	1.0	542.810302734375	206.4790802001953	0.00283929705619812	26	001
60	71.96211242675781	121.47021484375	0.783820629119873	1.9211773872375488	206.79832458496094	0.0041453540325164795	545.5061645507812	206.2426300048828	0.9999999403953552	544.8119506835938	206.870361328125	0.0079231858253479	26	001
61	73.43762969970703	121.934814453125	0.007388472557067871	4.149088382720947	209.2972412109375	0.8486716747283936	545.7064819335938	207.30087280273438	0.9999998807907104	542.9510498046875	207.35768127441406	0.002527385950088501	26	001
62	72.95661163330078	118.37301635742188	0.9999938011169434	4.160740852355957	208.33609008789062	0.08852976560592651	545.259033203125	206.51171875	0.9999998807907104	543.378662109375	207.6325225830078	0.004673212766647339	26	001
63	71.6411361694336	118.7726058959961	0.9998965263366699	3.191847085952759	211.12115478515625	0.005628705024719238	545.9108276367188	206.90945434570312	0.9999998807907104	543.34423828125	207.8728485107422	0.0028056800365448	26	001
64	72.31774139404297	116.33065032958984	0.9999580383300781	4.2608160972595215	209.77407836914062	0.06446677446365356	545.8067016601562	206.02847290039062	1.0	543.5533447265625	207.21327209472656	0.0017068088054656982	26	001
65	72.79337310791016	116.69863891601562	0.9999996423721313	2.161776065826416	216.65701293945312	0.0059905946254730225	545.72802734375	205.63668823242188	0.9999998807907104	544.8760375976562	206.42800903320312	0.001748412847518921	26	001
66	74.7881851196289	116.53704071044922	1.0	2.5790023803710938	209.75289916992188	0.0067643821239471436	546.1781005859375	205.9343719482422	1.0	542.9129638671875	206.28472900390625	0.0008619427680969238	26	001
67	73.39657592773438	115.64954376220703	0.999999463558197	1.9530348777770996	204.1929931640625	0.005997270345687866	545.1139526367188	206.42344665527344	0.9999998211860657	543.5541381835938	206.9537811279297	0.006810486316680908	26	001
68	74.89671325683594	114.61621856689453	0.9999951720237732	2.7094759941101074	156.7630615234375	0.010854840278625488	545.7140502929688	206.2420196533203	1.0	544.0048828125	206.87423706054688	0.0024737119674682617	26	001
69	74.1953353881836	115.58015441894531	0.9999860525131226	2.9736404418945312	212.38267517089844	0.0039153993129730225	545.0411987304688	207.09823608398438	0.9999997615814209	543.215087890625	207.95938110351562	0.004834562540054321	26	001
70	75.01515197753906	116.41837310791016	0.9607480764389038	1.442857265472412	216.99195861816406	0.0014121532440185547	546.0553588867188	207.2911834716797	1.0	544.9114379882812	207.51307678222656	0.002249091863632202	26	001
71	74.30729675292969	121.4752426147461	0.6411599516868591	10.988191604614258	47.479461669921875	0.007591128349304199	545.7055053710938	206.8612823486328	0.9999998807907104	543.3079223632812	207.8805389404297	0.0018784701824188232	26	001
72	75.13603973388672	117.08089447021484	0.9999830722808838	3.051602363586426	210.50515747070312	0.0014051198959350586	546.005859375	206.24508666992188	0.9999998807907104	543.9404907226562	207.12179565429688	0.0030497610569000244	26	001
73	75.71134948730469	117.1092300415039	0.999994158744812	126.03499603271484	190.08663940429688	0.012849956750869751	546.1852416992188	206.4591827392578	1.0	543.271728515625	207.81634521484375	0.0009678006172180176	26	001
74	75.45542907714844	117.76720428466797	0.9731329679489136	1.546525001525879	217.16561889648438	0.0042518675327301025	545.2933959960938	206.53961181640625	0.9999998807907104	544.3603515625	207.05343627929688	0.007767796516418457	26	001
75	2.831117868423462	211.23036193847656	0.0017786622047424316	2.5624310970306396	215.88140869140625	0.0017474889755249023	545.7235717773438	206.6521453857422	1.0	544.731689453125	207.07923889160156	0.0030350089073181152	26	001
76	76.1004638671875	113.75996398925781	1.0	4.167542457580566	216.10458374023438	0.052682846784591675	545.9049072265625	206.84837341308594	1.0	544.992431640625	207.17333984375	0.0028625428676605225	26	001
77	75.4905776977539	116.40805053710938	1.0	4.191145420074463	213.2995147705078	0.010742545127868652	546.6658325195312	206.186279296875	0.9999999403953552	544.1179809570312	207.0478973388672	0.0018711090087890625	26	001
78	76.71467590332031	119.2416763305664	1.0	1.6098542213439941	216.15884399414062	0.0012806057929992676	546.2327880859375	206.1922607421875	1.0	545.2857055664062	206.6370391845703	0.0016375184059143066	26	001
79	77.1539535522461	116.67488861083984	0.9999998807907104	4.108583450317383	206.9609375	0.048881351947784424	546.30029296875	206.50616455078125	1.0	543.5302124023438	207.7978515625	0.0011865794658660889	26	001
80	77.3826904296875	117.07328033447266	1.0	2.629405975341797	215.41317749023438	0.0004881620407104492	545.8131103515625	206.3898162841797	1.0	544.7665405273438	206.69314575195312	0.004378259181976318	26	001
81	78.7261962890625	120.63246154785156	0.9999608993530273	3.7278213500976562	210.800048828125	0.0008333325386047363	545.9336547851562	206.66836547851562	1.0	545.0175170898438	207.32754516601562	0.0017151236534118652	26	001
82	78.28053283691406	118.37263488769531	1.0	3.056243419647217	215.11204528808594	0.0015805959701538086	545.68798828125	206.77793884277344	0.9999998807907104	543.4332885742188	207.02798461914062	0.0013555586338043213	26	001
83	78.08393859863281	117.70178985595703	0.999999463558197	544.6812744140625	207.6278839111328	0.0009047389030456543	545.8385620117188	207.19906616210938	0.9999990463256836	544.4329833984375	207.54931640625	0.015020281076431274	26	001
84	76.54609680175781	116.34516143798828	1.0	123.83444213867188	190.10626220703125	0.0013824105262756348	545.642333984375	205.83546447753906	1.0	542.4810791015625	206.3688507080078	0.0012250244617462158	26	001
85	79.26432037353516	116.94511413574219	0.9982276558876038	3.30259370803833	208.51760864257812	0.004327327013015747	546.2919921875	205.84584045410156	0.9999999403953552	542.7869262695312	205.88818359375	0.0011165142059326172	26	001
86	5.717928886413574	209.48069763183594	0.829574465751648	4.644223690032959	214.5782012939453	0.006077587604522705	546.0106201171875	206.0386199951172	1.0	543.6824951171875	207.05845642089844	0.0007136166095733643	26	001
87	77.9198989868164	116.59708404541016	1.0	2.1738739013671875	206.4541473388672	0.0009948015213012695	545.6016845703125	206.14028930664062	0.9999999403953552	545.0933227539062	206.57928466796875	0.0024752020835876465	26	001
88	77.86811065673828	116.33416748046875	0.9999959468841553	2.6630496978759766	215.9641571044922	0.005001962184906006	546.2296142578125	206.7412567138672	0.9999999403953552	544.8159790039062	206.91336059570312	0.006064921617507935	26	001
89	77.7414321899414	116.73426818847656	1.0	4.463258743286133	210.452392578125	0.12590378522872925	545.9898681640625	206.98484802246094	0.9999999403953552	543.4963989257812	207.90701293945312	0.0013936161994934082	26	001
90	78.48607635498047	120.79595947265625	0.9999988675117493	4.190094947814941	209.14158630371094	0.345432311296463	545.9205322265625	206.28640747070312	1.0	543.7260131835938	207.29754638671875	0.0016613602638244629	26	001
91	76.7207260131836	117.17604064941406	0.9999996423721313	3.6802611351013184	208.65638732910156	0.006683975458145142	545.91455078125	206.80677795410156	1.0	544.929931640625	207.2505340576172	0.0032437145709991455	26	001
92	78.73153686523438	117.01837158203125	0.9999998807907104	2.594521999359131	210.7211151123047	0.0007014572620391846	546.1453247070312	206.42640686035156	1.0	544.6292114257812	206.849609375	0.0011861026287078857	26	001
93	78.76608276367188	116.01990509033203	0.9998916387557983	4.150181293487549	209.5328826904297	0.01146090030670166	545.3977661132812	206.41006469726562	0.9999998807907104	544.9107666015625	206.5487518310547	0.002482682466506958	26	001
94	79.14814758300781	118.0337905883789	0.9992321729660034	3.948031187057495	213.12591552734375	0.005595266819000244	545.3340454101562	207.09039306640625	0.9999992847442627	544.5751342773438	207.367431640625	0.02090933918952942	26	001
95	79.07744598388672	117.32181549072266	0.9927670955657959	1.4083473682403564	215.4378662109375	0.00030863285064697266	545.9147338867188	206.46360778808594	1.0	542.8550415039062	206.1256103515625	0.0021701455116271973	26	001
96	76.390380859375	116.72369384765625	0.998473584651947	2.601912021636963	207.2274932861328	0.27476197481155396	545.7761840820312	207.08294677734375	1.0	543.585205078125	207.9168701171875	0.00371435284614563	26	001
97	76.29376220703125	113.4531021118164	0.9999361634254456	3.2180962562561035	217.0466766357422	0.011793941259384155	545.8724365234375	206.643798828125	0.9999999403953552	542.83447265625	207.3582000732422	0.001549750566482544	26	001
98	79.3996353149414	116.95486450195312	0.9995562434196472	3.1138901710510254	213.90716552734375	0.004409998655319214	546.4324340820312	206.55557250976562	0.9999999403953552	545.3186645507812	206.86892700195312	0.001749575138092041	26	001
99	79.1191177368164	118.93109130859375	0.9999967813491821	3.9639947414398193	208.48007202148438	0.09786587953567505	546.1830444335938	206.73825073242188	0.9999997615814209	545.0455322265625	207.5660858154297	0.006832808256149292	26	001
100	80.6351318359375	118.74168395996094	0.03616836667060852	1.6356284618377686	216.77090454101562	0.002065509557723999	545.2423706054688	207.10888671875	0.9999995827674866	543.7196655273438	208.00086975097656	0.01624247431755066	26	001
101	78.82305145263672	117.09345245361328	0.9999997019767761	2.287034034729004	215.58047485351562	0.0015846490859985352	546.5337524414062	206.34214782714844	1.0	544.8928833007812	206.8156280517578	0.0010328888893127441	26	001
102	77.75337982177734	114.491455078125	0.9999998807907104	13.112311363220215	481.8509216308594	0.0016030669212341309	546.0218505859375	207.11070251464844	0.9999999403953552	544.7333374023438	207.3880157470703	0.005006164312362671	26	001
103	80.08966827392578	118.96220397949219	0.9999999403953552	3.0170936584472656	214.0759735107422	0.010139644145965576	546.4694213867188	206.53341674804688	1.0	544.88818359375	206.90835571289062	0.0018821954727172852	26	001
104	76.80184936523438	118.2267074584961	0.999402642250061	2.662169933319092	216.03466796875	0.004742741584777832	545.9408569335938	206.72879028320312	0.9999999403953552	545.2328491210938	206.86068725585938	0.0022162199020385742	26	001
105	79.63201141357422	119.2383804321289	0.9970744848251343	4.133945941925049	213.90292358398438	0.007598757743835449	546.3410034179688	206.4672393798828	1.0	122.27223205566406	193.1822052001953	0.004441261291503906	26	001
106	78.8562240600586	118.25605773925781	0.9999430179595947	4.358648300170898	209.56442260742188	0.018490970134735107	545.9548950195312	206.58152770996094	1.0	543.747802734375	207.9245147705078	0.0046273767948150635	26	001
107	78.52481079101562	115.37252044677734	0.9996103644371033	14.60908317565918	481.56298828125	0.0007212162017822266	545.984619140625	207.0705108642578	0.9999998807907104	544.7492065429688	207.35482788085938	0.008101701736450195	26	001
108	78.27006530761719	117.9536361694336	0.9999983906745911	4.331053256988525	214.12110900878906	0.03566634654998779	545.9148559570312	206.72068786621094	1.0	542.8248291015625	206.44798278808594	0.0019769668579101562	26	001
109	77.42621612548828	115.4595718383789	1.0	3.1916637420654297	209.94192504882812	0.00437358021736145	546.4703979492188	206.21128845214844	1.0	543.3629150390625	206.30284118652344	0.0010416805744171143	26	001
110	78.17102813720703	116.0403060913086	0.9999954104423523	2.84309983253479	209.98789978027344	0.0036131441593170166	546.3355712890625	206.21604919433594	1.0	545.2295532226562	206.89772033691406	0.001418769359588623	26	001
111	77.44019317626953	116.3830337524414	0.9999997615814209	2.657008171081543	209.85015869140625	0.02471742033958435	546.0048217773438	206.3372039794922	1.0	543.6099243164062	207.2942352294922	0.0016885697841644287	26	001
112	76.80049896240234	112.78592681884766	0.9195041656494141	3.62534499168396	209.0724334716797	0.005459338426589966	546.6470947265625	205.33673095703125	1.0	543.1812133789062	205.42959594726562	0.0006371140480041504	26	001
113	78.04041290283203	116.24479675292969	0.9999994039535522	3.144479274749756	210.39028930664062	0.005015671253204346	545.71728515625	205.931884765625	0.9999997615814209	545.3035278320312	206.52044677734375	0.005323290824890137	26	001
114	77.87430572509766	113.85658264160156	1.0	2.728550910949707	214.5455322265625	0.0019199848175048828	546.3967895507812	206.01522827148438	1.0	545.4510498046875	206.45059204101562	0.0029968321323394775	26	001
115	2.0382895469665527	210.45391845703125	0.0014267563819885254	2.2518224716186523	208.22567749023438	0.002389669418334961	545.916748046875	205.80416870117188	1.0	542.4078979492188	205.71630859375	0.0010980963706970215	26	001
116	77.67391967773438	116.52743530273438	1.0	3.0276689529418945	213.40191650390625	0.9819111824035645	545.5385131835938	206.6935577392578	0.9999999403953552	542.5616455078125	206.90272521972656	0.0017383396625518799	26	001
117	77.68074798583984	116.40483093261719	0.9967731237411499	2.557772159576416	209.42962646484375	0.008992999792098999	546.7899780273438	206.4504852294922	1.0	545.1672973632812	206.95986938476562	0.001836240291595459	26	001
118	78.67826843261719	119.90790557861328	1.0	3.369483470916748	209.3155059814453	0.014195412397384644	546.0548706054688	206.6062469482422	0.9999998211860657	545.0093994140625	207.0467987060547	0.004071682691574097	26	001
119	76.58165740966797	115.62654876708984	0.9963752031326294	3.4241349697113037	206.5006866455078	0.05813103914260864	546.4559326171875	206.8102569580078	0.9999998807907104	544.6314086914062	207.24945068359375	0.0026885569095611572	26	001
120	75.9682388305664	115.17448425292969	0.999998927116394	4.234374523162842	207.04342651367188	0.10056599974632263	545.7216186523438	206.41200256347656	1.0	543.6871948242188	207.46730041503906	0.0024306774139404297	26	001
121	75.88462829589844	115.48262023925781	0.999992847442627	2.1628122329711914	204.68040466308594	0.0013547837734222412	545.439208984375	206.44528198242188	0.9999998807907104	544.7901000976562	206.86732482910156	0.0074526965618133545	26	001
122	76.19210052490234	120.2680892944336	1.0	12.239356994628906	481.9136962890625	0.0013449490070343018	545.9507446289062	206.07582092285156	1.0	543.5223388671875	207.2948455810547	0.0014080703258514404	26	001
123	77.30339050292969	115.65219116210938	1.0	3.3713502883911133	205.3135223388672	0.04190453886985779	545.7830200195312	206.3879852294922	0.9999999403953552	543.501953125	207.18133544921875	0.002994537353515625	26	001
124	75.2577896118164	113.85932922363281	0.9994350671768188	2.4638118743896484	214.83123779296875	0.00521928071975708	546.10009765625	205.164306640625	0.9999998807907104	545.2426147460938	206.1550750732422	0.001329272985458374	26	001
125	75.98400115966797	115.94355773925781	1.0	15.075837135314941	480.76336669921875	0.0011590421199798584	546.007568359375	206.32208251953125	1.0	544.8326416015625	206.91134643554688	0.0015635490417480469	26	001
126	75.63763427734375	116.73368835449219	0.9999998807907104	8.79765510559082	97.50704956054688	0.00419732928276062	545.7820434570312	205.4575653076172	0.9999999403953552	542.2623901367188	205.357421875	0.0008836686611175537	26	001
127	73.42218017578125	114.85354614257812	0.9999997615814209	3.695575714111328	214.83750915527344	0.0074097514152526855	545.6236572265625	206.30152893066406	1.0	545.1445922851562	206.85403442382812	0.003949761390686035	26	001
128	76.56459045410156	116.5663833618164	0.9993654489517212	3.0134012699127197	212.50099182128906	0.0110396146774292	545.9346923828125	206.13414001464844	1.0	542.3460693359375	206.07186889648438	0.0006195902824401855	26	001
129	74.52855682373047	115.3056640625	0.9999991655349731	3.048560619354248	212.73095703125	0.006934255361557007	546.0850219726562	206.34571838378906	1.0	545.3583374023438	206.82870483398438	0.002629607915878296	26	001
130	74.8726806640625	116.70858001708984	0.9998993873596191	2.643979549407959	218.64952087402344	0.001202017068862915	545.3783569335938	206.29910278320312	1.0	542.6546020507812	205.90748596191406	0.0025457143783569336	26	001
131	74.38150024414062	114.28974914550781	0.9686537981033325	2.7747230529785156	213.83494567871094	0.008420020341873169	545.6826171875	206.5143585205078	0.9999977946281433	545.0185546875	206.8166961669922	0.01919969916343689	26	001
132	73.448974609375	118.04349517822266	0.9999622106552124	19.649986267089844	482.54486083984375	0.003977954387664795	546.0812377929688	206.72238159179688	0.9999998807907104	545.4273071289062	207.0772247314453	0.0040520429611206055	26	001
133	73.3569107055664	113.29691314697266	0.9999961853027344	2.914522171020508	211.58901977539062	0.006472647190093994	546.0442504882812	205.49945068359375	1.0	542.6320190429688	205.28021240234375	0.0007767379283905029	26	001
134	71.87948608398438	114.63343811035156	0.9914482831954956	1.5164289474487305	215.57032775878906	0.0030403733253479004	545.2622680664062	206.05784606933594	1.0	542.7724609375	207.14442443847656	0.0023117661476135254	26	001
135	72.54350280761719	116.86333465576172	0.9999740123748779	0.5709302425384521	204.19029235839844	0.05537557601928711	545.6759033203125	206.11764526367188	1.0	542.5239868164062	206.01954650878906	0.0020201504230499268	26	001
136	71.88912200927734	116.43126678466797	0.999954879283905	3.298849105834961	209.96290588378906	0.025216758251190186	546.2808837890625	206.80250549316406	1.0	542.77978515625	206.4695281982422	0.000577092170715332	26	001
137	72.19369506835938	115.29375457763672	0.810444712638855	3.3812782764434814	209.0120086669922	0.012594550848007202	546.4710083007812	206.66610717773438	1.0	544.7783813476562	207.16387939453125	0.0006838440895080566	26	001
138	72.36544799804688	118.19684600830078	0.03247150778770447	4.474794387817383	210.24009704589844	0.029676228761672974	545.3862915039062	205.91477966308594	0.9999998807907104	545.2620239257812	206.2140350341797	0.0047438740730285645	26	001
139	71.22684478759766	115.67659759521484	0.985268235206604	3.7213759422302246	208.98077392578125	0.007951408624649048	545.6292724609375	205.6221466064453	1.0	545.3974609375	206.31690979003906	0.0033044815063476562	26	001
140	71.42710876464844	114.48778533935547	0.986306369304657	2.224289894104004	216.50607299804688	0.010364532470703125	545.8543090820312	205.9185028076172	1.0	543.4246826171875	207.06040954589844	0.0015132725238800049	26	001
141	73.11993408203125	117.96305084228516	0.9750434160232544	2.499566078186035	214.43275451660156	0.002555757761001587	545.6694946289062	207.3146209716797	0.9999999403953552	542.6937866210938	206.95335388183594	0.0011056065559387207	26	001
142	71.7898941040039	115.29605102539062	0.9999974966049194	3.87154221534729	213.32630920410156	0.01220741868019104	546.3937377929688	206.7926788330078	0.9999999403953552	542.830810546875	206.8521728515625	0.0007788240909576416	26	001
143	71.79134368896484	117.4288330078125	0.5834514498710632	2.297675371170044	216.68408203125	0.01185789704322815	545.4688720703125	206.12960815429688	1.0	545.1294555664062	206.65673828125	0.016090840101242065	26	001
144	72.33940887451172	115.4043197631836	0.9999992251396179	2.317800998687744	218.19175720214844	0.002590358257293701	545.6543579101562	207.0368194580078	0.9999995827674866	544.4951171875	207.21998596191406	0.0085257887840271	26	001
145	71.72586822509766	119.41605377197266	0.9947363138198853	3.619905710220337	200.19346618652344	0.004064798355102539	546.3749389648438	207.08250427246094	0.9999998807907104	544.0452270507812	208.37147521972656	0.0028949081897735596	26	001
146	72.09568786621094	116.16275024414062	0.9999998807907104	1.441371202468872	205.0651092529297	0.0026016533374786377	545.7299194335938	206.53875732421875	0.9999998807907104	542.3576049804688	206.0430908203125	0.0015945136547088623	26	001
147	72.87946319580078	115.60684204101562	1.0	2.2766222953796387	208.755126953125	0.00802236795425415	546.6235961914062	206.51181030273438	0.9999999403953552	545.1357421875	207.05108642578125	0.0018526017665863037	26	001
148	72.59737396240234	118.02706146240234	0.9998990297317505	2.4072177410125732	213.5460205078125	0.004429817199707031	546.9874877929688	206.3168182373047	1.0	545.193359375	206.842041015625	0.0008516609668731689	26	001
149	73.06544494628906	118.4703598022461	0.9999126195907593	3.0668883323669434	213.2595672607422	0.011548519134521484	545.5086669921875	205.39215087890625	1.0	542.1121826171875	205.3984832763672	0.0013725757598876953	26	001
150	70.8251953125	114.23888397216797	1.0	3.1785709857940674	209.6443328857422	0.015301734209060669	545.5632934570312	206.22381591796875	0.9999998807907104	542.7774658203125	206.04515075683594	0.0018946528434753418	26	001
151	70.65410614013672	113.660888671875	0.999992847442627	544.2743530273438	206.7919158935547	0.0002835094928741455	546.1281127929688	206.42860412597656	1.0	545.0433349609375	206.65945434570312	0.004409462213516235	26	001
152	72.87271881103516	116.5614013671875	0.9999958276748657	3.439107894897461	212.84841918945312	0.01013249158859253	546.3905029296875	206.15274047851562	1.0	545.1829833984375	206.65081787109375	0.0020989179611206055	26	001
153	2.3278255462646484	211.2996368408203	0.0012998878955841064	3.8478341102600098	207.32986450195312	0.33253517746925354	545.3390502929688	205.27325439453125	1.0	543.3963012695312	206.49658203125	0.0018483102321624756	26	001
154	72.43030548095703	117.70542907714844	0.9953629970550537	2.516667127609253	206.1033935546875	0.09035354852676392	545.6973876953125	205.5956573486328	0.9999998211860657	544.9180297851562	206.22357177734375	0.003877878189086914	26	001
155	71.47380065917969	114.55895233154297	0.9994880557060242	2.3512039184570312	215.30320739746094	0.0007967352867126465	546.1619262695312	205.96490478515625	1.0	545.4869384765625	206.4058837890625	0.0018332898616790771	26	001
156	72.20733642578125	115.66112518310547	0.9996277093887329	2.5080018043518066	217.05142211914062	0.0019573569297790527	545.8927612304688	205.55938720703125	0.9999998807907104	543.6202392578125	206.2837677001953	0.001120537519454956	26	001
157	72.10814666748047	115.093505859375	0.9978849291801453	3.0299313068389893	213.77493286132812	0.013050705194473267	546.0693359375	206.64691162109375	1.0	544.8043823242188	207.12831115722656	0.0012668371200561523	26	001
158	2.8830528259277344	215.55645751953125	0.0006244778633117676	2.6605300903320312	213.90199279785156	0.0012243092060089111	546.235595703125	206.74679565429688	1.0	543.704833984375	207.69509887695312	0.00116005539894104	26	001
159	74.19933319091797	116.50019073486328	0.0017645657062530518	1.9524216651916504	216.72242736816406	0.0006497204303741455	545.8642578125	206.47337341308594	1.0	543.1241455078125	206.8811798095703	0.001849353313446045	26	001
160	2.6866869926452637	208.17918395996094	0.008167266845703125	3.5297603607177734	208.35792541503906	0.13568341732025146	545.861328125	206.38363647460938	1.0	543.5436401367188	207.37631225585938	0.0010832250118255615	26	001
161	71.94989776611328	109.48356628417969	0.9999998807907104	2.9798355102539062	209.05230712890625	0.006467878818511963	545.8301391601562	206.35354614257812	0.9999999403953552	545.0188598632812	206.6889190673828	0.00461241602897644	26	001
162	72.5737533569336	113.43172454833984	0.9308595657348633	3.679368019104004	209.27267456054688	0.010174930095672607	546.5682983398438	206.4014892578125	0.9999999403953552	544.0227661132812	207.757080078125	0.0011597275733947754	26	001
163	73.9088363647461	114.22904205322266	0.9999765157699585	9.83681583404541	52.80110549926758	0.01373910903930664	545.726318359375	206.19248962402344	0.9999999403953552	544.953857421875	206.60964965820312	0.010486394166946411	26	001
164	73.38030242919922	111.75086212158203	0.9999990463256836	2.8614816665649414	213.18544006347656	0.005893915891647339	546.3223266601562	206.75823974609375	1.0	544.7899780273438	207.2034454345703	0.0014051198959350586	26	001
165	73.806884765625	113.17091369628906	0.9999999403953552	3.483412027359009	212.48919677734375	0.007462531328201294	545.954345703125	207.31405639648438	1.0	543.4180908203125	208.79624938964844	0.0022606849670410156	26	001
166	72.6012191772461	112.87513732910156	0.8880150318145752	2.6643223762512207	206.15145874023438	0.003982961177825928	545.8768920898438	206.1885528564453	1.0	544.0309448242188	207.38475036621094	0.002661377191543579	26	001
167	3.913815975189209	206.93380737304688	0.03441840410232544	3.061265468597412	214.6629638671875	0.004630774259567261	545.6893920898438	206.3422393798828	0.9999998211860657	544.6329956054688	207.10052490234375	0.015053242444992065	26	001
168	74.8847885131836	114.96289825439453	0.999751091003418	3.4182205200195312	213.81768798828125	0.00495108962059021	545.3447265625	207.36215209960938	1.0	542.0424194335938	207.23483276367188	0.0015219449996948242	26	001
169	73.84253692626953	112.32777404785156	0.9999996423721313	544.2088623046875	207.59437561035156	0.000257641077041626	545.6732177734375	206.91305541992188	1.0	543.5650024414062	207.8291778564453	0.0015863776206970215	26	001
170	2.3621487617492676	208.66465759277344	0.0383930504322052	2.663900852203369	209.37623596191406	0.014541268348693848	546.2081909179688	206.16419982910156	1.0	542.6482543945312	205.99342346191406	0.0008184909820556641	26	001
171	2.7949042320251465	214.67405700683594	0.0009031295776367188	3.8011183738708496	210.09483337402344	0.005481213331222534	545.6214599609375	206.0645751953125	0.9999998807907104	545.107421875	206.84100341796875	0.004659593105316162	26	001
172	74.47532653808594	113.42922973632812	0.009929865598678589	3.9685940742492676	210.04849243164062	0.07760003209114075	546.1591186523438	206.44363403320312	1.0	543.995361328125	207.29550170898438	0.0021055936813354492	26	001
173	71.6983871459961	113.19869232177734	0.9999525547027588	3.610740900039673	210.4453582763672	0.0639166533946991	546.2178344726562	206.81983947753906	0.9999999403953552	543.9928588867188	207.9404296875	0.004499167203903198	26	001
174	75.51329803466797	114.45514678955078	0.9999986886978149	4.3675217628479	214.5741729736328	0.007426917552947998	545.9271850585938	206.77830505371094	1.0	544.0708618164062	206.16278076171875	0.001254051923751831	26	001
175	74.93846893310547	113.58380889892578	0.1805911362171173	1.6846282482147217	206.52491760253906	0.08465543389320374	546.08642578125	206.648193359375	1.0	543.631591796875	207.71072387695312	0.001193612813949585	26	001
176	75.72723388671875	113.09613800048828	0.7781704068183899	3.0546393394470215	206.39938354492188	0.34803682565689087	545.9806518554688	206.8600616455078	1.0	544.8232421875	207.09942626953125	0.00157204270362854	26	001
177	78.78304290771484	113.69269561767578	0.9999262094497681	5.422336578369141	210.44105529785156	0.03171813488006592	545.85400390625	206.36865234375	1.0	543.021484375	206.0467529296875	0.0033393800258636475	26	001
178	1.422572374343872	205.88478088378906	0.0019442439079284668	1.4447500705718994	206.0919952392578	0.0007614791393280029	546.2652587890625	207.03524780273438	1.0	543.5573120117188	207.5176544189453	0.002487361431121826	26	001
179	80.34423828125	115.28346252441406	0.9909447431564331	3.049168586730957	213.28900146484375	0.009328186511993408	546.0471801757812	207.3641815185547	0.9999998807907104	543.7899780273438	208.52508544921875	0.005055755376815796	26	001
180	2.5981388092041016	208.3453826904297	0.09711572527885437	3.079376697540283	213.08523559570312	0.014908522367477417	546.6370849609375	206.8246612548828	1.0	544.7784423828125	207.12620544433594	0.001313716173171997	26	001
181	2.65522837638855	209.04246520996094	0.0021620988845825195	2.9738047122955322	209.9775390625	0.0031123459339141846	546.9296875	206.88035583496094	0.9999999403953552	545.1876220703125	207.26611328125	0.0012465417385101318	26	001
182	2.3710737228393555	215.55027770996094	0.001309126615524292	1.3051514625549316	205.40724182128906	0.0014914274215698242	546.11767578125	206.3259735107422	1.0	545.2364501953125	206.4556884765625	0.0014441907405853271	26	001
183	2.7069144248962402	208.46446228027344	0.010282665491104126	3.3583850860595703	208.81678771972656	0.003951430320739746	545.9365234375	205.97354125976562	1.0	544.9207763671875	206.53033447265625	0.0012299120426177979	26	001
184	81.9615249633789	114.96031951904297	0.003336191177368164	2.827220916748047	216.9450225830078	0.0008304417133331299	546.24853515625	206.68922424316406	0.9999999403953552	545.2101440429688	207.38519287109375	0.0023012161254882812	26	001
185	2.404139518737793	204.31051635742188	0.01840987801551819	1.7122786045074463	205.5677947998047	0.0038585364818573	545.4932250976562	205.9174346923828	1.0	542.4126586914062	205.9389190673828	0.0009481906890869141	26	001
186	3.7100894451141357	214.53302001953125	0.05341613292694092	3.4243733882904053	215.08966064453125	0.04653230309486389	545.3090209960938	206.05728149414062	0.9999996423721313	543.8201293945312	207.11537170410156	0.007385551929473877	26	001
187	1.6839919090270996	206.7265625	0.0007930397987365723	2.5081398487091064	214.07254028320312	0.002032727003097534	546.5831298828125	206.9668731689453	1.0	543.2244262695312	207.2348175048828	0.0015608668327331543	26	001
188	2.231969118118286	209.19424438476562	0.025622308254241943	3.317906141281128	208.68736267089844	0.02680140733718872	546.525390625	206.65589904785156	1.0	544.5969848632812	206.96173095703125	0.0006278455257415771	26	001
189	2.5492756366729736	216.0554656982422	0.0006546974182128906	3.397254705429077	155.3220672607422	0.0006004273891448975	545.9888305664062	205.45729064941406	1.0	542.2977905273438	205.2360382080078	0.0009793639183044434	26	001
190	0.7320139408111572	203.49253845214844	0.0009617507457733154	2.89396333694458	202.9596405029297	0.006111770868301392	545.9750366210938	206.4514617919922	1.0	545.43017578125	206.70248413085938	0.0031741559505462646	26	001
191	2.168294906616211	205.3022918701172	0.004663527011871338	2.606355667114258	213.53921508789062	0.0008169412612915039	546.048095703125	206.68502807617188	1.0	544.8739013671875	207.01513671875	0.004255771636962891	26	001
192	2.2981677055358887	213.226806640625	0.00012567639350891113	3.946425676345825	207.52206420898438	0.009259283542633057	546.4177856445312	206.96360778808594	1.0	543.5673828125	208.23025512695312	0.0009444952011108398	26	001
193	80.11296844482422	114.7560043334961	0.997788667678833	2.303278923034668	213.83334350585938	0.0019651949405670166	545.6261596679688	206.9700469970703	0.9999999403953552	544.9343872070312	207.07034301757812	0.003146529197692871	26	001
194	3.4375815391540527	208.9693145751953	0.015259712934494019	4.213496208190918	209.80885314941406	0.012824445962905884	545.4459228515625	207.07728576660156	0.9999997615814209	543.3001708984375	207.56333923339844	0.01632845401763916	26	001
195	1.9367361068725586	205.88108825683594	0.005467265844345093	2.927114963531494	208.05299377441406	0.0018424391746520996	545.9066162109375	206.45315551757812	1.0	543.6226196289062	207.72789001464844	0.0017442107200622559	26	001
196	82.78495788574219	114.24755096435547	0.07561549544334412	3.1966552734375	212.34085083007812	0.0029832422733306885	544.976806640625	205.8043670654297	1.0	541.9594116210938	205.4925079345703	0.005626052618026733	26	001
197	1.8394360542297363	208.94744873046875	0.0021197497844696045	2.0861470699310303	207.2110137939453	0.0281657874584198	545.884521484375	206.9737091064453	1.0	543.1239624023438	206.5474853515625	0.0019522905349731445	26	001
198	1.0300233364105225	208.05384826660156	0.0015832185745239258	2.7953391075134277	210.46328735351562	0.018135637044906616	546.3353271484375	206.47279357910156	1.0	543.5858764648438	207.75088500976562	0.001509159803390503	26	001
199	1.3645012378692627	208.9652557373047	0.0009463727474212646	2.3011844158172607	209.94114685058594	0.0057479143142700195	546.1181030273438	207.1519012451172	0.9999997019767761	544.0838623046875	208.16461181640625	0.008994966745376587	26	001
200	2.0122475624084473	213.3240966796875	0.0011149048805236816	3.040238380432129	212.80702209472656	0.02087906002998352	546.7154541015625	206.30984497070312	0.9999999403953552	545.05712890625	206.97393798828125	0.0018351376056671143	26	001
201	4.173135280609131	209.07736206054688	0.01139482855796814	3.366364002227783	213.457275390625	0.003617703914642334	546.119140625	206.13404846191406	0.9999998807907104	544.0611572265625	206.86441040039062	0.003526657819747925	26	001
202	2.5930228233337402	210.0946807861328	0.010881513357162476	3.0234177112579346	213.74884033203125	0.010690659284591675	546.2134399414062	206.81884765625	0.9999998807907104	543.6641235351562	207.81100463867188	0.002344787120819092	26	001
203	3.4387660026550293	208.5742645263672	0.0104714035987854	2.3717551231384277	214.333251953125	0.002112269401550293	545.9688110351562	207.14976501464844	1.0	543.2255249023438	208.26309204101562	0.0018817484378814697	26	001
204	3.642963171005249	215.248046875	0.002014249563217163	2.428926944732666	215.290283203125	0.001417696475982666	545.6216430664062	206.89881896972656	0.9999998211860657	544.6324462890625	207.3459014892578	0.004136562347412109	26	001
205	2.6575913429260254	210.1232452392578	0.006482928991317749	3.9800705909729004	213.8981170654297	0.017969399690628052	546.2348022460938	206.22296142578125	0.9999998807907104	545.111572265625	206.36265563964844	0.0035114586353302	26	001
206	3.6059160232543945	208.3976287841797	0.0756305456161499	4.3531389236450195	213.79164123535156	0.02531757950782776	545.0236206054688	206.695068359375	0.9999998807907104	543.308837890625	207.78231811523438	0.003663957118988037	26	001
207	3.113513946533203	213.3004913330078	0.004854559898376465	3.5154573917388916	208.9134521484375	0.01214379072189331	545.9585571289062	206.80226135253906	0.9999998807907104	545.3651123046875	207.29376220703125	0.007120460271835327	26	001
208	3.468125820159912	213.77169799804688	0.0015566349029541016	1.8540945053100586	215.1107635498047	0.0005860030651092529	546.152099609375	206.12210083007812	1.0	543.3697509765625	207.3212432861328	0.0013001859188079834	26	001
209	2.3762145042419434	209.9895477294922	0.0021442174911499023	3.4057095050811768	219.2442626953125	0.01686999201774597	545.9640502929688	206.27577209472656	0.9999999403953552	543.665283203125	207.2816619873047	0.001970052719116211	26	001
210	3.2632174491882324	215.2035675048828	0.0020595192909240723	2.173372745513916	216.02374267578125	0.0021483898162841797	545.4708251953125	206.63014221191406	0.9999999403953552	544.9378662109375	206.89064025878906	0.01162758469581604	26	001
211	3.222832202911377	212.13401794433594	0.003938555717468262	2.1946842670440674	205.0081329345703	0.06900244951248169	545.927001953125	205.19964599609375	1.0	544.2134399414062	205.13600158691406	0.0032473504543304443	26	001
212	2.244405508041382	210.5074005126953	0.0033675432205200195	3.323465585708618	210.73611450195312	0.0042650699615478516	545.884521484375	206.4253692626953	1.0	543.54345703125	207.56600952148438	0.0020296871662139893	26	001
213	2.3993492126464844	214.2648162841797	0.02232798933982849	3.253101348876953	210.4277801513672	0.038204580545425415	546.019287109375	206.46990966796875	0.9999999403953552	543.6232299804688	207.36907958984375	0.00407177209854126	26	001
214	2.299044132232666	209.87277221679688	0.00889575481414795	1.8865795135498047	215.3789825439453	0.000710219144821167	545.7025146484375	206.6510467529297	1.0	543.874267578125	207.61927795410156	0.004006862640380859	26	001
215	3.1778383255004883	204.72154235839844	0.0024018287658691406	2.7896242141723633	149.50257873535156	0.0018045902252197266	545.3851928710938	207.15322875976562	0.9999999403953552	545.0286254882812	207.2220458984375	0.008107006549835205	26	001
216	2.8120994567871094	209.68212890625	0.0004996657371520996	20.401527404785156	482.376220703125	0.0006476044654846191	545.4839477539062	206.7924041748047	0.9999998807907104	543.7163696289062	207.6799774169922	0.005969107151031494	26	001
217	1.7760472297668457	207.6850128173828	0.04073992371559143	3.071571111679077	207.58599853515625	0.029439866542816162	546.5897216796875	206.45297241210938	1.0	543.7047729492188	207.82737731933594	0.0008717477321624756	26	001
218	3.1226797103881836	214.39044189453125	0.002284616231918335	2.8626503944396973	213.55372619628906	0.0023862719535827637	546.7509155273438	206.5693817138672	1.0	543.9381103515625	207.86087036132812	0.0017784535884857178	26	001
219	92.05708312988281	112.95345306396484	0.3800261914730072	2.3640661239624023	212.48361206054688	0.0010696649551391602	545.9689331054688	206.02407836914062	1.0	544.0542602539062	206.98538208007812	0.0017922520637512207	26	001
220	3.5583128929138184	214.57992553710938	0.0028849542140960693	3.3745882511138916	215.2401885986328	0.00431978702545166	545.8285522460938	206.63943481445312	1.0	544.7794189453125	207.0355987548828	0.0021282434463500977	26	001
221	2.170848846435547	206.79405212402344	0.001314014196395874	3.4864678382873535	209.00831604003906	0.006686508655548096	545.8660888671875	206.66073608398438	1.0	543.32080078125	207.93385314941406	0.0013778507709503174	26	001
222	2.625546455383301	210.86892700195312	0.0022797882556915283	2.3236441612243652	215.82232666015625	0.002559751272201538	546.1862182617188	205.94801330566406	0.9999998807907104	543.886474609375	207.1862030029297	0.0011433660984039307	26	001
223	91.0751724243164	111.12181854248047	0.0025175511837005615	3.695193290710449	211.26443481445312	0.0021881461143493652	545.853271484375	206.5336151123047	1.0	543.5800170898438	207.89694213867188	0.002004176378250122	26	001
224	3.265239715576172	208.7099151611328	0.008338481187820435	4.268045902252197	212.18228149414062	0.00964498519897461	545.4447021484375	205.65679931640625	0.9999998211860657	543.6925048828125	206.57675170898438	0.0039695799350738525	26	001
225	96.21056365966797	110.83475494384766	0.07042333483695984	2.7687244415283203	101.81236267089844	0.000880897045135498	545.8338012695312	206.40457153320312	1.0	543.4525756835938	207.6522216796875	0.0023283958435058594	26	001
226	2.9403555393218994	92.12418365478516	0.0007627308368682861	3.9995009899139404	208.9468231201172	0.24470481276512146	545.0048828125	206.0376739501953	0.9999998807907104	543.0037231445312	207.31689453125	0.0016977488994598389	26	001
227	2.374863624572754	214.05250549316406	0.003362715244293213	4.395982265472412	211.37066650390625	0.029832810163497925	545.69189453125	206.71615600585938	1.0	543.7982177734375	207.7595672607422	0.007384985685348511	26	001
228	89.17121124267578	111.1955337524414	0.997997522354126	3.028865337371826	214.3036651611328	0.001810699701309204	546.12451171875	205.9909210205078	1.0	545.3038330078125	206.86965942382812	0.0030367672443389893	26	001
229	1.1819565296173096	209.84280395507812	0.001127004623413086	3.698655843734741	211.5601806640625	0.03544658422470093	545.396728515625	206.5913543701172	0.9999999403953552	542.9503784179688	207.4317626953125	0.0024114251136779785	26	001
230	1.5619301795959473	209.48321533203125	0.002803236246109009	2.9768004417419434	209.138916015625	0.007267415523529053	545.8406982421875	206.33294677734375	0.9999998211860657	544.244384765625	206.70925903320312	0.0103035569190979	26	001
231	91.47211456298828	110.2591552734375	0.501686692237854	2.4540727138519287	215.8263397216797	0.0035886764526367188	545.9795532226562	206.12554931640625	1.0	543.9091796875	205.6128387451172	0.0012677907943725586	26	001
232	1.9768705368041992	206.8494415283203	0.0012359619140625	3.142794609069824	210.3550262451172	0.005143791437149048	546.1915283203125	205.9688262939453	1.0	544.7896728515625	206.50112915039062	0.001961827278137207	26	001
233	2.4807071685791016	210.68116760253906	0.0021375417709350586	1.715817928314209	214.8966522216797	0.0005782544612884521	546.091552734375	206.3050079345703	1.0	544.2055053710938	205.6425018310547	0.0008672177791595459	26	001
234	1.6924958229064941	207.75424194335938	0.0026727616786956787	3.439509391784668	210.37796020507812	0.025076985359191895	546.1450805664062	206.2509002685547	1.0	544.1940307617188	205.79302978515625	0.0011012852191925049	26	001
235	3.144866466522217	207.33984375	0.0003670156002044678	3.231736183166504	214.33297729492188	0.00043123960494995117	545.9541015625	206.5775909423828	1.0	543.3342895507812	207.4724578857422	0.001332104206085205	26	001
236	92.11898040771484	111.26948547363281	0.9911157488822937	12.528549194335938	481.1567687988281	0.00434228777885437	546.431396484375	207.10867309570312	1.0	545.05224609375	207.71771240234375	0.0030380189418792725	26	001
237	2.850633144378662	205.01980590820312	0.00038185715675354004	1.8350787162780762	215.4515380859375	0.000497281551361084	545.5880737304688	206.00547790527344	0.9999999403953552	543.92333984375	205.7011260986328	0.0021803975105285645	26	001
238	92.03437042236328	111.98599243164062	0.06073951721191406	3.3546013832092285	212.509033203125	0.024149328470230103	546.0252685546875	206.42283630371094	1.0	545.6098022460938	206.95240783691406	0.002663910388946533	26	001
239	91.19190216064453	111.61946868896484	0.721895158290863	2.696829319000244	218.03953552246094	0.00033789873123168945	546.1948852539062	205.8583526611328	1.0	544.0261840820312	205.44439697265625	0.0015767216682434082	26	001
240	1.7721023559570312	207.77349853515625	0.004417002201080322	3.2978968620300293	208.01275634765625	0.011445969343185425	546.8712158203125	205.48199462890625	0.9999999403953552	544.7070922851562	205.13694763183594	0.0008928477764129639	26	001
241	92.1095199584961	114.15914154052734	0.06252244114875793	2.504774570465088	206.38815307617188	0.10784387588500977	546.0629272460938	206.29539489746094	1.0	544.3508911132812	206.7921905517578	0.0014771521091461182	26	001
242	90.75091552734375	112.3949966430664	0.0005547404289245605	13.258827209472656	482.07342529296875	0.0002802610397338867	546.1802368164062	206.85052490234375	1.0	545.05859375	206.70277404785156	0.0020232200622558594	26	001
243	90.92337036132812	111.3185043334961	0.9877272844314575	2.6201395988464355	217.18357849121094	0.0003224015235900879	546.732666015625	206.1027374267578	1.0	545.2262573242188	206.99546813964844	0.0012531578540802002	26	001
244	3.859622001647949	203.0579071044922	0.0015102922916412354	1.9783318042755127	205.11839294433594	0.00028836727142333984	546.7859497070312	206.9987335205078	1.0	545.4021606445312	207.24354553222656	0.0008862316608428955	26	001
245	90.9385757446289	110.99852752685547	0.9014115333557129	3.5650784969329834	209.35423278808594	0.000962674617767334	546.1903686523438	206.7732696533203	1.0	545.0317993164062	207.03919982910156	0.002079308032989502	26	001
246	90.09198760986328	110.91905212402344	0.9996955394744873	2.8729143142700195	213.2698974609375	0.0012793242931365967	546.7853393554688	205.96629333496094	1.0	545.2086791992188	206.31668090820312	0.0018540620803833008	26	001
247	3.3350956439971924	214.55079650878906	0.00044354796409606934	15.086949348449707	481.5271301269531	0.0008454024791717529	546.844970703125	206.1798553466797	1.0	545.3794555664062	206.7311248779297	0.0015059411525726318	26	001
248	0.20857787132263184	207.80056762695312	0.001688629388809204	3.5162158012390137	207.05096435546875	0.05891549587249756	546.8317260742188	206.26425170898438	1.0	542.8532104492188	206.11183166503906	0.0005291402339935303	26	001
249	89.59516906738281	110.78875732421875	0.9756899476051331	547.9647827148438	207.59144592285156	0.00017699599266052246	546.4866943359375	205.80679321289062	1.0	545.191162109375	206.39346313476562	0.0015568733215332031	26	001
250	91.44686889648438	111.78273010253906	0.998066782951355	3.9565181732177734	209.8220672607422	0.0054076313972473145	545.9965209960938	207.0673828125	0.9999998807907104	544.7041015625	207.2279052734375	0.004991382360458374	26	001
251	92.48462677001953	110.06269073486328	0.9986139535903931	4.126368522644043	208.49423217773438	0.20111039280891418	546.5044555664062	206.47329711914062	0.9999998807907104	545.4931640625	206.770751953125	0.002649545669555664	26	001
252	2.545426368713379	209.11119079589844	0.03056451678276062	3.62433123588562	213.7803955078125	0.012150377035140991	545.320556640625	205.94602966308594	0.9999997615814209	544.59716796875	206.56385803222656	0.010535478591918945	26	001
253	3.326968193054199	206.83120727539062	0.009768754243850708	13.256889343261719	482.23858642578125	0.0028239190578460693	546.3256225585938	206.35546875	1.0	543.50634765625	207.65664672851562	0.0012477338314056396	26	001
254	3.107963800430298	211.17628479003906	0.0108872652053833	2.9585201740264893	215.4541015625	0.00953790545463562	546.3809204101562	206.41790771484375	1.0	545.5478515625	206.59896850585938	0.0024412572383880615	26	001
255	90.87564086914062	109.05103302001953	0.9977782964706421	14.132883071899414	481.5965576171875	0.0004892349243164062	546.0739135742188	205.95648193359375	1.0	544.2894287109375	205.47410583496094	0.0010233521461486816	26	001
256	90.1570053100586	110.47854614257812	0.003308236598968506	3.860752820968628	208.55006408691406	0.032091230154037476	546.3766479492188	207.20843505859375	1.0	543.7804565429688	208.26976013183594	0.002080082893371582	26	001
257	2.7641396522521973	206.65628051757812	0.00036638975143432617	2.3888421058654785	217.459228515625	0.00023296475410461426	546.3348388671875	205.78384399414062	1.0	544.1815795898438	205.7300262451172	0.002218961715698242	26	001
258	6.402121543884277	483.19171142578125	0.0001125633716583252	14.865766525268555	481.77685546875	0.0005419552326202393	546.651611328125	206.04933166503906	1.0	545.14111328125	206.3659210205078	0.0027920901775360107	26	001
259	2.620229482650757	209.5705108642578	0.012051135301589966	4.4159393310546875	210.5856475830078	0.06137099862098694	545.9432983398438	205.93002319335938	1.0	543.6456909179688	206.98446655273438	0.002362281084060669	26	001
260	3.015986204147339	207.6839599609375	0.011673003435134888	4.351144313812256	201.62355041503906	0.0019539296627044678	546.2279663085938	206.6863250732422	1.0	544.8370971679688	206.91783142089844	0.0018343925476074219	26	001
261	3.4239165782928467	205.16152954101562	0.024455904960632324	3.5389537811279297	212.72671508789062	0.001878291368484497	546.4571533203125	206.30703735351562	1.0	545.1077270507812	206.70838928222656	0.002327561378479004	26	001
262	1.6563634872436523	206.5920867919922	0.002360612154006958	2.4769067764282227	207.81976318359375	0.007426470518112183	546.5282592773438	206.2618865966797	0.9999999403953552	545.1267700195312	206.8067169189453	0.0023076534271240234	26	001
263	97.33218383789062	109.79954528808594	0.9552002549171448	547.58544921875	208.32789611816406	0.00014638900756835938	545.8914794921875	206.7071075439453	1.0	543.689453125	207.92759704589844	0.0016146302223205566	26	001
264	1.3456377983093262	205.7625732421875	0.0009380877017974854	3.182988405227661	213.47230529785156	0.0031074583530426025	546.1995239257812	206.15362548828125	1.0	544.3338012695312	205.72886657714844	0.000671088695526123	26	001
265	2.8899731636047363	214.94064331054688	0.0034756362438201904	3.284795045852661	211.13160705566406	0.020626753568649292	545.8889770507812	205.6768035888672	1.0	543.876220703125	205.3375244140625	0.001608431339263916	26	001
266	92.02581787109375	110.49231719970703	0.6525647640228271	2.4761996269226074	215.57130432128906	0.0010927319526672363	546.5726928710938	206.43649291992188	1.0	545.2435302734375	206.8662567138672	0.0012206733226776123	26	001
267	91.74092102050781	111.7618408203125	0.052584707736968994	0.7852013111114502	206.68154907226562	0.0010353326797485352	545.6671752929688	206.71826171875	1.0	544.03369140625	207.9298553466797	0.00311318039894104	26	001
268	1.7748897075653076	208.60763549804688	0.008877038955688477	3.1972808837890625	208.98165893554688	0.01823785901069641	545.7841186523438	206.46505737304688	1.0	544.8877563476562	206.90882873535156	0.0039051473140716553	26	001
269	2.52195143699646	208.05567932128906	0.007676064968109131	4.8847222328186035	208.12350463867188	0.058925479650497437	545.6870727539062	206.87393188476562	1.0	544.0621337890625	206.2779083251953	0.004632383584976196	26	001
270	95.13042449951172	110.1961441040039	0.9994988441467285	3.3883614540100098	209.50128173828125	0.021858781576156616	545.8301391601562	206.6913299560547	0.9999999403953552	545.1196899414062	206.8946990966797	0.004480719566345215	26	001
271	94.69888305664062	112.4461898803711	0.9999960660934448	3.253556489944458	202.7837371826172	0.0021677613258361816	545.4910888671875	206.13494873046875	0.9999999403953552	545.0186767578125	206.36988830566406	0.014104098081588745	26	001
272	97.04879760742188	112.55486297607422	0.9785647392272949	2.946441650390625	209.46327209472656	0.004508882761001587	545.9984741210938	206.11009216308594	1.0	544.8140258789062	206.73521423339844	0.001345127820968628	26	001
273	95.11643981933594	112.64216613769531	0.9999998211860657	3.537074565887451	212.56761169433594	0.00261494517326355	546.0813598632812	205.85955810546875	0.9999998807907104	545.0330200195312	206.34510803222656	0.005961000919342041	26	001
274	96.50908660888672	110.65839385986328	0.9999750852584839	4.192831039428711	210.9965057373047	0.07240855693817139	546.291748046875	206.43528747558594	0.9999998807907104	544.90869140625	206.74026489257812	0.0013985931873321533	26	001
275	96.8561019897461	113.89738464355469	0.9986984729766846	0.955829381942749	205.1294403076172	0.003446131944656372	546.6039428710938	206.25750732421875	1.0	544.4359130859375	205.55755615234375	0.000990360975265503	26	001
276	95.70296478271484	113.52208709716797	0.9989142417907715	3.3666598796844482	214.99462890625	0.00027230381965637207	546.3220825195312	205.5786590576172	1.0	544.3638305664062	205.07098388671875	0.0005022585391998291	26	001
277	96.55241394042969	115.10787200927734	0.9920743107795715	3.393536329269409	211.65513610839844	0.0005131363868713379	546.0803833007812	205.8738250732422	1.0	543.5507202148438	207.13571166992188	0.0008782148361206055	26	001
278	94.57331085205078	112.32238006591797	0.9999997615814209	2.888500690460205	93.17830657958984	0.010532796382904053	545.1759643554688	205.96189880371094	0.9999997615814209	544.32373046875	206.62725830078125	0.0012722015380859375	26	001
279	3.241405487060547	210.48910522460938	0.10964915156364441	2.685673713684082	216.16746520996094	0.00921979546546936	546.9932250976562	205.54676818847656	1.0	544.6187133789062	205.25482177734375	0.0005017518997192383	26	001
280	93.45671081542969	112.18484497070312	1.0	2.508329153060913	209.67202758789062	0.002121180295944214	546.3114013671875	205.64276123046875	1.0	545.6266479492188	206.5527801513672	0.003915965557098389	26	001
281	96.33982849121094	114.49598693847656	1.0	2.1347174644470215	216.2993927001953	0.005984067916870117	545.3370971679688	206.00425720214844	0.9999998807907104	545.169189453125	206.38092041015625	0.0073001086711883545	26	001
282	97.3871841430664	113.42523193359375	0.7990974187850952	2.5195016860961914	209.7552032470703	0.02168753743171692	545.7371215820312	205.68548583984375	1.0	545.139892578125	206.0397186279297	0.006302833557128906	26	001
283	97.59732818603516	112.81820678710938	0.9989991784095764	2.235105514526367	215.61753845214844	0.009111374616622925	546.6503295898438	206.1013641357422	1.0	544.0661010742188	207.187255859375	0.0010775625705718994	26	001
284	96.67707824707031	113.90431213378906	0.9999977350234985	4.767202377319336	211.308349609375	0.005235910415649414	546.0060424804688	207.01983642578125	1.0	543.1587524414062	208.09942626953125	0.000861436128616333	26	001
285	98.935791015625	115.89568328857422	0.9999979734420776	1.5923595428466797	215.7406463623047	0.0029403269290924072	545.9170532226562	206.51116943359375	0.9999998807907104	545.0587158203125	207.0294189453125	0.003371626138687134	26	001
286	98.74241638183594	115.13077545166016	0.9999949932098389	4.1636433601379395	209.21875	0.19887509942054749	546.234130859375	205.859375	0.9999999403953552	545.3403930664062	206.380126953125	0.0015792548656463623	26	001
287	99.12863159179688	114.01936340332031	0.9993606805801392	3.501971483230591	208.01644897460938	0.005107611417770386	545.8248291015625	206.48968505859375	0.9999998211860657	545.0977172851562	206.798095703125	0.013068795204162598	26	001
288	99.77222442626953	114.9229736328125	0.9793426990509033	2.426990032196045	211.5599822998047	0.021273016929626465	545.5376586914062	206.31532287597656	0.9999998807907104	544.6448974609375	206.52577209472656	0.003223419189453125	26	001
289	100.66324615478516	114.27323913574219	0.020576536655426025	3.11633563041687	210.9997100830078	0.004816681146621704	545.7882080078125	206.82949829101562	0.9999997615814209	544.6758422851562	207.14007568359375	0.003041774034500122	26	001
290	99.5499038696289	113.7247543334961	0.9999998807907104	4.788999557495117	207.40777587890625	0.008396625518798828	546.21875	206.4811248779297	1.0	544.7151489257812	206.9354705810547	0.003002762794494629	26	001
291	1.9890220165252686	202.9890899658203	0.006096065044403076	1.4084830284118652	201.92437744140625	0.001438140869140625	546.108154296875	206.2444610595703	1.0	543.5326538085938	207.43655395507812	0.0006255209445953369	26	001
292	101.18021392822266	116.19416046142578	0.9993524551391602	2.9796502590179443	208.82269287109375	0.015236228704452515	545.8922119140625	205.91981506347656	0.9999999403953552	544.8634033203125	206.39871215820312	0.004332214593887329	26	001
293	101.4957046508789	116.45455169677734	0.9999984502792358	2.827948808670044	207.62416076660156	0.004962503910064697	545.998291015625	206.26223754882812	0.9999999403953552	544.8167114257812	206.67343139648438	0.003730207681655884	26	001
294	102.76929473876953	113.71919250488281	0.9986846446990967	547.4865112304688	207.46751403808594	0.00025662779808044434	545.62451171875	205.7011260986328	0.9999999403953552	543.8026733398438	206.78192138671875	0.0032771825790405273	26	001
295	99.67439270019531	115.37747955322266	0.9999999403953552	3.596902847290039	207.5124053955078	0.08968466520309448	546.5968017578125	206.2534637451172	1.0	545.1459350585938	206.92648315429688	0.00048363208770751953	26	001
296	100.74797821044922	113.87854766845703	1.0	99.59052276611328	117.87556457519531	0.0014699995517730713	545.5425415039062	207.04673767089844	1.0	544.4269409179688	207.0904998779297	0.0029997825622558594	26	001
297	100.63352966308594	114.29496002197266	0.9999998807907104	100.09278106689453	117.99923706054688	0.055763572454452515	546.17236328125	206.113037109375	1.0	545.0739135742188	206.6104736328125	0.0016800761222839355	26	001
298	101.25105285644531	114.52085876464844	0.9999771118164062	99.12872314453125	117.163330078125	0.013115257024765015	546.0166625976562	206.02777099609375	0.9999998807907104	544.4838256835938	206.64613342285156	0.00646519660949707	26	001
299	101.15680694580078	115.69071197509766	1.0	3.7554361820220947	211.3111114501953	0.012182354927062988	545.57470703125	206.69129943847656	0.9999998807907104	544.8017578125	206.9829559326172	0.00317990779876709	26	001
300	101.92266082763672	114.34080505371094	0.9663471579551697	2.7396163940429688	204.69932556152344	0.0006152689456939697	545.84716796875	206.13929748535156	0.9999998807907104	543.6534423828125	207.27069091796875	0.001422286033630371	26	001
301	100.67615509033203	114.18061065673828	1.0	4.877054214477539	208.9920654296875	0.03173720836639404	545.9639892578125	206.4781951904297	1.0	543.3179931640625	207.49713134765625	0.001054912805557251	26	001
302	102.59561920166016	115.02330017089844	0.999994158744812	3.8740248680114746	207.25692749023438	0.024983465671539307	545.5223388671875	206.5926513671875	0.9999998807907104	544.5576171875	206.7930145263672	0.002730816602706909	26	001
303	101.95761108398438	113.65601348876953	0.9986475706100464	4.042073726654053	209.24427795410156	0.02882939577102661	546.4647827148438	205.40904235839844	1.0	545.3290405273438	205.99874877929688	0.00128173828125	26	001
304	102.7881088256836	114.89683532714844	0.9998800754547119	2.6110410690307617	205.58311462402344	0.005223602056503296	545.788330078125	206.61119079589844	0.9999998807907104	544.7191162109375	207.08944702148438	0.005253344774246216	26	001
305	102.86174011230469	112.9006118774414	0.03538638353347778	547.6932373046875	207.4939727783203	0.0002598762512207031	546.2883911132812	205.78598022460938	1.0	544.41162109375	207.01242065429688	0.0029720962047576904	26	001
306	103.09181213378906	115.08384704589844	0.9999966025352478	101.42329406738281	118.28390502929688	0.005371779203414917	546.0670166015625	206.61331176757812	1.0	544.7033081054688	207.1721649169922	0.0011515617370605469	26	001
307	2.944774627685547	209.48863220214844	0.06995344161987305	2.7747268676757812	212.80982971191406	0.00859522819519043	546.2958984375	206.55352783203125	1.0	545.4232788085938	207.0060577392578	0.002146601676940918	26	001
308	103.89107513427734	114.18309020996094	0.9999991655349731	102.38776397705078	117.5643310546875	0.0017578303813934326	545.21826171875	206.4929656982422	0.9999998807907104	543.25390625	207.55230712890625	0.0033058226108551025	26	001
309	102.9204330444336	116.88919830322266	0.9999986886978149	102.02284240722656	118.922607421875	0.032094091176986694	545.95849609375	206.5701141357422	1.0	543.64697265625	207.35508728027344	0.0017775893211364746	26	001
310	102.59916687011719	115.45054626464844	0.9999409914016724	100.8182601928711	117.39411926269531	0.010222434997558594	546.0595092773438	205.97299194335938	1.0	544.9239501953125	206.5438690185547	0.0020730197429656982	26	001
311	103.22149658203125	114.53936004638672	0.9999998807907104	102.41905212402344	118.21617889404297	0.015103071928024292	546.7194213867188	206.0251922607422	1.0	544.1351318359375	207.08311462402344	0.001088261604309082	26	001
312	103.29144287109375	118.18341827392578	0.9999998807907104	3.5789103507995605	215.63282775878906	0.010955959558486938	545.7757568359375	206.12234497070312	1.0	543.848876953125	207.55963134765625	0.0021520256996154785	26	001
313	103.81148529052734	117.31986999511719	0.9999998211860657	103.00824737548828	120.24710083007812	0.005642563104629517	545.411376953125	206.5776824951172	0.9999999403953552	544.0541381835938	205.86785888671875	0.0026501119136810303	26	001
314	104.30844116210938	116.82776641845703	1.0	3.5057528018951416	209.88925170898438	0.012910276651382446	546.2406005859375	206.6380157470703	1.0	542.4568481445312	206.41737365722656	0.0005251467227935791	26	001
315	105.3934326171875	115.03797912597656	0.9999663829803467	4.089632034301758	209.7191925048828	0.05286136269569397	545.777099609375	206.6125946044922	1.0	545.0223999023438	206.9718780517578	0.0025037825107574463	26	001
316	104.19270324707031	116.59575653076172	0.9999995231628418	4.449105739593506	211.8079071044922	0.0270535945892334	545.9839477539062	206.76429748535156	0.9999998807907104	543.43994140625	207.75648498535156	0.0046100914478302	26	001
317	106.18695068359375	117.02318572998047	0.9999988079071045	4.309074401855469	207.63352966308594	0.02515217661857605	545.8345336914062	206.3789825439453	0.9999999403953552	544.8716430664062	206.78427124023438	0.005389750003814697	26	001
318	104.29716491699219	116.39571380615234	1.0	103.40872192382812	119.49838256835938	0.0030722320079803467	546.361328125	207.14862060546875	1.0	543.5327758789062	208.23793029785156	0.0013112127780914307	26	001
319	105.93832397460938	117.13272094726562	1.0	3.139141798019409	215.0055694580078	0.008009552955627441	546.2045288085938	206.2611083984375	0.9999998807907104	544.098876953125	205.89366149902344	0.001641690731048584	26	001
320	105.43448638916016	115.93004608154297	0.9999998807907104	103.72966766357422	119.59129333496094	0.004139065742492676	546.1753540039062	205.76446533203125	1.0	545.196533203125	206.38148498535156	0.001567155122756958	26	001
321	106.34969329833984	115.66717529296875	0.9999998807907104	3.5418577194213867	212.45281982421875	0.00581049919128418	546.1917114257812	206.76803588867188	1.0	544.629638671875	207.2388153076172	0.004543304443359375	26	001
322	106.20160675048828	116.95467376708984	0.9999997615814209	103.85324096679688	120.18314361572266	0.016957581043243408	546.0902099609375	206.2520294189453	0.9999998807907104	545.1630859375	206.59426879882812	0.0021150410175323486	26	001
323	105.75936889648438	116.6425552368164	0.9999971389770508	544.2365112304688	207.9038543701172	0.00028207898139953613	545.6941528320312	206.87806701660156	1.0	543.6556396484375	208.0177459716797	0.004229694604873657	26	001
324	105.76592254638672	119.48562622070312	0.9999617338180542	2.298365592956543	157.3386993408203	0.01087072491645813	546.0572509765625	206.20904541015625	1.0	544.1385498046875	205.87648010253906	0.0010847747325897217	26	001
325	106.53439331054688	118.42951202392578	0.999517560005188	2.312235116958618	215.9813690185547	0.0014526844024658203	545.6651000976562	206.38638305664062	1.0	542.4022827148438	206.2409210205078	0.0010334551334381104	26	001
326	106.9044189453125	116.51821899414062	1.0	2.595489025115967	205.74411010742188	0.3178871273994446	545.2711791992188	205.128173828125	1.0	542.341552734375	205.06520080566406	0.002209991216659546	26	001
327	107.7934341430664	117.11632537841797	0.9999992847442627	104.49494171142578	117.69232940673828	0.015155494213104248	546.4564819335938	206.38238525390625	0.9999999403953552	545.3220825195312	206.80714416503906	0.0007971525192260742	26	001
328	108.738037109375	116.0981674194336	0.998995304107666	4.0764594078063965	207.0205078125	0.16736465692520142	546.364501953125	205.42706298828125	1.0	544.56396484375	205.27574157714844	0.0013574957847595215	26	001
329	106.27233123779297	118.98867797851562	1.0	104.54851531982422	121.3579330444336	0.21510332822799683	545.6204223632812	206.8666534423828	0.9999999403953552	544.9454956054688	207.13919067382812	0.0026396214962005615	26	001
330	107.36722564697266	115.4350814819336	1.0	12.087909698486328	482.0054626464844	0.004096299409866333	545.7806396484375	206.06161499023438	1.0	542.368896484375	206.10873413085938	0.0006373226642608643	26	001
331	108.49243927001953	117.57600402832031	0.9999971389770508	2.805271625518799	208.19769287109375	0.0027934014797210693	546.5383911132812	206.57115173339844	0.9999998807907104	544.1180419921875	207.43370056152344	0.0019519329071044922	26	001
332	108.18711853027344	118.41152954101562	1.0	104.761474609375	121.68848419189453	0.007915318012237549	545.6787109375	205.2589569091797	1.0	545.2805786132812	206.1901397705078	0.0027146339416503906	26	001
333	108.839599609375	118.93897247314453	0.9993932247161865	3.1868491172790527	215.51881408691406	0.0020508170127868652	546.1376953125	205.8900146484375	1.0	544.5722045898438	205.76443481445312	0.0007110238075256348	26	001
334	108.32054138183594	115.55792999267578	1.0	2.6938576698303223	213.48724365234375	0.000970691442489624	546.7818603515625	205.87725830078125	0.9999999403953552	545.605224609375	206.74119567871094	0.0016775727272033691	26	001
335	106.10224914550781	116.89942932128906	0.9999998807907104	3.069122076034546	210.54144287109375	0.003073185682296753	545.5457763671875	206.1139678955078	1.0	542.577880859375	206.2332305908203	0.000897526741027832	26	001
336	107.33560180664062	117.59259033203125	0.9993311166763306	2.4894661903381348	208.86785888671875	0.002952784299850464	546.2741088867188	205.85073852539062	1.0	545.0581665039062	206.77479553222656	0.0018821358680725098	26	001
337	108.99335479736328	116.07711791992188	1.0	3.193690299987793	210.5238494873047	0.008949875831604004	546.208740234375	205.3910369873047	0.9999998807907104	544.4788818359375	205.27398681640625	0.0011492371559143066	26	001
338	108.79995727539062	118.02143096923828	1.0	2.9193105697631836	208.60821533203125	0.7396950721740723	545.8263549804688	205.6611328125	0.9999998807907104	543.8955078125	205.2850799560547	0.003159135580062866	26	001
339	105.62012481689453	118.01427459716797	0.9999994039535522	3.8960604667663574	208.34234619140625	0.0027234256267547607	545.95654296875	205.98736572265625	1.0	543.6481323242188	207.31002807617188	0.0015153884887695312	26	001
340	108.30933380126953	117.16658020019531	1.0	2.6704840660095215	212.98001098632812	0.003822416067123413	545.3685302734375	206.66578674316406	1.0	544.8193359375	206.70252990722656	0.003069579601287842	26	001
341	105.58126831054688	118.37403869628906	1.0	3.32765793800354	213.93453979492188	0.004655361175537109	546.88671875	206.69863891601562	1.0	545.6640625	207.1986083984375	0.0013969242572784424	26	001
342	104.62516784667969	117.3667984008789	1.0	103.90552520751953	120.7656021118164	0.024665504693984985	546.0105590820312	206.86648559570312	1.0	544.794677734375	207.25413513183594	0.0025340616703033447	26	001
343	106.36841583251953	117.27082061767578	1.0	3.7706410884857178	213.15098571777344	0.010724574327468872	546.3335571289062	206.35299682617188	1.0	545.0128173828125	206.83041381835938	0.0012286901473999023	26	001
344	108.08177947998047	118.03456115722656	1.0	3.320160388946533	208.396240234375	0.007850676774978638	546.1106567382812	206.57077026367188	0.9999998807907104	544.658935546875	207.11741638183594	0.0018204152584075928	26	001
345	108.75186157226562	116.95443725585938	0.9999999403953552	104.70008850097656	120.43541717529297	0.00901716947555542	545.7630615234375	206.8224334716797	0.9999998807907104	545.1222534179688	207.174072265625	0.004417747259140015	26	001
346	107.3359603881836	117.3071517944336	1.0	2.0555245876312256	205.79757690429688	0.013004213571548462	545.7202758789062	206.55184936523438	0.9999998807907104	544.599365234375	206.8275604248047	0.007999002933502197	26	001
347	109.61445617675781	118.07859802246094	1.0	4.170973777770996	209.5309600830078	0.1823621392250061	545.8496704101562	206.71847534179688	0.9999999403953552	543.5864868164062	207.4755401611328	0.0033229291439056396	26	001
348	109.61524200439453	118.34310913085938	1.0	2.740694761276245	209.55239868164062	0.011130094528198242	546.0422973632812	206.32789611816406	0.9999999403953552	543.8300170898438	207.4313201904297	0.0021581947803497314	26	001
349	108.56478118896484	118.27088165283203	1.0	113.15719604492188	121.0055923461914	0.0010641217231750488	545.22412109375	206.7082977294922	0.9999999403953552	543.4119262695312	207.8915557861328	0.0032281875610351562	26	001
350	111.49461364746094	118.43181610107422	0.9999998211860657	3.4955716133117676	213.9414520263672	0.026309579610824585	546.3660888671875	206.46038818359375	1.0	545.1981201171875	206.74314880371094	0.0011244416236877441	26	001
351	107.29302978515625	118.26254272460938	0.9999982118606567	544.2997436523438	207.6362762451172	0.00027424097061157227	546.5426635742188	207.00025939941406	1.0	545.1342163085938	207.20654296875	0.001950293779373169	26	001
352	109.82003784179688	118.8675537109375	0.9999961853027344	3.260744333267212	216.79421997070312	0.0011130273342132568	545.9239501953125	206.22683715820312	1.0	544.7654418945312	206.90042114257812	0.0006841421127319336	26	001
353	108.43315887451172	119.4929428100586	1.0	3.2876474857330322	208.84005737304688	0.019586920738220215	546.460205078125	206.37705993652344	1.0	544.6517944335938	206.91688537597656	0.0010789334774017334	26	001
354	108.46369934082031	117.15618896484375	0.9999997615814209	3.531651735305786	197.2884979248047	0.001698225736618042	545.9924926757812	206.4321746826172	0.9999998807907104	544.6157836914062	206.83859252929688	0.003818511962890625	26	001
355	110.21720123291016	118.08605194091797	1.0	3.0112524032592773	210.6773223876953	0.02472078800201416	546.0643310546875	207.27085876464844	1.0	544.4310302734375	207.65333557128906	0.001954019069671631	26	001
356	107.57200622558594	117.47779846191406	0.9987660050392151	3.1201608180999756	210.8338165283203	0.006970435380935669	545.8147583007812	206.31617736816406	1.0	544.5488891601562	207.09214782714844	0.0012318193912506104	26	001
357	109.72480010986328	118.55055236816406	0.9999998211860657	4.8703460693359375	208.11141967773438	0.007152736186981201	546.1205444335938	206.64935302734375	1.0	544.630859375	207.20578002929688	0.003524094820022583	26	001
358	109.12974548339844	119.13072204589844	1.0	105.38150787353516	122.39207458496094	0.003267645835876465	545.4606323242188	206.7014923095703	1.0	543.7589111328125	207.8838653564453	0.0031435787677764893	26	001
359	111.64290618896484	117.34150695800781	0.999309778213501	2.8439435958862305	215.2923583984375	0.0034419000148773193	546.18896484375	206.2195587158203	0.9999999403953552	545.0426635742188	206.5213165283203	0.001953721046447754	26	001
360	109.34288787841797	119.2356185913086	1.0	113.16152954101562	122.36451721191406	0.0014162957668304443	546.1076049804688	206.20632934570312	1.0	544.8215942382812	206.8643798828125	0.0009521245956420898	26	001
361	109.07990264892578	117.38135528564453	1.0	3.5882813930511475	209.36367797851562	0.021178215742111206	546.1947021484375	206.67018127441406	0.9999999403953552	544.9407958984375	207.2735137939453	0.0018087029457092285	26	001
362	108.70850372314453	117.47605895996094	0.9998990297317505	3.2882375717163086	207.30499267578125	0.014875352382659912	546.5133056640625	206.21908569335938	1.0	545.2415771484375	206.91542053222656	0.0010839104652404785	26	001
363	109.83641052246094	118.51802062988281	0.9999998807907104	3.1324009895324707	212.7767791748047	0.007264465093612671	545.7489624023438	206.37754821777344	0.9999999403953552	543.8860473632812	207.29002380371094	0.0039979517459869385	26	001
364	111.33084869384766	115.67542266845703	1.0	2.3863978385925293	209.53404235839844	0.002793341875076294	546.260986328125	206.79681396484375	0.9999998807907104	545.2591552734375	206.74549865722656	0.0031746327877044678	26	001
365	110.22715759277344	115.11284637451172	1.0	4.078580856323242	208.83441162109375	0.17770788073539734	546.5643310546875	206.27694702148438	1.0	545.2377319335938	206.67132568359375	0.0010640323162078857	26	001
366	108.9427261352539	116.6968002319336	1.0	3.6425459384918213	217.00144958496094	0.004441678524017334	546.2724609375	206.36268615722656	1.0	544.7017822265625	206.6925048828125	0.0028934478759765625	26	001
367	109.38194274902344	118.43775177001953	1.0	3.114096164703369	213.40196228027344	0.012318819761276245	545.7417602539062	206.7129364013672	0.9999998807907104	543.0528564453125	207.728515625	0.0011179745197296143	26	001
368	108.46932983398438	120.10757446289062	0.9999995827674866	105.62458801269531	122.3387222290039	0.3145269751548767	545.8865356445312	206.51795959472656	0.9999998807907104	544.8255615234375	207.19004821777344	0.005635172128677368	26	001
369	110.2781982421875	121.61335754394531	0.9997986555099487	112.02105712890625	124.38319396972656	0.022181421518325806	545.6240234375	206.20309448242188	1.0	544.1356201171875	206.67477416992188	0.0031728148460388184	26	001
370	108.65884399414062	120.44815063476562	0.9999998807907104	4.470255374908447	207.10513305664062	0.049829959869384766	545.9652099609375	206.5585479736328	0.9999998807907104	545.2999877929688	206.94883728027344	0.003687351942062378	26	001
371	108.97101593017578	121.33780670166016	0.9999436140060425	106.7374496459961	124.35413360595703	0.7783134579658508	545.8233642578125	206.4686737060547	0.9999998807907104	544.7247924804688	206.8663787841797	0.0035790205001831055	26	001
372	109.84182739257812	117.85565948486328	1.0	113.61636352539062	120.78268432617188	0.005481123924255371	545.7920532226562	206.423583984375	1.0	545.0989990234375	206.7123565673828	0.0034730136394500732	26	001
373	109.69514465332031	118.62775421142578	0.9999999403953552	112.54940795898438	121.109375	0.003878295421600342	546.4293212890625	206.0155029296875	0.9999998807907104	545.4219360351562	206.60409545898438	0.005377650260925293	26	001
374	109.05769348144531	118.7044448852539	1.0	2.924086093902588	213.5592498779297	0.005006134510040283	545.8244018554688	206.27606201171875	0.9999996423721313	544.1759033203125	207.05355834960938	0.007984727621078491	26	001
375	107.45074462890625	120.51658630371094	1.0	2.917999267578125	214.07046508789062	0.008349984884262085	546.6130981445312	205.9119110107422	1.0	545.4544677734375	206.37051391601562	0.0016993880271911621	26	001
376	109.21317291259766	116.91877746582031	1.0	3.0114686489105225	212.5580596923828	0.013257205486297607	545.8756103515625	206.55340576171875	0.9999998807907104	545.0589599609375	206.8377227783203	0.0038396120071411133	26	001
377	109.36119842529297	116.03825378417969	1.0	0.970879077911377	206.357177734375	0.003020644187927246	546.1646118164062	205.62030029296875	0.9999999403953552	543.6416015625	206.53990173339844	0.0006586611270904541	26	001
378	110.53860473632812	121.84105682373047	0.9999998807907104	3.3385984897613525	218.6292724609375	0.01340523362159729	546.4544067382812	206.25987243652344	1.0	544.8671875	206.79945373535156	0.0032167434692382812	26	001
379	109.66348266601562	118.51116943359375	1.0	4.059381484985352	208.3666534423828	0.018238037824630737	546.5078735351562	205.75369262695312	0.9999999403953552	545.5451049804688	206.30812072753906	0.0021047592163085938	26	001
380	108.83267974853516	123.59009552001953	0.999666690826416	4.192474365234375	209.93141174316406	0.04300990700721741	546.1900634765625	205.7329559326172	1.0	545.1790771484375	206.27688598632812	0.0038289129734039307	26	001
381	110.17092895507812	119.96183013916016	0.9995783567428589	111.0711669921875	122.0551986694336	0.011261552572250366	546.2833862304688	206.14321899414062	1.0	545.08203125	206.77125549316406	0.0028215348720550537	26	001
382	108.37196350097656	119.06745910644531	1.0	113.30555725097656	122.06517791748047	0.002723485231399536	545.6329956054688	206.01211547851562	1.0	543.6529541015625	205.64097595214844	0.0011541545391082764	26	001
383	109.28761291503906	119.20791625976562	1.0	4.312807083129883	207.72714233398438	0.04607149958610535	546.4673461914062	206.38919067382812	0.9999999403953552	545.0842895507812	206.64389038085938	0.0015270113945007324	26	001
384	109.69039916992188	120.00077819824219	0.9999927878379822	2.7053070068359375	216.50074768066406	0.00415492057800293	546.0977783203125	206.76303100585938	1.0	544.6859741210938	206.85560607910156	0.003412216901779175	26	001
385	108.8279037475586	121.71463012695312	0.9999999403953552	3.6367669105529785	208.1811065673828	0.02739161252975464	546.12353515625	206.01239013671875	1.0	544.8578491210938	206.47494506835938	0.0010765790939331055	26	001
386	109.19692993164062	117.82084655761719	1.0	2.746629238128662	216.12644958496094	0.0014874935150146484	545.9144287109375	206.63735961914062	0.9999999403953552	544.6549682617188	206.98057556152344	0.003314584493637085	26	001
387	111.32989501953125	120.63618469238281	0.9980771541595459	111.7294921875	122.91512298583984	0.04025238752365112	545.406982421875	205.91815185546875	0.9999998807907104	544.6957397460938	206.36045837402344	0.006722927093505859	26	001
388	109.43218231201172	120.2021255493164	1.0	113.8409194946289	122.93974304199219	0.005551010370254517	546.3636474609375	205.60594177246094	1.0	544.56396484375	205.32850646972656	0.0013418793678283691	26	001
389	110.97391510009766	119.87266540527344	0.9999998807907104	113.9017562866211	122.14881896972656	0.004043102264404297	545.7607421875	205.79415893554688	1.0	544.62060546875	206.28143310546875	0.0020412206649780273	26	001
390	109.55249786376953	121.36027526855469	0.9999905228614807	106.6026611328125	124.0495376586914	0.3129866123199463	546.2515869140625	205.80186462402344	1.0	544.349609375	205.04029846191406	0.0011075735092163086	26	001
391	110.00724792480469	120.41122436523438	0.9999997615814209	3.3049113750457764	209.65325927734375	0.09372928738594055	545.1024780273438	205.61050415039062	0.9999998807907104	544.82275390625	206.1763458251953	0.00769689679145813	26	001
392	109.82567596435547	119.7940673828125	0.9999979138374329	3.5105297565460205	211.0078582763672	0.010995477437973022	545.6082153320312	205.9873504638672	1.0	544.8936767578125	206.55113220214844	0.002501189708709717	26	001
393	111.85843658447266	117.7720718383789	0.9999998211860657	3.0601706504821777	214.14102172851562	0.00696486234664917	545.6008911132812	205.94175720214844	0.9999998807907104	544.7202758789062	206.70094299316406	0.002627640962600708	26	001
394	109.90563201904297	122.13372039794922	0.9999997615814209	3.5626630783081055	211.3596954345703	0.028018027544021606	545.7412109375	205.7750244140625	1.0	545.4990844726562	206.40225219726562	0.004232347011566162	26	001
395	108.95091247558594	121.21504211425781	0.9999992847442627	105.92371368408203	123.70020294189453	0.032588064670562744	545.9170532226562	205.89849853515625	1.0	544.7261962890625	206.59950256347656	0.0008105337619781494	26	001
396	109.72315216064453	119.56621551513672	1.0	3.2823092937469482	208.65444946289062	0.00665813684463501	546.3409423828125	206.1669921875	1.0	545.4558715820312	206.19569396972656	0.004149287939071655	26	001
397	110.59101867675781	120.66788482666016	0.9999977946281433	112.83950805664062	122.3054428100586	0.018694162368774414	545.8317260742188	206.27012634277344	1.0	543.1267700195312	207.22360229492188	0.0007440745830535889	26	001
398	109.356689453125	120.61956024169922	1.0	2.5573220252990723	194.48858642578125	0.002558112144470215	545.6854858398438	206.5748748779297	1.0	543.5830688476562	207.48680114746094	0.004164576530456543	26	001
399	110.12063598632812	121.43101501464844	0.9999997615814209	114.2056655883789	123.59917449951172	0.01010066270828247	546.76806640625	205.9823455810547	1.0	545.06884765625	206.56280517578125	0.0012843608856201172	26	001
400	110.31180572509766	118.4430160522461	1.0	5.288914680480957	208.7526092529297	0.07813313603401184	545.72998046875	206.4179229736328	1.0	544.6229248046875	206.62582397460938	0.002737969160079956	26	001
401	109.8075942993164	121.33460998535156	0.9999995827674866	113.2408447265625	123.58736419677734	0.007687777280807495	545.5050659179688	206.60423278808594	0.9999998807907104	544.8236083984375	206.86843872070312	0.004294872283935547	26	001
402	110.3635025024414	120.49775695800781	1.0	3.4767889976501465	208.71119689941406	0.01811438798904419	546.0855712890625	206.42723083496094	1.0	544.9754638671875	206.93663024902344	0.0009993016719818115	26	001
403	111.13189697265625	119.69956970214844	1.0	3.202894449234009	215.42282104492188	0.009250223636627197	545.670166015625	206.2489013671875	0.9999998807907104	543.87109375	205.7730255126953	0.0016999244689941406	26	001
404	110.21854400634766	119.12651062011719	1.0	114.17188262939453	122.09915161132812	0.001900315284729004	546.2755126953125	205.84718322753906	0.9999998807907104	545.2163696289062	206.19439697265625	0.0071090757846832275	26	001
405	109.09868621826172	122.80994415283203	0.9999986886978149	3.836764097213745	212.65411376953125	0.007189452648162842	546.0982666015625	205.84524536132812	1.0	544.7298583984375	206.45822143554688	0.0011284351348876953	26	001
406	110.08219909667969	120.66291809082031	1.0	3.3869380950927734	209.76100158691406	0.028969258069992065	545.3751831054688	206.63302612304688	0.9999998807907104	543.09130859375	207.40640258789062	0.0025097429752349854	26	001
407	110.88928985595703	120.20531463623047	0.9999999403953552	3.355678081512451	210.31353759765625	0.025029778480529785	545.5933227539062	205.8456573486328	0.9999997615814209	543.643310546875	207.1021270751953	0.0024806559085845947	26	001
408	110.20401763916016	120.060791015625	1.0	115.47679138183594	121.86506652832031	0.0016768276691436768	546.0717163085938	206.44044494628906	1.0	544.9727172851562	206.69485473632812	0.000696718692779541	26	001
409	111.26056671142578	120.55917358398438	0.9999998807907104	114.68919372558594	122.75721740722656	0.0019295215606689453	546.4152221679688	206.2782440185547	0.9999974966049194	544.2125854492188	206.0957489013672	0.0004487931728363037	26	001
410	111.14028930664062	118.45074462890625	1.0	114.68174743652344	121.24256896972656	0.001278996467590332	647.0243530273438	31.506084442138672	0.0004019439220428467	113.00289916992188	122.24313354492188	6.008148193359375e-5	26	001
411	109.86630249023438	120.61903381347656	1.0	115.89599609375	123.02540588378906	0.0008452832698822021	647.0067749023438	29.507070541381836	0.00014102458953857422	102.36001586914062	110.4951400756836	0.0001017153263092041	26	001
412	110.04293060302734	121.77564239501953	0.9999995231628418	113.91585540771484	123.79325103759766	0.017840147018432617	113.13984680175781	124.32792663574219	0.00029665231704711914	112.95170593261719	128.232666015625	0.00024566054344177246	26	001
413	111.54193878173828	123.1858901977539	0.9999995231628418	113.8871841430664	127.24275207519531	0.003059595823287964	114.84052276611328	124.95033264160156	0.0002557039260864258	113.45000457763672	129.1092987060547	0.00014650821685791016	26	001
414	112.24161529541016	121.34230041503906	1.0	117.02651977539062	122.98207092285156	0.0008844733238220215	115.13192749023438	124.0716781616211	0.00023186206817626953	113.71752166748047	128.87631225585938	7.709860801696777e-5	26	001
415	112.31575012207031	119.09749603271484	0.9999983310699463	113.77057647705078	121.17381286621094	0.05527973175048828	114.5941390991211	116.83026123046875	0.00028124451637268066	114.14620971679688	122.42243957519531	0.00014963746070861816	26	001
416	111.8564453125	121.5864028930664	0.9999997615814209	114.95399475097656	124.34845733642578	0.002472132444381714	114.24271392822266	124.5191879272461	0.00013521313667297363	113.518798828125	128.31192016601562	8.168816566467285e-5	26	001
417	113.0827407836914	120.46549224853516	1.0	117.19369506835938	121.95122528076172	0.0008294284343719482	647.84228515625	29.251972198486328	0.00012499094009399414	103.87254333496094	110.97120666503906	9.140372276306152e-5	26	001
418	112.37476348876953	119.79522705078125	0.9999999403953552	115.19601440429688	121.7508773803711	0.04551732540130615	647.5601196289062	333.6868896484375	0.00019031763076782227	114.42312622070312	126.98075866699219	0.00011870265007019043	26	001
419	113.58880615234375	121.45547485351562	1.0	117.49952697753906	122.89811706542969	0.0003769099712371826	646.8674926757812	28.55928611755371	0.00014835596084594727	104.95356750488281	112.9917984008789	0.00019532442092895508	26	001
420	112.43400573730469	120.32283782958984	1.0	117.09254455566406	121.84613037109375	0.0003612637519836426	648.3062133789062	251.54440307617188	0.00018081068992614746	4.9895219802856445	477.3818054199219	6.809830665588379e-5	26	001
421	114.51715850830078	120.95865631103516	0.9999986886978149	116.32568359375	123.67691802978516	0.0015659034252166748	116.51863861083984	119.8840103149414	5.981326103210449e-5	106.64057922363281	115.6620101928711	0.00030240416526794434	26	001
422	114.42346954345703	120.71824645996094	1.0	117.54660034179688	122.88601684570312	0.0018952786922454834	646.7882690429688	29.211669921875	0.00013443827629089355	104.68182373046875	113.1636962890625	8.675456047058105e-5	26	001
423	112.50692749023438	122.34770202636719	0.9999999403953552	114.44439697265625	126.7564926147461	0.004700422286987305	648.3458862304688	188.00392150878906	0.00016894936561584473	108.92622375488281	128.41009521484375	0.00018310546875	26	001
424	113.38257598876953	122.16905212402344	1.0	115.08882141113281	126.0753402709961	0.0015931427478790283	646.2528686523438	28.9637393951416	0.0002371072769165039	4.47413969039917	478.1374816894531	8.186697959899902e-5	26	001
425	113.80313873291016	121.88847351074219	0.9999998807907104	115.1764907836914	125.79651641845703	0.023279428482055664	116.70820617675781	123.08277130126953	0.00019684433937072754	106.1154556274414	115.85234069824219	0.00011485815048217773	26	001
426	114.77528381347656	121.44888305664062	0.9999998211860657	115.42755889892578	125.75242614746094	0.006838619709014893	647.9141845703125	193.67242431640625	0.0004954040050506592	106.59536743164062	115.63451385498047	0.00013577938079833984	26	001
427	116.20526123046875	122.91911315917969	0.9999998807907104	116.75313568115234	127.52733612060547	0.0075716376304626465	118.81436157226562	125.07144927978516	0.00015616416931152344	107.65929412841797	117.8031005859375	0.0003097951412200928	26	001
428	114.92833709716797	122.78160095214844	1.0	116.10094451904297	127.0989990234375	0.005558818578720093	117.60557556152344	124.253662109375	0.0001913905143737793	106.75325775146484	116.18445587158203	8.997321128845215e-5	26	001
429	115.8938217163086	119.22400665283203	1.0	117.93314361572266	121.99439239501953	0.0003547370433807373	646.421875	318.3777770996094	8.937716484069824e-5	104.68875885009766	111.72421264648438	5.525350570678711e-5	26	001
430	115.48429870605469	121.19892883300781	1.0	119.41891479492188	122.4361572265625	0.0002537667751312256	646.9745483398438	28.225780487060547	6.413459777832031e-5	4.565401554107666	478.32257080078125	8.45491886138916e-5	26	001
431	114.79055786132812	123.51068115234375	1.0	115.8788833618164	127.45137786865234	0.031615227460861206	117.39398193359375	124.49170684814453	0.0001741349697113037	106.81389617919922	117.92729187011719	0.00018078088760375977	26	001
432	114.49720001220703	122.75106811523438	0.9999996423721313	115.42755889892578	126.51445770263672	0.027108192443847656	117.13410949707031	124.69735717773438	0.00016632676124572754	106.79238891601562	117.13719177246094	0.0004787743091583252	26	001
433	114.87513732910156	122.04486083984375	1.0	115.61934661865234	125.78636169433594	0.010294526815414429	117.34642791748047	123.47415924072266	0.00014784932136535645	105.80494689941406	115.32828521728516	0.00012999773025512695	26	001
434	116.53064727783203	121.58453369140625	1.0	118.81915283203125	123.41545104980469	0.0025445222854614258	646.8121948242188	29.995677947998047	0.00013712048530578613	106.84231567382812	115.93234252929688	0.00016102194786071777	26	001
435	116.00183868408203	122.01017761230469	0.9999999403953552	116.63626861572266	125.82471466064453	0.05811971426010132	647.8470458984375	252.98587036132812	0.00018933415412902832	107.80440521240234	116.94219207763672	7.128715515136719e-5	26	001
436	117.79096221923828	122.25975036621094	1.0	115.93318939208984	129.20606994628906	0.0004310011863708496	119.87471008300781	124.81904602050781	0.00014504790306091309	107.25145721435547	115.46743774414062	6.657838821411133e-5	26	001
437	116.75775146484375	122.51954650878906	1.0	117.26138305664062	126.690185546875	0.002309739589691162	122.35714721679688	122.57881927490234	0.00021541118621826172	108.2235336303711	117.44419860839844	0.0001367330551147461	26	001
438	116.78279113769531	123.06181335449219	0.9999998807907104	117.24589538574219	127.47482299804688	0.005329877138137817	118.85712432861328	124.93500518798828	0.0001259148120880127	4.739800453186035	477.24420166015625	0.00013688206672668457	26	001
439	116.0961685180664	122.95362854003906	1.0	117.08578491210938	127.38687133789062	0.003965705633163452	118.81501007080078	124.61779022216797	0.00016704201698303223	107.8403549194336	116.69184875488281	0.00020119547843933105	26	001
440	117.62589263916016	124.22107696533203	1.0	118.4100112915039	128.50096130371094	0.012118220329284668	119.59488677978516	125.7418441772461	0.000325620174407959	120.0670394897461	130.0068359375	0.00024691224098205566	26	001
441	117.7697982788086	122.92558288574219	0.9999692440032959	117.8567123413086	126.09657287597656	0.41819214820861816	122.12785339355469	122.02804565429688	0.00012037158012390137	119.47456359863281	128.0988311767578	8.01384449005127e-5	26	001
442	116.48644256591797	124.05933380126953	1.0	117.07449340820312	127.93606567382812	0.006635755300521851	118.62296295166016	124.98188018798828	0.00015169382095336914	4.831948280334473	478.18682861328125	0.00014269351959228516	26	001
443	118.92182922363281	120.73943328857422	1.0	120.50382995605469	123.2818603515625	0.0018240809440612793	123.85848999023438	119.9811019897461	0.00032088160514831543	107.5583724975586	115.71385192871094	7.87973403930664e-5	26	001
444	117.45272827148438	123.35264587402344	1.0	118.06671905517578	127.3459701538086	0.0033870935440063477	120.10684204101562	124.92162322998047	0.0001798570156097412	4.746490001678467	478.0044250488281	9.733438491821289e-5	26	001
445	120.70367431640625	120.5293197631836	1.0	126.81873321533203	123.00891876220703	0.0019446909427642822	125.24002075195312	119.3846206665039	0.0002862513065338135	128.00978088378906	122.92144775390625	8.943676948547363e-5	26	001
446	118.4450912475586	121.60155487060547	1.0	125.24308013916016	124.27194213867188	0.006824910640716553	120.97541046142578	123.78375244140625	0.00019854307174682617	107.71336364746094	117.47746276855469	8.872151374816895e-5	26	001
447	118.52909088134766	122.84044647216797	1.0	118.55803680419922	127.44224548339844	0.001214444637298584	120.45175170898438	124.80876159667969	0.00014889240264892578	4.998013496398926	477.77679443359375	0.00011757016181945801	26	001
448	117.09480285644531	125.79480743408203	1.0	116.20926666259766	129.0349578857422	0.006096094846725464	118.80889129638672	125.74754333496094	0.000447005033493042	119.20736694335938	131.2169189453125	0.00024145841598510742	26	001
449	119.01817321777344	121.85826873779297	1.0	126.49352264404297	124.34541320800781	0.0007604360580444336	646.6002197265625	62.685428619384766	0.0003616213798522949	126.06954956054688	119.58106994628906	6.034970283508301e-5	26	001
450	120.29840850830078	121.87400817871094	1.0	127.23978424072266	124.676025390625	0.0007411539554595947	125.51600646972656	121.42107391357422	0.00017392635345458984	105.72830963134766	116.04715728759766	5.6177377700805664e-5	26	001
451	119.43212127685547	123.05357360839844	1.0	14.974090576171875	481.4986877441406	0.001146465539932251	129.00767517089844	123.28768157958984	0.0001361072063446045	5.294278144836426	477.46539306640625	0.00010558962821960449	26	001
452	120.09130859375	121.74971008300781	1.0	119.36192321777344	127.0628890991211	0.0008764863014221191	122.14739990234375	124.52783203125	0.00010141730308532715	106.08845520019531	116.4293441772461	7.495284080505371e-5	26	001
453	119.24884033203125	121.41744995117188	0.9999998211860657	118.85184478759766	125.73507690429688	0.0034390389919281006	121.50672912597656	123.60132598876953	0.0002289414405822754	120.83300018310547	128.55728149414062	5.5730342864990234e-5	26	001
454	120.15562438964844	120.66270446777344	1.0	126.20507049560547	122.63111114501953	0.0021683573722839355	124.69366455078125	119.5542221069336	0.0003788173198699951	128.46435546875	122.818115234375	6.389617919921875e-5	26	001
455	118.16937255859375	121.4674301147461	0.9999999403953552	118.91256713867188	126.11803436279297	0.0066561102867126465	121.02548217773438	124.13220977783203	0.00016632676124572754	108.29704284667969	117.28070068359375	0.0001811385154724121	26	001
456	121.77156829833984	119.25984191894531	1.0	14.408985137939453	480.72003173828125	0.0009028017520904541	126.74125671386719	118.69692993164062	0.00024336576461791992	5.91573429107666	476.96868896484375	0.0001372992992401123	26	001
457	120.8621597290039	120.07672882080078	0.9999999403953552	120.87660217285156	123.1558609008789	0.004379212856292725	125.34276580810547	118.96588897705078	0.000252455472946167	0.7816305160522461	78.4296875	0.00010794401168823242	26	001
458	120.15531921386719	122.69932556152344	0.9999999403953552	119.09602355957031	127.51925659179688	0.002497375011444092	121.92024230957031	125.04996490478516	0.00025984644889831543	121.20904541015625	129.1104736328125	0.00016519427299499512	26	001
459	121.89373779296875	118.56349182128906	1.0	14.429621696472168	481.27081298828125	0.0007722377777099609	647.1348266601562	28.798154830932617	0.0001652836799621582	5.356930732727051	477.8943786621094	0.00016736984252929688	26	001
460	121.79405975341797	119.8890609741211	1.0	128.337158203125	122.71892547607422	0.000497967004776001	126.66375732421875	118.38306427001953	0.00021022558212280273	128.4987335205078	122.95625305175781	9.143352508544922e-5	26	001
461	122.43380737304688	119.15782928466797	1.0	127.60663604736328	121.63896179199219	0.0034252703189849854	126.41156005859375	117.42843627929688	0.00012025237083435059	108.60753631591797	117.37284088134766	6.845593452453613e-5	26	001
462	122.84280395507812	118.01580047607422	1.0	128.9145050048828	121.67737579345703	0.0005568861961364746	127.36708068847656	116.49908447265625	0.00018596649169921875	128.96450805664062	122.0072021484375	6.073713302612305e-5	26	001
463	121.69371795654297	120.58003997802734	1.0	127.99380493164062	123.03278350830078	0.0018180906772613525	128.39578247070312	119.5213623046875	0.00023347139358520508	126.85699462890625	122.7547836303711	9.617209434509277e-5	26	001
464	122.4673843383789	118.34202575683594	1.0	128.6234130859375	121.56733703613281	0.0008064508438110352	127.0545425415039	116.7942886352539	0.00022283196449279785	128.29518127441406	121.6580581665039	6.657838821411133e-5	26	001
465	122.60462188720703	119.2915267944336	1.0	13.729232788085938	480.14227294921875	0.0007831156253814697	129.45169067382812	118.04031372070312	0.00024393200874328613	128.5965576171875	122.25989532470703	9.673833847045898e-5	26	001
466	123.05491638183594	117.08010864257812	1.0	128.99600219726562	120.38284301757812	0.0005742907524108887	127.18077850341797	115.52558898925781	0.00020563602447509766	129.30010986328125	120.79318237304688	9.047985076904297e-5	26	001
467	122.4073715209961	118.68637084960938	1.0	128.14219665527344	121.47063446044922	0.0009491145610809326	648.4146728515625	252.55914306640625	0.00016731023788452148	128.97462463378906	121.72013854980469	6.189942359924316e-5	26	001
468	122.82193756103516	118.58737182617188	1.0	127.87012481689453	121.00690460205078	0.0030663609504699707	646.1010131835938	29.101760864257812	0.0001633167266845703	4.351760387420654	477.921875	6.455183029174805e-5	26	001
469	123.1644515991211	118.07511138916016	1.0	128.8240509033203	121.45446014404297	0.0016412138938903809	127.21263122558594	116.64928436279297	0.0002454817295074463	128.84207153320312	121.44560241699219	6.747245788574219e-5	26	001
470	123.03398132324219	118.26363372802734	1.0	129.02850341796875	121.40755462646484	0.0008104443550109863	127.11907958984375	116.7460708618164	0.0002681612968444824	4.749770164489746	478.2503967285156	9.652972221374512e-5	26	001
471	123.7953109741211	117.54899597167969	1.0	129.3507537841797	120.8962631225586	0.0005100071430206299	648.331298828125	142.5623016357422	0.0006155669689178467	128.8336944580078	121.51058959960938	5.1349401473999023e-5	26	001
472	125.30916595458984	118.76097869873047	0.9993810653686523	120.98770904541016	123.16816711425781	0.009721249341964722	130.7560577392578	119.1217269897461	8.156895637512207e-5	128.29420471191406	121.89071655273438	0.0001372694969177246	26	001
473	123.76703643798828	118.6987533569336	1.0	129.22515869140625	121.7889633178711	0.0005456209182739258	647.073974609375	28.808368682861328	0.0003763139247894287	128.61419677734375	121.90459442138672	6.780028343200684e-5	26	001
474	124.45953369140625	115.49000549316406	1.0	128.69154357910156	119.3200912475586	0.0014441311359405518	646.1196899414062	28.936565399169922	0.00043842196464538574	129.1228790283203	119.4909896850586	5.7578086853027344e-5	26	001
475	123.36359405517578	118.90335083007812	1.0	3.4365148544311523	85.22176361083984	0.001901388168334961	129.19610595703125	117.67317199707031	0.00011613965034484863	1.604097604751587	79.08735656738281	9.1552734375e-5	26	001
476	124.45089721679688	118.80729675292969	1.0	3.5344951152801514	88.18445587158203	0.0016765296459197998	129.1138458251953	117.71024322509766	0.00018173456192016602	128.49888610839844	122.89540100097656	7.56382942199707e-5	26	001
477	122.21586608886719	119.7566909790039	1.0	128.170166015625	122.49390411376953	0.001465529203414917	127.13015747070312	118.07575988769531	0.00018778443336486816	128.2115478515625	122.4151840209961	7.101893424987793e-5	26	001
478	123.12367248535156	116.10647583007812	1.0	129.12423706054688	120.23247528076172	0.0005019903182983398	129.96287536621094	116.04143524169922	0.00016880035400390625	129.62135314941406	120.50440979003906	7.608532905578613e-5	26	001
479	123.0060806274414	117.37653350830078	1.0	128.7992706298828	121.20230865478516	0.0006856024265289307	646.950439453125	29.39481544494629	0.0005234181880950928	128.93785095214844	121.51220703125	5.969405174255371e-5	26	001
480	122.50930786132812	119.94697570800781	1.0	127.80642700195312	122.28964233398438	0.0028542280197143555	126.95438385009766	118.62010192871094	0.00022473931312561035	127.92681884765625	122.28173828125	8.96751880645752e-5	26	001
481	123.61380767822266	116.00724029541016	1.0	129.07791137695312	120.16942596435547	0.0005902647972106934	127.37378692626953	115.0721435546875	0.00018653273582458496	129.5054473876953	120.95423889160156	6.61015510559082e-5	26	001
482	123.40967559814453	120.52496337890625	0.9999908804893494	121.72845458984375	123.52474212646484	0.78383868932724	646.3307495117188	30.61159324645996	0.000265270471572876	127.3561019897461	122.87271118164062	8.347630500793457e-5	26	001
483	124.98250579833984	117.13890075683594	1.0	129.63987731933594	120.69348907470703	0.0008973181247711182	648.249267578125	320.83319091796875	0.0004960000514984131	129.07864379882812	121.76317596435547	0.00012037158012390137	26	001
484	125.48013305664062	118.43836975097656	1.0	131.6408233642578	120.63018798828125	0.0008029639720916748	130.03961181640625	118.25762176513672	0.00011578202247619629	4.74418830871582	477.3551940917969	6.0617923736572266e-5	26	001
485	125.30634307861328	116.68742370605469	1.0	129.68983459472656	120.59204864501953	0.00039055943489074707	648.42578125	178.21202087402344	0.00024023652076721191	129.74021911621094	121.45201110839844	9.244680404663086e-5	26	001
486	124.9157485961914	117.09961700439453	1.0	129.4813995361328	120.4498062133789	0.0029523372650146484	127.64411163330078	115.67267608642578	0.00011882185935974121	110.4604263305664	122.85816192626953	5.626678466796875e-5	26	001
487	124.25004577636719	117.68669128417969	1.0	2.698943614959717	85.83245086669922	0.00420340895652771	127.61612701416016	115.4862289428711	0.00016111135482788086	4.631962299346924	478.1045837402344	8.055567741394043e-5	26	001
488	126.02640533447266	116.14925384521484	1.0	3.296656847000122	99.77153015136719	0.001272350549697876	647.0695190429688	29.121145248413086	0.00013211369514465332	1.0009779930114746	81.09490966796875	0.0001952648162841797	26	001
489	124.57107543945312	116.8093032836914	1.0	129.2666778564453	119.9822006225586	0.001130521297454834	646.8225708007812	86.56884765625	0.00040277838706970215	129.4176025390625	120.15072631835938	6.192922592163086e-5	26	001
490	125.4325942993164	118.44994354248047	1.0	129.35214233398438	120.9471664428711	0.017966270446777344	129.59317016601562	116.04904174804688	0.0002092421054840088	128.5431671142578	121.19389343261719	8.660554885864258e-5	26	001
491	124.57882690429688	113.76558685302734	1.0	129.29307556152344	118.43307495117188	0.0006891191005706787	127.6961441040039	113.07653045654297	0.00018003582954406738	130.1506805419922	118.6578140258789	5.120038986206055e-5	26	001
492	126.08841705322266	116.73822784423828	1.0	128.8944549560547	119.52623748779297	0.005087733268737793	8.856130599975586	481.9631042480469	0.00011664628982543945	5.3862481117248535	477.137451171875	0.00028061866760253906	26	001
493	125.52155303955078	118.5029067993164	1.0	129.97166442871094	121.40254211425781	0.0027808547019958496	129.09774780273438	117.0051498413086	0.00021526217460632324	128.6005401611328	122.12069702148438	9.068846702575684e-5	26	001
494	124.751708984375	118.96987915039062	1.0	129.69630432128906	121.55599975585938	0.0010563433170318604	649.4569702148438	203.6643829345703	0.00021892786026000977	128.18798828125	121.8204116821289	0.00012317299842834473	26	001
495	126.0804214477539	120.26876831054688	0.9999995827674866	128.84791564941406	122.480224609375	0.046602874994277954	129.57595825195312	118.54975128173828	0.00022050738334655762	128.58641052246094	122.4981689453125	0.0001310408115386963	26	001
496	126.74122619628906	118.29740905761719	1.0	132.43490600585938	120.91778564453125	0.0005631744861602783	646.56982421875	29.264053344726562	0.00017064809799194336	128.8744659423828	122.74693298339844	3.412365913391113e-5	26	001
497	125.75975036621094	120.14812469482422	1.0	131.91969299316406	121.95520782470703	0.0011633634567260742	129.42471313476562	118.7059555053711	0.0001964867115020752	128.4347686767578	123.0600814819336	8.314847946166992e-5	26	001
498	127.27294158935547	120.14694213867188	1.0	132.75413513183594	121.48458099365234	0.0007391571998596191	130.1188201904297	123.2699966430664	9.760260581970215e-5	4.154770851135254	477.4322509765625	5.879998207092285e-5	26	001
499	126.86023712158203	120.23477172851562	1.0	132.8892364501953	122.07218170166016	0.0004961788654327393	647.2913818359375	320.3074035644531	0.0002283155918121338	4.045701026916504	477.72247314453125	3.6388635635375977e-5	26	001
500	125.77118682861328	121.66400909423828	0.9999992847442627	129.71368408203125	123.41010284423828	0.014974266290664673	128.52316284179688	123.892333984375	0.0002073049545288086	128.3399658203125	128.11424255371094	8.466839790344238e-5	26	001
501	127.64348602294922	122.11937713623047	1.0	132.99757385253906	123.44400787353516	0.0007826387882232666	130.67042541503906	124.68521118164062	0.0003660619258880615	123.42867279052734	130.2145233154297	9.584426879882812e-5	26	001
502	126.98385620117188	121.15423583984375	1.0	132.26353454589844	123.04528045654297	0.0014206767082214355	129.888916015625	123.83027648925781	0.00021788477897644043	128.8856658935547	128.99411010742188	4.988908767700195e-5	26	001
503	127.08231353759766	119.42578887939453	1.0	132.6474151611328	121.43313598632812	0.0004996359348297119	129.6772918701172	118.09515380859375	6.407499313354492e-5	4.963217258453369	477.1571960449219	0.00011432170867919922	26	001
504	126.85739135742188	121.63252258300781	1.0	132.81968688964844	122.92655944824219	0.0009720921516418457	129.65650939941406	123.83356475830078	0.00025913119316101074	5.054426193237305	476.3534240722656	8.797645568847656e-5	26	001
505	126.71448516845703	120.5645980834961	1.0	132.41209411621094	121.93428802490234	0.001176208257675171	646.7522583007812	29.12211799621582	0.00023567676544189453	4.16522216796875	477.2638244628906	4.9442052841186523e-5	26	001
506	127.93035125732422	121.45684814453125	1.0	14.913732528686523	480.9682312011719	0.001905590295791626	130.51858520507812	123.94039916992188	0.00024232268333435059	4.898622035980225	477.1819763183594	0.0001608729362487793	26	001
507	127.85592651367188	120.24269104003906	1.0	133.09573364257812	121.96952056884766	0.0008466839790344238	130.46694946289062	123.51378631591797	0.00010135769844055176	3.5398385524749756	477.77349853515625	4.780292510986328e-5	26	001
508	127.33787536621094	121.1085433959961	1.0	132.8572540283203	122.46900177001953	0.0006608068943023682	130.08740234375	123.92530822753906	0.00016671419143676758	3.714138984680176	477.5487976074219	3.758072853088379e-5	26	001
509	126.4686508178711	122.42889404296875	1.0	132.85951232910156	123.9436264038086	0.0007767677307128906	646.2532958984375	29.285308837890625	0.0003007054328918457	123.72918701171875	129.13458251953125	8.937716484069824e-5	26	001
510	127.05665588378906	118.9775390625	1.0	131.8745880126953	120.92704010009766	0.0007071793079376221	646.578125	30.819385528564453	0.00041049718856811523	3.9287867546081543	478.579833984375	5.009770393371582e-5	26	001
511	126.8854751586914	119.89185333251953	1.0	132.20034790039062	121.93618774414062	0.001044243574142456	648.0007934570312	253.69403076171875	0.00013658404350280762	128.35552978515625	122.96327209472656	5.981326103210449e-5	26	001
512	127.21814727783203	118.87870788574219	1.0	131.69891357421875	120.59721374511719	0.0008105337619781494	647.546630859375	129.24281311035156	0.00023224949836730957	4.5775957107543945	477.4078063964844	6.41942024230957e-5	26	001
513	127.47705841064453	120.3277359008789	1.0	131.12777709960938	122.68081665039062	0.004532128572463989	129.85948181152344	123.25094604492188	0.00019982457160949707	4.496936321258545	477.2691650390625	0.0001347959041595459	26	001
514	126.6570053100586	120.67167663574219	1.0	132.29432678222656	122.14156341552734	0.0007348060607910156	129.45669555664062	123.68538665771484	0.00014227628707885742	4.427154064178467	477.9397277832031	6.785988807678223e-5	26	001
515	127.79703521728516	120.5210189819336	1.0	10.922989845275879	481.2005615234375	0.0009517967700958252	130.51358032226562	123.30359649658203	9.417533874511719e-5	3.10888409614563	476.96099853515625	0.00012120604515075684	26	001
516	128.01451110839844	119.95824432373047	1.0	133.33164978027344	121.26123046875	0.0005337893962860107	130.34120178222656	123.01990509033203	3.841519355773926e-5	3.3732457160949707	477.8680114746094	4.6700239181518555e-5	26	001
517	126.68563842773438	120.6122055053711	1.0	132.30870056152344	121.97383117675781	0.000772625207901001	129.18795776367188	123.48346710205078	0.0001621842384338379	3.7942609786987305	476.6517639160156	8.034706115722656e-5	26	001
518	127.3258285522461	120.17254638671875	1.0	132.64306640625	122.26354217529297	0.0010249614715576172	647.26708984375	28.447561264038086	0.0002199411392211914	4.5887885093688965	477.5048828125	8.556246757507324e-5	26	001
519	127.94634246826172	119.53453826904297	1.0	131.704345703125	121.99534606933594	0.0032416880130767822	130.60064697265625	118.2191162109375	8.752942085266113e-5	4.144251346588135	476.63916015625	5.8144330978393555e-5	26	001
520	127.1287841796875	120.46516418457031	1.0	11.86114501953125	479.166259765625	0.000675201416015625	129.82908630371094	123.53495788574219	7.537007331848145e-5	5.168971538543701	476.74810791015625	5.27501106262207e-5	26	001
521	129.0345916748047	118.10829162597656	1.0	3.9797279834747314	85.95573425292969	0.000519484281539917	647.05859375	30.228214263916016	9.009242057800293e-5	2.224776268005371	80.89178466796875	0.00017309188842773438	26	001
522	127.231689453125	119.58753967285156	1.0	12.720930099487305	482.53070068359375	0.001111447811126709	130.10675048828125	118.50154113769531	0.00010761618614196777	4.050602436065674	477.9260559082031	0.00012731552124023438	26	001
523	127.82884979248047	121.26976013183594	1.0	133.16165161132812	122.62540435791016	0.001411348581314087	130.57257080078125	123.6704330444336	0.000444948673248291	128.51866149902344	128.39511108398438	6.526708602905273e-5	26	001
524	127.97029113769531	120.40769958496094	1.0	12.812873840332031	480.9932861328125	0.0007008612155914307	646.707275390625	28.891193389892578	0.00015294551849365234	4.255085468292236	476.55657958984375	0.00010210275650024414	26	001
525	128.29661560058594	120.21630859375	1.0	133.7329559326172	121.7151870727539	0.0005165338516235352	130.84825134277344	118.80704498291016	6.446242332458496e-5	129.32591247558594	123.16889190673828	2.2739171981811523e-5	26	001
526	128.39730834960938	119.09083557128906	1.0	132.86280822753906	120.81885528564453	0.0010628998279571533	130.48577880859375	117.64173889160156	7.742643356323242e-5	5.165012836456299	477.5564880371094	9.244680404663086e-5	26	001
527	128.67686462402344	117.23539733886719	1.0	132.22470092773438	119.96826171875	0.0009996592998504639	130.2158966064453	115.87845611572266	0.00012049078941345215	129.43138122558594	121.7000503540039	4.741549491882324e-5	26	001
528	128.20094299316406	122.2396469116211	1.0	133.352294921875	123.68377685546875	0.0007820725440979004	647.1124267578125	30.86301040649414	0.00043660402297973633	129.72842407226562	129.08238220214844	7.510185241699219e-5	26	001
529	127.25193786621094	122.20352172851562	0.9999967813491821	130.03237915039062	124.09730529785156	0.004871547222137451	128.69683837890625	124.23514556884766	0.00029087066650390625	128.13104248046875	128.3625030517578	0.00012180209159851074	26	001
530	128.4049072265625	119.27288818359375	0.9999998807907104	133.4332275390625	121.70832824707031	0.0006791949272155762	130.768798828125	117.78121948242188	9.381771087646484e-5	129.58126831054688	122.64567565917969	3.120303153991699e-5	26	001
531	126.49307250976562	120.10645294189453	0.9997933506965637	13.327497482299805	481.9170837402344	0.001375734806060791	646.6963500976562	129.06451416015625	0.0001341104507446289	4.279040336608887	476.95111083984375	9.849667549133301e-5	26	001
532	128.1942138671875	118.01809692382812	0.9999999403953552	132.84217834472656	121.31636810302734	0.0012796521186828613	130.77285766601562	117.37254333496094	0.00021344423294067383	3.986719846725464	477.6343688964844	0.00011241436004638672	26	001
533	127.01441955566406	120.33876037597656	1.0	132.619873046875	122.13910675048828	0.0013564527034759521	130.0192413330078	118.89122009277344	0.00013360381126403809	128.9026641845703	127.86553192138672	6.967782974243164e-5	26	001
534	127.8879165649414	116.91317749023438	1.0	133.19699096679688	120.39093780517578	0.0004260241985321045	131.2183837890625	115.76595306396484	0.000140458345413208	131.0052490234375	122.07452392578125	8.186697959899902e-5	26	001
535	124.96846008300781	119.31037139892578	0.9999386072158813	121.9697036743164	121.93435668945312	0.008936405181884766	126.70323181152344	117.88446807861328	0.000448077917098999	128.25416564941406	121.25379943847656	0.00017908215522766113	26	001
536	124.52348327636719	118.8895263671875	0.9999997019767761	12.107842445373535	482.28515625	0.00030803680419921875	645.103271484375	28.342485427856445	0.0002945363521575928	129.26673889160156	122.10986328125	4.234910011291504e-5	26	001
537	127.50267791748047	119.42286682128906	1.0	133.32366943359375	121.51106262207031	0.0005542635917663574	647.3077392578125	319.83587646484375	0.00024145841598510742	130.23573303222656	123.3886947631836	5.8531761169433594e-5	26	001
538	127.00724792480469	118.42858123779297	1.0	12.419893264770508	481.1507263183594	0.0018447637557983398	130.4253387451172	117.09109497070312	0.00014707446098327637	4.220792770385742	476.5884094238281	0.00010162591934204102	26	001
539	124.18480682373047	119.60054779052734	0.9999987483024597	121.68266296386719	122.69844055175781	0.06291478872299194	646.119873046875	30.01232147216797	0.00018459558486938477	113.62346649169922	123.6330337524414	0.00012883543968200684	26	001
540	125.70867919921875	117.92140197753906	0.9999998807907104	122.07390594482422	121.34941864013672	0.010012924671173096	127.59217834472656	116.2129898071289	0.0002479255199432373	128.75103759765625	121.77268981933594	8.097290992736816e-5	26	001
541	124.79998016357422	119.74285888671875	1.0	15.750657081604004	481.057861328125	0.001224607229232788	129.97825622558594	118.29608154296875	0.00014346837997436523	6.132349014282227	476.8585510253906	0.0001424849033355713	26	001
542	126.16807556152344	119.40068054199219	1.0	132.6252899169922	121.2583999633789	0.0002880692481994629	649.0874633789062	188.23455810546875	0.00018784403800964355	129.5809783935547	122.16970825195312	6.896257400512695e-5	26	001
543	122.54991149902344	116.71659851074219	0.9976364374160767	120.12483978271484	119.00798034667969	0.007236301898956299	124.56028747558594	117.37657165527344	0.000144273042678833	129.31533813476562	121.33589935302734	5.9992074966430664e-5	26	001
544	125.16207885742188	118.9619140625	1.0	128.5887451171875	121.89421844482422	0.0010665059089660645	128.89651489257812	117.23986053466797	0.0001869797706604004	111.7365493774414	124.6183090209961	8.675456047058105e-5	26	001
545	124.65729522705078	118.80136108398438	0.9999957084655762	120.7149429321289	123.56938934326172	0.0009224116802215576	648.4255981445312	190.13636779785156	7.131695747375488e-5	4.736100196838379	477.41497802734375	0.00010865926742553711	26	001
546	124.15045166015625	118.61103820800781	0.9999998807907104	121.68692779541016	122.26399230957031	0.0008652210235595703	127.08401489257812	117.15603637695312	0.0003121495246887207	129.54498291015625	121.38241577148438	6.589293479919434e-5	26	001
547	126.00738525390625	118.07846069335938	1.0	121.62606048583984	121.98204040527344	0.0018518269062042236	128.08934020996094	116.53677368164062	0.00011411309242248535	111.65851593017578	123.84144592285156	6.833672523498535e-5	26	001
