# Supplementary material for: An automated feeding system for the African killifish reveals the impact of diet on lifespan and allows scalable assessment of associative learning
Source: eLife. 2022 Nov 10;11:e69008. doi: 10.7554/eLife.69008 (PMC9788828; doi:10.7554/eLife.69008)
Supplement: Figure 6—source data 2. [file elife-69008-fig6-data2.zip › Training Trajectories/t3_REC011DLC_resnet50_TrainAllTheThingsJun28shuffle1_1030000.csv]

bodyparts_coords	fishhead_x	fishhead_y	fishhead_likelihood	fishtail_x	fishtail_y	fishtail_likelihood	redlight_x	redlight_y	redlight_likelihood	fooddrop_x	fooddrop_y	fooddrop_likelihood	fishnum	recordingnum
0	201.80856323242188	339.4713134765625	1.0	1.294619083404541	150.93702697753906	0.0013798177242279053	646.1902465820312	194.37037658691406	4.64320182800293e-5	182.28611755371094	338.636962890625	7.43567943572998e-5	3	011
1	205.0906524658203	337.8837585449219	1.0	0.4515714645385742	90.81153869628906	0.008464306592941284	641.4061889648438	208.30809020996094	0.00017914175987243652	201.20277404785156	328.75738525390625	0.00013130903244018555	3	011
2	206.85031127929688	338.83233642578125	1.0	0.24815082550048828	92.56558227539062	0.043879032135009766	202.1989288330078	341.8723449707031	0.0001195073127746582	188.03457641601562	341.4895324707031	9.819865226745605e-5	3	011
3	207.85433959960938	337.24200439453125	1.0	175.33021545410156	298.87249755859375	0.0648164451122284	202.84144592285156	343.097900390625	7.218122482299805e-5	202.33053588867188	328.9577941894531	0.00013634562492370605	3	011
4	210.6673126220703	335.3382263183594	1.0	174.9384002685547	290.7173767089844	0.1247548758983612	208.959716796875	332.7101745605469	8.64267349243164e-5	203.5603790283203	327.9620056152344	0.00031873583793640137	3	011
5	218.40318298339844	339.7414245605469	0.9999992847442627	179.7517852783203	306.18768310546875	0.9967540502548218	646.349609375	174.19085693359375	0.00014472007751464844	204.20578002929688	340.2356872558594	0.005322664976119995	3	011
6	227.9019012451172	342.4566955566406	0.9999980330467224	180.94403076171875	309.321533203125	1.0	226.2056884765625	341.2851867675781	5.5283308029174805e-5	214.18539428710938	335.5794372558594	0.0015737414360046387	3	011
7	241.96778869628906	340.0967712402344	1.0	191.68955993652344	293.6547546386719	0.9998550415039062	232.99354553222656	335.6554870605469	7.197260856628418e-5	231.26141357421875	327.7866516113281	0.00032889842987060547	3	011
8	257.75335693359375	339.55755615234375	1.0	201.57691955566406	305.4831848144531	0.9999951124191284	646.7286987304688	192.6933135986328	0.00016832351684570312	245.9807891845703	327.37762451171875	0.00019282102584838867	3	011
9	272.7298889160156	338.99456787109375	1.0	218.33224487304688	284.45465087890625	0.9971877336502075	265.73583984375	337.9361572265625	0.00013560056686401367	214.6204376220703	281.2684326171875	0.0001608133316040039	3	011
10	287.58642578125	336.0867919921875	0.9999999403953552	230.86729431152344	308.43994140625	0.1326371133327484	641.5285034179688	207.14512634277344	9.056925773620605e-5	280.56549072265625	325.3323669433594	0.00015109777450561523	3	011
11	306.86566162109375	327.3116760253906	0.9999644160270691	255.87586975097656	295.2376708984375	0.0017657876014709473	646.7384033203125	175.53030395507812	0.00016605854034423828	293.0481262207031	324.7698669433594	5.328655242919922e-5	3	011
12	326.3291931152344	334.4324645996094	0.7698178291320801	261.2160949707031	302.1235046386719	0.23411288857460022	646.2841796875	191.5939178466797	0.00014886260032653809	270.1416931152344	309.7557678222656	2.911686897277832e-5	3	011
13	338.4213562011719	338.7488098144531	0.8827985525131226	275.38201904296875	312.6718444824219	0.9937276840209961	647.9761962890625	175.365234375	3.260374069213867e-5	137.54254150390625	3.7613887786865234	2.753734588623047e-5	3	011
14	362.7216796875	326.6430358886719	0.8662630319595337	293.3404235839844	293.7146911621094	0.9999929666519165	647.2125244140625	174.96621704101562	0.0001271069049835205	289.05242919921875	296.89849853515625	7.662177085876465e-5	3	011
15	374.0484924316406	330.6581726074219	0.9999741315841675	309.1583251953125	300.6153259277344	0.9999973773956299	308.8038330078125	306.0582275390625	8.320808410644531e-5	304.2696838378906	306.6139831542969	0.00013276934623718262	3	011
16	386.0003356933594	334.878173828125	0.9999597668647766	330.1962585449219	308.1501159667969	0.9630327224731445	647.3121948242188	189.30979919433594	0.00013050436973571777	640.2835693359375	3.9628865718841553	1.8537044525146484e-5	3	011
17	396.86407470703125	329.959228515625	0.9999973773956299	334.3429260253906	300.96160888671875	0.9999997615814209	328.45233154296875	311.2794189453125	0.0002866089344024658	505.5714416503906	310.758544921875	0.00026595592498779297	3	011
18	405.42388916015625	327.6822509765625	1.0	338.7613220214844	284.0838317871094	1.0	641.6177978515625	205.45155334472656	0.000357210636138916	337.287841796875	284.4925231933594	0.0007287263870239258	3	011
19	486.7530517578125	320.18841552734375	1.0	343.9870300292969	278.2412109375	1.0	646.0618286132812	190.60047912597656	0.0001512765884399414	340.5107727050781	287.3728942871094	0.00015649199485778809	3	011
20	481.8661804199219	319.0922546386719	1.0	348.2261657714844	284.346923828125	0.9999996423721313	352.8345642089844	286.7883605957031	0.00016245245933532715	344.46844482421875	289.0775451660156	0.0008977055549621582	3	011
21	480.3823547363281	318.3294677734375	1.0	361.3201599121094	285.20068359375	1.0	360.67584228515625	286.1773986816406	0.00015106797218322754	356.0357666015625	289.072021484375	6.824731826782227e-5	3	011
22	419.1132507324219	324.19866943359375	1.0	365.2196350097656	283.919921875	1.0	368.78057861328125	282.7554016113281	0.00022143125534057617	367.4019470214844	284.3683776855469	7.82012939453125e-5	3	011
23	419.8697509765625	324.1303405761719	1.0	367.07244873046875	283.7991638183594	1.0	364.3038024902344	285.50860595703125	0.00025340914726257324	367.70263671875	284.4548034667969	8.538365364074707e-5	3	011
24	478.91436767578125	317.968994140625	1.0	367.19940185546875	286.5257873535156	1.0	364.8728332519531	286.6920166015625	9.849667549133301e-5	367.38031005859375	287.1756591796875	0.00010517239570617676	3	011
25	479.3565368652344	317.4620666503906	1.0	366.9253845214844	288.042724609375	1.0	639.9845581054688	206.39390563964844	0.00019437074661254883	420.39691162109375	311.3116149902344	0.0002442896366119385	3	011
26	420.5187683105469	320.5896301269531	1.0	367.33837890625	288.75128173828125	1.0	605.5889892578125	178.34918212890625	0.9999998807907104	420.12213134765625	311.0139465332031	0.00043207406997680664	3	011
27	421.2521057128906	320.29583740234375	1.0	525.5792846679688	273.0497131347656	1.0	606.5099487304688	176.52593994140625	0.9999998807907104	603.1126098632812	177.40863037109375	0.0007432401180267334	3	011
28	421.8251953125	319.8153076171875	1.0	368.958740234375	285.66619873046875	1.0	605.7496337890625	175.83102416992188	0.9999999403953552	603.3302001953125	176.92710876464844	0.0006014108657836914	3	011
29	478.2239685058594	317.8282470703125	1.0	530.1951904296875	271.1885070800781	1.0	607.1627807617188	176.5938720703125	1.0	603.2470092773438	176.85678100585938	0.0008075833320617676	3	011
30	421.914306640625	317.48577880859375	1.0	528.65478515625	269.23406982421875	1.0	605.8640747070312	175.36305236816406	1.0	603.3773803710938	176.37989807128906	0.0006784200668334961	3	011
31	479.05126953125	316.7969055175781	1.0	528.2625122070312	265.43743896484375	1.0	605.4320068359375	176.0352325439453	1.0	418.3439636230469	308.8878173828125	0.0008806884288787842	3	011
32	423.34552001953125	321.4619445800781	1.0	527.7977905273438	264.7681579589844	1.0	605.9620361328125	176.00038146972656	1.0	603.6205444335938	177.0955352783203	0.0008110702037811279	3	011
33	479.0651550292969	317.40240478515625	1.0	527.0569458007812	263.5198059082031	1.0	605.7748413085938	175.48928833007812	1.0	603.5267333984375	176.37686157226562	0.0008859932422637939	3	011
34	480.48663330078125	314.0470886230469	1.0	527.0836791992188	258.9169616699219	1.0	607.9111328125	176.5096435546875	1.0	604.0326538085938	174.63003540039062	0.0005051791667938232	3	011
35	428.300537109375	315.7439270019531	1.0	527.3712158203125	253.7090301513672	1.0	607.8207397460938	176.59742736816406	1.0	604.0830688476562	176.7570343017578	0.0006375610828399658	3	011
36	425.8550720214844	314.2521057128906	1.0	382.3846740722656	251.21617126464844	0.9999997615814209	606.71337890625	176.35020446777344	0.9999999403953552	603.3876342773438	176.80068969726562	0.0006078481674194336	3	011
37	483.59515380859375	310.58782958984375	1.0	536.9041748046875	242.06674194335938	0.9970360994338989	605.28564453125	175.93789672851562	1.0	603.0252075195312	177.12234497070312	0.0009050667285919189	3	011
38	483.2181091308594	310.614013671875	1.0	370.2078552246094	240.38430786132812	1.0	606.6658935546875	176.72991943359375	1.0	603.6153564453125	177.31056213378906	0.0007392764091491699	3	011
39	482.8704528808594	310.67822265625	1.0	366.7807312011719	234.0072479248047	1.0	607.2600708007812	176.21353149414062	1.0	603.7326049804688	176.72410583496094	0.0005359053611755371	3	011
40	483.3487243652344	310.8551025390625	1.0	365.08746337890625	226.96580505371094	1.0	607.10693359375	176.73492431640625	1.0	603.572021484375	177.33493041992188	0.0004495382308959961	3	011
41	428.1182861328125	311.4662170410156	1.0	365.6543273925781	224.88417053222656	0.9999999403953552	607.2223510742188	176.2594757080078	1.0	603.5848999023438	176.60195922851562	0.0005942881107330322	3	011
42	425.11309814453125	311.316650390625	1.0	365.9630432128906	221.0462646484375	0.9999996423721313	607.7407836914062	176.11544799804688	1.0	603.9677734375	176.8282470703125	0.000360339879989624	3	011
43	417.86370849609375	306.006591796875	1.0	369.9192810058594	228.2635498046875	1.0	606.48681640625	175.87339782714844	1.0	603.444580078125	176.17933654785156	0.000568002462387085	3	011
44	407.7902526855469	297.7340087890625	1.0	374.1711120605469	235.5714111328125	0.9999983906745911	606.568603515625	175.99020385742188	1.0	603.04931640625	176.7314453125	0.0007207691669464111	3	011
45	389.40618896484375	301.85797119140625	1.0	531.7649536132812	301.33782958984375	0.9943448305130005	605.6893310546875	176.1605682373047	1.0	603.5747680664062	176.92807006835938	0.0009821951389312744	3	011
46	377.4884033203125	307.404296875	1.0	416.1156311035156	249.15020751953125	0.5253380537033081	605.9185180664062	176.29611206054688	1.0	548.0921020507812	294.56353759765625	0.0007981657981872559	3	011
47	367.8411560058594	311.81500244140625	1.0	417.3664855957031	246.92129516601562	0.9999997615814209	607.0274658203125	176.12428283691406	1.0	603.5814819335938	176.50247192382812	0.0008249580860137939	3	011
48	417.98944091796875	276.351318359375	0.9999995231628418	493.7113952636719	269.93243408203125	0.9981087446212769	606.7438354492188	176.8741912841797	1.0	602.9857177734375	177.00965881347656	0.0007826089859008789	3	011
49	342.955810546875	323.3874206542969	0.9594612717628479	418.64422607421875	282.31060791015625	1.0	606.8120727539062	176.8620147705078	1.0	604.1329345703125	177.07420349121094	0.0004950463771820068	3	011
50	330.12274169921875	319.8031005859375	0.999711275100708	410.2980041503906	282.681640625	1.0	607.1538696289062	176.39755249023438	1.0	603.6842041015625	174.46148681640625	0.0004991590976715088	3	011
51	318.0274963378906	319.8978576660156	0.9999980926513672	402.3974304199219	285.68524169921875	1.0	605.811279296875	176.2814178466797	1.0	603.4574584960938	177.06036376953125	0.000529170036315918	3	011
52	308.1875	320.763671875	0.999982476234436	397.26983642578125	294.3592529296875	0.9999997019767761	605.4136962890625	175.6685028076172	0.9999999403953552	308.2359619140625	312.27923583984375	0.0006721615791320801	3	011
53	301.8685302734375	322.681640625	1.0	391.01849365234375	302.65997314453125	1.0	606.0390625	176.11036682128906	1.0	603.6099853515625	177.1149139404297	0.00046581029891967773	3	011
54	292.5856018066406	324.84527587890625	1.0	377.7034912109375	308.8111267089844	0.9999971389770508	605.9064331054688	175.92318725585938	1.0	603.8875732421875	174.6085205078125	0.0005441009998321533	3	011
55	284.38787841796875	324.1610412597656	1.0	367.5555419921875	302.95941162109375	1.0	606.0518188476562	176.4302978515625	1.0	605.9103393554688	178.94284057617188	0.0008490979671478271	3	011
56	274.3279113769531	325.8742370605469	1.0	365.68951416015625	301.29888916015625	1.0	606.8037109375	176.9558563232422	1.0	603.343017578125	177.6077880859375	0.0009112954139709473	3	011
57	263.92266845703125	325.3208923339844	1.0	352.95843505859375	308.7892150878906	1.0	607.1065673828125	176.6107940673828	1.0	603.55322265625	174.59677124023438	0.0005446076393127441	3	011
58	256.3982238769531	327.42901611328125	1.0	0.33583879470825195	99.74382781982422	0.0012871623039245605	605.614501953125	176.15792846679688	0.9999999403953552	603.3017578125	177.26449584960938	0.0005980134010314941	3	011
59	247.91543579101562	325.7558288574219	1.0	3.025454521179199	93.11021423339844	0.013589680194854736	607.247802734375	176.34237670898438	1.0	603.9346313476562	176.74107360839844	0.0006115734577178955	3	011
60	241.48721313476562	326.95892333984375	1.0	317.7760925292969	313.7624206542969	0.995299756526947	605.7911376953125	175.85882568359375	1.0	603.6281127929688	176.5331268310547	0.0006950199604034424	3	011
61	232.521484375	325.6138916015625	1.0	314.1117248535156	312.470458984375	0.9821115732192993	605.68896484375	176.19630432128906	1.0	603.4423217773438	177.15782165527344	0.0008413195610046387	3	011
62	227.36187744140625	327.24176025390625	1.0	305.2171325683594	311.17950439453125	0.9997894763946533	605.83447265625	175.8377227783203	0.9999999403953552	603.6195678710938	176.66604614257812	0.0005868673324584961	3	011
63	221.4991455078125	325.8597412109375	1.0	303.095458984375	312.993408203125	0.9999990463256836	605.41552734375	176.05020141601562	1.0	603.2638549804688	177.1060333251953	0.0008856654167175293	3	011
64	214.6361846923828	327.80419921875	1.0	302.9702453613281	313.52435302734375	0.9999995231628418	605.5211791992188	175.87033081054688	1.0	603.3635864257812	176.8076171875	0.0008947253227233887	3	011
65	208.81460571289062	329.3387451171875	1.0	294.5132751464844	315.80340576171875	0.9992156028747559	607.260986328125	176.2637481689453	1.0	603.6355590820312	176.59579467773438	0.0004918277263641357	3	011
66	203.4958953857422	329.1893005371094	1.0	287.0630187988281	317.0829772949219	0.005911797285079956	605.7138671875	176.13690185546875	1.0	603.595947265625	177.03004455566406	0.0009468793869018555	3	011
67	198.4696044921875	329.4500732421875	1.0	285.36871337890625	316.1649475097656	0.9999767541885376	605.7186279296875	176.79151916503906	0.9999999403953552	603.3888549804688	177.6612091064453	0.0006472170352935791	3	011
68	195.28424072265625	327.87310791015625	1.0	284.37774658203125	314.4545593261719	0.9997905492782593	606.8734130859375	176.50759887695312	1.0	603.5841064453125	176.7703399658203	0.0008167624473571777	3	011
69	187.5951385498047	319.8139343261719	1.0	273.523193359375	316.1956481933594	1.0	605.2318115234375	176.37823486328125	0.9999999403953552	603.1043701171875	177.30812072753906	0.001170039176940918	3	011
70	179.66055297851562	315.4044189453125	1.0	271.9435119628906	321.00860595703125	1.0	605.4158325195312	175.83120727539062	1.0	603.3683471679688	176.8118438720703	0.001074373722076416	3	011
71	175.55245971679688	314.0152587890625	1.0	269.1565246582031	323.63641357421875	1.0	607.1372680664062	176.19248962402344	1.0	603.6591796875	176.14443969726562	0.0006195604801177979	3	011
72	171.75172424316406	314.6814270019531	1.0	267.0232849121094	324.29052734375	1.0	605.7349853515625	175.36729431152344	1.0	603.417724609375	176.33737182617188	0.000543743371963501	3	011
73	172.1466064453125	313.41473388671875	1.0	267.1030578613281	324.2640380859375	1.0	607.0616455078125	176.69931030273438	1.0	603.7210693359375	174.75669860839844	0.0007241368293762207	3	011
74	171.79315185546875	312.9380187988281	1.0	271.5017395019531	322.0474548339844	1.0	605.4171752929688	175.37957763671875	1.0	603.0996704101562	176.40235900878906	0.000883251428604126	3	011
75	172.0626678466797	314.4690856933594	1.0	267.465576171875	319.1278991699219	0.9999998211860657	607.6124877929688	176.81698608398438	1.0	603.6272583007812	176.97389221191406	0.0005151629447937012	3	011
76	172.86451721191406	317.0942077636719	1.0	263.6094665527344	320.2471618652344	1.0	606.70751953125	176.44351196289062	1.0	603.2484741210938	176.5546417236328	0.0006187558174133301	3	011
77	173.25369262695312	315.6125793457031	1.0	263.95330810546875	318.5794677734375	1.0	605.7154541015625	175.8373565673828	1.0	603.37548828125	176.7501678466797	0.00068625807762146	3	011
78	172.3805389404297	315.17022705078125	1.0	262.54486083984375	318.48345947265625	1.0	606.610595703125	176.31309509277344	1.0	603.2356567382812	176.628662109375	0.0007527768611907959	3	011
79	169.95394897460938	315.2951965332031	1.0	263.58441162109375	317.815185546875	1.0	605.1286010742188	176.0521240234375	1.0	602.8779907226562	177.1240692138672	0.0006729364395141602	3	011
80	170.26251220703125	313.94256591796875	1.0	262.7617492675781	317.3503112792969	1.0	606.9903564453125	176.62982177734375	1.0	603.7828369140625	174.61093139648438	0.0007371902465820312	3	011
81	169.45672607421875	313.3725891113281	1.0	265.5500793457031	318.2286376953125	1.0	607.2777709960938	177.0273895263672	1.0	603.4725341796875	174.91603088378906	0.0005809962749481201	3	011
82	166.72509765625	310.0699157714844	1.0	263.56396484375	318.9822082519531	1.0	605.8915405273438	176.38848876953125	1.0	603.7916259765625	177.1286163330078	0.00048682093620300293	3	011
83	161.4696044921875	305.8720703125	0.9999998211860657	253.1667022705078	310.8815612792969	1.0	605.537841796875	176.3152618408203	1.0	603.2899169921875	177.28829956054688	0.0006445348262786865	3	011
84	154.60572814941406	302.2857971191406	0.9999985694885254	248.3516082763672	307.053466796875	1.0	605.1155395507812	176.00534057617188	0.9999999403953552	602.7730712890625	177.20994567871094	0.0009094178676605225	3	011
85	150.77845764160156	302.4369812011719	0.04352849721908569	239.13427734375	310.842041015625	1.0	605.658935546875	176.505859375	1.0	603.44970703125	177.39666748046875	0.0008468329906463623	3	011
86	144.23101806640625	303.6695251464844	0.9998539090156555	231.5404052734375	313.7626953125	0.9996934533119202	606.79541015625	175.96820068359375	1.0	605.9501342773438	178.21884155273438	0.00066414475440979	3	011
87	136.236328125	302.8860168457031	0.9999450445175171	234.36729431152344	313.3040466308594	0.9999943971633911	607.0661010742188	176.8025360107422	1.0	603.6221313476562	174.54371643066406	0.0006439685821533203	3	011
88	131.23431396484375	304.8533630371094	1.0	227.54576110839844	306.694091796875	1.0	606.0957641601562	176.42800903320312	1.0	603.8856811523438	177.2322540283203	0.0006042718887329102	3	011
89	127.49668884277344	302.599609375	1.0	227.10328674316406	298.81866455078125	1.0	605.4898681640625	175.8877716064453	1.0	603.5635986328125	174.58290100097656	0.0005352199077606201	3	011
90	125.1783676147461	303.39190673828125	1.0	228.13308715820312	295.162109375	1.0	607.9238891601562	176.7836456298828	1.0	603.9137573242188	174.84104919433594	0.00042894482612609863	3	011
91	125.05714416503906	303.1775817871094	1.0	231.7980194091797	294.7583923339844	0.9999998807907104	606.7974243164062	176.8097381591797	1.0	603.2482299804688	177.04428100585938	0.0007335543632507324	3	011
92	124.08434295654297	303.75494384765625	1.0	238.64590454101562	293.43414306640625	0.14315301179885864	605.6336669921875	176.20498657226562	1.0	603.7806396484375	174.8692169189453	0.0005849301815032959	3	011
93	124.5904312133789	303.3502502441406	1.0	1.1361746788024902	100.00736999511719	0.0066100358963012695	605.8645629882812	176.05813598632812	1.0	603.4044799804688	177.30096435546875	0.0006846487522125244	3	011
94	122.9405288696289	302.9241943359375	1.0	0.6659743785858154	100.16251373291016	0.0016710758209228516	607.2014770507812	176.49134826660156	1.0	603.5656127929688	176.80691528320312	0.0003883838653564453	3	011
95	125.50322723388672	302.3857727050781	1.0	0.505864143371582	104.87300109863281	0.0003858208656311035	605.349609375	175.97384643554688	1.0	603.007080078125	177.212158203125	0.0008316636085510254	3	011
96	119.54432678222656	295.3102111816406	0.9999995231628418	215.87477111816406	288.5023498535156	0.9999797940254211	606.7205810546875	176.38099670410156	1.0	603.1441650390625	176.9252166748047	0.0008115768432617188	3	011
97	113.21876525878906	291.0047302246094	0.9999971389770508	208.2303466796875	310.6380920410156	1.0	605.9733276367188	176.09585571289062	1.0	603.6710815429688	174.9148406982422	0.0005337297916412354	3	011
98	648.2283325195312	411.443603515625	0.000547945499420166	199.477294921875	307.6615295410156	1.0	606.95068359375	176.7893829345703	1.0	603.9241333007812	174.90097045898438	0.0006605386734008789	3	011
99	649.5028686523438	360.7789306640625	0.00010907649993896484	1.1579034328460693	100.11955261230469	0.00019106268882751465	607.3173828125	177.11399841308594	1.0	603.5047607421875	177.73341369628906	0.0005540847778320312	3	011
100	648.0104370117188	410.9465026855469	0.00010403990745544434	179.7034912109375	307.7357177734375	0.02915075421333313	606.71484375	176.06797790527344	1.0	603.2084350585938	176.57411193847656	0.0005894005298614502	3	011
101	93.17497253417969	260.50909423828125	0.8664842247962952	179.80850219726562	308.8290100097656	1.0	605.4017944335938	176.2643585205078	1.0	603.01904296875	177.19406127929688	0.0005718767642974854	3	011
102	92.13507843017578	259.1741027832031	0.9997776746749878	180.66030883789062	308.0237121582031	1.0	607.0494995117188	176.5102081298828	1.0	603.340087890625	176.9561309814453	0.0006973743438720703	3	011
103	90.31377410888672	259.23748779296875	0.9984490871429443	184.3341827392578	307.3479919433594	1.0	607.33447265625	176.39395141601562	1.0	604.04833984375	174.7124481201172	0.0004898905754089355	3	011
104	92.55583953857422	258.1662902832031	0.999419093132019	189.59938049316406	308.3380432128906	1.0	607.544677734375	177.14547729492188	1.0	604.36083984375	175.07537841796875	0.0005084574222564697	3	011
105	92.05708312988281	257.2897644042969	0.9999284744262695	192.51296997070312	310.1136779785156	1.0	605.490478515625	175.9658660888672	1.0	603.1812133789062	177.12002563476562	0.0009517669677734375	3	011
106	88.671875	259.9258728027344	0.9897116422653198	192.95632934570312	310.1473083496094	1.0	605.4083862304688	176.04669189453125	1.0	603.1589965820312	176.9562225341797	0.0005878210067749023	3	011
107	89.21939849853516	259.8027038574219	0.980480432510376	193.91326904296875	307.5239562988281	1.0	606.675537109375	176.5067138671875	1.0	603.0950317382812	176.97113037109375	0.0005877912044525146	3	011
108	90.39369201660156	260.61529541015625	0.9999992847442627	194.35765075683594	309.36968994140625	1.0	606.8334350585938	176.4504852294922	1.0	603.279052734375	176.4824981689453	0.0007564723491668701	3	011
109	90.67151641845703	260.1506042480469	0.9499362111091614	195.5986785888672	308.3408508300781	1.0	605.7506713867188	175.810302734375	1.0	603.4127807617188	176.78224182128906	0.0006268322467803955	3	011
110	96.19830322265625	274.01287841796875	0.0028924942016601562	193.26869201660156	311.20428466796875	1.0	606.9235229492188	176.41453552246094	1.0	602.9005126953125	176.9052276611328	0.0005522668361663818	3	011
111	103.43345642089844	287.2657165527344	0.9999998807907104	188.6673583984375	312.1562194824219	0.9681515693664551	606.9778442382812	176.43768310546875	1.0	603.5311279296875	176.7477264404297	0.0008675754070281982	3	011
112	107.12833404541016	292.236572265625	1.0	177.1488037109375	281.70831298828125	0.2481568157672882	605.59521484375	176.29351806640625	0.9999999403953552	603.3635864257812	177.1964874267578	0.0007137060165405273	3	011
113	111.55902862548828	297.5950927734375	1.0	168.31689453125	260.41455078125	0.7104958295822144	606.3989868164062	176.7484893798828	0.9999999403953552	603.084716796875	177.2904815673828	0.001028209924697876	3	011
114	113.21410369873047	298.29254150390625	1.0	173.33787536621094	255.2661590576172	0.9347027540206909	605.791259765625	176.0636444091797	1.0	603.3474731445312	176.96469116210938	0.00042000412940979004	3	011
115	113.25481414794922	300.08917236328125	1.0	172.99700927734375	249.83900451660156	0.013696134090423584	607.107666015625	176.5428924560547	1.0	603.4226684570312	174.80540466308594	0.0004379451274871826	3	011
116	120.95117950439453	297.6529541015625	0.9945203065872192	128.22201538085938	305.36468505859375	0.9897300004959106	607.0792236328125	176.5774688720703	1.0	603.3218383789062	176.76373291015625	0.000696033239364624	3	011
117	159.83074951171875	240.00314331054688	1.0	139.51376342773438	308.1737365722656	0.9401800632476807	605.6049194335938	176.27627563476562	0.9999999403953552	603.3924560546875	177.15179443359375	0.0007089078426361084	3	011
118	162.1450653076172	231.48507690429688	1.0	142.56246948242188	308.13531494140625	0.9999819397926331	604.8345336914062	175.71749877929688	1.0	602.3682250976562	176.81239318847656	0.0007146298885345459	3	011
119	146.63734436035156	306.9601135253906	0.9999992251396179	167.91143798828125	225.92335510253906	0.9975655674934387	607.0164794921875	176.84642028808594	1.0	603.23681640625	177.34036254882812	0.0005505681037902832	3	011
120	148.60971069335938	305.3638610839844	0.9999996423721313	170.60812377929688	219.68051147460938	0.9999998211860657	607.5787353515625	176.94436645507812	1.0	603.9281616210938	176.94920349121094	0.0006236732006072998	3	011
121	152.06629943847656	303.62005615234375	0.9999998807907104	171.10455322265625	214.6350860595703	1.0	607.119140625	176.61688232421875	1.0	603.6959228515625	176.96014404296875	0.000555187463760376	3	011
122	155.73379516601562	301.88201904296875	0.9999427199363708	168.93064880371094	211.77334594726562	1.0	607.0357666015625	176.37083435058594	1.0	603.1438598632812	177.0567169189453	0.0005855262279510498	3	011
123	156.3406524658203	295.6054382324219	0.8714147806167603	165.8068389892578	210.7462615966797	1.0	607.1771240234375	176.0561065673828	1.0	603.4397583007812	176.72808837890625	0.000576317310333252	3	011
124	163.9320068359375	292.2274475097656	1.0	154.98715209960938	213.4980926513672	1.0	606.9055786132812	176.50558471679688	1.0	603.203125	177.19837951660156	0.0008003711700439453	3	011
125	174.38694763183594	293.56610107421875	0.9644169807434082	150.32264709472656	226.1063232421875	1.0	605.9393920898438	175.87261962890625	1.0	175.77792358398438	299.0072326660156	0.0004942417144775391	3	011
126	176.5327606201172	291.2098693847656	1.0	148.28160095214844	238.7566680908203	0.999999463558197	606.9281005859375	176.78282165527344	1.0	603.1510009765625	177.14141845703125	0.0005709230899810791	3	011
127	181.6504364013672	290.9458923339844	1.0	147.5472412109375	243.80014038085938	1.0	605.1424560546875	176.08363342285156	1.0	602.8109741210938	177.26661682128906	0.0007936060428619385	3	011
128	185.2649383544922	288.1634826660156	1.0	149.1911163330078	246.49244689941406	0.8158136010169983	605.2739868164062	176.4582061767578	1.0	602.9185791015625	177.5705108642578	0.0006870627403259277	3	011
129	190.46438598632812	288.5292663574219	1.0	148.32362365722656	247.90992736816406	0.9973965883255005	607.121337890625	176.8083038330078	1.0	603.4081420898438	174.29019165039062	0.0004769265651702881	3	011
130	192.40716552734375	287.18292236328125	1.0	152.37364196777344	247.1203155517578	0.9999970197677612	605.3792114257812	176.1134033203125	1.0	603.1624145507812	177.0691680908203	0.0004349052906036377	3	011
131	192.97076416015625	288.32769775390625	1.0	156.3958282470703	244.1636505126953	1.0	605.4971923828125	175.71058654785156	1.0	603.1892700195312	176.90013122558594	0.0006942152976989746	3	011
132	190.92457580566406	286.8769836425781	1.0	158.58843994140625	247.71603393554688	0.9999986886978149	605.8334350585938	176.01303100585938	0.9999999403953552	182.48489379882812	278.4134216308594	0.0012373030185699463	3	011
133	192.8890380859375	286.9456787109375	1.0	164.38388061523438	245.6146240234375	0.09137475490570068	605.1984252929688	175.99195861816406	1.0	602.795654296875	177.27268981933594	0.0007128715515136719	3	011
134	193.52532958984375	286.9127197265625	1.0	167.4341278076172	244.3811492919922	0.4212917685508728	607.0816040039062	176.72457885742188	1.0	603.1626586914062	177.32765197753906	0.0005159676074981689	3	011
135	194.43679809570312	287.9864501953125	1.0	166.35198974609375	247.21971130371094	0.10436409711837769	605.5462036132812	176.2549591064453	1.0	603.3131713867188	177.07260131835938	0.0006896555423736572	3	011
136	209.00137329101562	295.46502685546875	0.7004975080490112	172.2528076171875	249.7583770751953	0.9999998211860657	606.751220703125	176.66360473632812	0.9999999403953552	602.8624267578125	177.28549194335938	0.000614166259765625	3	011
137	177.7819061279297	242.02064514160156	0.9765276312828064	221.4559326171875	303.802490234375	1.0	606.6866455078125	176.00247192382812	1.0	602.9141845703125	176.5274200439453	0.0004749000072479248	3	011
138	167.6369171142578	237.685546875	0.9998419284820557	236.85508728027344	308.3985900878906	1.0	607.3076782226562	176.82040405273438	1.0	603.3333740234375	177.28665161132812	0.00046187639236450195	3	011
139	244.4449005126953	310.7431640625	0.0169658362865448	163.91673278808594	233.8410186767578	1.0	605.2590942382812	176.7479705810547	1.0	603.0396118164062	177.60791015625	0.00083160400390625	3	011
140	259.54852294921875	318.8982849121094	0.9999995827674866	178.1224822998047	247.12570190429688	1.0	605.2542114257812	175.8650665283203	1.0	602.770263671875	177.1035614013672	0.0004963278770446777	3	011
141	272.2331237792969	323.36260986328125	0.999987006187439	182.01158142089844	250.7684326171875	1.0	605.6754760742188	176.0888671875	1.0	603.5972900390625	176.9241943359375	0.0009174346923828125	3	011
142	285.20404052734375	326.8500671386719	0.9995865821838379	185.98098754882812	247.3883056640625	1.0	605.7373046875	175.8331756591797	1.0	603.4659423828125	176.79583740234375	0.0004629790782928467	3	011
143	298.3359680175781	331.4011535644531	1.0	304.6944274902344	327.9911193847656	0.046617329120635986	605.9000244140625	176.68356323242188	1.0	603.6557006835938	177.3466033935547	0.0005687475204467773	3	011
144	310.4219970703125	336.0690612792969	1.0	211.0125732421875	265.9296569824219	0.9999993443489075	606.6140747070312	176.26422119140625	1.0	308.70751953125	326.1136169433594	0.0011623799800872803	3	011
145	322.70953369140625	340.17291259765625	1.0	217.71817016601562	267.0932312011719	1.0	605.8317260742188	176.06907653808594	1.0	603.7030029296875	177.0224151611328	0.0005994439125061035	3	011
146	335.6299743652344	348.1752014160156	1.0	219.81021118164062	266.55029296875	1.0	605.0759887695312	175.93447875976562	1.0	338.1013488769531	341.36981201171875	0.0006057918071746826	3	011
147	350.8402099609375	355.39776611328125	1.0	250.208984375	278.8399658203125	1.0	605.5005493164062	176.25889587402344	0.9999999403953552	603.1195068359375	177.28762817382812	0.0005375146865844727	3	011
148	367.2895202636719	365.5313720703125	0.9999996423721313	255.53460693359375	273.7268371582031	1.0	605.6082763671875	176.2144775390625	1.0	603.4659423828125	174.87847900390625	0.0006965398788452148	3	011
149	379.2390441894531	371.762939453125	0.9870930910110474	259.7452087402344	265.67205810546875	1.0	607.4199829101562	177.06044006347656	1.0	604.1499633789062	177.1963653564453	0.0006338953971862793	3	011
150	388.0198669433594	375.2617492675781	0.0033681094646453857	268.5206298828125	270.9492492675781	1.0	605.3021850585938	175.8730010986328	1.0	602.8851318359375	176.9925994873047	0.0006719231605529785	3	011
151	399.83929443359375	390.53631591796875	1.0	288.93145751953125	280.38372802734375	1.0	606.9207763671875	176.65171813964844	1.0	603.62548828125	174.8208770751953	0.0004917383193969727	3	011
152	406.3924865722656	393.64495849609375	1.0	297.7892761230469	280.11309814453125	1.0	605.7047729492188	175.47817993164062	1.0	603.1572265625	176.57577514648438	0.0004986226558685303	3	011
153	411.5464172363281	397.35284423828125	0.9999526739120483	304.95050048828125	278.5589599609375	1.0	605.404296875	175.90830993652344	1.0	603.6901245117188	174.62808227539062	0.0005379021167755127	3	011
154	417.3603515625	396.3648681640625	1.0	309.19171142578125	278.1730651855469	1.0	606.3095092773438	176.74656677246094	0.9999999403953552	602.8282470703125	177.09519958496094	0.0006049573421478271	3	011
155	420.46221923828125	395.9371032714844	1.0	313.4030456542969	282.4942626953125	1.0	606.6427612304688	175.89865112304688	1.0	603.8638916015625	174.089599609375	0.0005356371402740479	3	011
156	425.17718505859375	395.4562072753906	1.0	317.6732482910156	281.0897521972656	1.0	605.7215576171875	175.66754150390625	1.0	603.651123046875	174.25689697265625	0.0004946589469909668	3	011
157	429.11322021484375	393.9411926269531	1.0	322.6082763671875	281.9039611816406	1.0	607.3119506835938	176.7535400390625	1.0	603.5952758789062	176.90655517578125	0.0005406737327575684	3	011
158	437.6290283203125	394.1155090332031	0.9999972581863403	331.53277587890625	284.5121154785156	1.0	607.1168212890625	176.69769287109375	1.0	603.48779296875	176.8528594970703	0.0007841587066650391	3	011
159	455.0830078125	391.6888427734375	0.9999836683273315	336.02020263671875	293.63275146484375	0.9999994039535522	605.65771484375	176.08905029296875	1.0	603.49462890625	177.03553771972656	0.0004830658435821533	3	011
160	472.5910339355469	389.7017822265625	0.9999672174453735	350.90411376953125	302.02001953125	0.9255157709121704	606.6067504882812	176.85836791992188	0.9999999403953552	602.919921875	177.4197998046875	0.0006546676158905029	3	011
161	487.6001281738281	387.18890380859375	0.9999999403953552	361.9645080566406	306.819091796875	0.041672736406326294	607.2222290039062	176.0616455078125	1.0	603.6145629882812	174.5172576904297	0.00044599175453186035	3	011
162	501.3738098144531	386.9269714355469	1.0	500.8713073730469	388.1294250488281	0.011602461338043213	605.6312255859375	176.08424377441406	1.0	603.5453491210938	174.61279296875	0.0005310773849487305	3	011
163	505.62353515625	384.8292236328125	0.994875431060791	506.38427734375	384.01031494140625	0.9997584819793701	606.6615600585938	176.70066833496094	1.0	603.0977172851562	177.02735900878906	0.0010578036308288574	3	011
164	508.19952392578125	382.921630859375	0.9999992847442627	506.2110595703125	384.042724609375	0.1532970368862152	605.4376220703125	176.28787231445312	1.0	503.46875	375.4244384765625	0.0006372034549713135	3	011
165	510.53997802734375	382.28436279296875	1.0	411.43756103515625	299.1189270019531	0.12268984317779541	605.182861328125	176.07012939453125	1.0	603.2991943359375	174.65431213378906	0.0004138648509979248	3	011
166	504.96795654296875	378.48480224609375	1.0	418.7635192871094	294.6475524902344	0.012777566909790039	606.961181640625	176.08392333984375	1.0	603.8040771484375	174.3585662841797	0.0005276501178741455	3	011
167	492.5906677246094	375.2589416503906	1.0	499.4096374511719	377.3267517089844	0.0004502832889556885	605.2110595703125	175.9995574951172	1.0	602.8878784179688	177.0183563232422	0.0006861984729766846	3	011
168	488.9184875488281	375.04205322265625	1.0	451.1551208496094	308.11444091796875	0.0018015801906585693	606.3880615234375	176.46922302246094	1.0	602.6289672851562	176.94601440429688	0.0005078613758087158	3	011
169	484.84112548828125	374.5732727050781	1.0	0.7535390853881836	104.54049682617188	0.0013054609298706055	605.3363647460938	176.1949462890625	1.0	602.983642578125	177.16383361816406	0.0006955862045288086	3	011
170	485.21209716796875	372.4283752441406	1.0	462.894775390625	310.7934875488281	0.9999961853027344	606.7301025390625	176.70245361328125	0.9999999403953552	603.0533447265625	177.34295654296875	0.0006766319274902344	3	011
171	484.7475280761719	371.61474609375	1.0	468.9068298339844	310.441650390625	0.7476106882095337	605.44384765625	176.35812377929688	1.0	603.0277709960938	177.42108154296875	0.000751197338104248	3	011
172	484.60101318359375	370.1636047363281	1.0	483.41314697265625	372.42938232421875	0.0003237426280975342	607.13232421875	176.4431610107422	0.9999999403953552	605.59326171875	178.6600799560547	0.0007142424583435059	3	011
173	485.531005859375	369.2886047363281	1.0	461.8511657714844	309.662109375	0.993977427482605	607.4459228515625	177.27960205078125	1.0	603.454833984375	177.49453735351562	0.0005920231342315674	3	011
174	487.0148620605469	370.52587890625	1.0	462.24981689453125	306.7243347167969	0.9999999403953552	607.321533203125	176.2388916015625	1.0	603.3958129882812	176.9052276611328	0.00039321184158325195	3	011
175	486.6759033203125	369.393310546875	1.0	463.07562255859375	305.73077392578125	0.9941924810409546	606.8446044921875	176.08221435546875	1.0	603.3517456054688	176.5081024169922	0.0005840659141540527	3	011
176	487.20709228515625	367.3269958496094	1.0	457.02020263671875	297.24810791015625	1.0	607.0379028320312	176.1687774658203	1.0	603.361572265625	176.62326049804688	0.0007426142692565918	3	011
177	487.88970947265625	365.22479248046875	1.0	446.93426513671875	296.2987060546875	0.9999963641166687	604.8973388671875	175.8544921875	1.0	602.489501953125	176.9064178466797	0.0007552802562713623	3	011
178	487.10546875	364.927001953125	1.0	451.7459411621094	296.1671142578125	0.725562572479248	605.3270263671875	175.32351684570312	1.0	602.888916015625	176.4404754638672	0.0005704760551452637	3	011
179	485.9761962890625	366.45306396484375	1.0	453.1947937011719	306.5013427734375	0.9999364018440247	606.881591796875	176.52145385742188	1.0	473.3622741699219	356.8036193847656	0.0008383691310882568	3	011
180	487.1942443847656	365.3791198730469	1.0	453.0162353515625	309.7582092285156	0.9999991655349731	606.394287109375	176.68528747558594	1.0	472.7489318847656	357.12127685546875	0.0007517039775848389	3	011
181	486.9794616699219	365.4629211425781	1.0	450.4520568847656	311.5177307128906	1.0	606.2515258789062	176.35316467285156	1.0	472.7601623535156	356.18524169921875	0.000659555196762085	3	011
182	486.8934020996094	364.4189758300781	1.0	452.0276184082031	312.3650817871094	1.0	605.15625	175.9777069091797	1.0	602.7679443359375	177.0791015625	0.0006653070449829102	3	011
183	487.652587890625	364.8377380371094	1.0	451.0882263183594	314.12158203125	1.0	607.2379150390625	176.86505126953125	1.0	603.5199584960938	174.7511749267578	0.000470966100692749	3	011
184	489.1051940917969	364.60107421875	1.0	449.4649353027344	315.3542175292969	1.0	606.2922973632812	175.97340393066406	1.0	602.8397827148438	176.670166015625	0.0006263852119445801	3	011
185	488.45953369140625	362.5330810546875	1.0	451.2088928222656	315.0339050292969	1.0	605.7780151367188	176.1300048828125	0.9999999403953552	603.85107421875	174.62249755859375	0.0006298720836639404	3	011
186	495.3541259765625	353.5147705078125	1.0	447.3987121582031	310.79998779296875	0.9999997019767761	605.5385131835938	175.39442443847656	1.0	603.2786254882812	176.37118530273438	0.0005707442760467529	3	011
187	500.7038269042969	343.5224914550781	1.0	420.9963684082031	349.9742431640625	0.9995853900909424	607.2813720703125	176.43341064453125	1.0	603.5462646484375	176.86956787109375	0.0005050301551818848	3	011
188	505.3885498046875	338.31768798828125	1.0	433.1591491699219	329.7537841796875	0.9993155002593994	605.4348754882812	176.88890075683594	1.0	603.1421508789062	177.95352172851562	0.0006165802478790283	3	011
189	554.9312744140625	342.5254211425781	0.9999979734420776	425.68798828125	340.5924987792969	0.9984409213066101	606.9725341796875	176.7449951171875	1.0	603.7979736328125	175.09080505371094	0.00046756863594055176	3	011
190	556.9055786132812	341.1248474121094	1.0	-0.5796122550964355	154.67173767089844	0.00036647915840148926	605.3557739257812	175.86471557617188	1.0	603.2388916015625	176.762939453125	0.0008716285228729248	3	011
191	555.9862060546875	339.77557373046875	0.999984860420227	520.4082641601562	338.8707580566406	0.00023734569549560547	605.3125610351562	176.2674102783203	1.0	603.0077514648438	177.3531494140625	0.0006676018238067627	3	011
192	506.47125244140625	335.2283935546875	1.0	514.4404907226562	331.01190185546875	0.003712385892868042	605.5139770507812	175.9607391357422	0.9999999403953552	531.2060546875	169.11474609375	0.9974570274353027	3	011
193	505.7533874511719	335.6317138671875	1.0	514.5599365234375	330.5447998046875	0.0006478428840637207	605.3677978515625	176.4174346923828	1.0	603.4429321289062	177.24351501464844	0.0010283887386322021	3	011
194	505.8885803222656	334.0617980957031	1.0	506.6347351074219	336.029296875	0.0015979111194610596	606.9329833984375	176.31671142578125	1.0	603.4207763671875	177.28866577148438	0.0005724728107452393	3	011
195	504.64825439453125	331.52496337890625	1.0	1.6976139545440674	90.95525360107422	0.0036423206329345703	605.9383544921875	176.27719116210938	1.0	603.8916015625	177.37168884277344	0.00040605664253234863	3	011
196	506.8524169921875	327.3432312011719	1.0	515.7176513671875	325.318359375	0.001687467098236084	605.2185668945312	176.21783447265625	1.0	603.1007080078125	177.2554473876953	0.0006072819232940674	3	011
197	512.07275390625	317.9101257324219	1.0	518.9522705078125	313.73004150390625	0.000814586877822876	607.1937866210938	176.82269287109375	1.0	603.6224365234375	177.18728637695312	0.0003572702407836914	3	011
198	512.5997314453125	311.75018310546875	1.0	425.27545166015625	360.51953125	0.5501693487167358	605.2007446289062	175.81675720214844	1.0	603.225830078125	176.90586853027344	0.00083884596824646	3	011
199	512.5057983398438	305.7185363769531	1.0	424.36212158203125	363.50726318359375	0.9999192953109741	606.972900390625	176.07391357421875	1.0	532.5065307617188	171.63368225097656	0.005019485950469971	3	011
200	512.4342041015625	303.444091796875	1.0	425.5171203613281	365.17431640625	0.9999602437019348	606.530517578125	176.8285369873047	1.0	603.1840209960938	177.29286193847656	0.0005717873573303223	3	011
201	510.3800048828125	302.1609802246094	1.0	428.1507873535156	369.1140441894531	0.9999997019767761	606.4309692382812	176.5120086669922	1.0	603.1583251953125	177.33717346191406	0.0005675852298736572	3	011
202	509.9603576660156	301.5342102050781	1.0	427.5592346191406	365.9803161621094	0.9999998211860657	605.6221923828125	176.1522674560547	1.0	603.484130859375	177.14894104003906	0.0004164278507232666	3	011
203	511.82342529296875	299.82098388671875	1.0	420.70184326171875	367.0850830078125	1.0	606.5945434570312	176.39990234375	1.0	602.9998779296875	176.93978881835938	0.0005961060523986816	3	011
204	512.2623901367188	297.3677673339844	1.0	416.66448974609375	367.5562744140625	1.0	606.5662231445312	176.48220825195312	1.0	602.7700805664062	177.0210723876953	0.0005142092704772949	3	011
205	511.5807800292969	296.0971984863281	1.0	416.9303894042969	366.21795654296875	0.9999994039535522	604.6959838867188	176.16627502441406	1.0	530.3796997070312	173.22828674316406	0.000693202018737793	3	011
206	509.6745910644531	296.685302734375	1.0	419.5548095703125	362.8404541015625	1.0	604.9751586914062	176.1409149169922	1.0	534.2752685546875	177.24301147460938	0.6774110794067383	3	011
207	509.3266296386719	296.765380859375	1.0	419.2773132324219	363.329345703125	1.0	606.5952758789062	176.7596893310547	1.0	603.1783447265625	177.25523376464844	0.0006442368030548096	3	011
208	506.9195556640625	296.6536865234375	1.0	416.4471130371094	363.5248718261719	1.0	606.482177734375	176.8428955078125	0.9999999403953552	602.9677734375	177.43101501464844	0.0006193816661834717	3	011
209	507.9663391113281	294.06817626953125	1.0	414.0399169921875	363.2755432128906	0.9999999403953552	605.5170288085938	175.63243103027344	1.0	603.1713256835938	176.64756774902344	0.0004655122756958008	3	011
210	511.7607727050781	292.2977600097656	1.0	417.2919921875	352.68194580078125	0.999998152256012	606.587646484375	176.53973388671875	1.0	603.1174926757812	177.00999450683594	0.0009118616580963135	3	011
211	510.7461242675781	290.1705017089844	1.0	417.1848449707031	355.5680847167969	1.0	605.2774047851562	175.997314453125	1.0	603.126220703125	176.994873046875	0.000550389289855957	3	011
212	509.9601135253906	291.7001647949219	1.0	415.8152770996094	357.2496643066406	0.9999998211860657	605.6834716796875	176.2216796875	1.0	603.6341552734375	174.86134338378906	0.0005265176296234131	3	011
213	507.94915771484375	293.48388671875	1.0	413.22625732421875	360.9130554199219	0.9443604946136475	607.435546875	176.38754272460938	1.0	603.8236694335938	174.65692138671875	0.0004999935626983643	3	011
214	510.2021789550781	292.593994140625	1.0	415.0952453613281	343.6554870605469	0.8282905220985413	607.0804443359375	176.4132537841797	1.0	411.413330078125	350.6226501464844	0.0005352497100830078	3	011
215	511.0130310058594	291.2880554199219	1.0	415.3753356933594	346.7437744140625	0.9999998807907104	605.040771484375	176.18698120117188	1.0	532.0287475585938	177.6186981201172	0.0005588233470916748	3	011
216	557.161865234375	313.75518798828125	1.0	416.676513671875	352.94073486328125	1.0	605.0176391601562	175.062255859375	1.0	530.7964477539062	178.92303466796875	0.005581557750701904	3	011
217	507.5740661621094	290.0643005371094	0.9999998807907104	419.2381896972656	338.3317565917969	0.9964389801025391	606.056640625	175.893310546875	1.0	534.6502685546875	171.73377990722656	0.0030768513679504395	3	011
218	506.54522705078125	288.3132019042969	0.9991068840026855	418.46002197265625	327.3997802734375	0.9994009733200073	604.7975463867188	176.40472412109375	1.0	602.64794921875	177.32162475585938	0.0005598664283752441	3	011
219	558.07080078125	310.6685791015625	0.9999998807907104	420.2859802246094	335.6557312011719	0.9999982118606567	605.6964111328125	176.5908660888672	0.9999999403953552	603.611572265625	177.37962341308594	0.0005435347557067871	3	011
220	499.3536376953125	296.4999694824219	1.0	409.1824645996094	345.9457092285156	0.38065388798713684	607.3237915039062	176.7295379638672	1.0	603.5654907226562	177.1177520751953	0.0006862878799438477	3	011
221	500.02313232421875	295.71087646484375	1.0	413.2108154296875	322.2146301269531	0.7811172008514404	604.7223510742188	176.40682983398438	1.0	602.5514526367188	177.61300659179688	0.0006309151649475098	3	011
222	497.0908203125	294.8910217285156	1.0	408.8817443847656	318.6407775878906	0.9999998807907104	604.9057006835938	176.38209533691406	1.0	602.725341796875	177.39971923828125	0.0008785128593444824	3	011
223	494.94268798828125	294.65277099609375	1.0	411.1212463378906	325.1470642089844	1.0	604.7091064453125	175.55929565429688	0.9999999403953552	602.4819946289062	176.70957946777344	0.0005969703197479248	3	011
224	491.7474365234375	293.73809814453125	1.0	403.7978515625	326.23382568359375	1.0	605.3050537109375	176.1536102294922	1.0	533.1367797851562	179.8619384765625	0.6259705424308777	3	011
225	490.00787353515625	293.7492980957031	1.0	394.551513671875	330.21875	0.9996490478515625	606.708251953125	176.2809295654297	1.0	603.1212158203125	176.90744018554688	0.0006715357303619385	3	011
226	489.5863037109375	293.12615966796875	1.0	398.86883544921875	320.3568115234375	0.9977507591247559	605.4111328125	176.20001220703125	1.0	603.4334716796875	177.20106506347656	0.0007877945899963379	3	011
227	491.9197692871094	292.1249084472656	1.0	399.03302001953125	323.847900390625	0.9998403787612915	604.7542114257812	176.4112091064453	0.9999999403953552	602.871826171875	177.4025115966797	0.001062542200088501	3	011
228	493.1298828125	289.42620849609375	1.0	394.34002685546875	327.73150634765625	1.0	607.0652465820312	176.5044708251953	1.0	603.4375	176.85787963867188	0.0007333457469940186	3	011
229	495.3131103515625	280.43084716796875	1.0	399.5820007324219	322.32159423828125	0.9727802276611328	604.9268798828125	176.16329956054688	1.0	602.7921752929688	177.1909942626953	0.0005480349063873291	3	011
230	496.84442138671875	271.0821533203125	1.0	409.0946044921875	332.1492614746094	0.9610177278518677	605.1940307617188	175.99441528320312	1.0	603.1056518554688	176.95101928710938	0.0006204843521118164	3	011
231	497.65203857421875	266.1983642578125	1.0	410.3542175292969	339.20562744140625	1.0	605.1046142578125	175.6641387939453	1.0	602.76953125	176.72853088378906	0.0005521476268768311	3	011
232	496.7605285644531	263.05950927734375	1.0	402.23388671875	347.5604248046875	1.0	605.4573364257812	176.03208923339844	1.0	603.3366088867188	177.0921630859375	0.0007534921169281006	3	011
233	495.1107177734375	259.86956787109375	1.0	397.4233703613281	351.3667907714844	1.0	606.9150390625	176.63221740722656	1.0	603.5284423828125	176.71173095703125	0.00033468008041381836	3	011
234	493.7126770019531	259.0069885253906	1.0	397.8195495605469	346.1822509765625	0.9999999403953552	606.9347534179688	176.5905303955078	1.0	396.483154296875	348.95806884765625	0.0006436705589294434	3	011
235	493.90032958984375	258.109130859375	1.0	393.0330505371094	343.88818359375	1.0	606.9829711914062	176.13531494140625	1.0	525.18212890625	182.39047241210938	0.0016920864582061768	3	011
236	495.0547180175781	257.97650146484375	1.0	387.9743347167969	341.43597412109375	1.0	605.2269287109375	176.405517578125	0.9999999403953552	603.2958374023438	177.2386932373047	0.0006721317768096924	3	011
237	496.2610168457031	258.3183898925781	1.0	386.8609313964844	336.59478759765625	1.0	606.6895751953125	176.41452026367188	0.9999998807907104	603.3411865234375	177.0110321044922	0.00037422776222229004	3	011
238	497.6002197265625	258.5294494628906	1.0	386.4809265136719	334.33203125	1.0	606.9119262695312	176.26002502441406	0.9999998807907104	603.4030151367188	176.59765625	0.00048407912254333496	3	011
239	502.2125244140625	258.31341552734375	1.0	389.1631164550781	331.6488342285156	0.999997615814209	605.2786865234375	176.30905151367188	0.9999999403953552	603.1336669921875	177.10308837890625	0.0005217790603637695	3	011
240	504.24749755859375	258.1777648925781	1.0	397.4956970214844	327.97698974609375	0.09241676330566406	606.619140625	176.32769775390625	1.0	602.9884643554688	176.9553985595703	0.0005351006984710693	3	011
241	507.2021789550781	256.1481628417969	1.0	403.0119934082031	327.566162109375	0.9999995231628418	606.375244140625	176.27659606933594	0.9999999403953552	603.0812377929688	176.77105712890625	0.000655055046081543	3	011
242	507.5567321777344	254.56488037109375	1.0	407.8102722167969	330.5658264160156	1.0	605.1868286132812	175.85321044921875	1.0	602.9107055664062	176.88189697265625	0.0005427300930023193	3	011
243	505.3880920410156	252.03631591796875	1.0	414.4585876464844	328.57562255859375	1.0	608.0805053710938	176.32688903808594	1.0	604.4140625	174.2086944580078	0.00035578012466430664	3	011
244	503.82611083984375	250.7826385498047	1.0	413.8542175292969	329.9669494628906	1.0	606.7548828125	176.59352111816406	1.0	603.1427001953125	176.89161682128906	0.0006217360496520996	3	011
245	504.6496887207031	252.65684509277344	1.0	419.00567626953125	323.86065673828125	1.0	605.2579345703125	176.2408447265625	0.9999999403953552	603.2907104492188	177.23397827148438	0.0006267130374908447	3	011
246	511.34619140625	253.41085815429688	1.0	426.8551940917969	318.8291931152344	0.2709941267967224	606.3182373046875	176.03314208984375	1.0	602.8557739257812	176.57058715820312	0.0004655122756958008	3	011
247	513.0678100585938	254.38241577148438	1.0	431.0872802734375	317.298583984375	0.04973873496055603	606.8301391601562	176.2813262939453	1.0	603.4334106445312	176.8409423828125	0.000575333833694458	3	011
248	511.47686767578125	256.142822265625	1.0	433.4032287597656	316.6413879394531	0.7187142372131348	606.5241088867188	176.60528564453125	1.0	602.9978637695312	177.032958984375	0.0006513893604278564	3	011
249	511.3165588378906	256.76934814453125	1.0	431.868896484375	315.74249267578125	0.9999837875366211	607.6910400390625	176.8673858642578	1.0	605.792724609375	178.3994903564453	0.00029733777046203613	3	011
250	511.3229675292969	257.3736267089844	1.0	431.98822021484375	320.2401428222656	0.9927090406417847	607.0056762695312	176.31480407714844	1.0	603.2897338867188	176.72523498535156	0.00031706690788269043	3	011
251	514.9154663085938	254.70135498046875	1.0	1.655867576599121	91.59928131103516	0.0010680854320526123	605.0541381835938	175.34483337402344	1.0	602.7739868164062	176.50140380859375	0.0006066858768463135	3	011
252	515.4010009765625	252.21194458007812	1.0	440.8779296875	310.9894104003906	0.000706106424331665	606.89892578125	175.81582641601562	1.0	527.09521484375	182.40457153320312	0.0017327964305877686	3	011
253	516.6207885742188	249.1067657470703	1.0	433.14306640625	322.91375732421875	0.9789444804191589	606.67041015625	176.21926879882812	1.0	528.0732421875	167.93243408203125	0.010816872119903564	3	011
254	518.1756591796875	244.2677459716797	1.0	431.19488525390625	324.8959655761719	0.9999999403953552	607.0913696289062	176.314697265625	1.0	603.6224365234375	176.59689331054688	0.0005897879600524902	3	011
255	517.3111572265625	246.3667449951172	0.9999983310699463	432.7868347167969	327.98248291015625	0.9999994039535522	605.296142578125	176.08200073242188	1.0	603.2861938476562	177.1002197265625	0.0007266104221343994	3	011
256	509.74285888671875	247.64540100097656	1.0	433.16107177734375	326.31488037109375	0.8770236968994141	607.1461181640625	176.06622314453125	1.0	603.880615234375	176.6514129638672	0.0005257725715637207	3	011
257	502.8937683105469	251.3014678955078	1.0	423.6894836425781	334.48779296875	0.40280681848526	605.2173461914062	175.81201171875	0.9999999403953552	524.9381103515625	180.0059356689453	0.0008417963981628418	3	011
258	501.4864196777344	252.572998046875	1.0	419.0306701660156	336.27301025390625	0.965532124042511	605.176513671875	176.1929168701172	1.0	519.0703735351562	194.77020263671875	0.28417080640792847	3	011
259	496.8560485839844	256.4839782714844	1.0	413.678955078125	342.0966491699219	1.0	607.4400024414062	176.9765167236328	1.0	603.6392822265625	177.35821533203125	0.0005386173725128174	3	011
260	493.57537841796875	258.8215026855469	1.0	404.4587707519531	348.23626708984375	1.0	607.1460571289062	176.36805725097656	0.9999998807907104	405.2799377441406	349.9504089355469	0.0007124245166778564	3	011
261	490.9217224121094	259.6811828613281	1.0	403.1543884277344	351.5723571777344	0.9999974966049194	605.2784423828125	176.00296020507812	1.0	603.21142578125	176.8992156982422	0.0005262196063995361	3	011
262	489.06207275390625	261.1569519042969	1.0	397.6756591796875	356.2608642578125	0.057276904582977295	606.259765625	176.16680908203125	1.0	604.2235107421875	177.0323486328125	0.000310748815536499	3	011
263	488.5116882324219	261.69134521484375	1.0	399.6932678222656	354.66986083984375	0.9807320237159729	607.3074340820312	176.30322265625	1.0	604.0653076171875	176.9663848876953	0.00045558810234069824	3	011
264	487.93475341796875	263.35693359375	1.0	403.48193359375	352.1034851074219	0.9999990463256836	606.6654052734375	176.18606567382812	1.0	603.22412109375	176.8831329345703	0.00046369433403015137	3	011
265	486.18829345703125	266.8168029785156	1.0	396.6353454589844	353.2126159667969	0.9999999403953552	606.716064453125	175.98846435546875	0.9999999403953552	603.2215576171875	176.7428741455078	0.00031936168670654297	3	011
266	485.2921447753906	267.0712890625	1.0	399.2372131347656	352.1000671386719	0.9999843835830688	605.9447631835938	176.8063201904297	1.0	603.9170532226562	177.50833129882812	0.0005852878093719482	3	011
267	483.52545166015625	268.9394226074219	1.0	394.6408996582031	351.16168212890625	1.0	605.1350708007812	175.68128967285156	1.0	602.9578247070312	176.59329223632812	0.0006320178508758545	3	011
268	480.5375061035156	273.8374328613281	1.0	392.43206787109375	352.2461853027344	1.0	606.5216064453125	176.37103271484375	0.9999998807907104	602.7476806640625	177.00692749023438	0.0003650486469268799	3	011
269	478.5242919921875	281.7366943359375	1.0	385.9335632324219	350.8307189941406	1.0	607.3081665039062	176.2978515625	1.0	603.5233154296875	176.77276611328125	0.0007273554801940918	3	011
270	479.6402587890625	289.767578125	1.0	382.8351135253906	348.5216064453125	0.9999997615814209	605.2538452148438	175.907958984375	1.0	603.1840209960938	176.85977172851562	0.0008038878440856934	3	011
271	480.1324157714844	293.64227294921875	1.0	379.8101806640625	342.33056640625	0.9999988675117493	607.0623779296875	176.62356567382812	1.0	603.6651000976562	177.33389282226562	0.00039526820182800293	3	011
272	478.89337158203125	297.3291931152344	1.0	1.114617109298706	98.59912109375	0.046219974756240845	606.37451171875	176.3097686767578	1.0	602.7367553710938	176.73939514160156	0.000698775053024292	3	011
273	478.303955078125	297.3816833496094	1.0	367.1981506347656	340.9216003417969	1.0	605.4193725585938	176.27577209472656	1.0	603.4915771484375	177.2031707763672	0.000647127628326416	3	011
274	477.86676025390625	299.36285400390625	1.0	368.2857971191406	335.2776794433594	1.0	605.690673828125	176.52761840820312	1.0	517.403564453125	180.46133422851562	0.009362131357192993	3	011
275	476.9391784667969	300.4057922363281	1.0	372.793701171875	332.4541320800781	0.9999968409538269	605.0654907226562	176.41395568847656	1.0	603.1068725585938	177.32574462890625	0.00071677565574646	3	011
276	475.3558349609375	303.16607666015625	1.0	-0.1989593505859375	103.93174743652344	0.0014177262783050537	606.7590942382812	176.47659301757812	1.0	603.5682983398438	176.9098663330078	0.000604093074798584	3	011
277	475.23394775390625	305.1854553222656	1.0	381.0845642089844	320.2606201171875	0.0004343688488006592	606.773193359375	175.94554138183594	1.0	602.99267578125	176.720947265625	0.0004444420337677002	3	011
278	476.9128723144531	304.96112060546875	1.0	392.461669921875	323.9278259277344	0.007191836833953857	606.973388671875	176.86322021484375	1.0	518.635009765625	170.80422973632812	0.0010238289833068848	3	011
279	479.58612060546875	306.4216003417969	1.0	388.652099609375	342.3223571777344	0.0005228221416473389	604.9171142578125	175.6929931640625	1.0	602.9130859375	176.72291564941406	0.0005467236042022705	3	011
280	482.28717041015625	308.0823669433594	1.0	389.264404296875	340.4661560058594	0.986578106880188	607.0650024414062	176.69549560546875	1.0	603.2313842773438	177.16531372070312	0.0007717311382293701	3	011
281	483.42510986328125	307.4244384765625	1.0	389.6746826171875	342.50048828125	0.41500794887542725	605.0762939453125	176.1522979736328	1.0	603.1651611328125	176.86947631835938	0.0012957751750946045	3	011
282	486.7610778808594	304.4210205078125	1.0	395.57427978515625	345.05694580078125	0.9878663420677185	607.4359741210938	177.03271484375	1.0	603.8329467773438	177.39932250976562	0.0006686151027679443	3	011
283	488.75201416015625	302.39764404296875	1.0	401.22833251953125	345.7950744628906	0.27760446071624756	605.421142578125	175.91358947753906	1.0	603.4547729492188	176.8251495361328	0.0006728768348693848	3	011
284	488.0631408691406	300.52655029296875	1.0	402.763671875	352.0340881347656	0.9999377727508545	605.1021118164062	176.02549743652344	1.0	603.2059936523438	177.02517700195312	0.0011611580848693848	3	011
285	487.1103515625	301.0975341796875	1.0	401.13763427734375	356.4269104003906	0.9999999403953552	606.3467407226562	176.636962890625	1.0	603.1866455078125	177.14083862304688	0.0007770955562591553	3	011
286	487.39208984375	303.9062805175781	1.0	398.9331359863281	357.3866882324219	1.0	605.1159057617188	176.01768493652344	1.0	603.1842651367188	176.975341796875	0.0007430016994476318	3	011
287	487.66241455078125	305.13189697265625	1.0	399.2739562988281	358.1524353027344	0.9999992251396179	606.7673950195312	176.38038635253906	1.0	603.2223510742188	176.8487091064453	0.0005451738834381104	3	011
288	487.5299987792969	305.11309814453125	1.0	397.80157470703125	358.262939453125	0.9981059432029724	606.6094360351562	176.11688232421875	1.0	603.1708374023438	176.9049835205078	0.0006287097930908203	3	011
289	488.1003112792969	304.6855773925781	1.0	403.0969543457031	355.98028564453125	0.012759655714035034	607.0882568359375	176.93740844726562	1.0	606.2177124023438	178.52764892578125	0.0007709264755249023	3	011
290	489.7298278808594	304.4063415527344	1.0	403.8303527832031	361.2778625488281	0.02381858229637146	605.11279296875	176.59873962402344	1.0	521.2531127929688	161.60787963867188	0.16559156775474548	3	011
291	491.1449890136719	304.1311340332031	1.0	497.9393005371094	298.56463623046875	0.0033280253410339355	605.3804931640625	176.64541625976562	0.9999999403953552	520.4519653320312	159.743408203125	0.0090465247631073	3	011
292	492.04693603515625	303.71826171875	1.0	391.3515319824219	363.5447692871094	0.004751652479171753	605.3074951171875	176.10963439941406	1.0	603.1707763671875	177.1197052001953	0.0006785094738006592	3	011
293	491.1004638671875	305.34735107421875	1.0	386.3838195800781	365.3411865234375	0.004438430070877075	605.4888305664062	176.05474853515625	1.0	523.5231323242188	160.54635620117188	0.0035792291164398193	3	011
294	491.0093994140625	306.4239196777344	1.0	379.1222229003906	362.8937072753906	0.2252630591392517	604.5797729492188	176.1442108154297	1.0	521.07470703125	159.23699951171875	0.9687479734420776	3	011
295	489.8946228027344	307.01141357421875	1.0	0.732083797454834	99.86846160888672	0.0012049674987792969	606.3768310546875	176.3311309814453	1.0	522.1871337890625	165.96861267089844	0.9964630603790283	3	011
296	489.71588134765625	307.3050537109375	1.0	499.1260070800781	304.46142578125	0.0009461045265197754	605.892822265625	176.47276306152344	1.0	604.0486450195312	177.24156188964844	0.0007398724555969238	3	011
297	492.2554016113281	307.4803466796875	1.0	375.2403259277344	357.7422180175781	0.9898347854614258	606.876708984375	177.15625	1.0	603.4725952148438	177.32252502441406	0.0006442070007324219	3	011
298	497.550048828125	306.5143737792969	1.0	503.38739013671875	300.4007568359375	0.0034028589725494385	607.0230102539062	176.9585418701172	1.0	516.9235229492188	162.7029266357422	0.0006178915500640869	3	011
299	499.10040283203125	306.0068359375	1.0	504.45465087890625	300.3509216308594	0.004413247108459473	605.3162841796875	176.42523193359375	1.0	603.9191284179688	174.79237365722656	0.0003864169120788574	3	011
300	500.9837341308594	306.1610412597656	1.0	505.5223693847656	300.296875	0.0040170252323150635	605.4927978515625	176.21005249023438	1.0	521.7632446289062	160.73300170898438	0.019457310438156128	3	011
301	499.0872802734375	307.4285888671875	1.0	1.5687696933746338	90.62104797363281	0.0013917386531829834	605.1708374023438	176.2150115966797	1.0	520.1593627929688	160.9556884765625	0.9967573285102844	3	011
302	495.3724060058594	311.31689453125	1.0	0.7138488292694092	99.32520294189453	0.0023367106914520264	605.1644287109375	175.89024353027344	1.0	603.035888671875	176.62884521484375	0.0006155967712402344	3	011
303	492.5768737792969	317.3858642578125	1.0	499.51129150390625	312.9482116699219	0.0013614296913146973	606.253173828125	176.24053955078125	1.0	519.2745361328125	163.476806640625	0.7452214956283569	3	011
304	490.462646484375	319.89208984375	1.0	496.7742614746094	320.2807922363281	0.002220064401626587	604.9332885742188	175.92364501953125	1.0	602.7467041015625	176.7815399169922	0.0005412697792053223	3	011
305	489.577392578125	323.4837341308594	1.0	495.85137939453125	323.3605041503906	0.0047310590744018555	606.620361328125	177.15789794921875	1.0	603.0216674804688	177.55543518066406	0.000620424747467041	3	011
306	489.5049133300781	323.4804382324219	1.0	496.88525390625	323.2265930175781	0.0027787983417510986	605.0184326171875	176.2156219482422	1.0	518.5974731445312	162.45948791503906	0.921546459197998	3	011
307	489.9921569824219	322.6521301269531	1.0	496.7288818359375	322.959228515625	0.001340419054031372	605.1287231445312	175.6727752685547	1.0	603.1341552734375	176.64186096191406	0.0005233585834503174	3	011
308	492.4421691894531	323.0694274902344	1.0	498.22088623046875	322.22967529296875	0.005593985319137573	606.5418090820312	176.6184539794922	0.9999998807907104	603.4246215820312	177.00387573242188	0.0007333457469940186	3	011
309	497.3382263183594	322.793212890625	1.0	503.61016845703125	315.36309814453125	0.0028624534606933594	605.0467529296875	176.3131866455078	1.0	520.8569946289062	162.43821716308594	0.5400537252426147	3	011
310	501.05035400390625	322.13775634765625	1.0	505.86102294921875	315.82891845703125	0.0020187199115753174	605.330810546875	176.24212646484375	0.9999999403953552	603.3455200195312	177.10232543945312	0.0007395148277282715	3	011
311	503.6632995605469	320.16070556640625	1.0	514.3482055664062	320.06939697265625	0.004913151264190674	606.6631469726562	176.51339721679688	1.0	519.7867431640625	161.12847900390625	0.21751922369003296	3	011
312	504.97320556640625	319.556396484375	1.0	517.6036987304688	312.8302001953125	0.02067217230796814	604.9613647460938	176.30667114257812	1.0	602.9794921875	177.34120178222656	0.0010962188243865967	3	011
313	507.203125	317.8309631347656	1.0	517.8099975585938	312.5752258300781	0.01722857356071472	606.1510009765625	175.89840698242188	1.0	602.826904296875	176.41009521484375	0.0005587935447692871	3	011
314	510.28759765625	315.7923889160156	1.0	1.2161898612976074	90.40946197509766	0.004386693239212036	607.0488891601562	176.19281005859375	1.0	603.1885986328125	176.7213897705078	0.0005459487438201904	3	011
315	515.5839233398438	311.7955627441406	1.0	526.9583740234375	312.6084289550781	0.002672553062438965	606.8302001953125	176.22869873046875	1.0	603.379638671875	176.73394775390625	0.0007374584674835205	3	011
316	515.619384765625	305.8124084472656	1.0	526.23486328125	298.2675476074219	0.002521693706512451	606.6104736328125	176.9734649658203	1.0	603.2884521484375	177.07948303222656	0.0009528994560241699	3	011
317	508.79071044921875	307.8887023925781	1.0	386.7432861328125	362.0476379394531	0.006958961486816406	607.1420288085938	176.45449829101562	1.0	520.5224609375	165.3052215576172	0.9537410736083984	3	011
318	507.5904846191406	307.729736328125	1.0	515.3975219726562	305.7903137207031	0.0536632239818573	607.4605712890625	177.0280303955078	1.0	604.0481567382812	176.7574920654297	0.0006569623947143555	3	011
319	506.9761962890625	306.83563232421875	1.0	517.4757080078125	299.5668640136719	0.01632019877433777	606.2003784179688	176.630859375	1.0	603.0993041992188	176.89561462402344	0.0008995234966278076	3	011
320	504.4758605957031	307.7660217285156	1.0	523.0634765625	299.7326354980469	0.011915028095245361	605.3297729492188	176.02813720703125	1.0	517.4920043945312	162.51695251464844	0.9636563062667847	3	011
321	504.014892578125	307.349609375	1.0	536.3573608398438	302.4710693359375	0.14173173904418945	606.2072143554688	176.63238525390625	0.9999999403953552	520.5877075195312	162.85438537597656	0.13226118683815002	3	011
322	501.326904296875	310.93878173828125	1.0	539.115478515625	306.2771911621094	0.001247107982635498	604.9461669921875	176.08982849121094	0.9999999403953552	602.9878540039062	177.20025634765625	0.0007062554359436035	3	011
323	501.8470153808594	311.37091064453125	1.0	517.0542602539062	312.25701904296875	0.0018820762634277344	605.215087890625	176.07913208007812	1.0	523.6476440429688	165.85581970214844	0.9756021499633789	3	011
324	501.0987243652344	310.9576110839844	1.0	0.43861937522888184	89.66635131835938	0.00191536545753479	605.1315307617188	175.99493408203125	1.0	521.840576171875	163.24781799316406	0.18280300498008728	3	011
325	493.77545166015625	318.70635986328125	1.0	501.6161193847656	312.9812927246094	0.0008951425552368164	606.4430541992188	176.5391845703125	1.0	521.6478271484375	164.5851287841797	0.9997767210006714	3	011
326	489.1842956542969	323.8327941894531	1.0	498.11358642578125	323.7295837402344	0.0012485086917877197	605.2899780273438	175.7371063232422	1.0	521.0707397460938	164.6536102294922	0.975868821144104	3	011
327	485.30718994140625	330.1596984863281	1.0	493.8464660644531	331.4013671875	0.0003743469715118408	605.021240234375	175.85830688476562	1.0	523.291748046875	162.32940673828125	0.6258738040924072	3	011
328	483.1831359863281	330.8168029785156	1.0	0.8013694286346436	99.48719787597656	0.0003115236759185791	605.4122314453125	175.86834716796875	1.0	520.242919921875	163.35675048828125	0.9999655485153198	3	011
329	482.3792724609375	331.1988220214844	1.0	0.5271224975585938	91.03668975830078	0.002464890480041504	605.206787109375	175.7472686767578	1.0	523.089599609375	161.46282958984375	0.1098652184009552	3	011
330	482.21441650390625	333.0335998535156	1.0	1.0719411373138428	90.45089721679688	0.007871001958847046	606.4663696289062	176.583740234375	1.0	519.1063842773438	166.9730987548828	0.8822126388549805	3	011
331	481.70672607421875	332.78021240234375	1.0	0.5254242420196533	99.54937744140625	0.017596840858459473	605.0471801757812	175.8836212158203	1.0	516.3060913085938	168.09994506835938	0.0016055107116699219	3	011
332	480.88714599609375	332.9544677734375	1.0	485.3188171386719	329.87109375	0.004163086414337158	604.587158203125	175.97373962402344	1.0	520.169189453125	162.6587371826172	0.679431676864624	3	011
333	481.1497497558594	334.0343933105469	1.0	484.1843566894531	330.2099609375	0.004759401082992554	605.2483520507812	175.9282989501953	1.0	603.267822265625	177.10964965820312	0.0007183849811553955	3	011
334	481.724853515625	333.34503173828125	1.0	484.36236572265625	329.87744140625	0.003491014242172241	604.81982421875	175.5341033935547	1.0	520.2904052734375	163.1067352294922	0.005408614873886108	3	011
335	484.33428955078125	333.3312683105469	1.0	0.934830904006958	98.36073303222656	0.011570334434509277	605.304443359375	175.96701049804688	1.0	603.3540649414062	176.92250061035156	0.0006688237190246582	3	011
336	488.6220397949219	334.4476013183594	1.0	498.2115173339844	333.706298828125	0.0018698573112487793	606.5111083984375	177.0977783203125	0.9999999403953552	603.041015625	177.677001953125	0.0007145702838897705	3	011
337	494.0756530761719	335.3728332519531	1.0	1.644153118133545	89.20530700683594	0.0013293325901031494	606.1591186523438	176.07659912109375	1.0	518.31884765625	165.0296173095703	0.1079939603805542	3	011
338	497.19671630859375	336.37982177734375	1.0	501.4710693359375	338.9339294433594	0.00044476985931396484	605.2962036132812	176.12876892089844	1.0	603.4478759765625	176.89988708496094	0.0008609592914581299	3	011
339	500.8252258300781	336.2591552734375	1.0	505.7167053222656	330.3906555175781	0.000444948673248291	606.244384765625	176.01617431640625	1.0	603.054443359375	176.4465789794922	0.00042006373405456543	3	011
340	502.9058532714844	336.24981689453125	1.0	0.6258430480957031	99.62528228759766	0.0026165246963500977	606.8212280273438	177.2381591796875	1.0	603.3934936523438	177.59182739257812	0.0007339715957641602	3	011
341	503.3256530761719	333.7720947265625	1.0	516.203857421875	333.41107177734375	0.0029810965061187744	605.3555908203125	176.57754516601562	0.9999998807907104	523.05029296875	147.55239868164062	0.0017054080963134766	3	011
342	501.5029602050781	325.99114990234375	1.0	516.6969604492188	328.4169921875	0.0013610422611236572	606.3489990234375	176.5574951171875	1.0	517.464111328125	165.1962432861328	0.09130591154098511	3	011
343	501.98046875	316.09405517578125	1.0	517.112060546875	315.7827453613281	0.0026997625827789307	606.9136962890625	176.73095703125	1.0	517.788818359375	162.5047607421875	0.011911749839782715	3	011
344	504.3081970214844	313.8016052246094	1.0	515.2896728515625	313.6133117675781	0.009225934743881226	605.05859375	175.72157287597656	1.0	519.8016967773438	154.7857208251953	0.9968874454498291	3	011
345	506.8475646972656	311.3974304199219	1.0	516.9083862304688	307.5162353515625	0.011372745037078857	605.2147827148438	176.04286193847656	1.0	520.7639770507812	152.67872619628906	0.0097886323928833	3	011
346	509.59442138671875	306.3374328613281	1.0	518.3509521484375	299.98675537109375	0.006701916456222534	605.4725341796875	175.82659912109375	0.9999999403953552	516.121826171875	295.7584228515625	0.0012485086917877197	3	011
347	510.768310546875	303.24749755859375	1.0	517.3223266601562	298.7509460449219	0.008098304271697998	605.0427856445312	175.72796630859375	1.0	518.5419311523438	157.88572692871094	0.0010634958744049072	3	011
348	513.2135620117188	300.39129638671875	1.0	518.3711547851562	296.9727783203125	0.0013695955276489258	605.0275268554688	176.5323944091797	1.0	602.8458251953125	177.5794677734375	0.0009480714797973633	3	011
349	515.9033203125	296.2723388671875	1.0	524.4602661132812	297.0244445800781	0.0017828047275543213	604.9503784179688	176.2600555419922	0.9999998807907104	517.20166015625	156.61570739746094	0.004113525152206421	3	011
350	515.8272705078125	292.6239013671875	1.0	524.2396850585938	291.60870361328125	0.00267830491065979	606.6875	176.69918823242188	1.0	603.3109741210938	177.16722106933594	0.0005798935890197754	3	011
351	514.6521606445312	286.2057189941406	1.0	523.5479125976562	285.5843200683594	0.0007479190826416016	606.7073974609375	176.65921020507812	1.0	603.181396484375	177.09414672851562	0.0006943941116333008	3	011
352	510.2293701171875	282.32135009765625	1.0	517.7720947265625	279.6214294433594	0.00037854909896850586	606.51416015625	176.51177978515625	1.0	602.92333984375	177.01467895507812	0.0005014538764953613	3	011
353	506.3618469238281	280.1234436035156	1.0	516.322998046875	278.2994079589844	0.0007944107055664062	605.267333984375	176.3438720703125	1.0	603.269287109375	177.1204833984375	0.0006531476974487305	3	011
354	501.791015625	278.58355712890625	1.0	433.1217041015625	369.3388366699219	0.002680152654647827	605.0635986328125	176.34600830078125	0.9999999403953552	603.0314331054688	177.11065673828125	0.0008516609668731689	3	011
355	499.9084777832031	278.2595520019531	1.0	525.82177734375	276.0954895019531	0.007894039154052734	605.1644897460938	176.0045928955078	1.0	603.058837890625	176.7738037109375	0.0005653798580169678	3	011
356	498.1747741699219	278.8474426269531	1.0	525.9961547851562	275.4562683105469	0.001852661371231079	605.4735717773438	176.40203857421875	0.9999999403953552	603.4744262695312	177.2692108154297	0.00043776631355285645	3	011
357	494.8140869140625	280.0396728515625	1.0	533.5494384765625	278.8792724609375	0.5678721070289612	605.7115478515625	176.5904541015625	1.0	603.6802978515625	177.30538940429688	0.000538945198059082	3	011
358	493.3463439941406	281.8167724609375	1.0	535.3568725585938	279.8963623046875	0.9277898669242859	607.0968627929688	176.2014923095703	0.9999998807907104	603.7298583984375	176.8388671875	0.0006881654262542725	3	011
359	491.2884216308594	281.4212951660156	1.0	538.9365234375	281.22113037109375	0.3867032825946808	606.6719970703125	176.66151428222656	1.0	603.58837890625	176.4722137451172	0.0007395744323730469	3	011
360	489.55517578125	282.61273193359375	1.0	539.5266723632812	281.870849609375	0.9001842141151428	605.3779907226562	176.28077697753906	1.0	603.297119140625	177.16395568847656	0.0007198452949523926	3	011
361	489.4593811035156	283.3310852050781	1.0	540.8151245117188	282.0626525878906	0.9999781847000122	605.7311401367188	175.80014038085938	1.0	603.7483520507812	176.75802612304688	0.0006830394268035889	3	011
362	489.8232727050781	284.28564453125	1.0	540.3975830078125	282.51031494140625	0.9989358186721802	606.51416015625	176.9617462158203	1.0	603.1063842773438	177.41331481933594	0.000709235668182373	3	011
363	492.5612487792969	284.32403564453125	1.0	398.52008056640625	367.8403015136719	0.9999992847442627	605.2301635742188	176.09454345703125	1.0	529.495849609375	273.3471984863281	0.0026973485946655273	3	011
364	494.43792724609375	283.5707092285156	1.0	397.7998352050781	363.3280029296875	1.0	606.7550048828125	176.63198852539062	1.0	399.56427001953125	364.79241943359375	0.0010264217853546143	3	011
365	495.51788330078125	280.912841796875	1.0	392.2819519042969	367.4128723144531	0.9959408640861511	605.4482421875	176.22120666503906	1.0	603.1692504882812	177.10342407226562	0.0006162822246551514	3	011
366	495.21746826171875	279.2102966308594	1.0	390.2904052734375	366.2734375	0.9999997615814209	606.6205444335938	176.94622802734375	1.0	603.050537109375	177.50497436523438	0.0006929337978363037	3	011
367	495.7353515625	279.9242248535156	1.0	537.9613647460938	277.8571472167969	0.08192452788352966	605.1995239257812	176.3242645263672	1.0	603.0084228515625	177.24942016601562	0.0006217062473297119	3	011
368	496.7087097167969	280.302734375	1.0	537.2405395507812	277.10333251953125	0.0413910448551178	606.769287109375	177.1080780029297	1.0	602.98681640625	177.23092651367188	0.0006967484951019287	3	011
369	496.7583312988281	280.67999267578125	1.0	537.818359375	277.70184326171875	0.0035098493099212646	605.4501953125	176.30767822265625	1.0	603.2255859375	177.26722717285156	0.0005536675453186035	3	011
370	496.3446044921875	281.4516906738281	1.0	0.8500845432281494	90.50094604492188	0.0011942088603973389	604.9342651367188	176.41409301757812	1.0	602.6611938476562	177.25389099121094	0.0009226202964782715	3	011
371	496.9959411621094	281.1872253417969	1.0	388.7353820800781	361.5224609375	0.008419185876846313	605.48291015625	176.06668090820312	1.0	603.4561767578125	176.93614196777344	0.0007841587066650391	3	011
372	496.6127014160156	282.70416259765625	1.0	503.0933532714844	278.83099365234375	0.002672523260116577	605.6779174804688	176.51502990722656	0.9999999403953552	603.6419067382812	177.48814392089844	0.0006468594074249268	3	011
373	497.5594482421875	284.0167236328125	1.0	538.1716918945312	282.48565673828125	0.02811145782470703	604.5935668945312	176.45997619628906	1.0	602.3704223632812	177.65213012695312	0.0007857084274291992	3	011
374	496.5323181152344	284.6039123535156	1.0	504.160400390625	280.1356201171875	0.0015998482704162598	604.976318359375	175.85902404785156	1.0	602.7106323242188	176.8704376220703	0.0008837878704071045	3	011
375	495.5317077636719	285.1148376464844	1.0	383.1036071777344	361.7015686035156	0.16007590293884277	606.4613037109375	176.67880249023438	1.0	603.0152587890625	177.13880920410156	0.0006569921970367432	3	011
376	495.3525390625	286.00946044921875	1.0	0.6255490779876709	90.844482421875	0.003975629806518555	605.5418090820312	176.22244262695312	1.0	603.5233764648438	177.0185546875	0.0008787214756011963	3	011
377	495.38092041015625	286.3553771972656	1.0	539.2445678710938	284.9710388183594	0.007120579481124878	607.196533203125	176.95359802246094	1.0	603.3162841796875	177.23263549804688	0.0007817447185516357	3	011
378	493.3959045410156	287.69580078125	1.0	542.2992553710938	286.7583923339844	0.9994034767150879	606.3282470703125	176.70675659179688	1.0	602.8096923828125	177.5084228515625	0.0005661547183990479	3	011
379	494.1192626953125	289.8340148925781	1.0	1.2761785984039307	91.166259765625	0.0013009309768676758	605.3056640625	176.12252807617188	1.0	603.224365234375	177.06936645507812	0.0006243586540222168	3	011
380	493.4271240234375	289.7789001464844	1.0	0.29787182807922363	99.93524169921875	0.001024395227432251	605.2219848632812	176.31187438964844	1.0	603.2130126953125	177.1316680908203	0.0007803738117218018	3	011
381	492.4524841308594	290.4906005859375	1.0	501.0860290527344	288.6123962402344	0.0009307861328125	606.4239501953125	176.47137451171875	1.0	603.023681640625	176.76023864746094	0.0006297528743743896	3	011
382	492.9996643066406	290.4373474121094	1.0	501.0846862792969	288.74530029296875	0.0011790692806243896	605.0709838867188	176.4815216064453	1.0	602.8704223632812	177.5707244873047	0.0005961358547210693	3	011
383	493.09747314453125	289.27349853515625	1.0	383.2680969238281	358.1054382324219	0.8306735754013062	604.7042846679688	176.097900390625	0.9999999403953552	602.4823608398438	177.07052612304688	0.0005099177360534668	3	011
384	494.9122009277344	285.4329528808594	1.0	380.7536315917969	361.1429138183594	0.1350797712802887	604.9425048828125	176.123779296875	1.0	602.8707275390625	176.96788024902344	0.0016192793846130371	3	011
385	496.19403076171875	283.9411315917969	1.0	537.2826538085938	277.7602233886719	0.001964062452316284	604.8213500976562	176.01708984375	1.0	602.6227416992188	177.01858520507812	0.0007838308811187744	3	011
386	499.5063781738281	282.423828125	1.0	527.27978515625	275.2334289550781	0.15185579657554626	606.1394653320312	176.48423767089844	1.0	602.5808715820312	177.108642578125	0.0006771981716156006	3	011
387	502.1722412109375	283.1921081542969	1.0	525.718994140625	276.0640563964844	0.14127478003501892	606.81787109375	176.1943359375	1.0	602.946533203125	176.80625915527344	0.0005070865154266357	3	011
388	500.9769592285156	283.6340026855469	1.0	527.1192016601562	277.2883605957031	0.06695806980133057	605.140869140625	175.84408569335938	1.0	602.9141235351562	176.88204956054688	0.0005614757537841797	3	011
389	501.5160827636719	284.2950744628906	1.0	525.924072265625	277.48968505859375	0.021205365657806396	606.3383178710938	176.60472106933594	0.9999998807907104	602.474853515625	176.81698608398438	0.0004145205020904541	3	011
390	502.9054260253906	282.6674499511719	1.0	515.5980224609375	282.2730712890625	0.003100275993347168	606.5204467773438	176.9087677001953	1.0	602.966552734375	177.12657165527344	0.0008733570575714111	3	011
391	506.89984130859375	278.4892883300781	1.0	518.5049438476562	280.0854797363281	0.0012302696704864502	605.0304565429688	176.71444702148438	1.0	602.97265625	177.64907836914062	0.0007397830486297607	3	011
392	509.4389953613281	277.3614807128906	1.0	0.8208365440368652	91.52555084228516	0.0007919967174530029	605.0899047851562	176.72244262695312	1.0	603.0787353515625	177.8157196044922	0.0009199082851409912	3	011
393	510.58111572265625	273.98907470703125	1.0	0.8981704711914062	100.17312622070312	0.0009572505950927734	607.406982421875	176.70164489746094	1.0	603.7529296875	174.93077087402344	0.00030541419982910156	3	011
394	512.2951049804688	272.3509521484375	1.0	390.9670715332031	356.78765869140625	0.05116027593612671	606.3358764648438	176.59622192382812	0.9999999403953552	603.0435791015625	176.77813720703125	0.0006136894226074219	3	011
395	512.2435913085938	272.8424377441406	1.0	391.8526916503906	356.5407409667969	0.12694042921066284	604.9738159179688	175.84298706054688	1.0	602.9660034179688	176.620361328125	0.0010288357734680176	3	011
396	512.3021240234375	273.5616760253906	1.0	1.951524019241333	91.42530822753906	0.0041768550872802734	606.1769409179688	177.01393127441406	0.9999999403953552	602.8855590820312	177.34486389160156	0.0006586015224456787	3	011
397	513.9417114257812	276.41668701171875	1.0	394.6786193847656	356.7896423339844	0.9999803304672241	604.349365234375	176.44113159179688	0.9999999403953552	602.3565673828125	177.29434204101562	0.0007011294364929199	3	011
398	512.0521850585938	279.2388000488281	1.0	393.8471374511719	358.49542236328125	0.9999992847442627	607.2084350585938	176.5358428955078	1.0	603.4729614257812	176.9697723388672	0.0007456541061401367	3	011
399	511.74261474609375	281.9834899902344	1.0	1.2798371315002441	90.46249389648438	0.0009512007236480713	605.0239868164062	176.1715545654297	1.0	603.0083618164062	177.14622497558594	0.0006473958492279053	3	011
400	512.3401489257812	282.8160705566406	1.0	402.8489990234375	354.6139831542969	0.0016544163227081299	607.0761108398438	177.1282196044922	1.0	603.6189575195312	177.3337860107422	0.0005339086055755615	3	011
401	511.8520202636719	283.79949951171875	1.0	403.28973388671875	351.86016845703125	0.8644723892211914	605.9790649414062	176.11537170410156	1.0	602.818115234375	176.86370849609375	0.0007024407386779785	3	011
402	512.9143676757812	284.5273132324219	1.0	400.1627197265625	357.2464904785156	0.010076045989990234	604.8607788085938	176.47511291503906	0.9999999403953552	602.7864990234375	177.3813018798828	0.0008487403392791748	3	011
403	512.8357543945312	284.6199035644531	1.0	403.27850341796875	351.84344482421875	0.9485206604003906	606.46728515625	176.33050537109375	0.9999998807907104	602.6483764648438	177.07167053222656	0.0008079707622528076	3	011
404	513.1419067382812	286.66326904296875	1.0	405.9503479003906	353.7425231933594	0.9804291725158691	605.17138671875	176.3469696044922	1.0	602.9419555664062	177.4229736328125	0.0005277097225189209	3	011
405	517.4799194335938	286.6467590332031	1.0	528.228271484375	282.165283203125	0.009202897548675537	605.1769409179688	175.59085083007812	1.0	602.9147338867188	176.60772705078125	0.0007982254028320312	3	011
406	523.4436645507812	287.04541015625	1.0	418.7767639160156	348.4013366699219	0.9247956275939941	606.5971069335938	176.63632202148438	1.0	603.1438598632812	177.06553649902344	0.0005563497543334961	3	011
407	515.5255126953125	287.57489013671875	1.0	418.63031005859375	345.29803466796875	0.999995231628418	604.9406127929688	176.03860473632812	1.0	602.7994995117188	176.90045166015625	0.0005230903625488281	3	011
408	513.7510375976562	286.70794677734375	1.0	418.9136047363281	347.36224365234375	0.9999998807907104	605.0309448242188	176.12127685546875	1.0	513.8641357421875	278.5489501953125	0.0006560385227203369	3	011
409	514.41357421875	286.89013671875	1.0	411.9039001464844	352.87176513671875	0.0021667778491973877	607.0379638671875	177.07435607910156	1.0	603.0259399414062	177.53225708007812	0.0004388093948364258	3	011
410	511.63409423828125	288.25286865234375	1.0	519.3259887695312	282.9691467285156	0.0012373626232147217	605.3757934570312	176.47323608398438	0.9999998807907104	605.1185302734375	178.63633728027344	0.0007095038890838623	3	011
411	507.9546813964844	292.4388122558594	1.0	516.3739624023438	290.9623718261719	0.0016005933284759521	512.7716064453125	297.3122253417969	0.00010758638381958008	513.93603515625	301.8099670410156	0.00014993548393249512	3	011
412	504.4976806640625	295.8303527832031	1.0	0.08779406547546387	151.312255859375	0.0045416951179504395	505.98077392578125	299.5382385253906	0.000326007604598999	512.2617797851562	302.1706237792969	0.0002455413341522217	3	011
413	501.4881896972656	298.6888122558594	1.0	0.058756113052368164	103.7785415649414	0.004306286573410034	512.883056640625	298.8647766113281	0.000251084566116333	489.85418701171875	308.91778564453125	0.00012767314910888672	3	011
414	499.1940612792969	298.4974060058594	1.0	508.3388977050781	299.1903991699219	0.0006804764270782471	496.942626953125	302.6363830566406	0.0001589059829711914	489.3221130371094	307.3824462890625	0.00010916590690612793	3	011
415	496.57464599609375	299.3474426269531	1.0	388.7961120605469	358.8242492675781	0.745552659034729	495.5665588378906	302.73468017578125	0.00019675493240356445	489.92041015625	306.1190185546875	0.0001920461654663086	3	011
416	494.5964660644531	301.9625244140625	1.0	388.4239807128906	357.9407653808594	0.9310683012008667	493.21710205078125	300.97454833984375	9.760260581970215e-5	488.1616516113281	292.8313293457031	0.00019031763076782227	3	011
417	490.82012939453125	303.1293029785156	1.0	386.9138488769531	356.7839050292969	0.9942140579223633	495.5674743652344	302.3040466308594	0.00010499358177185059	486.1484680175781	292.8556823730469	0.00018930435180664062	3	011
418	490.28570556640625	304.3095397949219	1.0	-0.17239665985107422	154.81874084472656	0.0010481178760528564	489.7903137207031	300.8757629394531	0.00010716915130615234	486.3003234863281	293.4792175292969	0.000269472599029541	3	011
419	489.3633117675781	304.25579833984375	1.0	497.14642333984375	298.1280517578125	0.0019321441650390625	495.1911315917969	303.2851867675781	0.0002899467945098877	485.8047790527344	294.6695861816406	0.000271528959274292	3	011
420	488.863525390625	303.7732238769531	1.0	487.0564270019531	296.15380859375	0.0011713504791259766	494.94903564453125	303.19873046875	0.00020548701286315918	485.2250671386719	293.0316162109375	0.0002735555171966553	3	011
421	487.96978759765625	304.8300476074219	1.0	388.3155517578125	347.65936279296875	0.9997668266296387	495.29180908203125	304.4928894042969	0.0002619326114654541	387.6488952636719	343.7038269042969	9.992718696594238e-5	3	011
422	486.7543029785156	306.1463928222656	1.0	387.07855224609375	352.47344970703125	0.2532563805580139	496.1087951660156	306.06512451171875	0.00019755959510803223	486.3725280761719	294.8874206542969	4.9114227294921875e-5	3	011
423	485.8659362792969	305.7685546875	1.0	381.2054748535156	347.9588928222656	0.4784197509288788	496.54058837890625	306.3379211425781	9.825825691223145e-5	485.98797607421875	294.8305358886719	6.973743438720703e-5	3	011
424	487.1523742675781	306.9043884277344	1.0	381.4951171875	346.0193176269531	0.0791354775428772	495.83087158203125	306.8971252441406	0.00018101930618286133	492.0254211425781	304.0403747558594	4.881620407104492e-5	3	011
425	487.70855712890625	307.0706481933594	1.0	0.9210119247436523	155.21592712402344	0.01394510269165039	495.4942932128906	306.5353088378906	0.0002657473087310791	491.735595703125	304.445068359375	6.902217864990234e-5	3	011
426	486.2033386230469	309.6983337402344	1.0	0.8840365409851074	91.53143310546875	0.033746689558029175	495.8132629394531	308.7728271484375	5.856156349182129e-5	487.44073486328125	320.5281982421875	2.9981136322021484e-5	3	011
427	484.9644775390625	313.8563537597656	1.0	383.2720642089844	351.12957763671875	0.9999974966049194	380.6236267089844	348.4564514160156	0.0002073049545288086	376.37945556640625	345.2746887207031	0.00020545721054077148	3	011
428	485.0318603515625	317.04388427734375	1.0	378.8934631347656	347.7564392089844	0.999992847442627	482.29974365234375	321.170654296875	0.0002135932445526123	374.8979187011719	345.0650329589844	0.00015038251876831055	3	011
429	485.275634765625	318.9151916503906	1.0	371.7401123046875	346.30572509765625	0.9999573230743408	645.6575317382812	192.17503356933594	0.00023481249809265137	483.8195495605469	307.9645690917969	0.00011715292930603027	3	011
430	484.517333984375	321.80694580078125	1.0	370.43157958984375	349.64727783203125	0.20886796712875366	646.7261352539062	176.0301513671875	8.234381675720215e-5	470.9700012207031	326.827392578125	3.2007694244384766e-5	3	011
431	484.8740539550781	322.00274658203125	1.0	0.20038962364196777	99.77635192871094	0.017063111066818237	640.6486206054688	205.471435546875	0.00012570619583129883	485.2116394042969	309.936279296875	4.8786401748657227e-5	3	011
432	483.1285705566406	323.9209289550781	1.0	370.9344787597656	342.6567077636719	0.9937059283256531	482.18896484375	325.0926513671875	4.3004751205444336e-5	368.1316833496094	340.7666320800781	4.121661186218262e-5	3	011
433	482.9316101074219	322.5052490234375	1.0	371.57940673828125	347.76910400390625	0.9997360706329346	641.4012451171875	206.36154174804688	0.00011470913887023926	369.7955017089844	341.33233642578125	0.00024452805519104004	3	011
434	482.3148498535156	323.981201171875	1.0	370.84063720703125	348.1600036621094	0.3880295753479004	481.7925109863281	325.11993408203125	2.5659799575805664e-5	469.5589904785156	326.64813232421875	1.683831214904785e-5	3	011
435	482.9439697265625	322.16778564453125	1.0	0.16654634475708008	90.69925689697266	0.0003788769245147705	645.7222290039062	174.07054138183594	4.023313522338867e-5	470.7762145996094	326.4367370605469	2.187490463256836e-5	3	011
436	484.8261413574219	321.0365905761719	1.0	492.8546447753906	325.61480712890625	0.0005807578563690186	497.5436706542969	321.73583984375	7.423758506774902e-5	484.5450744628906	308.9603576660156	0.00012493133544921875	3	011
437	485.5940246582031	318.896728515625	1.0	0.7051839828491211	99.82502746582031	0.012612670660018921	640.7988891601562	206.69065856933594	0.0002784430980682373	483.2041015625	306.6205139160156	5.888938903808594e-5	3	011
438	485.97320556640625	319.2432861328125	1.0	0.341278076171875	92.85932922363281	0.0029154419898986816	496.7109375	319.8017272949219	0.00021705031394958496	483.6395263671875	307.17889404296875	0.00010389089584350586	3	011
439	484.9834899902344	320.12725830078125	1.0	-0.37990283966064453	156.7576904296875	0.0027171969413757324	645.5789184570312	191.90443420410156	9.229779243469238e-5	484.4741516113281	308.4510192871094	6.93202018737793e-5	3	011
440	484.92755126953125	320.7489318847656	1.0	0.7279324531555176	98.71327209472656	0.013002753257751465	640.0167236328125	205.4950408935547	0.00014349818229675293	484.61871337890625	308.67413330078125	6.958842277526855e-5	3	011
441	484.8615417480469	322.58856201171875	1.0	1.4137904644012451	99.20556640625	0.001225501298904419	646.2977294921875	178.5810546875	0.00014722347259521484	485.4916076660156	310.155517578125	3.17692756652832e-5	3	011
442	485.4395446777344	322.0981140136719	1.0	0.04293513298034668	90.7399673461914	0.0010153353214263916	497.60089111328125	321.897216796875	6.160140037536621e-5	485.5213928222656	310.0032043457031	6.321072578430176e-5	3	011
443	487.1563720703125	323.885498046875	1.0	-0.6978344917297363	90.38634490966797	0.001220405101776123	496.0686340332031	322.7244873046875	0.00014793872833251953	639.9493408203125	3.0216519832611084	6.273388862609863e-5	3	011
444	487.6854248046875	324.3081970214844	1.0	1.0274457931518555	90.80194854736328	0.003240644931793213	644.3011474609375	194.2314910888672	0.00027173757553100586	490.509033203125	323.0555419921875	3.7282705307006836e-5	3	011
445	488.1693115234375	325.4342346191406	1.0	497.85015869140625	326.8480529785156	0.0027749836444854736	646.804931640625	179.36146545410156	0.0001456141471862793	639.8914794921875	4.012628555297852	7.30752944946289e-5	3	011
446	487.8814697265625	327.4906311035156	1.0	497.6452941894531	328.42218017578125	0.0032161176204681396	495.27203369140625	325.2874755859375	0.0001322925090789795	640.162841796875	4.941252708435059	7.471442222595215e-5	3	011
447	488.3253173828125	327.44866943359375	1.0	1.0582258701324463	98.45066833496094	0.03422430157661438	647.683837890625	176.08509826660156	0.000183790922164917	-2.012411594390869	102.28948211669922	3.406405448913574e-5	3	011
448	489.0172119140625	329.5763854980469	1.0	0.45455098152160645	100.02040100097656	0.017824292182922363	489.9060974121094	331.9590148925781	0.00012376904487609863	489.1894836425781	336.16680908203125	4.2378902435302734e-5	3	011
449	491.7026672363281	331.95147705078125	1.0	1.2505111694335938	89.03997039794922	0.0021945536136627197	489.82415771484375	335.4891357421875	0.00014123320579528809	494.8185119628906	322.7848815917969	7.107853889465332e-5	3	011
450	495.8766174316406	333.8908996582031	1.0	0.9602785110473633	99.43484497070312	0.0004246532917022705	644.5067749023438	189.90933227539062	8.288025856018066e-5	487.73687744140625	322.4652404785156	0.00010386109352111816	3	011
451	499.96026611328125	332.929931640625	1.0	0.4878113269805908	90.79244995117188	0.020557373762130737	644.9574584960938	194.5687255859375	0.00018778443336486816	489.4780578613281	325.0581359863281	8.541345596313477e-5	3	011
452	505.03387451171875	335.43463134765625	1.0	373.8580017089844	353.70208740234375	1.0	501.1672058105469	338.4176025390625	0.00028324127197265625	371.91729736328125	354.59161376953125	0.00021770596504211426	3	011
453	508.9638671875	335.3464050292969	1.0	375.5908508300781	350.69378662109375	0.99997478723526	502.5056457519531	341.7869873046875	0.00018900632858276367	510.8684997558594	324.3107604980469	0.00024768710136413574	3	011
454	511.193115234375	334.7723388671875	1.0	377.8056640625	349.9234313964844	0.8896723985671997	506.79022216796875	337.1238708496094	0.00016361474990844727	515.0814208984375	325.5815734863281	0.0002633631229400635	3	011
455	512.0564575195312	334.59979248046875	1.0	523.65234375	326.2952575683594	0.000651627779006958	647.4971923828125	178.06556701660156	0.00015777349472045898	515.1980590820312	324.6012268066406	0.0002740025520324707	3	011
456	512.2357788085938	334.7831115722656	1.0	0.8153796195983887	99.27396392822266	0.001417398452758789	513.7784423828125	331.4143981933594	0.00020489096641540527	515.0524291992188	324.8864440917969	0.0005086362361907959	3	011
457	512.5224609375	334.15606689453125	1.0	520.5449829101562	329.0563049316406	0.0006313920021057129	514.3135375976562	330.9424743652344	0.0001919865608215332	514.4144897460938	324.68115234375	0.0004355311393737793	3	011
458	512.2754516601562	335.4460144042969	1.0	0.777634859085083	89.6235122680664	0.000336378812789917	513.948974609375	332.1256408691406	0.00011810660362243652	516.0352783203125	325.4023132324219	0.00019466876983642578	3	011
459	513.1405639648438	334.89068603515625	1.0	-0.22882986068725586	99.9063491821289	0.0013728439807891846	645.6051635742188	191.04196166992188	0.0002873539924621582	515.4129028320312	325.1640930175781	0.00030857324600219727	3	011
460	514.1616821289062	336.04400634765625	1.0	-0.25726747512817383	88.00917053222656	0.0007427334785461426	641.5460815429688	206.7576141357422	0.00024577975273132324	516.498779296875	326.0014343261719	0.0002505481243133545	3	011
461	515.1419067382812	338.17584228515625	1.0	0.4753684997558594	91.67807006835938	0.0013557076454162598	646.9779663085938	176.48057556152344	0.00012472271919250488	519.421142578125	327.80816650390625	9.268522262573242e-5	3	011
462	515.0225830078125	339.5577697753906	1.0	395.57196044921875	360.3603515625	0.40969645977020264	504.7460632324219	346.6319580078125	0.00013843178749084473	519.1693725585938	326.82513427734375	8.338689804077148e-5	3	011
463	519.2581787109375	340.16180419921875	1.0	0.08543944358825684	92.16517639160156	0.005887895822525024	530.228759765625	335.60894775390625	4.8547983169555664e-5	138.04556274414062	3.6057567596435547	8.761882781982422e-5	3	011
464	647.3104248046875	410.8321533203125	0.0007341206073760986	1.239715337753296	88.91893005371094	0.00046187639236450195	645.8406982421875	191.04815673828125	0.00030243396759033203	153.72085571289062	2.383988857269287	2.956390380859375e-5	3	011
465	524.5761108398438	342.3175964355469	0.026322007179260254	0.1601393222808838	91.53569030761719	0.003374546766281128	641.850341796875	205.95643615722656	7.086992263793945e-5	138.0276641845703	4.205303192138672	1.1175870895385742e-5	3	011
466	518.3430786132812	345.72735595703125	1.0	0.06838655471801758	105.58611297607422	0.0038339197635650635	647.4689331054688	302.7111511230469	0.00017905235290527344	518.177734375	352.61187744140625	0.0001823902130126953	3	011
467	516.855224609375	353.1572570800781	0.9993495941162109	418.72509765625	352.2759704589844	0.9999939799308777	645.0205688476562	191.976806640625	9.09268856048584e-5	411.7350769042969	345.9031982421875	4.00543212890625e-5	3	011
468	508.9606628417969	351.2856750488281	0.15548959374427795	1.1731226444244385	98.85285186767578	0.00014024972915649414	646.7844848632812	174.70352172851562	0.00015419721603393555	639.2800903320312	3.8571982383728027	6.99758529663086e-5	3	011
469	500.341064453125	354.5939636230469	0.9994020462036133	404.39532470703125	346.0163879394531	0.0011752843856811523	646.9335327148438	174.6810302734375	0.0001278519630432129	639.3131103515625	4.429668426513672	8.785724639892578e-5	3	011
470	497.6122741699219	357.3125305175781	1.0	1.2063097953796387	153.6268310546875	0.008420884609222412	648.1951293945312	174.8875732421875	5.885958671569824e-5	137.26441955566406	3.727459192276001	2.104043960571289e-5	3	011
471	496.89654541015625	358.8038024902344	1.0	-0.3820948600769043	154.683837890625	0.003187507390975952	645.7564697265625	191.8654327392578	0.00010544061660766602	493.6686096191406	347.98138427734375	2.9534101486206055e-5	3	011
472	496.3761291503906	360.25689697265625	0.9998764395713806	394.65447998046875	339.7115783691406	0.5435467958450317	644.670166015625	191.3920135498047	0.00020772218704223633	640.331787109375	3.7391912937164307	2.1636486053466797e-5	3	011
473	493.03729248046875	362.1885681152344	1.0	392.438720703125	339.3644104003906	0.0012547075748443604	487.4715270996094	361.7669982910156	5.301833152770996e-5	492.1891784667969	352.51727294921875	8.985400199890137e-5	3	011
474	491.1585388183594	362.1423034667969	1.0	390.0456237792969	341.6034240722656	0.9841313362121582	647.4501953125	177.54754638671875	7.37607479095459e-5	491.78564453125	351.65289306640625	0.00020420551300048828	3	011
475	491.7068786621094	363.86273193359375	1.0	390.8281555175781	339.9206237792969	0.16107189655303955	646.88720703125	174.6345977783203	0.0003184080123901367	492.43463134765625	352.6927490234375	0.00019359588623046875	3	011
476	491.5629577636719	364.06500244140625	1.0	388.47113037109375	340.53326416015625	0.9999999403953552	641.8042602539062	206.55703735351562	0.00016486644744873047	486.4570617675781	354.4646911621094	6.702542304992676e-5	3	011
477	490.6497802734375	362.67840576171875	0.9999998807907104	0.8717405796051025	90.44100952148438	0.006331682205200195	647.107177734375	175.48345947265625	9.307265281677246e-5	492.9621276855469	352.51153564453125	6.812810897827148e-5	3	011
478	492.3177795410156	365.360107421875	1.0	0.8766369819641113	90.21198272705078	0.0015043318271636963	644.744873046875	191.8555908203125	0.00019466876983642578	487.05462646484375	355.3873596191406	0.00013849139213562012	3	011
479	493.04412841796875	366.0235900878906	1.0	388.85260009765625	349.0856628417969	0.00790858268737793	644.361572265625	190.70945739746094	0.00030156970024108887	487.5934143066406	355.8119812011719	0.0003986656665802002	3	011
480	494.24212646484375	365.1583557128906	1.0	0.04137897491455078	91.14666748046875	0.0006263554096221924	496.725341796875	362.9582214355469	0.0001398622989654541	493.639892578125	354.9573974609375	0.0002938807010650635	3	011
481	495.3739013671875	366.66265869140625	0.9999999403953552	391.623046875	348.6442565917969	0.9888333678245544	645.544189453125	191.3601837158203	0.00015360116958618164	495.4774169921875	356.2835998535156	0.0002193450927734375	3	011
482	494.50634765625	367.6019592285156	0.9999964237213135	391.0313415527344	342.6937255859375	0.0066471099853515625	647.24560546875	175.62936401367188	9.85264778137207e-5	137.31593322753906	3.6760706901550293	2.3812055587768555e-5	3	011
483	498.1235656738281	368.4447021484375	0.026012003421783447	0.8779411315917969	89.72313690185547	0.00213015079498291	645.8441772460938	172.9378662109375	6.350874900817871e-5	638.6776733398438	2.8477277755737305	3.4928321838378906e-5	3	011
484	494.99798583984375	367.84521484375	1.0	0.9705049991607666	153.69285583496094	0.001402735710144043	640.99853515625	208.1559600830078	5.9038400650024414e-5	496.9253234863281	357.5672607421875	0.00019928812980651855	3	011
485	497.2066345214844	366.9163818359375	1.0	0.5265557765960693	89.94926452636719	0.0013467371463775635	493.80560302734375	363.9530029296875	5.40316104888916e-5	495.65692138671875	357.08380126953125	0.00023174285888671875	3	011
486	495.7959899902344	367.5854797363281	1.0	0.35009169578552246	91.12825012207031	0.00024512410163879395	640.4664306640625	205.8577423095703	0.0001951158046722412	499.78936767578125	357.79150390625	0.00010710954666137695	3	011
487	497.6431579589844	369.7623291015625	1.0	0.7637460231781006	98.5684585571289	0.007701843976974487	641.4688110351562	6.454963684082031	6.008148193359375e-5	501.9447937011719	359.11419677734375	7.605552673339844e-5	3	011
488	497.8920593261719	368.97003173828125	0.9999983310699463	1.217977523803711	91.13455963134766	0.0019647181034088135	644.9754028320312	194.16970825195312	5.042552947998047e-5	638.71337890625	4.766633033752441	4.8041343688964844e-5	3	011
489	499.1624755859375	370.2030944824219	0.9999996423721313	0.04076981544494629	90.81095123291016	0.0005662441253662109	640.8848266601562	206.13360595703125	0.00013697147369384766	171.35643005371094	4.4372992515563965	2.0235776901245117e-5	3	011
490	500.2521667480469	370.02325439453125	0.9532570242881775	370.42730712890625	340.2609558105469	0.43905675411224365	647.8184814453125	176.3020782470703	6.583333015441895e-5	153.6744842529297	3.086702823638916	3.063678741455078e-5	3	011
491	509.59698486328125	373.20648193359375	0.9837551116943359	0.9275963306427002	91.222412109375	0.0020528435707092285	644.8198852539062	191.8941192626953	0.00031298398971557617	153.7838897705078	2.065139055252075	1.609325408935547e-5	3	011
492	513.6656494140625	368.72296142578125	0.9999549388885498	0.03510475158691406	153.9484405517578	0.0005315542221069336	645.6981811523438	173.27093505859375	0.0005019009113311768	138.01214599609375	3.826234817504883	2.3573637008666992e-5	3	011
493	523.2485961914062	358.56988525390625	0.00041162967681884766	0.7302567958831787	91.18758392333984	0.001175999641418457	645.8306884765625	190.88343811035156	0.0001779496669769287	639.7630004882812	2.3033061027526855	2.1159648895263672e-5	3	011
494	522.1131591796875	358.3480529785156	0.9998449087142944	517.0240478515625	357.37774658203125	0.002772688865661621	639.3512573242188	208.18771362304688	0.00011041760444641113	640.4474487304688	3.8013033866882324	1.7911195755004883e-5	3	011
495	519.1253662109375	351.2685241699219	1.0	375.75714111328125	352.2373046875	0.9051772356033325	528.9402465820312	351.0059509277344	0.0005613565444946289	518.3106079101562	341.1110534667969	0.00018391013145446777	3	011
496	516.3771362304688	350.8741760253906	1.0	0.9085276126861572	89.29638671875	0.001034557819366455	645.7188720703125	26.955028533935547	5.412101745605469e-5	637.7393188476562	4.440546989440918	5.8323144912719727e-5	3	011
497	512.4841918945312	350.527587890625	1.0	1.4461724758148193	99.33695983886719	0.012477725744247437	511.8526611328125	347.5584716796875	6.914138793945312e-5	504.89581298828125	341.7619323730469	0.0001679062843322754	3	011
498	511.4092102050781	350.6741943359375	1.0	520.1841430664062	344.4457092285156	0.0008975565433502197	645.1918334960938	192.22149658203125	0.0002828836441040039	504.6243591308594	340.8760986328125	0.00018832087516784668	3	011
499	509.2668762207031	349.9191589355469	1.0	519.4021606445312	343.89617919921875	0.002094566822052002	508.7159729003906	347.4625244140625	7.194280624389648e-5	502.5643005371094	339.7896423339844	0.00016689300537109375	3	011
500	508.76983642578125	349.9400634765625	1.0	518.5895385742188	343.5742492675781	0.001180887222290039	639.924560546875	207.39578247070312	0.00040608644485473633	502.2533264160156	338.70672607421875	0.00011906027793884277	3	011
501	509.9349670410156	347.4879455566406	1.0	521.4962768554688	340.252197265625	0.0020939111709594727	641.311279296875	6.930009841918945	7.417798042297363e-5	639.557373046875	5.276494979858398	0.00011482834815979004	3	011
502	510.3461608886719	344.3096008300781	1.0	520.520263671875	339.6535339355469	0.0020090341567993164	639.1314086914062	207.78575134277344	7.104873657226562e-5	505.4447021484375	352.0091857910156	2.7239322662353516e-5	3	011
503	511.5604553222656	341.3943176269531	1.0	519.2822875976562	338.9134826660156	0.0007087886333465576	505.0592956542969	344.1279296875	0.00013953447341918945	639.8997802734375	4.214498519897461	0.00016310811042785645	3	011
504	511.4405212402344	338.5268859863281	1.0	521.5441284179688	330.5507507324219	0.002190321683883667	504.2140808105469	343.8101501464844	8.270144462585449e-5	639.6925659179688	3.8794491291046143	4.3392181396484375e-5	3	011
505	510.8025817871094	334.0538635253906	1.0	519.68115234375	328.0989990234375	0.002518177032470703	508.8179626464844	334.5249328613281	0.0001494288444519043	514.7626342773438	324.97235107421875	0.00018262863159179688	3	011
506	512.5609741210938	328.114990234375	1.0	0.05112934112548828	91.07653045654297	0.0006466805934906006	508.14422607421875	331.0343017578125	9.742379188537598e-5	507.2908020019531	336.0509033203125	7.647275924682617e-5	3	011
507	512.1541748046875	323.0995788574219	1.0	520.3750610351562	315.278564453125	0.003813832998275757	506.34197998046875	328.40570068359375	0.00011709332466125488	505.79217529296875	312.56512451171875	7.44163990020752e-5	3	011
508	511.3329772949219	321.007568359375	1.0	519.6823120117188	314.26025390625	0.004591107368469238	505.3249206542969	326.49029541015625	8.732080459594727e-5	504.8382568359375	310.97802734375	0.00011557340621948242	3	011
509	509.5804443359375	322.0628662109375	1.0	0.414431095123291	91.2383804321289	0.03284230828285217	509.061279296875	317.9139099121094	8.597970008850098e-5	504.13427734375	311.89776611328125	0.00019845366477966309	3	011
510	509.98529052734375	321.885986328125	1.0	0.8237824440002441	98.51435852050781	0.07993686199188232	505.2324523925781	325.5595397949219	6.893277168273926e-5	504.4599609375	311.7109375	0.00011026859283447266	3	011
511	511.37860107421875	318.01129150390625	1.0	519.22802734375	313.24676513671875	0.007944852113723755	514.4558715820312	315.751953125	9.635090827941895e-5	513.1194458007812	308.9514465332031	0.0002585947513580322	3	011
512	519.2192993164062	308.37255859375	1.0	527.6130981445312	308.57293701171875	0.009112566709518433	530.0924072265625	304.45050048828125	0.0007313787937164307	526.7142333984375	308.42388916015625	0.0002567470073699951	3	011
513	527.0545654296875	299.5798034667969	1.0	531.0556640625	300.9976501464844	0.0013911128044128418	528.9302368164062	300.7239685058594	0.000167161226272583	531.1891479492188	305.26513671875	0.00020229816436767578	3	011
514	526.6148681640625	291.5095520019531	1.0	1.3139939308166504	93.71459197998047	0.006294220685958862	640.2823486328125	207.59120178222656	7.659196853637695e-5	529.6818237304688	301.0039978027344	0.00010943412780761719	3	011
515	520.380126953125	288.1252746582031	1.0	529.2981567382812	288.3153381347656	0.029015421867370605	529.5679321289062	286.3052062988281	0.00021094083786010742	513.1575317382812	279.7484436035156	0.0002537071704864502	3	011
516	511.1310119628906	285.3277282714844	1.0	0.23165416717529297	98.80276489257812	0.005980640649795532	507.72967529296875	286.9541015625	8.490681648254395e-5	513.2116088867188	275.7418212890625	0.0001233816146850586	3	011
517	505.51068115234375	284.41888427734375	1.0	-0.060133934020996094	103.87860870361328	0.003082364797592163	511.0294494628906	282.697265625	0.00018516182899475098	493.3881530761719	280.1240539550781	0.00018066167831420898	3	011
518	501.0268859863281	285.19561767578125	1.0	502.19268798828125	288.0623474121094	0.0006003677845001221	502.5235900878906	284.65399169921875	0.00010675191879272461	491.43975830078125	278.05047607421875	0.00021854043006896973	3	011
519	499.7095642089844	284.1000061035156	1.0	1.0449261665344238	100.29139709472656	0.011715292930603027	639.2078247070312	206.99046325683594	0.0001646876335144043	489.6304931640625	275.9740905761719	0.00019210577011108398	3	011
520	498.22430419921875	283.3642578125	1.0	508.2585144042969	279.6084899902344	0.0006161034107208252	495.7165832519531	285.529296875	0.0001271367073059082	497.28607177734375	273.4839172363281	5.346536636352539e-5	3	011
521	497.3731994628906	281.2252197265625	1.0	0.8713564872741699	98.67516326904297	0.0005736351013183594	494.8583068847656	284.79400634765625	0.00014516711235046387	492.35784912109375	289.5321044921875	0.00010815262794494629	3	011
522	495.04339599609375	280.7491760253906	1.0	500.96649169921875	278.34808349609375	0.0018332600593566895	493.9861145019531	284.0444641113281	0.0004253387451171875	493.2689514160156	288.5437927246094	0.0002041459083557129	3	011
523	493.8769226074219	278.97186279296875	1.0	497.4958190917969	277.5101623535156	0.20681440830230713	493.3187561035156	283.0477294921875	9.521842002868652e-5	493.6943054199219	285.755615234375	4.7713518142700195e-5	3	011
524	493.32489013671875	277.2366638183594	1.0	496.9430847167969	276.3783264160156	0.011033296585083008	496.3429260253906	274.5402526855469	7.733702659606934e-5	154.1510772705078	3.066838264465332	2.5331974029541016e-5	3	011
525	493.22637939453125	277.1950378417969	1.0	499.2186279296875	275.7186279296875	0.000759422779083252	490.0583801269531	279.0491943359375	4.5180320739746094e-5	639.5574340820312	2.9045145511627197	3.674626350402832e-5	3	011
526	493.8997497558594	274.5606689453125	1.0	413.9992370605469	369.4677734375	0.0018388330936431885	640.7464599609375	5.572226524353027	5.206465721130371e-5	639.5831909179688	3.5114126205444336	7.763504981994629e-5	3	011
527	493.27386474609375	269.61224365234375	1.0	498.2663269042969	266.1913757324219	0.16604068875312805	493.10528564453125	270.18853759765625	0.00010040402412414551	487.3150329589844	263.5097351074219	9.125471115112305e-5	3	011
528	492.2952880859375	264.8306579589844	1.0	496.6744079589844	263.0228576660156	0.04467266798019409	491.4733581542969	266.6793212890625	0.0011000633239746094	491.355712890625	271.2239685058594	0.0004030466079711914	3	011
529	490.5099792480469	261.38262939453125	1.0	417.6067810058594	368.9394836425781	0.007125526666641235	494.9679870605469	266.3789367675781	8.156895637512207e-5	639.2715454101562	4.977652072906494	5.0067901611328125e-5	3	011
530	489.9687194824219	256.247314453125	1.0	409.3719482421875	370.76531982421875	0.8482446670532227	490.3221740722656	253.8949432373047	0.00011941790580749512	487.53460693359375	248.42559814453125	0.0002747178077697754	3	011
531	491.4693298339844	253.62306213378906	1.0	418.0397644042969	368.96563720703125	0.9118177890777588	494.8604431152344	253.6295928955078	8.32676887512207e-5	485.73095703125	243.3494110107422	0.00011104345321655273	3	011
532	492.085693359375	252.39404296875	1.0	421.7650451660156	369.5762939453125	0.5605481266975403	495.2477722167969	252.9647674560547	0.00017601251602172852	639.5807495117188	3.6142003536224365	9.98377799987793e-5	3	011
533	491.76568603515625	250.76449584960938	1.0	501.4192810058594	246.1360626220703	0.0017781555652618408	491.8453063964844	252.0094757080078	0.00023448467254638672	490.8509216308594	257.4949951171875	7.346272468566895e-5	3	011
534	491.29180908203125	251.16668701171875	1.0	426.5513610839844	373.3202209472656	0.003752082586288452	491.29351806640625	251.79501342773438	0.00022083520889282227	480.8889465332031	242.79690551757812	8.240342140197754e-5	3	011
535	492.0994567871094	250.4175262451172	1.0	427.4132385253906	369.541748046875	0.9988675117492676	492.1280517578125	251.47525024414062	0.0003045797348022461	491.5454406738281	256.72265625	0.00011998414993286133	3	011
536	495.0037536621094	250.27354431152344	1.0	418.4490051269531	370.7435607910156	0.5152294039726257	493.6803283691406	251.97274780273438	0.00018653273582458496	492.478515625	256.2759094238281	0.00010594725608825684	3	011
537	495.46514892578125	249.74037170410156	1.0	417.9688415527344	364.96868896484375	0.993417501449585	493.9061279296875	251.99285888671875	0.00026279687881469727	492.213623046875	256.6331481933594	0.00013387203216552734	3	011
538	497.3254699707031	248.413818359375	1.0	416.52166748046875	360.7023010253906	0.9999999403953552	644.5830688476562	191.66493225097656	0.00014656782150268555	415.4773254394531	356.8546142578125	0.00018325448036193848	3	011
539	499.36810302734375	244.5619354248047	1.0	417.4988098144531	359.0535583496094	0.9999281167984009	521.22314453125	242.35340881347656	0.0001741945743560791	512.9221801757812	253.91429138183594	0.0001232922077178955	3	011
540	501.4810485839844	243.8136749267578	1.0	413.83392333984375	361.8764343261719	0.7887625098228455	521.72314453125	242.33128356933594	0.00026428699493408203	513.4853515625	194.05230712890625	0.0036812424659729004	3	011
541	502.1205749511719	244.00888061523438	1.0	417.79412841796875	359.2650451660156	0.00315132737159729	531.903076171875	240.43948364257812	0.0005285441875457764	518.8890991210938	230.38955688476562	0.00010940432548522949	3	011
542	501.906494140625	245.04171752929688	1.0	0.41814303398132324	90.0805892944336	0.0014371871948242188	523.4059448242188	242.88438415527344	0.00035369396209716797	519.3160400390625	229.86265563964844	0.00011220574378967285	3	011
543	502.7154846191406	244.02337646484375	1.0	417.86962890625	359.8208923339844	0.9741071462631226	517.612548828125	243.50088500976562	0.000341951847076416	513.0852661132812	254.50930786132812	4.711747169494629e-5	3	011
544	502.4351806640625	245.34457397460938	1.0	415.63189697265625	360.3515930175781	0.0008934736251831055	523.9352416992188	242.81130981445312	0.00025337934494018555	512.5037231445312	254.9493408203125	0.00012311339378356934	3	011
545	502.9626159667969	245.10670471191406	1.0	414.43695068359375	362.9981689453125	0.9999931454658508	518.9677734375	244.6635284423828	0.0003510117530822754	414.0660095214844	365.2378234863281	0.0001423954963684082	3	011
546	501.4054260253906	246.27720642089844	1.0	414.9668884277344	363.3693542480469	0.7861258387565613	523.9495239257812	243.8631134033203	0.00032806396484375	505.6483154296875	199.37916564941406	0.014515519142150879	3	011
547	502.7875671386719	245.35357666015625	1.0	421.7860107421875	358.84033203125	0.9995474815368652	523.2327880859375	243.10043334960938	0.00017431378364562988	512.9933471679688	254.90394592285156	0.00013878941535949707	3	011
