# Supplementary material for: An automated feeding system for the African killifish reveals the impact of diet on lifespan and allows scalable assessment of associative learning
Source: eLife. 2022 Nov 10;11:e69008. doi: 10.7554/eLife.69008 (PMC9788828; doi:10.7554/eLife.69008)
Supplement: Figure 6—source data 2. [file elife-69008-fig6-data2.zip › Training Trajectories/t6_REC019DLC_resnet50_TrainAllTheThingsJun28shuffle1_1030000.csv]

bodyparts_coords	fishhead_x	fishhead_y	fishhead_likelihood	fishtail_x	fishtail_y	fishtail_likelihood	redlight_x	redlight_y	redlight_likelihood	fooddrop_x	fooddrop_y	fooddrop_likelihood	fishnum	recordingnum
0	48.21828842163086	338.58746337890625	1.0	67.16972351074219	312.7603759765625	0.04325604438781738	614.79443359375	202.0587158203125	0.0011444389820098877	28.65928077697754	350.7498474121094	4.410743713378906e-5	6	019
1	50.09272766113281	324.32171630859375	1.0	50.45254135131836	316.5714416503906	0.00011247396469116211	48.945838928222656	313.3920593261719	2.3812055587768555e-5	43.538047790527344	307.6661071777344	0.00023514032363891602	6	019
2	57.81957244873047	292.6287536621094	1.0	104.60552978515625	353.636962890625	0.9999874830245972	614.6043090820312	200.857666015625	0.0004259049892425537	99.02147674560547	356.7154235839844	0.0005054175853729248	6	019
3	64.36695861816406	266.6777038574219	1.0	99.14093017578125	363.9498596191406	0.9999053478240967	102.82950592041016	361.43267822265625	0.000201493501663208	98.58452606201172	358.78106689453125	0.0004502236843109131	6	019
4	72.1929931640625	237.9622344970703	1.0	101.36334228515625	339.1171569824219	1.0	77.21985626220703	240.19949340820312	8.299946784973145e-5	98.395751953125	338.6983947753906	0.00038248300552368164	6	019
5	77.79145812988281	221.31024169921875	0.9999995231628418	98.48836517333984	338.5120849609375	1.0	614.4610595703125	200.52999877929688	0.002388477325439453	96.7752914428711	338.42706298828125	0.000382840633392334	6	019
6	83.07659149169922	220.2460174560547	0.9999953508377075	83.55471801757812	330.8924255371094	1.0	88.41236114501953	221.63986206054688	0.00022009015083312988	83.9742202758789	333.010498046875	0.0009444952011108398	6	019
7	64.95072937011719	282.3636474609375	0.9999994039535522	116.65110778808594	218.09852600097656	0.03139939904212952	107.44388580322266	217.40768432617188	0.0004949867725372314	109.63118743896484	215.47628784179688	0.0003656446933746338	6	019
8	117.84477996826172	200.56724548339844	1.0	62.28465270996094	306.2854919433594	0.9459036588668823	121.5723876953125	203.59170532226562	0.0002708733081817627	120.97713470458984	206.3276824951172	0.00020545721054077148	6	019
9	51.13642501831055	322.4971923828125	1.0	130.8003387451172	184.98841857910156	1.0	614.0322875976562	201.6454620361328	0.00011843442916870117	134.3551788330078	186.13168334960938	0.0002620220184326172	6	019
10	50.29379653930664	332.5729064941406	1.0	129.69677734375	197.74444580078125	1.0	49.01613235473633	334.52996826171875	5.945563316345215e-5	126.01236724853516	204.67938232421875	0.00012347102165222168	6	019
11	53.103172302246094	341.1637878417969	1.0	124.19906616210938	210.03775024414062	1.0	127.96172332763672	210.79454040527344	8.276104927062988e-5	56.964027404785156	350.0241394042969	0.00015023350715637207	6	019
12	55.40987014770508	349.3865966796875	1.0	122.04434204101562	220.65219116210938	1.0	614.3497924804688	201.79066467285156	0.0004469454288482666	52.32551574707031	338.6728820800781	0.00028318166732788086	6	019
13	54.601959228515625	355.515380859375	1.0	116.32025146484375	225.11190795898438	1.0	614.911376953125	200.31617736816406	0.00041371583938598633	124.25495910644531	226.58822631835938	5.1081180572509766e-5	6	019
14	47.93465805053711	368.1957702636719	1.0	128.47830200195312	239.18777465820312	1.0	614.6051025390625	200.3581085205078	0.0010416805744171143	41.807823181152344	356.7353210449219	0.00013265013694763184	6	019
15	43.409141540527344	379.88262939453125	1.0	137.30242919921875	251.604248046875	1.0	41.37079620361328	381.1073303222656	7.066130638122559e-5	142.4130401611328	252.92340087890625	0.000232011079788208	6	019
16	44.172611236572266	390.0361328125	1.0	143.12509155273438	261.8541564941406	1.0	41.14730453491211	390.65863037109375	8.52346420288086e-5	146.85736083984375	265.2903137207031	0.0010039806365966797	6	019
17	45.41387176513672	392.256591796875	1.0	151.20826721191406	267.9158935546875	1.0	154.96987915039062	268.1036682128906	7.238984107971191e-5	151.5516357421875	269.10516357421875	0.0001647472381591797	6	019
18	44.43690872192383	391.86932373046875	0.9999734163284302	158.2291259765625	278.4939880371094	1.0	160.07870483398438	285.59814453125	4.863739013671875e-5	161.04159545898438	284.317138671875	0.0001271069049835205	6	019
19	41.083763122558594	391.5809631347656	0.9954560399055481	156.89389038085938	284.75665283203125	0.9999983310699463	615.07861328125	199.98089599609375	0.0001252293586730957	157.6139678955078	286.82147216796875	0.00012385845184326172	6	019
20	36.39643096923828	389.3131408691406	1.0	149.41004943847656	280.68194580078125	1.0	151.87770080566406	279.3504333496094	5.310773849487305e-5	149.9683837890625	281.8489990234375	7.933378219604492e-5	6	019
21	31.593475341796875	368.5152587890625	1.0	135.59486389160156	285.3771667480469	0.9992719292640686	7.744894981384277	373.51824951171875	9.09566879272461e-5	5.47281551361084	377.71038818359375	0.0006028413772583008	6	019
22	18.992753982543945	368.1898193359375	1.0	124.24246215820312	310.1654968261719	1.0	614.8463134765625	200.9731903076172	0.0170058012008667	0.28571248054504395	360.0478210449219	0.000398784875869751	6	019
23	11.272383689880371	373.2307434082031	1.0	130.2685089111328	315.77850341796875	1.0	132.2607421875	317.687744140625	0.0003071725368499756	131.44515991210938	318.07745361328125	0.0008615553379058838	6	019
24	5.909862041473389	369.79437255859375	0.9990767240524292	101.56521606445312	343.9038391113281	0.05562582612037659	4.51032829284668	354.40740966796875	1.7434358596801758e-5	-1.968630313873291	350.9053649902344	9.02414321899414e-5	6	019
25	1.632575273513794	345.80169677734375	6.67572021484375e-5	3.062873601913452	313.9704284667969	3.606081008911133e-5	614.4434814453125	200.19393920898438	1.868605613708496e-5	2.0977747440338135	2.2666773796081543	1.430511474609375e-6	6	019
26	546.9141845703125	196.44583129882812	7.417798042297363e-5	83.65925598144531	373.8528137207031	0.4092160165309906	546.4464111328125	193.08624267578125	1.0	544.0555419921875	193.30284118652344	0.0007518529891967773	6	019
27	101.76821899414062	363.715576171875	0.0002588927745819092	99.61968994140625	356.8623352050781	1.0	545.9566650390625	191.31088256835938	1.0	543.205322265625	191.6615753173828	0.0006498098373413086	6	019
28	105.22154235839844	347.06646728515625	0.0011319518089294434	106.3765869140625	350.26898193359375	1.0	546.2892456054688	190.84921264648438	1.0	543.5243530273438	191.24478149414062	0.0006615519523620605	6	019
29	107.9192123413086	346.9699401855469	0.0007291734218597412	108.95053100585938	351.095947265625	1.0	545.8094482421875	191.52706909179688	1.0	536.6448974609375	190.13442993164062	0.0007626116275787354	6	019
30	114.31413269042969	358.0945739746094	0.0005298256874084473	110.92671966552734	360.124755859375	1.0	546.0032348632812	191.43026733398438	1.0	544.2020874023438	192.43080139160156	0.00046819448471069336	6	019
31	107.03623962402344	361.6290283203125	0.0001697540283203125	108.481689453125	362.68695068359375	0.9999976754188538	546.5477294921875	191.03907775878906	1.0	544.6567993164062	192.0575408935547	0.00041282176971435547	6	019
32	82.85071563720703	326.109619140625	0.065593421459198	94.68017578125	356.15179443359375	0.12466809153556824	545.9737548828125	191.3543243408203	1.0	542.9878540039062	191.70095825195312	0.0004318058490753174	6	019
33	97.74693298339844	330.6674499511719	0.0015286505222320557	102.01885986328125	326.69683837890625	1.0	546.0131225585938	191.37586975097656	1.0	543.0354614257812	191.86825561523438	0.0004894137382507324	6	019
34	104.57185363769531	323.8465270996094	0.0024162232875823975	108.045654296875	323.64312744140625	1.0	545.5853881835938	190.85557556152344	1.0	544.2213134765625	191.96607971191406	0.0006180405616760254	6	019
35	115.48536682128906	315.0303649902344	0.0003177523612976074	113.4846420288086	319.46820068359375	1.0	546.2520141601562	191.16969299316406	1.0	543.148193359375	191.54843139648438	0.0003784000873565674	6	019
36	117.65261840820312	324.35894775390625	0.0008805990219116211	119.47914123535156	319.2859191894531	1.0	546.490234375	191.10447692871094	1.0	543.58984375	191.44068908691406	0.0004757344722747803	6	019
37	131.1851043701172	312.78424072265625	0.0006517469882965088	126.946044921875	318.7113952636719	1.0	545.7326049804688	191.3667449951172	1.0	127.66426849365234	321.7840270996094	0.0019503235816955566	6	019
38	130.12472534179688	303.2689514160156	0.9799425601959229	132.39578247070312	303.65313720703125	0.9999798536300659	545.6827392578125	190.3665771484375	1.0	542.83544921875	190.977294921875	0.0005143880844116211	6	019
39	9.855652809143066	303.3834228515625	1.0	122.07485961914062	290.789794921875	1.0	545.8145141601562	190.99981689453125	1.0	-0.04943513870239258	285.1375427246094	0.0013743937015533447	6	019
40	19.362951278686523	299.7174377441406	1.0	111.28286743164062	307.31451416015625	1.0	545.9523315429688	191.5714111328125	1.0	2.5625312328338623	285.1969299316406	0.0024890005588531494	6	019
41	23.462249755859375	300.0349426269531	0.9999999403953552	108.41813659667969	318.82305908203125	1.0	546.2374877929688	190.62478637695312	1.0	543.340087890625	190.96908569335938	0.0006083250045776367	6	019
42	26.618112564086914	296.9041748046875	0.9999872446060181	107.5237808227539	334.4648742675781	0.9999995827674866	545.7399291992188	190.8545379638672	1.0	543.0567016601562	188.59239196777344	0.0007314682006835938	6	019
43	32.96368408203125	294.0381164550781	1.0	107.3914566040039	348.4682922363281	0.9999299049377441	545.9473266601562	191.3480224609375	1.0	543.104736328125	191.77989196777344	0.000512927770614624	6	019
44	36.306339263916016	293.2208251953125	1.0	87.69511413574219	354.0184326171875	0.9999998807907104	545.9122314453125	190.96890258789062	1.0	542.8422241210938	191.6182098388672	0.0005377233028411865	6	019
45	39.9761962890625	292.8060302734375	1.0	74.70779418945312	356.52093505859375	0.9954996109008789	546.3236083984375	190.6817169189453	1.0	26.667564392089844	285.16021728515625	0.0003681778907775879	6	019
46	43.440773010253906	290.75994873046875	1.0	542.49560546875	193.41819763183594	0.00021389126777648926	545.1921997070312	191.30360412597656	1.0	542.814208984375	191.91273498535156	0.0012824535369873047	6	019
47	42.72542190551758	289.5286560058594	1.0	77.32546997070312	356.71905517578125	0.024011701345443726	545.9844360351562	191.3780975341797	1.0	543.003173828125	191.8887176513672	0.0006361007690429688	6	019
48	43.84165954589844	289.05535888671875	1.0	543.169921875	193.503662109375	0.00031131505966186523	545.776611328125	191.22152709960938	1.0	542.9849243164062	191.6991424560547	0.0006882548332214355	6	019
49	40.08356857299805	287.2891845703125	0.9996614456176758	543.1968994140625	193.6031951904297	0.0002086162567138672	546.12060546875	191.356689453125	1.0	542.9713134765625	188.842041015625	0.0004457235336303711	6	019
50	39.759361267089844	291.4550476074219	0.9999067187309265	52.03093338012695	345.7542419433594	0.25768423080444336	546.1527099609375	191.00454711914062	1.0	28.167104721069336	286.1971435546875	0.00045800209045410156	6	019
51	41.1717414855957	289.256103515625	1.0	48.3997917175293	351.87286376953125	0.9993038773536682	545.9398193359375	191.0177764892578	1.0	542.900390625	191.5235595703125	0.0006191730499267578	6	019
52	42.998741149902344	288.5299987792969	1.0	42.71499252319336	342.3665466308594	0.43964171409606934	545.9757080078125	191.53204345703125	1.0	543.0811157226562	192.23609924316406	0.0006711483001708984	6	019
53	43.38291931152344	286.9891662597656	1.0	542.7243041992188	193.8295440673828	0.00022739171981811523	545.6526489257812	191.30101013183594	1.0	542.8230590820312	191.9580841064453	0.0007816851139068604	6	019
54	78.22430419921875	351.39373779296875	0.9999995231628418	40.10674285888672	287.1500244140625	0.00020194053649902344	546.33203125	191.14451599121094	1.0	543.5134887695312	191.53245544433594	0.0004760921001434326	6	019
55	40.04555892944336	285.8083190917969	1.0	84.88107299804688	346.1246337890625	0.0011835098266601562	546.0979614257812	191.3214569091797	1.0	77.98710632324219	342.9212951660156	0.0004284083843231201	6	019
56	37.693450927734375	289.2474365234375	1.0	84.11425018310547	346.0461120605469	0.23380857706069946	545.9309692382812	191.45101928710938	1.0	77.89563751220703	343.11407470703125	0.0006285607814788818	6	019
57	58.00122833251953	274.45367431640625	0.9949991106987	81.56123352050781	331.00445556640625	0.9850824475288391	546.18212890625	190.66917419433594	1.0	543.3306274414062	191.15518188476562	0.000507354736328125	6	019
58	80.00399780273438	258.5187683105469	1.0	82.7626953125	257.7808837890625	0.0013400614261627197	546.1824340820312	191.98023986816406	1.0	543.2408447265625	192.3053741455078	0.0005029439926147461	6	019
59	100.658447265625	241.4703369140625	1.0	74.59011840820312	324.4703369140625	0.9999998807907104	546.2896118164062	191.38015747070312	1.0	543.3032836914062	191.7593536376953	0.0006010234355926514	6	019
60	120.70054626464844	231.87835693359375	1.0	57.26335144042969	316.8277282714844	0.9998680353164673	546.0713500976562	191.07643127441406	1.0	543.1202392578125	191.64593505859375	0.0004108250141143799	6	019
61	139.26107788085938	224.86154174804688	1.0	145.1010284423828	225.06253051757812	0.003999441862106323	546.0398559570312	190.97950744628906	1.0	543.0308837890625	191.5591278076172	0.0005040466785430908	6	019
62	154.6151580810547	219.92666625976562	1.0	161.00772094726562	220.4195098876953	0.001591801643371582	546.1317749023438	191.4486846923828	1.0	543.33740234375	191.70849609375	0.000629812479019165	6	019
63	159.63702392578125	220.2198028564453	1.0	87.50086975097656	270.57171630859375	0.9996416568756104	545.852294921875	191.42681884765625	1.0	542.7738037109375	191.80296325683594	0.0004819929599761963	6	019
64	147.59031677246094	282.8037109375	1.0	135.76959228515625	202.54026794433594	0.00047788023948669434	546.1592407226562	190.59298706054688	1.0	543.0548095703125	190.599853515625	0.0008095204830169678	6	019
65	148.8959503173828	298.6784973144531	1.0	142.90414428710938	194.5413360595703	0.7000052332878113	547.060546875	191.04891967773438	1.0	545.2501831054688	191.4333953857422	0.0010058283805847168	6	019
66	149.7216033935547	326.632080078125	1.0	152.84732055664062	323.89019775390625	0.15742212533950806	546.4634399414062	191.60691833496094	1.0	544.9811401367188	192.06692504882812	0.0012337267398834229	6	019
67	148.59246826171875	339.2012939453125	1.0	187.96588134765625	187.60086059570312	1.0	546.7490234375	191.08712768554688	1.0	544.7317504882812	192.14146423339844	0.0005349814891815186	6	019
68	149.68484497070312	351.30047607421875	1.0	193.594970703125	191.40350341796875	1.0	546.2444458007812	191.23410034179688	1.0	543.321044921875	188.5644989013672	0.0003140866756439209	6	019
69	144.78089904785156	360.21173095703125	1.0	196.32894897460938	206.3141326904297	0.9998284578323364	546.4031982421875	191.1884002685547	1.0	544.5305786132812	192.1234893798828	0.0003070533275604248	6	019
70	136.022705078125	379.5987243652344	1.0	180.41603088378906	241.65753173828125	0.9779177904129028	545.9899291992188	190.9610595703125	1.0	543.0320434570312	191.6100311279297	0.000562816858291626	6	019
71	127.4161605834961	391.80010986328125	0.9999895691871643	190.97982788085938	253.91482543945312	1.0	546.14013671875	191.17279052734375	1.0	191.43743896484375	247.38119506835938	0.00036278367042541504	6	019
72	120.5491943359375	381.9609680175781	1.0	207.55889892578125	254.32371520996094	1.0	546.4912719726562	191.4568328857422	1.0	208.81114196777344	248.42169189453125	0.00047960877418518066	6	019
73	118.61642456054688	370.61138916015625	1.0	203.47909545898438	265.2796325683594	1.0	545.8849487304688	191.1242218017578	1.0	544.0597534179688	191.88726806640625	0.0008255839347839355	6	019
74	115.53250122070312	374.4279479980469	1.0	189.35128784179688	313.23095703125	0.9964322447776794	546.2348022460938	191.14207458496094	1.0	543.2582397460938	191.67474365234375	0.0005260705947875977	6	019
75	111.05460357666016	370.2718505859375	1.0	175.76100158691406	332.0668029785156	1.0	546.2994995117188	190.49586486816406	1.0	543.522216796875	190.98133850097656	0.000517427921295166	6	019
76	108.82627868652344	359.8480529785156	1.0	156.34121704101562	320.99627685546875	1.0	545.9310913085938	191.24896240234375	1.0	543.1362915039062	191.63241577148438	0.0005497634410858154	6	019
77	116.97479248046875	341.34991455078125	1.0	123.82950592041016	331.30462646484375	0.0005188584327697754	545.5826416015625	190.83229064941406	1.0	542.8018798828125	191.46487426757812	0.0005832910537719727	6	019
78	113.59772491455078	336.1116943359375	1.0	113.59014129638672	332.2279052734375	0.00037735700607299805	545.8679809570312	191.07247924804688	1.0	543.005615234375	191.5693359375	0.0008340179920196533	6	019
79	546.9259643554688	195.09356689453125	0.0001538097858428955	95.41181182861328	329.29052734375	0.003406226634979248	545.6577758789062	190.91697692871094	1.0	542.557373046875	191.4862060546875	0.0005116164684295654	6	019
80	114.69268035888672	360.7055358886719	1.0	545.904052734375	192.79515075683594	0.00017154216766357422	546.2816772460938	191.146728515625	1.0	544.442138671875	191.86326599121094	0.00040721893310546875	6	019
81	111.96159362792969	358.7116394042969	1.0	546.2852783203125	192.8555145263672	0.0002644956111907959	546.174072265625	191.3201141357422	1.0	543.4899291992188	191.7965087890625	0.0007103979587554932	6	019
82	113.89656066894531	356.36334228515625	1.0	545.83447265625	192.86593627929688	0.00032955408096313477	545.8422241210938	191.47720336914062	1.0	542.8701171875	191.8667449951172	0.0007373392581939697	6	019
83	109.81912994384766	356.1800537109375	1.0	115.65333557128906	358.2892150878906	0.0004037916660308838	545.9302368164062	191.56053161621094	1.0	92.2760009765625	357.13275146484375	0.0006462633609771729	6	019
84	101.33097076416016	345.1688537597656	1.0	135.12132263183594	310.3507995605469	0.9999516010284424	546.1106567382812	191.134765625	1.0	542.8935546875	191.45529174804688	0.0004149973392486572	6	019
85	96.87613677978516	342.0136413574219	1.0	135.40296936035156	330.7081298828125	0.999983549118042	546.2496337890625	191.35348510742188	1.0	543.1007690429688	191.65072631835938	0.0004685819149017334	6	019
86	94.87699127197266	342.9319763183594	1.0	131.05430603027344	324.91253662109375	0.9543616771697998	546.2313232421875	191.3850860595703	1.0	543.305908203125	191.82200622558594	0.0005879700183868408	6	019
87	88.16337585449219	337.71417236328125	1.0	132.0338134765625	311.688232421875	1.0	546.1305541992188	191.06277465820312	1.0	543.1561889648438	191.5470733642578	0.00037804245948791504	6	019
88	86.74531555175781	336.8477783203125	1.0	132.77786254882812	331.8321228027344	0.8760876655578613	545.9972534179688	190.71902465820312	1.0	542.7451782226562	191.3035430908203	0.0004182159900665283	6	019
89	84.434814453125	333.77825927734375	1.0	117.66488647460938	310.1951599121094	0.008022546768188477	546.0369262695312	191.51332092285156	1.0	543.2258911132812	191.99490356445312	0.000777125358581543	6	019
90	82.62271118164062	335.0427551269531	1.0	115.98958587646484	309.9132995605469	1.0	546.0635375976562	191.55584716796875	1.0	543.1801147460938	192.0467529296875	0.00040474534034729004	6	019
91	84.66661071777344	333.1597900390625	0.9906736016273499	112.14785766601562	320.0639953613281	0.3419715166091919	546.0740966796875	191.2926788330078	1.0	542.9281005859375	191.53526306152344	0.0003809034824371338	6	019
92	86.28215026855469	332.13885498046875	0.00022548437118530273	543.0429077148438	192.58937072753906	0.000325620174407959	545.6419067382812	190.57135009765625	1.0	543.5463256835938	188.70362854003906	0.0012064576148986816	6	019
93	89.44023132324219	333.62542724609375	0.9912077784538269	545.8950805664062	192.9751434326172	0.00017252564430236816	545.87548828125	191.2323760986328	1.0	542.8050537109375	191.74778747558594	0.00037488341331481934	6	019
94	95.3611831665039	329.4984436035156	1.0	99.83757019042969	330.12103271484375	0.0014037787914276123	545.4210815429688	191.18035888671875	1.0	542.7468872070312	191.8766326904297	0.0009334981441497803	6	019
95	100.15013122558594	325.10064697265625	1.0	99.470458984375	326.66143798828125	0.0003674328327178955	546.5119018554688	191.52906799316406	1.0	543.6302490234375	189.03549194335938	0.0003311634063720703	6	019
96	105.20783996582031	322.5237731933594	1.0	116.90116119384766	319.5205078125	0.00046634674072265625	545.8011474609375	191.41082763671875	1.0	542.97119140625	192.1820068359375	0.0006065964698791504	6	019
97	112.52506256103516	321.1175842285156	1.0	116.05569458007812	323.97174072265625	0.00019800662994384766	546.2196655273438	191.53604125976562	1.0	543.4259033203125	192.09112548828125	0.0005977153778076172	6	019
98	117.3802719116211	317.2937927246094	0.9817122220993042	543.0368041992188	193.3046875	0.0002295076847076416	545.6971435546875	191.010009765625	1.0	542.7232055664062	191.56866455078125	0.0005656182765960693	6	019
99	125.84895324707031	315.1130065917969	1.0	130.71644592285156	316.69525146484375	0.002080470323562622	546.2141723632812	191.40673828125	1.0	543.1504516601562	191.80384826660156	0.0005231797695159912	6	019
100	126.88228607177734	313.8649597167969	0.9999991655349731	543.1123046875	192.4981689453125	0.00023666024208068848	545.8716430664062	190.32847595214844	1.0	543.0120849609375	187.76185607910156	0.0004414021968841553	6	019
101	128.52084350585938	312.6051330566406	0.9999999403953552	130.22171020507812	259.62322998046875	1.0	545.7378540039062	190.6167755126953	1.0	543.4330444335938	188.26817321777344	0.0007999837398529053	6	019
102	129.96484375	315.2463684082031	1.0	138.98751831054688	261.06964111328125	0.999997615814209	545.3046875	190.95663452148438	1.0	542.3566284179688	191.6086883544922	0.0006855428218841553	6	019
103	132.98324584960938	313.3929138183594	1.0	136.5287628173828	264.3084411621094	0.999919593334198	545.6920166015625	191.1754913330078	1.0	542.9035034179688	191.7315216064453	0.0006011426448822021	6	019
104	134.17462158203125	315.6641845703125	1.0	140.47288513183594	265.097900390625	0.9999999403953552	546.052490234375	191.07492065429688	1.0	544.530029296875	192.01625061035156	0.0007967948913574219	6	019
105	134.7054443359375	313.9873046875	1.0	143.93206787109375	260.98638916015625	0.9997354745864868	545.6758422851562	191.44839477539062	1.0	542.8558959960938	191.9174346923828	0.0008239448070526123	6	019
106	135.34400939941406	319.67962646484375	0.9999958276748657	144.36062622070312	259.58465576171875	1.0	545.9149780273438	191.09454345703125	1.0	543.091796875	188.84254455566406	0.0005781352519989014	6	019
107	138.71446228027344	326.5785827636719	0.9999998807907104	146.99818420410156	264.0966796875	0.9999963641166687	546.1130981445312	191.00718688964844	1.0	543.1846923828125	191.47354125976562	0.0007357001304626465	6	019
108	142.85328674316406	329.83355712890625	1.0	139.25283813476562	259.6550598144531	0.9986903071403503	546.3755493164062	191.9378204345703	1.0	543.3433837890625	192.250244140625	0.00045353174209594727	6	019
109	141.6565704345703	323.4942626953125	1.0	148.93582153320312	246.0099639892578	1.0	546.3580932617188	190.61270141601562	1.0	543.309326171875	191.07127380371094	0.0005001723766326904	6	019
110	138.54901123046875	323.3872375488281	1.0	153.86209106445312	239.3114776611328	1.0	546.1914672851562	191.1432342529297	1.0	542.8887939453125	191.5194091796875	0.00031492114067077637	6	019
111	139.1980743408203	320.76702880859375	1.0	158.5026092529297	242.51116943359375	1.0	546.4735717773438	191.6543731689453	1.0	544.3157958984375	192.16928100585938	0.00026869773864746094	6	019
112	139.75399780273438	320.14605712890625	1.0	147.6649169921875	266.0838623046875	0.974894106388092	545.4793701171875	190.70468139648438	1.0	542.4170532226562	188.29025268554688	0.0005517899990081787	6	019
113	144.66697692871094	329.679443359375	1.0	138.16661071777344	286.64947509765625	0.9997918605804443	546.0449829101562	190.92713928222656	1.0	542.9075927734375	191.43475341796875	0.0005645155906677246	6	019
114	146.7174072265625	332.2869873046875	0.9999997615814209	137.67623901367188	286.3548889160156	0.9996739029884338	546.41259765625	191.74427795410156	1.0	543.2865600585938	192.20297241210938	0.00040289759635925293	6	019
115	152.99644470214844	340.6265563964844	0.03505250811576843	132.24896240234375	292.3375244140625	0.1155322790145874	546.0398559570312	190.72225952148438	1.0	543.0128173828125	191.45065307617188	0.0006973743438720703	6	019
116	160.6933135986328	335.905517578125	1.0	129.98080444335938	297.76092529296875	0.001669466495513916	545.5618286132812	191.35833740234375	1.0	153.6940155029297	325.1479187011719	0.0012171566486358643	6	019
117	165.27975463867188	337.7743835449219	1.0	139.4790496826172	292.643310546875	1.0	545.7920532226562	191.2386016845703	1.0	542.8427124023438	191.7200469970703	0.0006277859210968018	6	019
118	168.8612518310547	340.8136291503906	1.0	546.1621704101562	192.9472198486328	0.00016114115715026855	546.0472412109375	190.9513397216797	1.0	542.86767578125	191.26126098632812	0.0004966557025909424	6	019
119	169.95742797851562	340.7306823730469	1.0	179.70538330078125	343.2618103027344	0.00024187564849853516	545.6173095703125	190.87890625	1.0	542.8338623046875	191.4777374267578	0.0007235705852508545	6	019
120	174.5879364013672	344.3742370605469	1.0	172.1240692138672	350.3000183105469	0.00016564130783081055	546.0498046875	191.08316040039062	1.0	543.097412109375	191.4566650390625	0.0004166066646575928	6	019
121	177.19644165039062	345.32220458984375	1.0	175.13699340820312	349.4444885253906	0.0002409815788269043	545.9215087890625	191.4015350341797	1.0	542.9848022460938	189.3419952392578	0.0004933178424835205	6	019
122	178.54248046875	351.3027648925781	1.0	183.2938232421875	296.74591064453125	1.0	546.025634765625	190.96929931640625	1.0	542.846435546875	191.50636291503906	0.0004558861255645752	6	019
123	180.78057861328125	355.71533203125	1.0	194.70693969726562	315.239990234375	0.9992104768753052	545.9722290039062	190.81231689453125	1.0	543.2733154296875	188.54808044433594	0.0006581544876098633	6	019
124	181.1760711669922	357.6438293457031	1.0	196.1246337890625	310.85589599609375	0.002718627452850342	546.4016723632812	191.1273651123047	1.0	544.3786010742188	191.95358276367188	0.0004073977470397949	6	019
125	181.3985595703125	360.4593200683594	1.0	195.41468811035156	306.6611633300781	1.0	545.7389526367188	190.6409912109375	1.0	543.0521850585938	191.15338134765625	0.0006697475910186768	6	019
126	179.1360321044922	362.88665771484375	1.0	196.34762573242188	313.6465759277344	1.0	546.2310180664062	191.11541748046875	1.0	543.1253662109375	191.6068115234375	0.0005390942096710205	6	019
127	178.6082763671875	365.2281188964844	1.0	198.7822265625	319.7793273925781	0.9921491146087646	546.18603515625	190.1118621826172	1.0	543.255615234375	190.64739990234375	0.00043961405754089355	6	019
128	177.05722045898438	368.4010925292969	1.0	201.94097900390625	315.07147216796875	0.9999983310699463	545.7727661132812	191.50865173339844	1.0	543.0711669921875	189.3861846923828	0.0008622407913208008	6	019
129	173.81015014648438	369.985107421875	1.0	188.63719177246094	312.1477966308594	1.0	546.0986328125	191.2812042236328	1.0	543.2160034179688	191.71376037597656	0.0005792677402496338	6	019
130	171.52655029296875	371.1149597167969	1.0	191.25302124023438	308.4615173339844	1.0	545.8448486328125	190.98475646972656	1.0	543.3223876953125	188.957275390625	0.0007676780223846436	6	019
131	169.88014221191406	367.34844970703125	1.0	190.46762084960938	310.7232666015625	1.0	546.3984375	191.37362670898438	1.0	544.5957641601562	192.16514587402344	0.000367969274520874	6	019
132	166.20071411132812	369.6995544433594	1.0	187.41246032714844	308.216552734375	1.0	545.8750610351562	191.32359313964844	1.0	543.0457763671875	188.90367126464844	0.0005099773406982422	6	019
133	161.70181274414062	376.5810546875	1.0	188.1754150390625	337.0239562988281	0.0013195574283599854	545.8048095703125	191.56314086914062	1.0	543.1985473632812	189.3255615234375	0.0005489885807037354	6	019
134	160.90863037109375	379.3380432128906	1.0	542.8727416992188	193.9654998779297	0.00020751357078552246	545.7669677734375	191.44607543945312	1.0	542.8200073242188	191.9214324951172	0.000593036413192749	6	019
135	160.3751678466797	383.6372375488281	1.0	183.72776794433594	335.08123779296875	0.9118121862411499	545.2398071289062	190.57369995117188	1.0	538.615234375	189.54019165039062	0.0026859939098358154	6	019
136	159.77772521972656	393.5787658691406	1.0	172.01092529296875	331.89605712890625	1.0	545.4442749023438	190.7687225341797	1.0	542.6026611328125	191.5004425048828	0.0006160438060760498	6	019
137	158.689453125	398.599609375	0.9999997615814209	543.8065795898438	193.36912536621094	0.00023996829986572266	546.3472900390625	191.0587615966797	1.0	543.3840942382812	191.50294494628906	0.0004419386386871338	6	019
138	156.07713317871094	383.87091064453125	0.9999966025352478	546.3239135742188	193.05641174316406	0.00026917457580566406	546.3733520507812	191.23538208007812	1.0	543.2514038085938	191.63153076171875	0.0004044771194458008	6	019
139	159.15692138671875	392.4674987792969	0.9999962449073792	165.454345703125	339.159423828125	1.0	546.2861328125	191.29656982421875	1.0	543.2989501953125	191.86141967773438	0.0004667341709136963	6	019
140	155.13856506347656	366.1831970214844	0.9999439716339111	546.017333984375	192.84390258789062	0.00017434358596801758	545.8096923828125	191.19798278808594	1.0	543.0966796875	191.67247009277344	0.0005343258380889893	6	019
141	155.5997314453125	357.0014953613281	1.0	165.570068359375	360.4608459472656	0.0007378458976745605	545.8588256835938	190.686279296875	1.0	543.319580078125	188.32550048828125	0.0005714893341064453	6	019
142	161.98269653320312	350.0845642089844	1.0	169.1515350341797	344.9687805175781	0.0004405975341796875	545.4383544921875	191.13551330566406	1.0	542.521728515625	191.78326416015625	0.0008594691753387451	6	019
143	168.6324462890625	352.75567626953125	0.9999986886978149	542.9550170898438	192.7789306640625	0.000212937593460083	545.74072265625	190.62440490722656	1.0	542.6538696289062	191.05599975585938	0.00047260522842407227	6	019
144	179.06724548339844	344.4093322753906	1.0	138.80210876464844	381.59002685546875	0.9955504536628723	546.2479858398438	191.16795349121094	1.0	543.1702270507812	191.64451599121094	0.00036591291427612305	6	019
145	188.5362548828125	331.15447998046875	1.0	195.0507354736328	326.8023986816406	0.00908854603767395	545.692626953125	191.72756958007812	1.0	543.0362548828125	191.99801635742188	0.0010388195514678955	6	019
146	192.1723175048828	319.90765380859375	1.0	158.90158081054688	374.3296203613281	0.9979022741317749	545.6359252929688	191.3867950439453	1.0	542.7855224609375	191.79409790039062	0.0007105171680450439	6	019
147	196.99285888671875	320.4796142578125	1.0	155.21524047851562	370.29541015625	0.9999516010284424	545.6934814453125	191.69515991210938	1.0	196.8619842529297	312.00360107421875	0.0009483397006988525	6	019
148	201.76123046875	321.44696044921875	1.0	205.18296813964844	316.5289306640625	0.008260250091552734	545.9130249023438	191.88119506835938	1.0	543.1631469726562	192.4439697265625	0.0005392730236053467	6	019
149	209.9428253173828	313.02008056640625	1.0	169.59939575195312	373.87481689453125	0.002558887004852295	545.779541015625	191.47166442871094	1.0	542.8342895507812	192.03160095214844	0.0006464719772338867	6	019
150	222.31182861328125	287.8168029785156	1.0	176.06222534179688	353.9339294433594	0.9852596521377563	545.8919067382812	191.19406127929688	1.0	542.9242553710938	191.76731872558594	0.0006018280982971191	6	019
151	237.536376953125	264.1586608886719	1.0	192.24256896972656	364.8045654296875	0.999943733215332	545.67578125	190.0013885498047	1.0	543.0726928710938	190.74746704101562	0.0006742775440216064	6	019
152	251.61468505859375	248.07635498046875	1.0	199.68783569335938	370.6136779785156	1.0	545.7396240234375	191.0610809326172	1.0	542.7904663085938	191.32550048828125	0.0006555914878845215	6	019
153	265.1142883300781	234.65850830078125	1.0	217.58877563476562	343.73193359375	1.0	545.9833984375	190.8690643310547	1.0	217.7588348388672	347.28753662109375	0.0011568963527679443	6	019
154	279.3268737792969	224.38885498046875	1.0	211.93771362304688	343.0399475097656	1.0	546.176513671875	190.56588745117188	1.0	543.2240600585938	191.1739044189453	0.0005094408988952637	6	019
155	292.9891662597656	215.40367126464844	1.0	226.61752319335938	339.4930419921875	1.0	545.7569580078125	191.03890991210938	1.0	542.45703125	191.58358764648438	0.0005564987659454346	6	019
156	304.70184326171875	206.49032592773438	0.9999992847442627	238.85813903808594	313.1806945800781	0.9999998807907104	546.742919921875	190.63619995117188	1.0	239.6276397705078	321.5630798339844	0.003168761730194092	6	019
157	312.97003173828125	197.4312744140625	1.0	252.44207763671875	310.2860412597656	1.0	545.5983276367188	190.35133361816406	1.0	543.4850463867188	190.61231994628906	0.001078188419342041	6	019
158	320.65582275390625	195.87539672851562	1.0	251.07421875	308.279541015625	1.0	546.1541137695312	190.4560546875	1.0	544.7265014648438	191.7135009765625	0.0014849603176116943	6	019
159	324.9216003417969	194.73684692382812	1.0	257.5091552734375	311.4205322265625	1.0	546.8114624023438	190.7785186767578	1.0	545.0245971679688	191.60377502441406	0.0008105933666229248	6	019
160	327.4081726074219	192.24208068847656	1.0	265.9610290527344	308.69989013671875	1.0	546.5520629882812	190.1472625732422	1.0	545.272705078125	191.6367645263672	0.0006971657276153564	6	019
161	329.34979248046875	190.1527557373047	1.0	268.6490478515625	302.8641662597656	1.0	546.6836547851562	191.14991760253906	1.0	544.9075927734375	192.02200317382812	0.0007939040660858154	6	019
162	331.3818359375	190.44300842285156	1.0	269.5791015625	301.3291320800781	1.0	546.386474609375	190.9895782470703	1.0	272.8746643066406	300.56884765625	0.0014150738716125488	6	019
163	333.7900085449219	192.3265838623047	1.0	275.8257751464844	304.1015625	1.0	546.7188720703125	190.90399169921875	1.0	544.3964233398438	190.9325714111328	0.0008817017078399658	6	019
164	336.85565185546875	195.0145721435547	1.0	280.5274963378906	307.6548767089844	1.0	546.701171875	190.7628631591797	1.0	544.7738037109375	191.76486206054688	0.0007537901401519775	6	019
165	338.5596618652344	195.71249389648438	1.0	282.8823547363281	308.31927490234375	1.0	546.168701171875	191.05784606933594	1.0	543.83642578125	191.01683044433594	0.001082777976989746	6	019
166	338.78094482421875	195.5333709716797	1.0	283.7785339355469	300.4627380371094	1.0	546.3890991210938	191.20668029785156	1.0	544.111328125	191.07875061035156	0.0013955235481262207	6	019
167	340.2715148925781	193.81851196289062	0.9999998807907104	286.1648864746094	297.3107604980469	1.0	546.4639892578125	190.58546447753906	1.0	543.86767578125	190.86805725097656	0.0008220672607421875	6	019
168	340.7791748046875	193.5590362548828	1.0	286.0870666503906	296.7010803222656	1.0	546.12060546875	190.546630859375	1.0	543.8986206054688	191.0635986328125	0.0013628602027893066	6	019
169	342.287353515625	195.39854431152344	0.9999998807907104	286.3917236328125	296.58026123046875	1.0	546.30712890625	190.47105407714844	1.0	544.7769775390625	191.58517456054688	0.0009495317935943604	6	019
170	341.466064453125	195.4119873046875	1.0	286.90814208984375	295.5172119140625	1.0	547.0328369140625	190.9905242919922	1.0	545.0220947265625	191.89419555664062	0.0008980035781860352	6	019
171	342.7674865722656	194.1768798828125	0.9999998807907104	287.4538269042969	294.69488525390625	1.0	545.8690185546875	190.76431274414062	1.0	543.49072265625	190.65093994140625	0.001627117395401001	6	019
172	342.7382507324219	194.4835662841797	0.9999998807907104	291.6976623535156	289.4705810546875	1.0	545.8409423828125	191.04750061035156	1.0	543.3087158203125	191.0886688232422	0.0015094876289367676	6	019
173	347.2928771972656	197.49484252929688	1.0	306.6640319824219	278.57855224609375	1.0	546.2841186523438	190.42115783691406	1.0	544.5507202148438	191.49217224121094	0.0005464851856231689	6	019
174	344.8905029296875	200.8326416015625	0.9999998807907104	291.1954040527344	277.76409912109375	1.0	546.735595703125	190.9774627685547	1.0	545.0531616210938	191.922119140625	0.0005092024803161621	6	019
175	330.9486083984375	266.6922607421875	1.0	327.3503723144531	270.7206726074219	0.000621497631072998	545.7831420898438	190.18527221679688	1.0	544.4148559570312	191.66050720214844	0.0006909966468811035	6	019
176	325.9057312011719	287.19134521484375	1.0	333.1116027832031	288.2514343261719	0.0011425614356994629	545.9246215820312	190.08299255371094	1.0	544.2391357421875	190.79971313476562	0.0005474388599395752	6	019
177	316.4034729003906	305.6878662109375	0.9999998807907104	370.18475341796875	177.7045440673828	1.0	545.97216796875	191.45376586914062	1.0	543.0945434570312	191.9794158935547	0.0006459057331085205	6	019
178	307.6994323730469	320.1251525878906	1.0	382.5914001464844	177.94879150390625	1.0	545.6123046875	191.61856079101562	1.0	542.8910522460938	192.4741668701172	0.0008664429187774658	6	019
179	306.4770202636719	328.8595886230469	1.0	400.46002197265625	189.53213500976562	1.0	546.072265625	191.78591918945312	1.0	544.3055419921875	192.93885803222656	0.0009412169456481934	6	019
180	306.7408142089844	340.73028564453125	1.0	381.9780578613281	213.34254455566406	1.0	546.3104248046875	191.57542419433594	1.0	544.1094360351562	192.16036987304688	0.00041598081588745117	6	019
181	302.2475280761719	364.96368408203125	1.0	368.84765625	221.36451721191406	1.0	546.07421875	191.84591674804688	1.0	543.13134765625	189.5855712890625	0.0004799365997314453	6	019
182	296.03338623046875	380.5064697265625	1.0	374.27392578125	226.4980010986328	0.9999969005584717	545.59375	190.7420654296875	1.0	543.447265625	191.2459259033203	0.0006715655326843262	6	019
183	285.47906494140625	375.95751953125	1.0	333.8912353515625	244.42190551757812	1.0	546.3392333984375	191.10948181152344	1.0	544.620361328125	191.9733123779297	0.0005207955837249756	6	019
184	275.43804931640625	381.7951354980469	1.0	344.3834228515625	312.5602722167969	0.01358407735824585	546.4111938476562	191.36766052246094	1.0	544.6632690429688	192.07568359375	0.0005169808864593506	6	019
185	267.5130310058594	377.9062194824219	1.0	337.2076416015625	316.0994873046875	1.0	545.9608154296875	191.4846649169922	1.0	542.9100341796875	192.051025390625	0.000511467456817627	6	019
186	258.2987060546875	375.5563659667969	1.0	328.73095703125	338.9602966308594	1.0	545.6049194335938	190.86915588378906	1.0	542.8851928710938	191.6006317138672	0.0008092820644378662	6	019
187	246.4633331298828	369.1568603515625	1.0	324.1776428222656	339.29290771484375	1.0	546.340087890625	191.44677734375	1.0	543.49658203125	191.93943786621094	0.00046196579933166504	6	019
188	243.3147430419922	343.9107971191406	1.0	308.3304748535156	324.52545166015625	1.0	546.3109741210938	190.67652893066406	1.0	544.657958984375	191.653564453125	0.0004623830318450928	6	019
189	234.23812866210938	330.2975769042969	1.0	300.7502746582031	366.1908874511719	0.005113333463668823	546.2882080078125	191.595458984375	1.0	543.4301147460938	191.94290161132812	0.0005944371223449707	6	019
190	225.16964721679688	324.3515625	1.0	287.1011962890625	376.9759216308594	1.0	546.313720703125	191.26336669921875	1.0	543.6119384765625	191.80735778808594	0.0005943179130554199	6	019
191	219.11947631835938	321.6673278808594	1.0	225.4993133544922	316.0870666503906	0.002613931894302368	545.8003540039062	191.7998504638672	1.0	542.852783203125	192.41038513183594	0.0006760060787200928	6	019
192	214.3585205078125	321.4394226074219	1.0	267.7602233886719	338.7060241699219	1.0	545.631591796875	191.42347717285156	1.0	542.784423828125	191.9383544921875	0.0007564425468444824	6	019
193	212.2313232421875	322.2926025390625	1.0	263.60809326171875	330.49212646484375	1.0	546.1990966796875	191.08238220214844	1.0	262.6120910644531	333.49725341796875	0.001107722520828247	6	019
194	208.7100372314453	315.63690185546875	0.13433638215065002	258.30096435546875	327.29498291015625	1.0	546.0726928710938	190.977783203125	1.0	543.4969482421875	188.60609436035156	0.0006456971168518066	6	019
195	250.46543884277344	324.8079528808594	0.18726667761802673	201.95379638671875	316.49053955078125	0.9999675750732422	545.4173583984375	191.46347045898438	1.0	542.7439575195312	191.9917449951172	0.0007747113704681396	6	019
196	231.29800415039062	329.8384094238281	0.639007031917572	203.1995849609375	312.6207580566406	0.988227128982544	545.852294921875	191.56471252441406	1.0	542.9775390625	191.8212432861328	0.0006178617477416992	6	019
197	226.69931030273438	332.3963928222656	0.4125537872314453	203.91534423828125	310.2020568847656	0.9999992847442627	546.17236328125	190.73814392089844	1.0	543.0742797851562	191.52310180664062	0.0005024075508117676	6	019
198	225.2439727783203	336.2941589355469	0.6289419531822205	202.65428161621094	309.53009033203125	0.999606728553772	545.5454711914062	191.2853546142578	1.0	543.5802612304688	189.4639434814453	0.0010655224323272705	6	019
199	224.8147430419922	344.60699462890625	0.9999998211860657	228.8780975341797	298.9132995605469	0.9081878066062927	546.0384521484375	190.752197265625	1.0	543.0077514648438	191.3900604248047	0.0004495382308959961	6	019
200	228.2151336669922	349.5090026855469	0.9999825954437256	221.1052703857422	299.5599060058594	0.9999995827674866	546.2686767578125	191.54986572265625	1.0	544.217529296875	192.33282470703125	0.0005192458629608154	6	019
201	229.0134735107422	342.1953430175781	0.9990659952163696	218.702880859375	298.7477111816406	0.9999974370002747	546.3615112304688	190.89891052246094	1.0	543.2150268554688	191.30909729003906	0.0005031824111938477	6	019
202	229.28140258789062	367.17767333984375	0.48334601521492004	220.95347595214844	297.9318542480469	1.0	545.7993774414062	190.523193359375	1.0	543.036376953125	191.1611328125	0.000709235668182373	6	019
203	227.44329833984375	343.3315124511719	0.9999973773956299	220.10861206054688	298.24005126953125	1.0	545.489990234375	191.21363830566406	1.0	537.88037109375	189.58694458007812	0.0009631812572479248	6	019
204	227.11773681640625	343.80328369140625	0.999994695186615	220.38189697265625	298.04296875	0.9999998807907104	546.1729125976562	191.12245178222656	1.0	543.3170166015625	191.46900939941406	0.0005216598510742188	6	019
205	228.40206909179688	343.7068176269531	0.9999999403953552	219.47520446777344	296.7123107910156	1.0	546.3887329101562	191.012451171875	1.0	543.5537109375	191.61968994140625	0.0003775656223297119	6	019
206	227.67137145996094	342.45245361328125	0.9999998807907104	221.45127868652344	296.9290466308594	0.9999991655349731	546.2019653320312	191.82199096679688	1.0	543.0361328125	192.2141571044922	0.00039643049240112305	6	019
207	228.59091186523438	344.0476989746094	0.9999998807907104	222.02359008789062	298.9187316894531	0.9999746084213257	546.5975341796875	191.1458740234375	1.0	544.44677734375	191.97793579101562	0.0003293156623840332	6	019
208	226.70042419433594	343.1345520019531	1.0	235.55104064941406	298.7295837402344	0.999732255935669	546.2879638671875	191.0619354248047	1.0	543.4846801757812	191.5653076171875	0.0006681084632873535	6	019
209	225.46363830566406	347.0296630859375	1.0	244.08103942871094	295.9180908203125	0.9999945163726807	545.6578369140625	191.4696502685547	1.0	543.0584716796875	192.0322265625	0.0009497404098510742	6	019
210	225.69384765625	347.58172607421875	1.0	232.68231201171875	293.9631652832031	1.0	546.0607299804688	190.57496643066406	1.0	542.8854370117188	190.93824768066406	0.0003960728645324707	6	019
211	223.2816619873047	341.8211975097656	1.0	239.66229248046875	294.4963684082031	1.0	546.1555786132812	191.52186584472656	1.0	543.62548828125	189.43405151367188	0.0005064606666564941	6	019
212	212.85118103027344	332.1025390625	1.0	233.84402465820312	289.5760803222656	0.9925903081893921	546.5299072265625	190.9861602783203	1.0	543.3887329101562	188.5677490234375	0.0004145801067352295	6	019
213	260.2691345214844	305.7037048339844	1.0	208.84527587890625	338.30010986328125	0.24408221244812012	546.1366577148438	190.89598083496094	1.0	543.123046875	191.19776916503906	0.0003910362720489502	6	019
214	270.7462463378906	296.9247131347656	1.0	222.4444122314453	340.4477844238281	1.0	546.083740234375	191.47450256347656	1.0	543.161376953125	192.0301513671875	0.0007324814796447754	6	019
215	280.0425720214844	288.4032897949219	1.0	223.54039001464844	334.21966552734375	1.0	545.87646484375	190.58914184570312	1.0	542.7811889648438	190.99420166015625	0.0004995763301849365	6	019
216	287.7059631347656	283.6748046875	1.0	232.86654663085938	339.64495849609375	1.0	546.1478271484375	191.57745361328125	1.0	543.0648193359375	192.13609313964844	0.00037097930908203125	6	019
217	297.4678649902344	278.3265380859375	1.0	240.57412719726562	340.1900634765625	1.0	545.7681274414062	191.23861694335938	1.0	542.7410278320312	191.834716796875	0.00047278404235839844	6	019
218	303.46429443359375	277.4973449707031	1.0	243.32936096191406	334.56634521484375	1.0	545.7991943359375	191.2372589111328	1.0	542.8908081054688	191.81333923339844	0.0006358921527862549	6	019
219	308.5332946777344	274.06280517578125	1.0	246.42835998535156	324.6443176269531	1.0	546.2379150390625	191.0298614501953	1.0	544.0714721679688	191.83541870117188	0.00046887993812561035	6	019
220	311.9140930175781	272.5386962890625	1.0	253.47964477539062	309.6338806152344	1.0	546.4752807617188	191.32037353515625	1.0	529.36572265625	289.1370849609375	0.001220017671585083	6	019
221	310.7882080078125	272.3080749511719	1.0	255.27317810058594	306.9580078125	1.0	545.9668579101562	191.25323486328125	1.0	543.329833984375	191.92637634277344	0.0007711350917816162	6	019
222	311.7171325683594	273.33599853515625	1.0	262.8671875	299.5721130371094	1.0	545.5247802734375	191.1401824951172	1.0	528.3795776367188	288.496826171875	0.0015166401863098145	6	019
223	312.078125	275.93011474609375	1.0	262.3822937011719	297.4283752441406	1.0	546.2007446289062	191.06674194335938	1.0	529.9943237304688	288.0961608886719	0.00128251314163208	6	019
224	313.0424499511719	278.19024658203125	1.0	265.0384216308594	293.2129821777344	1.0	546.3480224609375	191.56512451171875	1.0	530.4029541015625	287.6009521484375	0.0009613931179046631	6	019
225	312.979736328125	276.0953063964844	0.9999998807907104	268.16351318359375	291.42352294921875	1.0	546.3587036132812	190.15884399414062	1.0	531.130615234375	287.41033935546875	0.0009139776229858398	6	019
226	313.04443359375	275.72760009765625	1.0	266.0484619140625	289.13079833984375	1.0	545.9672241210938	190.81422424316406	1.0	530.0972900390625	286.6476135253906	0.0008228421211242676	6	019
227	313.9284973144531	274.7790832519531	1.0	265.721435546875	287.84527587890625	1.0	545.9901733398438	191.69528198242188	1.0	543.3412475585938	192.18634033203125	0.0006209909915924072	6	019
228	311.935546875	277.51177978515625	1.0	266.7098388671875	288.3403625488281	1.0	546.089599609375	190.90869140625	1.0	528.9642333984375	287.33673095703125	0.005426943302154541	6	019
229	311.84271240234375	275.5705261230469	1.0	275.1640930175781	290.0224609375	1.0	546.0718383789062	191.84634399414062	1.0	543.3673706054688	192.46435546875	0.0006169974803924561	6	019
230	313.177001953125	277.8374938964844	0.9999994039535522	274.6596984863281	290.614990234375	1.0	546.4595947265625	191.20980834960938	1.0	543.4384155273438	191.70462036132812	0.00042253732681274414	6	019
231	308.0046691894531	280.0581970214844	0.9999972581863403	275.8523864746094	291.0538330078125	0.9999998807907104	545.6796875	190.85662841796875	1.0	542.9630126953125	191.65982055664062	0.0005671381950378418	6	019
232	313.9021301269531	276.74896240234375	1.0	272.80426025390625	289.40240478515625	1.0	545.7213745117188	191.42445373535156	1.0	543.199951171875	192.031005859375	0.0009403228759765625	6	019
233	309.4786071777344	282.8758239746094	0.9916183948516846	269.426025390625	294.2893371582031	0.9998635053634644	546.02978515625	191.28533935546875	1.0	543.322998046875	191.87200927734375	0.0006900429725646973	6	019
234	302.2216491699219	285.2310485839844	0.9999845623970032	271.93658447265625	302.0119934082031	0.9999997615814209	547.0020141601562	191.59014892578125	1.0	543.7566528320312	192.14308166503906	0.0002949535846710205	6	019
235	297.5503234863281	330.4536437988281	1.0	300.6475524902344	371.73785400390625	0.004547059535980225	546.8528442382812	191.51220703125	1.0	499.72906494140625	207.6226806640625	0.9082090854644775	6	019
236	287.0086364746094	344.8560485839844	1.0	310.8653259277344	262.72021484375	0.9894877672195435	547.51611328125	191.31907653808594	1.0	500.07415771484375	212.00099182128906	0.7445799112319946	6	019
237	280.52191162109375	350.3923034667969	1.0	308.98590087890625	256.6542053222656	1.0	547.31103515625	192.14434814453125	1.0	503.62725830078125	196.8314666748047	0.605312705039978	6	019
238	272.22650146484375	349.8078918457031	1.0	320.75994873046875	254.7593994140625	1.0	547.3118896484375	191.372802734375	1.0	503.83612060546875	194.53648376464844	0.9989233016967773	6	019
239	264.3382873535156	348.69952392578125	1.0	321.9474182128906	266.6036376953125	1.0	546.8095703125	190.7850799560547	1.0	501.8891296386719	190.31179809570312	0.9999982118606567	6	019
240	253.87026977539062	353.08612060546875	1.0	316.2339782714844	296.4272155761719	1.0	546.4146118164062	191.3109893798828	1.0	504.0172424316406	185.09466552734375	0.999993085861206	6	019
241	246.4735870361328	356.65057373046875	1.0	303.4789123535156	314.2164001464844	1.0	546.4700317382812	190.46144104003906	1.0	503.3106689453125	184.98976135253906	0.9999803304672241	6	019
242	240.7653350830078	358.695068359375	1.0	296.1062316894531	309.5481872558594	1.0	546.677978515625	191.1095733642578	1.0	501.77166748046875	186.2584228515625	0.9651681184768677	6	019
243	235.74485778808594	360.7959899902344	1.0	287.6580810546875	313.7823486328125	1.0	546.2333374023438	191.2439422607422	1.0	503.3321228027344	186.67918395996094	0.9866093993186951	6	019
244	229.74818420410156	362.7239990234375	1.0	270.1805114746094	318.91766357421875	1.0	546.7822265625	190.96502685546875	1.0	498.6818542480469	197.32473754882812	0.9999997615814209	6	019
245	224.26651000976562	365.49285888671875	1.0	268.19024658203125	311.2176818847656	1.0	546.82763671875	191.02072143554688	1.0	497.4130859375	192.53604125976562	0.9997618198394775	6	019
246	219.7834930419922	368.8148498535156	1.0	263.354248046875	315.0907287597656	1.0	546.2772216796875	190.5897674560547	1.0	503.1131591796875	183.79812622070312	0.9999902248382568	6	019
247	216.38397216796875	370.9899597167969	1.0	250.60000610351562	314.5514831542969	1.0	546.9616088867188	191.3931884765625	1.0	499.8231506347656	181.50375366210938	0.36854758858680725	6	019
248	211.5553741455078	373.3599853515625	1.0	241.2027130126953	311.0377197265625	1.0	546.710693359375	190.26718139648438	1.0	504.35302734375	187.73928833007812	0.9999871850013733	6	019
249	203.03221130371094	376.09930419921875	1.0	236.9495849609375	312.9986877441406	0.00032588839530944824	546.7412109375	190.88848876953125	1.0	499.9998474121094	188.25088500976562	0.967788815498352	6	019
250	188.38572692871094	377.4381408691406	1.0	240.1124267578125	312.29302978515625	1.0	546.5703735351562	190.9156951904297	1.0	502.2582092285156	179.84024047851562	0.4652322232723236	6	019
251	174.3831329345703	384.1262512207031	1.0	232.28465270996094	342.9621887207031	1.0	546.5618896484375	190.532958984375	1.0	496.6924743652344	186.54092407226562	0.9384613037109375	6	019
252	162.4749755859375	392.0978088378906	1.0	230.2985076904297	338.8820495605469	1.0	546.3727416992188	190.84461975097656	1.0	505.39788818359375	182.40548706054688	0.9995698928833008	6	019
253	153.69337463378906	398.8700866699219	1.0	231.55128479003906	336.5285339355469	1.0	546.3162841796875	191.1731719970703	1.0	491.4377136230469	194.57595825195312	0.9999854564666748	6	019
254	151.93568420410156	390.97637939453125	1.0	210.5477752685547	353.0962829589844	1.0	546.9301147460938	191.14903259277344	1.0	494.95880126953125	199.1391143798828	0.9999957084655762	6	019
255	149.2456512451172	388.74261474609375	1.0	205.22222900390625	344.5968322753906	1.0	546.6783447265625	191.6544647216797	1.0	492.94989013671875	197.23667907714844	0.9999998211860657	6	019
256	152.63433837890625	380.0675048828125	0.9999996423721313	191.68215942382812	333.213134765625	1.0	546.8571166992188	191.4193115234375	1.0	495.1014709472656	192.64170837402344	0.9990777373313904	6	019
257	166.67477416992188	358.3182067871094	0.9984387159347534	177.1328887939453	343.0531921386719	0.5145401358604431	546.62353515625	190.39329528808594	1.0	493.9324645996094	188.9149932861328	0.9999978542327881	6	019
258	180.1240997314453	340.3434143066406	1.0	183.5548858642578	342.64349365234375	0.00023993849754333496	547.2196655273438	191.26637268066406	1.0	489.4209899902344	203.26295471191406	0.9997251629829407	6	019
259	200.35968017578125	297.52972412109375	1.0	147.5624237060547	390.16094970703125	0.9999994039535522	546.673828125	190.9070587158203	1.0	488.8193359375	200.51605224609375	0.9999595880508423	6	019
260	213.1447296142578	283.7127685546875	1.0	136.61801147460938	395.69189453125	0.9999714493751526	546.61669921875	191.16294860839844	1.0	490.2591552734375	192.41546630859375	0.998916506767273	6	019
261	231.00567626953125	268.6260070800781	1.0	131.484130859375	394.6909484863281	1.0	546.4046020507812	190.98471069335938	1.0	489.11517333984375	189.1422119140625	0.9999978542327881	6	019
262	245.847412109375	260.4537658691406	1.0	140.1520538330078	371.3908386230469	1.0	546.693359375	190.8880615234375	1.0	487.10052490234375	189.42721557617188	0.9999992847442627	6	019
263	265.734619140625	253.42465209960938	1.0	151.90228271484375	360.25244140625	1.0	546.5714111328125	190.9584197998047	1.0	489.41845703125	189.286376953125	0.9999997615814209	6	019
264	284.6764831542969	242.87843322753906	1.0	165.96189880371094	355.8953857421875	1.0	546.9034423828125	191.45675659179688	1.0	488.0592346191406	193.86444091796875	0.9999933242797852	6	019
265	300.8348388671875	232.30307006835938	1.0	177.47669982910156	337.18292236328125	1.0	546.8027954101562	191.22964477539062	1.0	486.02301025390625	191.94223022460938	0.9999994039535522	6	019
266	316.96160888671875	224.03126525878906	1.0	194.63685607910156	323.7916259765625	1.0	546.2127685546875	190.91488647460938	1.0	485.1624450683594	191.4788818359375	0.9999995231628418	6	019
267	326.9250793457031	217.56149291992188	1.0	201.21014404296875	318.6350402832031	1.0	546.3011474609375	190.74835205078125	1.0	481.8652648925781	189.83370971679688	0.9999992847442627	6	019
268	337.2765808105469	212.7728271484375	1.0	216.1981201171875	320.5403747558594	1.0	547.01953125	191.2353057861328	1.0	486.11993408203125	192.31329345703125	0.999966025352478	6	019
269	345.6174621582031	208.75233459472656	1.0	230.5911407470703	316.871337890625	1.0	546.4492797851562	191.53671264648438	1.0	482.6917724609375	188.00146484375	0.999851644039154	6	019
270	352.9541931152344	206.00588989257812	1.0	238.7198486328125	311.4850769042969	1.0	546.35986328125	190.41131591796875	1.0	488.0609436035156	187.2764129638672	0.9999972581863403	6	019
271	359.501953125	204.38587951660156	1.0	244.53118896484375	309.4713134765625	1.0	546.6625366210938	190.9240264892578	1.0	485.84539794921875	188.4496612548828	0.9999105930328369	6	019
272	360.83709716796875	203.14926147460938	1.0	249.65802001953125	310.8595886230469	1.0	546.4440307617188	190.55335998535156	1.0	483.347412109375	187.73587036132812	0.991912841796875	6	019
273	365.38970947265625	204.1604766845703	1.0	253.59825134277344	311.837646484375	1.0	546.9572143554688	191.5654296875	1.0	487.11480712890625	192.27540588378906	0.9902371168136597	6	019
274	367.4971923828125	203.6558074951172	1.0	257.66705322265625	312.031005859375	1.0	546.5031127929688	190.93687438964844	1.0	483.1448059082031	186.0596160888672	0.9999862909317017	6	019
275	372.9690856933594	203.3216552734375	1.0	269.8296813964844	318.5888671875	1.0	546.686279296875	191.01504516601562	1.0	482.2771301269531	184.48907470703125	0.9999909996986389	6	019
276	384.3487548828125	192.9875030517578	1.0	287.2047424316406	305.9404296875	1.0	546.942626953125	190.95704650878906	1.0	544.9942016601562	191.61927795410156	0.0003973245620727539	6	019
277	396.7323303222656	188.2515869140625	1.0	301.87457275390625	295.6124267578125	1.0	547.63427734375	191.92657470703125	1.0	491.0837707519531	192.7176055908203	0.0011843740940093994	6	019
278	407.89263916015625	180.8224334716797	1.0	301.3837890625	293.6887512207031	1.0	547.8344116210938	192.0418701171875	1.0	495.8784484863281	190.1275634765625	0.9977612495422363	6	019
279	415.5692443847656	176.94606018066406	1.0	302.9978942871094	297.1902160644531	1.0	547.4850463867188	191.71653747558594	1.0	496.5341796875	188.5190887451172	0.9924189448356628	6	019
280	420.9654235839844	175.4365234375	1.0	301.5347595214844	298.2784423828125	1.0	547.3888549804688	191.991943359375	1.0	489.8129577636719	186.97988891601562	0.6020476818084717	6	019
281	423.7100524902344	174.4657745361328	1.0	303.46417236328125	301.1458435058594	1.0	547.1385498046875	192.593994140625	1.0	499.2449035644531	191.45420837402344	0.6349270343780518	6	019
282	429.73419189453125	173.78392028808594	1.0	304.18841552734375	301.6766357421875	1.0	547.6441040039062	192.19537353515625	1.0	497.0556640625	194.1991424560547	0.999701976776123	6	019
283	437.50274658203125	172.013427734375	1.0	307.81146240234375	304.862060546875	1.0	547.4006958007812	191.12693786621094	1.0	501.04718017578125	190.50070190429688	0.8084189891815186	6	019
284	444.5562438964844	170.27978515625	1.0	318.9244384765625	299.9309997558594	1.0	547.2590942382812	190.78384399414062	1.0	503.2727355957031	187.7002410888672	0.006637215614318848	6	019
285	454.52008056640625	166.8932647705078	1.0	323.9508056640625	290.9544677734375	1.0	546.7346801757812	190.91297912597656	1.0	545.1176147460938	191.3568572998047	0.0007852911949157715	6	019
286	457.82501220703125	165.41651916503906	1.0	327.2744140625	285.7398376464844	1.0	546.5736694335938	190.95269775390625	1.0	544.7952880859375	191.55276489257812	0.0003928542137145996	6	019
287	463.2992248535156	166.00833129882812	1.0	334.71124267578125	290.21185302734375	1.0	547.0858154296875	190.99920654296875	1.0	545.48388671875	191.52499389648438	0.00040397047996520996	6	019
288	467.99176025390625	166.23963928222656	1.0	333.67193603515625	288.3211669921875	1.0	547.1259155273438	191.70770263671875	1.0	548.482177734375	194.4798126220703	0.0004528462886810303	6	019
289	470.787109375	167.4217987060547	1.0	335.1875	292.51885986328125	1.0	547.0676879882812	191.64173889160156	1.0	545.0086669921875	192.13937377929688	0.000271528959274292	6	019
290	473.3385009765625	167.4521484375	1.0	339.9417419433594	297.3062438964844	1.0	545.9451293945312	191.42074584960938	1.0	544.552978515625	192.074462890625	0.0003688335418701172	6	019
291	475.4053649902344	167.28585815429688	1.0	342.10247802734375	297.9608154296875	1.0	546.0791015625	191.31785583496094	1.0	544.6893920898438	192.19467163085938	0.0003649592399597168	6	019
292	475.9873352050781	168.3617706298828	1.0	350.5566711425781	295.2549133300781	1.0	546.4302368164062	191.6521453857422	1.0	544.9156494140625	192.06494140625	0.0004512369632720947	6	019
293	480.10382080078125	168.96180725097656	1.0	342.3409729003906	286.68707275390625	0.9999947547912598	546.4827270507812	192.7896728515625	1.0	543.5899047851562	193.15708923339844	0.00034034252166748047	6	019
294	484.954345703125	169.19052124023438	1.0	356.12603759765625	302.7880554199219	1.0	546.7223510742188	192.502685546875	1.0	355.6213684082031	297.5635070800781	0.0005083680152893066	6	019
295	489.4971008300781	166.6861114501953	1.0	358.9364929199219	298.6985168457031	1.0	546.4812622070312	192.7928009033203	1.0	545.6749267578125	193.05615234375	0.0003129541873931885	6	019
296	490.50872802734375	168.61245727539062	1.0	363.07525634765625	297.8206787109375	1.0	546.6128540039062	193.05905151367188	1.0	543.96142578125	193.2305145263672	0.00016960501670837402	6	019
297	495.4997253417969	167.41639709472656	1.0	372.01702880859375	303.173095703125	1.0	546.6602783203125	193.140380859375	1.0	371.65234375	298.8542175292969	0.0004572570323944092	6	019
298	496.9194030761719	165.9813232421875	1.0	376.9627380371094	303.58837890625	1.0	546.8212280273438	192.798583984375	1.0	545.3933715820312	192.5567169189453	0.0003419816493988037	6	019
299	494.208740234375	166.09449768066406	1.0	387.5280456542969	304.1347961425781	0.3709002733230591	546.8563232421875	193.0982666015625	1.0	544.5374145507812	192.5995635986328	0.0004025399684906006	6	019
300	492.54278564453125	176.4237060546875	0.9998906254768372	491.6230773925781	177.47325134277344	0.48857003450393677	543.7175903320312	193.1650848388672	1.0	542.9601440429688	194.9521942138672	0.00047275424003601074	6	019
301	509.47674560546875	174.667724609375	0.0018526911735534668	387.0892333984375	311.86859130859375	0.048802733421325684	546.1810913085938	190.23667907714844	1.0	510.03924560546875	187.05450439453125	0.003094226121902466	6	019
302	496.60516357421875	177.85325622558594	0.48804613947868347	400.98114013671875	312.4963684082031	1.0	545.4901733398438	189.20782470703125	1.0	496.8549499511719	182.78695678710938	0.0011090338230133057	6	019
303	503.36798095703125	179.34861755371094	0.5711153149604797	425.22271728515625	313.88909912109375	0.7891819477081299	547.0738525390625	190.36692810058594	1.0	472.0377197265625	166.0820770263672	0.0025556087493896484	6	019
304	430.94561767578125	311.1211242675781	0.46665745973587036	425.7189025878906	308.2701416015625	0.999995231628418	545.1259765625	191.68324279785156	1.0	427.3102722167969	314.927490234375	0.0010691285133361816	6	019
305	511.0006408691406	184.3802032470703	0.9997937679290771	425.55535888671875	315.0216064453125	0.9997698068618774	545.4575805664062	191.91795349121094	1.0	421.1949157714844	311.8746032714844	0.00029096007347106934	6	019
306	433.33709716796875	317.2186584472656	0.02085450291633606	427.6329345703125	315.45343017578125	0.9999953508377075	546.0585327148438	191.05990600585938	1.0	470.86224365234375	164.3069610595703	0.14482739567756653	6	019
307	511.850830078125	183.91641235351562	0.9998270273208618	430.4616394042969	321.421142578125	0.9999997615814209	545.5405883789062	191.93678283691406	1.0	543.2254638671875	191.2733917236328	0.0002618730068206787	6	019
308	435.0716857910156	326.27764892578125	0.9999969005584717	434.0478515625	325.4833068847656	0.9571071267127991	546.1357421875	190.94508361816406	1.0	435.2288513183594	333.2825927734375	0.0002555251121520996	6	019
309	506.1160583496094	191.7123565673828	0.9999999403953552	434.1434326171875	334.49639892578125	1.0	545.5345458984375	191.18804931640625	1.0	435.0	328.4169006347656	0.00031509995460510254	6	019
310	499.7329406738281	205.59730529785156	0.9928280711174011	429.5673828125	340.99432373046875	0.9986469745635986	546.59619140625	190.21795654296875	1.0	498.48785400390625	193.39491271972656	0.0002856254577636719	6	019
311	509.8194274902344	206.01072692871094	0.999840497970581	503.5417175292969	209.80284118652344	0.0002231895923614502	545.7249145507812	190.29078674316406	1.0	542.3389282226562	191.26177978515625	0.0001513659954071045	6	019
312	500.7095947265625	217.93309020996094	1.0	426.9856262207031	349.7477722167969	0.9999970197677612	545.7324829101562	191.33367919921875	1.0	433.7659912109375	341.97711181640625	0.0003635585308074951	6	019
313	512.1610107421875	219.38656616210938	0.014964193105697632	429.015380859375	365.1007080078125	0.9999902248382568	547.0752563476562	191.4960479736328	1.0	429.2034912109375	365.6771240234375	0.00020700693130493164	6	019
314	499.9989929199219	239.8140411376953	0.9999555349349976	429.6383361816406	370.322998046875	0.9999998807907104	546.2393798828125	191.8794708251953	1.0	501.9650573730469	198.9404296875	0.003892838954925537	6	019
315	497.1115417480469	249.30555725097656	0.9977326393127441	427.9788818359375	373.83319091796875	1.0	545.89453125	193.1641387939453	1.0	514.2998657226562	194.718017578125	0.0006564855575561523	6	019
316	499.37640380859375	252.95103454589844	0.9999997019767761	426.8500061035156	378.3612976074219	0.9999978542327881	547.4542236328125	191.39283752441406	1.0	490.2427673339844	244.47508239746094	0.0003255605697631836	6	019
317	501.6783752441406	254.9976348876953	1.0	426.2491455078125	385.3304138183594	0.9999802112579346	547.5718994140625	191.19993591308594	1.0	492.85626220703125	248.38699340820312	0.00046366453170776367	6	019
318	500.2245788574219	261.16058349609375	1.0	423.6918640136719	393.7283020019531	0.9856901168823242	547.367431640625	191.8169708251953	1.0	505.6390075683594	196.8728790283203	0.0018038749694824219	6	019
319	499.7537841796875	264.3373107910156	1.0	499.9670104980469	269.52020263671875	0.00030606985092163086	548.0558471679688	191.41751098632812	1.0	504.10198974609375	195.25106811523438	0.9583230018615723	6	019
320	497.0960998535156	267.0508117675781	1.0	417.5797424316406	409.52740478515625	0.9999990463256836	547.9730834960938	192.23182678222656	1.0	503.0069885253906	195.19671630859375	0.09607279300689697	6	019
321	495.6209411621094	266.7476806640625	1.0	424.3816833496094	402.21209716796875	1.0	547.385986328125	191.551025390625	1.0	505.34722900390625	192.4593505859375	0.007235139608383179	6	019
322	493.82177734375	267.2543640136719	1.0	423.9524230957031	402.5508117675781	0.9992721080780029	547.3139038085938	191.52633666992188	1.0	502.4903259277344	189.74717712402344	0.8805997371673584	6	019
323	493.8240966796875	264.7547607421875	1.0	421.2008361816406	405.36968994140625	0.9784698486328125	546.7491455078125	191.86883544921875	1.0	500.2902526855469	193.48635864257812	0.07880052924156189	6	019
324	497.5932922363281	268.74285888671875	1.0	416.710205078125	413.883544921875	1.0	547.1046142578125	191.24476623535156	1.0	499.10797119140625	188.42715454101562	0.0009486675262451172	6	019
325	499.097900390625	270.863525390625	1.0	414.2453308105469	413.8578796386719	1.0	547.0240478515625	190.4080352783203	1.0	545.2225341796875	191.1607208251953	0.00042310357093811035	6	019
326	494.6471252441406	272.2127990722656	1.0	411.8938293457031	415.80572509765625	1.0	547.704833984375	190.2154083251953	1.0	500.1075744628906	187.9681854248047	0.011640280485153198	6	019
327	494.0706481933594	274.1337890625	1.0	408.5233459472656	412.42767333984375	1.0	546.4856567382812	191.05039978027344	1.0	500.9183654785156	186.7332000732422	0.06435951590538025	6	019
328	493.8122253417969	274.5195007324219	1.0	409.7578430175781	410.1598205566406	1.0	547.0535888671875	189.28985595703125	1.0	499.7160339355469	185.09988403320312	0.5104067921638489	6	019
329	494.64923095703125	273.3854064941406	1.0	416.4290466308594	406.67095947265625	0.9465392827987671	547.7421875	191.92794799804688	1.0	487.23992919921875	262.63897705078125	0.0010828077793121338	6	019
330	495.01580810546875	272.6051330566406	1.0	498.7317810058594	273.2608642578125	0.007776021957397461	546.9822387695312	191.408935546875	1.0	489.3873596191406	263.35198974609375	0.00044286251068115234	6	019
331	493.9277038574219	273.5941467285156	1.0	419.3380126953125	400.170654296875	0.9596647024154663	546.8975830078125	191.48150634765625	1.0	488.06591796875	262.6039733886719	0.0017648935317993164	6	019
332	494.3127746582031	272.97027587890625	1.0	415.3916320800781	400.25	0.9929640889167786	547.4246826171875	189.5701446533203	1.0	488.5523986816406	261.68035888671875	0.0013341009616851807	6	019
333	494.644287109375	272.7853698730469	1.0	411.721435546875	397.6653747558594	0.9985401034355164	546.970947265625	190.55047607421875	1.0	498.9375305175781	186.914306640625	0.05438023805618286	6	019
334	494.4072265625	271.0445251464844	1.0	408.3785400390625	397.4187927246094	0.10006162524223328	546.7103271484375	190.92779541015625	1.0	499.1966247558594	187.5980987548828	0.007513701915740967	6	019
335	489.99169921875	271.2118835449219	0.9999998211860657	494.45220947265625	270.7791748046875	0.8941555023193359	547.6771850585938	190.9715118408203	1.0	505.9957580566406	184.09486389160156	0.06063199043273926	6	019
336	491.5155944824219	255.83877563476562	0.999887228012085	394.08697509765625	392.57391357421875	1.0	547.0877075195312	190.90145874023438	1.0	500.3698425292969	185.5206298828125	0.9815340042114258	6	019
337	498.0904846191406	237.95516967773438	1.0	397.673828125	386.7084655761719	1.0	547.1448974609375	189.87411499023438	1.0	500.104736328125	188.9072723388672	0.8031933307647705	6	019
338	499.961181640625	228.2887725830078	1.0	398.18011474609375	380.6556701660156	1.0	547.1929321289062	191.25511169433594	1.0	499.2502746582031	188.86109924316406	0.7859903573989868	6	019
339	500.5038757324219	224.7592315673828	1.0	402.7641906738281	381.3668518066406	1.0	547.1021728515625	191.47927856445312	1.0	504.3512878417969	184.73333740234375	0.13436183333396912	6	019
340	500.1931457519531	222.34500122070312	1.0	408.64019775390625	382.32257080078125	1.0	546.7864990234375	190.3368377685547	1.0	499.2537841796875	186.6377716064453	0.3076234459877014	6	019
341	500.9013366699219	219.30145263671875	1.0	415.39306640625	382.2548522949219	1.0	547.6347045898438	191.52711486816406	1.0	498.5633850097656	189.36581420898438	0.6281925439834595	6	019
342	500.85174560546875	214.7464599609375	0.9999998211860657	425.4587707519531	379.2795104980469	1.0	547.0551147460938	191.26515197753906	1.0	497.9287414550781	184.11045837402344	0.20979607105255127	6	019
343	499.7451477050781	211.0778045654297	1.0	431.21875	375.0540466308594	1.0	547.6582641601562	189.91973876953125	1.0	497.77386474609375	184.58839416503906	0.717305064201355	6	019
344	500.0538635253906	205.07174682617188	1.0	434.41864013671875	370.85479736328125	1.0	546.4658203125	190.60794067382812	1.0	495.95709228515625	194.4932403564453	0.04832175374031067	6	019
345	499.5622253417969	202.5799102783203	1.0	434.66680908203125	367.9271240234375	1.0	548.2741088867188	190.84774780273438	1.0	490.55096435546875	195.2415313720703	0.027979344129562378	6	019
346	498.8063049316406	200.01388549804688	1.0	433.3807067871094	367.2356262207031	1.0	547.5761108398438	191.83709716796875	1.0	488.2951354980469	186.24130249023438	0.0014437735080718994	6	019
347	498.0138244628906	197.85845947265625	1.0	429.4045104980469	367.0146179199219	0.9999954700469971	547.679931640625	192.08416748046875	1.0	488.14349365234375	184.3052520751953	0.0012034177780151367	6	019
348	498.4067687988281	193.3741912841797	1.0	437.46685791015625	369.3824768066406	1.0	547.0117797851562	191.26795959472656	1.0	487.02093505859375	182.5480499267578	0.0001812577247619629	6	019
349	500.38262939453125	189.0882568359375	0.9999966025352478	435.6243591308594	356.4449462890625	0.9999977350234985	546.6583862304688	192.08140563964844	1.0	489.9299621582031	182.59669494628906	0.0001386404037475586	6	019
350	501.645751953125	183.29481506347656	0.045887380838394165	439.5353088378906	349.34368896484375	1.0	546.4778442382812	193.01983642578125	1.0	548.0595703125	195.10476684570312	0.00017157196998596191	6	019
351	507.60009765625	169.73556518554688	0.9999998807907104	440.4364929199219	337.5797424316406	1.0	546.257568359375	192.66290283203125	1.0	549.0123291015625	194.4374542236328	0.00019371509552001953	6	019
352	499.83966064453125	173.0813446044922	0.25916963815689087	436.9969787597656	340.1045227050781	1.0	544.7808227539062	191.79222106933594	1.0	516.4697265625	189.37847900390625	0.00019380450248718262	6	019
353	484.2373962402344	182.1569061279297	0.015465468168258667	484.19427490234375	182.69497680664062	0.5723342299461365	544.301025390625	192.65811157226562	1.0	480.7274169921875	183.10794067382812	0.0001639723777770996	6	019
354	482.7204895019531	184.08859252929688	0.010172933340072632	481.6124267578125	184.14756774902344	0.9999991655349731	545.503662109375	191.9261474609375	1.0	480.3029479980469	191.10296630859375	0.0001869797706604004	6	019
355	486.8769836425781	191.91513061523438	1.0	437.9669494628906	347.8424072265625	0.8328749537467957	546.37890625	191.83973693847656	1.0	496.91864013671875	199.3201904296875	0.0006807446479797363	6	019
356	486.11016845703125	193.29415893554688	0.9999999403953552	445.0920104980469	356.7168884277344	0.9943276047706604	546.4183959960938	191.5342254638672	1.0	495.6657409667969	197.9656982421875	0.0018515288829803467	6	019
357	484.9136657714844	193.05764770507812	1.0	485.8372802734375	196.25994873046875	0.002452850341796875	546.2014770507812	191.71290588378906	1.0	496.871337890625	198.03419494628906	0.0007842481136322021	6	019
358	482.9186096191406	195.10537719726562	1.0	433.9488525390625	357.17425537109375	0.9488141536712646	547.2174072265625	191.1541748046875	1.0	544.88720703125	191.49835205078125	0.000199049711227417	6	019
359	483.4066162109375	196.503173828125	1.0	436.359619140625	361.9273986816406	0.9997922778129578	546.733154296875	191.11082458496094	1.0	543.5750732421875	191.9635772705078	0.0001684427261352539	6	019
360	483.4472961425781	203.89605712890625	1.0	447.7733154296875	373.56787109375	1.0	547.68798828125	190.43878173828125	1.0	546.1408081054688	190.8942413330078	0.00040033459663391113	6	019
361	480.6469421386719	210.5440216064453	1.0	456.7313537597656	381.6606140136719	0.9940295815467834	547.0203857421875	191.5621337890625	1.0	544.8533935546875	192.05633544921875	0.0003046989440917969	6	019
362	481.1915283203125	218.63987731933594	1.0	448.4700622558594	376.8536071777344	0.9998207688331604	546.9713134765625	191.96702575683594	1.0	545.1948852539062	192.608154296875	0.00041237473487854004	6	019
363	479.5365905761719	219.68870544433594	1.0	445.8511962890625	375.77001953125	0.9999998807907104	546.7860717773438	190.43896484375	1.0	543.6049194335938	191.07769775390625	0.0002676844596862793	6	019
364	480.3160095214844	219.02981567382812	1.0	441.63177490234375	376.6741638183594	0.9999997615814209	547.9486694335938	190.84957885742188	1.0	546.1281127929688	191.4619598388672	0.00026920437812805176	6	019
365	480.2603454589844	220.3499755859375	1.0	436.9830322265625	378.16693115234375	0.9999999403953552	547.0297241210938	191.9415283203125	1.0	545.198486328125	192.30459594726562	0.0002512037754058838	6	019
366	479.41473388671875	222.1219482421875	1.0	433.1851501464844	381.2156677246094	0.9999998807907104	547.2261962890625	191.44032287597656	1.0	437.2717590332031	384.8500671386719	0.00035950541496276855	6	019
367	479.6534729003906	224.78582763671875	1.0	438.64739990234375	385.3781433105469	0.9999995231628418	546.8634643554688	191.21238708496094	1.0	544.9400634765625	192.11526489257812	0.00022304058074951172	6	019
368	481.161865234375	224.6680145263672	1.0	442.95269775390625	385.7420349121094	1.0	546.6705932617188	191.91029357910156	1.0	544.7286987304688	192.76849365234375	0.0002657175064086914	6	019
369	485.0090026855469	219.6824188232422	1.0	439.8424072265625	381.8573913574219	1.0	547.2980346679688	191.47450256347656	1.0	545.3883056640625	191.84107971191406	0.00026416778564453125	6	019
370	482.4930114746094	217.4791259765625	1.0	433.0379333496094	380.40728759765625	1.0	547.1853637695312	191.7609100341797	1.0	545.5709838867188	191.98440551757812	0.0002160966396331787	6	019
371	482.47601318359375	216.443359375	1.0	431.87310791015625	380.9989013671875	0.9999998807907104	546.9036865234375	191.5370635986328	1.0	545.131591796875	192.17666625976562	0.00030744075775146484	6	019
372	482.3279724121094	215.92958068847656	1.0	432.1147155761719	383.12054443359375	1.0	546.9334716796875	190.3528594970703	1.0	544.9351196289062	190.12020874023438	0.00021794438362121582	6	019
373	483.4130859375	214.3587188720703	1.0	428.9791259765625	379.57598876953125	0.9999998807907104	546.8049926757812	191.1199188232422	1.0	430.0761413574219	385.1435241699219	0.00015151500701904297	6	019
374	486.6517028808594	209.33460998535156	1.0	425.8471374511719	375.28399658203125	0.9999998807907104	546.5437622070312	191.3993682861328	1.0	545.0831298828125	192.1685791015625	0.00025731325149536133	6	019
375	491.53265380859375	201.52139282226562	1.0	425.18414306640625	365.1225280761719	0.999985933303833	546.878173828125	191.3434295654297	1.0	545.4691772460938	191.86331176757812	0.00015562772750854492	6	019
376	498.35552978515625	176.05996704101562	0.9999999403953552	430.4422607421875	334.92010498046875	1.0	545.8629150390625	192.56536865234375	1.0	432.43701171875	336.268798828125	0.0002446174621582031	6	019
377	497.2420654296875	155.274169921875	0.9999999403953552	443.41796875	324.6438293457031	1.0	545.5374145507812	192.6290283203125	1.0	542.765869140625	193.23329162597656	0.0002689063549041748	6	019
378	492.84246826171875	156.125732421875	0.9999997019767761	453.56427001953125	325.4138488769531	1.0	545.09423828125	190.73548889160156	1.0	499.9643859863281	165.8495635986328	0.0005245208740234375	6	019
379	491.01513671875	154.54457092285156	1.0	460.6971740722656	324.3005676269531	1.0	544.6568603515625	191.90457153320312	1.0	496.6658630371094	160.8046112060547	0.0005650520324707031	6	019
380	488.4231872558594	154.33319091796875	0.9999998807907104	462.6587829589844	325.460693359375	1.0	545.75537109375	191.3999481201172	1.0	481.69036865234375	145.50755310058594	0.0004298388957977295	6	019
381	487.6666564941406	154.9652557373047	1.0	459.0647277832031	327.0111999511719	0.9999999403953552	545.5458374023438	191.51026916503906	1.0	494.81536865234375	162.04864501953125	0.0004347860813140869	6	019
382	486.166259765625	157.51123046875	1.0	484.9376220703125	161.53456115722656	0.002003192901611328	545.5435791015625	190.22396850585938	1.0	487.9981689453125	163.70162963867188	0.00023487210273742676	6	019
383	485.6940612792969	158.94161987304688	1.0	462.98529052734375	335.2247619628906	0.8054087162017822	546.3486328125	191.3461151123047	1.0	469.4188537597656	327.24932861328125	0.0003510415554046631	6	019
384	486.7571716308594	157.68939208984375	1.0	463.36175537109375	337.3702697753906	1.0	546.5244140625	190.93975830078125	1.0	495.14813232421875	165.27056884765625	0.000592648983001709	6	019
385	486.59149169921875	160.74168395996094	1.0	462.47979736328125	343.1813659667969	0.9999984502792358	546.21923828125	190.6886749267578	1.0	495.8257141113281	166.293701171875	0.00026297569274902344	6	019
386	486.7529602050781	164.7099151611328	1.0	466.7005310058594	345.6143798828125	0.9933351278305054	547.2743530273438	191.4810791015625	1.0	498.73980712890625	169.5608673095703	0.00016677379608154297	6	019
387	488.0682373046875	170.530029296875	1.0	464.9693298339844	336.64276123046875	1.0	546.2427368164062	192.3900604248047	1.0	489.7398986816406	176.7743682861328	0.0004248321056365967	6	019
388	491.9646301269531	167.39598083496094	1.0	475.75872802734375	327.8971862792969	1.0	547.1512451171875	191.5906524658203	1.0	544.8021240234375	191.71463012695312	0.00016710162162780762	6	019
389	490.1546630859375	165.21775817871094	1.0	451.3935546875	318.9987487792969	0.999993085861206	545.8276977539062	192.66387939453125	1.0	453.5299072265625	308.6042175292969	0.00030410289764404297	6	019
390	491.5238342285156	162.6966552734375	1.0	443.4505310058594	326.07745361328125	1.0	546.9540405273438	191.08958435058594	1.0	448.6080322265625	323.4234313964844	0.00013935565948486328	6	019
391	490.19952392578125	162.0182342529297	1.0	457.1496887207031	334.405517578125	0.9999871253967285	547.884765625	192.12811279296875	1.0	498.5078430175781	166.0735321044922	8.45789909362793e-5	6	019
392	492.6091003417969	157.6449737548828	1.0	459.14404296875	334.1925354003906	0.9999991655349731	547.0869750976562	192.97132873535156	1.0	455.9120178222656	329.9717712402344	0.00021457672119140625	6	019
393	492.68634033203125	149.64157104492188	1.0	460.9273376464844	329.9207763671875	0.9999995231628418	546.7027587890625	192.92056274414062	1.0	545.3524169921875	192.67555236816406	0.0003829002380371094	6	019
394	493.9651184082031	144.4499053955078	1.0	464.8306884765625	326.6910095214844	1.0	545.9685668945312	191.13499450683594	1.0	543.9356079101562	191.5145263671875	0.0009343326091766357	6	019
395	494.30584716796875	139.3649139404297	1.0	459.42156982421875	317.9469299316406	1.0	543.8751831054688	191.78643798828125	1.0	543.4281005859375	193.3096923828125	0.0025283992290496826	6	019
396	493.5899963378906	133.0723876953125	1.0	464.4537658691406	313.4439697265625	1.0	544.7108154296875	192.2187957763672	1.0	542.8282470703125	193.61199951171875	0.0016109645366668701	6	019
397	492.7535400390625	121.61271667480469	1.0	462.52032470703125	300.954345703125	0.9999997019767761	547.2281494140625	192.91058349609375	1.0	544.547119140625	192.6929931640625	0.0007604062557220459	6	019
398	491.7993469238281	117.19680786132812	1.0	465.9707336425781	289.3108215332031	0.9999890327453613	547.251953125	192.50042724609375	1.0	544.5545654296875	192.5353546142578	0.000921100378036499	6	019
399	496.8278503417969	108.83941650390625	1.0	466.97369384765625	284.0810546875	1.0	546.7776489257812	192.43788146972656	1.0	544.8009643554688	192.70103454589844	0.000835716724395752	6	019
400	495.6412658691406	105.49325561523438	1.0	463.46746826171875	270.9224853515625	1.0	544.7330322265625	192.5684814453125	1.0	543.09716796875	192.85809326171875	0.00043845176696777344	6	019
401	489.0816650390625	107.63030242919922	1.0	457.48052978515625	265.6996765136719	0.9999998211860657	543.41064453125	191.66778564453125	1.0	543.2572021484375	193.08642578125	0.000886082649230957	6	019
402	480.3051452636719	114.68096160888672	0.9999985694885254	455.6185607910156	267.4210205078125	1.0	544.259033203125	190.1778106689453	1.0	541.6902465820312	190.3290557861328	0.00015547871589660645	6	019
403	482.54339599609375	115.89005279541016	1.0	459.8915100097656	272.61395263671875	1.0	543.6917114257812	190.729736328125	1.0	541.2119750976562	191.2449951171875	0.00042870640754699707	6	019
404	481.21319580078125	114.0622787475586	0.9999796748161316	458.0622253417969	275.781982421875	1.0	544.94482421875	190.88943481445312	1.0	542.708251953125	190.5533447265625	0.0005456507205963135	6	019
405	481.8368225097656	116.4422836303711	1.0	453.8794250488281	280.1624755859375	0.9999823570251465	545.9885864257812	190.1520233154297	1.0	543.680908203125	190.52993774414062	0.0003510415554046631	6	019
406	480.38958740234375	120.56121063232422	1.0	448.434326171875	282.2980651855469	1.0	547.43212890625	190.5902099609375	1.0	544.9306030273438	190.30331420898438	0.00032520294189453125	6	019
407	477.1146240234375	131.03321838378906	1.0	454.3489990234375	271.823486328125	0.9999995827674866	547.2880859375	191.96141052246094	1.0	544.1651000976562	190.94248962402344	0.000499427318572998	6	019
408	473.6713562011719	144.19927978515625	1.0	453.4578552246094	246.69322204589844	1.0	479.9241027832031	143.58644104003906	0.0001347362995147705	451.4327392578125	253.02403259277344	0.00021654367446899414	6	019
409	479.6552734375	159.0904998779297	0.9856638312339783	447.08087158203125	233.21221923828125	1.0	486.8997802734375	156.9697723388672	0.00010883808135986328	446.9261169433594	239.61956787109375	0.0003962516784667969	6	019
410	486.9106140136719	161.25640869140625	0.00045421719551086426	445.51165771484375	223.3131561279297	1.0	615.1968383789062	200.2893829345703	0.00033032894134521484	448.700439453125	222.84881591796875	0.00013250112533569336	6	019
411	458.34747314453125	159.2290496826172	0.007679373025894165	453.9178466796875	219.2308807373047	1.0	457.3935241699219	218.59326171875	0.00011792778968811035	450.5481872558594	223.4623260498047	0.0010234713554382324	6	019
412	420.68743896484375	143.99740600585938	0.002723097801208496	461.93060302734375	211.8606719970703	1.0	465.66302490234375	212.17987060546875	4.965066909790039e-5	463.7320556640625	213.33743286132812	0.0008824765682220459	6	019
413	419.90240478515625	145.33102416992188	0.000565946102142334	464.4414367675781	210.53536987304688	1.0	422.57916259765625	142.45513916015625	4.6581029891967773e-5	465.5072021484375	211.2570343017578	0.0058141350746154785	6	019
414	426.149658203125	137.9890899658203	0.7573255896568298	465.96417236328125	208.28114318847656	0.9995516538619995	472.0832824707031	208.9167938232422	0.00011199712753295898	467.20477294921875	208.9710235595703	0.005507290363311768	6	019
415	481.9577331542969	211.2930145263672	0.0005657374858856201	463.83001708984375	208.21385192871094	0.732726514339447	473.332275390625	209.34693908691406	1.4215707778930664e-5	465.3638916015625	208.75521850585938	0.00023216009140014648	6	019
416	434.7237854003906	134.39321899414062	9.09566879272461e-5	434.7777099609375	129.25439453125	0.8169496059417725	613.6838989257812	201.2374725341797	3.516674041748047e-5	437.146728515625	130.24407958984375	9.053945541381836e-5	6	019
417	433.6190490722656	137.3430633544922	1.138448715209961e-5	432.8627624511719	132.14447021484375	0.03324514627456665	613.0195922851562	200.6396942138672	7.602572441101074e-5	466.81494140625	208.9754180908203	0.0003885626792907715	6	019
418	427.7616882324219	132.95777893066406	0.9486081600189209	466.42730712890625	211.00775146484375	0.0029927194118499756	472.47607421875	211.463623046875	6.794929504394531e-6	463.59149169921875	212.4104766845703	0.00013875961303710938	6	019
419	483.80267333984375	218.7969512939453	1.773238182067871e-5	423.0867614746094	137.99879455566406	0.100422203540802	642.1871337890625	6.6464433670043945	1.1026859283447266e-5	465.52520751953125	209.23805236816406	7.775425910949707e-5	6	019
420	479.5732116699219	229.79371643066406	1.0	422.78466796875	150.27804565429688	1.0	614.3203735351562	199.42835998535156	0.0008720755577087402	418.9814758300781	150.7220916748047	6.622076034545898e-5	6	019
421	478.38873291015625	233.62261962890625	1.0	431.0946350097656	142.609130859375	0.9999449253082275	641.1920166015625	6.152688026428223	4.285573959350586e-5	433.0458679199219	143.8855743408203	0.000251084566116333	6	019
422	478.1014099121094	234.02200317382812	1.0	483.397216796875	235.48692321777344	0.00030171871185302734	475.7919006347656	236.73898315429688	8.183717727661133e-5	459.5108642578125	240.8595733642578	3.4362077713012695e-5	6	019
423	478.24212646484375	233.2283477783203	1.0	438.5074157714844	122.20355224609375	0.002228349447250366	481.9872741699219	236.01449584960938	5.9992074966430664e-5	472.1197509765625	222.91854858398438	4.979968070983887e-5	6	019
424	478.7415771484375	233.4639892578125	1.0	444.6788635253906	122.86104583740234	0.45177778601646423	482.25543212890625	236.11669921875	0.00010114908218383789	482.8460693359375	227.0897674560547	8.13603401184082e-5	6	019
425	478.2630615234375	235.1387939453125	1.0	484.9083557128906	236.61459350585938	0.00042766332626342773	482.8726806640625	235.88018798828125	0.00013971328735351562	472.4186096191406	226.3304443359375	0.00018671154975891113	6	019
426	480.20660400390625	225.25860595703125	1.0	463.6401062011719	122.41780090332031	0.004064232110977173	478.5117492675781	222.60414123535156	1.3053417205810547e-5	469.7351989746094	213.17962646484375	2.1964311599731445e-5	6	019
427	481.44378662109375	223.2173309326172	1.0	450.7196960449219	109.33452606201172	1.0	613.698974609375	200.96717834472656	0.0002503395080566406	458.36224365234375	109.17919921875	0.0012755393981933594	6	019
428	479.860595703125	220.54518127441406	1.0	432.95556640625	102.43644714355469	0.9999984502792358	614.1796875	200.64138793945312	0.00014981627464294434	473.8625183105469	210.86026000976562	5.441904067993164e-5	6	019
429	479.4272155761719	221.61399841308594	1.0	448.84954833984375	96.94947052001953	0.0021002888679504395	477.7451171875	219.94529724121094	6.896257400512695e-5	474.3667907714844	212.4888916015625	0.000172346830368042	6	019
430	479.169921875	221.35597229003906	1.0	434.7866516113281	80.6963882446289	0.9956792593002319	483.14385986328125	221.59275817871094	7.072091102600098e-5	473.327880859375	210.79592895507812	9.524822235107422e-5	6	019
431	479.2035827636719	222.4713134765625	1.0	434.9593200683594	80.44435119628906	0.9802902936935425	614.9583740234375	200.274169921875	8.490681648254395e-5	473.0853576660156	209.31150817871094	0.00014272332191467285	6	019
432	480.1305236816406	225.26904296875	1.0	432.1253662109375	84.87782287597656	0.9958293437957764	614.482421875	198.95973205566406	0.0014018118381500244	474.7540283203125	213.08863830566406	0.0001353621482849121	6	019
433	480.3166809082031	226.7449951171875	1.0	445.30865478515625	86.01081085205078	0.0023189783096313477	614.4432373046875	200.06333923339844	7.56978988647461e-5	469.6990966796875	213.08737182617188	4.470348358154297e-5	6	019
434	480.39013671875	226.3054962158203	1.0	432.590576171875	88.65153503417969	0.00026679039001464844	478.7744140625	222.73464965820312	1.6450881958007812e-5	470.0551452636719	213.14859008789062	3.6656856536865234e-5	6	019
435	480.9288024902344	227.6764373779297	1.0	429.2712097167969	88.80054473876953	0.05525243282318115	474.1478576660156	227.5028533935547	1.6450881958007812e-5	469.9535217285156	214.09829711914062	3.0100345611572266e-5	6	019
436	481.39874267578125	228.068603515625	1.0	430.0379638671875	88.60900115966797	0.0002027451992034912	474.2071533203125	227.5921173095703	1.0162591934204102e-5	469.8757629394531	213.9381866455078	1.5795230865478516e-5	6	019
437	482.74761962890625	227.87823486328125	1.0	434.9736022949219	85.68058776855469	0.2731333076953888	641.2147216796875	6.981497764587402	1.3083219528198242e-5	470.412109375	214.8232879638672	1.6182661056518555e-5	6	019
438	484.0216979980469	228.21038818359375	1.0	429.145263671875	90.07229614257812	0.9296051263809204	614.5233154296875	199.7830352783203	0.0002510547637939453	419.7728576660156	100.71487426757812	2.110004425048828e-5	6	019
439	483.0340270996094	228.5936279296875	1.0	420.7838439941406	95.48648071289062	0.9938156604766846	615.064208984375	199.02235412597656	2.524256706237793e-5	418.2021484375	101.6238021850586	0.00019735097885131836	6	019
440	484.5474853515625	229.1651611328125	1.0	416.7550964355469	114.27845001220703	0.7430875301361084	491.34466552734375	229.35377502441406	2.822279930114746e-5	414.1892395019531	113.57958221435547	2.8371810913085938e-5	6	019
441	483.48101806640625	232.2020263671875	1.0	424.33538818359375	101.24099731445312	1.0	482.9399108886719	236.40464782714844	0.00010320544242858887	419.68194580078125	109.40432739257812	0.0003605782985687256	6	019
442	484.8803405761719	236.78627014160156	1.0	428.46484375	108.33995056152344	0.9999977350234985	482.8807678222656	239.77317810058594	0.00014165043830871582	484.788330078125	226.51637268066406	0.0002556145191192627	6	019
443	485.8298034667969	233.90444946289062	1.0	436.2420349121094	107.3986587524414	1.0	485.3126220703125	231.6974639892578	6.765127182006836e-5	435.799072265625	111.64717864990234	0.000291287899017334	6	019
444	485.40997314453125	232.39581298828125	0.9999982118606567	435.7046203613281	106.99690246582031	1.0	614.8416748046875	200.24632263183594	0.0008943080902099609	433.0262756347656	112.63097381591797	0.0005685687065124512	6	019
445	486.6593933105469	232.31517028808594	1.0	440.2268371582031	101.5949478149414	0.9999911785125732	485.9848327636719	230.78672790527344	4.6193599700927734e-5	474.03033447265625	226.96075439453125	4.26173210144043e-5	6	019
446	486.78790283203125	231.9396209716797	1.0	486.8048400878906	231.6631622314453	0.00016325712203979492	613.7192993164062	200.2639923095703	0.007210075855255127	488.5655517578125	236.28802490234375	5.8203935623168945e-5	6	019
447	487.5328063964844	229.39303588867188	1.0	435.8681335449219	103.46565246582031	0.9999821186065674	614.8928833007812	199.92137145996094	0.00010919570922851562	484.95623779296875	214.969482421875	3.463029861450195e-5	6	019
448	489.05926513671875	229.11447143554688	0.9999997615814209	433.988525390625	104.37278747558594	0.9999942779541016	489.0455017089844	228.53321838378906	3.170967102050781e-5	431.63458251953125	113.22505187988281	0.00013497471809387207	6	019
449	492.49481201171875	225.40541076660156	0.9999991655349731	440.08184814453125	97.89541625976562	0.9999998211860657	492.0072937011719	223.47865295410156	5.188584327697754e-5	446.3563232421875	100.33977508544922	0.0001239180564880371	6	019
450	489.4629211425781	228.1307830810547	0.9999996423721313	435.7307434082031	95.56954956054688	1.0	436.430908203125	95.26242065429688	0.00015279650688171387	434.1268005371094	96.68151092529297	0.00041598081588745117	6	019
451	489.6758728027344	228.90707397460938	0.9999999403953552	437.1841125488281	94.2984619140625	1.0	438.30560302734375	93.88311004638672	0.0001214742660522461	435.5497741699219	94.99050903320312	0.0008825957775115967	6	019
452	490.0145263671875	228.59280395507812	0.9999984502792358	438.4199523925781	99.31752014160156	1.0	440.4642333984375	97.68976593017578	4.252791404724121e-5	436.3896789550781	99.69324493408203	0.00016096234321594238	6	019
453	491.4449768066406	225.0355682373047	1.0	437.16790771484375	102.40412902832031	1.0	490.693359375	225.57022094726562	8.732080459594727e-5	489.6063537597656	216.30763244628906	0.0001461803913116455	6	019
454	484.4108581542969	227.8755645751953	0.9898117780685425	434.9908142089844	109.68656158447266	1.0	437.4124755859375	109.7726058959961	0.00018924474716186523	434.47247314453125	112.13109588623047	0.0007114708423614502	6	019
455	485.0352478027344	225.85704040527344	0.9998827576637268	484.87701416015625	225.77220153808594	0.0016612708568572998	485.8175354003906	226.02732849121094	1.6003847122192383e-5	489.6206970214844	216.68846130371094	1.755356788635254e-5	6	019
456	420.4950256347656	225.23861694335938	0.00018677115440368652	422.3010559082031	222.44564819335938	0.9999979138374329	423.0838317871094	221.36306762695312	2.2232532501220703e-5	456.0628967285156	141.1002655029297	0.0001112520694732666	6	019
457	423.8849182128906	227.9667205810547	0.9726921916007996	460.7807312011719	142.38246154785156	1.0	534.0015869140625	221.40431213378906	0.00019237399101257324	456.9505615234375	146.9043731689453	0.00040036439895629883	6	019
458	431.5115966796875	233.9326171875	0.25578176975250244	464.3907165527344	144.66888427734375	1.0	468.386474609375	143.4601287841797	0.0002035200595855713	465.82464599609375	144.2393341064453	0.0010910332202911377	6	019
459	480.5043029785156	150.619140625	0.0002828240394592285	466.9980773925781	147.79989624023438	1.0	471.09375	146.05931091308594	0.00013649463653564453	466.7583923339844	147.1619873046875	0.0005124211311340332	6	019
460	480.8394775390625	151.34872436523438	0.0003075897693634033	468.6448974609375	149.2323455810547	1.0	473.4095764160156	148.84524536132812	4.8786401748657227e-5	466.78204345703125	155.83981323242188	0.00012010335922241211	6	019
461	482.1075744628906	153.986328125	0.00019657611846923828	468.1443786621094	151.2020721435547	1.0	532.1557006835938	226.465576171875	7.322430610656738e-5	466.6246337890625	157.2471466064453	0.00020366907119750977	6	019
462	471.1138916015625	149.6197052001953	2.2351741790771484e-5	467.3861389160156	151.49618530273438	0.999989926815033	473.2673034667969	150.8764190673828	1.3589859008789062e-5	466.0724182128906	151.1268768310547	7.49826431274414e-5	6	019
463	467.565185546875	194.5146484375	4.404783248901367e-5	468.4764404296875	152.2773895263672	0.47909286618232727	642.915283203125	5.995882034301758	6.854534149169922e-6	465.57269287109375	148.7511749267578	6.943941116333008e-6	6	019
464	461.984375	194.16575622558594	0.002146303653717041	463.9808654785156	155.7381134033203	0.9999998807907104	532.9576416015625	225.5832061767578	0.00033724308013916016	465.0492248535156	159.09613037109375	0.00015145540237426758	6	019
465	464.7480163574219	201.06060791015625	0.5661174058914185	464.2081298828125	157.76683044433594	0.0016366541385650635	430.8667907714844	230.2617950439453	2.950429916381836e-6	464.9883728027344	166.6925811767578	6.020069122314453e-6	6	019
466	462.14398193359375	198.18475341796875	0.999976396560669	461.6607666015625	157.08822631835938	0.9387825131416321	533.1358642578125	222.0692596435547	8.928775787353516e-5	461.70849609375	162.89923095703125	3.1560659408569336e-5	6	019
467	460.9950256347656	201.5205841064453	0.9320998787879944	464.69927978515625	156.4280242919922	0.007985144853591919	532.8762817382812	225.07872009277344	0.0001552104949951172	466.0850524902344	163.27613830566406	2.384185791015625e-6	6	019
468	459.6842041015625	199.357177734375	3.4868717193603516e-5	442.9273986816406	227.85894775390625	2.3990869522094727e-5	641.5747680664062	6.879919052124023	1.3023614883422852e-5	2.4125630855560303	2.3554468154907227	2.9206275939941406e-6	6	019
469	463.9402770996094	203.4972686767578	0.868131160736084	453.78619384765625	204.45114135742188	1.940131187438965e-5	509.830322265625	178.65940856933594	0.000134199857711792	2.3426103591918945	2.324605703353882	2.086162567138672e-6	6	019
470	460.6815490722656	198.21080017089844	0.00030991435050964355	515.1882934570312	174.06947326660156	0.00437694787979126	512.4202880859375	173.9512481689453	4.208087921142578e-5	1.8523902893066406	2.1171321868896484	1.0132789611816406e-6	6	019
471	427.6717224121094	229.67738342285156	0.9999948740005493	452.98870849609375	158.2802734375	0.00032711029052734375	535.2379760742188	221.4161834716797	0.0002090930938720703	409.371826171875	236.27294921875	3.5762786865234375e-6	6	019
472	423.6175231933594	225.13055419921875	0.009660691022872925	423.98834228515625	226.09910583496094	0.0026070475578308105	511.28564453125	172.1844024658203	0.00012317299842834473	412.5888977050781	224.4580535888672	9.119510650634766e-6	6	019
473	434.2050476074219	217.5316619873047	0.0010866522789001465	435.8132629394531	214.05795288085938	0.9999995231628418	439.04229736328125	215.02857971191406	4.220008850097656e-5	474.0504455566406	167.49293518066406	1.6033649444580078e-5	6	019
474	431.2621765136719	221.0017547607422	0.999999463558197	480.685302734375	168.51681518554688	0.0002860724925994873	499.4848937988281	163.44515991210938	3.841519355773926e-5	425.9642639160156	212.2022705078125	4.6193599700927734e-5	6	019
475	499.0057067871094	162.53964233398438	0.9995943307876587	433.4494934082031	217.2386016845703	0.12527111172676086	501.8486022949219	160.36544799804688	4.845857620239258e-5	490.83502197265625	150.86265563964844	1.2755393981933594e-5	6	019
476	457.06689453125	165.53421020507812	0.6765246987342834	461.1246643066406	215.26893615722656	0.9998412132263184	462.21978759765625	163.8064422607422	1.627206802368164e-5	446.2704772949219	164.204833984375	2.3603439331054688e-5	6	019
477	453.4040222167969	162.69715881347656	0.9331574440002441	461.4161682128906	213.41180419921875	0.9999998807907104	455.99737548828125	214.6632537841797	5.671381950378418e-5	453.7638244628906	215.98533630371094	0.0006590485572814941	6	019
478	500.23236083984375	153.2098388671875	0.9971523284912109	441.8974914550781	196.31520080566406	0.6540877819061279	452.4589538574219	160.10110473632812	1.099705696105957e-5	439.4529113769531	204.7972412109375	3.8295984268188477e-5	6	019
479	497.15087890625	152.28689575195312	0.999915599822998	451.31256103515625	162.976806640625	0.00022110342979431152	613.8379516601562	202.2226104736328	0.0017622709274291992	454.9827880859375	148.9190216064453	3.30507755279541e-5	6	019
480	496.21337890625	150.70687866210938	0.014812350273132324	537.543701171875	185.61648559570312	0.8712491989135742	540.4962768554688	185.4520263671875	3.0040740966796875e-5	535.7125244140625	184.47177124023438	2.2709369659423828e-5	6	019
481	495.8436279296875	147.86721801757812	0.03345358371734619	437.9664611816406	197.608154296875	0.04478180408477783	642.2198486328125	6.6042890548706055	2.8312206268310547e-6	397.62603759765625	3.5576536655426025	4.082918167114258e-6	6	019
482	489.0802917480469	149.70828247070312	0.008795082569122314	440.9571838378906	198.5079345703125	0.9999999403953552	439.24530029296875	199.30540466308594	3.218650817871094e-5	433.5910339355469	201.0984344482422	7.456541061401367e-5	6	019
483	443.8744812011719	149.53334045410156	0.0004070103168487549	439.14239501953125	191.04454040527344	0.9998568892478943	440.8951416015625	188.96084594726562	2.5570392608642578e-5	438.41998291015625	190.75631713867188	0.00027042627334594727	6	019
484	455.56536865234375	137.79750061035156	0.9958819150924683	434.27734375	193.11911010742188	1.0	613.7667236328125	200.5948028564453	7.468461990356445e-5	433.072021484375	192.9419708251953	0.00027057528495788574	6	019
485	457.3563537597656	123.7130126953125	1.0	516.3092041015625	170.5936737060547	0.9999183416366577	613.8497924804688	201.10826110839844	0.0035533607006073	518.7001342773438	173.17237854003906	0.0013761818408966064	6	019
486	448.8974304199219	123.0506362915039	0.9998801946640015	521.830322265625	172.6068572998047	0.9999998807907104	523.8375854492188	171.5016326904297	0.000462949275970459	519.7808837890625	174.1402130126953	0.004868537187576294	6	019
487	439.9900817871094	120.20137786865234	0.999998927116394	522.5325317382812	176.56680297851562	0.9999998807907104	519.2039184570312	180.31065368652344	0.00038233399391174316	514.646484375	183.03907775878906	0.0024558603763580322	6	019
488	436.1379699707031	116.18771362304688	0.9999851584434509	520.9765625	177.35980224609375	1.0	518.7478637695312	179.5147705078125	0.00026804208755493164	525.188720703125	178.6293182373047	0.006967008113861084	6	019
489	432.556396484375	115.45467376708984	1.0	430.331787109375	191.10882568359375	1.0	529.9463500976562	181.98033142089844	0.0003923773765563965	527.2279052734375	181.44650268554688	0.0019483864307403564	6	019
490	430.68450927734375	113.5226821899414	0.9999997019767761	430.927734375	190.60452270507812	1.0	529.5338745117188	180.46995544433594	0.0001442432403564453	526.2042236328125	179.94932556152344	0.00028821825981140137	6	019
491	430.1965026855469	111.46834564208984	0.9999997615814209	430.8941345214844	188.69912719726562	1.0	525.7188110351562	178.33004760742188	0.00011092424392700195	524.5272216796875	179.3110809326172	0.0012829899787902832	6	019
492	431.05859375	111.05589294433594	0.9999986886978149	425.2647705078125	187.96168518066406	1.0	613.886474609375	201.66549682617188	0.12697580456733704	425.3646545410156	188.9130859375	0.00047841668128967285	6	019
493	430.63336181640625	111.36906433105469	0.9999999403953552	417.22222900390625	189.61961364746094	1.0	419.53717041015625	190.07931518554688	8.934736251831055e-5	417.32049560546875	190.02389526367188	0.0002033710479736328	6	019
494	430.42388916015625	111.78275299072266	1.0	413.10260009765625	193.0597686767578	1.0	472.8264465332031	106.8925552368164	6.583333015441895e-5	415.27911376953125	193.5229034423828	0.00012356042861938477	6	019
495	431.5295104980469	111.82190704345703	1.0	412.9153137207031	185.58740234375	1.0	465.3310546875	108.55172729492188	6.127357482910156e-5	413.992919921875	189.8920135498047	0.0002694129943847656	6	019
496	433.174560546875	111.92964172363281	0.9999995231628418	415.6247863769531	185.67120361328125	1.0	419.7406005859375	185.6099395751953	8.00788402557373e-5	416.20751953125	189.62860107421875	0.0006559789180755615	6	019
497	432.1906433105469	112.77421569824219	1.0	414.04058837890625	183.5791015625	0.9999999403953552	463.0141296386719	109.28543090820312	2.828240394592285e-5	415.1594543457031	188.43788146972656	0.0007453560829162598	6	019
498	432.0223083496094	110.77662658691406	1.0	410.5306701660156	182.6443634033203	1.0	431.0495300292969	112.01812744140625	3.838539123535156e-5	522.1326904296875	159.5767822265625	0.00030866265296936035	6	019
499	434.3111572265625	109.18199920654297	1.0	406.0494384765625	176.16696166992188	1.0	408.2711181640625	174.51055908203125	0.00019943714141845703	511.2465515136719	188.8170166015625	0.00018790364265441895	6	019
500	460.77972412109375	101.01428985595703	1.0	402.51190185546875	167.74827575683594	1.0	516.960205078125	151.4363555908203	0.0001690685749053955	514.2730712890625	152.27664184570312	0.000356137752532959	6	019
501	441.2928771972656	101.60235595703125	1.0	398.5975646972656	162.51707458496094	1.0	520.12109375	153.29623413085938	9.882450103759766e-5	521.1248168945312	159.6221466064453	0.0009325146675109863	6	019
502	439.9533386230469	101.86397552490234	1.0	406.59307861328125	161.3834991455078	1.0	524.2611694335938	155.16184997558594	0.0001462697982788086	522.944091796875	157.20700073242188	0.001817941665649414	6	019
503	439.9697265625	102.91976928710938	1.0	401.5919494628906	168.80630493164062	1.0	405.90350341796875	167.63388061523438	5.048513412475586e-5	520.70849609375	159.9390106201172	0.00013902783393859863	6	019
504	442.3158874511719	101.07369995117188	1.0	404.6302490234375	171.84552001953125	1.0	407.3237609863281	168.95606994628906	4.6759843826293945e-5	520.8255004882812	159.597900390625	0.0007376372814178467	6	019
505	449.8487548828125	99.1671371459961	1.0	402.8802490234375	166.4859619140625	1.0	405.6564025878906	164.54598999023438	8.511543273925781e-5	511.5216979980469	195.01625061035156	0.0002459883689880371	6	019
506	441.0769348144531	95.25343322753906	1.0	405.2208251953125	162.40325927734375	1.0	518.8220825195312	150.57012939453125	0.0001462697982788086	517.9559936523438	160.7075653076172	0.0010606646537780762	6	019
507	442.81640625	92.5268325805664	1.0	410.0260925292969	160.91220092773438	1.0	518.5480346679688	167.90499877929688	0.00017073750495910645	518.9581298828125	161.08450317382812	0.03748932480812073	6	019
508	437.85906982421875	83.08861541748047	1.0	412.468017578125	167.10427856445312	1.0	516.583740234375	183.37222290039062	5.805492401123047e-5	516.3968505859375	183.96737670898438	0.042248040437698364	6	019
509	439.6768493652344	67.60641479492188	1.0	515.2803344726562	154.4681854248047	1.0	613.2274169921875	200.45748901367188	0.00027316808700561523	515.0768432617188	156.2410125732422	0.005533367395401001	6	019
510	432.41021728515625	63.79718780517578	1.0	503.0833435058594	153.69789123535156	1.0	412.0081787109375	159.939208984375	8.463859558105469e-5	499.7186279296875	159.6368865966797	0.0016320645809173584	6	019
511	424.4315490722656	60.900604248046875	1.0	406.80609130859375	166.69081115722656	1.0	426.6305236816406	62.63851547241211	0.00024321675300598145	511.9968566894531	159.1661376953125	0.03679731488227844	6	019
512	421.1300964355469	58.638694763183594	1.0	410.584228515625	174.52847290039062	0.9998995065689087	412.9101257324219	174.8561248779297	8.234381675720215e-5	516.7635498046875	179.00625610351562	0.020716995000839233	6	019
513	417.3306884765625	56.06427001953125	1.0	418.9014587402344	178.51260375976562	1.0	516.6015014648438	177.3016357421875	0.0011455714702606201	515.5137939453125	175.0301513671875	0.28890782594680786	6	019
514	415.6396484375	53.936546325683594	1.0	423.2951965332031	175.28236389160156	1.0	424.63629150390625	173.94107055664062	0.0001468956470489502	514.0203857421875	177.31295776367188	0.008746862411499023	6	019
515	414.3874816894531	54.035728454589844	1.0	421.71795654296875	173.92051696777344	1.0	423.60162353515625	173.36929321289062	0.0001628100872039795	420.2640380859375	174.43438720703125	0.001413792371749878	6	019
516	413.97784423828125	55.96657180786133	1.0	467.8312072753906	53.50820541381836	0.9999997019767761	503.98394775390625	160.88063049316406	0.00027865171432495117	501.3682861328125	162.6793975830078	0.02248769998550415	6	019
517	412.3063049316406	61.79174041748047	0.9999998807907104	504.940673828125	158.49334716796875	1.0	614.0023193359375	202.03680419921875	0.00015625357627868652	500.0010681152344	162.0110626220703	0.0005409419536590576	6	019
518	405.38970947265625	68.72684478759766	1.0	409.5658264160156	162.90576171875	1.0	405.6489562988281	165.43931579589844	4.836916923522949e-5	414.5871276855469	164.86427307128906	0.000356525182723999	6	019
519	393.7061462402344	73.6590576171875	0.00027441978454589844	389.04736328125	75.84168243408203	0.9999990463256836	614.8634643554688	201.0194091796875	0.000660628080368042	389.8468933105469	76.26793670654297	0.006533682346343994	6	019
520	373.52410888671875	84.96772766113281	1.531839370727539e-5	509.0438232421875	73.71681213378906	0.9789260625839233	641.908935546875	6.638396263122559	9.566545486450195e-6	384.3565368652344	84.0115966796875	7.12275505065918e-6	6	019
521	389.4588928222656	115.68856048583984	1.0	510.2575988769531	75.14871978759766	0.105248361825943	387.7973937988281	117.19712829589844	2.0951032638549805e-5	377.94769287109375	121.21708679199219	2.2470951080322266e-5	6	019
522	386.12896728515625	119.0286865234375	1.0	500.90863037109375	68.89717864990234	1.0	503.5289611816406	67.15020751953125	4.750490188598633e-5	496.9985656738281	69.70205688476562	7.62939453125e-5	6	019
523	382.9790954589844	123.5562515258789	1.0	502.2357482910156	64.65476989746094	1.0	503.1011657714844	63.68242645263672	0.0001455843448638916	500.6692810058594	65.41453552246094	0.00044402480125427246	6	019
524	459.9129943847656	121.87854766845703	1.0	499.4161071777344	66.64358520507812	1.0	501.91162109375	64.79078674316406	0.0002231895923614502	497.57196044921875	66.71292114257812	0.00019609928131103516	6	019
525	381.20819091796875	131.54296875	1.0	502.6207580566406	69.880859375	1.0	614.3068237304688	201.41262817382812	0.003900200128555298	399.38909912109375	80.55850982666016	0.00012609362602233887	6	019
526	377.2078857421875	147.1285858154297	1.0	499.5127868652344	83.06903839111328	1.0	395.3946228027344	92.10417175292969	0.0002601444721221924	391.10601806640625	88.27163696289062	0.0003910958766937256	6	019
527	470.39691162109375	153.39759826660156	0.9999999403953552	388.99053955078125	94.37151336669922	1.0	390.8961181640625	92.3189697265625	0.0003667473793029785	389.383056640625	94.86168670654297	0.0003058016300201416	6	019
528	475.2246398925781	163.7777099609375	1.0	392.0846252441406	83.5284423828125	1.0	479.80560302734375	161.9466094970703	0.0004975199699401855	365.0367431640625	176.14222717285156	0.0003097057342529297	6	019
529	477.6766052246094	173.2972412109375	1.0	397.9442443847656	75.24870300292969	1.0	359.6875	181.42190551757812	0.00025466084480285645	351.6033020019531	184.44241333007812	0.0004647970199584961	6	019
530	479.9538879394531	184.225341796875	1.0	465.0863952636719	78.0394287109375	1.0	614.0996704101562	201.36558532714844	0.002033054828643799	485.3934326171875	188.98414611816406	0.0002766251564025879	6	019
531	482.4696960449219	195.8310546875	1.0	463.4771728515625	88.1573715209961	1.0	614.6455078125	201.5876007080078	0.0011747479438781738	355.1863708496094	196.81568908691406	0.0004120767116546631	6	019
532	489.3138732910156	206.95132446289062	1.0	383.829345703125	101.64656829833984	1.0	486.23162841796875	210.15457153320312	0.0002505779266357422	476.32305908203125	214.54751586914062	0.000735163688659668	6	019
533	499.820068359375	214.6824951171875	1.0	475.6834716796875	115.19219207763672	1.0	613.9744873046875	200.9028778076172	0.003331214189529419	344.8363342285156	215.06349182128906	0.0006751418113708496	6	019
534	509.3666076660156	223.2715301513672	1.0	374.86273193359375	127.24053955078125	1.0	376.8994445800781	125.29739379882812	0.0003274977207183838	339.04541015625	229.34580993652344	0.0006113052368164062	6	019
535	332.8413391113281	248.12677001953125	1.0	379.0220947265625	133.43338012695312	1.0	333.1820068359375	251.47781372070312	0.00013825297355651855	334.6632995605469	241.0341339111328	0.00010952353477478027	6	019
536	326.8985595703125	261.8338928222656	1.0	367.3659362792969	150.3166961669922	1.0	329.4645080566406	266.6817626953125	0.00015106797218322754	329.272705078125	269.2011413574219	0.00014033913612365723	6	019
537	323.40960693359375	274.61669921875	1.0	370.1780700683594	155.36172485351562	1.0	373.2351379394531	152.95660400390625	0.0001798868179321289	369.5640869140625	157.31338500976562	0.00010037422180175781	6	019
538	317.20111083984375	289.8263244628906	1.0	359.1259460449219	177.68661499023438	1.0	614.4263916015625	200.72918701171875	0.00035077333450317383	312.5482482910156	281.3052673339844	0.00019678473472595215	6	019
539	311.55487060546875	306.7809753417969	1.0	355.3153991699219	193.85618591308594	1.0	358.21246337890625	190.8380889892578	0.0002478659152984619	311.7023620605469	315.59735107421875	0.0004184842109680176	6	019
540	304.3069152832031	324.73822021484375	1.0	350.67474365234375	200.62911987304688	1.0	308.3518371582031	327.6387939453125	0.0001437366008758545	305.42034912109375	335.2697448730469	0.00024509429931640625	6	019
541	298.675048828125	340.1126403808594	1.0	338.5423889160156	227.93844604492188	1.0	300.1434020996094	348.71051025390625	0.00017714500427246094	297.98223876953125	350.3374328613281	0.00029605627059936523	6	019
542	295.325439453125	352.6878356933594	1.0	338.19287109375	229.52064514160156	1.0	304.06219482421875	352.2216491699219	0.00033983588218688965	293.5273742675781	342.9392395019531	0.00016456842422485352	6	019
543	293.401611328125	357.66412353515625	1.0	337.9488525390625	233.79867553710938	1.0	341.1595458984375	231.99847412109375	8.535385131835938e-5	508.4707336425781	181.88946533203125	0.001305997371673584	6	019
544	293.5166320800781	356.94537353515625	1.0	343.50970458984375	234.1654510498047	1.0	299.481201171875	357.1553649902344	0.00014039874076843262	509.5770263671875	183.3091583251953	0.00028270483016967773	6	019
545	293.4332275390625	357.6356201171875	1.0	342.1044006347656	239.99989318847656	1.0	343.8519592285156	238.76512145996094	0.00019878149032592773	340.2359924316406	239.78021240234375	0.00031378865242004395	6	019
