# Supplementary material for: An automated feeding system for the African killifish reveals the impact of diet on lifespan and allows scalable assessment of associative learning
Source: eLife. 2022 Nov 10;11:e69008. doi: 10.7554/eLife.69008 (PMC9788828; doi:10.7554/eLife.69008)
Supplement: Figure 6—source data 2. [file elife-69008-fig6-data2.zip › Training Trajectories/t8_REC036DLC_resnet50_TrainAllTheThingsJun28shuffle1_1030000.csv]

bodyparts_coords	fishhead_x	fishhead_y	fishhead_likelihood	fishtail_x	fishtail_y	fishtail_likelihood	redlight_x	redlight_y	redlight_likelihood	fooddrop_x	fooddrop_y	fooddrop_likelihood	fishnum	recordingnum
0	146.6322784423828	300.5774230957031	0.9999908804893494	147.19590759277344	303.6551513671875	0.0004974603652954102	533.666748046875	224.90472412109375	0.9999110698699951	149.35784912109375	306.4435729980469	0.000243455171585083	8	036
1	145.63882446289062	300.8832092285156	0.9999995827674866	146.1582489013672	303.3470764160156	0.002523869276046753	533.3155517578125	225.4320068359375	0.9999836087226868	139.11318969726562	307.68792724609375	0.0008148550987243652	8	036
2	144.46466064453125	303.2379150390625	0.9999022483825684	142.1773223876953	303.9836120605469	0.08003968000411987	533.9796752929688	224.98255920410156	0.9999780058860779	137.82078552246094	307.4190979003906	0.00041940808296203613	8	036
3	145.40682983398438	302.7909240722656	0.9999125003814697	143.66445922851562	303.23150634765625	0.80632084608078	533.6868286132812	224.6539764404297	0.9999301433563232	139.80250549316406	306.25103759765625	0.00031363964080810547	8	036
4	143.38870239257812	302.1370849609375	0.9999473094940186	143.03182983398438	304.1409912109375	0.014570802450180054	533.9039916992188	224.6702880859375	0.9997358322143555	138.4404754638672	306.7106628417969	0.0004729032516479492	8	036
5	143.4218292236328	301.4300231933594	0.9999572038650513	143.37649536132812	303.569580078125	0.0210263729095459	533.94921875	224.90335083007812	0.9999939203262329	139.53555297851562	306.2130126953125	0.0008269548416137695	8	036
6	143.48951721191406	301.96551513671875	0.9928126335144043	141.16737365722656	302.713623046875	0.7696647644042969	533.8995361328125	224.9619140625	0.9998897314071655	139.2567138671875	305.5750427246094	0.0009433329105377197	8	036
7	144.6855010986328	302.3479309082031	0.9998408555984497	142.4014892578125	303.21795654296875	0.20592698454856873	533.1240234375	224.9072265625	0.9999761581420898	138.85353088378906	306.2054748535156	0.00033411383628845215	8	036
8	144.5092010498047	302.4999084472656	0.8846011757850647	140.9137420654297	303.1058349609375	0.9978975057601929	533.7874755859375	224.24656677246094	0.997914731502533	138.04971313476562	295.1557312011719	0.00037789344787597656	8	036
9	143.9773712158203	301.5947570800781	0.9932708740234375	144.29537963867188	302.4739685058594	0.962828516960144	533.6249389648438	224.9141845703125	0.9973303079605103	139.28427124023438	305.40399169921875	0.0003781318664550781	8	036
10	143.87576293945312	302.48394775390625	0.9999986886978149	143.74319458007812	304.2250061035156	0.011350125074386597	534.19189453125	224.59352111816406	0.9998956918716431	138.8422088623047	306.8535461425781	0.0003441274166107178	8	036
11	143.40086364746094	301.58306884765625	0.9999153017997742	143.07249450683594	303.65179443359375	0.006070375442504883	533.5473022460938	224.88722229003906	0.9973385334014893	139.0672149658203	305.9822082519531	0.0008948743343353271	8	036
12	143.2480010986328	301.32147216796875	0.9999690651893616	142.69244384765625	303.2434387207031	0.011643379926681519	533.8511962890625	224.81919860839844	0.9990341067314148	139.32432556152344	306.67108154296875	0.0009219348430633545	8	036
13	140.0626678466797	303.797119140625	0.675071120262146	139.79791259765625	302.3371887207031	0.9989699125289917	533.4382934570312	225.1810302734375	0.999950647354126	138.14776611328125	304.9169616699219	0.0007736384868621826	8	036
14	136.76138305664062	303.7167663574219	0.025163114070892334	136.89573669433594	304.2459716796875	0.9925962686538696	533.0604858398438	224.6558380126953	0.9998940229415894	137.6881561279297	297.5684509277344	0.00018829107284545898	8	036
15	134.5135955810547	304.15814208984375	0.31692326068878174	134.7174835205078	304.4583740234375	0.07418745756149292	533.48876953125	225.02479553222656	0.9998652338981628	135.4587860107422	304.820068359375	0.0004941225051879883	8	036
16	131.0396270751953	306.0313415527344	0.06408032774925232	131.24649047851562	305.8714904785156	0.04031109809875488	532.9945068359375	224.55885314941406	0.9998540878295898	126.25471496582031	307.4798278808594	9.116530418395996e-5	8	036
17	129.14212036132812	304.9991455078125	0.0803489089012146	129.2456512451172	305.3565979003906	0.6138737201690674	533.4814453125	224.43531799316406	0.9999155402183533	125.95447540283203	306.1113586425781	8.678436279296875e-5	8	036
18	129.76869201660156	306.9762878417969	0.07048740983009338	128.91835021972656	307.2637634277344	0.5550969243049622	533.8189086914062	224.73052978515625	0.9977352619171143	123.7940902709961	308.1111145019531	5.632638931274414e-6	8	036
19	5.16155481338501	482.83709716796875	2.7507543563842773e-5	127.67243957519531	240.71124267578125	0.003878980875015259	533.3407592773438	224.57798767089844	0.9999791383743286	529.52294921875	225.94857788085938	5.751848220825195e-5	8	036
20	5.5008134841918945	482.4212951660156	1.150369644165039e-5	647.4163208007812	384.5422668457031	2.1576881408691406e-5	533.4443969726562	224.78562927246094	0.999982476234436	529.7040405273438	225.7664337158203	3.9011240005493164e-5	8	036
21	125.4129867553711	307.6888427734375	0.18454799056053162	125.58493041992188	308.1827087402344	0.7261801958084106	534.4160766601562	224.59620666503906	0.9952774047851562	127.102294921875	304.94476318359375	1.2308359146118164e-5	8	036
22	4.963776111602783	482.6832580566406	2.1129846572875977e-5	645.8942260742188	385.25579833984375	2.9772520065307617e-5	534.1038208007812	224.23057556152344	0.9982823729515076	530.8912963867188	223.5507049560547	2.294778823852539e-6	8	036
23	5.0162506103515625	483.250732421875	2.625584602355957e-5	2.665837526321411	478.32293701171875	1.2248754501342773e-5	533.8985595703125	224.7748260498047	0.998999834060669	531.5286254882812	221.25965881347656	1.430511474609375e-6	8	036
24	5.0253777503967285	482.4963684082031	2.3424625396728516e-5	645.638671875	383.7771911621094	3.954768180847168e-5	534.114990234375	224.47982788085938	0.9987196326255798	530.2037963867188	225.71156311035156	7.331371307373047e-6	8	036
25	4.754395961761475	483.1205139160156	2.8640031814575195e-5	504.28057861328125	203.51730346679688	0.00016009807586669922	505.778076171875	201.66110229492188	0.9999991655349731	504.1969299316406	201.6761932373047	0.045320481061935425	8	036
26	511.950439453125	204.97117614746094	0.00016051530838012695	504.869384765625	202.25233459472656	0.0003670156002044678	506.7976379394531	199.7509765625	0.9999998807907104	504.1922607421875	199.91650390625	0.0021048784255981445	8	036
27	511.7493591308594	205.60691833496094	8.64267349243164e-5	504.8190002441406	202.74256896972656	0.00020745396614074707	506.2709045410156	200.01193237304688	1.0	505.1806640625	199.0977020263672	0.0017830431461334229	8	036
28	512.392578125	205.44422912597656	0.000125199556350708	505.0921936035156	202.715576171875	0.0003198981285095215	507.15765380859375	200.02395629882812	0.9999998211860657	504.23333740234375	200.2596435546875	0.008701294660568237	8	036
29	134.30479431152344	288.5091552734375	0.0008625984191894531	505.0531921386719	201.87570190429688	0.00021958351135253906	506.99285888671875	199.18898010253906	0.9999999403953552	504.2877502441406	199.56988525390625	0.0010010004043579102	8	036
30	512.124755859375	206.2520294189453	6.48200511932373e-5	505.08837890625	203.64683532714844	0.0001455247402191162	506.77496337890625	200.19798278808594	1.0	504.0290222167969	201.10867309570312	0.0017610490322113037	8	036
31	511.8203125	205.31173706054688	0.00014001131057739258	504.5586853027344	202.37197875976562	0.0003038644790649414	506.4548645019531	199.78900146484375	1.0	503.93731689453125	199.89773559570312	0.002282857894897461	8	036
32	511.6590881347656	205.47618103027344	0.00013077259063720703	504.8251953125	202.65975952148438	0.00037792325019836426	506.27886962890625	199.65805053710938	1.0	503.8858337402344	200.14727783203125	0.0035080909729003906	8	036
33	511.4246826171875	205.72247314453125	4.965066909790039e-5	504.3465270996094	202.90496826171875	0.00017026066780090332	505.8587646484375	200.1273956298828	1.0	504.4639587402344	199.35369873046875	0.0015388429164886475	8	036
34	511.674072265625	205.1713409423828	0.0001220405101776123	504.8138122558594	202.38340759277344	0.00032278895378112793	505.97491455078125	199.84915161132812	0.9999999403953552	504.08563232421875	199.91526794433594	0.004141122102737427	8	036
35	511.9647216796875	205.5946502685547	0.00011262297630310059	504.7346496582031	202.8563995361328	0.000333636999130249	506.5693359375	200.20826721191406	0.9999998807907104	503.8715515136719	200.47213745117188	0.005087792873382568	8	036
36	512.0610961914062	205.6604766845703	8.386373519897461e-5	504.8617858886719	203.10523986816406	0.00022524595260620117	506.5124816894531	200.0623321533203	0.9999998807907104	503.8404235839844	200.69126892089844	0.003441035747528076	8	036
37	102.67349243164062	278.0790100097656	9.223818778991699e-5	504.4707946777344	202.7913818359375	0.00018641352653503418	506.3503723144531	200.30078125	0.9999998807907104	504.8791809082031	199.37588500976562	0.004994064569473267	8	036
38	511.9433288574219	206.42510986328125	0.00013017654418945312	504.86346435546875	203.97323608398438	0.0002454221248626709	506.8833923339844	201.09649658203125	1.0	503.8450927734375	201.26986694335938	0.002236306667327881	8	036
39	511.72772216796875	205.95968627929688	5.269050598144531e-5	136.1688995361328	310.5403747558594	0.006323486566543579	506.2121887207031	200.1595458984375	1.0	504.8027038574219	199.8401641845703	0.00400581955909729	8	036
40	511.4910888671875	205.54896545410156	0.00010496377944946289	504.492431640625	202.77099609375	0.000385284423828125	505.78558349609375	200.38821411132812	0.9999997019767761	503.6488342285156	200.24224853515625	0.011845707893371582	8	036
41	512.0560302734375	206.0437469482422	9.080767631530762e-5	504.7780456542969	203.38897705078125	0.00020048022270202637	506.9236755371094	200.43417358398438	1.0	503.9416809082031	200.97479248046875	0.002601921558380127	8	036
42	511.7307434082031	205.3594512939453	0.00012543797492980957	504.723388671875	202.49456787109375	0.00033473968505859375	506.6022644042969	199.68519592285156	0.9999998807907104	503.9651794433594	199.98512268066406	0.0026782751083374023	8	036
43	96.67091369628906	259.52545166015625	0.011601269245147705	504.60052490234375	202.27174377441406	0.0003122091293334961	506.10662841796875	199.7229461669922	0.9999998807907104	504.0261535644531	200.00128173828125	0.0031048953533172607	8	036
44	511.93646240234375	205.8423614501953	6.651878356933594e-5	504.6553649902344	203.2289276123047	0.00022423267364501953	506.4801330566406	200.24578857421875	0.9999999403953552	503.9769287109375	200.75367736816406	0.003949940204620361	8	036
45	511.68511962890625	205.81922912597656	8.955597877502441e-5	504.73101806640625	203.2301025390625	0.0002956092357635498	505.7005615234375	200.46987915039062	0.9999997019767761	504.7279357910156	199.6864471435547	0.005700111389160156	8	036
46	511.867431640625	205.7357177734375	4.330277442932129e-5	504.73785400390625	203.03602600097656	0.00015786290168762207	506.35711669921875	200.1702880859375	1.0	505.03826904296875	199.62242126464844	0.004660695791244507	8	036
47	511.4648132324219	205.34889221191406	0.00011339783668518066	504.5177307128906	202.68572998046875	0.0003020763397216797	506.10369873046875	200.46258544921875	0.9999998807907104	504.7560119628906	199.4574737548828	0.0023605823516845703	8	036
48	512.0560302734375	205.3865203857422	7.686018943786621e-5	130.55560302734375	243.2980194091797	0.17641764879226685	506.61328125	199.50730895996094	1.0	504.0791320800781	200.48390197753906	0.0024252235889434814	8	036
49	511.606689453125	206.17222595214844	6.884336471557617e-5	131.21705627441406	243.55783081054688	0.9999992847442627	505.90838623046875	200.859619140625	0.9999997615814209	503.72369384765625	200.7762908935547	0.007908850908279419	8	036
50	511.3514709472656	205.2833251953125	0.00015273690223693848	126.794189453125	241.85557556152344	1.0	506.2676696777344	199.8321990966797	0.9999998807907104	504.0570373535156	199.8367156982422	0.001508563756942749	8	036
51	71.7441177368164	239.49314880371094	0.004438608884811401	128.78379821777344	242.21408081054688	0.9999994039535522	506.65240478515625	200.42166137695312	1.0	504.0978698730469	200.78802490234375	0.0032927989959716797	8	036
52	81.6493148803711	239.9699249267578	0.02271437644958496	126.43000030517578	239.0490264892578	1.0	507.1201477050781	200.54397583007812	0.9999998807907104	504.2369384765625	200.50941467285156	0.0013066530227661133	8	036
53	512.2188110351562	205.9982147216797	0.00012665987014770508	125.7226333618164	237.44041442871094	0.9884599447250366	507.1272277832031	200.47511291503906	1.0	504.0550231933594	200.6455078125	0.0027523934841156006	8	036
54	511.5130310058594	205.39988708496094	0.0002256929874420166	123.92737579345703	236.68743896484375	0.9999934434890747	505.8828125	200.202880859375	0.9999997019767761	503.9638977050781	199.8968505859375	0.004716336727142334	8	036
55	87.2271728515625	246.33424377441406	0.004248172044754028	504.95263671875	202.82325744628906	0.00027254223823547363	506.7316589355469	199.8997802734375	0.9999998807907104	504.23028564453125	200.55435180664062	0.0030047595500946045	8	036
56	511.4054260253906	205.19630432128906	0.00014066696166992188	504.6734619140625	202.32498168945312	0.00048342347145080566	505.9226989746094	199.70864868164062	0.9999996423721313	504.079833984375	199.68099975585938	0.008959770202636719	8	036
57	511.54339599609375	205.6741943359375	6.642937660217285e-5	121.08817291259766	231.06581115722656	0.07424885034561157	505.84771728515625	199.9298858642578	0.9999998807907104	503.7579040527344	200.23439025878906	0.004342019557952881	8	036
58	511.8800048828125	205.78990173339844	0.00012007355690002441	504.83087158203125	202.94325256347656	0.0002665221691131592	506.81097412109375	200.37957763671875	1.0	503.9960632324219	200.4951934814453	0.0021040141582489014	8	036
59	512.355712890625	205.37454223632812	0.00015982985496520996	505.4158630371094	202.75839233398438	0.0003719627857208252	506.9747314453125	200.05796813964844	0.9999997615814209	504.6357421875	200.03729248046875	0.005735129117965698	8	036
60	511.8372802734375	205.7148895263672	8.019804954528809e-5	124.346435546875	229.46981811523438	0.9784154891967773	506.6206970214844	200.04483032226562	0.9999998807907104	505.0553283691406	199.07176208496094	0.0030225515365600586	8	036
61	88.37229919433594	248.29745483398438	0.6587211489677429	119.13313293457031	226.2971649169922	0.6859985589981079	506.6490478515625	200.13211059570312	0.9999999403953552	504.2522277832031	200.1848907470703	0.003772735595703125	8	036
62	511.9649353027344	205.78549194335938	7.873773574829102e-5	504.80255126953125	202.8808135986328	0.0002351999282836914	506.3533630371094	200.38336181640625	0.9999999403953552	504.0744323730469	200.58145141601562	0.0036688148975372314	8	036
63	511.8372497558594	205.3046417236328	0.00010100007057189941	504.742919921875	202.42877197265625	0.0002969801425933838	506.66094970703125	200.0577392578125	0.9999998807907104	503.9254455566406	199.98379516601562	0.0030204057693481445	8	036
64	511.922607421875	205.54737854003906	0.00020185112953186035	505.0149230957031	203.06292724609375	0.00044229626655578613	506.763427734375	200.32054138183594	0.9999999403953552	503.94580078125	200.27587890625	0.0035443007946014404	8	036
65	97.77970886230469	256.31817626953125	0.00021848082542419434	504.6189270019531	202.54652404785156	0.00017905235290527344	505.1891784667969	199.8314666748047	0.9999997615814209	504.2423095703125	199.3103485107422	0.0066661536693573	8	036
66	644.3256225585938	387.9237976074219	0.00010961294174194336	645.9080810546875	386.48004150390625	0.00021404027938842773	506.4593811035156	201.01925659179688	0.9999997615814209	504.9674987792969	200.10951232910156	0.0064771175384521484	8	036
67	99.5171890258789	258.09637451171875	0.0022301673889160156	504.8316955566406	203.38211059570312	0.00017827749252319336	506.3539733886719	200.3729705810547	0.9999998807907104	504.8953857421875	199.6217498779297	0.005558967590332031	8	036
68	96.56914520263672	256.8048095703125	0.09879118204116821	504.73516845703125	203.1406707763672	0.00033357739448547363	506.60400390625	200.32431030273438	0.9999998807907104	503.7400207519531	200.27767944335938	0.007582515478134155	8	036
69	511.97711181640625	205.99476623535156	9.465217590332031e-5	504.7596130371094	203.4415283203125	0.0002741515636444092	506.7035217285156	200.7516632080078	1.0	505.350830078125	199.7283172607422	0.0032119154930114746	8	036
70	99.58650970458984	257.9487609863281	0.05570992827415466	504.90460205078125	202.9845428466797	0.0002244710922241211	506.2100524902344	200.28244018554688	0.9999999403953552	503.8131103515625	200.44000244140625	0.002811610698699951	8	036
71	511.71429443359375	206.23033142089844	5.081295967102051e-5	504.77410888671875	203.62937927246094	0.00014150142669677734	506.01904296875	200.7371063232422	0.9999998211860657	504.52471923828125	199.9234619140625	0.007095158100128174	8	036
72	98.08780670166016	258.1885681152344	0.947952151298523	504.6480712890625	203.17527770996094	0.00027805566787719727	506.2565002441406	200.71185302734375	0.9999997615814209	504.81634521484375	199.71682739257812	0.008089423179626465	8	036
73	99.81355285644531	256.03753662109375	0.0001449286937713623	504.77886962890625	202.87071228027344	0.000333636999130249	506.2371826171875	200.69554138183594	0.9999997019767761	504.02496337890625	200.3155059814453	0.01281842589378357	8	036
74	98.33438873291016	254.7881317138672	0.4177987575531006	504.5648193359375	203.33685302734375	0.00035059452056884766	505.9231262207031	200.72789001464844	0.9999997615814209	504.85809326171875	199.67611694335938	0.008048027753829956	8	036
75	101.28044128417969	257.5948486328125	0.0011862218379974365	505.21978759765625	203.93896484375	0.00027051568031311035	506.7057189941406	201.0061798095703	0.9999997019767761	504.1990661621094	201.13079833984375	0.006212770938873291	8	036
76	100.48088073730469	258.0887756347656	0.00011751055717468262	104.13042449951172	201.73902893066406	0.00025969743728637695	506.4632873535156	200.20632934570312	0.9999998807907104	504.1101379394531	200.55783081054688	0.005441427230834961	8	036
77	98.34883117675781	256.7167663574219	0.0011642277240753174	102.25305938720703	200.49472045898438	0.0012625455856323242	506.6581115722656	200.4222412109375	0.9999999403953552	504.8675537109375	199.6971435546875	0.0046766698360443115	8	036
78	101.26802062988281	256.8072814941406	0.12148180603981018	504.94110107421875	203.40711975097656	0.0003795623779296875	506.13623046875	200.781982421875	0.9999995231628418	503.8526306152344	200.70452880859375	0.01785433292388916	8	036
79	101.25360107421875	256.55389404296875	0.9636390209197998	104.34587860107422	197.9428253173828	0.012652754783630371	506.66497802734375	200.29246520996094	0.9999998807907104	503.8446044921875	200.52276611328125	0.003709644079208374	8	036
80	511.81231689453125	206.03257751464844	8.213520050048828e-5	504.72796630859375	203.50897216796875	0.00023803114891052246	506.4941711425781	200.75201416015625	0.9999998211860657	505.0367126464844	199.7703094482422	0.004324227571487427	8	036
81	101.85460662841797	256.0527648925781	0.0013256072998046875	101.1828384399414	198.04989624023438	0.999950647354126	506.83984375	200.5619354248047	0.9999997615814209	503.8731689453125	200.58538818359375	0.006378889083862305	8	036
82	102.54863739013672	257.6209411621094	0.2972084581851959	100.91059112548828	197.74032592773438	0.6551617383956909	506.1484680175781	200.45193481445312	0.9999997615814209	504.89202880859375	199.52342224121094	0.008668273687362671	8	036
83	102.88212585449219	258.1835632324219	0.9896408319473267	99.97213745117188	197.4154815673828	0.9928828477859497	506.16839599609375	200.06060791015625	0.9999998211860657	503.9589538574219	200.074951171875	0.004747986793518066	8	036
84	103.32257843017578	259.5089416503906	0.0024917423725128174	99.86177062988281	196.09747314453125	0.9999990463256836	505.5986633300781	200.53538513183594	0.9999994039535522	503.83721923828125	199.89125061035156	0.006597965955734253	8	036
85	102.56381225585938	257.41729736328125	0.999799370765686	99.26043701171875	195.39987182617188	0.9999952912330627	506.87408447265625	200.15032958984375	0.9999999403953552	504.0209655761719	199.78053283691406	0.002406209707260132	8	036
86	103.47517395019531	259.5829162597656	0.00018769502639770508	98.78472137451172	194.2588653564453	0.9980329275131226	506.76971435546875	200.46804809570312	0.9999999403953552	503.7067565917969	200.16836547851562	0.002793818712234497	8	036
87	103.57707977294922	258.9947814941406	0.014024227857589722	99.8994140625	194.9603729248047	0.9983956813812256	505.7564392089844	200.4964141845703	0.9999997615814209	504.44879150390625	199.62940979003906	0.007041752338409424	8	036
88	103.01521301269531	257.8438720703125	0.0001659095287322998	97.980224609375	196.63308715820312	0.991472601890564	506.886474609375	201.41712951660156	0.9999995827674866	503.91119384765625	200.95785522460938	0.00769004225730896	8	036
89	103.35218048095703	257.17803955078125	0.004781931638717651	97.75395965576172	192.9266815185547	0.8045893907546997	506.4591979980469	201.00625610351562	0.9999998807907104	504.841064453125	200.4467010498047	0.008237212896347046	8	036
90	99.60618591308594	195.24197387695312	0.0003879368305206299	96.74269104003906	192.1206512451172	0.9999674558639526	506.1361083984375	200.66473388671875	0.9999996423721313	503.8099670410156	200.69985961914062	0.012892186641693115	8	036
91	102.3349609375	257.9010009765625	0.0011013150215148926	94.92540740966797	193.1475830078125	0.9998173713684082	506.9278259277344	201.21995544433594	0.9999996423721313	503.7365417480469	200.69265747070312	0.0067168474197387695	8	036
92	512.0591430664062	205.32559204101562	0.0001240074634552002	95.00645446777344	189.9757537841797	0.9996753931045532	507.02996826171875	200.02914428710938	0.9999999403953552	505.5315856933594	198.85914611816406	0.004358530044555664	8	036
93	98.34321594238281	194.62594604492188	0.0001245439052581787	94.26495361328125	190.22984313964844	0.9998422861099243	506.3087158203125	200.48770141601562	0.9999998807907104	504.0113220214844	200.6442413330078	0.007445812225341797	8	036
94	105.07838439941406	257.6510925292969	0.4861888885498047	93.84417724609375	189.20474243164062	0.9854978322982788	507.1662902832031	200.7366943359375	0.9999999403953552	504.01824951171875	200.82461547851562	0.001420438289642334	8	036
95	511.63433837890625	206.01760864257812	7.474422454833984e-5	94.39391326904297	189.09007263183594	0.7926757335662842	505.9443664550781	200.3404083251953	0.9999998807907104	503.6327819824219	200.7431182861328	0.00537458062171936	8	036
96	511.77642822265625	206.04066467285156	9.706616401672363e-5	504.8025817871094	203.7374267578125	0.0002906322479248047	506.2818908691406	200.75987243652344	0.9999997615814209	504.9309997558594	199.97030639648438	0.006032973527908325	8	036
97	113.43343353271484	262.9532775878906	0.6989033222198486	88.53317260742188	190.77410888671875	0.866375207901001	505.9645690917969	200.2593536376953	0.9999995231628418	504.83782958984375	199.23562622070312	0.0054558515548706055	8	036
98	511.9806823730469	206.13539123535156	0.00013014674186706543	504.8438415527344	203.45733642578125	0.0003140568733215332	506.4512023925781	200.8323516845703	0.9999998211860657	503.9473876953125	200.7783203125	0.007338732481002808	8	036
99	116.53614044189453	264.6292419433594	0.0014681220054626465	87.96942901611328	191.3692626953125	0.9999970197677612	506.5228576660156	200.12860107421875	0.9999999403953552	503.8001708984375	200.11489868164062	0.0040604472160339355	8	036
100	114.65571594238281	264.184814453125	0.023107141256332397	87.58708953857422	188.72088623046875	0.03709447383880615	506.9051208496094	200.0458984375	0.9999998807907104	504.0546569824219	200.36337280273438	0.005664557218551636	8	036
101	512.0409545898438	205.69558715820312	0.0001201331615447998	95.6689224243164	185.6997833251953	0.99998939037323	506.6611633300781	200.2117156982422	0.9999998807907104	503.7574462890625	200.38519287109375	0.006552070379257202	8	036
102	117.52149963378906	264.29534912109375	0.0015040040016174316	94.4055404663086	187.4278106689453	0.9999999403953552	506.6217346191406	200.54771423339844	0.9999997615814209	503.9007263183594	200.4757843017578	0.006157219409942627	8	036
103	117.54737854003906	262.45074462890625	0.9166513681411743	94.74466705322266	187.30015563964844	1.0	506.4567565917969	201.03009033203125	0.9999997019767761	504.9678649902344	200.44125366210938	0.017164945602416992	8	036
104	118.96875762939453	262.5285949707031	0.0019251704216003418	94.62980651855469	187.70774841308594	0.9999998807907104	505.55712890625	199.76583862304688	0.9999996423721313	504.5268859863281	198.90228271484375	0.003892868757247925	8	036
105	119.40258026123047	260.6983642578125	0.00017812848091125488	92.05313873291016	184.06765747070312	1.0	506.49884033203125	200.71170043945312	0.9999998807907104	503.68597412109375	200.7210693359375	0.0036472678184509277	8	036
106	117.24918365478516	262.2601318359375	0.9999909996986389	98.22081756591797	187.59877014160156	0.8550710678100586	506.78436279296875	200.30189514160156	0.9999998807907104	503.8229064941406	200.50111389160156	0.005740493535995483	8	036
107	120.44452667236328	262.2068176269531	0.00215265154838562	95.61756134033203	184.02774047851562	1.0	506.8892822265625	200.67088317871094	0.9999997615814209	503.96942138671875	200.363037109375	0.006202429533004761	8	036
108	119.14600372314453	263.0560607910156	0.9998945593833923	95.60836791992188	179.2003631591797	1.0	506.3185729980469	200.9746856689453	0.9999988079071045	503.8221435546875	200.63877868652344	0.03347587585449219	8	036
109	119.76705932617188	265.99554443359375	0.8085891008377075	94.41657257080078	183.60545349121094	0.9999535083770752	506.1042175292969	200.56439208984375	0.9999999403953552	505.0474548339844	199.54673767089844	0.0036073029041290283	8	036
110	96.06365203857422	179.61944580078125	0.0001062154769897461	91.79132080078125	181.820556640625	0.9999998807907104	506.69805908203125	200.8745574951172	0.9999998807907104	503.6411437988281	201.1951904296875	0.004520118236541748	8	036
111	96.39393615722656	177.45693969726562	9.748339653015137e-5	93.587890625	178.34185791015625	0.9999999403953552	506.8428039550781	200.23287963867188	0.9999999403953552	505.3246154785156	199.32859802246094	0.005759745836257935	8	036
112	125.28251647949219	272.7090148925781	0.9999862909317017	131.09510803222656	266.414794921875	0.00045877695083618164	506.4031982421875	200.76722717285156	0.9999992847442627	503.9263000488281	200.24545288085938	0.009687721729278564	8	036
113	127.41339111328125	270.3114318847656	0.9999995827674866	131.82716369628906	266.2129211425781	0.0029161572456359863	506.871826171875	200.2942657470703	0.9999998807907104	504.0212707519531	200.66656494140625	0.010097086429595947	8	036
114	126.69392395019531	275.4975280761719	0.9999871253967285	504.8063659667969	203.23336791992188	0.0002192854881286621	506.6048278808594	200.50045776367188	0.9999998807907104	503.97119140625	200.61810302734375	0.006735354661941528	8	036
115	128.72154235839844	277.97515869140625	0.9997137784957886	130.0655517578125	279.3797912597656	0.0003256499767303467	507.3296813964844	200.55657958984375	1.0	503.9490661621094	200.66647338867188	0.00248795747756958	8	036
116	127.56614685058594	275.4435729980469	1.0	93.62801361083984	166.69732666015625	0.0019263029098510742	506.1343078613281	200.54647827148438	0.9999998807907104	504.5342712402344	199.94297790527344	0.005435049533843994	8	036
117	127.69061279296875	278.2394104003906	1.0	130.8490753173828	281.0809631347656	0.0008984506130218506	506.654052734375	200.6747589111328	0.9999998807907104	504.0730895996094	200.66416931152344	0.0034419000148773193	8	036
118	127.47601318359375	278.3864440917969	1.0	131.2950897216797	280.69744873046875	0.0007187128067016602	505.8813781738281	200.6636962890625	0.9999998807907104	504.2128601074219	200.1458740234375	0.00719568133354187	8	036
119	127.68585968017578	278.1961364746094	1.0	130.68389892578125	276.7335510253906	0.010984271764755249	505.47344970703125	200.4832305908203	0.9999999403953552	503.584716796875	201.03587341308594	0.0023896992206573486	8	036
120	126.23197937011719	278.0320129394531	1.0	130.8957977294922	276.7579345703125	0.001522839069366455	505.77508544921875	200.63302612304688	0.9999998807907104	503.64306640625	200.45870971679688	0.009629547595977783	8	036
121	126.60149383544922	277.9317321777344	1.0	130.12124633789062	280.20562744140625	0.0028308331966400146	506.30859375	200.84681701660156	0.9999999403953552	503.64788818359375	200.62315368652344	0.005699962377548218	8	036
122	126.42340087890625	279.7048034667969	1.0	130.72457885742188	281.2226257324219	0.0026793181896209717	506.259765625	200.25355529785156	0.9999998807907104	504.7337646484375	199.92332458496094	0.003076791763305664	8	036
123	126.59817504882812	279.50146484375	1.0	130.9460906982422	281.0151062011719	0.0008517801761627197	505.9952697753906	200.34588623046875	0.9999998807907104	504.7483825683594	199.89337158203125	0.004927694797515869	8	036
124	126.88299560546875	279.6960754394531	1.0	90.56302642822266	167.53262329101562	0.007636934518814087	506.6669921875	199.73681640625	1.0	505.4220275878906	199.10675048828125	0.0032172203063964844	8	036
125	126.89631652832031	278.72845458984375	1.0	131.92977905273438	279.9705810546875	0.0005609095096588135	506.5018005371094	200.63404846191406	0.9999998807907104	504.96331787109375	199.8135986328125	0.003527015447616577	8	036
126	126.7529067993164	278.53961181640625	1.0	129.69064331054688	281.04534912109375	0.002536267042160034	506.67816162109375	200.17967224121094	1.0	505.09820556640625	199.49053955078125	0.002974092960357666	8	036
127	126.58536529541016	277.8409118652344	1.0	130.7742462158203	279.86798095703125	0.0005670785903930664	505.7917175292969	200.4539337158203	0.9999998807907104	504.384765625	199.5361785888672	0.004570990800857544	8	036
128	127.24980163574219	278.3646240234375	1.0	131.94216918945312	277.7743225097656	0.0009461343288421631	506.1482238769531	200.429931640625	0.9999998807907104	504.02825927734375	200.8265838623047	0.005070626735687256	8	036
129	127.53437805175781	277.7968444824219	1.0	131.0371551513672	279.8497314453125	0.0017829835414886475	505.7525939941406	200.5854949951172	0.9999998211860657	504.550048828125	199.73109436035156	0.005462467670440674	8	036
130	126.80715942382812	277.879150390625	1.0	130.1593475341797	280.06280517578125	0.0014111101627349854	506.7359313964844	200.26089477539062	1.0	505.1255798339844	199.41734313964844	0.0009955763816833496	8	036
131	129.13201904296875	279.40399169921875	0.9999997019767761	131.2431182861328	279.0645751953125	0.571334958076477	505.7434997558594	200.86790466308594	0.9999999403953552	504.4947509765625	200.02667236328125	0.004911065101623535	8	036
132	127.13426208496094	277.3329162597656	1.0	131.45159912109375	279.6617126464844	0.0004164576530456543	506.5487976074219	200.67388916015625	0.9999998211860657	504.06988525390625	200.4251251220703	0.00561290979385376	8	036
133	128.2631072998047	277.765869140625	1.0	131.34153747558594	276.674072265625	0.0027184784412384033	506.9237060546875	200.73875427246094	1.0	503.7977294921875	200.9707794189453	0.0017302632331848145	8	036
134	127.30133819580078	275.66302490234375	1.0	130.30653381347656	275.1376037597656	0.009270966053009033	506.0965576171875	201.28799438476562	0.9999995827674866	503.7252197265625	200.85586547851562	0.009151846170425415	8	036
135	128.63177490234375	278.2707214355469	1.0	131.67938232421875	280.4137268066406	0.0008913576602935791	505.9339904785156	200.84881591796875	0.9999999403953552	504.8051452636719	200.15565490722656	0.0013039112091064453	8	036
136	129.38050842285156	279.1959533691406	1.0	130.9052734375	281.2702941894531	0.0016996264457702637	506.55633544921875	199.85133361816406	1.0	505.0224914550781	199.07618713378906	0.0006907284259796143	8	036
137	128.30795288085938	276.698974609375	1.0	131.23692321777344	275.67657470703125	0.04056936502456665	506.46539306640625	199.95140075683594	1.0	503.9952392578125	200.83615112304688	0.0026023387908935547	8	036
138	127.68952941894531	277.348388671875	1.0	130.71966552734375	279.6507873535156	0.0012981295585632324	505.6174621582031	200.70083618164062	0.9999997615814209	504.3565368652344	200.0133514404297	0.008214831352233887	8	036
139	127.3984146118164	278.5083923339844	0.9999999403953552	131.62103271484375	277.5806884765625	0.01765197515487671	505.8229064941406	200.68331909179688	0.9999998807907104	503.8144226074219	201.0591583251953	0.005078136920928955	8	036
140	126.32552337646484	275.2802734375	1.0	130.94973754882812	275.0761413574219	0.0030972957611083984	506.1588134765625	200.93858337402344	0.9999998807907104	504.4890441894531	200.26034545898438	0.0050592124462127686	8	036
141	129.228271484375	278.0651550292969	1.0	132.38780212402344	280.2657165527344	0.012587219476699829	506.052978515625	200.2642059326172	0.9999998211860657	503.91595458984375	200.0429229736328	0.0024347007274627686	8	036
142	128.50363159179688	277.00762939453125	1.0	131.4745330810547	280.0681457519531	0.01524209976196289	506.3024597167969	201.06356811523438	0.9999999403953552	503.6077880859375	201.13121032714844	0.006562262773513794	8	036
143	129.1778564453125	278.4228210449219	1.0	133.27545166015625	279.8228759765625	0.0002884864807128906	505.9837646484375	199.9276885986328	1.0	504.63580322265625	199.34942626953125	0.00324094295501709	8	036
144	130.4698944091797	277.8793029785156	1.0	133.391845703125	279.47003173828125	0.0003872811794281006	506.0208435058594	200.25640869140625	1.0	504.784912109375	199.12265014648438	0.001739501953125	8	036
145	131.46937561035156	280.3200378417969	1.0	505.1123962402344	202.78775024414062	0.0004337430000305176	506.3576354980469	200.5865020751953	0.9999992847442627	504.45977783203125	199.92910766601562	0.00823715329170227	8	036
146	131.58567810058594	281.43780517578125	1.0	133.75933837890625	283.088623046875	0.00029015541076660156	506.0391540527344	201.010986328125	0.9999997615814209	504.5058898925781	200.13330078125	0.010145902633666992	8	036
147	130.05783081054688	280.6717834472656	1.0	134.1173858642578	281.7846984863281	0.0003491640090942383	506.187255859375	199.75572204589844	0.9999999403953552	503.9727478027344	200.55633544921875	0.0009287893772125244	8	036
148	130.89947509765625	278.90069580078125	1.0	133.85496520996094	280.2929382324219	0.00029343366622924805	506.4366455078125	199.90484619140625	1.0	504.95849609375	199.0751495361328	0.0018855929374694824	8	036
149	130.96250915527344	281.703125	1.0	504.63116455078125	203.40342712402344	0.00032711029052734375	506.6328125	200.56045532226562	1.0	503.8330993652344	200.9357452392578	0.005598872900009155	8	036
150	130.51979064941406	278.01715087890625	1.0	133.86178588867188	279.9529113769531	0.00030535459518432617	506.7112731933594	200.27825927734375	1.0	503.9280700683594	200.44003295898438	0.0018704533576965332	8	036
151	132.24310302734375	279.6640930175781	1.0	138.81048583984375	281.8849182128906	0.00027742981910705566	506.6188659667969	200.1016387939453	0.9999999403953552	503.84405517578125	200.69320678710938	0.0008197426795959473	8	036
152	133.04473876953125	280.2796630859375	1.0	139.0969696044922	281.9403076171875	0.0007220804691314697	505.6981506347656	200.13792419433594	0.9999998807907104	504.5024108886719	199.39854431152344	0.009548485279083252	8	036
153	132.22628784179688	279.07916259765625	1.0	139.29513549804688	281.3721618652344	0.0005306601524353027	506.81591796875	200.32949829101562	0.9999998807907104	504.1241760253906	200.1293487548828	0.014471858739852905	8	036
154	132.2816925048828	281.4552307128906	1.0	504.4281921386719	203.07179260253906	0.00017589330673217773	505.69720458984375	200.61856079101562	0.9999998807907104	503.70758056640625	200.83457946777344	0.005488842725753784	8	036
155	130.9791717529297	278.52044677734375	0.999998927116394	504.58648681640625	202.71324157714844	0.0002949833869934082	506.22967529296875	200.6581268310547	0.9999998807907104	504.76507568359375	199.78701782226562	0.008478343486785889	8	036
156	131.1418914794922	278.833740234375	1.0	133.89447021484375	277.6252746582031	0.00033611059188842773	506.2102966308594	200.17433166503906	1.0	504.838134765625	199.4942626953125	0.006431102752685547	8	036
157	131.79917907714844	280.6778259277344	1.0	134.2470245361328	279.5313720703125	0.0009021461009979248	505.7965087890625	199.63812255859375	0.9999998807907104	503.7398681640625	199.8094024658203	0.005784481763839722	8	036
158	132.69248962402344	279.58758544921875	1.0	504.47845458984375	203.91531372070312	0.00026151537895202637	506.2102966308594	201.01014709472656	0.9999999403953552	503.6654357910156	201.42176818847656	0.012391537427902222	8	036
159	132.58648681640625	280.93170166015625	0.9999996423721313	135.1328125	282.4165954589844	0.08822882175445557	506.6830139160156	200.4166259765625	0.9999998807907104	505.1039123535156	199.29949951171875	0.0017683207988739014	8	036
160	131.8427276611328	280.0923156738281	1.0	133.77450561523438	281.458251953125	0.0002021193504333496	506.72576904296875	200.00584411621094	1.0	504.2288513183594	200.70620727539062	0.0012109875679016113	8	036
161	131.04042053222656	278.3948059082031	1.0	133.04222106933594	280.3925476074219	0.0002942979335784912	506.0924987792969	200.19754028320312	1.0	504.47674560546875	199.62623596191406	0.005185127258300781	8	036
162	132.57150268554688	277.5979309082031	1.0	134.7105712890625	279.2475280761719	0.00031244754791259766	505.8314208984375	200.79489135742188	0.9999998211860657	504.5504150390625	199.6912384033203	0.0019787847995758057	8	036
163	132.3661651611328	277.8970947265625	0.9999998211860657	504.625	202.48605346679688	0.0002630650997161865	506.46807861328125	200.0137176513672	1.0	503.901123046875	200.6241455078125	0.0014684796333312988	8	036
164	132.84715270996094	278.409912109375	1.0	86.68218994140625	160.3140106201172	0.11255282163619995	506.58294677734375	200.5150146484375	1.0	503.7967834472656	200.7911834716797	0.004118561744689941	8	036
165	132.59176635742188	277.3702392578125	1.0	134.33941650390625	278.2721862792969	0.0003218352794647217	506.3135681152344	201.0199432373047	0.9999998807907104	504.7722473144531	200.0703887939453	0.005123615264892578	8	036
166	133.45997619628906	278.3612365722656	1.0	139.24935913085938	280.88397216796875	0.0005623698234558105	506.0223693847656	200.2141571044922	1.0	504.71234130859375	199.2964324951172	0.002204805612564087	8	036
167	132.9263153076172	278.54541015625	0.9999999403953552	504.31304931640625	202.69073486328125	0.00021246075630187988	505.64202880859375	200.62777709960938	0.9999997019767761	504.4016418457031	199.94076538085938	0.020452499389648438	8	036
168	132.64109802246094	279.8138122558594	1.0	138.3133544921875	282.01458740234375	0.00023052096366882324	506.5999450683594	200.1968231201172	1.0	505.0073547363281	199.53086853027344	0.0008299350738525391	8	036
169	131.80906677246094	280.0780334472656	0.9999998211860657	504.5667419433594	203.3865966796875	0.00021079182624816895	505.7710266113281	200.7374725341797	1.0	503.7220764160156	201.13702392578125	0.00502428412437439	8	036
170	132.63351440429688	278.4473571777344	1.0	134.6793670654297	279.6489562988281	0.0003345012664794922	505.660888671875	199.12420654296875	0.9999998807907104	504.0973205566406	199.98533630371094	0.0022284090518951416	8	036
171	133.0413055419922	276.8949890136719	1.0	138.41529846191406	280.3150634765625	0.0002161264419555664	506.241943359375	200.81051635742188	1.0	503.7862548828125	201.29306030273438	0.0023214221000671387	8	036
172	131.94508361816406	279.05657958984375	0.9999997615814209	133.39190673828125	277.44317626953125	0.004443526268005371	506.50048828125	201.05032348632812	0.9999999403953552	503.6800537109375	201.5467529296875	0.0024516284465789795	8	036
173	134.1188201904297	275.73712158203125	1.0	135.55015563964844	276.794921875	0.00029394030570983887	506.4498596191406	200.86285400390625	0.9999999403953552	503.86627197265625	200.8907470703125	0.006967991590499878	8	036
174	134.05734252929688	275.9334716796875	0.9996840953826904	504.4595642089844	203.09608459472656	0.0003362298011779785	506.1265563964844	200.75962829589844	0.9999999403953552	503.9261474609375	200.54025268554688	0.008063793182373047	8	036
175	135.13735961914062	269.61407470703125	0.9999641180038452	136.85556030273438	272.52264404296875	0.0007749497890472412	506.7820129394531	200.3974151611328	1.0	505.07550048828125	199.63221740722656	0.0050545334815979	8	036
176	137.98692321777344	266.21600341796875	0.9990264773368835	139.2465362548828	272.1182861328125	0.0006815195083618164	506.2157897949219	200.3246612548828	1.0	504.9234619140625	199.3125762939453	0.0023144781589508057	8	036
177	143.5458984375	266.9207763671875	1.0	504.36572265625	202.79640197753906	0.00026866793632507324	505.6553649902344	200.45858764648438	0.9999998807907104	504.5112609863281	199.2929229736328	0.0023804903030395508	8	036
178	147.11282348632812	271.2828369140625	1.0	144.275390625	272.67315673828125	0.0009129941463470459	506.5308532714844	200.24009704589844	0.9999999403953552	136.9475860595703	262.0137634277344	0.003512084484100342	8	036
179	148.593017578125	272.92364501953125	0.9999999403953552	146.13441467285156	274.39263916015625	0.0034961998462677	505.7766418457031	200.54054260253906	0.9999997615814209	504.38604736328125	199.92848205566406	0.01570102572441101	8	036
180	151.52894592285156	274.55523681640625	0.9999984502792358	156.81536865234375	276.77667236328125	0.0019326508045196533	505.9420471191406	201.1188507080078	0.9999999403953552	503.58782958984375	201.3936004638672	0.0058479905128479	8	036
181	154.5636444091797	277.5188293457031	0.9999237060546875	155.2340850830078	277.56610107421875	0.18529123067855835	506.3082580566406	199.8863525390625	0.9999998807907104	504.0968017578125	200.064208984375	0.004805803298950195	8	036
182	155.95677185058594	276.8259582519531	0.9999998807907104	96.4013900756836	189.5658416748047	0.8115697503089905	505.651123046875	200.22232055664062	0.9999998807907104	504.4206848144531	199.51254272460938	0.005954116582870483	8	036
183	157.22579956054688	279.12677001953125	0.9999999403953552	97.23611450195312	190.7961883544922	0.9986723065376282	505.9046325683594	200.9476776123047	0.9999998807907104	504.3913879394531	200.1809539794922	0.005812883377075195	8	036
184	155.90252685546875	278.8560485839844	1.0	98.03936004638672	193.6167755126953	0.02135816216468811	505.6741638183594	199.94970703125	0.9999998807907104	504.5491027832031	199.39913940429688	0.0033030807971954346	8	036
185	155.98605346679688	278.4856872558594	1.0	98.11133575439453	193.53294372558594	0.7996087670326233	506.29913330078125	200.2023468017578	0.9999998807907104	505.0589904785156	199.21563720703125	0.0023322701454162598	8	036
186	156.79075622558594	279.02215576171875	1.0	161.59112548828125	281.4674987792969	0.0003046989440917969	505.48516845703125	200.0333709716797	1.0	504.3302917480469	199.11172485351562	0.0020256340503692627	8	036
187	157.14158630371094	279.79644775390625	1.0	161.7532501220703	282.1734313964844	0.0005287826061248779	506.1402282714844	200.4180450439453	0.9999999403953552	503.86163330078125	200.48477172851562	0.003923773765563965	8	036
188	159.24765014648438	281.9688415527344	1.0	101.11797332763672	198.66986083984375	0.5327191948890686	505.63677978515625	201.09423828125	0.9999999403953552	504.107177734375	200.23968505859375	0.005083143711090088	8	036
189	158.91583251953125	280.5794677734375	0.9999994039535522	159.35704040527344	280.4773254394531	0.01742914319038391	506.6118469238281	200.56863403320312	1.0	503.5731201171875	200.76531982421875	0.002349764108657837	8	036
190	159.1160430908203	280.0343933105469	1.0	162.93792724609375	282.3384704589844	0.00045561790466308594	506.6860656738281	200.4262237548828	1.0	504.17559814453125	200.581787109375	0.0031645596027374268	8	036
191	159.0900421142578	281.69140625	0.9999936819076538	158.08177185058594	283.6641845703125	0.18171021342277527	506.07208251953125	200.46205139160156	1.0	504.6046142578125	199.7185516357422	0.002749502658843994	8	036
192	158.61944580078125	281.06097412109375	0.9999998807907104	104.39698791503906	201.48751831054688	0.3594666123390198	506.2159729003906	200.99002075195312	0.9999998807907104	503.87066650390625	200.90797424316406	0.004244208335876465	8	036
193	158.7333526611328	281.4872741699219	1.0	106.62049102783203	201.21890258789062	0.9998961687088013	506.22735595703125	200.694580078125	1.0	503.6546325683594	200.81668090820312	0.0015330910682678223	8	036
194	158.87046813964844	280.2041931152344	1.0	106.69901275634766	202.1156005859375	0.9997804164886475	506.3560791015625	200.4032440185547	1.0	504.9073486328125	199.7643585205078	0.0023876428604125977	8	036
195	157.33456420898438	278.92156982421875	1.0	111.99932861328125	199.501708984375	0.9172163605690002	506.18585205078125	200.6586151123047	0.9999998807907104	503.8724060058594	200.4564666748047	0.0032459795475006104	8	036
196	160.19395446777344	278.3184509277344	1.0	645.5858764648438	384.99530029296875	0.00041806697845458984	505.7198181152344	199.92715454101562	0.9999998211860657	503.8503723144531	200.09207153320312	0.005996793508529663	8	036
197	160.6873779296875	279.9501647949219	1.0	165.63519287109375	281.35968017578125	0.00022777915000915527	505.8793029785156	200.3743438720703	0.9999998807907104	504.4326477050781	199.4303741455078	0.0034327805042266846	8	036
198	160.19439697265625	281.6206970214844	1.0	162.1268768310547	285.98956298828125	0.0005028843879699707	506.18133544921875	200.62603759765625	0.9999999403953552	504.7695617675781	199.698974609375	0.006965428590774536	8	036
199	160.99435424804688	285.4472351074219	1.0	161.83274841308594	288.9547119140625	0.0017791986465454102	506.7607727050781	200.8170928955078	1.0	505.0971984863281	200.02163696289062	0.0009639263153076172	8	036
200	160.54849243164062	285.8533935546875	0.9999998807907104	124.24081420898438	218.38365173339844	0.00040471553802490234	506.0065612792969	200.64443969726562	0.9999998211860657	504.6965026855469	199.7095947265625	0.0032178163528442383	8	036
201	161.53968811035156	286.79132080078125	1.0	123.65000915527344	220.53575134277344	0.12599021196365356	505.7828063964844	200.71722412109375	0.9999998211860657	504.59857177734375	199.71066284179688	0.0018376410007476807	8	036
202	161.12591552734375	287.1368713378906	1.0	126.4938735961914	222.6495819091797	0.9999973773956299	506.3882141113281	200.2501678466797	0.9999998807907104	503.9246826171875	200.22296142578125	0.002330303192138672	8	036
203	163.4112548828125	289.34161376953125	0.9999998807907104	125.72303009033203	227.86524963378906	0.9998657703399658	506.355224609375	200.57443237304688	0.9999998807907104	505.16204833984375	199.32496643066406	0.0018303096294403076	8	036
204	161.7221221923828	291.4150085449219	0.999942421913147	162.95265197753906	292.7997131347656	0.9700987339019775	506.88720703125	200.47525024414062	1.0	503.9848937988281	200.98104858398438	0.001619100570678711	8	036
205	161.973388671875	289.91278076171875	1.0	163.77523803710938	292.0639953613281	0.0015926659107208252	506.2846984863281	200.8679656982422	0.9999998807907104	504.0859680175781	200.60687255859375	0.005820095539093018	8	036
206	162.00082397460938	292.85699462890625	1.0	128.3080291748047	227.7389678955078	0.9999995827674866	506.0534973144531	200.0922393798828	1.0	504.67584228515625	199.5139923095703	0.0008308887481689453	8	036
207	162.85777282714844	291.9541015625	1.0	127.49836730957031	229.55580139160156	0.9999990463256836	505.642822265625	200.1756134033203	1.0	504.2269287109375	199.40550231933594	0.002144157886505127	8	036
208	163.46282958984375	291.861572265625	1.0	130.97373962402344	230.80548095703125	0.9990309476852417	505.78173828125	199.92718505859375	0.9999997615814209	503.9748229980469	199.63783264160156	0.010023921728134155	8	036
209	163.9989471435547	292.7567443847656	1.0	130.10565185546875	232.2948455810547	0.9999996423721313	506.3839416503906	200.48207092285156	0.9999998211860657	503.95379638671875	200.40304565429688	0.0026066601276397705	8	036
210	164.7189178466797	296.1283874511719	1.0	129.47950744628906	233.2165985107422	0.9999994039535522	506.060302734375	200.53158569335938	0.9999998807907104	504.433349609375	199.9202423095703	0.0023630857467651367	8	036
211	165.2227783203125	293.24462890625	1.0	128.6772003173828	231.54135131835938	0.9999998807907104	506.3057556152344	200.46478271484375	0.9999999403953552	503.66748046875	200.12303161621094	0.0022599399089813232	8	036
212	165.10739135742188	294.8753967285156	1.0	130.1158447265625	233.92230224609375	0.9987961053848267	506.3581848144531	200.70602416992188	0.9999998807907104	503.7768859863281	200.65805053710938	0.00443074107170105	8	036
213	164.7321319580078	292.5194091796875	1.0	128.8507080078125	229.0001983642578	0.9999986886978149	506.5050354003906	199.91873168945312	1.0	504.0326843261719	200.4586639404297	0.0059843361377716064	8	036
214	164.1298370361328	293.6884765625	1.0	129.5233154296875	228.76075744628906	1.0	506.68316650390625	200.86083984375	0.9999998807907104	128.62057495117188	235.96249389648438	0.0015456676483154297	8	036
215	165.36509704589844	293.74908447265625	1.0	128.21058654785156	229.72891235351562	0.9313390851020813	506.6365966796875	200.452880859375	1.0	503.7349548339844	200.58355712890625	0.0029771029949188232	8	036
216	164.25706481933594	295.16815185546875	1.0	130.85252380371094	230.57186889648438	0.09897473454475403	505.1427917480469	200.11122131347656	0.9999997615814209	503.758544921875	200.14382934570312	0.010980933904647827	8	036
217	163.84078979492188	293.9793395996094	1.0	128.75991821289062	229.34765625	0.99965900182724	506.5044250488281	201.09060668945312	0.9999998807907104	503.8524169921875	200.98541259765625	0.006723880767822266	8	036
218	164.50477600097656	293.7162780761719	1.0	131.06585693359375	229.8143310546875	0.9999773502349854	506.5646057128906	199.7254180908203	1.0	503.9641418457031	200.54261779785156	0.0008334219455718994	8	036
219	165.712646484375	294.6734924316406	1.0	129.35037231445312	227.4136505126953	0.9999219179153442	506.4270935058594	200.400146484375	0.9999998807907104	505.0426330566406	199.42254638671875	0.002919405698776245	8	036
220	166.3027801513672	293.3234558105469	1.0	130.4031982421875	230.514892578125	0.008111953735351562	506.11907958984375	200.36163330078125	0.9999998807907104	503.86029052734375	200.37339782714844	0.005359679460525513	8	036
221	165.6641387939453	293.3705139160156	1.0	129.06680297851562	228.68154907226562	0.01738235354423523	506.8298645019531	200.0506134033203	0.9999998807907104	504.39215087890625	200.20103454589844	0.0024912655353546143	8	036
222	165.43301391601562	294.6860046386719	1.0	172.8599395751953	297.9248046875	0.0004197359085083008	506.4339904785156	200.01113891601562	0.9999998807907104	503.99945068359375	200.51058959960938	0.0023093819618225098	8	036
223	166.60531616210938	293.5049133300781	1.0	129.68106079101562	229.970947265625	0.08183088898658752	506.1755065917969	201.4544219970703	0.9999998807907104	503.4977722167969	201.70770263671875	0.0029975473880767822	8	036
224	166.0421600341797	294.75079345703125	0.9999999403953552	130.97921752929688	233.7335662841797	0.002092033624649048	505.3850402832031	200.72840881347656	0.9999995827674866	503.5624694824219	200.34117126464844	0.01576051115989685	8	036
225	165.58120727539062	295.416259765625	1.0	128.34043884277344	224.0364532470703	0.9945240020751953	506.13104248046875	200.03753662109375	0.9999999403953552	503.75872802734375	200.26571655273438	0.0061598122119903564	8	036
226	167.20687866210938	294.4886474609375	1.0	124.60963439941406	224.90284729003906	0.6716500520706177	506.2439880371094	200.28887939453125	0.9999998807907104	503.8180236816406	200.41156005859375	0.010666042566299438	8	036
227	166.376708984375	295.3486022949219	0.9999754428863525	167.03268432617188	297.1388244628906	0.22089248895645142	506.16156005859375	199.7777557373047	1.0	504.2049560546875	200.03448486328125	0.0031683743000030518	8	036
228	167.41712951660156	293.5234375	1.0	125.7822036743164	225.4668731689453	0.030356377363204956	506.4137268066406	200.7373809814453	0.9999999403953552	503.8595275878906	201.6207733154297	0.005323439836502075	8	036
229	166.75506591796875	294.8264465332031	1.0	165.97386169433594	296.2963562011719	0.002986997365951538	506.24920654296875	200.40789794921875	0.9999998807907104	504.8522644042969	199.4349365234375	0.00594368577003479	8	036
230	167.75057983398438	295.9471435546875	0.9999270439147949	127.26631164550781	234.9994354248047	0.0006188750267028809	505.8241271972656	200.25045776367188	0.9999998807907104	504.419677734375	199.45899963378906	0.003225952386856079	8	036
231	169.26693725585938	295.3351745605469	0.9999755620956421	168.8358917236328	296.97821044921875	0.0019572973251342773	506.7611999511719	199.95455932617188	1.0	504.0364685058594	200.6923828125	0.0012917816638946533	8	036
232	170.1422576904297	294.5113830566406	0.9999727010726929	126.04190063476562	231.9792938232422	0.0009180307388305664	506.0849304199219	200.05804443359375	0.9999998807907104	503.76568603515625	200.43389892578125	0.0013145208358764648	8	036
233	172.4595947265625	297.6099548339844	0.9316149950027466	172.72048950195312	299.6343994140625	0.03332167863845825	505.8456115722656	200.42910766601562	0.9999996423721313	503.8570861816406	200.07968139648438	0.010104656219482422	8	036
234	173.19309997558594	296.55255126953125	0.9999828338623047	129.4510955810547	254.41552734375	0.0007348954677581787	505.88134765625	199.68849182128906	0.9999998807907104	503.808349609375	199.7930908203125	0.0039872825145721436	8	036
235	174.7362823486328	297.35546875	0.9991817474365234	130.85223388671875	251.3301544189453	0.47392311692237854	506.67950439453125	200.2114715576172	1.0	505.0808410644531	199.33934020996094	0.0009053647518157959	8	036
236	176.18350219726562	295.5350646972656	0.9999998807907104	130.46656799316406	254.64199829101562	0.01273682713508606	506.1032409667969	200.57846069335938	0.9999997615814209	504.7841796875	199.5753936767578	0.006409317255020142	8	036
237	177.6772003173828	295.96539306640625	0.9999990463256836	131.5636444091797	253.6128692626953	0.5918431282043457	505.7720642089844	200.2980499267578	0.9999998211860657	504.0774841308594	200.22242736816406	0.004627734422683716	8	036
238	177.59527587890625	296.7183837890625	0.9999022483825684	133.372314453125	255.62716674804688	0.9999991655349731	505.5312805175781	200.06300354003906	1.0	129.9468994140625	258.65802001953125	0.0022385120391845703	8	036
239	178.53604125976562	297.0684814453125	0.9999871253967285	132.8616180419922	254.5950469970703	1.0	505.7162170410156	199.8040313720703	1.0	130.6337890625	257.4432067871094	0.002750396728515625	8	036
240	178.44802856445312	296.89923095703125	0.9999313354492188	134.9718475341797	262.4903259277344	0.144756019115448	505.7286071777344	200.19186401367188	0.9999999403953552	503.8937072753906	200.72903442382812	0.0032142698764801025	8	036
241	178.8848876953125	299.25323486328125	0.9018176794052124	137.69190979003906	266.82598876953125	0.9848200082778931	506.68035888671875	200.7649383544922	1.0	503.93304443359375	201.08204650878906	0.0036224424839019775	8	036
242	131.3166961669922	266.9373474121094	0.9988749027252197	135.18313598632812	266.6856384277344	0.10160574316978455	506.1129455566406	201.2147979736328	0.9999998807907104	503.64312744140625	201.29925537109375	0.004604458808898926	8	036
243	179.9662628173828	300.1732482910156	0.5294733047485352	134.55780029296875	270.7710266113281	0.9999998807907104	506.41656494140625	200.06307983398438	0.9999999403953552	503.9416198730469	200.2509002685547	0.0033407211303710938	8	036
244	180.2489013671875	298.06561279296875	0.04022577404975891	135.13320922851562	267.46923828125	1.0	506.33447265625	200.27244567871094	1.0	504.8251647949219	199.69007873535156	0.0010067224502563477	8	036
245	181.88230895996094	296.6800537109375	0.9638211131095886	137.0888671875	268.583251953125	0.9999980926513672	505.5744323730469	200.30245971679688	0.9999998807907104	504.5503845214844	199.92489624023438	0.004295676946640015	8	036
246	132.52798461914062	270.81463623046875	0.46421077847480774	136.06265258789062	269.3263854980469	0.999996542930603	506.3318176269531	200.77867126464844	0.9999998807907104	503.8022766113281	201.11268615722656	0.004561871290206909	8	036
247	133.76893615722656	269.033447265625	0.9999910593032837	136.18466186523438	269.0000915527344	0.9649282097816467	505.7151794433594	200.53350830078125	0.9999998807907104	504.5146484375	200.02096557617188	0.0034613609313964844	8	036
248	133.4349822998047	272.18194580078125	0.023084282875061035	137.50987243652344	271.20458984375	0.9999995231628418	506.20574951171875	200.18751525878906	0.9999998807907104	504.90576171875	199.63890075683594	0.00283890962600708	8	036
249	182.03024291992188	297.6682434082031	0.5382488965988159	136.4080352783203	269.8416748046875	1.0	506.4284362792969	200.76763916015625	0.9999999403953552	505.0686950683594	199.89065551757812	0.0034477710723876953	8	036
250	181.2723846435547	297.5016174316406	0.6986375451087952	135.042724609375	269.8460693359375	0.9999862313270569	506.6876220703125	200.2676239013672	1.0	504.0718994140625	200.64097595214844	0.0061983466148376465	8	036
251	181.8204803466797	297.35186767578125	0.980431079864502	135.95237731933594	270.4526062011719	0.9999997019767761	506.0541687011719	200.0166015625	0.9999998807907104	504.6720275878906	199.39434814453125	0.001253575086593628	8	036
252	181.931396484375	296.53594970703125	0.9689821004867554	135.5076904296875	270.73175048828125	0.9999999403953552	506.8755798339844	200.09129333496094	1.0	503.974365234375	200.84051513671875	0.001201719045639038	8	036
253	132.25831604003906	269.95220947265625	0.2543947994709015	134.68540954589844	267.94384765625	0.9999997615814209	506.3023376464844	200.50283813476562	0.9999998807907104	504.9203186035156	199.65286254882812	0.0027944445610046387	8	036
254	182.3142852783203	296.9568176269531	0.9999992251396179	134.21499633789062	267.59765625	1.0	506.3844299316406	200.29612731933594	0.9999998807907104	504.1642150878906	200.7357635498047	0.003209710121154785	8	036
255	182.9171905517578	295.46923828125	0.9998235702514648	134.41551208496094	268.75836181640625	1.0	505.4886169433594	199.73524475097656	0.9999998807907104	504.4150390625	198.93896484375	0.004881680011749268	8	036
256	181.30857849121094	295.6715087890625	0.9996519088745117	136.21315002441406	269.80010986328125	0.9999992251396179	506.3480529785156	200.29356384277344	0.9999999403953552	504.8641052246094	199.924560546875	0.0024830400943756104	8	036
257	181.94044494628906	295.15740966796875	0.9998950362205505	134.9838409423828	268.1690673828125	1.0	505.7995300292969	199.8926544189453	1.0	503.8521423339844	200.59149169921875	0.0012342631816864014	8	036
258	184.30328369140625	293.7713928222656	0.9999902248382568	135.74667358398438	269.3789367675781	1.0	505.3278503417969	200.61074829101562	0.9999996423721313	504.0150451660156	199.67086791992188	0.005675256252288818	8	036
259	183.92811584472656	292.6385803222656	0.9996970891952515	134.38633728027344	271.7968444824219	0.9999618530273438	505.9193420410156	200.11331176757812	0.9999997615814209	503.84967041015625	199.9488525390625	0.009508848190307617	8	036
260	131.54893493652344	271.4925537109375	0.9990394115447998	133.56248474121094	272.0894470214844	0.9451301693916321	506.2431945800781	200.04881286621094	1.0	503.87896728515625	200.84182739257812	0.00238075852394104	8	036
261	184.06964111328125	293.5075378417969	0.9999143481254578	133.4586639404297	273.4828796386719	0.17172670364379883	506.22320556640625	200.06752014160156	0.9999999403953552	504.15545654296875	200.18817138671875	0.0037669837474823	8	036
262	185.4961700439453	292.4857177734375	0.9999942779541016	134.06602478027344	274.74658203125	0.9948438405990601	506.7750549316406	199.72213745117188	1.0	504.4122619628906	200.36949157714844	0.0023061037063598633	8	036
263	186.75006103515625	291.74139404296875	0.9999998807907104	134.4070587158203	275.18328857421875	0.9953819513320923	506.41107177734375	200.51588439941406	1.0	503.5728759765625	201.02207946777344	0.00224420428276062	8	036
264	185.8573760986328	293.0912170410156	0.9999973773956299	134.85203552246094	277.81134033203125	0.9998900294303894	506.1398620605469	200.64401245117188	0.9999999403953552	503.62725830078125	201.21881103515625	0.001178830862045288	8	036
265	188.3192901611328	290.62744140625	1.0	132.63832092285156	277.25067138671875	0.9760292768478394	506.84893798828125	199.85987854003906	0.9999998807907104	504.47869873046875	200.04183959960938	0.002492249011993408	8	036
266	188.40478515625	291.9712219238281	1.0	132.98313903808594	279.06475830078125	0.9434295296669006	506.1546630859375	200.86172485351562	0.9999999403953552	504.783203125	199.93919372558594	0.002583622932434082	8	036
267	188.07276916503906	291.36834716796875	0.9999996423721313	133.65252685546875	278.81964111328125	0.0990128219127655	506.295166015625	200.27488708496094	0.9999998807907104	503.86016845703125	200.24990844726562	0.004034131765365601	8	036
268	188.30438232421875	291.8818054199219	1.0	193.37965393066406	290.8983459472656	0.0020885467529296875	506.76885986328125	200.6528778076172	0.9999998807907104	504.1651306152344	200.6401824951172	0.005012631416320801	8	036
269	188.12525939941406	290.24310302734375	0.9999998807907104	185.9298095703125	291.77203369140625	0.006009012460708618	505.25689697265625	200.20468139648438	0.9999998211860657	504.0211486816406	199.5701141357422	0.0070771872997283936	8	036
270	187.7627716064453	290.8376159667969	1.0	135.77586364746094	282.2807312011719	0.006901532411575317	505.81640625	199.84136962890625	0.9999998807907104	504.01336669921875	200.0837860107422	0.0023661553859710693	8	036
271	188.84805297851562	289.4490051269531	1.0	134.89553833007812	287.67340087890625	0.009975850582122803	505.9247741699219	199.87811279296875	0.9999998807907104	503.712890625	200.16983032226562	0.0037572085857391357	8	036
272	188.31832885742188	289.2384338378906	1.0	193.5872344970703	289.3950500488281	0.002444654703140259	505.33074951171875	200.21214294433594	0.9999996423721313	503.8717346191406	200.15975952148438	0.017635226249694824	8	036
273	188.2849578857422	290.142578125	1.0	193.46841430664062	290.1801452636719	0.0013652443885803223	505.544921875	200.5596923828125	1.0	504.3031005859375	200.9957275390625	0.004362672567367554	8	036
274	187.43734741210938	289.6585998535156	1.0	193.653076171875	290.1368408203125	0.0008780360221862793	506.2234802246094	199.81793212890625	0.9999998211860657	504.1253967285156	199.8967742919922	0.008163481950759888	8	036
275	185.75633239746094	288.83258056640625	1.0	184.5188751220703	290.63397216796875	0.004376888275146484	506.337890625	200.39068603515625	0.9999999403953552	503.9920959472656	200.64920043945312	0.0038043558597564697	8	036
276	186.7977294921875	289.1998291015625	1.0	195.44056701660156	288.24713134765625	0.0009232163429260254	506.4853820800781	200.74574279785156	0.9999998807907104	503.81170654296875	201.09494018554688	0.004859358072280884	8	036
277	186.95326232910156	288.7803039550781	0.9999996423721313	185.2094268798828	291.0053405761719	0.05903056263923645	506.0105895996094	200.07870483398438	1.0	503.7846374511719	200.15879821777344	0.004373103380203247	8	036
278	184.7942352294922	287.6363525390625	0.9999991655349731	184.0441436767578	288.1520690917969	0.007916301488876343	505.9894104003906	200.08233642578125	0.9999999403953552	504.5827941894531	199.61639404296875	0.006827235221862793	8	036
279	184.62203979492188	288.8613586425781	1.0	184.36619567871094	290.8563537597656	0.01253664493560791	505.857666015625	199.87161254882812	0.9999998211860657	503.82666015625	199.94627380371094	0.006163209676742554	8	036
280	183.07493591308594	288.0995178222656	0.9999942779541016	183.446044921875	289.4385070800781	0.0011853277683258057	505.72369384765625	200.10658264160156	0.9999998807907104	504.4337158203125	199.54408264160156	0.00356099009513855	8	036
281	184.60169982910156	289.51287841796875	1.0	190.01077270507812	290.6072998046875	0.0007127523422241211	506.1951599121094	200.44943237304688	0.9999998807907104	503.85260009765625	200.989990234375	0.0037919580936431885	8	036
282	183.6326904296875	289.57989501953125	1.0	189.1728515625	291.0191345214844	0.0017081201076507568	506.3496398925781	200.8450927734375	0.9999999403953552	503.9740905761719	201.0526123046875	0.003245621919631958	8	036
283	184.16282653808594	288.9224548339844	1.0	189.6676025390625	290.1990661621094	0.0012881755828857422	506.5227966308594	200.03594970703125	1.0	503.5530090332031	200.37091064453125	0.002258986234664917	8	036
284	185.26214599609375	289.77825927734375	1.0	189.18768310546875	291.0382385253906	0.0023775994777679443	506.3810729980469	200.23361206054688	1.0	503.97564697265625	200.46902465820312	0.0024563074111938477	8	036
285	184.98333740234375	289.8179016113281	0.9998956918716431	185.1565399169922	291.67071533203125	0.32474005222320557	506.478515625	201.07223510742188	0.9999999403953552	503.761474609375	201.1691436767578	0.0021490156650543213	8	036
286	186.56846618652344	289.6827392578125	0.9999998807907104	146.2024688720703	296.23175048828125	0.2207919955253601	506.6159973144531	200.49798583984375	0.9999999403953552	503.77337646484375	200.29122924804688	0.003993809223175049	8	036
287	185.60952758789062	289.8348083496094	0.9999998807907104	144.65863037109375	298.3702697753906	0.10135039687156677	505.4563903808594	199.5631561279297	1.0	504.13226318359375	199.4966583251953	0.0020555853843688965	8	036
288	186.11795043945312	289.1455078125	1.0	190.62295532226562	290.2986755371094	0.0007025301456451416	506.3838806152344	200.394775390625	0.9999999403953552	503.60052490234375	200.65126037597656	0.002070605754852295	8	036
289	185.6384735107422	290.2044677734375	1.0	191.42373657226562	292.2465515136719	0.0008460283279418945	506.2980041503906	200.29974365234375	0.9999998807907104	504.1330261230469	200.4914093017578	0.0031536519527435303	8	036
290	186.6635284423828	289.52862548828125	1.0	191.7077178955078	293.2732238769531	0.0008133649826049805	506.0312805175781	200.6613311767578	0.9999998807907104	504.6665954589844	200.0222625732422	0.00450471043586731	8	036
291	185.41098022460938	288.87249755859375	0.9999999403953552	184.42953491210938	291.12713623046875	0.0018718838691711426	505.4436950683594	200.04031372070312	0.9999997615814209	503.7934875488281	199.69427490234375	0.004833877086639404	8	036
292	184.62953186035156	289.3484191894531	1.0	189.98831176757812	290.3465576171875	0.0027027428150177	505.6505432128906	199.68048095703125	0.9999999403953552	503.90545654296875	200.3773956298828	0.0028212368488311768	8	036
293	186.36737060546875	289.4513854980469	1.0	195.61627197265625	287.9208068847656	0.0005147457122802734	505.8775634765625	200.0179901123047	0.9999997615814209	503.771240234375	199.8922576904297	0.005582749843597412	8	036
294	186.75296020507812	287.6412353515625	1.0	195.47425842285156	287.16217041015625	0.0012582838535308838	505.8005065917969	200.08982849121094	0.9999999403953552	503.80877685546875	200.21180725097656	0.0024757683277130127	8	036
295	185.45895385742188	288.14453125	0.9999998807907104	190.25656127929688	289.52972412109375	0.00038233399391174316	505.7225341796875	200.45372009277344	0.9999998807907104	503.6278991699219	200.27163696289062	0.005260646343231201	8	036
296	186.55020141601562	288.0629577636719	1.0	191.2792205810547	291.3815002441406	0.0005002319812774658	506.48431396484375	200.0718994140625	0.9999999403953552	503.968505859375	200.404052734375	0.009973019361495972	8	036
297	186.39552307128906	286.8377380371094	1.0	187.40321350097656	288.6663818359375	0.0004347264766693115	505.8006896972656	200.4446258544922	0.9999998807907104	504.02850341796875	200.58236694335938	0.011587142944335938	8	036
298	183.01866149902344	289.02301025390625	0.9992162585258484	179.53189086914062	288.68609619140625	0.0003511011600494385	505.8567199707031	200.5164337158203	0.9999998211860657	503.81610107421875	200.35333251953125	0.010273516178131104	8	036
299	181.4475860595703	288.624755859375	0.962229311466217	177.6772003173828	289.0096130371094	0.0003993809223175049	505.59747314453125	200.3121337890625	0.9999997615814209	503.6153259277344	200.3227996826172	0.010132282972335815	8	036
300	187.142822265625	288.2897033691406	0.9999954104423523	191.32192993164062	291.84588623046875	0.0004323422908782959	505.258544921875	200.45169067382812	0.9999999403953552	504.0928039550781	199.4809112548828	0.0028936564922332764	8	036
301	184.51864624023438	288.1553955078125	0.9997619390487671	179.89675903320312	289.0915222167969	0.0004264712333679199	505.807373046875	200.00042724609375	0.9999998807907104	504.7597351074219	199.14407348632812	0.0019568800926208496	8	036
302	184.43606567382812	290.1719055175781	0.38114941120147705	149.896728515625	291.2215270996094	0.001016467809677124	505.8282165527344	200.24868774414062	0.9999999403953552	503.7691345214844	200.4359893798828	0.003889739513397217	8	036
303	185.9166259765625	289.6036376953125	0.9999823570251465	181.33477783203125	289.97796630859375	0.0019228458404541016	506.0667419433594	200.5789031982422	0.9999999403953552	504.49041748046875	200.0498809814453	0.008564144372940063	8	036
304	185.74664306640625	289.3638610839844	0.9991717338562012	147.16392517089844	289.3358459472656	0.012928813695907593	505.8399658203125	200.4196319580078	0.9999998807907104	503.70843505859375	200.66244506835938	0.019209951162338257	8	036
305	187.98146057128906	289.099609375	1.0	183.69725036621094	291.2369689941406	0.0010014772415161133	506.2059020996094	199.99549865722656	0.9999998211860657	505.0004577636719	199.28030395507812	0.006047725677490234	8	036
306	185.5773162841797	290.0048828125	1.0	181.40109252929688	291.17852783203125	0.0005460083484649658	505.8191223144531	199.51026916503906	0.9999998807907104	503.8127136230469	200.05201721191406	0.0038970112800598145	8	036
307	137.86581420898438	290.68798828125	0.8968552350997925	139.3936004638672	289.954345703125	0.017255514860153198	506.2142028808594	200.45382690429688	0.9999998807907104	503.91259765625	200.78945922851562	0.002063930034637451	8	036
308	182.0790557861328	289.08526611328125	0.29100871086120605	178.09617614746094	288.6552734375	0.0007951557636260986	506.1336669921875	200.33116149902344	0.9999999403953552	503.9219665527344	200.4867706298828	0.0025499463081359863	8	036
309	185.00787353515625	289.2950744628906	0.9998786449432373	141.73660278320312	287.94366455078125	0.7308589816093445	506.3954162597656	200.0111846923828	0.9999998807907104	503.5180358886719	200.29307556152344	0.0033305883407592773	8	036
310	184.16204833984375	289.2271423339844	0.9998499155044556	142.99256896972656	287.83447265625	0.7613790035247803	506.2825927734375	200.51576232910156	0.9999999403953552	504.10784912109375	200.57684326171875	0.00689166784286499	8	036
311	134.6451416015625	286.4705505371094	0.5865356922149658	141.4957733154297	285.71728515625	0.999987006187439	506.68115234375	200.3435821533203	1.0	504.17803955078125	200.54791259765625	0.0012536942958831787	8	036
312	182.5806121826172	294.37530517578125	0.8902530074119568	147.2622833251953	283.8451232910156	0.011015385389328003	505.4528503417969	200.32936096191406	1.0	503.6758117675781	200.25350952148438	0.005134284496307373	8	036
313	183.3168487548828	294.7164306640625	0.9973682165145874	135.13739013671875	286.5015869140625	0.9104115962982178	506.7384338378906	200.11019897460938	1.0	503.932861328125	200.49452209472656	0.00198325514793396	8	036
314	132.952880859375	286.9643859863281	0.9807096719741821	135.6825408935547	286.9373779296875	0.5261651277542114	506.2594299316406	200.7625732421875	0.9999997615814209	503.7500305175781	200.64138793945312	0.008625239133834839	8	036
315	135.87796020507812	285.82830810546875	0.9870977401733398	144.9730682373047	282.98504638671875	0.08773115277290344	506.2357177734375	200.72048950195312	0.9999998807907104	504.6999816894531	200.1361846923828	0.003256857395172119	8	036
316	183.31651306152344	294.0670471191406	0.999987781047821	145.44692993164062	281.70343017578125	0.9997740983963013	505.960693359375	199.5444793701172	1.0	503.99310302734375	200.05567932128906	0.0029886066913604736	8	036
317	182.6654815673828	293.5976867675781	1.0	143.94638061523438	278.1666259765625	0.9920657873153687	505.91107177734375	200.75184631347656	0.9999998211860657	504.6311950683594	199.66795349121094	0.003671586513519287	8	036
318	137.6920623779297	275.1609191894531	0.999996542930603	144.57440185546875	274.7312927246094	0.011469036340713501	504.9160461425781	199.5808563232422	0.9999999403953552	503.9895935058594	199.5630340576172	0.008887022733688354	8	036
319	137.71066284179688	276.15753173828125	0.9999668598175049	142.8673858642578	274.15667724609375	0.7466558814048767	505.897705078125	200.22064208984375	0.9999997615814209	503.5941162109375	200.14938354492188	0.006943047046661377	8	036
320	138.5187530517578	274.646728515625	0.9999837279319763	144.1974334716797	274.2440185546875	0.2634980380535126	505.8827819824219	200.57028198242188	0.9999998807907104	504.3699951171875	199.66798400878906	0.002613365650177002	8	036
321	138.3812713623047	272.2386474609375	0.9999997615814209	142.49200439453125	271.884521484375	0.2830553650856018	506.04559326171875	200.16250610351562	0.9999998211860657	503.97161865234375	200.2031707763672	0.0029970109462738037	8	036
322	182.67373657226562	295.4216003417969	0.9999667406082153	136.13217163085938	272.3384704589844	0.47163504362106323	506.08270263671875	200.33641052246094	0.9999998807907104	504.8897399902344	199.6140594482422	0.0028288662433624268	8	036
323	183.8508758544922	294.3852844238281	0.9999998807907104	135.82769775390625	271.7085266113281	0.9999594688415527	506.0354309082031	200.2831268310547	0.9999999403953552	503.7095947265625	200.4757843017578	0.001413971185684204	8	036
324	183.0703582763672	294.5246887207031	0.9998966455459595	135.77320861816406	271.46868896484375	0.9999984502792358	506.4295654296875	199.9243927001953	0.9999999403953552	504.3881530761719	200.12376403808594	0.0036590099334716797	8	036
325	183.17025756835938	294.19232177734375	0.9905465841293335	135.0315704345703	271.1502990722656	0.9999997019767761	506.0072326660156	200.33421325683594	1.0	504.6142578125	199.57876586914062	0.00202178955078125	8	036
326	181.69723510742188	295.6177673339844	0.9999995231628418	135.406494140625	270.8345031738281	0.9999891519546509	506.5556335449219	199.81951904296875	0.9999999403953552	503.87823486328125	200.4853973388672	0.001484692096710205	8	036
327	181.88052368164062	296.06866455078125	0.9998853206634521	135.07789611816406	270.6767272949219	0.9999998807907104	505.9371032714844	200.14756774902344	0.9999998807907104	504.07891845703125	200.4736328125	0.0028886795043945312	8	036
328	182.80313110351562	295.4469909667969	0.99944007396698	135.02633666992188	268.2177734375	0.9999998807907104	506.4804382324219	200.12994384765625	0.9999998807907104	503.99493408203125	200.04881286621094	0.004324972629547119	8	036
329	181.54617309570312	294.1774597167969	1.0	134.93650817871094	270.9816589355469	1.0	506.28656005859375	200.013916015625	1.0	503.67822265625	200.7894287109375	0.00414237380027771	8	036
330	181.94203186035156	296.0960388183594	0.9947707653045654	136.471923828125	269.4340515136719	0.9999987483024597	506.367919921875	200.16612243652344	1.0	504.0484313964844	200.6168975830078	0.00224342942237854	8	036
331	131.73533630371094	272.4876708984375	0.8196790218353271	135.313232421875	271.8617858886719	0.9999991655349731	505.9876403808594	200.2394256591797	0.9999999403953552	503.5534973144531	200.5348663330078	0.012101918458938599	8	036
332	133.67747497558594	271.40728759765625	0.9999898672103882	136.51068115234375	271.1886291503906	0.9292725324630737	505.8160400390625	200.1280975341797	0.9999998807907104	504.4648742675781	199.74313354492188	0.0026161372661590576	8	036
333	134.4309844970703	270.66064453125	0.9983246326446533	137.8177032470703	269.64007568359375	0.9975271224975586	506.557373046875	199.960693359375	1.0	504.14093017578125	200.8321075439453	0.0030562281608581543	8	036
334	137.61521911621094	270.6182556152344	0.999998927116394	142.08587646484375	270.55389404296875	0.1768689751625061	506.0035400390625	200.59559631347656	1.0	503.53118896484375	200.71351623535156	0.0018317699432373047	8	036
335	137.50534057617188	270.9515380859375	0.9999990463256836	141.30441284179688	270.58447265625	0.1365531086921692	505.61712646484375	200.69969177246094	0.9999998807907104	504.2472229003906	199.708984375	0.004575073719024658	8	036
336	180.38333129882812	294.7724304199219	1.0	136.84695434570312	270.5476989746094	0.9997671842575073	505.7409362792969	198.9879913330078	0.9999998807907104	503.9797058105469	200.13497924804688	0.009465187788009644	8	036
337	180.6344757080078	297.1537780761719	0.999981164932251	137.39599609375	270.34820556640625	0.9985732436180115	505.74847412109375	200.31295776367188	0.9999998807907104	504.6316833496094	199.37269592285156	0.004381239414215088	8	036
338	181.22950744628906	296.30029296875	0.9999995231628418	137.55401611328125	270.9071960449219	0.9999890923500061	505.4436950683594	200.0769500732422	0.9999997615814209	503.87738037109375	200.3086395263672	0.03155270218849182	8	036
339	132.78518676757812	271.4495544433594	0.997473955154419	136.43006896972656	270.8399353027344	0.999875545501709	505.8608703613281	200.11138916015625	0.9999998807907104	503.7591552734375	200.377685546875	0.0019699037075042725	8	036
340	181.16348266601562	297.1019287109375	0.9999990463256836	134.99139404296875	270.04541015625	0.9962183237075806	505.7384338378906	200.17222595214844	0.9999998807907104	503.6301574707031	200.80963134765625	0.0022650063037872314	8	036
341	181.8682403564453	295.45745849609375	0.9999232888221741	135.18455505371094	270.9455871582031	0.9997949600219727	505.3639831542969	200.1856689453125	0.9999995827674866	503.7672119140625	199.89930725097656	0.01971617341041565	8	036
342	182.43643188476562	295.4477233886719	0.9998481273651123	134.97674560546875	270.11492919921875	0.9992882013320923	505.42974853515625	200.16775512695312	0.9999997019767761	504.00555419921875	199.77630615234375	0.00989791750907898	8	036
343	132.02352905273438	271.7225341796875	0.9989001154899597	134.4167022705078	271.6543884277344	0.9931321144104004	506.2870788574219	200.53067016601562	0.9999998807907104	503.61505126953125	200.61399841308594	0.0035331249237060547	8	036
344	181.73902893066406	296.3557434082031	0.9999894499778748	133.86767578125	270.4632873535156	0.9999548196792603	506.0847473144531	200.31385803222656	1.0	503.7676696777344	200.64405822753906	0.00182381272315979	8	036
345	182.31362915039062	294.21282958984375	0.9999997615814209	133.36514282226562	271.6712646484375	0.9991945028305054	506.84320068359375	200.68423461914062	1.0	504.0198059082031	201.14944458007812	0.00215265154838562	8	036
346	182.95436096191406	296.15496826171875	0.9999974370002747	132.27151489257812	272.2278747558594	0.9961754083633423	505.1174011230469	199.81082153320312	0.9999998807907104	503.5423278808594	200.32432556152344	0.0077835917472839355	8	036
347	181.03439331054688	294.95623779296875	0.9999998807907104	133.85980224609375	274.4255065917969	0.9999933242797852	506.4959411621094	200.07737731933594	1.0	504.08544921875	200.399169921875	0.004943728446960449	8	036
348	181.63194274902344	294.6960144042969	1.0	132.2955780029297	274.6272888183594	0.9999576210975647	505.7818908691406	200.44293212890625	1.0	503.4146728515625	200.53884887695312	0.00240403413772583	8	036
349	130.21014404296875	275.69708251953125	0.9999930262565613	132.86758422851562	276.430419921875	0.8942852020263672	506.0467529296875	200.2484893798828	1.0	504.8126220703125	199.46292114257812	0.002152860164642334	8	036
350	182.40090942382812	293.55364990234375	0.9999996423721313	132.6200714111328	275.8055419921875	0.9935344457626343	506.35198974609375	200.13548278808594	1.0	504.0582580566406	200.54257202148438	0.0030667483806610107	8	036
351	182.36610412597656	294.675537109375	0.9999992847442627	132.7104034423828	276.1583251953125	0.9996713399887085	506.1554870605469	200.3354034423828	1.0	504.74627685546875	199.66220092773438	0.0037178397178649902	8	036
352	182.66708374023438	295.5057067871094	0.999997615814209	131.08917236328125	278.4999694824219	0.7230348587036133	505.8012390136719	200.4193115234375	0.9999998807907104	504.6945495605469	199.73236083984375	0.0071935951709747314	8	036
353	182.3023223876953	294.197998046875	0.9999998807907104	132.34445190429688	278.76263427734375	0.7280042171478271	506.4719543457031	199.969482421875	1.0	504.02734375	200.3513946533203	0.004804462194442749	8	036
354	182.8255157470703	294.451416015625	0.9999997615814209	131.78807067871094	278.50360107421875	0.997349202632904	505.2412109375	199.930908203125	0.9999997615814209	504.1146240234375	199.31753540039062	0.008170068264007568	8	036
355	183.629638671875	293.6735534667969	1.0	130.8779296875	279.65380859375	0.27527475357055664	506.84991455078125	199.74269104003906	1.0	504.069091796875	200.19876098632812	0.0019673705101013184	8	036
356	183.42913818359375	293.4339599609375	0.9999748468399048	129.59974670410156	279.4392395019531	0.08179095387458801	505.7994689941406	200.94998168945312	0.9999998211860657	503.64129638671875	200.91717529296875	0.012113034725189209	8	036
357	181.99099731445312	294.9983215332031	0.9999998807907104	181.08938598632812	295.11004638671875	0.0004937946796417236	506.7709655761719	200.1018524169922	0.9999998807907104	504.1500244140625	200.4544219970703	0.0031590163707733154	8	036
358	182.4303741455078	294.3881530761719	0.9999999403953552	504.1310729980469	202.32418823242188	0.0003465712070465088	506.0776062011719	200.3385009765625	0.9999998807907104	503.7544250488281	200.0040283203125	0.0020181238651275635	8	036
359	181.27023315429688	294.83349609375	0.9999998807907104	504.89434814453125	203.12142944335938	0.00019285082817077637	506.5951843261719	200.4568328857422	0.9999998807907104	504.14013671875	200.63392639160156	0.002736896276473999	8	036
360	181.361328125	295.8635559082031	0.9999992847442627	180.63632202148438	295.22149658203125	0.0004943907260894775	506.2982177734375	199.69277954101562	0.9999998807907104	504.9991149902344	199.1747589111328	0.0034712553024291992	8	036
361	182.90333557128906	293.7313232421875	1.0	181.72071838378906	294.26031494140625	0.00032842159271240234	505.67694091796875	200.20254516601562	0.9999998807907104	503.823974609375	200.58189392089844	0.0030499696731567383	8	036
362	182.17129516601562	295.8059387207031	0.9999856352806091	504.48876953125	202.29739379882812	0.0003018379211425781	505.6605224609375	199.9658203125	0.9999998211860657	503.736572265625	199.95098876953125	0.007486611604690552	8	036
363	181.3538818359375	294.2677001953125	0.999998152256012	180.33189392089844	294.0487060546875	0.00030478835105895996	506.5791931152344	200.3262176513672	1.0	505.2185363769531	199.60597229003906	0.0016341209411621094	8	036
364	181.63385009765625	295.534423828125	0.9999954700469971	146.2667236328125	282.62908935546875	0.009068399667739868	505.55609130859375	200.55384826660156	0.9999997615814209	503.60009765625	200.02456665039062	0.0063349902629852295	8	036
365	182.55905151367188	294.17474365234375	0.9999954700469971	181.67169189453125	294.18878173828125	0.000675201416015625	506.6234436035156	200.4972381591797	1.0	503.65032958984375	200.83322143554688	0.004231125116348267	8	036
366	181.87391662597656	293.0932922363281	1.0	181.02597045898438	293.7815246582031	0.00034564733505249023	505.5540466308594	200.20486450195312	0.9999998807907104	504.4595031738281	199.5625762939453	0.0034635066986083984	8	036
367	181.82464599609375	292.3271789550781	0.9999999403953552	180.9728546142578	292.3302917480469	0.0003713071346282959	505.92584228515625	200.77085876464844	0.9999999403953552	503.8380126953125	200.79454040527344	0.0037738382816314697	8	036
368	180.7373504638672	292.8531494140625	0.9999998807907104	180.8820343017578	293.40576171875	0.0012119710445404053	506.4660949707031	200.21299743652344	1.0	503.8392028808594	200.96316528320312	0.0025322437286376953	8	036
369	182.7796630859375	294.740234375	0.9999948740005493	182.1039276123047	294.6661682128906	0.0005547404289245605	506.5414733886719	200.50851440429688	1.0	503.9736328125	201.25230407714844	0.0034823715686798096	8	036
370	183.2218780517578	294.2690734863281	0.9999995231628418	190.24168395996094	295.9103698730469	0.0003828108310699463	506.1952819824219	200.8453826904297	0.9999998807907104	504.71429443359375	199.90830993652344	0.003486126661300659	8	036
371	183.38400268554688	292.63946533203125	0.9999997615814209	182.35595703125	292.4444274902344	0.0025517046451568604	505.6770324707031	199.89849853515625	0.9999998807907104	503.66546630859375	200.1242218017578	0.005578428506851196	8	036
372	182.17132568359375	293.63909912109375	0.9998757243156433	182.7390594482422	293.9870300292969	0.004201114177703857	505.1593933105469	199.62046813964844	0.9999998807907104	504.3675537109375	199.18309020996094	0.0029718875885009766	8	036
373	182.45599365234375	294.1005554199219	0.9999893307685852	182.80685424804688	294.0473937988281	0.013655483722686768	506.2178649902344	200.83311462402344	0.9999998807907104	503.82196044921875	200.814208984375	0.007142961025238037	8	036
374	182.07269287109375	294.5385437011719	0.9999968409538269	182.2358856201172	294.3512268066406	0.009469956159591675	505.79742431640625	199.923583984375	0.9999999403953552	504.6898193359375	199.10110473632812	0.00407978892326355	8	036
375	184.09567260742188	293.8635559082031	1.0	191.0338897705078	293.4331970214844	0.0006073415279388428	505.76531982421875	200.3152618408203	1.0	504.50030517578125	199.7053680419922	0.002983003854751587	8	036
376	182.44839477539062	295.0240478515625	0.998388946056366	181.89320373535156	294.2469482421875	0.0003242790699005127	507.12664794921875	200.5028076171875	0.9999998807907104	504.3304443359375	200.77691650390625	0.0009104609489440918	8	036
377	182.76296997070312	294.30145263671875	0.9999510049819946	183.59912109375	293.8642578125	0.021906882524490356	506.5174865722656	200.5469970703125	1.0	504.6991271972656	200.0731201171875	0.0020721256732940674	8	036
378	184.4768524169922	292.4032287597656	0.9999948740005493	183.84454345703125	292.9869079589844	0.012607753276824951	506.01171875	201.32565307617188	0.9999999403953552	504.6502685546875	200.37892150878906	0.002851545810699463	8	036
379	183.85777282714844	293.4908447265625	0.9999991655349731	183.95346069335938	293.85308837890625	0.014800071716308594	506.6905822753906	200.25839233398438	1.0	503.8222961425781	200.62677001953125	0.0019452571868896484	8	036
380	184.22067260742188	294.3758850097656	0.999140739440918	184.47007751464844	294.2519226074219	0.0067223310470581055	505.8768005371094	200.14834594726562	1.0	504.6040344238281	199.63330078125	0.0012573599815368652	8	036
381	185.2272491455078	292.96429443359375	0.9999995231628418	183.68003845214844	293.7140808105469	0.004685431718826294	505.5075988769531	200.44422912597656	0.9999997615814209	503.8094787597656	200.26951599121094	0.00742831826210022	8	036
382	185.4625244140625	294.6874084472656	0.9977480173110962	184.59605407714844	294.7333984375	0.0357363224029541	505.7663269042969	199.74761962890625	1.0	503.7212219238281	200.3363800048828	0.002913743257522583	8	036
383	185.04025268554688	295.5065002441406	0.04845812916755676	182.76947021484375	293.1963806152344	0.00803956389427185	506.4543762207031	200.24549865722656	1.0	503.6925964355469	200.66285705566406	0.0031522810459136963	8	036
384	184.99993896484375	292.9601745605469	0.9999821782112122	184.5947723388672	294.12506103515625	0.039071857929229736	506.2001647949219	200.62564086914062	0.9999998807907104	503.68878173828125	200.93115234375	0.001868605613708496	8	036
385	189.08489990234375	292.2909240722656	0.9999997615814209	185.71774291992188	293.1014709472656	0.0034834742546081543	506.0233154296875	200.01361083984375	0.9999999403953552	503.8036193847656	200.5414581298828	0.0064875781536102295	8	036
386	185.79629516601562	292.4544677734375	1.0	191.5454559326172	295.2357482910156	0.0011751949787139893	505.64630126953125	200.80960083007812	0.9999998211860657	504.3251647949219	199.88624572753906	0.004512578248977661	8	036
387	184.85475158691406	291.72515869140625	0.9999998807907104	183.74142456054688	293.33685302734375	0.0013025403022766113	506.23626708984375	200.00274658203125	1.0	503.6934509277344	200.53878784179688	0.0011497139930725098	8	036
388	185.9731903076172	292.42767333984375	1.0	184.13873291015625	293.8281555175781	0.004371374845504761	505.82421875	199.9750213623047	0.9999998807907104	503.8165283203125	200.1426239013672	0.004344135522842407	8	036
389	185.22718811035156	291.7470397949219	0.999999463558197	183.64114379882812	293.06353759765625	0.006292462348937988	505.453369140625	199.7198944091797	1.0	504.4937438964844	199.25692749023438	0.0015327930450439453	8	036
390	186.3185577392578	292.81744384765625	0.9999955892562866	189.2136688232422	292.50994873046875	0.08780905604362488	505.8340759277344	199.97718811035156	1.0	503.5998840332031	200.6944580078125	0.003469228744506836	8	036
391	186.18682861328125	291.5719909667969	1.0	193.62393188476562	291.3213806152344	0.0009091198444366455	506.04931640625	200.25587463378906	1.0	504.4798583984375	199.57424926757812	0.0018166601657867432	8	036
392	185.39144897460938	293.1438903808594	1.0	190.38888549804688	295.6705017089844	0.0055276453495025635	506.57293701171875	200.74807739257812	1.0	503.75103759765625	201.09832763671875	0.0016151070594787598	8	036
393	184.47743225097656	292.0228271484375	1.0	190.6724395751953	295.0845031738281	0.001066654920578003	506.1475524902344	201.15782165527344	0.9999997615814209	503.5406799316406	200.65594482421875	0.004148751497268677	8	036
394	185.5303497314453	293.3808288574219	1.0	193.59042358398438	292.37353515625	0.0014031827449798584	506.4878234863281	200.41036987304688	0.9999998807907104	504.9026184082031	199.89889526367188	0.0050850510597229	8	036
395	186.1031494140625	293.65570068359375	1.0	191.61459350585938	296.1141662597656	0.001984924077987671	505.3932189941406	200.04432678222656	0.9999999403953552	503.6130065917969	200.46212768554688	0.0049009621143341064	8	036
396	184.438232421875	291.35919189453125	1.0	190.2306365966797	291.47772216796875	0.0008427798748016357	533.4993896484375	224.30770874023438	0.9997997879981995	191.86085510253906	294.4430236816406	7.75456428527832e-5	8	036
397	184.98141479492188	290.8309020996094	0.999975323677063	182.5170135498047	292.5306091308594	0.0005297958850860596	534.5296020507812	225.1269073486328	0.9984835386276245	192.3669891357422	294.7398376464844	3.606081008911133e-5	8	036
398	186.13189697265625	290.0505676269531	0.9999998807907104	193.29701232910156	290.8721008300781	0.001032114028930664	534.4766235351562	225.4196319580078	0.9999583959579468	192.95545959472656	294.1480712890625	0.0001157522201538086	8	036
399	184.7610626220703	291.7311096191406	0.27147746086120605	182.10302734375	290.9656066894531	6.0230493545532227e-5	534.389892578125	225.5921173095703	0.9997944831848145	191.8144989013672	295.31634521484375	6.67572021484375e-6	8	036
400	181.04054260253906	287.2625427246094	0.8740288019180298	181.20785522460938	288.0863952636719	0.004565566778182983	533.9511108398438	224.85899353027344	0.9981104731559753	171.34814453125	290.50604248046875	3.1828880310058594e-5	8	036
401	184.18234252929688	289.778564453125	0.9999734163284302	182.22914123535156	291.0401611328125	0.0004004240036010742	533.9855346679688	225.1797332763672	0.9980372786521912	192.4582061767578	293.99725341796875	7.084012031555176e-5	8	036
402	184.5731201171875	288.4550476074219	0.9999985694885254	133.9032440185547	306.68621826171875	0.01006847620010376	533.669921875	226.30870056152344	0.9990798830986023	192.47434997558594	293.01165771484375	3.769993782043457e-5	8	036
403	182.07180786132812	286.9096984863281	0.6319935917854309	180.4748992919922	287.65008544921875	0.002545684576034546	534.0035400390625	225.26844787597656	0.9921149015426636	171.6616668701172	290.91021728515625	2.0891427993774414e-5	8	036
404	181.60232543945312	287.20660400390625	0.2079753875732422	133.2992706298828	308.2431640625	0.988004207611084	533.2598266601562	224.5420379638672	0.9999167919158936	172.59983825683594	290.5801696777344	3.24249267578125e-5	8	036
405	182.5543212890625	289.2882385253906	0.9995746612548828	132.5012664794922	312.5400390625	0.9447251558303833	533.5606079101562	226.21240234375	0.999993622303009	192.9123992919922	292.96380615234375	6.479024887084961e-5	8	036
406	179.8193817138672	285.43328857421875	0.9772046804428101	135.0238800048828	310.6150207519531	0.9927350282669067	533.5374145507812	224.86181640625	0.9994373321533203	181.09088134765625	279.06591796875	7.727742195129395e-5	8	036
407	180.49932861328125	285.3695068359375	0.9998925924301147	133.54840087890625	315.01434326171875	0.9945392608642578	534.7360229492188	224.39694213867188	0.9992672204971313	183.0997314453125	288.91064453125	0.00020891427993774414	8	036
408	179.86663818359375	286.669677734375	0.04750537872314453	133.69558715820312	316.0910949707031	1.0	533.730712890625	225.46212768554688	0.9999204874038696	133.46063232421875	317.838134765625	0.00021901726722717285	8	036
409	180.673095703125	284.304931640625	0.357942670583725	133.13304138183594	317.17840576171875	1.0	534.2235107421875	225.15536499023438	0.7708425521850586	132.50621032714844	318.8685607910156	0.0003171861171722412	8	036
410	131.14662170410156	317.52789306640625	0.9987035989761353	134.87457275390625	317.7083435058594	0.9999270439147949	533.8709106445312	225.4983673095703	0.9984701871871948	133.298828125	319.5254821777344	0.00026470422744750977	8	036
411	179.94577026367188	283.5855407714844	0.8905453681945801	133.58018493652344	319.7693786621094	0.9999998807907104	534.8495483398438	224.774658203125	0.9963756203651428	182.4910125732422	286.5671081542969	0.00043404102325439453	8	036
412	131.16287231445312	319.5346374511719	0.9999430179595947	179.80174255371094	283.9364929199219	0.9999736547470093	534.1487426757812	225.63259887695312	0.9996170997619629	179.50146484375	279.8182678222656	0.00012165307998657227	8	036
413	181.70896911621094	285.1478576660156	0.04858329892158508	132.98484802246094	319.7127685546875	1.0	534.0858764648438	224.5729522705078	0.9955389499664307	183.5703125	286.64971923828125	0.0003129243850708008	8	036
414	179.90869140625	283.81024169921875	0.9994783401489258	132.31161499023438	321.10650634765625	0.9999959468841553	534.701171875	225.55157470703125	0.999275803565979	178.85748291015625	277.40093994140625	0.000341564416885376	8	036
415	132.06727600097656	319.75396728515625	0.9850187301635742	180.9589385986328	283.4016418457031	0.9999997019767761	534.9362182617188	224.70562744140625	0.9996612071990967	181.83042907714844	285.5313720703125	0.0002531707286834717	8	036
416	179.95335388183594	283.5794982910156	0.7500842213630676	135.34951782226562	320.6206359863281	0.9999998807907104	533.6766357421875	224.9003448486328	0.9999460577964783	178.78579711914062	278.5281677246094	0.00027629733085632324	8	036
417	179.9767303466797	284.6636657714844	0.7099524736404419	180.9105987548828	284.3866882324219	0.9999449253082275	533.6581420898438	224.24827575683594	0.9998858571052551	179.14498901367188	278.4754333496094	0.00027829408645629883	8	036
418	133.59666442871094	317.02862548828125	0.9822201728820801	136.08299255371094	318.33331298828125	0.9994814395904541	534.2218627929688	224.5974578857422	0.9994634389877319	134.25564575195312	319.3685302734375	0.0003196597099304199	8	036
419	180.2954559326172	283.28070068359375	1.0	136.8964385986328	319.2226867675781	0.9999164938926697	534.3668823242188	224.50076293945312	0.9979314804077148	141.31065368652344	321.3913879394531	0.0003648698329925537	8	036
420	180.14804077148438	282.75823974609375	0.9995154738426208	137.10006713867188	317.3577575683594	0.9999498128890991	534.693603515625	225.09742736816406	0.9975683689117432	183.20933532714844	286.3926696777344	0.00013247132301330566	8	036
421	179.42132568359375	281.80914306640625	0.9999998807907104	136.6931915283203	317.1193542480469	0.9908730983734131	533.5709228515625	225.02061462402344	0.999987781047821	177.1998291015625	275.10052490234375	0.00018996000289916992	8	036
422	179.5327911376953	282.0927429199219	1.0	137.16897583007812	316.75079345703125	0.9998765587806702	533.8906860351562	225.10443115234375	0.9560405611991882	178.03335571289062	274.5177307128906	0.0001704692840576172	8	036
423	179.070068359375	281.531982421875	1.0	137.2354278564453	319.1391906738281	1.0	534.2391357421875	225.54368591308594	0.9692760705947876	177.42657470703125	275.03387451171875	0.00020945072174072266	8	036
424	180.03871154785156	282.0568542480469	1.0	139.27923583984375	319.3205871582031	0.9991914629936218	533.7025756835938	224.88018798828125	0.9996225833892822	142.40188598632812	324.73828125	0.00026986002922058105	8	036
425	180.14117431640625	281.7965393066406	1.0	138.64060974121094	318.2656555175781	0.9999467134475708	534.9826049804688	224.8414306640625	0.9964630603790283	142.15126037597656	320.6786804199219	0.0002630650997161865	8	036
426	179.6516876220703	281.4502258300781	0.9967726469039917	180.80833435058594	280.6607666015625	0.9998659491539001	533.6488647460938	225.58187866210938	0.9999828338623047	176.27633666992188	276.28753662109375	0.00011241436004638672	8	036
427	177.46749877929688	281.4309387207031	1.0	181.00802612304688	280.8286437988281	0.06467020511627197	534.3074340820312	225.4909210205078	0.9202420115470886	176.45382690429688	274.7612609863281	0.00020134449005126953	8	036
428	177.93203735351562	282.1531677246094	1.0	144.7203369140625	320.8068542480469	0.999226987361908	534.0614013671875	225.61610412597656	0.9991023540496826	178.06759643554688	273.496826171875	7.382035255432129e-5	8	036
429	177.6450653076172	282.4031066894531	0.9999762773513794	143.36410522460938	320.79296875	1.0	533.7598266601562	225.08596801757812	0.9996744394302368	143.341796875	321.4522705078125	0.0006958246231079102	8	036
430	177.73666381835938	281.5670471191406	0.9999994039535522	133.9144287109375	309.2008361816406	0.8830571174621582	533.9569702148438	224.36659240722656	0.9950824975967407	177.27716064453125	274.86151123046875	0.00018978118896484375	8	036
431	179.07696533203125	282.8745422363281	1.0	178.967041015625	285.376220703125	0.0020040571689605713	534.0535278320312	225.99188232421875	0.9999673962593079	177.70138549804688	273.76007080078125	0.00015243887901306152	8	036
432	177.8256072998047	280.93768310546875	1.0	135.20535278320312	313.9403991699219	0.02503851056098938	533.52294921875	224.78724670410156	0.9992845058441162	176.640625	272.4757995605469	0.00010135769844055176	8	036
433	177.76187133789062	281.7657775878906	1.0	180.90325927734375	280.70599365234375	0.005914866924285889	533.4917602539062	224.35488891601562	0.9998748302459717	177.59652709960938	273.883056640625	0.00019419193267822266	8	036
434	177.0960235595703	281.60028076171875	1.0	141.66212463378906	316.50787353515625	0.9960952997207642	533.66357421875	225.14984130859375	0.995941162109375	141.11236572265625	316.7886657714844	0.0006075799465179443	8	036
435	177.4277801513672	280.7275085449219	1.0	142.84201049804688	317.7826843261719	0.9999994039535522	534.133544921875	224.77523803710938	0.9997764229774475	141.49822998046875	317.8257141113281	0.0014001429080963135	8	036
436	177.69305419921875	281.5718078613281	1.0	144.16026306152344	319.5755310058594	0.9999998807907104	533.92041015625	224.99246215820312	0.9943763017654419	144.01197814941406	319.80267333984375	0.0013023912906646729	8	036
437	176.34886169433594	282.4626770019531	1.0	141.125244140625	316.71759033203125	0.48857709765434265	534.7952880859375	224.7773895263672	0.9985044598579407	142.49539184570312	319.6636657714844	8.907914161682129e-5	8	036
438	177.32188415527344	280.8933410644531	1.0	142.87306213378906	319.28887939453125	0.9999997615814209	534.1048583984375	225.44113159179688	0.9999609589576721	143.42117309570312	319.73284912109375	0.0010141730308532715	8	036
439	175.57229614257812	282.18939208984375	1.0	179.99728393554688	281.7831726074219	0.016737133264541626	533.5654296875	225.1632080078125	0.9999523162841797	177.29100036621094	274.89642333984375	0.00017273426055908203	8	036
440	177.73675537109375	280.89324951171875	1.0	142.42459106445312	318.1152038574219	0.9999998807907104	533.7877197265625	225.00730895996094	0.7751436829566956	143.02919006347656	318.92559814453125	0.0006309747695922852	8	036
441	176.15895080566406	281.1180114746094	1.0	140.3500213623047	313.828125	0.9413185119628906	534.1447143554688	225.45957946777344	0.99944007396698	141.2892608642578	320.9313049316406	0.00017315149307250977	8	036
442	176.97801208496094	280.8655090332031	0.9998095631599426	179.1927032470703	280.51123046875	0.9855734705924988	534.2696533203125	225.01663208007812	0.9972755908966064	174.25003051757812	275.2874450683594	0.00022995471954345703	8	036
443	176.2563934326172	281.9635314941406	1.0	141.7135009765625	314.58636474609375	0.004166245460510254	533.785888671875	223.72787475585938	0.8786770105361938	171.3760986328125	289.56817626953125	7.128715515136719e-5	8	036
444	176.15374755859375	281.3644714355469	1.0	140.93502807617188	316.65740966796875	0.9946445226669312	532.8657836914062	224.60647583007812	0.9999885559082031	145.17189025878906	321.9380798339844	0.00021946430206298828	8	036
445	176.17861938476562	280.877685546875	1.0	140.59425354003906	314.6221008300781	0.039577484130859375	533.474853515625	225.07339477539062	0.9998164176940918	176.59925842285156	273.38623046875	0.00011578202247619629	8	036
446	175.6026611328125	280.8406982421875	1.0	180.63287353515625	281.8215637207031	0.0008576810359954834	534.0114135742188	225.4954376220703	0.8053147792816162	176.5253448486328	273.3913269042969	6.878376007080078e-5	8	036
447	176.71014404296875	282.7005310058594	1.0	175.05953979492188	285.6637878417969	0.0003541409969329834	534.0555419921875	225.0592803955078	0.996155858039856	171.09786987304688	290.2552185058594	0.00017333030700683594	8	036
448	176.49398803710938	281.51080322265625	1.0	180.38621520996094	280.43084716796875	0.001115560531616211	534.1251220703125	224.48899841308594	0.9998463988304138	177.35792541503906	273.53900146484375	7.039308547973633e-5	8	036
449	175.5222625732422	280.87042236328125	1.0	179.50889587402344	279.9638977050781	0.014407366514205933	533.663330078125	225.27252197265625	0.9999104738235474	175.45242309570312	273.8564758300781	0.0001246929168701172	8	036
450	177.03701782226562	282.00445556640625	1.0	180.87802124023438	280.7155456542969	0.0006651580333709717	533.8282470703125	225.25485229492188	0.9779548645019531	181.9209442138672	287.8282165527344	7.194280624389648e-5	8	036
451	175.04859924316406	281.10992431640625	1.0	136.0303192138672	311.95916748046875	0.03929716348648071	533.2847290039062	225.62173461914062	0.9999613165855408	175.8146209716797	273.6995849609375	0.00015562772750854492	8	036
452	175.45040893554688	280.5768737792969	1.0	179.67843627929688	279.9842224121094	0.002076387405395508	533.4647216796875	225.36114501953125	0.9997431039810181	175.44857788085938	273.5308837890625	0.00010329484939575195	8	036
453	174.8473663330078	281.1551513671875	0.9999995231628418	178.5706329345703	280.250244140625	0.050446391105651855	533.9810791015625	225.52024841308594	0.9997396469116211	175.3214111328125	274.50799560546875	0.00010016560554504395	8	036
454	174.0404815673828	283.92376708984375	0.9999986886978149	177.88233947753906	281.9059753417969	0.06046479940414429	533.8856201171875	224.96511840820312	0.9998518824577332	171.2158660888672	289.169189453125	0.00029924511909484863	8	036
455	133.9782257080078	301.093505859375	0.9996269941329956	176.89366149902344	280.6446228027344	0.9873934984207153	534.1027221679688	225.27561950683594	0.9995301961898804	174.15066528320312	275.3171691894531	0.00022271275520324707	8	036
456	174.16180419921875	281.25262451171875	1.0	134.47048950195312	306.0872497558594	0.9969092607498169	534.5567016601562	224.04641723632812	0.9958169460296631	127.40699768066406	307.5765686035156	9.223818778991699e-5	8	036
457	174.0871124267578	281.273193359375	0.9999826550483704	133.52609252929688	308.10064697265625	0.42099976539611816	534.769775390625	224.78111267089844	0.9994690418243408	175.15821838378906	274.5446472167969	9.509921073913574e-5	8	036
458	131.328125	306.0285949707031	0.6988872289657593	134.14895629882812	307.3770446777344	0.9994567632675171	534.0574951171875	225.97996520996094	0.9999933242797852	170.2019805908203	281.6790466308594	0.00019755959510803223	8	036
459	131.3800811767578	302.5526123046875	0.9998818039894104	134.05235290527344	305.57391357421875	0.9535085558891296	534.4568481445312	224.94688415527344	0.9981234073638916	169.9442901611328	280.3259582519531	0.0002275407314300537	8	036
460	130.2696990966797	301.2528076171875	0.9998772144317627	171.58383178710938	283.1272888183594	0.99759441614151	533.9572143554688	224.30990600585938	0.9973371028900146	168.27334594726562	281.05609130859375	0.00014030933380126953	8	036
461	174.35511779785156	281.4267578125	0.9214759469032288	174.5344696044922	282.8659973144531	0.9776155948638916	533.229736328125	224.96469116210938	0.9987092614173889	171.69810485839844	285.7392272949219	0.00015017390251159668	8	036
462	132.89846801757812	297.1839294433594	0.9999961853027344	171.87469482421875	283.2579650878906	0.9996306300163269	533.7144775390625	224.41934204101562	0.9949070811271667	173.14707946777344	282.9525146484375	0.00010958313941955566	8	036
463	131.40536499023438	295.0852966308594	0.9999083876609802	133.3407745361328	298.7106018066406	0.14363440871238708	533.9411010742188	224.71142578125	0.9998571872711182	168.6975555419922	276.630126953125	0.0001722574234008789	8	036
464	132.6941375732422	293.8236999511719	0.9951026439666748	172.11172485351562	283.6761779785156	0.9763083457946777	533.7911376953125	225.76878356933594	0.9998540878295898	169.25990295410156	281.5573425292969	0.0001264810562133789	8	036
465	174.8540496826172	280.98089599609375	0.03160056471824646	175.14308166503906	281.8453674316406	0.13377296924591064	533.7664184570312	224.71116638183594	0.8610060811042786	169.84385681152344	279.81097412109375	0.0001398622989654541	8	036
466	130.99258422851562	292.9942321777344	0.8539201021194458	131.68798828125	293.7345886230469	0.9868102073669434	534.2280883789062	226.08351135253906	0.9999147653579712	130.26077270507812	299.91455078125	3.966689109802246e-5	8	036
467	130.91590881347656	294.572998046875	0.004825174808502197	130.7615966796875	295.4021911621094	0.9898097515106201	534.1090087890625	224.997802734375	0.99329674243927	128.76022338867188	301.9309387207031	3.275275230407715e-5	8	036
468	132.498291015625	292.099365234375	0.05201488733291626	131.28323364257812	292.02716064453125	0.4470013380050659	534.2694091796875	224.57568359375	0.9959776401519775	129.052978515625	290.0378723144531	1.475214958190918e-5	8	036
469	172.45838928222656	283.98681640625	0.013591855764389038	130.24366760253906	292.3747863769531	0.006209284067153931	533.7478637695312	224.48765563964844	0.9470161199569702	169.68922424316406	279.70166015625	3.567337989807129e-5	8	036
470	172.49778747558594	285.4223937988281	0.693446934223175	174.56124877929688	285.1296081542969	0.0012557506561279297	533.5613403320312	225.0119171142578	0.9999978542327881	169.2635040283203	281.1745300292969	0.00015354156494140625	8	036
471	170.85240173339844	286.0591125488281	0.0003059506416320801	172.6533966064453	286.1825256347656	7.414817810058594e-5	533.74755859375	225.39634704589844	0.9971485137939453	170.11993408203125	287.64422607421875	4.231929779052734e-6	8	036
472	172.4706573486328	286.0654296875	0.9634575247764587	172.76609802246094	287.74432373046875	0.0001372992992401123	534.2218017578125	225.345703125	0.9998793005943298	168.96014404296875	279.18475341796875	1.5050172805786133e-5	8	036
473	175.50807189941406	285.1688232421875	0.7815808057785034	174.93919372558594	285.6251220703125	0.0007561743259429932	533.4208374023438	224.8623046875	0.9995354413986206	169.97677612304688	280.28106689453125	0.00020891427993774414	8	036
474	172.62091064453125	285.74188232421875	0.9811990261077881	175.1112060546875	286.4371032714844	0.0545063316822052	534.5665893554688	224.6390838623047	0.9997485876083374	171.18496704101562	289.66436767578125	0.00030043721199035645	8	036
475	137.55776977539062	292.9450988769531	2.7239322662353516e-5	2.2131214141845703	478.5264892578125	8.553266525268555e-6	534.5288696289062	224.52874755859375	0.9999732971191406	532.223388671875	224.38807678222656	1.7195940017700195e-5	8	036
476	171.68341064453125	285.7396240234375	0.8785613775253296	173.02139282226562	285.6336364746094	0.0004120171070098877	534.528076171875	225.7498779296875	0.999600350856781	168.8475341796875	279.7506103515625	0.00013339519500732422	8	036
477	175.14187622070312	284.92523193359375	0.9933539628982544	175.05523681640625	285.2060241699219	0.0012069344520568848	534.0894775390625	224.74075317382812	0.8542121648788452	170.8813018798828	289.58380126953125	0.00031688809394836426	8	036
478	174.10130310058594	285.5820007324219	0.0011473894119262695	175.91204833984375	285.9502258300781	6.064772605895996e-5	534.0364379882812	224.8677215576172	0.999984860420227	532.4236450195312	224.84043884277344	7.766485214233398e-5	8	036
479	136.50653076171875	291.7657165527344	1.4483928680419922e-5	646.764404296875	383.6043701171875	0.0001188516616821289	534.2583618164062	224.75868225097656	0.9997076988220215	532.1249389648438	224.73272705078125	4.798173904418945e-6	8	036
480	4.560728549957275	482.43914794921875	1.895427703857422e-5	2.5286853313446045	477.9450378417969	1.8894672393798828e-5	534.349365234375	224.5127716064453	0.9994955062866211	532.1893310546875	224.85682678222656	3.3974647521972656e-6	8	036
481	5.293062210083008	482.5910949707031	7.450580596923828e-6	647.7232055664062	383.18499755859375	1.055002212524414e-5	533.5648193359375	224.7632598876953	0.9998501539230347	530.9031372070312	226.10995483398438	9.775161743164062e-6	8	036
482	173.7707977294922	284.62933349609375	0.3620041608810425	175.34188842773438	285.6664123535156	0.0005069375038146973	534.4822998046875	224.03033447265625	0.9974240660667419	170.935302734375	280.3193359375	0.00011157989501953125	8	036
483	173.10154724121094	285.3306884765625	0.2394181787967682	176.33775329589844	285.3761291503906	0.0005708932876586914	534.2138061523438	224.5413818359375	0.9988646507263184	170.6146697998047	289.6932373046875	1.1742115020751953e-5	8	036
484	174.3385772705078	286.058837890625	0.030910015106201172	646.5261840820312	383.4425048828125	6.99460506439209e-5	534.6203002929688	224.84115600585938	0.9843211770057678	169.8259735107422	290.88751220703125	1.2516975402832031e-6	8	036
485	173.02915954589844	286.1805419921875	0.9809168577194214	174.47027587890625	288.1749572753906	9.316205978393555e-5	533.6743774414062	225.11019897460938	0.9992438554763794	168.1608428955078	292.1840515136719	6.884336471557617e-6	8	036
486	4.660473346710205	482.46575927734375	1.615285873413086e-5	2.4079461097717285	478.7303161621094	1.6242265701293945e-5	533.9223022460938	225.18113708496094	0.9998035430908203	530.8397827148438	226.30284118652344	1.895427703857422e-5	8	036
487	170.9888153076172	285.83489990234375	0.7258625030517578	174.71664428710938	286.1141662597656	0.0002701878547668457	534.1007080078125	225.20887756347656	0.9999748468399048	169.25473022460938	289.7314147949219	2.703070640563965e-5	8	036
488	4.319738864898682	482.8087158203125	1.2636184692382812e-5	118.38311004638672	281.7500915527344	9.009242057800293e-5	533.7562866210938	225.02923583984375	0.9999647736549377	531.4445190429688	225.43905639648438	7.569789886474609e-6	8	036
489	4.418766021728516	482.71038818359375	9.685754776000977e-6	2.1904942989349365	478.36279296875	7.987022399902344e-6	534.15625	225.116455078125	0.9997639656066895	531.0224609375	226.8854522705078	7.3015689849853516e-6	8	036
490	174.74249267578125	285.7127685546875	0.8672918081283569	176.81100463867188	287.0182189941406	0.004737943410873413	533.8422241210938	224.86007690429688	0.999760627746582	170.7831573486328	289.6881408691406	7.453560829162598e-5	8	036
491	645.9685668945312	383.4235534667969	3.0994415283203125e-6	118.18024444580078	280.54254150390625	1.4603137969970703e-5	533.3385009765625	224.52194213867188	0.9997341632843018	530.6219482421875	221.12998962402344	1.0609626770019531e-5	8	036
492	174.56988525390625	284.9367980957031	0.4688277244567871	118.72451782226562	281.83489990234375	0.18641778826713562	533.4374389648438	224.69140625	0.9975987076759338	119.2905502319336	279.26708984375	5.537271499633789e-5	8	036
493	172.20928955078125	286.82489013671875	2.631545066833496e-5	117.43222045898438	280.3533935546875	1.8537044525146484e-5	534.685302734375	225.5432891845703	0.9987814426422119	532.2914428710938	222.58209228515625	3.3676624298095703e-6	8	036
494	171.32354736328125	286.3389587402344	0.01167595386505127	115.87076568603516	280.49273681640625	0.03552183508872986	534.1506958007812	225.052490234375	0.9993201494216919	118.09334564208984	277.44708251953125	6.735324859619141e-6	8	036
495	176.04812622070312	287.5831298828125	0.9992246627807617	178.0997772216797	287.6361389160156	0.028138428926467896	533.7890625	224.3140106201172	0.9992680549621582	170.38482666015625	290.58984375	0.00014853477478027344	8	036
496	175.1199951171875	286.7052307128906	0.999980092048645	119.77928161621094	279.1484375	0.6178995966911316	533.9525756835938	225.38108825683594	0.999390721321106	170.93466186523438	291.34259033203125	0.00018107891082763672	8	036
497	175.33995056152344	286.28619384765625	0.9967042207717896	178.11224365234375	286.4816589355469	0.7039309144020081	533.76318359375	224.6327362060547	0.9995270371437073	171.6936492919922	289.6042175292969	0.0003128945827484131	8	036
498	172.66209411621094	286.0425720214844	0.43157249689102173	126.55587768554688	277.5345153808594	0.38377708196640015	533.8651123046875	225.36993408203125	0.9995356202125549	169.8838348388672	289.543701171875	1.9550323486328125e-5	8	036
499	175.72982788085938	286.75726318359375	0.9999982118606567	127.93380737304688	276.39068603515625	0.041293978691101074	533.6151123046875	224.51730346679688	0.9988999366760254	169.73622131347656	291.19940185546875	0.00011274218559265137	8	036
500	173.3380584716797	285.1899719238281	0.9748001098632812	126.1173324584961	275.4189758300781	0.390387624502182	534.1215209960938	225.01400756835938	0.9872620105743408	170.3285369873047	278.66363525390625	2.9861927032470703e-5	8	036
501	133.5481719970703	276.2796325683594	1.7374753952026367e-5	128.84690856933594	274.90692138671875	0.0051483213901519775	533.3903198242188	224.87315368652344	0.9981637001037598	130.07101440429688	273.39056396484375	1.7583370208740234e-6	8	036
502	173.9005889892578	285.4364013671875	0.9983676671981812	127.32711791992188	275.4017639160156	0.9959977269172668	534.759521484375	225.07069396972656	0.999940037727356	170.35511779785156	281.02874755859375	0.00016498565673828125	8	036
503	174.49966430664062	286.38275146484375	0.9820454716682434	125.3249740600586	276.8830261230469	0.6070525050163269	534.2901000976562	225.38189697265625	0.9950727224349976	171.4032745361328	289.6462097167969	0.00029349327087402344	8	036
504	174.3057861328125	286.6593322753906	0.9996862411499023	177.73570251464844	287.2279052734375	0.07880184054374695	533.9755859375	225.5145263671875	0.9766455888748169	171.3328399658203	290.2968444824219	0.00022834539413452148	8	036
505	171.37301635742188	286.10064697265625	0.0903899073600769	127.66153717041016	274.9003601074219	0.8784197568893433	533.554443359375	225.2129669189453	0.9988951683044434	126.5463638305664	272.5752258300781	2.002716064453125e-5	8	036
506	173.97451782226562	286.75390625	0.9991796016693115	177.27438354492188	286.6794128417969	0.5727908611297607	534.6591796875	224.09710693359375	0.9173324704170227	170.6801300048828	290.05853271484375	0.0003070533275604248	8	036
507	173.4423065185547	285.02508544921875	0.3171583116054535	179.1370391845703	283.0303039550781	0.0019513070583343506	532.9024658203125	224.8485870361328	0.9998059272766113	169.9597625732422	280.15447998046875	8.547306060791016e-5	8	036
508	176.56143188476562	286.5951232910156	0.08964189887046814	173.8021240234375	286.1596984863281	0.9999713897705078	533.7224731445312	225.0990447998047	0.9997474551200867	171.59622192382812	287.97113037109375	0.0002035200595855713	8	036
509	131.94456481933594	276.92889404296875	5.7071447372436523e-5	128.46939086914062	276.1407775878906	0.001660376787185669	534.3934936523438	225.50498962402344	0.9997234344482422	131.28355407714844	273.8790283203125	4.857778549194336e-6	8	036
510	175.39691162109375	286.283447265625	0.9999883770942688	174.8539581298828	286.9762268066406	0.7834814786911011	534.0761108398438	224.2096405029297	0.9994467496871948	170.97865295410156	290.0381774902344	0.00023186206817626953	8	036
511	173.8661651611328	287.14080810546875	0.9864400625228882	177.1025848388672	287.40606689453125	0.03385302424430847	534.2869262695312	224.8171844482422	0.9939563274383545	170.49429321289062	279.998291015625	0.00012493133544921875	8	036
512	174.23561096191406	286.514404296875	0.7437912225723267	176.54898071289062	286.5641784667969	0.6001194715499878	533.8001098632812	224.44387817382812	0.9968725442886353	170.55628967285156	281.32745361328125	0.00028318166732788086	8	036
513	175.16864013671875	285.9102478027344	0.9999722242355347	127.94683074951172	275.1995544433594	0.09786725044250488	534.4739379882812	225.1201171875	0.9996746182441711	169.4827423095703	291.12579345703125	3.7282705307006836e-5	8	036
514	172.71412658691406	284.96368408203125	0.8339991569519043	130.1033477783203	277.4499206542969	0.0035173892974853516	533.4459838867188	225.74720764160156	0.9998589754104614	169.60394287109375	280.55780029296875	0.00014442205429077148	8	036
515	174.3959197998047	287.0768737792969	0.9024994373321533	176.71473693847656	287.30224609375	0.12037178874015808	532.990966796875	225.6149139404297	0.999413251876831	171.3909149169922	289.8245849609375	0.00020143389701843262	8	036
516	172.93809509277344	286.28997802734375	0.7421252727508545	176.4678192138672	285.7762451171875	0.005333602428436279	533.0941162109375	225.08587646484375	0.9999737739562988	170.70721435546875	280.9613037109375	0.00014856457710266113	8	036
517	130.78858947753906	278.5947570800781	8.615851402282715e-5	124.1761703491211	278.18304443359375	0.17666304111480713	534.7208862304688	224.42471313476562	0.9998805522918701	116.54180145263672	282.9776916503906	1.4483928680419922e-5	8	036
518	174.21688842773438	285.2958984375	0.630166232585907	177.04263305664062	285.5813293457031	0.31053590774536133	534.2869262695312	225.7296905517578	0.9993714094161987	171.18597412109375	280.09375	0.00013151764869689941	8	036
519	129.58058166503906	278.11138916015625	0.0028018057346343994	125.7220687866211	278.1861267089844	0.8711308240890503	533.321044921875	225.04827880859375	0.9994140863418579	124.77005004882812	275.3868713378906	3.507733345031738e-5	8	036
520	171.29022216796875	286.118896484375	0.038310736417770386	124.99252319335938	278.4987487792969	0.9341572523117065	534.0674438476562	225.16900634765625	0.9999072551727295	530.6043090820312	226.4476318359375	3.5375356674194336e-5	8	036
521	171.74569702148438	285.1171875	0.011525362730026245	126.82463073730469	279.654541015625	0.026209503412246704	534.5994873046875	225.15060424804688	0.9999659657478333	531.8238525390625	224.60691833496094	1.3738870620727539e-5	8	036
522	170.84140014648438	285.6811218261719	0.7568014860153198	173.417236328125	286.217041015625	0.6107761263847351	533.4193115234375	224.86453247070312	0.5602395534515381	170.67889404296875	288.8805847167969	0.00032016634941101074	8	036
523	172.1945037841797	285.758056640625	0.9925539493560791	125.35811614990234	278.5705261230469	0.8445661067962646	534.0986328125	225.35853576660156	0.999824583530426	170.54627990722656	289.114990234375	0.00022083520889282227	8	036
524	173.77000427246094	286.00213623046875	0.9999957084655762	122.36288452148438	279.34228515625	0.2914838194847107	533.900390625	225.65878295898438	0.9985718131065369	170.011962890625	290.8983459472656	0.0001704096794128418	8	036
525	170.5193634033203	286.5476379394531	0.9083110690116882	171.392333984375	286.23345947265625	0.8371235132217407	533.8497924804688	224.69580078125	0.9948791861534119	170.79229736328125	288.5736999511719	0.0007475912570953369	8	036
526	171.0238494873047	285.43505859375	0.4241493046283722	127.4481201171875	279.8973693847656	0.10095712542533875	534.1937866210938	225.440185546875	0.9991654753684998	169.62115478515625	279.93804931640625	3.165006637573242e-5	8	036
527	171.7217559814453	284.8018493652344	0.6603769063949585	174.53514099121094	286.0782165527344	0.5346733927726746	534.0353393554688	225.07635498046875	0.9999365210533142	170.45669555664062	280.8891906738281	0.00018271803855895996	8	036
528	173.96214294433594	285.7294616699219	0.9999690055847168	121.92778015136719	279.662353515625	0.05446663498878479	533.8091430664062	224.12103271484375	0.9869723320007324	171.07835388183594	289.7665710449219	0.00022542476654052734	8	036
529	170.40023803710938	286.2193908691406	0.034657448530197144	171.86337280273438	286.14239501953125	0.9230481386184692	533.9140014648438	224.18572998046875	0.9996398687362671	170.40650939941406	287.6097717285156	0.0002288818359375	8	036
530	175.8484649658203	285.3664245605469	0.1579863727092743	174.08535766601562	285.16510009765625	0.9975230693817139	533.5059814453125	224.6827850341797	0.9999140501022339	172.1884002685547	287.04559326171875	0.0008858144283294678	8	036
531	171.8183135986328	284.8843994140625	0.02147933840751648	174.44033813476562	285.6213073730469	0.49964645504951477	533.8757934570312	224.677001953125	0.9998377561569214	170.98373413085938	280.9023742675781	0.00013273954391479492	8	036
532	161.34249877929688	288.8390808105469	9.97781753540039e-5	127.94120788574219	281.2530517578125	0.0015527307987213135	533.38134765625	225.404052734375	0.9998050928115845	121.91266632080078	277.7527770996094	3.7848949432373047e-6	8	036
533	175.59857177734375	285.2383728027344	0.035532236099243164	174.12254333496094	285.247314453125	0.9883841276168823	534.3084106445312	223.67523193359375	0.9973993301391602	171.23104858398438	287.4664306640625	0.00011727213859558105	8	036
534	174.37539672851562	286.1492614746094	0.9988728761672974	118.4199447631836	280.18682861328125	0.9988566637039185	533.7041625976562	226.04176330566406	0.9979748725891113	171.63438415527344	289.87188720703125	0.0003902316093444824	8	036
