# Supplementary material for: An automated feeding system for the African killifish reveals the impact of diet on lifespan and allows scalable assessment of associative learning
Source: eLife. 2022 Nov 10;11:e69008. doi: 10.7554/eLife.69008 (PMC9788828; doi:10.7554/eLife.69008)
Supplement: Figure 6—source data 2. [file elife-69008-fig6-data2.zip › Training Trajectories/t10_REC005DLC_resnet50_TrainAllTheThingsJun28shuffle1_1030000.csv]

bodyparts_coords	fishhead_x	fishhead_y	fishhead_likelihood	fishtail_x	fishtail_y	fishtail_likelihood	redlight_x	redlight_y	redlight_likelihood	fooddrop_x	fooddrop_y	fooddrop_likelihood	fishnum	recordingnum
0	3.846626043319702	4.91170072555542	0.00013297796249389648	644.413330078125	478.84375	0.001880258321762085	645.8108520507812	480.49639892578125	0.007564723491668701	644.318359375	446.149658203125	2.09808349609375e-5	10	005
1	94.11302185058594	352.40435791015625	0.9999988079071045	95.78129577636719	352.9184875488281	0.10406845808029175	536.6607666015625	218.26902770996094	0.9999983310699463	535.3187255859375	220.60093688964844	0.001528322696685791	10	005
2	97.28169250488281	351.9795837402344	0.9999998211860657	91.99649810791016	269.8088073730469	0.0021702349185943604	537.2267456054688	218.44773864746094	0.9999983310699463	535.605224609375	217.96450805664062	0.0008696019649505615	10	005
3	536.253173828125	221.86782836914062	0.0028415918350219727	115.1946029663086	358.0438537597656	0.024511367082595825	537.2667846679688	218.80917358398438	0.9999985694885254	535.8370361328125	218.4591064453125	0.0008982419967651367	10	005
4	141.0136260986328	360.6742248535156	0.9876922369003296	142.95066833496094	363.1902770996094	0.6300761699676514	536.7701416015625	218.3142852783203	0.9999991655349731	535.3251342773438	220.49403381347656	0.0011370182037353516	10	005
5	149.45477294921875	366.1751708984375	0.948361337184906	154.9146728515625	366.4784851074219	0.009178459644317627	536.99560546875	218.3791046142578	0.9999990463256836	535.5033569335938	220.5589141845703	0.0012770593166351318	10	005
6	183.5653533935547	367.8235778808594	0.9869488477706909	133.75753784179688	318.143798828125	0.4515141248703003	537.0388793945312	218.8163604736328	0.9999988079071045	535.0445556640625	221.13404846191406	0.0009596049785614014	10	005
7	207.83782958984375	368.8548278808594	0.9999998807907104	152.31202697753906	308.3735046386719	1.0	536.6923217773438	218.0703887939453	0.9999963641166687	535.1390991210938	220.62327575683594	0.0011182427406311035	10	005
8	218.33480834960938	369.3714599609375	1.0	154.6148223876953	303.48974609375	1.0	537.0244140625	218.30784606933594	0.9999970197677612	535.8992309570312	218.05213928222656	0.0012611150741577148	10	005
9	227.5121612548828	367.63873291015625	1.0	164.2761993408203	297.0775451660156	1.0	537.4326782226562	218.58229064941406	0.9999977350234985	535.70947265625	218.0648956298828	0.000949561595916748	10	005
10	231.90383911132812	371.63348388671875	0.9999998807907104	172.21641540527344	298.14544677734375	0.9999998807907104	537.2520751953125	218.09397888183594	0.9999994039535522	535.6075439453125	218.01475524902344	0.0007709264755249023	10	005
11	235.5589599609375	369.1175842285156	1.0	185.43580627441406	296.6837463378906	1.0	537.0317993164062	218.11041259765625	0.9999991655349731	538.9014282226562	220.4822540283203	0.000795215368270874	10	005
12	238.53778076171875	369.33795166015625	1.0	186.11312866210938	299.01165771484375	1.0	537.1403198242188	217.7652587890625	0.9999983906745911	535.28369140625	220.27308654785156	0.001017451286315918	10	005
13	238.33848571777344	369.8397216796875	1.0	195.96299743652344	304.0998840332031	1.0	536.9620971679688	217.83291625976562	0.9999988079071045	535.586669921875	217.8077392578125	0.0009192824363708496	10	005
14	240.26119995117188	366.6151123046875	1.0	195.98028564453125	301.2704162597656	1.0	536.7627563476562	217.9628448486328	0.9999991655349731	535.55126953125	217.93470764160156	0.000867694616317749	10	005
15	239.68800354003906	367.18121337890625	1.0	199.3313751220703	299.5517272949219	1.0	537.274169921875	217.86074829101562	0.999999463558197	535.5145263671875	220.1316680908203	0.0007626116275787354	10	005
16	239.48269653320312	367.62860107421875	1.0	200.03604125976562	301.3471374511719	1.0	537.215576171875	217.8393096923828	0.9999990463256836	536.0350341796875	217.81895446777344	0.001004636287689209	10	005
17	243.51437377929688	369.2322998046875	0.9999997615814209	203.59402465820312	293.6005859375	1.0	537.1014404296875	217.7175750732422	0.9999984502792358	535.4157104492188	220.4908447265625	0.0008218288421630859	10	005
18	268.4901123046875	370.2038879394531	1.0	206.82583618164062	310.1090087890625	0.9999960660934448	537.0838012695312	217.94406127929688	0.9999988675117493	535.525634765625	217.83482360839844	0.0007888972759246826	10	005
19	281.0420227050781	377.1587219238281	0.9999833106994629	215.98207092285156	323.30902099609375	1.0	536.5648803710938	218.38470458984375	0.9999979138374329	534.9417114257812	220.8860626220703	0.0014007389545440674	10	005
20	313.8713684082031	380.0327453613281	0.9999998807907104	235.90147399902344	338.98516845703125	1.0	536.9041748046875	218.64019775390625	0.9999982118606567	535.2989501953125	220.7945556640625	0.0015265345573425293	10	005
21	326.2311706542969	380.65093994140625	1.0	241.9742889404297	338.18798828125	0.9999989867210388	537.5943603515625	217.72193908691406	0.9999989867210388	535.8165283203125	217.60910034179688	0.0010481476783752441	10	005
22	353.7256164550781	386.16259765625	1.0	264.8011169433594	326.25469970703125	0.9999986886978149	536.9395141601562	217.75836181640625	0.9999986290931702	535.0796508789062	220.5219268798828	0.0008812844753265381	10	005
23	382.7496032714844	384.2510986328125	1.0	298.5721435546875	319.9966125488281	1.0	536.5792846679688	217.51568603515625	0.9999985694885254	535.737548828125	217.6268310546875	0.0007002055644989014	10	005
24	396.7454528808594	386.90985107421875	1.0	313.67529296875	323.9505310058594	0.9999966621398926	537.1735229492188	218.11752319335938	0.9999988079071045	535.6122436523438	217.80052185058594	0.001036524772644043	10	005
25	411.19354248046875	388.8356018066406	1.0	331.9075012207031	316.0509948730469	1.0	537.2066040039062	218.3943634033203	0.9999991655349731	535.2159423828125	220.3896942138672	0.001286238431930542	10	005
26	417.0296630859375	388.6666564941406	1.0	336.665283203125	313.6101989746094	1.0	537.3180541992188	218.4239044189453	0.9999977946281433	535.7739868164062	218.01451110839844	0.0008991360664367676	10	005
27	417.8245849609375	390.5476379394531	0.9999991655349731	338.994140625	316.1135559082031	1.0	536.978759765625	218.19073486328125	0.9999994039535522	535.0629272460938	220.445068359375	0.0007281005382537842	10	005
28	487.0520935058594	386.16729736328125	1.0	348.1878662109375	312.5666198730469	0.9999973773956299	537.0154418945312	217.73056030273438	0.9999992847442627	535.2921142578125	220.2288818359375	0.0008171200752258301	10	005
29	486.6056213378906	386.2751770019531	1.0	347.06549072265625	311.8441162109375	0.9999995231628418	536.8405151367188	218.06956481933594	0.9999984502792358	535.0960693359375	220.3518829345703	0.0011957287788391113	10	005
30	487.0062561035156	384.1747131347656	1.0	347.18499755859375	315.00506591796875	1.0	537.22265625	218.31158447265625	0.9999995231628418	535.5851440429688	218.17849731445312	0.000881582498550415	10	005
31	419.81201171875	386.45703125	1.0	354.60382080078125	318.56280517578125	1.0	537.1239013671875	218.29615783691406	0.9999990463256836	535.0171508789062	220.29811096191406	0.0010250210762023926	10	005
32	486.6836853027344	385.6930236816406	1.0	355.28948974609375	316.9541015625	1.0	536.5950927734375	218.29293823242188	0.9999988079071045	535.6566162109375	217.99757385253906	0.0012299418449401855	10	005
33	486.8553466796875	384.8979797363281	1.0	356.76220703125	316.0100402832031	1.0	536.9845581054688	218.11915588378906	0.9999985694885254	535.3099365234375	220.16453552246094	0.00199127197265625	10	005
34	486.7592468261719	384.93182373046875	1.0	358.7645568847656	314.3608703613281	1.0	536.7028198242188	218.4269561767578	0.9999978542327881	535.8504638671875	217.65408325195312	0.0009000003337860107	10	005
35	486.8006896972656	385.55859375	1.0	359.7777404785156	315.48602294921875	1.0	536.4973754882812	218.9186553955078	0.9999986886978149	534.7160034179688	220.65609741210938	0.0010259449481964111	10	005
36	422.7424621582031	382.6893005371094	1.0	372.43182373046875	316.7724914550781	1.0	537.0827026367188	217.53443908691406	0.9999995827674866	535.4984741210938	217.87835693359375	0.0007932186126708984	10	005
37	418.58233642578125	382.1776123046875	1.0	394.97357177734375	302.727783203125	0.9999999403953552	537.4378662109375	217.93687438964844	0.9999986290931702	536.3139038085938	217.7898712158203	0.0009002983570098877	10	005
38	422.6545715332031	381.67364501953125	1.0	399.33087158203125	290.1633605957031	1.0	537.51220703125	218.04000854492188	0.9999989867210388	535.9569702148438	217.9105224609375	0.0007845163345336914	10	005
39	429.27978515625	380.9103088378906	1.0	496.80535888671875	287.8333435058594	0.9999998807907104	537.4493408203125	218.6476593017578	0.9999988079071045	535.953125	218.00152587890625	0.0006440579891204834	10	005
40	430.5943298339844	380.73565673828125	1.0	401.86163330078125	288.527099609375	1.0	537.0165405273438	218.11349487304688	0.9999991059303284	535.5410766601562	220.4594268798828	0.0007308423519134521	10	005
41	431.7102355957031	379.13946533203125	1.0	404.63909912109375	285.3719177246094	1.0	537.2274169921875	218.29823303222656	0.9999989867210388	536.22900390625	218.4498291015625	0.0012302696704864502	10	005
42	447.66192626953125	383.2718505859375	1.0	537.6326293945312	219.50399780273438	0.00025266408920288086	537.0916748046875	217.3110809326172	0.9999986886978149	535.5156860351562	217.56007385253906	0.0006549954414367676	10	005
43	432.077880859375	383.6300048828125	1.0	420.1249084472656	293.94244384765625	0.9760263562202454	536.7035522460938	217.74551391601562	0.9999985694885254	534.7422485351562	220.3247833251953	0.0015054643154144287	10	005
44	426.6714172363281	384.90887451171875	1.0	420.9197692871094	303.9553527832031	1.0	536.5223388671875	218.07601928710938	0.9999985694885254	534.5637817382812	220.48294067382812	0.002820730209350586	10	005
45	433.8149108886719	388.0849304199219	1.0	411.3874816894531	313.40966796875	1.0	536.8792114257812	217.69973754882812	0.9999973773956299	534.8131103515625	220.45457458496094	0.002085387706756592	10	005
46	452.3398742675781	393.13525390625	1.0	408.0845642089844	324.9872131347656	0.9986450672149658	536.8709106445312	217.42892456054688	0.9999973773956299	535.1677856445312	219.51304626464844	0.0029369890689849854	10	005
47	455.5286560058594	393.4263610839844	1.0	404.99322509765625	322.4756164550781	1.0	536.822021484375	217.51876831054688	0.9999978542327881	534.8323364257812	220.9913787841797	0.0011587738990783691	10	005
48	450.95086669921875	393.2227783203125	1.0	409.73675537109375	318.76092529296875	1.0	537.0571899414062	217.52525329589844	0.9999977350234985	535.1085205078125	220.39161682128906	0.0009801685810089111	10	005
49	449.8212890625	392.7631530761719	1.0	409.2023010253906	306.2507019042969	1.0	538.0225830078125	218.2025604248047	0.9999997019767761	535.8766479492188	218.26437377929688	0.0010999441146850586	10	005
50	447.0467529296875	392.12371826171875	1.0	453.0278015136719	395.59906005859375	0.0021125972270965576	537.0574340820312	218.2251739501953	0.9999997019767761	535.6277465820312	220.0704345703125	0.0013054311275482178	10	005
51	446.83551025390625	389.1042175292969	1.0	452.5489807128906	392.2277526855469	0.0006444752216339111	537.3899536132812	217.4390106201172	0.9999984502792358	535.478515625	219.6312255859375	0.0013287067413330078	10	005
52	439.8230895996094	388.8711242675781	1.0	437.3044128417969	309.65887451171875	0.40867504477500916	536.7058715820312	217.58261108398438	0.9999992251396179	534.7276611328125	219.89004516601562	0.000490725040435791	10	005
53	434.0516052246094	388.0088806152344	1.0	476.00390625	300.7428894042969	0.0032684803009033203	537.1220092773438	217.305419921875	0.999999463558197	536.0035400390625	217.0979766845703	0.0008155107498168945	10	005
54	430.0377502441406	387.04931640625	1.0	429.21270751953125	296.29620361328125	1.0	536.8739624023438	218.8275146484375	0.9999973773956299	535.7545166015625	217.67750549316406	0.0008156895637512207	10	005
55	430.53436279296875	386.4793701171875	1.0	424.8250427246094	293.6864318847656	1.0	537.7131958007812	217.838623046875	0.9999995827674866	536.4638671875	218.25787353515625	0.0009443163871765137	10	005
56	431.6863098144531	388.5390625	1.0	413.2359619140625	297.43731689453125	0.9999999403953552	537.2108764648438	218.4027557373047	0.9999988079071045	534.8707885742188	220.88047790527344	0.0007085800170898438	10	005
57	445.1230773925781	387.22857666015625	1.0	410.52325439453125	303.86236572265625	1.0	537.4713134765625	218.01092529296875	0.999999463558197	535.9197387695312	219.85867309570312	0.0027329325675964355	10	005
58	454.5189514160156	386.7795104980469	1.0	416.385498046875	311.1553955078125	0.9999986886978149	537.338134765625	218.388916015625	0.9999994039535522	535.3487548828125	220.8638916015625	0.0016214847564697266	10	005
59	455.8407287597656	393.98150634765625	1.0	400.39569091796875	342.91351318359375	0.0037221908569335938	536.934326171875	217.65347290039062	0.9999984502792358	535.5307006835938	220.01983642578125	0.0014237463474273682	10	005
60	442.9525451660156	393.52508544921875	1.0	451.24273681640625	395.93212890625	0.002058088779449463	537.0073852539062	217.55999755859375	0.9999991655349731	535.5645751953125	219.92129516601562	0.0015636086463928223	10	005
61	440.011474609375	393.4802551269531	1.0	427.3844299316406	299.4456481933594	1.0	536.7618408203125	218.18734741210938	0.9999991655349731	535.8424072265625	218.00048828125	0.0010929703712463379	10	005
62	438.2441101074219	393.800537109375	1.0	422.96124267578125	292.4660339355469	1.0	538.2387084960938	217.3776092529297	0.9999997615814209	535.96435546875	216.91905212402344	0.0010117888450622559	10	005
63	438.0008850097656	394.5609130859375	1.0	427.01654052734375	293.3865966796875	0.9826825857162476	537.672119140625	217.59466552734375	0.9999997615814209	535.949951171875	217.6454620361328	0.0010335445404052734	10	005
64	441.17010498046875	393.29559326171875	1.0	434.268310546875	297.0879211425781	0.9962153434753418	536.974853515625	218.2075958251953	0.999999463558197	534.9432983398438	220.8448944091797	0.0007260739803314209	10	005
65	458.69158935546875	392.8204345703125	1.0	423.04656982421875	292.2840881347656	1.0	537.2267456054688	218.37948608398438	0.9999995231628418	535.8333129882812	218.5060577392578	0.0007181465625762939	10	005
66	456.95782470703125	391.4287414550781	1.0	423.156982421875	289.17333984375	0.9996316432952881	538.3363037109375	217.96095275878906	0.9999980926513672	535.983154296875	217.27740478515625	0.001478046178817749	10	005
67	445.6507568359375	391.1072082519531	1.0	397.8778076171875	345.5225830078125	0.9323112964630127	537.3544921875	218.40721130371094	0.9999997615814209	535.7239990234375	218.4532470703125	0.0007315874099731445	10	005
68	442.2777404785156	390.4173278808594	1.0	401.3048095703125	343.4959411621094	0.0034818947315216064	537.6343994140625	218.51673889160156	0.9999995827674866	536.005126953125	218.1034393310547	0.0005927681922912598	10	005
69	438.9643859863281	391.0295715332031	1.0	447.2215576171875	393.7466735839844	0.0005551278591156006	537.2911376953125	218.24612426757812	0.9999995231628418	535.2196655273438	220.0465850830078	0.0007302761077880859	10	005
70	437.85577392578125	390.7939147949219	1.0	446.6585388183594	393.58343505859375	0.0004099607467651367	536.9258422851562	219.29275512695312	0.9999988079071045	535.9281616210938	218.35855102539062	0.000605463981628418	10	005
71	445.81524658203125	391.56298828125	1.0	424.8447570800781	292.9855041503906	1.0	537.6478881835938	216.63954162597656	0.9999987483024597	535.8283081054688	217.02024841308594	0.004665791988372803	10	005
72	458.7318115234375	395.1150207519531	1.0	401.1918640136719	342.6802062988281	0.043916553258895874	537.3110961914062	218.25953674316406	0.9999994039535522	536.1309814453125	220.11085510253906	0.0030024051666259766	10	005
73	451.43780517578125	397.3038330078125	1.0	457.2953186035156	393.85986328125	0.000782012939453125	536.947998046875	218.21421813964844	0.999999463558197	535.2647705078125	220.25697326660156	0.0005831122398376465	10	005
74	440.9405822753906	393.5036315917969	1.0	397.9893493652344	347.0464172363281	0.8333204984664917	537.804931640625	218.57818603515625	0.9999995231628418	535.7950439453125	220.9524383544922	0.0007206201553344727	10	005
75	438.5710144042969	393.42266845703125	1.0	454.0605163574219	300.4549865722656	0.19382154941558838	537.7647705078125	218.4258270263672	0.9999992251396179	535.6133422851562	220.35838317871094	0.001132875680923462	10	005
76	436.37213134765625	392.1505432128906	1.0	444.7826843261719	393.8655700683594	0.0006074607372283936	538.2039794921875	217.85594177246094	0.9999986886978149	538.1975708007812	217.8410186767578	0.0008845329284667969	10	005
77	423.9454040527344	388.3070983886719	0.9999974966049194	424.4602355957031	388.8563232421875	0.000898897647857666	537.3628540039062	217.90797424316406	0.9999988079071045	538.5880126953125	220.19146728515625	0.0015587210655212402	10	005
78	447.43536376953125	343.7255554199219	1.0	451.51605224609375	343.1682434082031	0.04720216989517212	537.4584350585938	218.96365356445312	0.9999988079071045	535.1965942382812	220.93211364746094	0.0015423595905303955	10	005
79	380.8669738769531	379.04327392578125	1.0	415.9753723144531	351.7457275390625	1.0	538.4255981445312	217.38925170898438	0.9999982118606567	539.2662963867188	219.3147735595703	0.0019026398658752441	10	005
80	376.33135986328125	376.57110595703125	1.0	410.79852294921875	352.1836242675781	1.0	537.0881958007812	218.81195068359375	0.9999978542327881	534.66796875	221.02734375	0.0006402134895324707	10	005
81	379.0610656738281	375.2306213378906	1.0	404.466796875	349.0282897949219	0.7931965589523315	536.7060546875	218.15142822265625	0.9999994039535522	534.4628295898438	220.56170654296875	0.0019579827785491943	10	005
82	384.8798522949219	375.1541442871094	1.0	411.6119079589844	348.2392578125	0.9998013973236084	537.36474609375	217.7196044921875	0.9999990463256836	534.860595703125	219.83375549316406	0.0010667145252227783	10	005
83	386.90997314453125	376.1575622558594	1.0	405.4275817871094	345.1138610839844	0.6910032033920288	536.3786010742188	218.62184143066406	0.9999997615814209	534.9973754882812	220.4180145263672	0.0010154545307159424	10	005
84	479.5617980957031	379.2569580078125	0.9999998807907104	411.86175537109375	380.4696350097656	0.02973988652229309	537.3065185546875	218.30902099609375	0.9999991059303284	535.0740966796875	220.3152313232422	0.0015355050563812256	10	005
85	438.8687438964844	379.0072021484375	1.0	381.8375549316406	295.0238342285156	0.9999999403953552	537.5336303710938	218.0409393310547	0.9999985694885254	538.769287109375	219.97567749023438	0.0010565519332885742	10	005
86	441.5989074707031	378.718017578125	1.0	384.4958190917969	292.1989440917969	1.0	538.0458984375	218.3900146484375	0.9999990463256836	536.3457641601562	218.1148681640625	0.0009978115558624268	10	005
87	443.7419738769531	378.4280090332031	1.0	393.02587890625	288.592529296875	1.0	538.4708251953125	217.7117919921875	0.9999973773956299	536.2847290039062	217.25994873046875	0.001551121473312378	10	005
88	440.813232421875	380.76544189453125	1.0	482.8873596191406	279.4315490722656	1.0	537.4323120117188	218.7734375	0.9999983310699463	535.9851684570312	218.0096893310547	0.0006367862224578857	10	005
89	438.8460693359375	381.6640930175781	1.0	406.3343505859375	279.5024108886719	1.0	538.2742309570312	218.22618103027344	0.9999994039535522	536.1876220703125	217.9277801513672	0.0006175637245178223	10	005
90	438.677734375	380.817138671875	1.0	409.7740478515625	275.330322265625	1.0	536.8976440429688	217.6669464111328	0.999998927116394	535.8291015625	217.44078063964844	0.0007368326187133789	10	005
91	439.767333984375	379.94921875	1.0	409.50762939453125	276.7388916015625	1.0	537.443115234375	218.36973571777344	0.9999995231628418	536.013671875	218.23049926757812	0.0005649924278259277	10	005
92	439.7390441894531	380.97369384765625	1.0	409.1526794433594	276.7513122558594	1.0	537.1564331054688	217.70652770996094	0.9999992251396179	539.7349853515625	219.9109344482422	0.000986337661743164	10	005
93	440.2840270996094	378.743896484375	1.0	470.549072265625	271.2862854003906	1.0	537.15185546875	218.80630493164062	0.9999989867210388	536.1121215820312	218.3719482421875	0.0007920265197753906	10	005
94	443.1299743652344	378.0045471191406	1.0	409.392333984375	271.4523620605469	1.0	536.8182983398438	218.26731872558594	0.9999997615814209	535.6270141601562	218.7510986328125	0.0009132623672485352	10	005
95	442.45843505859375	376.6546936035156	1.0	474.18994140625	266.1995544433594	1.0	537.6117553710938	218.0779571533203	0.999998927116394	439.0862731933594	384.98162841796875	0.0008837282657623291	10	005
96	440.04510498046875	373.63134765625	1.0	476.7665710449219	265.25091552734375	1.0	537.5039672851562	218.3716278076172	0.9999996423721313	535.7335815429688	218.5404815673828	0.0005808770656585693	10	005
97	440.6989440917969	373.01324462890625	1.0	479.1355895996094	265.59991455078125	1.0	537.7347412109375	218.41893005371094	0.9999995231628418	536.2418212890625	218.5688018798828	0.0010425448417663574	10	005
98	462.749755859375	371.0812072753906	1.0	483.5353698730469	266.0443420410156	1.0	537.1508178710938	218.5877685546875	0.9999991059303284	535.7738647460938	217.8301239013672	0.0006298422813415527	10	005
99	461.1800842285156	368.186767578125	1.0	485.9508972167969	264.3269958496094	1.0	537.81982421875	219.03892517089844	0.9999985694885254	535.0678100585938	220.6328125	0.0007024407386779785	10	005
100	464.2320556640625	368.86993408203125	1.0	487.95355224609375	266.7447814941406	1.0	538.125732421875	217.83761596679688	0.9999985694885254	536.1376953125	217.3914031982422	0.0008803606033325195	10	005
101	431.45587158203125	369.7852478027344	1.0	487.02838134765625	280.9947509765625	1.0	538.0801391601562	218.8870849609375	0.9999996423721313	535.8945922851562	218.4945831298828	0.0006838142871856689	10	005
102	431.24932861328125	370.8546142578125	1.0	393.26776123046875	279.8526611328125	1.0	537.5557250976562	218.55206298828125	0.9999989867210388	535.9984130859375	218.2370147705078	0.0006314218044281006	10	005
103	431.5726013183594	371.1202087402344	1.0	482.2909240722656	283.09210205078125	1.0	538.2984619140625	218.77525329589844	0.9999995231628418	535.884033203125	218.5689697265625	0.0008736550807952881	10	005
104	432.93878173828125	370.0590515136719	1.0	486.0398864746094	279.3359375	1.0	538.0460815429688	218.38192749023438	0.9999995827674866	535.95556640625	218.2606201171875	0.0005783140659332275	10	005
105	430.4293518066406	367.418701171875	1.0	392.3906555175781	282.8316955566406	1.0	537.5313110351562	218.79205322265625	0.9999990463256836	535.96533203125	218.5821533203125	0.00080147385597229	10	005
106	430.1756591796875	369.24078369140625	1.0	389.1932067871094	280.0166320800781	1.0	537.5438842773438	218.55484008789062	0.9999994039535522	535.8197631835938	218.38189697265625	0.0007570087909698486	10	005
107	430.1948547363281	369.7743225097656	1.0	388.0246276855469	279.8085632324219	1.0	537.9291381835938	218.56288146972656	0.9999995827674866	535.9663696289062	218.26419067382812	0.0008722245693206787	10	005
108	430.5735778808594	370.0419006347656	1.0	386.4642028808594	279.08599853515625	1.0	538.0091552734375	218.7092742919922	0.9999992251396179	536.1929321289062	218.2659149169922	0.0005629658699035645	10	005
109	430.6102294921875	370.21795654296875	1.0	386.7191467285156	282.23016357421875	1.0	537.8385620117188	219.01390075683594	0.9999988079071045	536.225341796875	218.8870086669922	0.0014502108097076416	10	005
110	432.30963134765625	369.79034423828125	1.0	382.742431640625	278.9916687011719	1.0	538.3973999023438	218.85775756835938	0.9999996423721313	536.043701171875	218.3438262939453	0.0005747973918914795	10	005
111	432.1169738769531	369.157958984375	1.0	383.963623046875	278.2698669433594	1.0	537.5891723632812	218.9359588623047	0.9999985694885254	535.9771118164062	218.2163848876953	0.0007635056972503662	10	005
112	431.8753356933594	368.4387512207031	1.0	385.43841552734375	280.60406494140625	1.0	538.2656860351562	218.04722595214844	0.9999992847442627	535.9632568359375	217.3494873046875	0.0007812678813934326	10	005
113	431.7059326171875	370.1838684082031	1.0	382.53851318359375	279.3443908691406	1.0	537.3637084960938	219.07000732421875	0.9999974966049194	535.9166870117188	218.3136444091797	0.0005640685558319092	10	005
114	466.55902099609375	372.91961669921875	1.0	381.011474609375	278.92822265625	1.0	537.413330078125	218.361083984375	0.9999979138374329	536.200927734375	217.7717742919922	0.0006402730941772461	10	005
115	431.7076416015625	370.37847900390625	1.0	378.9101867675781	279.694580078125	1.0	538.01220703125	218.26919555664062	0.9999991059303284	536.088623046875	217.69757080078125	0.0005935430526733398	10	005
116	430.6358337402344	368.97918701171875	1.0	378.2966613769531	280.6067810058594	1.0	537.888427734375	218.6329345703125	0.9999990463256836	536.3469848632812	218.6499481201172	0.000812143087387085	10	005
117	430.9816589355469	369.3043518066406	1.0	379.1523132324219	282.6280517578125	1.0	537.7785034179688	218.88809204101562	0.9999994039535522	536.0140991210938	218.8972625732422	0.0007398724555969238	10	005
118	467.530517578125	371.8917541503906	1.0	378.2248229980469	279.4404602050781	1.0	537.683837890625	218.50439453125	0.9999983310699463	536.1712646484375	217.80322265625	0.0005726218223571777	10	005
119	467.6539611816406	372.1352233886719	1.0	377.5228271484375	279.0774230957031	1.0	537.9305419921875	219.24427795410156	0.9999991655349731	536.4017944335938	219.24838256835938	0.0007060468196868896	10	005
120	469.267578125	372.2574768066406	1.0	378.2764587402344	282.76666259765625	1.0	538.0118408203125	218.24203491210938	0.9999988079071045	535.9852905273438	218.2346649169922	0.0011464357376098633	10	005
121	468.5198669433594	372.0623779296875	1.0	377.0557556152344	283.19635009765625	1.0	538.1353759765625	218.36024475097656	0.9999989867210388	536.2454223632812	217.8997802734375	0.0005613863468170166	10	005
122	469.49298095703125	372.1544494628906	1.0	375.70574951171875	283.025390625	1.0	537.1878051757812	219.0161590576172	0.9999986886978149	536.0323486328125	218.44020080566406	0.0009392499923706055	10	005
123	469.48236083984375	371.27880859375	1.0	376.2183837890625	283.39019775390625	1.0	537.6475830078125	218.60494995117188	0.9999986290931702	536.116455078125	218.42095947265625	0.0007953941822052002	10	005
124	470.2613525390625	370.421875	1.0	376.2487487792969	282.40185546875	1.0	537.5315551757812	217.64633178710938	0.9999992847442627	535.6904296875	217.70254516601562	0.000642627477645874	10	005
125	470.7945251464844	370.7337341308594	1.0	373.63653564453125	281.1399841308594	1.0	537.38330078125	218.12721252441406	0.9999994039535522	536.0826416015625	218.33836364746094	0.0006461143493652344	10	005
126	469.5604248046875	371.8840637207031	1.0	372.4874267578125	281.86944580078125	1.0	537.7694702148438	218.36160278320312	0.9999966621398926	536.1000366210938	217.87892150878906	0.0009211301803588867	10	005
127	469.7287292480469	370.892578125	1.0	376.96954345703125	287.40228271484375	1.0	537.6343383789062	218.63125610351562	0.9999977350234985	535.6316528320312	217.8538055419922	0.001171708106994629	10	005
128	471.3402099609375	370.4494934082031	1.0	373.90399169921875	287.30950927734375	1.0	537.5227661132812	218.5338897705078	0.9999986886978149	536.1245727539062	218.26576232910156	0.001088261604309082	10	005
129	425.9051208496094	369.7120056152344	1.0	374.06024169921875	286.0867614746094	1.0	537.5460205078125	218.1588897705078	0.9999995231628418	535.8270263671875	218.30825805664062	0.0005792081356048584	10	005
130	470.5176086425781	370.5503234863281	1.0	373.4271240234375	284.4270935058594	1.0	537.7232055664062	218.13067626953125	0.9999991655349731	535.9811401367188	218.1449432373047	0.0009488165378570557	10	005
131	470.9275817871094	369.5696716308594	1.0	372.19384765625	283.0862731933594	1.0	537.9171142578125	218.9408416748047	0.9999990463256836	536.2280883789062	218.48802185058594	0.0008315443992614746	10	005
132	471.51361083984375	369.4739074707031	1.0	371.18597412109375	285.4889831542969	1.0	537.8910522460938	218.9854736328125	0.9999985694885254	536.316650390625	218.5067901611328	0.0009077489376068115	10	005
133	471.2372131347656	370.0711364746094	1.0	373.3481750488281	292.2231140136719	0.9990698099136353	537.5472412109375	219.0099334716797	0.9999977946281433	535.945068359375	218.31002807617188	0.0008899271488189697	10	005
134	471.5695495605469	370.8935852050781	1.0	370.90814208984375	285.37652587890625	1.0	538.22900390625	219.19039916992188	0.9999986886978149	536.3726806640625	218.8255157470703	0.0007872283458709717	10	005
135	425.8226318359375	369.3310241699219	1.0	370.6495056152344	286.7192077636719	1.0	537.1544799804688	218.02685546875	0.9999966621398926	536.0555419921875	217.70208740234375	0.0009496212005615234	10	005
136	471.9314880371094	369.2825927734375	1.0	369.5887451171875	285.9884033203125	1.0	537.3878784179688	218.14865112304688	0.9999980330467224	536.1353149414062	217.7364044189453	0.0008947849273681641	10	005
137	471.02081298828125	370.1921691894531	1.0	368.82080078125	287.1134033203125	0.9999994039535522	537.8754272460938	219.3645477294922	0.9999977350234985	536.2152099609375	218.5550537109375	0.0008032321929931641	10	005
138	472.06494140625	369.65447998046875	1.0	367.23138427734375	285.9517822265625	0.9999998807907104	537.5396118164062	218.7283172607422	0.9999984502792358	535.9434204101562	218.1385040283203	0.0009256601333618164	10	005
139	472.2557067871094	369.8997802734375	1.0	367.2686462402344	286.48016357421875	1.0	537.2970581054688	218.12045288085938	0.999999463558197	535.743408203125	218.23468017578125	0.0009847581386566162	10	005
140	471.00213623046875	370.268310546875	1.0	365.2431335449219	288.34246826171875	1.0	537.8963012695312	218.5290985107422	0.9999980926513672	538.0857543945312	218.77200317382812	0.0008874237537384033	10	005
141	472.5391540527344	370.0539855957031	1.0	365.367919921875	289.3727111816406	1.0	537.8026733398438	218.66856384277344	0.9999988079071045	536.10693359375	218.4547882080078	0.0011563599109649658	10	005
142	472.582275390625	369.46453857421875	1.0	364.0938720703125	288.01007080078125	0.9999301433563232	537.1611938476562	218.4443817138672	0.9999991655349731	535.69775390625	218.4796142578125	0.0007622838020324707	10	005
143	472.14422607421875	368.99603271484375	1.0	363.48724365234375	288.49420166015625	0.910334587097168	537.3207397460938	218.55079650878906	0.9999969005584717	536.056640625	217.5968780517578	0.001105189323425293	10	005
144	423.47064208984375	369.9551086425781	1.0	362.9157409667969	289.29608154296875	1.0	537.354248046875	218.15061950683594	0.9999979734420776	535.8157958984375	217.48451232910156	0.0008665621280670166	10	005
145	422.898681640625	371.0752258300781	1.0	362.23779296875	288.6453857421875	1.0	537.9192504882812	218.46705627441406	0.9999984502792358	536.1041259765625	218.0349884033203	0.0009399652481079102	10	005
146	422.4051208496094	368.6833801269531	1.0	364.205810546875	291.2396545410156	0.9999996423721313	537.636474609375	218.61605834960938	0.9999990463256836	536.1563720703125	217.90370178222656	0.00102195143699646	10	005
147	473.331787109375	369.8507385253906	1.0	361.37701416015625	289.97320556640625	1.0	536.9692993164062	218.58926391601562	0.9999988079071045	535.544677734375	220.8074493408203	0.0009932518005371094	10	005
148	422.3723449707031	369.584228515625	1.0	360.3946533203125	290.2239990234375	0.999991238117218	538.1344604492188	218.3858642578125	0.9999991059303284	535.9192504882812	217.6833953857422	0.0007841885089874268	10	005
149	422.193603515625	370.8478698730469	1.0	360.793212890625	289.8134460449219	0.9999886751174927	537.2186889648438	218.65663146972656	0.9999990463256836	536.1563720703125	218.79946899414062	0.0012649297714233398	10	005
150	421.3096923828125	368.1864013671875	1.0	360.96710205078125	289.1083068847656	0.9968456029891968	537.4985961914062	218.4182891845703	0.9999985098838806	535.9486694335938	217.997314453125	0.0008335411548614502	10	005
151	422.2849426269531	369.51922607421875	1.0	360.0390319824219	287.8179626464844	0.9976602792739868	537.444580078125	218.0133056640625	0.9999972581863403	536.3546752929688	217.2090301513672	0.0007493793964385986	10	005
152	420.95416259765625	368.9671630859375	1.0	361.0561218261719	288.96246337890625	1.0	537.4193115234375	218.7509002685547	0.9999984502792358	536.0751953125	217.84133911132812	0.0009460151195526123	10	005
153	421.2225036621094	368.5498352050781	1.0	360.2187805175781	288.8258972167969	0.9999998807907104	537.4967041015625	218.33956909179688	0.9999988079071045	535.8106079101562	217.93862915039062	0.001174837350845337	10	005
154	421.6513977050781	370.4801025390625	1.0	360.8057556152344	289.1914367675781	0.9999996423721313	537.5193481445312	218.95541381835938	0.9999985694885254	536.0700073242188	218.16868591308594	0.0009209215641021729	10	005
155	421.2761535644531	370.1930236816406	1.0	360.3236083984375	287.45989990234375	0.9837216138839722	538.0128784179688	218.5692596435547	0.9999986290931702	536.2154541015625	217.9641876220703	0.0005942881107330322	10	005
156	421.329833984375	369.0718078613281	1.0	359.1248779296875	289.709228515625	0.04229164123535156	537.525634765625	218.22067260742188	0.9999980926513672	535.9500732421875	217.7224884033203	0.0007339119911193848	10	005
157	421.5313415527344	369.63165283203125	1.0	360.58251953125	289.224609375	1.0	537.1946411132812	218.21896362304688	0.9999987483024597	535.3632202148438	220.61370849609375	0.00068703293800354	10	005
158	421.09136962890625	371.30218505859375	1.0	360.08819580078125	288.6259460449219	1.0	537.8902587890625	218.31710815429688	0.999998927116394	536.2721557617188	217.9967803955078	0.0008400380611419678	10	005
159	420.87451171875	370.6175537109375	1.0	359.8591613769531	289.53802490234375	0.9999836683273315	537.6748046875	218.45407104492188	0.9999974370002747	539.5048828125	220.49188232421875	0.0007920265197753906	10	005
160	421.17034912109375	370.4751281738281	1.0	360.4160461425781	289.0166320800781	0.9999971389770508	537.253173828125	218.12774658203125	0.9999979734420776	535.7999267578125	217.66830444335938	0.0008850395679473877	10	005
161	420.5487060546875	370.7955627441406	1.0	358.92620849609375	289.06048583984375	0.9929254651069641	538.2291259765625	217.99874877929688	0.9999986886978149	536.1939086914062	217.67433166503906	0.0008335411548614502	10	005
162	420.3648986816406	370.9503173828125	1.0	538.1931762695312	219.7789306640625	0.00023424625396728516	537.6251220703125	218.4439697265625	0.999998927116394	536.2153930664062	218.15579223632812	0.0007939040660858154	10	005
163	420.6878967285156	371.4836730957031	1.0	360.735595703125	288.8080749511719	1.0	537.9301147460938	218.60589599609375	0.9999983310699463	536.2451782226562	217.91729736328125	0.0010091960430145264	10	005
164	419.114990234375	370.96820068359375	1.0	360.6927185058594	289.8915100097656	0.9999397397041321	538.0698852539062	218.69642639160156	0.9999992847442627	536.2327270507812	218.7574462890625	0.001534491777420044	10	005
165	420.1696472167969	370.9874572753906	1.0	359.1618347167969	289.0052185058594	0.9999700784683228	537.2677612304688	218.1063995361328	0.9999985694885254	535.85009765625	217.90228271484375	0.0009050965309143066	10	005
166	420.3246765136719	371.0216064453125	1.0	359.37872314453125	288.7981872558594	0.9019423723220825	537.2837524414062	218.7316131591797	0.999999463558197	535.8906860351562	218.80845642089844	0.0009020864963531494	10	005
167	419.9461669921875	371.12469482421875	1.0	358.7837829589844	289.68951416015625	0.7693840265274048	537.8096313476562	218.41708374023438	0.9999986886978149	536.3582763671875	218.14466857910156	0.0013061463832855225	10	005
168	420.13629150390625	371.4582824707031	1.0	360.8256530761719	290.2806701660156	1.0	537.1350708007812	217.87916564941406	0.9999990463256836	536.04345703125	217.7872772216797	0.000995039939880371	10	005
169	419.06414794921875	371.01593017578125	1.0	360.04876708984375	288.6058044433594	0.9999735355377197	537.7955322265625	218.7158203125	0.9999988675117493	535.7114868164062	218.15878295898438	0.0008018016815185547	10	005
170	420.099609375	371.1601867675781	1.0	538.32568359375	219.82786560058594	0.0002428293228149414	537.5859985351562	217.86891174316406	0.9999991655349731	535.9160766601562	218.18138122558594	0.0007964372634887695	10	005
171	420.6835632324219	371.5746765136719	1.0	358.36468505859375	288.4588928222656	0.6205413937568665	537.404541015625	218.31385803222656	0.9999980926513672	536.100341796875	217.785400390625	0.0011331737041473389	10	005
172	419.55804443359375	371.3688049316406	1.0	359.31634521484375	289.3208923339844	0.9997971057891846	537.3453369140625	218.684326171875	0.9999993443489075	536.1036987304688	218.66314697265625	0.0008693337440490723	10	005
173	419.4090576171875	371.9466247558594	1.0	359.6561279296875	289.38067626953125	0.9998544454574585	536.73095703125	218.26426696777344	0.9999988079071045	534.8683471679688	220.6204071044922	0.0009177625179290771	10	005
174	420.01324462890625	371.31292724609375	1.0	360.27532958984375	290.3578796386719	1.0	537.7001342773438	218.02552795410156	0.9999992847442627	539.8773803710938	220.1407928466797	0.0008732080459594727	10	005
175	419.12237548828125	370.9383239746094	1.0	359.4945068359375	287.4324645996094	0.9998527765274048	537.5949096679688	218.6703643798828	0.999998927116394	535.9517211914062	218.30137634277344	0.0009722113609313965	10	005
176	419.6752014160156	372.3295593261719	1.0	358.3331604003906	288.5517883300781	0.0005705952644348145	537.5596313476562	218.73719787597656	0.9999974966049194	536.2222290039062	218.18191528320312	0.0012235939502716064	10	005
177	477.45819091796875	371.75714111328125	1.0	359.859375	290.5063171386719	0.9997600317001343	537.732421875	219.0220489501953	0.9999994039535522	536.1563720703125	218.74880981445312	0.0007460415363311768	10	005
178	420.5010986328125	371.9937744140625	1.0	360.5679016113281	292.01141357421875	0.9999970197677612	537.717041015625	218.43553161621094	0.9999985694885254	536.2391967773438	218.23553466796875	0.0015631914138793945	10	005
179	420.4042053222656	372.4656066894531	1.0	360.7257385253906	290.7056579589844	1.0	537.6421508789062	218.1671905517578	0.999997615814209	536.0443725585938	217.91993713378906	0.0010038018226623535	10	005
180	420.354736328125	372.0882263183594	1.0	362.16229248046875	290.79046630859375	0.9914681315422058	537.5830688476562	218.61253356933594	0.9999987483024597	536.1283569335938	217.95852661132812	0.0008276402950286865	10	005
181	419.6949157714844	372.2491455078125	1.0	362.4031982421875	293.5977783203125	0.9999998807907104	537.9042358398438	219.00291442871094	0.9999980926513672	535.9574584960938	218.1927490234375	0.0013552308082580566	10	005
182	419.59600830078125	372.20880126953125	1.0	360.42095947265625	291.0672302246094	1.0	537.4419555664062	218.1035614013672	0.9999984502792358	535.9137573242188	217.99488830566406	0.0009762346744537354	10	005
183	418.2142639160156	372.3721923828125	1.0	359.31597900390625	293.9011535644531	0.9999983906745911	537.2638549804688	218.57666015625	0.9999990463256836	536.0850219726562	218.26641845703125	0.0010129809379577637	10	005
184	418.277587890625	373.0533142089844	1.0	360.3399658203125	292.62628173828125	0.9994947910308838	537.5734252929688	218.77215576171875	0.9999963045120239	535.93994140625	217.94052124023438	0.001009136438369751	10	005
185	415.77130126953125	373.9562072753906	1.0	360.9727478027344	292.8588562011719	1.0	537.2813720703125	218.3829803466797	0.9999936819076538	536.165771484375	217.76625061035156	0.0016228556632995605	10	005
186	416.02813720703125	375.6144714355469	1.0	362.0680236816406	294.4154968261719	1.0	538.1580200195312	218.6256103515625	0.9999988079071045	536.4037475585938	218.15802001953125	0.0009910166263580322	10	005
187	416.23297119140625	376.3457336425781	1.0	362.4388732910156	294.5013427734375	1.0	537.4851684570312	218.63414001464844	0.9999986886978149	536.0610961914062	218.06898498535156	0.0007939934730529785	10	005
188	482.1683349609375	383.429931640625	1.0	368.6085510253906	302.9724426269531	1.0	537.6069946289062	217.81222534179688	0.999997615814209	535.8211669921875	217.2655487060547	0.0008033215999603271	10	005
189	419.29144287109375	382.0282287597656	1.0	366.9719543457031	305.9094543457031	1.0	537.0662841796875	218.4124755859375	0.9999974370002747	535.9904174804688	217.76593017578125	0.0009614527225494385	10	005
190	421.3205261230469	383.6339111328125	1.0	369.63250732421875	311.270751953125	1.0	537.4940795898438	218.38568115234375	0.9999985694885254	535.8914794921875	218.0482940673828	0.0015493035316467285	10	005
191	421.7328796386719	383.29412841796875	1.0	373.77960205078125	315.2948303222656	1.0	537.31201171875	218.75990295410156	0.9999986886978149	535.8458862304688	218.13092041015625	0.0008437633514404297	10	005
192	481.73272705078125	383.154296875	1.0	377.31134033203125	314.2451477050781	1.0	536.9384765625	218.19390869140625	0.9999990463256836	535.938232421875	217.96624755859375	0.0009756982326507568	10	005
193	481.93035888671875	383.4112243652344	1.0	377.2566223144531	312.771728515625	1.0	537.5958251953125	218.13558959960938	0.9999983310699463	536.3126220703125	217.84671020507812	0.0008020102977752686	10	005
194	482.0049133300781	384.5850830078125	1.0	375.1292724609375	308.4990234375	1.0	536.7924194335938	218.22459411621094	0.999998927116394	535.3230590820312	220.31004333496094	0.0007544159889221191	10	005
195	481.75848388671875	383.8560485839844	1.0	375.4355163574219	310.49102783203125	1.0	536.9053955078125	217.43728637695312	0.9999984502792358	535.9945068359375	217.2784423828125	0.001044243574142456	10	005
196	421.8028869628906	382.0940856933594	1.0	378.38140869140625	312.6230773925781	1.0	537.3705444335938	218.485595703125	0.9999969005584717	535.765869140625	217.7664337158203	0.0009486973285675049	10	005
197	482.37408447265625	382.836669921875	1.0	377.3058166503906	310.0501708984375	1.0	537.2208251953125	218.00648498535156	0.9999990463256836	535.8905029296875	217.8232421875	0.0010482072830200195	10	005
198	482.61981201171875	383.3846435546875	1.0	376.3144836425781	309.4139099121094	1.0	537.73876953125	218.89503479003906	0.9999992847442627	536.0608520507812	218.66343688964844	0.0010155141353607178	10	005
199	420.9604187011719	381.0270080566406	1.0	376.4610290527344	309.1459655761719	1.0	536.8386840820312	218.6431884765625	0.9999985694885254	535.8179931640625	218.38734436035156	0.0011475980281829834	10	005
200	420.9185485839844	382.23321533203125	1.0	376.1446533203125	309.3089599609375	1.0	537.507568359375	218.28189086914062	0.9999977350234985	535.8945922851562	217.9556884765625	0.0009351372718811035	10	005
201	481.99700927734375	382.78314208984375	1.0	375.267333984375	308.7641906738281	1.0	537.138916015625	218.90293884277344	0.9999983310699463	535.9385986328125	218.5121612548828	0.0009541213512420654	10	005
202	423.1789855957031	380.42779541015625	1.0	378.7572326660156	306.0873107910156	1.0	537.791748046875	218.56350708007812	0.9999986886978149	536.16064453125	218.02713012695312	0.0009679496288299561	10	005
203	480.4183044433594	377.85418701171875	1.0	379.8863220214844	303.3492736816406	1.0	536.7998657226562	218.14968872070312	0.9999986290931702	536.0384521484375	218.07443237304688	0.0016113221645355225	10	005
204	476.99932861328125	372.6562194824219	1.0	495.92529296875	307.5035400390625	0.9999971389770508	537.1025390625	218.34617614746094	0.9999974966049194	535.8637084960938	217.58779907226562	0.0007293224334716797	10	005
205	476.1156921386719	373.7438049316406	1.0	497.4432373046875	311.89227294921875	1.0	537.3145751953125	218.4044647216797	0.9999984502792358	535.9847412109375	218.12892150878906	0.0009259283542633057	10	005
206	472.7416076660156	373.1150817871094	1.0	375.411865234375	316.5240173339844	0.9999998807907104	537.488525390625	218.16159057617188	0.9999984502792358	535.9513549804688	217.56719970703125	0.0012182295322418213	10	005
207	471.5761413574219	371.5902404785156	1.0	370.3678283691406	320.6563415527344	0.9909225106239319	536.9136352539062	218.72547912597656	0.999998927116394	535.7577514648438	218.54110717773438	0.0009748339653015137	10	005
208	470.1115417480469	372.44500732421875	1.0	367.5067138671875	322.59149169921875	0.9963419437408447	536.3817138671875	217.92257690429688	0.9999989867210388	534.7271118164062	220.7631378173828	0.001091688871383667	10	005
209	432.7598571777344	372.5650329589844	1.0	369.587158203125	323.6724853515625	0.9999976754188538	537.1351928710938	218.08560180664062	0.9999975562095642	535.7734375	217.70167541503906	0.0010862648487091064	10	005
210	469.99884033203125	372.23455810546875	1.0	363.5219421386719	325.0682373046875	0.9999704360961914	537.5966186523438	218.28323364257812	0.9999995827674866	535.865966796875	218.1441192626953	0.000710904598236084	10	005
211	471.40496826171875	371.72119140625	1.0	363.7083435058594	326.7769470214844	0.9999991655349731	536.8048706054688	218.79580688476562	0.9999992251396179	534.9153442382812	220.8521270751953	0.0008521974086761475	10	005
212	434.0681457519531	372.5833435058594	1.0	362.9517822265625	326.1025390625	0.9999651908874512	537.4517822265625	218.31675720214844	0.9999989867210388	535.8971557617188	218.04986572265625	0.0008407831192016602	10	005
213	470.7784729003906	370.95556640625	1.0	361.45001220703125	325.1159973144531	0.9999446868896484	537.2890625	218.8225860595703	0.9999951124191284	539.5795288085938	220.16836547851562	0.0008677840232849121	10	005
214	434.8804626464844	373.2461242675781	1.0	360.7900085449219	326.0190734863281	0.9999996423721313	536.7911376953125	217.6497039794922	0.9999988079071045	534.8677978515625	220.1712646484375	0.0016739368438720703	10	005
215	481.3867492675781	380.7388000488281	1.0	360.3259582519531	327.4606018066406	0.008167535066604614	536.9973754882812	218.51564025878906	0.9999985694885254	535.6921997070312	218.0865020751953	0.0008635818958282471	10	005
216	400.1631774902344	379.61309814453125	1.0	395.4011535644531	314.9449768066406	0.9999542832374573	537.1287231445312	217.8804473876953	0.9999994039535522	535.5574340820312	217.54185485839844	0.0009084343910217285	10	005
217	394.9837341308594	378.8939514160156	1.0	393.7443542480469	307.2043151855469	0.9999994039535522	537.0175170898438	218.42431640625	0.9999991655349731	535.8405151367188	217.9617156982422	0.0008631348609924316	10	005
218	388.3905029296875	378.5063781738281	1.0	391.0239562988281	292.8442077636719	1.0	537.3876953125	218.85060119628906	0.9999988079071045	535.9022216796875	218.57859802246094	0.0014514327049255371	10	005
219	387.3284606933594	377.1911315917969	1.0	387.04559326171875	280.6918640136719	1.0	537.4769897460938	218.37669372558594	0.9999970197677612	535.9317016601562	217.80560302734375	0.0009354948997497559	10	005
220	388.5688781738281	375.61322021484375	1.0	387.1700134277344	279.23193359375	1.0	537.6052856445312	218.19410705566406	0.9999992847442627	535.6378173828125	218.2613067626953	0.0005542933940887451	10	005
221	495.0640869140625	361.2974853515625	0.9980297088623047	401.2764587402344	356.9386901855469	0.0006751418113708496	537.688232421875	218.622802734375	0.9999994039535522	535.3023071289062	218.0561065673828	0.0006059110164642334	10	005
222	483.61663818359375	351.4779357910156	0.9999997615814209	412.12152099609375	348.7866516113281	0.19062063097953796	536.9837646484375	218.45437622070312	0.9999991655349731	535.7153930664062	218.01797485351562	0.0005580782890319824	10	005
223	482.2449951171875	350.1065979003906	1.0	417.2334289550781	343.0617980957031	0.0010751783847808838	537.1404418945312	218.0198211669922	0.9999974370002747	535.6932373046875	217.27264404296875	0.0006375312805175781	10	005
224	415.6897277832031	342.6661376953125	1.0	418.5691223144531	342.1808776855469	0.0004445016384124756	537.1659545898438	218.70030212402344	0.9999992847442627	535.8545532226562	218.4104461669922	0.001086115837097168	10	005
225	480.3655090332031	348.0110778808594	1.0	418.6868896484375	342.7865295410156	0.0009065568447113037	537.420654296875	218.61151123046875	0.999998927116394	535.88818359375	218.08160400390625	0.0010263621807098389	10	005
226	416.0430603027344	343.481689453125	1.0	419.1914978027344	342.749755859375	0.0006886124610900879	536.7918090820312	217.94903564453125	0.9999987483024597	535.4346313476562	217.71218872070312	0.0007365942001342773	10	005
227	419.21282958984375	336.98388671875	1.0	418.31219482421875	337.295654296875	0.29725587368011475	537.2271118164062	218.72947692871094	0.9999980926513672	535.2291870117188	220.92489624023438	0.0009671449661254883	10	005
228	431.767578125	330.0697937011719	1.0	430.1580505371094	334.39862060546875	0.0007083117961883545	536.560302734375	218.39527893066406	0.9999973773956299	534.7063598632812	220.93655395507812	0.000982731580734253	10	005
229	450.68017578125	319.387451171875	1.0	392.27593994140625	327.3221740722656	0.037697285413742065	536.9185791015625	217.82176208496094	0.9999948143959045	535.00048828125	220.81634521484375	0.0007742643356323242	10	005
230	454.631591796875	312.94232177734375	0.9999997615814209	403.94842529296875	338.3940124511719	0.9999991655349731	559.1062622070312	271.2196044921875	0.9999018907546997	556.62646484375	271.8681640625	0.00027805566787719727	10	005
231	454.7471618652344	309.4208068847656	1.0	406.3682556152344	338.62615966796875	0.9921916127204895	558.614990234375	271.87060546875	0.9998352527618408	556.0669555664062	272.7353515625	0.00020495057106018066	10	005
232	457.6481018066406	306.60394287109375	1.0	399.9559631347656	341.4331359863281	0.015802741050720215	559.3908081054688	271.1642150878906	0.9964250326156616	556.6727905273438	264.545654296875	4.553794860839844e-5	10	005
233	458.6873474121094	303.6058654785156	1.0	401.08544921875	340.995361328125	0.9671735763549805	559.9268188476562	271.1150817871094	0.9968023300170898	454.54803466796875	294.5543212890625	6.842613220214844e-5	10	005
234	458.07562255859375	302.8114013671875	1.0	398.3124084472656	338.2504577636719	0.9996259212493896	559.2229614257812	271.04608154296875	0.9993002414703369	454.56298828125	293.7054138183594	0.00010350346565246582	10	005
235	457.76324462890625	302.0018005371094	1.0	398.2561340332031	337.82037353515625	0.9999997019767761	558.0801391601562	271.2354431152344	0.9987973570823669	454.4013977050781	293.8129577636719	0.00017511844635009766	10	005
236	459.38360595703125	302.23736572265625	1.0	398.34405517578125	336.2599182128906	0.9999998807907104	559.0166625976562	271.42193603515625	0.9998583793640137	556.1517944335938	272.20318603515625	0.0001424551010131836	10	005
237	457.32318115234375	303.6945495605469	0.9999999403953552	395.4481201171875	333.2374572753906	0.22157922387123108	558.4365234375	271.5190124511719	0.999819278717041	555.5598754882812	265.41802978515625	0.00010204315185546875	10	005
238	460.4949035644531	301.95654296875	0.9999998807907104	392.9230651855469	337.6056823730469	0.9999975562095642	558.5105590820312	271.0018615722656	0.9972796440124512	456.4700012207031	294.3746032714844	0.00016954541206359863	10	005
239	457.56640625	303.7071838378906	0.9999998807907104	390.19390869140625	335.7308349609375	0.9999977350234985	559.546630859375	271.3286437988281	0.9959750175476074	455.905029296875	294.7300109863281	9.813904762268066e-5	10	005
240	459.4490966796875	304.1653137207031	1.0	389.7753601074219	332.26800537109375	0.9999998807907104	558.2586669921875	271.28448486328125	0.9993278384208679	555.255615234375	271.80731201171875	0.00010982155799865723	10	005
241	459.9031066894531	304.7368469238281	1.0	383.8561096191406	333.82708740234375	1.0	559.067138671875	272.3769836425781	0.9941414594650269	383.147216796875	334.0379638671875	0.00027993321418762207	10	005
242	459.2467956542969	304.38909912109375	1.0	380.9859924316406	329.0642395019531	0.9315264225006104	558.7474365234375	271.7159729003906	0.9990171194076538	465.5122985839844	308.7807312011719	5.176663398742676e-5	10	005
243	460.77618408203125	305.33837890625	1.0	382.16546630859375	327.7133483886719	0.999987006187439	558.5081176757812	271.1398620605469	0.9982621073722839	555.9991455078125	264.5503234863281	3.933906555175781e-5	10	005
244	459.3254089355469	304.62451171875	1.0	379.8141174316406	327.6476135253906	1.0	559.29248046875	271.4588317871094	0.9953476190567017	455.6266784667969	294.8326110839844	4.70578670501709e-5	10	005
245	457.7347717285156	305.06439208984375	1.0	466.4334716796875	299.3069152832031	0.0006442666053771973	558.3896484375	271.8553771972656	0.9997464418411255	441.1535949707031	314.0140380859375	6.330013275146484e-5	10	005
246	458.3033752441406	304.3038330078125	1.0	386.1404113769531	326.0965881347656	1.0	559.0452880859375	271.36236572265625	0.9992699027061462	4.081173419952393	1.1386032104492188	5.519390106201172e-5	10	005
247	458.66033935546875	304.83050537109375	1.0	380.16845703125	325.4009094238281	1.0	558.9302978515625	270.4878234863281	0.9992218017578125	556.8087158203125	265.0208740234375	0.00011357665061950684	10	005
248	459.1943359375	304.7976989746094	1.0	464.8126525878906	308.512451171875	0.0003651082515716553	558.7643432617188	272.1592712402344	0.9985221028327942	556.2342529296875	273.1009521484375	8.505582809448242e-5	10	005
249	459.64404296875	305.8488464355469	1.0	386.5403747558594	323.5048828125	1.0	558.6991577148438	271.6779479980469	0.9997833371162415	556.5498657226562	272.21435546875	0.00026288628578186035	10	005
250	458.3551330566406	305.0474853515625	1.0	382.0931091308594	324.59210205078125	1.0	559.0007934570312	271.7622985839844	0.9995112419128418	380.9034729003906	322.0510559082031	0.00010019540786743164	10	005
251	458.8553466796875	305.3905029296875	1.0	378.46734619140625	323.4721374511719	0.9999997615814209	559.8085327148438	270.3660583496094	0.9996735453605652	556.38427734375	264.11749267578125	5.879998207092285e-5	10	005
252	458.20587158203125	305.0079650878906	1.0	386.8257751464844	321.3215637207031	0.9994662404060364	558.8810424804688	272.42669677734375	0.998595118522644	556.5880737304688	273.8490905761719	0.0001329481601715088	10	005
253	459.7518615722656	304.94024658203125	1.0	384.4208068847656	323.3571472167969	1.0	558.613037109375	271.5186462402344	0.9994365572929382	384.26141357421875	325.07098388671875	5.969405174255371e-5	10	005
254	458.7250671386719	304.974609375	1.0	379.2451171875	323.4267883300781	1.0	558.96240234375	271.3699645996094	0.9996740818023682	380.95989990234375	320.6820373535156	4.890561103820801e-5	10	005
255	460.0169677734375	304.4412536621094	1.0	387.0743103027344	321.272705078125	0.8053158521652222	559.1101684570312	272.01727294921875	0.9881795644760132	443.0975646972656	313.5745849609375	4.4226646423339844e-5	10	005
256	458.84356689453125	304.3060607910156	1.0	385.5677185058594	320.90057373046875	0.9999970197677612	559.4602661132812	271.6385498046875	0.9990081787109375	382.3429260253906	321.50006103515625	5.5789947509765625e-5	10	005
257	458.623779296875	304.9775695800781	1.0	378.646728515625	321.9681396484375	1.0	559.4353637695312	271.3123779296875	0.9981438517570496	380.63726806640625	320.2642517089844	6.350874900817871e-5	10	005
258	457.9160461425781	304.4033203125	1.0	459.5327453613281	307.6546325683594	0.0002346336841583252	559.2114868164062	271.3064270019531	0.9995682239532471	556.9234008789062	272.727783203125	0.0001309216022491455	10	005
259	457.6156921386719	304.7709655761719	1.0	384.0041198730469	319.0163879394531	0.9999979138374329	559.4425048828125	271.6571960449219	0.9994306564331055	557.0494995117188	272.43719482421875	5.0902366638183594e-5	10	005
260	457.8680419921875	305.12109375	1.0	374.1595458984375	320.43695068359375	0.9999995231628418	558.7958984375	271.5997009277344	0.9993538856506348	556.6103515625	272.5267333984375	4.583597183227539e-5	10	005
261	457.6932067871094	305.09930419921875	1.0	460.2158508300781	307.83642578125	0.0002480745315551758	559.3134155273438	272.00311279296875	0.999403178691864	474.5842590332031	4.265203475952148	7.835030555725098e-5	10	005
262	458.84100341796875	305.901123046875	1.0	381.9930725097656	318.76422119140625	0.8638514876365662	558.6952514648438	271.43267822265625	0.9984229803085327	555.7343139648438	272.9313049316406	5.7697296142578125e-5	10	005
263	458.62493896484375	305.2466125488281	1.0	376.87786865234375	319.1971130371094	0.4175126850605011	559.689697265625	271.577880859375	0.9990488290786743	638.1075439453125	2.8134026527404785	3.6329030990600586e-5	10	005
264	457.35577392578125	306.5074768066406	1.0	372.59332275390625	318.7781982421875	0.004736453294754028	559.0122680664062	271.5689392089844	0.9996116161346436	556.38623046875	271.9983825683594	0.00013756752014160156	10	005
265	458.2267761230469	306.56390380859375	1.0	383.70770263671875	315.9635925292969	0.00037479400634765625	559.2866821289062	272.19976806640625	0.9993128776550293	556.9352416992188	273.03216552734375	3.6090612411499023e-5	10	005
266	458.7217102050781	305.4052734375	1.0	379.2489929199219	316.8997497558594	0.992139995098114	559.3826293945312	270.61114501953125	0.9988396167755127	377.6878662109375	313.4450378417969	6.0439109802246094e-5	10	005
267	456.89306640625	305.6798095703125	1.0	459.74920654296875	308.80059814453125	0.00020989775657653809	559.78662109375	271.3778076171875	0.9994752407073975	441.09814453125	312.5014953613281	2.6434659957885742e-5	10	005
268	458.6856384277344	305.33477783203125	1.0	638.2060546875	3.582709789276123	0.0005595088005065918	559.9024047851562	271.2478332519531	0.9993026256561279	442.234130859375	312.7548522949219	4.711747169494629e-5	10	005
269	458.85699462890625	305.5749816894531	1.0	374.76959228515625	311.8662109375	0.03783503174781799	559.796142578125	271.7720947265625	0.9998114109039307	441.4167785644531	313.1156005859375	3.224611282348633e-5	10	005
270	456.6350402832031	306.7042236328125	1.0	460.5768127441406	309.4564208984375	0.0002187788486480713	558.9696044921875	272.0947570800781	0.9996646642684937	556.7740478515625	264.3581848144531	2.9325485229492188e-5	10	005
271	458.28045654296875	305.63336181640625	1.0	465.7099609375	308.666015625	0.00022965669631958008	559.2927856445312	271.9398498535156	0.9998188018798828	441.6151123046875	313.58782958984375	4.309415817260742e-5	10	005
272	456.8458557128906	305.9290771484375	1.0	460.3573913574219	309.108154296875	0.00026470422744750977	560.0568237304688	271.0669250488281	0.9996777772903442	557.513671875	271.9308166503906	4.416704177856445e-5	10	005
273	457.56646728515625	305.82183837890625	1.0	460.7573547363281	308.7629089355469	0.0002034902572631836	558.837158203125	271.2039794921875	0.9980556964874268	3.745222568511963	0.8413102626800537	2.7865171432495117e-5	10	005
274	450.6639709472656	312.1554260253906	1.0	391.1901550292969	306.5950012207031	0.7245445847511292	559.6920776367188	271.495361328125	0.9948879480361938	449.975830078125	301.9329528808594	5.367398262023926e-5	10	005
275	490.27764892578125	340.536376953125	0.9999830722808838	385.04583740234375	309.3238220214844	0.9998680353164673	558.5693359375	271.10693359375	0.9962424039840698	384.3013610839844	310.88909912109375	0.00024768710136413574	10	005
276	497.6329345703125	346.12896728515625	0.9999812841415405	398.66448974609375	285.9770812988281	0.999993085861206	558.9616088867188	271.8255310058594	0.9996103048324585	398.133544921875	286.3196105957031	0.00021451711654663086	10	005
277	505.8780822753906	355.3183898925781	0.9998490810394287	391.7041320800781	275.124755859375	0.999986469745636	558.5862426757812	271.802001953125	0.9992518424987793	386.9916687011719	276.97760009765625	4.979968070983887e-5	10	005
278	409.6839294433594	358.71783447265625	1.0	392.07427978515625	270.35992431640625	0.9999999403953552	557.7644653320312	271.9317626953125	0.9987650513648987	391.4733581542969	272.2217102050781	0.0001023709774017334	10	005
279	408.7029724121094	360.63958740234375	1.0	392.8616943359375	269.08795166015625	1.0	557.7018432617188	271.93804931640625	0.9999089241027832	392.4860534667969	270.4890441894531	0.00011420249938964844	10	005
280	407.3854064941406	360.594970703125	1.0	388.22369384765625	260.8486328125	0.9999998807907104	557.34326171875	271.2959899902344	0.9999246597290039	555.8742065429688	271.8796691894531	9.104609489440918e-5	10	005
281	406.5914306640625	361.26605224609375	1.0	389.396240234375	257.80267333984375	1.0	557.3489379882812	271.40301513671875	0.9998126029968262	385.2851257324219	257.74932861328125	0.00016865134239196777	10	005
282	406.90740966796875	360.8841247558594	1.0	389.8509826660156	255.8778076171875	1.0	557.0672607421875	271.11004638671875	0.9997143745422363	385.3991394042969	257.4963073730469	0.00030919909477233887	10	005
283	406.55859375	360.7301330566406	1.0	386.92352294921875	255.62191772460938	1.0	557.696044921875	271.9537353515625	0.9999195337295532	408.8927001953125	365.8751525878906	9.819865226745605e-5	10	005
284	405.3492736816406	360.09149169921875	1.0	387.632568359375	257.6866760253906	1.0	557.7881469726562	271.4395446777344	0.9999046921730042	385.8816223144531	257.4042663574219	4.538893699645996e-5	10	005
285	406.89520263671875	361.80267333984375	1.0	386.4346618652344	258.9915466308594	1.0	557.3521118164062	272.21832275390625	0.9999568462371826	403.72607421875	350.5110778808594	9.480118751525879e-5	10	005
286	406.1892395019531	361.4685974121094	1.0	385.9963073730469	258.9385681152344	1.0	557.7446899414062	271.1585998535156	0.9998166561126709	403.0143737792969	349.8301086425781	6.380677223205566e-5	10	005
287	407.1897277832031	361.0898742675781	1.0	385.9571228027344	258.0665283203125	1.0	557.8668823242188	272.4599914550781	0.9999843835830688	555.5371704101562	272.63446044921875	7.194280624389648e-5	10	005
288	407.2353515625	361.362548828125	1.0	385.08447265625	258.8177795410156	1.0	557.6781005859375	272.1207580566406	0.9999791383743286	403.2340393066406	349.26611328125	7.674098014831543e-5	10	005
289	406.8534240722656	362.91815185546875	1.0	386.4828796386719	259.6252136230469	1.0	557.3629150390625	271.28314208984375	0.9999793767929077	404.5186767578125	351.4167785644531	0.00011032819747924805	10	005
290	407.35162353515625	362.21868896484375	1.0	385.9985656738281	257.3307800292969	1.0	558.0458984375	272.1441650390625	0.9999898672103882	555.455322265625	272.66949462890625	0.00015121698379516602	10	005
291	407.08074951171875	361.81793212890625	1.0	387.6249694824219	258.1865234375	1.0	557.4862670898438	271.8809814453125	0.9998865127563477	408.9013366699219	367.54754638671875	8.574128150939941e-5	10	005
292	407.9451904296875	361.63775634765625	1.0	387.7370910644531	258.250244140625	1.0	558.2374877929688	272.1199035644531	0.9996479153633118	403.92791748046875	350.18634033203125	7.981061935424805e-5	10	005
293	407.371826171875	361.6854248046875	1.0	387.7641906738281	259.6939697265625	1.0	557.7328491210938	272.2284240722656	0.9999435544013977	403.5610046386719	350.0241394042969	7.724761962890625e-5	10	005
294	407.6534423828125	361.5392761230469	1.0	386.3377685546875	259.0246276855469	1.0	557.5242309570312	271.73272705078125	0.9998893737792969	403.6952209472656	349.87628173828125	7.596611976623535e-5	10	005
295	407.3731994628906	362.8739013671875	1.0	387.6868591308594	258.3573913574219	1.0	557.869140625	270.9646301269531	0.9998561143875122	404.1641540527344	351.06866455078125	9.563565254211426e-5	10	005
296	407.03045654296875	363.6227111816406	1.0	385.9710388183594	258.8221435546875	1.0	557.0518188476562	271.7035827636719	0.9998674988746643	404.55584716796875	352.2643737792969	0.00017148256301879883	10	005
297	407.4573669433594	362.75640869140625	1.0	385.2528381347656	259.4823913574219	1.0	558.0670776367188	271.5492858886719	0.9999377131462097	507.8452453613281	356.3418884277344	9.581446647644043e-5	10	005
298	408.15679931640625	362.84844970703125	1.0	383.9969787597656	260.4765930175781	1.0	557.1939697265625	271.4349670410156	0.9995900392532349	404.73419189453125	351.5766906738281	0.0001348257064819336	10	005
299	408.1265563964844	367.0499572753906	1.0	384.3717041015625	265.37176513671875	1.0	558.3081665039062	272.17138671875	0.9999845027923584	556.0004272460938	272.95892333984375	0.00017702579498291016	10	005
300	409.4108581542969	370.43988037109375	1.0	384.7367858886719	270.7069396972656	1.0	557.8583984375	271.6468811035156	0.9999826550483704	555.4041748046875	272.6520690917969	0.00018265843391418457	10	005
301	409.47711181640625	370.7794189453125	1.0	385.9654541015625	269.72308349609375	1.0	557.2990112304688	272.1475524902344	0.9999616146087646	555.7828369140625	273.20782470703125	0.00045803189277648926	10	005
302	409.3002624511719	371.81744384765625	1.0	385.3042907714844	272.42816162109375	1.0	557.6712036132812	272.5014343261719	0.9999575614929199	412.4263610839844	367.59136962890625	0.0001062154769897461	10	005
303	408.7195739746094	371.83367919921875	1.0	385.6884765625	272.11566162109375	1.0	557.6215209960938	271.7098693847656	0.9999765157699585	555.626708984375	272.1604309082031	0.0001741349697113037	10	005
304	408.7194519042969	372.947998046875	1.0	385.4984130859375	273.90374755859375	1.0	557.5574951171875	271.5923767089844	0.9999194145202637	555.31689453125	272.27923583984375	0.00014922022819519043	10	005
305	408.8875732421875	373.2424621582031	1.0	385.3175354003906	273.13519287109375	1.0	557.2313842773438	270.982421875	0.9997861981391907	555.233642578125	272.0212097167969	0.00012704730033874512	10	005
306	408.83038330078125	372.6479797363281	1.0	384.4159240722656	274.5533447265625	1.0	557.5825805664062	272.0077209472656	0.9999090433120728	554.9754028320312	272.7333679199219	8.025765419006348e-5	10	005
307	408.6005554199219	372.81939697265625	1.0	383.627197265625	275.365478515625	1.0	557.8548583984375	271.7425537109375	0.9999805688858032	555.9076538085938	272.5828857421875	0.00016054511070251465	10	005
308	409.8415832519531	371.7835388183594	1.0	382.06036376953125	273.9600830078125	1.0	558.11083984375	271.44183349609375	0.9999516010284424	473.8106384277344	6.410686492919922	7.677078247070312e-5	10	005
309	408.323486328125	372.0595703125	1.0	381.3312683105469	275.25543212890625	1.0	558.5958862304688	271.80322265625	0.9998831748962402	383.0185241699219	276.9541320800781	6.517767906188965e-5	10	005
310	408.8441467285156	372.1008605957031	1.0	380.17352294921875	273.84503173828125	1.0	557.3461303710938	271.71295166015625	0.9999251365661621	555.7490844726562	272.5104064941406	7.793307304382324e-5	10	005
311	409.2696228027344	371.15460205078125	1.0	380.0166931152344	273.7260437011719	1.0	558.3045043945312	271.4166259765625	0.9999443292617798	555.7960815429688	272.54461669921875	0.0001030266284942627	10	005
312	408.597900390625	370.4381408691406	1.0	379.4386291503906	275.3567199707031	1.0	557.27392578125	270.5055847167969	0.9991273283958435	413.603271484375	370.574462890625	6.341934204101562e-5	10	005
313	408.65887451171875	371.9259338378906	1.0	380.2220153808594	273.5771789550781	1.0	557.3743286132812	271.5872497558594	0.9999747276306152	555.8157958984375	272.6404113769531	0.0002345740795135498	10	005
