# Supplementary material for: An automated feeding system for the African killifish reveals the impact of diet on lifespan and allows scalable assessment of associative learning
Source: eLife. 2022 Nov 10;11:e69008. doi: 10.7554/eLife.69008 (PMC9788828; doi:10.7554/eLife.69008)
Supplement: Figure 6—source data 2. [file elife-69008-fig6-data2.zip › Training Trajectories/t6_REC026DLC_resnet50_TrainAllTheThingsJun28shuffle1_1030000.csv]

bodyparts_coords	fishhead_x	fishhead_y	fishhead_likelihood	fishtail_x	fishtail_y	fishtail_likelihood	redlight_x	redlight_y	redlight_likelihood	fooddrop_x	fooddrop_y	fooddrop_likelihood	fishnum	recordingnum
0	11.636923789978027	195.5478515625	1.0	66.65638732910156	197.427734375	1.0	69.94725799560547	196.50732421875	6.026029586791992e-5	66.13184356689453	197.26470947265625	0.0002703070640563965	6	026
1	11.272708892822266	196.1875	1.0	66.95331573486328	196.53038024902344	1.0	70.1314697265625	195.75604248046875	9.572505950927734e-5	66.45408630371094	196.64544677734375	0.000341564416885376	6	026
2	11.296024322509766	196.49404907226562	1.0	68.20875549316406	196.74783325195312	1.0	71.45010375976562	195.5523681640625	4.819035530090332e-5	66.4068374633789	197.0482177734375	0.00013488531112670898	6	026
3	12.575599670410156	196.61988830566406	1.0	68.11224365234375	194.77255249023438	1.0	70.85797882080078	193.2489013671875	7.179379463195801e-5	67.04441833496094	194.69256591796875	0.0002681314945220947	6	026
4	12.000983238220215	194.28585815429688	1.0	70.66639709472656	197.81788635253906	1.0	71.79930877685547	198.27447509765625	5.692243576049805e-5	66.76541137695312	198.2117919921875	0.00010114908218383789	6	026
5	10.798101425170898	195.17758178710938	1.0	71.58751678466797	199.2656707763672	1.0	71.45121002197266	199.50645446777344	3.787875175476074e-5	66.07980346679688	200.5574188232422	4.735589027404785e-5	6	026
6	11.315488815307617	194.41770935058594	1.0	72.99237823486328	198.46726989746094	1.0	72.29476928710938	198.89414978027344	6.854534149169922e-5	66.75125885009766	200.71084594726562	7.551908493041992e-5	6	026
7	10.779829025268555	195.83883666992188	1.0	74.48162078857422	198.9105682373047	1.0	72.56824493408203	199.2667694091797	6.368756294250488e-5	-2.553816795349121	205.5852813720703	6.917119026184082e-5	6	026
8	10.478882789611816	195.8463592529297	1.0	75.03599548339844	197.20367431640625	1.0	72.30572509765625	198.48170471191406	7.620453834533691e-5	65.96504974365234	200.11508178710938	5.1975250244140625e-5	6	026
9	10.099674224853516	193.9315185546875	1.0	77.95326232910156	200.30104064941406	1.0	71.34024810791016	198.57098388671875	4.5359134674072266e-5	-2.850170135498047	205.9539031982422	7.319450378417969e-5	6	026
10	6.72565221786499	186.4923858642578	1.0	67.85821533203125	198.8538360595703	1.0	5.273224830627441	179.39764404296875	5.3256750106811523e-5	-2.177734851837158	172.21571350097656	0.00014325976371765137	6	026
11	5.292514801025391	178.47393798828125	0.9999998807907104	60.19670104980469	203.52862548828125	1.0	3.8096923828125	180.96826171875	0.0003154277801513672	58.615142822265625	205.86398315429688	0.0002034306526184082	6	026
12	2.734010934829712	169.90196228027344	0.99573814868927	48.46373748779297	214.9542999267578	1.0	4.685701847076416	174.01536560058594	0.000163346529006958	-1.7971720695495605	156.8148193359375	0.0001023411750793457	6	026
13	2.2813096046447754	162.3477783203125	0.5721771121025085	44.73849105834961	218.135498046875	1.0	4.135507106781006	165.88961791992188	2.7298927307128906e-5	45.35393142700195	219.7123260498047	4.744529724121094e-5	6	026
14	1.0953354835510254	154.53302001953125	0.37146511673927307	40.82655334472656	212.8256072998047	1.0	3.719127655029297	158.6028594970703	5.221366882324219e-5	36.35789489746094	213.5253143310547	3.477931022644043e-5	6	026
15	0.1465139389038086	149.30165100097656	0.0007252097129821777	36.412864685058594	212.83547973632812	1.0	36.766841888427734	212.2484588623047	4.9948692321777344e-5	35.250728607177734	220.27255249023438	8.45491886138916e-5	6	026
16	1.4211342334747314	137.63746643066406	0.000696331262588501	34.487388610839844	215.09765625	1.0	38.987022399902344	213.13807678222656	3.629922866821289e-5	33.2524299621582	221.1890411376953	7.349252700805664e-5	6	026
17	0.6472012996673584	138.59288024902344	0.00014480948448181152	31.58016014099121	208.6995391845703	1.0	35.296043395996094	207.5858612060547	0.00011366605758666992	31.907047271728516	208.9061737060547	0.0002480149269104004	6	026
18	22.07333755493164	205.44117736816406	3.457069396972656e-5	32.33201217651367	199.39869689941406	1.0	12.327645301818848	200.72483825683594	0.0003567039966583252	10.917734146118164	203.20376586914062	0.00021195411682128906	6	026
19	2.290046215057373	140.08938598632812	0.07516688108444214	36.74895095825195	195.49691772460938	1.0	5.272100448608398	142.78163146972656	0.0006028115749359131	-0.7037992477416992	126.9249267578125	0.00014635920524597168	6	026
20	2.9182028770446777	139.3118133544922	0.07472670078277588	41.4595947265625	193.25079345703125	1.0	5.899092197418213	141.89328002929688	7.876753807067871e-5	36.606441497802734	196.25125122070312	0.00018137693405151367	6	026
21	2.637190341949463	139.40115356445312	0.03682851791381836	42.127357482910156	192.7693328857422	1.0	37.73676681518555	196.30862426757812	4.413723945617676e-5	46.26060104370117	193.73849487304688	8.234381675720215e-5	6	026
22	2.367612361907959	139.1455078125	0.2443428635597229	48.634117126464844	190.86656188964844	1.0	52.345272064208984	190.47906494140625	6.29425048828125e-5	49.21174621582031	191.05490112304688	0.0007495284080505371	6	026
23	3.272834300994873	139.19091796875	0.934343695640564	47.54595947265625	185.60333251953125	1.0	4.516788959503174	138.37542724609375	7.113814353942871e-5	49.99747085571289	187.61538696289062	0.00021901726722717285	6	026
24	2.8876113891601562	138.77984619140625	0.7542136907577515	51.20064163208008	181.81649780273438	1.0	4.211581230163574	138.623291015625	0.00015294551849365234	50.565093994140625	189.49476623535156	8.818507194519043e-5	6	026
25	2.892866373062134	140.23983764648438	0.8916612267494202	58.1042366027832	177.40142822265625	1.0	542.7713012695312	191.4060516357422	1.0	540.2019653320312	192.72744750976562	0.001518845558166504	6	026
26	5.066256999969482	140.01087951660156	0.9949519634246826	57.72004699707031	171.32858276367188	1.0	543.1806640625	190.84857177734375	1.0	57.86395263671875	173.25390625	0.00043660402297973633	6	026
27	544.8831787109375	195.18145751953125	0.00012189149856567383	544.5465087890625	193.54734802246094	0.00012287497520446777	543.04443359375	191.09613037109375	1.0	540.0054931640625	189.33200073242188	0.0003166794776916504	6	026
28	51.03860092163086	128.69512939453125	1.0	544.1737670898438	193.56956481933594	0.00015753507614135742	541.9197387695312	191.39450073242188	1.0	539.9035034179688	189.63133239746094	0.0011005401611328125	6	026
29	36.45298767089844	100.45228576660156	0.9999645948410034	52.72177505493164	134.82557678222656	0.3677973747253418	542.6587524414062	190.4484405517578	1.0	540.4329833984375	188.88150024414062	0.0006451308727264404	6	026
30	23.750755310058594	104.78337860107422	1.0	65.95101165771484	127.8732681274414	0.9999101161956787	542.855224609375	191.15872192382812	1.0	540.23779296875	189.8633270263672	0.0006899535655975342	6	026
31	23.75200653076172	116.44109344482422	1.0	22.886348724365234	117.3601303100586	0.04178723692893982	542.5550537109375	191.5963134765625	1.0	540.059326171875	193.1212158203125	0.0013356208801269531	6	026
32	36.37188720703125	127.62459564208984	0.37859639525413513	34.2225456237793	140.843994140625	0.001726776361465454	542.8349609375	190.9856414794922	0.9999999403953552	539.75244140625	192.178955078125	0.0005589723587036133	6	026
33	23.663862228393555	116.2176284790039	1.0	22.78662109375	117.67498016357422	0.006872266530990601	542.3384399414062	191.03102111816406	1.0	540.4903564453125	189.6945343017578	0.0012461841106414795	6	026
34	26.948837280273438	126.28076934814453	0.9280755519866943	26.658597946166992	128.9380340576172	0.5115334987640381	542.7772827148438	190.97378540039062	1.0	539.8272094726562	192.25440979003906	0.000578761100769043	6	026
35	544.8845825195312	195.2386932373047	0.0001640915870666504	544.2787475585938	193.14556884765625	0.00012260675430297852	542.2591552734375	190.9833526611328	1.0	540.2621459960938	189.35891723632812	0.0011081993579864502	6	026
36	544.9860229492188	195.18023681640625	0.00020697712898254395	544.3138427734375	192.6593017578125	0.00013619661331176758	542.4124755859375	190.61412048339844	0.9999999403953552	541.0053100585938	191.8548583984375	0.0010977089405059814	6	026
37	53.97993087768555	118.04210662841797	0.4637213945388794	2.5632166862487793	138.74160766601562	0.0009371638298034668	542.8861694335938	191.2235870361328	1.0	540.6505126953125	189.98538208007812	0.001099616289138794	6	026
38	18.619239807128906	141.11209106445312	0.8979681730270386	58.19572448730469	123.37960815429688	0.9999620318412781	542.8397827148438	190.5420379638672	1.0	540.7188110351562	189.10494995117188	0.0007280707359313965	6	026
39	17.338937759399414	142.34603881835938	1.0	61.323673248291016	125.61576080322266	0.9999988079071045	542.868408203125	191.2477569580078	1.0	540.4630126953125	190.05929565429688	0.0006832480430603027	6	026
40	17.245956420898438	144.09947204589844	1.0	64.45931243896484	131.79774475097656	1.0	542.1399536132812	190.53224182128906	1.0	540.21826171875	189.3068389892578	0.001996457576751709	6	026
41	16.04766845703125	143.4436798095703	1.0	69.07350158691406	137.7988739013672	1.0	542.0470581054688	189.92591857910156	1.0	536.9859008789062	189.3526611328125	0.00406232476234436	6	026
42	15.902168273925781	143.24435424804688	1.0	73.08769989013672	143.30606079101562	1.0	542.4750366210938	190.14193725585938	1.0	540.7302856445312	188.71832275390625	0.0010909438133239746	6	026
43	14.72507095336914	143.22665405273438	1.0	75.5696029663086	149.05926513671875	1.0	542.3724975585938	190.6421356201172	1.0	540.5578002929688	189.53759765625	0.0012568533420562744	6	026
44	15.236039161682129	143.5139923095703	1.0	77.14551544189453	155.91310119628906	0.9999999403953552	542.5833740234375	190.37782287597656	1.0	539.7778930664062	191.6682586669922	0.0012257099151611328	6	026
45	15.41224479675293	143.0187225341797	1.0	85.68009948730469	163.53912353515625	1.0	542.5546875	190.3182830810547	1.0	540.4180908203125	188.7720184326172	0.0008346736431121826	6	026
46	16.308082580566406	142.56338500976562	1.0	86.21534729003906	165.49681091308594	1.0	542.9074096679688	190.06227111816406	0.9999999403953552	542.4978637695312	190.1330108642578	0.001252681016921997	6	026
47	16.505584716796875	143.0679168701172	1.0	86.50181579589844	165.7560272216797	1.0	542.748046875	190.5061492919922	1.0	541.0093994140625	189.2397003173828	0.0017556846141815186	6	026
48	16.712575912475586	143.410400390625	1.0	87.72589874267578	165.90475463867188	1.0	542.746337890625	190.56382751464844	1.0	540.6486206054688	189.12936401367188	0.0008835196495056152	6	026
49	16.243181228637695	143.76341247558594	1.0	87.7439956665039	166.71961975097656	1.0	542.4968872070312	190.75498962402344	0.9999999403953552	540.6224365234375	188.92506408691406	0.001752018928527832	6	026
50	16.491302490234375	143.99331665039062	1.0	89.69754791259766	167.74166870117188	1.0	542.7807006835938	189.47494506835938	1.0	540.6129760742188	187.9719696044922	0.0008789300918579102	6	026
51	16.309364318847656	144.8212127685547	1.0	91.04705810546875	167.4605255126953	1.0	541.8135986328125	189.67092895507812	1.0	539.3797607421875	188.5130157470703	0.0014708340167999268	6	026
52	15.620630264282227	144.4423828125	1.0	92.10823822021484	169.13699340820312	1.0	542.8405151367188	190.05482482910156	0.9999998807907104	542.1923217773438	189.74612426757812	0.0014207959175109863	6	026
53	15.067352294921875	144.90921020507812	1.0	92.9344253540039	170.48655700683594	1.0	542.0592041015625	190.29026794433594	1.0	540.0005493164062	189.18504333496094	0.0009928643703460693	6	026
54	14.986345291137695	144.5769805908203	1.0	93.64962005615234	171.00518798828125	1.0	541.7404174804688	190.6124725341797	0.9999999403953552	539.8052978515625	189.04104614257812	0.003222346305847168	6	026
55	15.521261215209961	144.47943115234375	1.0	92.5795669555664	170.6026153564453	1.0	542.426513671875	189.83636474609375	0.9999998807907104	541.1607055664062	188.80795288085938	0.006484180688858032	6	026
56	14.50993537902832	144.62510681152344	1.0	93.22296142578125	172.0404815673828	1.0	542.4048461914062	190.44471740722656	1.0	541.6026000976562	189.9449462890625	0.003719031810760498	6	026
57	14.220527648925781	145.0100555419922	1.0	93.93659210205078	173.53724670410156	1.0	543.0234985351562	190.4104461669922	1.0	96.60731506347656	173.32044982910156	0.0006532669067382812	6	026
58	13.317294120788574	144.7623748779297	1.0	95.19357299804688	174.44662475585938	1.0	542.7622680664062	190.03973388671875	0.9999998807907104	541.1771850585938	188.4121551513672	0.0017451643943786621	6	026
59	14.047174453735352	144.74169921875	1.0	93.63383483886719	173.7570343017578	1.0	542.4664916992188	189.4093780517578	1.0	540.025390625	187.75723266601562	0.0006999373435974121	6	026
60	13.396690368652344	145.23309326171875	1.0	89.6395263671875	170.24856567382812	1.0	542.8754272460938	189.9234619140625	1.0	541.1778564453125	188.31471252441406	0.0014743804931640625	6	026
61	13.754194259643555	144.20111083984375	1.0	92.03024291992188	172.6969451904297	1.0	542.2897338867188	190.1457977294922	1.0	540.2333984375	188.82383728027344	0.0010541975498199463	6	026
62	13.597241401672363	143.61654663085938	1.0	90.22323608398438	171.89602661132812	1.0	542.7359619140625	190.95339965820312	1.0	540.8992309570312	189.2306365966797	0.0008219778537750244	6	026
63	12.81013298034668	142.05543518066406	1.0	89.64531707763672	170.3155975341797	1.0	542.4586791992188	190.04905700683594	1.0	540.72265625	189.18154907226562	0.0023425817489624023	6	026
64	13.48470687866211	142.9729766845703	1.0	90.20286560058594	171.11175537109375	1.0	542.5780029296875	190.0462188720703	0.9999999403953552	541.00927734375	188.41641235351562	0.002322852611541748	6	026
65	13.427912712097168	142.25558471679688	1.0	91.57118225097656	173.1541290283203	1.0	542.266357421875	190.13739013671875	0.9999998807907104	536.72607421875	189.7720184326172	0.0020124614238739014	6	026
66	12.950579643249512	142.1752471923828	1.0	90.82283020019531	171.67721557617188	1.0	542.137451171875	189.66317749023438	0.9999999403953552	540.2113647460938	188.38973999023438	0.003475695848464966	6	026
67	13.791255950927734	142.72396850585938	1.0	90.67821502685547	171.2840576171875	1.0	542.1550903320312	190.576904296875	1.0	540.2171630859375	189.30007934570312	0.0016156136989593506	6	026
68	13.605912208557129	141.9545135498047	1.0	93.01787567138672	172.48117065429688	1.0	542.2793579101562	190.5452423095703	0.9999998807907104	539.5215454101562	191.84532165527344	0.0021729469299316406	6	026
69	14.523530006408691	143.3225860595703	1.0	91.64221954345703	170.05625915527344	1.0	542.5820922851562	189.6436309814453	0.9999999403953552	541.57373046875	189.3649139404297	0.002780318260192871	6	026
70	14.322525978088379	142.9611358642578	1.0	90.07987213134766	168.2593994140625	1.0	542.474853515625	190.22068786621094	1.0	540.6920166015625	188.91311645507812	0.0016146302223205566	6	026
71	14.475629806518555	142.58547973632812	1.0	92.20699310302734	166.2783203125	1.0	543.0293579101562	190.91989135742188	1.0	540.7201538085938	189.5116729736328	0.0007686913013458252	6	026
72	13.620645523071289	143.01560974121094	1.0	92.80818939208984	167.75767517089844	1.0	542.6976318359375	190.69955444335938	1.0	541.01318359375	189.5366668701172	0.0011030137538909912	6	026
73	14.028614044189453	144.12008666992188	1.0	92.26155853271484	167.00392150878906	1.0	543.14111328125	190.65521240234375	1.0	536.965576171875	190.556396484375	0.0011187195777893066	6	026
74	14.415606498718262	143.73243713378906	1.0	93.22869110107422	165.97836303710938	1.0	542.5263061523438	190.54417419433594	1.0	539.8250732421875	191.76123046875	0.0019461512565612793	6	026
75	13.844069480895996	144.12901306152344	1.0	90.9871826171875	165.4571533203125	1.0	543.004150390625	190.5153045654297	1.0	540.2733764648438	191.87831115722656	0.0010461807250976562	6	026
76	13.369626998901367	143.83627319335938	1.0	91.50547790527344	165.2687225341797	1.0	542.61865234375	189.94984436035156	1.0	540.306884765625	188.403564453125	0.0008071660995483398	6	026
77	14.318496704101562	143.77735900878906	1.0	90.9136962890625	165.6536102294922	1.0	541.9865112304688	190.80686950683594	0.9999999403953552	540.4346313476562	189.19239807128906	0.0036598145961761475	6	026
78	13.908392906188965	143.18734741210938	1.0	90.3250732421875	165.07693481445312	1.0	542.3637084960938	190.20677185058594	1.0	540.5404052734375	188.79779052734375	0.002016693353652954	6	026
79	14.677515983581543	143.41644287109375	1.0	88.90788269042969	164.88706970214844	1.0	541.8759155273438	190.24664306640625	1.0	540.06298828125	189.26824951171875	0.001421898603439331	6	026
80	14.269319534301758	143.52099609375	1.0	86.43079376220703	164.53131103515625	1.0	542.593994140625	190.35963439941406	0.9999999403953552	540.9164428710938	188.72451782226562	0.0027999281883239746	6	026
81	13.984733581542969	144.06944274902344	1.0	85.6773681640625	163.23873901367188	1.0	542.6015014648438	191.29129028320312	1.0	540.7537841796875	189.63604736328125	0.0007227659225463867	6	026
82	13.735997200012207	144.19178771972656	1.0	85.87150573730469	164.03343200683594	1.0	542.6524658203125	190.32254028320312	1.0	540.490234375	189.10240173339844	0.0010300278663635254	6	026
83	13.937285423278809	143.58139038085938	1.0	84.66950988769531	162.61672973632812	1.0	542.5442504882812	190.45738220214844	1.0	539.8930053710938	191.83541870117188	0.0018524527549743652	6	026
84	13.877321243286133	143.81224060058594	1.0	83.07158660888672	163.54063415527344	1.0	542.6217651367188	189.82505798339844	0.9999998807907104	540.5922241210938	188.48687744140625	0.006280809640884399	6	026
85	14.52313232421875	143.66336059570312	1.0	83.37408447265625	162.05972290039062	1.0	542.7089233398438	190.5555419921875	1.0	540.6585083007812	189.31097412109375	0.001487135887145996	6	026
86	14.08206558227539	143.8769989013672	1.0	82.76692962646484	164.1348419189453	1.0	542.6264038085938	190.60281372070312	1.0	540.3591918945312	189.3602294921875	0.0007692277431488037	6	026
87	14.962190628051758	143.2595977783203	1.0	78.32670593261719	162.44102478027344	1.0	542.523681640625	190.0866241455078	1.0	540.4994506835938	189.04043579101562	0.0009726583957672119	6	026
88	14.303576469421387	143.69007873535156	1.0	78.88990020751953	164.59288024902344	1.0	543.073486328125	190.4939422607422	1.0	540.9321899414062	189.07150268554688	0.0007128417491912842	6	026
89	13.676125526428223	144.19699096679688	1.0	75.8311767578125	162.94921875	1.0	542.3409423828125	190.27684020996094	1.0	539.9576416015625	189.04830932617188	0.0007649660110473633	6	026
90	13.50944709777832	143.60174560546875	1.0	75.2572021484375	165.33351135253906	1.0	542.54150390625	190.73184204101562	1.0	540.480712890625	189.68679809570312	0.0013997554779052734	6	026
91	13.508553504943848	145.07151794433594	1.0	71.73011779785156	164.15797424316406	1.0	542.7098999023438	191.21343994140625	0.9999999403953552	540.318115234375	190.1529083251953	0.0008301138877868652	6	026
92	13.911195755004883	145.0734100341797	1.0	69.67081451416016	161.95065307617188	1.0	542.52783203125	189.90863037109375	1.0	540.4000244140625	188.45016479492188	0.0010999441146850586	6	026
93	13.769333839416504	145.07264709472656	1.0	69.21135711669922	162.21714782714844	1.0	542.9890747070312	190.99227905273438	1.0	540.7930908203125	189.79971313476562	0.001002877950668335	6	026
94	13.208520889282227	144.34817504882812	1.0	68.59679412841797	163.04470825195312	1.0	542.8025512695312	190.78907775878906	1.0	540.4236450195312	189.17926025390625	0.0006749629974365234	6	026
95	13.711236000061035	144.84983825683594	1.0	66.27836608886719	161.0831756591797	1.0	542.6603393554688	190.70407104492188	1.0	540.6447143554688	189.18463134765625	0.001420438289642334	6	026
96	13.663515090942383	144.6958465576172	1.0	63.71366500854492	160.5470428466797	1.0	543.0833740234375	190.58963012695312	1.0	540.8053588867188	189.3077392578125	0.0006512105464935303	6	026
97	13.648387908935547	145.09434509277344	1.0	62.10892868041992	159.96603393554688	1.0	542.2274780273438	191.26870727539062	1.0	542.0140380859375	190.2174530029297	0.0011673569679260254	6	026
98	13.979060173034668	145.16319274902344	1.0	61.98245620727539	158.93357849121094	1.0	542.818115234375	189.7451171875	1.0	542.3304443359375	189.68276977539062	0.0016777217388153076	6	026
99	13.951981544494629	144.62156677246094	1.0	61.89963150024414	158.14096069335938	1.0	541.8219604492188	189.3933563232422	1.0	539.4192504882812	187.82630920410156	0.0038385093212127686	6	026
100	13.825037956237793	145.10427856445312	1.0	61.4315071105957	159.79129028320312	1.0	542.7037963867188	189.85865783691406	1.0	540.5228271484375	188.710205078125	0.0009743273258209229	6	026
101	14.409684181213379	144.5615997314453	1.0	61.90507125854492	158.89617919921875	1.0	542.7633666992188	190.38470458984375	1.0	540.210693359375	191.9052734375	0.0008117854595184326	6	026
102	14.484228134155273	144.4616241455078	1.0	58.881195068359375	156.91188049316406	1.0	542.1300048828125	190.9155731201172	1.0	540.3624267578125	189.80984497070312	0.001773536205291748	6	026
103	14.234992027282715	144.0189971923828	1.0	58.833335876464844	157.47816467285156	1.0	542.4821166992188	189.8506622314453	1.0	540.837646484375	188.52230834960938	0.0014283061027526855	6	026
104	13.669052124023438	145.1791229248047	1.0	60.74898147583008	157.2761993408203	1.0	542.7340698242188	190.89231872558594	1.0	540.1029663085938	192.20623779296875	0.0014691650867462158	6	026
105	13.348129272460938	144.57614135742188	1.0	59.905174255371094	156.9914093017578	1.0	542.8063354492188	189.81939697265625	1.0	542.1836547851562	189.90353393554688	0.0011411011219024658	6	026
106	14.240145683288574	144.62449645996094	1.0	59.259437561035156	156.51455688476562	1.0	542.6608276367188	189.750244140625	1.0	542.2513427734375	189.5640411376953	0.001344054937362671	6	026
107	14.010279655456543	144.32644653320312	1.0	60.45198059082031	157.61822509765625	1.0	542.2456665039062	190.80458068847656	1.0	540.2615966796875	189.15155029296875	0.001205742359161377	6	026
108	13.634373664855957	143.80624389648438	1.0	59.8199348449707	156.45492553710938	1.0	543.0736083984375	190.63201904296875	1.0	540.973388671875	189.03189086914062	0.0007004141807556152	6	026
109	13.64518928527832	143.41087341308594	1.0	58.05617904663086	156.321533203125	1.0	542.9122924804688	190.1215057373047	0.9999999403953552	542.478271484375	189.82052612304688	0.0008317530155181885	6	026
110	13.525680541992188	144.01138305664062	1.0	58.63711166381836	156.2921905517578	1.0	542.606689453125	190.0852813720703	1.0	540.3233032226562	188.53843688964844	0.0009350180625915527	6	026
111	13.873574256896973	143.90994262695312	1.0	58.74125289916992	156.1444854736328	1.0	542.6492309570312	190.5511932373047	1.0	541.00732421875	189.41323852539062	0.0019700825214385986	6	026
112	13.21505069732666	143.581298828125	1.0	58.01512145996094	155.17677307128906	1.0	542.45751953125	189.96279907226562	1.0	540.4393920898438	188.67100524902344	0.001409769058227539	6	026
113	13.07654094696045	143.94776916503906	1.0	59.303810119628906	156.83360290527344	1.0	542.9974975585938	191.06849670410156	1.0	540.2864379882812	189.69776916503906	0.0003783106803894043	6	026
114	13.053166389465332	143.88946533203125	1.0	60.10282897949219	157.21412658691406	1.0	542.301513671875	190.4673309326172	1.0	539.3087158203125	191.8207550048828	0.0006503760814666748	6	026
115	14.030257225036621	143.1980743408203	1.0	60.024559020996094	156.2659912109375	1.0	542.6156616210938	190.0803985595703	1.0	540.45361328125	188.83961486816406	0.0010462701320648193	6	026
116	13.561284065246582	143.140625	1.0	60.56206512451172	157.53759765625	1.0	542.7064208984375	190.08584594726562	1.0	540.4246215820312	188.74627685546875	0.0007607042789459229	6	026
117	14.283659934997559	143.3193359375	1.0	58.708091735839844	154.86766052246094	1.0	542.5820922851562	190.08770751953125	1.0	540.4843139648438	188.75360107421875	0.0012226104736328125	6	026
118	13.957650184631348	143.40115356445312	1.0	60.089332580566406	155.65374755859375	1.0	543.0609741210938	190.1756134033203	1.0	540.8212890625	188.73504638671875	0.0009801387786865234	6	026
119	13.563342094421387	142.68592834472656	1.0	60.27903747558594	157.04559326171875	1.0	543.0885620117188	190.1695098876953	1.0	541.2305297851562	188.56631469726562	0.001475304365158081	6	026
120	13.63675308227539	143.09735107421875	1.0	60.058868408203125	155.85366821289062	1.0	543.3917236328125	190.59645080566406	1.0	541.3665161132812	189.0923309326172	0.0006214678287506104	6	026
121	13.092196464538574	143.07119750976562	1.0	59.91455078125	157.14515686035156	1.0	542.7261962890625	190.10952758789062	1.0	540.7315673828125	188.77134704589844	0.001039952039718628	6	026
122	13.695561408996582	143.08694458007812	1.0	59.1927604675293	155.11204528808594	1.0	542.7377319335938	190.26564025878906	1.0	540.1392211914062	191.77133178710938	0.0011706650257110596	6	026
123	13.369162559509277	142.1310272216797	1.0	58.04007339477539	155.4393310546875	1.0	542.00341796875	190.95550537109375	1.0	540.0050048828125	189.5355224609375	0.0008980929851531982	6	026
124	13.791479110717773	143.06837463378906	1.0	57.854164123535156	153.96827697753906	1.0	542.3447875976562	191.05128479003906	1.0	540.5458374023438	190.3361358642578	0.0019696056842803955	6	026
125	13.737472534179688	142.98410034179688	1.0	57.78271484375	153.9014129638672	0.9999998807907104	542.3912353515625	190.17100524902344	1.0	539.2489013671875	191.4125213623047	0.0007349550724029541	6	026
126	14.4092378616333	142.8895721435547	1.0	58.911827087402344	153.9884796142578	1.0	542.5836791992188	191.0579071044922	1.0	540.4502563476562	190.02197265625	0.000645071268081665	6	026
127	13.303507804870605	142.0210418701172	1.0	58.325748443603516	154.44944763183594	1.0	542.1763305664062	190.70550537109375	1.0	540.2799072265625	189.60504150390625	0.001605212688446045	6	026
128	14.012335777282715	142.5703582763672	1.0	57.277442932128906	154.4756622314453	1.0	542.4465942382812	190.29615783691406	1.0	539.951416015625	191.30628967285156	0.0016735196113586426	6	026
129	14.272444725036621	141.6133270263672	1.0	57.45758056640625	154.9278106689453	1.0	542.7645874023438	189.7451171875	1.0	542.33154296875	189.7132110595703	0.000856935977935791	6	026
130	13.82058048248291	141.20716857910156	1.0	55.83169937133789	153.69183349609375	1.0	542.8594970703125	190.16563415527344	1.0	540.85400390625	189.14141845703125	0.000823289155960083	6	026
131	13.588484764099121	141.94451904296875	1.0	57.70625305175781	154.71888732910156	1.0	542.8753662109375	190.36537170410156	1.0	540.75	189.12460327148438	0.000592350959777832	6	026
132	13.60565185546875	141.25390625	1.0	55.749629974365234	154.37173461914062	1.0	542.643310546875	190.1622314453125	1.0	540.4879760742188	188.68772888183594	0.0008202493190765381	6	026
133	13.427393913269043	141.27455139160156	1.0	58.477699279785156	153.9008026123047	0.9999998807907104	543.3690795898438	190.57687377929688	1.0	540.5671997070312	188.89590454101562	0.0004234611988067627	6	026
134	15.16547966003418	141.0378875732422	1.0	57.327693939208984	153.38311767578125	1.0	543.0045166015625	190.08740234375	1.0	540.5971069335938	188.5017852783203	0.0007540583610534668	6	026
135	14.004997253417969	141.30320739746094	1.0	57.08732986450195	153.1199951171875	1.0	542.6228637695312	190.46023559570312	1.0	540.72900390625	189.09719848632812	0.001274019479751587	6	026
136	15.63915729522705	139.83316040039062	1.0	55.82364273071289	153.85971069335938	1.0	542.658935546875	189.94744873046875	1.0	540.4190063476562	188.57460021972656	0.0007258951663970947	6	026
137	15.392123222351074	141.27122497558594	1.0	56.796348571777344	154.01109313964844	0.9999998807907104	542.8359985351562	190.68455505371094	1.0	540.1649780273438	189.27743530273438	0.000507742166519165	6	026
138	16.132169723510742	140.5172882080078	1.0	55.270233154296875	152.77560424804688	1.0	542.0320434570312	190.68870544433594	1.0	540.3466796875	189.1700439453125	0.001458585262298584	6	026
139	15.874018669128418	141.06687927246094	1.0	57.41403579711914	153.96112060546875	0.9999999403953552	542.4142456054688	190.03768920898438	1.0	540.37890625	188.73399353027344	0.00126570463180542	6	026
140	15.660907745361328	140.7484130859375	1.0	58.1368522644043	154.58705139160156	1.0	542.412109375	190.15492248535156	1.0	540.1749877929688	188.64247131347656	0.0009323060512542725	6	026
141	14.773050308227539	139.98764038085938	1.0	56.45461654663086	154.20986938476562	1.0	542.8359985351562	190.86001586914062	1.0	540.713134765625	189.654296875	0.0008084774017333984	6	026
142	14.341741561889648	140.95079040527344	1.0	55.51607131958008	153.8880157470703	1.0	542.4719848632812	190.39761352539062	1.0	540.5718994140625	189.24461364746094	0.0012843310832977295	6	026
143	14.977025985717773	140.83656311035156	1.0	56.8713493347168	153.18496704101562	0.9999999403953552	542.5816650390625	191.10594177246094	0.9999999403953552	540.6072387695312	192.37815856933594	0.00468599796295166	6	026
144	16.13890266418457	140.1521759033203	1.0	57.141685485839844	153.26397705078125	0.9999998211860657	542.9486083984375	190.21762084960938	1.0	540.7918701171875	188.8948516845703	0.0009103119373321533	6	026
145	16.06154441833496	140.0374298095703	1.0	56.87530517578125	153.2511444091797	1.0	542.7578125	190.56983947753906	1.0	540.3468627929688	189.2456512451172	0.0007382631301879883	6	026
146	15.874397277832031	139.91490173339844	1.0	56.43092727661133	154.6427001953125	1.0	542.5118408203125	190.97434997558594	1.0	540.475341796875	190.06607055664062	0.0013859272003173828	6	026
147	16.908164978027344	140.3311309814453	1.0	56.11058044433594	154.87350463867188	1.0	542.5609130859375	191.215576171875	1.0	540.762451171875	190.1312255859375	0.0011995434761047363	6	026
148	16.162126541137695	139.35484313964844	1.0	54.99833679199219	154.32203674316406	1.0	542.5418701171875	190.14247131347656	0.9999999403953552	540.5630493164062	189.0453643798828	0.0012971162796020508	6	026
149	15.977331161499023	138.95941162109375	1.0	55.784576416015625	155.32135009765625	0.9999999403953552	542.5443115234375	190.7247314453125	1.0	540.8244018554688	189.01329040527344	0.0015387237071990967	6	026
150	16.09105682373047	139.21192932128906	1.0	55.71177673339844	155.32022094726562	1.0	542.2864379882812	190.297119140625	1.0	540.52294921875	189.0166015625	0.00176239013671875	6	026
151	15.153626441955566	139.44650268554688	1.0	57.47943878173828	156.26925659179688	1.0	542.6844482421875	190.15814208984375	1.0	541.1171264648438	188.69334411621094	0.0021185874938964844	6	026
152	15.19495677947998	139.56329345703125	1.0	54.527618408203125	153.8555908203125	1.0	542.0065307617188	190.5216064453125	0.9999999403953552	540.23974609375	188.3522186279297	0.002500861883163452	6	026
153	15.7330322265625	139.9352264404297	1.0	55.278541564941406	153.59616088867188	1.0	542.8234252929688	190.47137451171875	1.0	540.759033203125	189.02386474609375	0.001710355281829834	6	026
154	16.39834976196289	138.95281982421875	1.0	54.771728515625	154.16183471679688	0.9999933838844299	542.73193359375	190.3309783935547	1.0	540.9564208984375	188.91937255859375	0.0023078620433807373	6	026
155	15.29798698425293	139.1365203857422	1.0	55.679283142089844	155.47451782226562	1.0	542.9130249023438	190.2094268798828	0.9999999403953552	541.0134887695312	188.7427215576172	0.0014854371547698975	6	026
156	15.349525451660156	138.9264678955078	1.0	56.00518035888672	155.80670166015625	1.0	543.3825073242188	190.18539428710938	1.0	542.5435180664062	189.94662475585938	0.0014978349208831787	6	026
157	15.751635551452637	138.5663299560547	1.0	55.27899932861328	155.45443725585938	0.9999998807907104	542.4257202148438	190.5614471435547	1.0	539.6165771484375	191.8389129638672	0.0007622241973876953	6	026
158	16.179994583129883	138.9586181640625	1.0	52.60657501220703	153.4228057861328	0.9999995827674866	542.054931640625	190.24923706054688	0.9999998807907104	540.5323486328125	189.30227661132812	0.0054291486740112305	6	026
159	15.827674865722656	138.17955017089844	1.0	54.75104522705078	153.44972229003906	0.9999998211860657	543.1033325195312	190.1793212890625	1.0	540.8535766601562	188.45205688476562	0.0005376935005187988	6	026
160	15.307111740112305	138.5020751953125	1.0	54.28144073486328	155.08583068847656	0.9999996423721313	542.6453247070312	190.09176635742188	1.0	540.7028198242188	188.82418823242188	0.001346290111541748	6	026
161	14.987762451171875	138.64987182617188	1.0	55.08907699584961	153.86358642578125	0.9999997615814209	542.5880126953125	190.88670349121094	1.0	540.2894287109375	189.50265502929688	0.0006761550903320312	6	026
162	15.64795970916748	138.168212890625	1.0	54.26839828491211	154.35548400878906	1.0	542.5552978515625	190.9086456298828	1.0	540.4154052734375	190.0091094970703	0.000996708869934082	6	026
163	16.624481201171875	137.77650451660156	1.0	53.47460174560547	154.1962432861328	0.9992197751998901	542.572265625	191.0321502685547	1.0	540.0382080078125	189.6244659423828	0.00046831369400024414	6	026
164	16.59312629699707	137.51744079589844	1.0	54.74375534057617	154.24575805664062	0.9999744892120361	542.1459350585938	190.71054077148438	1.0	540.0274047851562	189.89573669433594	0.0011419355869293213	6	026
165	16.196231842041016	137.04861450195312	1.0	52.986839294433594	155.65298461914062	0.9999994039535522	542.6735229492188	190.6068115234375	1.0	539.7775268554688	192.03448486328125	0.0006679296493530273	6	026
166	16.160690307617188	136.46726989746094	1.0	53.62507629394531	154.09906005859375	0.9999986886978149	542.2592163085938	190.19442749023438	1.0	540.608642578125	189.26687622070312	0.0017616748809814453	6	026
167	16.628501892089844	136.47122192382812	1.0	52.59876251220703	155.03829956054688	0.999443531036377	542.8967895507812	190.57701110839844	1.0	540.7913208007812	189.4497528076172	0.0006629824638366699	6	026
168	16.67251968383789	135.90615844726562	1.0	51.787376403808594	155.15798950195312	0.998120903968811	542.7196044921875	190.64987182617188	1.0	541.0270385742188	192.2744903564453	0.0007576942443847656	6	026
169	15.764429092407227	136.81431579589844	1.0	53.24824523925781	155.60189819335938	1.0	543.2074584960938	190.3061981201172	1.0	541.1676635742188	188.9801788330078	0.0007142424583435059	6	026
170	16.739124298095703	134.84947204589844	1.0	53.2452392578125	154.05772399902344	0.9999998807907104	542.843017578125	190.7167205810547	1.0	540.599609375	189.31201171875	0.0007436573505401611	6	026
171	16.486846923828125	135.2534637451172	1.0	54.662841796875	155.61119079589844	0.9999996423721313	542.6630859375	190.46417236328125	1.0	542.2938232421875	189.96688842773438	0.001396477222442627	6	026
172	16.79920768737793	134.81434631347656	1.0	53.04317092895508	156.3891143798828	0.9999980926513672	542.5968017578125	190.65003967285156	1.0	540.1558227539062	189.52862548828125	0.0006740093231201172	6	026
173	16.823841094970703	135.83363342285156	1.0	54.20711135864258	155.4853057861328	0.9999980926513672	542.4755859375	190.89805603027344	0.9999998807907104	540.568603515625	190.1685333251953	0.0016786158084869385	6	026
174	17.56857681274414	132.8538360595703	1.0	52.86027526855469	155.36244201660156	0.9999971389770508	542.5200805664062	190.99978637695312	1.0	540.0492553710938	192.40859985351562	0.0009216368198394775	6	026
175	18.45474624633789	133.38821411132812	1.0	50.90012741088867	155.350341796875	0.9994122982025146	542.70947265625	190.89328002929688	1.0	539.8045043945312	192.2305145263672	0.0006715357303619385	6	026
176	16.67316246032715	133.08921813964844	1.0	54.24264907836914	155.15577697753906	0.9999987483024597	542.4774169921875	190.5906982421875	1.0	540.5475463867188	189.32846069335938	0.0022938549518585205	6	026
177	16.33260726928711	133.03225708007812	1.0	51.41236877441406	153.54086303710938	0.9999936819076538	543.258056640625	190.82244873046875	1.0	540.0559692382812	192.16705322265625	0.00034743547439575195	6	026
178	17.298242568969727	132.90650939941406	1.0	51.96644592285156	154.17971801757812	0.9999974966049194	542.0269165039062	190.8046417236328	0.9999999403953552	540.2838134765625	189.86001586914062	0.001972705125808716	6	026
179	16.626272201538086	132.01385498046875	1.0	52.396888732910156	154.9915313720703	0.9999991655349731	542.3175048828125	191.54254150390625	1.0	539.5300903320312	192.33029174804688	0.002212017774581909	6	026
180	16.90951919555664	132.07366943359375	1.0	53.66926956176758	156.21681213378906	0.985398530960083	543.0269165039062	190.72354125976562	1.0	540.1007690429688	192.07220458984375	0.0007587075233459473	6	026
181	17.71207046508789	131.64047241210938	1.0	51.794376373291016	157.29913330078125	0.9896047711372375	542.91796875	190.49160766601562	1.0	541.1622314453125	189.1450653076172	0.0013649165630340576	6	026
182	17.81719398498535	131.342041015625	1.0	50.36698913574219	154.77464294433594	0.999998927116394	542.96337890625	190.7998809814453	1.0	540.8345336914062	189.36138916015625	0.001069873571395874	6	026
183	18.917015075683594	130.4496612548828	1.0	51.27348327636719	154.8326416015625	0.9955997467041016	542.8734130859375	190.6505889892578	0.9999998807907104	541.217529296875	189.22889709472656	0.0032541751861572266	6	026
184	17.12061309814453	131.65219116210938	1.0	52.60469055175781	153.5428924560547	0.2329573631286621	542.9645385742188	191.12673950195312	1.0	540.1903686523438	192.45677185058594	0.0004988312721252441	6	026
185	18.140827178955078	131.1602783203125	1.0	50.29177474975586	154.03335571289062	0.018120169639587402	543.396484375	191.01072692871094	1.0	541.1203002929688	189.82493591308594	0.0008900463581085205	6	026
186	17.64056396484375	131.1848602294922	1.0	52.827110290527344	154.75550842285156	0.8348589539527893	543.0089111328125	191.328857421875	1.0	540.3150024414062	192.71632385253906	0.001037508249282837	6	026
187	19.344053268432617	129.5438232421875	1.0	50.7965087890625	153.94602966308594	0.9998616576194763	542.4264526367188	190.09681701660156	1.0	540.6756591796875	188.948974609375	0.0010981559753417969	6	026
188	19.214435577392578	128.4900665283203	1.0	51.345672607421875	152.28915405273438	0.9473069906234741	543.3890380859375	190.91305541992188	1.0	540.4298095703125	192.35545349121094	0.00045302510261535645	6	026
189	20.133316040039062	128.52978515625	1.0	51.06392288208008	156.52207946777344	0.0006420314311981201	542.8648681640625	190.6619873046875	1.0	540.3931884765625	192.28414916992188	0.0011299550533294678	6	026
190	19.774890899658203	127.32415771484375	1.0	7.07997465133667	136.39242553710938	8.508563041687012e-5	542.9112548828125	190.92086791992188	1.0	540.0225219726562	192.33132934570312	0.0009912550449371338	6	026
191	20.739280700683594	128.19155883789062	1.0	8.298967361450195	136.86407470703125	6.750226020812988e-5	542.8541870117188	191.22767639160156	1.0	540.47314453125	190.0272979736328	0.0006379783153533936	6	026
192	20.63195037841797	128.62777709960938	1.0	544.90283203125	194.20108032226562	7.43567943572998e-5	542.794921875	191.8934326171875	1.0	540.5904541015625	190.1129150390625	0.0004068613052368164	6	026
193	21.35266876220703	128.70736694335938	1.0	538.6488037109375	193.9979248046875	6.54458999633789e-5	543.2080688476562	190.96800231933594	1.0	540.2221069335938	192.45782470703125	0.00038880109786987305	6	026
194	21.70435905456543	127.87932586669922	1.0	6.955525875091553	137.7561798095703	0.00010129809379577637	542.5015258789062	191.27906799316406	1.0	541.1000366210938	192.7493896484375	0.0017455518245697021	6	026
195	21.790599822998047	128.36138916015625	1.0	544.1402587890625	193.0311279296875	0.00016415119171142578	542.48876953125	190.64088439941406	1.0	540.308837890625	189.25413513183594	0.001060396432876587	6	026
196	21.538475036621094	127.86878967285156	1.0	7.677178382873535	137.25604248046875	7.18832015991211e-5	542.7828979492188	191.24513244628906	1.0	540.1900634765625	189.892578125	0.0006558895111083984	6	026
197	22.035913467407227	126.27946472167969	1.0	47.589508056640625	149.8683624267578	0.00029844045639038086	543.0149536132812	190.75770568847656	1.0	540.7001953125	189.44004821777344	0.0007958412170410156	6	026
198	22.333721160888672	127.78659057617188	1.0	544.314697265625	193.10853576660156	9.119510650634766e-5	542.7991333007812	190.5375518798828	1.0	539.8047485351562	191.87432861328125	0.0005357563495635986	6	026
199	22.717741012573242	126.44279479980469	1.0	6.997433662414551	136.20289611816406	0.0001334547996520996	542.376953125	190.7150421142578	1.0	539.6458129882812	191.89633178710938	0.0015540122985839844	6	026
200	23.332765579223633	125.96312713623047	1.0	544.2673950195312	192.89462280273438	0.00010290741920471191	542.6995849609375	190.7073974609375	1.0	540.3731079101562	189.37222290039062	0.0012153685092926025	6	026
201	22.66000747680664	126.16816711425781	1.0	46.85163497924805	149.0949249267578	0.00011566281318664551	542.9175415039062	190.81626892089844	1.0	540.0580444335938	192.24603271484375	0.0006437003612518311	6	026
202	23.053630828857422	127.07051849365234	1.0	6.89927864074707	136.93252563476562	0.0001341700553894043	542.608642578125	191.325927734375	1.0	540.1018676757812	192.3123779296875	0.0006472766399383545	6	026
203	22.189414978027344	127.96095275878906	1.0	538.3463745117188	193.83619689941406	9.834766387939453e-5	542.8311157226562	191.1181640625	1.0	540.4351196289062	189.84664916992188	0.0008800923824310303	6	026
204	22.662900924682617	127.11756896972656	1.0	544.1054077148438	193.32730102539062	0.0001106560230255127	542.5906982421875	190.9720916748047	1.0	541.0072631835938	192.45242309570312	0.0010413825511932373	6	026
205	22.27770233154297	128.0518035888672	1.0	7.375795841217041	136.9375762939453	8.428096771240234e-5	542.6620483398438	191.4906463623047	1.0	540.077392578125	190.4678497314453	0.00046178698539733887	6	026
206	22.896907806396484	126.91743469238281	1.0	7.471098899841309	136.48143005371094	0.0001354515552520752	542.0462036132812	191.41702270507812	1.0	540.312255859375	190.0350341796875	0.0009315013885498047	6	026
207	23.91663932800293	126.87553405761719	1.0	7.212796211242676	136.52114868164062	0.00012323260307312012	542.966064453125	190.864013671875	1.0	4.260971546173096	137.1190643310547	0.00048041343688964844	6	026
208	23.905853271484375	126.34764099121094	1.0	6.748169898986816	136.41802978515625	8.33272933959961e-5	543.247802734375	190.88877868652344	1.0	540.2863159179688	192.30349731445312	0.0005657374858856201	6	026
209	23.829065322875977	126.0353775024414	1.0	540.8323974609375	192.85107421875	0.00011625885963439941	542.3583374023438	191.49517822265625	1.0	540.4348754882812	190.63365173339844	0.0017726123332977295	6	026
210	23.392234802246094	127.63603973388672	1.0	541.062255859375	192.6277618408203	0.0001176595687866211	542.208984375	191.26283264160156	1.0	539.540283203125	192.68905639648438	0.00135040283203125	6	026
211	21.998287200927734	127.29083251953125	1.0	544.3684692382812	194.36802673339844	0.00012862682342529297	542.9212036132812	191.32789611816406	1.0	540.1766967773438	192.60989379882812	0.0010483860969543457	6	026
212	21.768203735351562	127.0743637084961	1.0	7.320957660675049	136.21731567382812	0.0001049339771270752	542.1099243164062	191.75375366210938	1.0	540.8013916015625	193.04869079589844	0.0009733438491821289	6	026
213	22.82352638244629	126.45500946044922	1.0	6.383718490600586	136.29188537597656	8.884072303771973e-5	542.8458251953125	191.05429077148438	1.0	3.8768632411956787	137.32717895507812	0.0006248056888580322	6	026
214	22.540836334228516	124.30203247070312	1.0	538.5369262695312	194.44976806640625	7.176399230957031e-5	542.9777221679688	191.46145629882812	1.0	539.7822265625	192.65806579589844	0.0004906952381134033	6	026
215	22.39713478088379	124.68556213378906	1.0	538.58984375	194.70289611816406	9.077787399291992e-5	542.9832763671875	191.74656677246094	1.0	540.5018310546875	193.18511962890625	0.0008217394351959229	6	026
216	22.231218338012695	123.30208587646484	1.0	540.9820556640625	192.98973083496094	0.00010520219802856445	542.4069213867188	191.6707305908203	1.0	540.6590576171875	193.16476440429688	0.001401364803314209	6	026
217	22.332521438598633	124.33795928955078	1.0	544.65966796875	193.3309326171875	8.52048397064209e-5	543.2745971679688	190.63134765625	1.0	3.4498424530029297	136.23974609375	0.0005527734756469727	6	026
218	22.034849166870117	125.16680908203125	1.0	544.7794189453125	193.53585815429688	0.0001366734504699707	543.2877807617188	191.07261657714844	1.0	4.463938236236572	136.36355590820312	0.0008972883224487305	6	026
219	21.910560607910156	125.17527770996094	1.0	538.952392578125	193.88986206054688	9.232759475708008e-5	543.1604614257812	191.0156707763672	1.0	540.8712768554688	189.54409790039062	0.0008607804775238037	6	026
220	21.388320922851562	123.53643798828125	1.0	544.5718994140625	194.15011596679688	7.888674736022949e-5	542.9678955078125	191.49774169921875	1.0	541.1653442382812	192.99925231933594	0.0007256865501403809	6	026
221	21.225181579589844	123.09402465820312	1.0	544.4287719726562	193.369140625	0.00011876225471496582	542.8519287109375	190.8793182373047	1.0	539.9850463867188	192.2759246826172	0.0010064542293548584	6	026
222	21.393924713134766	122.9385986328125	1.0	547.4691162109375	191.70626831054688	9.363889694213867e-5	542.9437255859375	190.669189453125	1.0	539.9330444335938	192.13681030273438	0.0007671117782592773	6	026
223	21.577190399169922	122.89669799804688	1.0	538.681640625	193.7333526611328	6.756186485290527e-5	543.3134155273438	191.08448791503906	1.0	540.4647827148438	189.5211181640625	0.00040391087532043457	6	026
224	21.897253036499023	122.72937774658203	1.0	544.3499145507812	193.3834228515625	0.00011396408081054688	542.688232421875	191.0184783935547	0.9999999403953552	539.8211669921875	192.36557006835938	0.0008473694324493408	6	026
225	22.094894409179688	123.10802459716797	1.0	538.47021484375	194.3768768310547	8.305907249450684e-5	542.927001953125	191.18666076660156	1.0	540.0658569335938	192.51344299316406	0.0007101595401763916	6	026
226	21.828571319580078	122.78031158447266	1.0	538.25732421875	194.5065460205078	7.69197940826416e-5	542.7307739257812	191.2741241455078	1.0	539.8057250976562	192.70501708984375	0.0007158517837524414	6	026
227	22.141508102416992	123.50652313232422	1.0	538.2646484375	194.35447692871094	6.04093074798584e-5	542.7839965820312	191.22515869140625	1.0	3.402064800262451	136.41082763671875	0.000708848237991333	6	026
228	21.81857681274414	124.16934967041016	1.0	538.1332397460938	194.2703399658203	7.572770118713379e-5	542.817138671875	191.61619567871094	1.0	3.6990737915039062	136.25595092773438	0.0007273852825164795	6	026
229	22.530750274658203	123.77246856689453	1.0	540.8434448242188	192.8627166748047	7.82012939453125e-5	542.3877563476562	191.20559692382812	1.0	3.5948612689971924	136.54238891601562	0.0006743967533111572	6	026
230	23.02134132385254	124.30078887939453	1.0	544.4422607421875	193.2307586669922	0.00011166930198669434	542.79248046875	190.6895751953125	1.0	540.3914184570312	189.31689453125	0.0009084045886993408	6	026
231	23.06423568725586	123.98301696777344	1.0	541.5149536132812	192.8414764404297	0.00013428926467895508	542.634521484375	191.53089904785156	1.0	541.0529174804688	193.12777709960938	0.0018193423748016357	6	026
232	24.15040397644043	123.81059265136719	1.0	544.5864868164062	193.68643188476562	7.784366607666016e-5	542.8308715820312	191.13558959960938	1.0	539.80029296875	192.59251403808594	0.0006695985794067383	6	026
233	23.84272575378418	123.71076965332031	1.0	544.6515502929688	193.31524658203125	0.00013846158981323242	542.4741821289062	191.11489868164062	0.9999999403953552	540.205810546875	192.35137939453125	0.0015759468078613281	6	026
234	24.511363983154297	122.6664810180664	1.0	541.0144653320312	192.3061065673828	0.00010082125663757324	542.5157470703125	190.90219116210938	1.0	539.6940307617188	192.2978515625	0.0014025568962097168	6	026
235	24.63972282409668	123.54247283935547	1.0	544.334228515625	194.33148193359375	0.00016266107559204102	542.177001953125	191.9742889404297	1.0	540.9616088867188	193.1900177001953	0.0011980235576629639	6	026
236	25.47821807861328	123.42825317382812	1.0	544.0391235351562	192.8754119873047	9.784102439880371e-5	542.3214721679688	191.0094451904297	1.0	540.853515625	192.21986389160156	0.0005294680595397949	6	026
237	24.691896438598633	124.89559173583984	1.0	537.8667602539062	194.00465393066406	0.00011307001113891602	542.351318359375	191.61117553710938	1.0	539.7793579101562	192.408447265625	0.0008907318115234375	6	026
238	23.866111755371094	125.134765625	1.0	538.6451416015625	194.5005340576172	6.538629531860352e-5	543.2352905273438	191.3499298095703	1.0	4.067909240722656	136.8822021484375	0.0006924271583557129	6	026
239	24.844940185546875	125.16197204589844	1.0	38.11142349243164	126.3128890991211	8.913874626159668e-5	543.3570556640625	191.0623779296875	1.0	4.878047943115234	136.7044677734375	0.000509798526763916	6	026
240	24.961767196655273	124.79049682617188	1.0	538.1732788085938	194.093994140625	8.952617645263672e-5	542.4430541992188	191.57334899902344	1.0	4.4090657234191895	136.7674102783203	0.0006490647792816162	6	026
241	25.162792205810547	124.50476837158203	1.0	27.21426010131836	129.84161376953125	7.480382919311523e-5	542.6647338867188	190.78738403320312	1.0	539.5593872070312	192.158935546875	0.0006036758422851562	6	026
242	24.926448822021484	124.24017333984375	1.0	38.566646575927734	125.3367919921875	6.687641143798828e-5	543.6718139648438	191.11766052246094	1.0	5.042658805847168	135.58663940429688	0.0004984736442565918	6	026
243	24.875394821166992	124.4031753540039	1.0	27.07862663269043	129.73963928222656	6.0498714447021484e-5	543.46728515625	191.18214416503906	1.0	4.403225421905518	136.2783660888672	0.0004482269287109375	6	026
244	24.83817481994629	124.53993225097656	1.0	38.399200439453125	125.42446899414062	0.00011262297630310059	542.9860229492188	191.0745849609375	1.0	4.776719093322754	136.15235900878906	0.001098334789276123	6	026
245	24.757158279418945	125.1595230102539	1.0	26.507707595825195	129.5142364501953	0.0001468360424041748	542.8671264648438	191.8409881591797	1.0	4.2426676750183105	136.5916290283203	0.0005896091461181641	6	026
246	23.684707641601562	125.6268310546875	1.0	32.25859451293945	127.05467987060547	0.00020423531532287598	543.2980346679688	190.60263061523438	1.0	4.7789201736450195	136.51754760742188	0.0006965100765228271	6	026
247	24.107833862304688	125.19612884521484	1.0	26.131776809692383	129.6339569091797	8.594989776611328e-5	543.275390625	190.21127319335938	1.0	4.892706394195557	136.16006469726562	0.0009057223796844482	6	026
248	24.059764862060547	125.5098648071289	1.0	31.654449462890625	126.73084259033203	0.00014004111289978027	542.8333740234375	191.4758758544922	1.0	5.031930446624756	135.92514038085938	0.0009533166885375977	6	026
249	24.238967895507812	125.2313461303711	1.0	538.2392578125	193.8369140625	0.00012597441673278809	543.0110473632812	191.1780548095703	1.0	4.9269118309021	136.2449951171875	0.0013348162174224854	6	026
250	24.218902587890625	125.21302032470703	1.0	32.087928771972656	126.64844512939453	0.00015121698379516602	542.7195434570312	191.31661987304688	1.0	4.730414390563965	136.35430908203125	0.0010425150394439697	6	026
251	24.564899444580078	124.94122314453125	1.0	26.416912078857422	129.76788330078125	9.72747802734375e-5	543.19921875	190.94674682617188	1.0	5.084866523742676	135.7559814453125	0.001174330711364746	6	026
252	24.499900817871094	124.37610626220703	1.0	26.447378158569336	129.33316040039062	0.00010150671005249023	543.0564575195312	190.10650634765625	1.0	4.496211528778076	135.63592529296875	0.001149892807006836	6	026
253	24.375402450561523	124.99633026123047	1.0	26.109487533569336	129.6026153564453	8.96751880645752e-5	543.1119995117188	190.4561767578125	1.0	4.811950206756592	136.81021118164062	0.001498878002166748	6	026
254	24.613231658935547	125.39776611328125	1.0	25.899456024169922	129.95880126953125	0.0001150965690612793	543.3828735351562	190.65721130371094	1.0	5.083808898925781	136.1761016845703	0.0009552836418151855	6	026
255	23.5738468170166	125.38766479492188	1.0	31.42116928100586	126.63463592529297	0.00020959973335266113	543.0866088867188	191.14315795898438	1.0	4.981632232666016	136.14883422851562	0.0009306669235229492	6	026
256	22.8815975189209	125.19438934326172	1.0	24.993118286132812	129.03106689453125	0.00010859966278076172	543.2586059570312	191.02850341796875	1.0	4.523664951324463	135.6489715576172	0.0006931424140930176	6	026
257	23.086851119995117	124.14846801757812	1.0	31.763702392578125	125.3828353881836	0.0001201331615447998	543.2199096679688	191.0902099609375	1.0	4.28865385055542	135.49725341796875	0.0006450414657592773	6	026
258	22.997634887695312	124.73516845703125	1.0	32.19145202636719	126.3351821899414	0.00012630224227905273	543.3557739257812	190.95701599121094	1.0	4.575341701507568	136.03688049316406	0.0008134841918945312	6	026
259	21.95209503173828	123.26570892333984	1.0	32.34968948364258	125.61544036865234	0.00011613965034484863	543.358642578125	190.53768920898438	1.0	3.482551336288452	135.11416625976562	0.00038063526153564453	6	026
260	21.24103546142578	122.62699890136719	1.0	33.34886169433594	124.81242370605469	0.00023475289344787598	542.7901611328125	190.95785522460938	1.0	539.581787109375	192.3169403076172	0.0004119873046875	6	026
261	19.698699951171875	122.0400390625	1.0	33.40641403198242	123.96648406982422	9.40859317779541e-5	542.8680419921875	191.26304626464844	1.0	3.179197072982788	134.8207550048828	0.0003154575824737549	6	026
262	19.188261032104492	121.44203186035156	1.0	547.6293334960938	191.65817260742188	6.249547004699707e-5	543.2608642578125	190.7462158203125	1.0	2.8033993244171143	135.23500061035156	0.000399172306060791	6	026
263	18.704782485961914	121.2872543334961	1.0	32.51382064819336	124.60478210449219	8.165836334228516e-5	542.5029907226562	190.80149841308594	1.0	3.2975683212280273	134.64443969726562	0.0003839433193206787	6	026
264	19.17270278930664	121.27477264404297	1.0	34.50009536743164	123.61565399169922	8.89897346496582e-5	542.9918212890625	190.773681640625	1.0	3.0665640830993652	135.7489471435547	0.0004401206970214844	6	026
265	17.971940994262695	119.64949798583984	1.0	42.852779388427734	127.68197631835938	0.004407942295074463	543.1146240234375	191.43618774414062	1.0	539.9541625976562	192.76577758789062	0.0003363192081451416	6	026
266	18.53550910949707	119.14225769042969	1.0	38.68462371826172	127.84452056884766	0.0003059804439544678	543.9904174804688	191.8257293701172	1.0	540.8798828125	193.22201538085938	0.00022587180137634277	6	026
267	17.323806762695312	119.027587890625	1.0	41.54689025878906	123.58135986328125	0.00032851099967956543	543.567138671875	191.07357788085938	1.0	542.3218383789062	190.85044860839844	0.0002270340919494629	6	026
268	15.051337242126465	118.93054962158203	1.0	547.813720703125	191.92738342285156	7.101893424987793e-5	543.423583984375	190.9823455810547	1.0	539.9556884765625	192.1955108642578	0.00034809112548828125	6	026
269	15.592704772949219	118.09561157226562	1.0	547.7190551757812	191.37608337402344	4.926323890686035e-5	543.3004150390625	190.3213653564453	1.0	489.8185119628906	222.7238006591797	0.0013508796691894531	6	026
270	14.968803405761719	118.1376724243164	1.0	547.9299926757812	192.2196044921875	7.31348991394043e-5	543.25146484375	191.7782440185547	1.0	540.1771850585938	192.83499145507812	0.00034815073013305664	6	026
271	16.01189422607422	116.26348876953125	1.0	547.4029541015625	190.99484252929688	6.73830509185791e-5	543.2247314453125	189.983642578125	1.0	539.9002075195312	191.60421752929688	0.0003292858600616455	6	026
272	15.026437759399414	116.63402557373047	1.0	547.6494750976562	191.6752471923828	5.6624412536621094e-5	542.8878173828125	190.83676147460938	1.0	539.8170166015625	192.3664093017578	0.00033536553382873535	6	026
273	15.136220932006836	114.64081573486328	1.0	547.8505249023438	191.05015563964844	7.316470146179199e-5	543.2666625976562	189.99383544921875	1.0	540.2788696289062	191.56594848632812	0.00034922361373901367	6	026
274	15.155563354492188	114.67617797851562	1.0	538.1259765625	193.24095153808594	5.677342414855957e-5	542.8539428710938	190.77195739746094	1.0	539.7681274414062	192.0494842529297	0.0002740025520324707	6	026
275	15.096624374389648	113.93965148925781	1.0	538.6848754882812	193.86468505859375	5.3375959396362305e-5	543.3963012695312	191.679443359375	1.0	497.6234130859375	194.42010498046875	0.0005580782890319824	6	026
276	15.030200004577637	114.1364974975586	1.0	547.828369140625	191.9227294921875	5.6624412536621094e-5	543.2606201171875	191.31161499023438	1.0	540.326904296875	192.8126678466797	0.00026279687881469727	6	026
277	15.389777183532715	113.32345581054688	1.0	52.035377502441406	116.35653686523438	5.179643630981445e-5	543.1394653320312	191.18524169921875	1.0	542.1596069335938	191.1778106689453	0.00026109814643859863	6	026
278	15.695269584655762	113.08773040771484	1.0	52.78520965576172	124.30987548828125	4.89652156829834e-5	543.5390014648438	191.7778778076172	1.0	542.2579345703125	191.342041015625	0.0002662837505340576	6	026
279	15.86513614654541	114.07450103759766	1.0	547.2672119140625	191.62368774414062	6.794929504394531e-5	543.0842895507812	191.018310546875	1.0	540.0315551757812	192.38099670410156	0.0003765225410461426	6	026
280	16.453643798828125	113.31338500976562	1.0	547.7255249023438	191.25885009765625	6.091594696044922e-5	543.5300903320312	190.53953552246094	1.0	540.3797607421875	191.98391723632812	0.00023066997528076172	6	026
281	16.1876277923584	113.74105834960938	1.0	547.680419921875	191.88790893554688	8.526444435119629e-5	542.8321533203125	191.23141479492188	1.0	539.8906860351562	192.64747619628906	0.00042372941970825195	6	026
282	15.389854431152344	112.9130859375	1.0	538.2616577148438	193.10202026367188	6.747245788574219e-5	543.0505981445312	190.69247436523438	1.0	539.980712890625	192.01171875	0.0003128647804260254	6	026
283	16.036685943603516	112.53089141845703	1.0	547.4011840820312	192.0197296142578	6.404519081115723e-5	542.7409057617188	191.32827758789062	1.0	541.956787109375	190.9205322265625	0.00032407045364379883	6	026
284	15.597432136535645	113.05681610107422	1.0	49.88530731201172	86.13845825195312	0.00012162327766418457	542.7838745117188	190.66004943847656	1.0	539.7206420898438	192.0235595703125	0.00034821033477783203	6	026
285	15.749950408935547	113.47021484375	1.0	544.4910278320312	192.97312927246094	5.710124969482422e-5	543.1734008789062	190.62725830078125	1.0	541.9525146484375	190.87315368652344	0.000250011682510376	6	026
286	16.160995483398438	113.5523452758789	1.0	547.3604736328125	191.7901153564453	8.437037467956543e-5	543.10302734375	190.89039611816406	1.0	539.9132690429688	192.1910400390625	0.00041934847831726074	6	026
287	16.000415802001953	114.44255065917969	1.0	547.3820190429688	191.8348846435547	6.0617923736572266e-5	542.9613647460938	191.0704345703125	1.0	539.8394165039062	192.36227416992188	0.0004209280014038086	6	026
288	16.186851501464844	114.29759216308594	1.0	537.9186401367188	193.143310546875	8.311867713928223e-5	542.7896728515625	190.79196166992188	1.0	539.38671875	191.9337615966797	0.0003713369369506836	6	026
289	15.853654861450195	114.52288818359375	1.0	547.5067749023438	191.80271911621094	6.669759750366211e-5	542.8126831054688	191.25099182128906	1.0	539.7115478515625	192.5176239013672	0.00030285120010375977	6	026
290	15.178634643554688	114.20134735107422	1.0	538.0739135742188	193.88632202148438	8.463859558105469e-5	542.9322509765625	191.24266052246094	1.0	541.853515625	191.04248046875	0.00034874677658081055	6	026
291	15.042967796325684	114.93059539794922	1.0	49.99225616455078	113.19031524658203	0.00020751357078552246	542.9381713867188	190.94659423828125	1.0	542.2091674804688	190.92347717285156	0.00024774670600891113	6	026
292	15.081131935119629	114.78521728515625	1.0	51.57491683959961	111.55658721923828	7.531046867370605e-5	543.34423828125	191.43499755859375	1.0	542.0990600585938	191.16783142089844	0.0003038942813873291	6	026
293	14.827798843383789	115.25971221923828	1.0	547.8135375976562	192.139892578125	6.264448165893555e-5	543.08251953125	191.50144958496094	1.0	540.0081787109375	192.81532287597656	0.00033527612686157227	6	026
294	14.046856880187988	120.44112396240234	1.0	0.9666516780853271	62.79879379272461	0.0008964836597442627	542.6575317382812	191.024169921875	1.0	539.9928588867188	192.23468017578125	0.0005343854427337646	6	026
295	11.77985668182373	128.20294189453125	1.0	538.6056518554688	192.86102294921875	8.7738037109375e-5	543.1399536132812	190.59962463378906	1.0	540.2639770507812	191.8499755859375	0.0006851553916931152	6	026
296	10.55002498626709	132.3723602294922	1.0	7.559540748596191	137.4182586669922	6.842613220214844e-5	542.4039916992188	191.1807403564453	1.0	539.6388549804688	192.59793090820312	0.00033593177795410156	6	026
297	10.751205444335938	135.87071228027344	1.0	48.559383392333984	109.73934173583984	0.10393345355987549	542.8264770507812	190.38101196289062	1.0	539.8102416992188	191.7760467529297	0.0004622042179107666	6	026
298	10.58339786529541	139.03421020507812	1.0	49.38715744018555	108.95536041259766	0.9170268774032593	542.986328125	190.86155700683594	1.0	542.0126342773438	190.97386169433594	0.00036460161209106445	6	026
299	9.825156211853027	140.8927001953125	1.0	53.84532928466797	105.13812255859375	0.9999995827674866	542.7813720703125	190.21217346191406	1.0	542.3009643554688	190.57022094726562	0.0003674328327178955	6	026
300	10.525808334350586	146.333251953125	1.0	52.17517852783203	106.84601593017578	1.0	542.7205200195312	190.72659301757812	1.0	539.5076904296875	191.8136444091797	0.000708848237991333	6	026
301	9.247503280639648	150.4047393798828	1.0	48.779327392578125	107.55284118652344	0.9999924898147583	542.4166259765625	190.14007568359375	1.0	541.750732421875	190.0894317626953	0.001225501298904419	6	026
302	9.442136764526367	154.30508422851562	1.0	52.793128967285156	105.9254379272461	1.0	543.0437622070312	190.03358459472656	1.0	539.9029541015625	191.4544677734375	0.0005157887935638428	6	026
303	10.540690422058105	158.67129516601562	1.0	47.88417053222656	115.05963897705078	1.0	542.8660278320312	190.8531494140625	1.0	539.9335327148438	192.30833435058594	0.0004400908946990967	6	026
304	10.158060073852539	161.9347686767578	1.0	45.37813186645508	114.60678100585938	1.0	542.7172241210938	190.27235412597656	1.0	539.4230346679688	191.81454467773438	0.00031197071075439453	6	026
305	9.745615005493164	163.7664794921875	1.0	48.124786376953125	115.59150695800781	1.0	542.3268432617188	190.14378356933594	1.0	542.0426635742188	190.25210571289062	0.0009714961051940918	6	026
306	9.015045166015625	166.6703643798828	1.0	47.521053314208984	127.31974792480469	1.0	543.6749267578125	191.63104248046875	1.0	540.6167602539062	192.8096466064453	0.0003364384174346924	6	026
307	7.896344184875488	168.9800262451172	1.0	44.900146484375	131.4348602294922	1.0	543.4047241210938	190.38072204589844	1.0	542.1317749023438	190.97300720214844	0.00027754902839660645	6	026
308	6.403435707092285	168.6688690185547	1.0	46.868309020996094	128.97117614746094	1.0	542.9317626953125	190.52720642089844	1.0	540.0617065429688	191.93710327148438	0.0005922913551330566	6	026
309	5.771551609039307	169.72137451171875	1.0	48.013710021972656	129.13999938964844	1.0	542.3229370117188	190.8249969482422	1.0	540.033203125	189.59825134277344	0.0005498826503753662	6	026
310	4.762645721435547	168.51026916503906	1.0	50.04109191894531	129.9259033203125	1.0	542.7278442382812	190.5294952392578	1.0	540.5001220703125	188.95938110351562	0.0006128549575805664	6	026
311	6.245303630828857	167.29849243164062	1.0	49.476837158203125	132.94200134277344	1.0	543.1044311523438	190.9215545654297	1.0	540.0889892578125	192.49264526367188	0.00032150745391845703	6	026
312	7.287258148193359	166.54000854492188	1.0	51.015174865722656	133.96981811523438	1.0	542.8661499023438	190.880126953125	1.0	541.6211547851562	191.0413055419922	0.0002931058406829834	6	026
313	8.358918190002441	165.09527587890625	1.0	50.88477325439453	136.92478942871094	1.0	543.2962646484375	190.95846557617188	1.0	540.2532958984375	192.1533203125	0.0003007948398590088	6	026
314	9.920629501342773	164.04635620117188	1.0	49.713043212890625	137.19891357421875	1.0	542.941650390625	190.44224548339844	1.0	540.1707153320312	188.8228759765625	0.0003648996353149414	6	026
315	10.072267532348633	163.14126586914062	1.0	50.48974609375	135.61752319335938	1.0	542.9852905273438	190.54798889160156	1.0	542.8311157226562	189.99148559570312	0.0006185173988342285	6	026
316	10.945568084716797	161.13819885253906	1.0	48.490440368652344	134.24166870117188	1.0	542.8834838867188	190.90960693359375	1.0	539.7590942382812	192.34518432617188	0.0004774630069732666	6	026
317	11.319385528564453	159.29002380371094	1.0	49.54873275756836	129.99427795410156	1.0	543.302490234375	190.98565673828125	1.0	540.220703125	192.22181701660156	0.00032201409339904785	6	026
318	11.786900520324707	153.2516326904297	1.0	50.348323822021484	117.74678039550781	1.0	543.0680541992188	190.4083709716797	1.0	539.8502197265625	192.0032958984375	0.0002860724925994873	6	026
319	14.535943984985352	149.65243530273438	1.0	47.42058563232422	117.02070617675781	0.9983965158462524	543.1520385742188	191.1438446044922	1.0	542.0388793945312	191.67039489746094	0.0003114640712738037	6	026
320	15.574117660522461	145.8041229248047	1.0	538.473876953125	193.27975463867188	7.605552673339844e-5	542.9856567382812	190.71951293945312	1.0	539.9348754882812	192.0533905029297	0.0004577338695526123	6	026
321	18.435449600219727	142.05747985839844	1.0	538.74267578125	193.52716064453125	8.249282836914062e-5	543.1319580078125	190.4138641357422	1.0	542.9806518554688	190.1833038330078	0.00047218799591064453	6	026
322	18.370994567871094	140.23178100585938	1.0	538.7499389648438	194.16595458984375	9.608268737792969e-5	543.075927734375	190.8700408935547	1.0	539.9589233398438	192.04827880859375	0.0005150735378265381	6	026
323	19.71947479248047	137.78543090820312	1.0	547.38134765625	191.3907012939453	7.590651512145996e-5	543.1474609375	190.17202758789062	1.0	543.0761108398438	190.0495147705078	0.00041216611862182617	6	026
324	19.164133071899414	135.4576416015625	1.0	547.0802001953125	191.1273193359375	8.627772331237793e-5	543.1436157226562	190.1592559814453	1.0	539.8633422851562	191.50808715820312	0.0005068778991699219	6	026
325	19.22467803955078	134.9041290283203	1.0	538.466796875	194.4672088623047	9.873509407043457e-5	543.0164184570312	191.38157653808594	1.0	540.1016235351562	192.8165740966797	0.00038620829582214355	6	026
326	20.07732582092285	134.6616973876953	1.0	43.929054260253906	131.53436279296875	8.600950241088867e-5	543.1688232421875	191.15652465820312	1.0	539.982421875	192.49562072753906	0.0003318190574645996	6	026
327	21.198833465576172	135.60447692871094	1.0	544.8606567382812	194.09371948242188	6.663799285888672e-5	542.8156127929688	191.08154296875	1.0	541.6395874023438	191.40652465820312	0.00040206313133239746	6	026
328	21.588685989379883	135.21900939941406	1.0	45.041358947753906	124.41109466552734	0.00011420249938964844	543.1635131835938	191.11038208007812	1.0	541.9872436523438	191.0265655517578	0.0003987550735473633	6	026
329	25.89102554321289	138.6969451904297	1.0	27.32967185974121	143.0981903076172	0.00013777613639831543	543.378662109375	190.3256378173828	1.0	4.726598262786865	146.3389892578125	0.00028067827224731445	6	026
330	21.777816772460938	133.31297302246094	1.0	538.3440551757812	193.6583251953125	7.972121238708496e-5	542.9458618164062	190.8614959716797	1.0	539.8824462890625	192.0485382080078	0.0004602372646331787	6	026
331	23.635299682617188	128.9720916748047	1.0	547.694091796875	191.7792510986328	7.739663124084473e-5	543.1012573242188	190.9482879638672	1.0	542.3499145507812	191.0918426513672	0.00034812092781066895	6	026
332	23.394424438476562	126.22078704833984	1.0	547.9537353515625	191.84417724609375	6.413459777832031e-5	543.3947143554688	191.0326690673828	1.0	540.32666015625	192.41543579101562	0.0003396570682525635	6	026
333	22.185274124145508	124.63565826416016	1.0	538.3612060546875	194.1225128173828	5.6624412536621094e-5	543.0411376953125	191.08660888671875	1.0	3.780005931854248	134.91908264160156	0.00028884410858154297	6	026
334	20.13945960998535	121.0034408569336	1.0	58.60786437988281	122.15015411376953	0.004425227642059326	543.194091796875	190.8193817138672	1.0	540.3853149414062	192.31678771972656	0.00037929415702819824	6	026
335	20.247066497802734	118.63337707519531	1.0	538.2589111328125	194.1217041015625	8.323788642883301e-5	542.7232666015625	191.59271240234375	1.0	539.7261352539062	192.35252380371094	0.0004131197929382324	6	026
336	20.317325592041016	117.47903442382812	1.0	537.96630859375	194.71725463867188	8.58008861541748e-5	542.3292846679688	191.42294311523438	1.0	539.5136108398438	192.79405212402344	0.0008662045001983643	6	026
337	20.443288803100586	116.41419982910156	1.0	547.6744995117188	192.1279296875	6.577372550964355e-5	542.9820556640625	191.57125854492188	1.0	539.7764282226562	192.43240356445312	0.0003158152103424072	6	026
338	21.30649757385254	116.35105895996094	1.0	538.2161254882812	193.79444885253906	5.745887756347656e-5	542.81298828125	190.7011260986328	1.0	540.1224975585938	189.0754852294922	0.00027823448181152344	6	026
339	20.55849838256836	116.84770202636719	1.0	58.93157196044922	127.60987091064453	0.5614805221557617	543.3394165039062	191.28231811523438	1.0	541.8692016601562	191.09307861328125	0.0003326237201690674	6	026
340	19.12006950378418	117.0221939086914	1.0	60.6540412902832	125.86385345458984	0.9998804926872253	542.9944458007812	191.4080352783203	1.0	541.7777709960938	191.66024780273438	0.0004183053970336914	6	026
341	18.867921829223633	117.73182678222656	1.0	58.62104034423828	124.53164672851562	0.9999827146530151	542.6728515625	191.1405487060547	1.0	541.7745971679688	190.90415954589844	0.0004368126392364502	6	026
342	19.456649780273438	119.06876373291016	1.0	59.64536666870117	121.78872680664062	0.9841635227203369	543.0767211914062	191.18887329101562	1.0	540.022216796875	192.6761474609375	0.00025385618209838867	6	026
343	19.129352569580078	118.44190979003906	1.0	59.93846893310547	117.73114776611328	0.9921874403953552	542.8194580078125	190.86109924316406	1.0	539.6550903320312	192.27992248535156	0.0004788041114807129	6	026
344	18.8526611328125	118.93682861328125	1.0	60.84986114501953	117.54532623291016	0.962317168712616	543.2591552734375	190.23500061035156	1.0	542.0371704101562	190.8704071044922	0.0002956092357635498	6	026
345	18.961040496826172	118.31343078613281	1.0	60.363712310791016	118.39380645751953	0.7954884767532349	543.1887817382812	191.56390380859375	1.0	541.989501953125	191.973388671875	0.0003414154052734375	6	026
346	19.349437713623047	117.54957580566406	1.0	60.05460739135742	113.42403411865234	0.9532455205917358	543.2222290039062	191.55332946777344	1.0	542.2456665039062	191.37606811523438	0.00029534101486206055	6	026
347	18.59640121459961	117.67733001708984	1.0	544.5304565429688	193.52224731445312	8.32974910736084e-5	542.9901733398438	190.8809356689453	1.0	541.83544921875	191.28408813476562	0.0003063976764678955	6	026
348	14.308363914489746	113.85082244873047	1.0	51.78715515136719	118.66600799560547	0.08968859910964966	542.9609985351562	191.49667358398438	1.0	541.9290161132812	191.78814697265625	0.00026297569274902344	6	026
349	4.487742900848389	109.14097595214844	0.9999998807907104	49.51148223876953	121.27188873291016	1.0	543.48583984375	191.25271606445312	1.0	542.0420532226562	191.17584228515625	0.0002860724925994873	6	026
350	1.5865478515625	106.68875122070312	0.9999988675117493	48.513301849365234	123.03388977050781	1.0	543.1393432617188	191.54698181152344	1.0	542.32763671875	191.6171417236328	0.0005013942718505859	6	026
351	2.4275712966918945	108.4992446899414	0.9999290704727173	46.610347747802734	123.01327514648438	1.0	543.1703491210938	191.71681213378906	1.0	542.2366333007812	191.63275146484375	0.000395357608795166	6	026
352	2.018427848815918	109.64677429199219	0.9136545658111572	48.15468978881836	122.22798156738281	1.0	543.0218505859375	191.3128204345703	1.0	540.0614624023438	192.6595001220703	0.00040644407272338867	6	026
353	4.78507137298584	110.53364562988281	0.01251441240310669	50.433589935302734	123.10179901123047	1.0	543.0538330078125	191.67076110839844	1.0	494.332275390625	193.85179138183594	0.0007238686084747314	6	026
354	5.660813331604004	108.67816162109375	0.08505937457084656	52.68471908569336	124.23614501953125	1.0	543.1439208984375	191.6457977294922	1.0	542.0582275390625	191.755859375	0.00034359097480773926	6	026
355	2.507632255554199	109.12115478515625	0.9214707016944885	53.87895965576172	124.3598861694336	0.9999997615814209	542.8436889648438	190.84368896484375	1.0	541.6074829101562	190.95103454589844	0.00037226080894470215	6	026
356	3.6979658603668213	103.07328033447266	0.959270715713501	54.88093185424805	124.5672607421875	1.0	542.73828125	191.55995178222656	1.0	539.6585083007812	192.8717041015625	0.0005930066108703613	6	026
357	3.706266164779663	103.63642883300781	0.9317289590835571	53.395477294921875	124.91461181640625	0.9999997615814209	542.9730224609375	191.9023895263672	1.0	541.932373046875	191.84034729003906	0.00030925869941711426	6	026
358	3.9030659198760986	103.5425033569336	0.6536290645599365	53.882911682128906	123.0029525756836	1.0	543.1437377929688	191.646728515625	1.0	542.1240234375	191.9763946533203	0.00028887391090393066	6	026
359	3.7372121810913086	103.21617889404297	0.9601439237594604	52.942325592041016	121.65338897705078	1.0	543.0208129882812	191.17190551757812	1.0	540.0987548828125	192.65757751464844	0.0002976357936859131	6	026
360	4.090904235839844	102.07888793945312	0.02051478624343872	49.373291015625	120.13518524169922	0.9999996423721313	543.0712890625	191.17491149902344	1.0	540.1077270507812	192.65939331054688	0.0004061460494995117	6	026
361	3.5352487564086914	103.35107421875	0.9929251670837402	52.67506408691406	120.35679626464844	1.0	542.619140625	191.482666015625	1.0	541.5086059570312	191.28599548339844	0.00043576955795288086	6	026
362	4.610286712646484	100.94711303710938	0.9997730255126953	50.6005973815918	109.48231506347656	1.0	542.830078125	191.52191162109375	1.0	541.4182739257812	191.85562133789062	0.0003446638584136963	6	026
363	3.2723865509033203	97.75651550292969	0.9995967149734497	43.70562744140625	121.82858276367188	1.0	542.6082763671875	191.1636505126953	1.0	539.7940673828125	189.51846313476562	0.00042045116424560547	6	026
364	1.9334900379180908	100.05120086669922	0.9946447610855103	42.295257568359375	121.67638397216797	0.9999656677246094	542.9554443359375	191.21128845214844	1.0	539.9595336914062	192.52593994140625	0.0006460845470428467	6	026
365	1.108429193496704	95.42050170898438	0.19785091280937195	47.150115966796875	128.1546630859375	1.0	543.1483764648438	191.45082092285156	1.0	541.794921875	191.14627075195312	0.0003324449062347412	6	026
366	1.6508784294128418	95.33684539794922	0.3789161443710327	48.329776763916016	125.19706726074219	1.0	543.2089233398438	191.2079315185547	1.0	541.7970581054688	191.62461853027344	0.000347822904586792	6	026
367	2.127579689025879	95.19129180908203	0.9153724908828735	53.606407165527344	124.10917663574219	1.0	542.4818725585938	191.96389770507812	1.0	541.5221557617188	191.60968017578125	0.00040146708488464355	6	026
368	3.44877290725708	95.48748016357422	0.9976019859313965	55.97699737548828	122.12157440185547	1.0	543.014404296875	191.62677001953125	1.0	542.0525512695312	192.316162109375	0.00048109889030456543	6	026
369	2.871239185333252	94.8569107055664	0.9882089495658875	56.62946701049805	119.77042388916016	0.9999999403953552	542.9597778320312	191.17628479003906	1.0	541.876953125	191.0078125	0.00038430094718933105	6	026
370	3.3749096393585205	97.76547241210938	0.999546229839325	52.21054458618164	119.52465057373047	1.0	542.1854248046875	191.8632354736328	1.0	541.2889404296875	191.31179809570312	0.0003768801689147949	6	026
371	2.605722665786743	98.31625366210938	0.9999954104423523	55.80992126464844	115.90406799316406	1.0	542.9078369140625	190.9768829345703	1.0	541.7720947265625	191.26727294921875	0.00036722421646118164	6	026
372	5.281184196472168	102.16765594482422	0.999998927116394	52.31541061401367	105.39735412597656	0.9991862773895264	543.271484375	191.51004028320312	1.0	540.3557739257812	192.91114807128906	0.000383228063583374	6	026
373	15.818244934082031	122.12030029296875	0.9999998211860657	47.33790588378906	105.77204132080078	0.9602741003036499	541.9223022460938	191.79051208496094	0.9999999403953552	539.8428344726562	190.3073272705078	0.000675886869430542	6	026
374	23.52183723449707	130.12460327148438	1.0	5.648889541625977	139.7356719970703	0.000155717134475708	543.1669311523438	191.3069610595703	1.0	542.0571899414062	191.17816162109375	0.00035560131072998047	6	026
375	27.2982120513916	131.96400451660156	1.0	1.177849292755127	81.4638900756836	0.0004824697971343994	542.97216796875	191.6492462158203	1.0	4.794220924377441	140.12205505371094	0.0005886554718017578	6	026
376	31.68008804321289	136.311279296875	1.0	0.005339145660400391	96.94126892089844	0.0002675354480743408	542.994873046875	191.30641174316406	1.0	5.826300144195557	140.87005615234375	0.000536501407623291	6	026
377	37.19773483276367	139.08212280273438	1.0	538.1375122070312	194.50616455078125	6.368756294250488e-5	542.8823852539062	191.2050323486328	1.0	541.6232299804688	191.38397216796875	0.00034502148628234863	6	026
378	41.63691329956055	143.73886108398438	1.0	39.03929901123047	146.61123657226562	0.0005913078784942627	543.08984375	191.51138305664062	1.0	540.162109375	193.1219940185547	0.0003599822521209717	6	026
379	44.985267639160156	147.23211669921875	1.0	3.6455225944519043	102.69751739501953	0.00021654367446899414	542.8240356445312	191.6476287841797	1.0	541.4810180664062	191.59835815429688	0.0004069209098815918	6	026
380	47.41969680786133	150.33287048339844	1.0	41.435546875	151.85134887695312	8.845329284667969e-5	543.4320068359375	190.9505615234375	1.0	542.30224609375	191.05075073242188	0.0003885030746459961	6	026
381	51.87092590332031	151.86248779296875	1.0	2.502211093902588	118.9382553100586	0.0004118680953979492	543.3316650390625	191.6941375732422	1.0	542.1348266601562	191.62142944335938	0.00038495659828186035	6	026
382	49.240692138671875	153.22471618652344	1.0	40.42409133911133	157.48452758789062	0.00013816356658935547	543.0424194335938	191.093505859375	1.0	498.3211364746094	195.1833953857422	0.0022693276405334473	6	026
383	46.00090026855469	150.8560791015625	1.0	1.3670227527618408	113.54718017578125	0.0003712475299835205	542.8817749023438	191.4469451904297	1.0	541.5562744140625	191.30239868164062	0.00035390257835388184	6	026
384	44.18690872192383	150.54025268554688	0.999998927116394	4.360270977020264	112.84220886230469	0.008884549140930176	543.1652221679688	191.67022705078125	1.0	542.099365234375	191.634765625	0.00032591819763183594	6	026
385	45.131919860839844	151.5471649169922	0.9986199736595154	53.3896598815918	122.247802734375	0.000921398401260376	543.0380249023438	191.39840698242188	1.0	541.6724243164062	191.17086791992188	0.00032824277877807617	6	026
386	47.04541778564453	154.8197479248047	0.9995081424713135	548.0511474609375	192.5310516357422	5.9992074966430664e-5	543.3831176757812	192.0237274169922	1.0	540.2030029296875	193.18197631835938	0.0002681910991668701	6	026
387	45.1121826171875	151.6784210205078	0.9999868273735046	537.870849609375	193.87213134765625	7.399916648864746e-5	542.9195556640625	191.35423278808594	1.0	539.58349609375	192.75267028808594	0.000315934419631958	6	026
388	46.82099151611328	155.40560913085938	0.9999927878379822	548.3296508789062	192.01768493652344	7.027387619018555e-5	543.5040283203125	191.3749237060547	1.0	540.5177001953125	192.77517700195312	0.0003096461296081543	6	026
389	47.30449295043945	156.2112274169922	0.999988317489624	540.922607421875	193.13356018066406	5.9932470321655273e-5	542.6244506835938	191.40257263183594	1.0	541.4535522460938	191.32644653320312	0.00042319297790527344	6	026
390	45.46703338623047	151.59523010253906	1.0	41.623069763183594	153.8547821044922	0.0002225637435913086	543.430419921875	191.04844665527344	1.0	494.1531982421875	193.33917236328125	0.000972062349319458	6	026
391	57.46079635620117	146.88197326660156	0.9945905208587646	33.97769546508789	106.3401870727539	0.0034805238246917725	542.8265991210938	190.92230224609375	1.0	539.6232299804688	192.07940673828125	0.0004233419895172119	6	026
392	71.05522155761719	113.47750854492188	0.9999722242355347	74.30426788330078	109.43160247802734	0.00940963625907898	542.7332153320312	191.41165161132812	1.0	541.8192749023438	191.0326690673828	0.0003090798854827881	6	026
393	84.2679672241211	105.89654541015625	1.0	19.870742797851562	146.46998596191406	0.03790080547332764	543.3909301757812	192.0526580810547	1.0	542.105224609375	191.87582397460938	0.00021600723266601562	6	026
394	100.8714828491211	99.97553253173828	1.0	47.83129119873047	165.0552215576172	0.9999827146530151	542.8059692382812	191.55784606933594	1.0	541.8225708007812	191.64186096191406	0.00027292966842651367	6	026
395	119.92974853515625	95.1951675415039	1.0	53.647945404052734	159.21641540527344	0.09155145287513733	542.76611328125	191.2010040283203	1.0	46.025936126708984	147.5513153076172	0.0005096197128295898	6	026
396	136.73434448242188	91.54109191894531	1.0	56.0284423828125	170.2176513671875	1.0	542.8345336914062	191.52377319335938	1.0	493.8470764160156	196.49998474121094	0.000423431396484375	6	026
397	154.24160766601562	84.9355697631836	1.0	69.3528823852539	174.85467529296875	0.9991440773010254	543.1648559570312	191.43301391601562	1.0	539.9030151367188	192.69529724121094	0.0003590881824493408	6	026
398	168.00941467285156	83.04304504394531	1.0	87.66390991210938	151.4281005859375	1.0	543.285400390625	191.8148193359375	1.0	540.1181030273438	193.04139709472656	0.00023859739303588867	6	026
399	178.2510528564453	79.39700317382812	1.0	90.62255859375	157.9422607421875	1.0	543.4051513671875	191.41526794433594	1.0	542.2298583984375	191.25747680664062	0.0002643465995788574	6	026
400	192.13221740722656	73.18074035644531	1.0	107.15464782714844	159.73558044433594	1.0	542.8623657226562	191.1334686279297	1.0	539.9583129882812	192.4837646484375	0.00033727288246154785	6	026
401	211.66726684570312	64.22441864013672	1.0	132.16177368164062	146.71229553222656	1.0	542.9349365234375	191.3024139404297	1.0	539.76220703125	192.59730529785156	0.0003873109817504883	6	026
402	233.3046112060547	58.29907989501953	1.0	128.10166931152344	151.95462036132812	1.0	542.9835205078125	191.65078735351562	1.0	130.3310089111328	152.91909790039062	0.00039142370223999023	6	026
403	254.1333770751953	50.99644470214844	1.0	144.8481903076172	147.21267700195312	1.0	542.8007202148438	191.36199951171875	1.0	541.8065185546875	191.07546997070312	0.0003796517848968506	6	026
404	269.5237731933594	46.789222717285156	1.0	159.4858856201172	130.57208251953125	1.0	542.8765869140625	191.34835815429688	1.0	539.7827758789062	192.7199249267578	0.00031870603561401367	6	026
405	278.5676574707031	44.728660583496094	1.0	167.51925659179688	125.15782165527344	1.0	543.035400390625	191.85028076171875	1.0	542.0529174804688	191.6698455810547	0.00037604570388793945	6	026
406	287.6580505371094	42.992027282714844	1.0	179.5583953857422	125.93584442138672	1.0	543.141845703125	191.29833984375	1.0	541.6024169921875	191.40687561035156	0.0004324018955230713	6	026
407	291.2910461425781	44.680992126464844	1.0	183.5324249267578	128.6429901123047	0.9999969005584717	543.1017456054688	192.07618713378906	1.0	182.95086669921875	122.66558074951172	0.0004464387893676758	6	026
408	294.45025634765625	44.00702667236328	1.0	191.96026611328125	125.55477905273438	0.9999999403953552	295.0974426269531	44.85942077636719	0.0001061856746673584	184.5821075439453	123.8077392578125	0.00011786818504333496	6	026
409	296.8788757324219	43.3638801574707	1.0	194.57431030273438	120.78506469726562	1.0	296.9820251464844	45.44499206542969	0.0002486109733581543	296.0186767578125	50.91773223876953	0.00015300512313842773	6	026
410	297.4826965332031	43.547821044921875	1.0	201.95433044433594	123.82095336914062	1.0	204.45806884765625	122.52364349365234	0.0002295076847076416	201.17474365234375	123.82386779785156	0.00032019615173339844	6	026
411	299.61163330078125	43.41389846801758	1.0	203.59959411621094	123.87169647216797	1.0	205.6903839111328	125.17448425292969	0.00014507770538330078	203.5475311279297	123.99894714355469	0.00014400482177734375	6	026
412	300.6669616699219	42.94017791748047	1.0	203.00457763671875	123.9720230102539	1.0	300.2872619628906	46.58445739746094	0.00014859437942504883	206.21463012695312	123.86107635498047	0.00015985965728759766	6	026
413	299.58551025390625	44.85627365112305	1.0	204.16156005859375	124.15409851074219	0.9999998807907104	299.66998291015625	47.348052978515625	0.00010481476783752441	205.7261199951172	124.03093719482422	0.00010859966278076172	6	026
414	300.29925537109375	45.2294921875	1.0	207.65667724609375	125.57888793945312	1.0	300.22088623046875	47.20459747314453	7.63237476348877e-5	209.42703247070312	128.55026245117188	0.00016427040100097656	6	026
415	301.36444091796875	44.67934036254883	1.0	212.1064453125	129.83883666992188	1.0	300.93212890625	43.245689392089844	0.00010910630226135254	208.13787841796875	130.20204162597656	0.00021162629127502441	6	026
416	302.19659423828125	46.18180847167969	1.0	214.33624267578125	129.03858947753906	0.9999998807907104	300.95416259765625	43.162445068359375	5.698204040527344e-5	210.4007110595703	128.4158172607422	0.00100746750831604	6	026
417	302.2898864746094	47.386024475097656	1.0	216.5104217529297	126.10653686523438	0.9999998807907104	219.5768280029297	124.72767639160156	0.0001609325408935547	215.83248901367188	123.22602081298828	0.000167161226272583	6	026
418	297.3177490234375	51.6324577331543	1.0	217.00003051757812	123.19881439208984	0.9993983507156372	218.50758361816406	123.09986114501953	0.00013637542724609375	210.86929321289062	119.15817260742188	0.00021314620971679688	6	026
419	291.3874816894531	57.665260314941406	1.0	218.3504638671875	125.140380859375	1.0	224.3885040283203	124.2103500366211	4.470348358154297e-5	223.7217254638672	127.648681640625	5.692243576049805e-5	6	026
420	286.89715576171875	57.50892639160156	1.0	289.82196044921875	54.98451614379883	0.0028655529022216797	227.34735107421875	113.59776306152344	1.4841556549072266e-5	226.65264892578125	125.43936157226562	1.6421079635620117e-5	6	026
421	201.82957458496094	132.54148864746094	1.0	207.8761749267578	135.60540771484375	0.0006281137466430664	209.0147247314453	131.09860229492188	5.176663398742676e-5	204.3763427734375	128.86300659179688	2.1189451217651367e-5	6	026
422	175.61996459960938	150.1900634765625	1.0	305.2576599121094	52.7352294921875	0.9997946619987488	174.84823608398438	154.5089874267578	0.00010433793067932129	176.51226806640625	160.10733032226562	7.49826431274414e-5	6	026
423	145.10569763183594	170.31703186035156	1.0	298.0196838378906	72.43494415283203	0.9999999403953552	143.62225341796875	172.62155151367188	0.0002447962760925293	139.33082580566406	176.40696716308594	0.00011238455772399902	6	026
424	123.77723693847656	186.1962432861328	1.0	287.297607421875	66.41180419921875	0.9999999403953552	124.19526672363281	188.33631896972656	0.00024881958961486816	287.1229248046875	69.64517211914062	0.00014612078666687012	6	026
425	108.40193176269531	197.4811553955078	1.0	263.1676940917969	82.39138793945312	1.0	262.34136962890625	85.18350982666016	8.359551429748535e-5	268.92578125	86.9559555053711	0.0001475512981414795	6	026
426	92.79574584960938	207.95249938964844	1.0	241.83702087402344	90.07379150390625	1.0	98.35595703125	207.32664489746094	3.883242607116699e-5	244.9630584716797	92.41496276855469	0.00010782480239868164	6	026
427	81.86431884765625	217.7213897705078	1.0	224.27801513671875	94.36579132080078	0.9999998807907104	86.26663970947266	219.10580444335938	7.316470146179199e-5	75.71702575683594	225.05032348632812	5.2034854888916016e-5	6	026
428	71.77264404296875	226.89862060546875	1.0	204.7434539794922	91.11227416992188	0.9999996423721313	69.47697448730469	226.7054443359375	2.065300941467285e-5	208.280517578125	92.65632629394531	1.9073486328125e-5	6	026
429	66.78588104248047	233.94012451171875	1.0	188.27667236328125	100.03369140625	1.0	65.02069091796875	237.67872619628906	0.00011706352233886719	59.05330276489258	242.4111328125	0.00019165873527526855	6	026
430	62.71442794799805	238.40072631835938	1.0	179.0068359375	108.81529998779297	1.0	184.050048828125	106.35069274902344	5.683302879333496e-5	177.32879638671875	111.30091857910156	0.00011599063873291016	6	026
431	60.31131362915039	242.21310424804688	1.0	169.18795776367188	120.26742553710938	1.0	173.3577880859375	120.47099304199219	4.3064355850219727e-5	41.818992614746094	251.06309509277344	5.823373794555664e-5	6	026
432	59.60509490966797	243.78565979003906	1.0	163.5998077392578	126.0000991821289	1.0	164.243408203125	127.81163787841797	3.075599670410156e-5	166.54095458984375	126.8060073852539	0.00011771917343139648	6	026
433	59.64423370361328	244.80406188964844	1.0	165.20936584472656	130.6102294921875	1.0	62.35785675048828	250.87271118164062	3.5434961318969727e-5	53.524620056152344	256.2179870605469	5.805492401123047e-5	6	026
434	61.215309143066406	244.82614135742188	1.0	164.74107360839844	132.68724060058594	1.0	63.272361755371094	251.03060913085938	3.4362077713012695e-5	176.31993103027344	141.66928100585938	6.35683536529541e-5	6	026
435	61.49042510986328	245.21527099609375	1.0	156.01580810546875	135.28836059570312	1.0	163.73939514160156	137.1823272705078	9.673833847045898e-5	164.1582489013672	138.09283447265625	0.00014978647232055664	6	026
436	60.687774658203125	244.94879150390625	1.0	156.1685333251953	142.11538696289062	1.0	66.10249328613281	243.19471740722656	3.4928321838378906e-5	159.76156616210938	143.49771118164062	0.00016891956329345703	6	026
437	59.50508499145508	245.16043090820312	1.0	156.76641845703125	140.7470703125	1.0	57.39704132080078	245.24403381347656	3.197789192199707e-5	159.88458251953125	142.8929901123047	0.00014036893844604492	6	026
438	58.09267044067383	244.48228454589844	1.0	159.56488037109375	137.08102416992188	1.0	164.43106079101562	137.43467712402344	0.00010541081428527832	165.25143432617188	140.86920166015625	0.0006817877292633057	6	026
439	52.83418273925781	241.39340209960938	1.0	172.53106689453125	129.5346221923828	1.0	179.12098693847656	130.29051208496094	4.464387893676758e-5	177.4945526123047	139.8933868408203	9.936094284057617e-5	6	026
440	36.706092834472656	233.96897888183594	1.0	169.06752014160156	135.60140991210938	1.0	34.33845901489258	237.16815185546875	9.295344352722168e-5	5.771322727203369	235.78636169433594	0.0001481771469116211	6	026
441	24.398086547851562	218.4105987548828	1.0	160.808349609375	160.56483459472656	1.0	163.07395935058594	161.8805694580078	3.1888484954833984e-5	158.9622802734375	170.68963623046875	0.0005587637424468994	6	026
442	3.3258323669433594	193.15899658203125	0.8675482273101807	147.81825256347656	181.5403594970703	1.0	641.1126098632812	6.519451141357422	4.312396049499512e-5	142.52500915527344	188.973388671875	0.0007017850875854492	6	026
443	121.38164520263672	246.01414489746094	0.0014293789863586426	123.92964172363281	248.3411102294922	0.9999973177909851	128.50791931152344	245.89303588867188	9.92119312286377e-5	123.11463928222656	252.1646270751953	0.00048419833183288574	6	026
444	101.84613800048828	224.2844696044922	0.00019127130508422852	98.13131713867188	220.49647521972656	1.0	102.34536743164062	219.62911987304688	0.00015029311180114746	98.72162628173828	221.04090881347656	0.006120651960372925	6	026
445	1.2395992279052734	172.56837463378906	4.6193599700927734e-5	53.705692291259766	242.65618896484375	0.9999999403953552	642.370849609375	7.432293891906738	3.2842159271240234e-5	50.807979583740234	242.99819946289062	0.00041052699089050293	6	026
446	31.213260650634766	209.44888305664062	0.00012123584747314453	35.25314712524414	206.47940063476562	1.0	33.65071105957031	207.69467163085938	0.00018066167831420898	32.514225006103516	208.86093139648438	0.00019186735153198242	6	026
447	2.020205497741699	284.9079284667969	5.930662155151367e-6	5.931378364562988	4.495980739593506	5.453824996948242e-6	641.7088012695312	5.83656644821167	1.6808509826660156e-5	2.835390090942383	3.0769686698913574	4.827976226806641e-6	6	026
448	1.9191789627075195	284.6611633300781	7.3015689849853516e-6	623.1514282226562	3.6157777309417725	1.817941665649414e-5	641.14208984375	6.637690544128418	1.4901161193847656e-5	638.4541625976562	5.166885852813721	9.298324584960938e-6	6	026
449	2.681882858276367	285.400634765625	6.109476089477539e-6	4.807270050048828	4.324739933013916	8.225440979003906e-6	641.760498046875	7.547345161437988	7.867813110351562e-6	397.52423095703125	3.0977609157562256	4.0531158447265625e-6	6	026
450	2.92677903175354	284.8750915527344	3.993511199951172e-6	190.72698974609375	2.9664292335510254	3.993511199951172e-6	641.560546875	6.950993537902832	1.9341707229614258e-5	397.78594970703125	2.7816050052642822	1.8477439880371094e-6	6	026
451	6.018838405609131	58.16954040527344	1.1682510375976562e-5	5.06273889541626	4.87913179397583	4.947185516357422e-6	643.3628540039062	6.135097503662109	5.155801773071289e-6	3.627805709838867	30.299274444580078	7.510185241699219e-6	6	026
452	3.163320302963257	78.01131439208984	2.518296241760254e-5	-0.1483149528503418	76.83324432373047	4.735589027404785e-5	642.1246337890625	6.273154258728027	4.827976226806641e-6	397.15179443359375	3.2329719066619873	6.16908073425293e-6	6	026
453	15.788829803466797	88.20911407470703	0.0033394694328308105	4.843676567077637	3.8790857791900635	5.751848220825195e-6	642.747802734375	4.442750453948975	1.2367963790893555e-5	-0.9103870391845703	90.51483917236328	5.3942203521728516e-6	6	026
454	22.774314880371094	88.53369140625	0.8154631853103638	637.7569580078125	6.990167617797852	2.5570392608642578e-5	641.6566772460938	7.717323303222656	7.864832878112793e-5	0.48767685890197754	91.53511047363281	3.8564205169677734e-5	6	026
455	28.41287612915039	85.32537841796875	0.9971169233322144	30.80606460571289	83.69812774658203	5.0008296966552734e-5	7.430519104003906	86.3044204711914	3.8951635360717773e-5	1.6654222011566162	90.81879425048828	4.550814628601074e-5	6	026
456	43.620357513427734	97.16350555419922	0.9997931122779846	3.6059834957122803	143.61318969726562	0.01335182785987854	44.959259033203125	96.35630798339844	1.481175422668457e-5	1.432417631149292	126.88919067382812	4.2378902435302734e-5	6	026
457	60.89546203613281	111.0936050415039	0.9807735681533813	65.4243392944336	112.66790008544922	0.0029622912406921387	62.617977142333984	107.65460968017578	2.0802021026611328e-5	-0.041754722595214844	89.53744506835938	3.451108932495117e-5	6	026
458	33.627296447753906	108.08154296875	0.002776235342025757	10.867981910705566	106.33735656738281	0.00472337007522583	641.9454345703125	7.845356464385986	3.555417060852051e-5	1.506450891494751	92.96871185302734	4.3064355850219727e-5	6	026
459	30.797157287597656	109.78602600097656	0.992868185043335	19.13618278503418	113.65935516357422	0.04329487681388855	642.3215942382812	7.16434907913208	1.773238182067871e-5	23.885112762451172	100.53691864013672	0.00017008185386657715	6	026
460	99.76976013183594	118.50344848632812	0.421819806098938	15.163152694702148	109.25702667236328	0.21470430493354797	101.51148986816406	119.21943664550781	9.465217590332031e-5	1.0441553592681885	93.51121520996094	5.370378494262695e-5	6	026
461	111.94562530517578	127.72640228271484	0.12367364764213562	18.84366226196289	104.68975830078125	0.7585513591766357	11.038792610168457	97.0458984375	2.8431415557861328e-5	4.986306667327881	95.56916046142578	0.0001379847526550293	6	026
462	20.52014923095703	119.56373596191406	1.0	53.99784851074219	118.10212707519531	0.9053823947906494	122.0142822265625	128.27841186523438	8.001923561096191e-5	3.3874058723449707	132.6797637939453	0.0001310110092163086	6	026
463	135.88710021972656	129.38955688476562	1.0	38.89521789550781	122.07044982910156	0.9999997019767761	145.0175018310547	130.06378173828125	8.699297904968262e-5	40.5089111328125	120.84943389892578	4.458427429199219e-5	6	026
464	144.47048950195312	131.82369995117188	1.0	48.05775833129883	117.68675231933594	1.0	641.5923461914062	7.490262508392334	4.982948303222656e-5	50.726295471191406	123.22650909423828	3.790855407714844e-5	6	026
465	152.7387237548828	133.37948608398438	0.9999997615814209	55.76927185058594	111.51918029785156	0.9999999403953552	151.0868682861328	134.66566467285156	5.4836273193359375e-5	53.378414154052734	109.87567901611328	5.289912223815918e-5	6	026
466	160.6918487548828	133.83642578125	1.0	57.86642837524414	111.25245666503906	1.0	56.461177825927734	110.785400390625	3.170967102050781e-5	55.03327178955078	110.17662048339844	7.030367851257324e-5	6	026
467	165.14393615722656	134.51385498046875	1.0	60.64651870727539	117.22882080078125	0.9998877644538879	66.63748168945312	114.29036712646484	0.00010204315185546875	61.50909423828125	112.594482421875	7.894635200500488e-5	6	026
468	164.94281005859375	135.98309326171875	1.0	67.44490051269531	119.43913269042969	0.9999734163284302	68.3544921875	120.4717788696289	0.0001214146614074707	60.65550231933594	116.35613250732422	3.933906555175781e-5	6	026
469	166.3502197265625	135.9285125732422	0.9999992847442627	77.89595031738281	125.7003402709961	0.9831665754318237	77.42672729492188	123.39630889892578	4.139542579650879e-5	76.01777648925781	125.106201171875	6.595253944396973e-5	6	026
470	166.47801208496094	137.06658935546875	0.9999545812606812	78.90701293945312	125.82179260253906	0.9931965470314026	78.16273498535156	122.78417205810547	2.5063753128051758e-5	74.32524108886719	119.4406967163086	2.03549861907959e-5	6	026
471	170.4656219482422	136.05165100097656	1.0	75.30107879638672	126.64391326904297	0.9971052408218384	82.54163360595703	127.43595886230469	5.4389238357543945e-5	76.37846374511719	127.45630645751953	4.166364669799805e-5	6	026
472	170.5722198486328	137.51536560058594	0.9999973773956299	77.6977310180664	126.84394836425781	0.9999897480010986	81.60042572021484	127.03124237060547	0.00010278820991516113	79.3169937133789	126.78058624267578	8.818507194519043e-5	6	026
473	170.10879516601562	136.20806884765625	1.0	80.16145324707031	129.06898498535156	0.9995211362838745	83.27078247070312	127.6844711303711	9.375810623168945e-5	80.55828857421875	129.27072143554688	0.0002613663673400879	6	026
474	170.0704345703125	136.42974853515625	1.0	81.2156982421875	129.94854736328125	0.9934436082839966	83.59264373779297	128.85121154785156	5.173683166503906e-5	80.42391204833984	130.03732299804688	0.00018465518951416016	6	026
475	169.01544189453125	135.4520721435547	1.0	85.4996109008789	129.70729064941406	0.9999250173568726	171.9947509765625	138.85516357421875	5.1081180572509766e-5	81.87300109863281	128.4256134033203	4.166364669799805e-5	6	026
476	168.28317260742188	137.57699584960938	1.0	88.27942657470703	127.75315856933594	0.9999977350234985	170.8953094482422	139.9252166748047	3.7163496017456055e-5	85.85751342773438	128.07696533203125	0.00041294097900390625	6	026
477	167.46339416503906	137.083251953125	1.0	91.21875762939453	121.5648193359375	0.9999995827674866	170.64913940429688	139.5416717529297	4.51207160949707e-5	87.22879791259766	126.8619155883789	7.295608520507812e-5	6	026
478	162.22718811035156	135.3701934814453	1.0	85.36394500732422	122.79312133789062	1.0	86.28836059570312	121.97796630859375	5.367398262023926e-5	83.84941864013672	128.2142791748047	0.0005928874015808105	6	026
479	153.4734649658203	134.5011444091797	1.0	83.4088134765625	124.52490234375	1.0	85.65283966064453	123.999267578125	7.966160774230957e-5	79.13802337646484	129.4683837890625	9.289383888244629e-5	6	026
480	155.87559509277344	133.41091918945312	1.0	85.02877044677734	123.69124603271484	0.9999964237213135	641.44873046875	7.371417999267578	5.2303075790405273e-5	85.8697509765625	132.27716064453125	1.570582389831543e-5	6	026
481	154.21475219726562	134.24400329589844	1.0	83.25578308105469	125.09471130371094	0.9999997615814209	642.2268676757812	7.119446277618408	6.574392318725586e-5	86.09789276123047	132.5904541015625	3.3408403396606445e-5	6	026
482	161.25881958007812	134.799072265625	1.0	81.33807373046875	129.06369018554688	0.998957633972168	84.447021484375	128.44033813476562	0.0001061558723449707	84.49694061279297	133.24124145507812	3.007054328918457e-5	6	026
483	159.4312744140625	133.95309448242188	1.0	81.98112487792969	132.2529296875	0.999764084815979	642.4197387695312	8.126835823059082	9.232759475708008e-5	78.08961486816406	129.75088500976562	4.2945146560668945e-5	6	026
484	147.85226440429688	135.70849609375	1.0	77.63789367675781	138.99456787109375	0.9997561573982239	76.1483383178711	137.617919921875	4.062056541442871e-5	79.10098266601562	139.4264678955078	2.1904706954956055e-5	6	026
485	147.9817657470703	142.86053466796875	1.0	73.04167175292969	144.5111083984375	0.9999994039535522	73.48834991455078	141.72996520996094	6.42538070678711e-5	66.33543395996094	147.03587341308594	0.00022923946380615234	6	026
486	101.36318969726562	122.22450256347656	1.0	109.64097595214844	120.0423812866211	0.001454859972000122	103.69635772705078	124.23611450195312	6.887316703796387e-5	103.92304992675781	130.7086181640625	0.00019297003746032715	6	026
487	77.7658920288086	122.49486541748047	1.0	154.1104736328125	175.45986938476562	0.0008788704872131348	153.5033721923828	173.02969360351562	0.00013563036918640137	151.96365356445312	177.78982543945312	6.893277168273926e-5	6	026
488	63.028934478759766	113.71937561035156	1.0	154.9004669189453	183.32937622070312	0.9999672174453735	154.85040283203125	184.03900146484375	0.0004658699035644531	154.52223205566406	186.31561279296875	0.0027583539485931396	6	026
489	48.974212646484375	106.13909149169922	1.0	160.2655029296875	188.06983947753906	1.0	163.6763458251953	185.07467651367188	0.0004788041114807129	162.0571746826172	187.579833984375	0.0008854269981384277	6	026
490	41.85570526123047	99.67724609375	1.0	157.06785583496094	185.39866638183594	1.0	161.1313934326172	184.2975616455078	0.0005136430263519287	160.2000274658203	186.1725616455078	0.0005872249603271484	6	026
491	36.88307571411133	92.1650619506836	1.0	145.70651245117188	181.31051635742188	1.0	148.69046020507812	180.32162475585938	9.131431579589844e-5	28.401710510253906	82.25801086425781	0.0004309117794036865	6	026
492	35.22411346435547	88.82157897949219	1.0	140.94967651367188	180.88400268554688	1.0	146.15916442871094	182.7204132080078	0.0001480579376220703	143.13595581054688	188.13389587402344	0.0006783604621887207	6	026
493	35.380638122558594	87.41280364990234	1.0	141.78683471679688	181.22373962402344	1.0	145.5222625732422	181.63943481445312	8.970499038696289e-5	142.431396484375	187.7410430908203	0.0004045069217681885	6	026
494	35.008644104003906	87.45941162109375	1.0	136.36424255371094	184.1088104248047	1.0	137.88137817382812	183.7786865234375	8.64565372467041e-5	19.544960021972656	76.30260467529297	0.0002592504024505615	6	026
495	35.14060592651367	88.1330337524414	1.0	133.73040771484375	182.4462890625	1.0	136.395751953125	179.7620391845703	5.453824996948242e-5	20.02595329284668	77.36571502685547	0.0005181431770324707	6	026
496	35.80434036254883	91.36622619628906	1.0	133.96237182617188	182.0673065185547	1.0	135.909423828125	179.61203002929688	5.739927291870117e-5	131.0774688720703	188.4502716064453	9.223818778991699e-5	6	026
497	43.233150482177734	101.84162902832031	1.0	132.52114868164062	176.13589477539062	1.0	136.05621337890625	176.78903198242188	6.285309791564941e-5	130.73329162597656	177.12693786621094	0.0007540881633758545	6	026
498	43.826988220214844	108.41385650634766	1.0	104.1860122680664	168.46336364746094	1.0	36.407264709472656	114.34746551513672	3.17692756652832e-5	100.13705444335938	175.01991271972656	0.0003470778465270996	6	026
499	34.8717041015625	114.22450256347656	1.0	91.07672882080078	162.58639526367188	0.9999996423721313	80.49943542480469	108.27556610107422	8.782744407653809e-5	95.08929443359375	163.7578582763672	0.0006073415279388428	6	026
500	32.35978698730469	116.22823333740234	1.0	86.92842102050781	136.5714569091797	0.31563326716423035	10.812533378601074	118.04695129394531	2.244114875793457e-5	6.943178176879883	122.52635192871094	0.00016105175018310547	6	026
501	31.186010360717773	120.79965209960938	1.0	88.70335388183594	113.02172088623047	0.0010503828525543213	11.16215705871582	118.3958511352539	3.11732292175293e-5	6.602065086364746	123.1452865600586	0.00018143653869628906	6	026
502	31.07279396057129	123.92412567138672	1.0	79.27406311035156	111.17086791992188	0.9999870657920837	81.44306182861328	111.62002563476562	2.0563602447509766e-5	6.710960388183594	135.65664672851562	0.000133514404296875	6	026
503	30.00991439819336	127.34758758544922	1.0	64.7995376586914	107.37860107421875	0.9998905658721924	641.5995483398438	7.427677154541016	1.0520219802856445e-5	6.759068012237549	136.63836669921875	0.0002079010009765625	6	026
504	26.773117065429688	128.98951721191406	1.0	64.84587097167969	107.01702117919922	0.2060602903366089	10.379415512084961	120.22317504882812	8.791685104370117e-6	6.106790542602539	136.83282470703125	0.00014007091522216797	6	026
505	24.060787200927734	127.65125274658203	1.0	66.14513397216797	108.11795043945312	0.9994819164276123	66.58786010742188	106.87167358398438	1.3768672943115234e-5	4.535672187805176	137.10726928710938	9.721517562866211e-5	6	026
506	22.027484893798828	128.74002075195312	1.0	69.18103790283203	108.74508666992188	0.9999997019767761	69.94168090820312	107.76541137695312	2.6941299438476562e-5	0.1963214874267578	120.9017105102539	9.679794311523438e-5	6	026
507	21.833463668823242	128.14334106445312	1.0	74.46109008789062	107.33753204345703	1.0	71.56201934814453	106.88665771484375	4.202127456665039e-5	-0.04626893997192383	121.23281860351562	0.00010073184967041016	6	026
508	21.609914779663086	128.91860961914062	1.0	76.96710205078125	105.38990783691406	1.0	71.94939422607422	105.30868530273438	6.127357482910156e-5	0.2267906665802002	121.44181823730469	0.00012299418449401855	6	026
509	21.117259979248047	129.59921264648438	1.0	83.56566619873047	101.93041229248047	1.0	88.04165649414062	101.0271987915039	0.00010558962821960449	-0.23506975173950195	121.03334045410156	0.0001316070556640625	6	026
510	21.657236099243164	128.70965576171875	1.0	83.68353271484375	102.7537612915039	0.9999996423721313	86.97339630126953	102.38208770751953	8.26120376586914e-5	-0.22809839248657227	120.82511901855469	0.00010913610458374023	6	026
511	21.333240509033203	129.8398895263672	1.0	86.51056671142578	100.47525787353516	1.0	83.85075378417969	101.69374084472656	4.851818084716797e-5	82.34588623046875	98.88358306884766	0.00012603402137756348	6	026
512	22.476274490356445	127.77655029296875	1.0	84.32939910888672	101.70877075195312	1.0	86.14852905273438	102.04239654541016	5.4836273193359375e-5	3.949213981628418	144.78109741210938	0.00015220046043395996	6	026
513	22.21670913696289	128.8986053466797	1.0	88.38795471191406	101.25228118896484	0.9999833703041077	7.713871479034424	120.38128662109375	1.3500452041625977e-5	3.564837694168091	145.6561737060547	0.00015342235565185547	6	026
514	20.597679138183594	129.3140411376953	1.0	82.33304595947266	102.50517272949219	0.9999998211860657	84.61016845703125	103.49115753173828	2.4825334548950195e-5	3.3388712406158447	146.9559783935547	0.00013375282287597656	6	026
515	19.90629005432129	133.51388549804688	1.0	64.60543823242188	106.62036895751953	0.999984622001648	7.239391326904297	123.5914306640625	2.0802021026611328e-5	-0.4335441589355469	120.85769653320312	0.00015714764595031738	6	026
516	19.602046966552734	152.09739685058594	1.0	61.545143127441406	107.45792388916016	0.9777273535728455	10.259323120117188	156.13580322265625	3.170967102050781e-5	3.401500701904297	165.93704223632812	0.00031566619873046875	6	026
517	14.84057331085205	159.1052703857422	1.0	60.043190002441406	104.19258880615234	0.9942618012428284	7.210238933563232	162.08395385742188	6.133317947387695e-5	-0.3034181594848633	141.46189880371094	0.00020244717597961426	6	026
518	10.997296333312988	164.7943572998047	1.0	64.02873229980469	102.28759765625	1.0	6.49594783782959	159.0166473388672	4.929304122924805e-5	1.9657139778137207	180.49285888671875	0.0002219080924987793	6	026
519	6.616812705993652	172.0575408935547	0.9999998807907104	59.37837219238281	109.5053939819336	1.0	4.078588962554932	164.10586547851562	0.0005017518997192383	-2.4466476440429688	159.04452514648438	0.0012814700603485107	6	026
520	2.6723365783691406	176.86671447753906	0.9999998807907104	53.38711166381836	121.06820678710938	1.0	56.100486755371094	121.97261810302734	5.441904067993164e-5	-0.39250802993774414	159.39859008789062	0.0001131892204284668	6	026
521	3.7479259967803955	183.67864990234375	0.9711835384368896	54.68936538696289	121.74738311767578	1.0	3.875397205352783	180.05506896972656	0.00015586614608764648	-3.3995790481567383	176.31320190429688	0.0002582967281341553	6	026
522	4.10646915435791	190.837158203125	0.6411436200141907	43.9099006652832	121.7807846069336	1.0	641.4893188476562	7.597665786743164	3.5315752029418945e-5	46.31147766113281	117.13549041748047	4.89354133605957e-5	6	026
523	36.593448638916016	136.73281860351562	0.01968628168106079	44.275177001953125	138.4282989501953	1.0	51.7309455871582	135.18971252441406	1.4424324035644531e-5	47.68693923950195	133.76248168945312	3.8623809814453125e-5	6	026
524	33.90922546386719	127.57197570800781	0.9999961853027344	42.93069076538086	126.01802062988281	0.9999957084655762	36.13107681274414	124.11790466308594	3.960728645324707e-5	4.974853515625	123.62014770507812	5.093216896057129e-5	6	026
525	26.039161682128906	124.80194854736328	0.0010910630226135254	40.81650924682617	121.73825073242188	1.0	45.1827278137207	119.94166564941406	3.17692756652832e-5	37.4932861328125	119.44701385498047	9.864568710327148e-5	6	026
526	-0.7066869735717773	252.13560485839844	0.02968117594718933	38.47345733642578	119.43701171875	1.0	40.25651931762695	122.47834777832031	0.00022470951080322266	38.8709831237793	124.0433120727539	0.00018981099128723145	6	026
527	-1.3660807609558105	255.7095184326172	0.0033251941204071045	31.569965362548828	135.6826629638672	0.010649383068084717	642.48583984375	6.349726676940918	1.0401010513305664e-5	-1.340571403503418	238.5555419921875	5.143880844116211e-5	6	026
528	0.8009765148162842	256.2214050292969	0.005541026592254639	37.307804107666016	143.6088409423828	1.0	39.28678512573242	136.94142150878906	3.165006637573242e-5	34.7032585144043	135.02682495117188	5.3316354751586914e-5	6	026
529	38.513492584228516	166.86329650878906	0.05267447233200073	48.331241607666016	161.4512481689453	1.0	52.93735122680664	158.74285888671875	6.136298179626465e-5	-1.6505537033081055	256.5053405761719	8.52048397064209e-5	6	026
530	37.96253967285156	252.77920532226562	0.3246883749961853	3.1458873748779297	260.7299499511719	5.9098005294799805e-5	4.0007405281066895	266.4908447265625	2.5719404220581055e-5	-3.043226718902588	269.3221740722656	2.1338462829589844e-5	6	026
531	51.20942687988281	260.369873046875	0.003913313150405884	59.65919876098633	256.38140869140625	0.9999998807907104	63.891326904296875	258.1904296875	3.579258918762207e-5	64.48991394042969	257.47198486328125	5.2481889724731445e-5	6	026
532	55.47514343261719	280.77099609375	0.0004892349243164062	54.28772735595703	285.7876281738281	1.0	54.23134231567383	282.52587890625	0.0001628398895263672	51.884212493896484	280.51507568359375	0.00017064809799194336	6	026
533	42.587806701660156	276.96905517578125	0.010422319173812866	43.217350006103516	276.65557861328125	0.9999996423721313	39.42107009887695	277.2987976074219	9.66191291809082e-5	34.25774383544922	280.39617919921875	7.584691047668457e-5	6	026
534	39.420997619628906	276.4189758300781	0.00016114115715026855	44.21019744873047	276.1292419433594	1.0	40.013362884521484	277.571533203125	6.589293479919434e-5	47.13971710205078	277.8373718261719	0.00020623207092285156	6	026
535	37.81848907470703	280.1082763671875	9.268522262573242e-5	45.12705993652344	276.00762939453125	1.0	39.78699493408203	277.84259033203125	0.00012296438217163086	35.64421081542969	277.9415283203125	6.732344627380371e-5	6	026
536	7.282594680786133	224.38267517089844	6.839632987976074e-5	46.07448959350586	258.11370849609375	1.0	39.73441696166992	261.2996520996094	6.884336471557617e-5	47.18354797363281	260.1024475097656	0.00010135769844055176	6	026
537	16.498851776123047	210.57516479492188	8.785724639892578e-5	47.355621337890625	246.44708251953125	0.0012902617454528809	641.7387084960938	6.2385993003845215	7.18235969543457e-6	2.2283453941345215	204.31011962890625	3.0219554901123047e-5	6	026
538	26.457550048828125	225.23995971679688	0.11585292220115662	27.10059356689453	223.478515625	0.9493793845176697	30.584518432617188	220.84054565429688	0.00018739700317382812	9.515771865844727	220.91448974609375	0.00021854043006896973	6	026
539	80.43671417236328	166.55917358398438	0.00012224912643432617	81.6436767578125	170.76795959472656	1.0	83.74988555908203	169.27423095703125	2.6464462280273438e-5	81.44606018066406	173.73114013671875	0.0002970099449157715	6	026
540	82.35967254638672	172.08712768554688	0.033388495445251465	86.89784240722656	168.87115478515625	1.0	87.9659423828125	169.34201049804688	0.0001361072063446045	86.51856231689453	171.59844970703125	0.00045165419578552246	6	026
541	89.96147155761719	163.6855926513672	0.0002689361572265625	95.91116333007812	164.40162658691406	1.0	99.58794403076172	161.8741455078125	5.59687614440918e-5	95.12630462646484	171.91990661621094	5.435943603515625e-5	6	026
542	113.52142333984375	159.79550170898438	0.0003044307231903076	105.90576171875	162.77313232421875	1.0	113.02974700927734	160.46563720703125	6.389617919921875e-5	105.3509521484375	163.6358642578125	6.708502769470215e-5	6	026
543	116.56670379638672	164.76760864257812	0.00025519728660583496	114.15292358398438	163.41708374023438	1.0	117.25865173339844	160.15794372558594	7.75754451751709e-5	113.20808410644531	162.70245361328125	4.869699478149414e-5	6	026
544	108.74246215820312	174.75677490234375	0.0008839964866638184	114.82974243164062	166.56124877929688	1.0	118.2745590209961	167.2107696533203	5.02467155456543e-5	111.39965057373047	173.77273559570312	0.00017538666725158691	6	026
545	72.61917877197266	143.8406219482422	0.0715593695640564	82.8819351196289	145.87570190429688	0.9999960660934448	103.16919708251953	161.211669921875	1.728534698486328e-5	94.31158447265625	161.6456298828125	8.746981620788574e-5	6	026
546	3.66023588180542	139.43621826171875	0.005239218473434448	81.18718719482422	150.47122192382812	0.9999767541885376	85.14279174804688	148.92445373535156	9.268522262573242e-6	0.9712820053100586	122.2910385131836	4.1872262954711914e-5	6	026
