# Supplementary material for: An automated feeding system for the African killifish reveals the impact of diet on lifespan and allows scalable assessment of associative learning
Source: eLife. 2022 Nov 10;11:e69008. doi: 10.7554/eLife.69008 (PMC9788828; doi:10.7554/eLife.69008)
Supplement: Figure 6—source data 2. [file elife-69008-fig6-data2.zip › Training Trajectories/t8_REC009DLC_resnet50_TrainAllTheThingsJun28shuffle1_1030000.csv]

bodyparts_coords	fishhead_x	fishhead_y	fishhead_likelihood	fishtail_x	fishtail_y	fishtail_likelihood	redlight_x	redlight_y	redlight_likelihood	fooddrop_x	fooddrop_y	fooddrop_likelihood	fishnum	recordingnum
0	5.232609748840332	482.6153564453125	4.5299530029296875e-6	2.240577220916748	477.6464538574219	3.6954879760742188e-6	535.4364013671875	226.70361328125	4.0531158447265625e-6	155.72805786132812	6.843207836151123	3.5762786865234375e-7	8	009
1	5.162142276763916	482.2516174316406	4.112720489501953e-6	2.7966883182525635	477.431396484375	2.652406692504883e-6	648.4476318359375	270.16015625	1.8209218978881836e-5	188.1029052734375	6.059669017791748	1.2814998626708984e-6	8	009
2	164.8790283203125	155.71292114257812	1.5407800674438477e-5	175.7115020751953	150.90518188476562	0.9999998807907104	174.7086181640625	154.2647247314453	9.551644325256348e-5	176.15335083007812	152.00315856933594	0.00011289119720458984	8	009
3	179.9178466796875	155.660400390625	3.0308961868286133e-5	176.20191955566406	155.77149963378906	1.0	180.21392822265625	154.73760986328125	0.00023677945137023926	178.1090087890625	156.95220947265625	0.0003866851329803467	8	009
4	4.989477157592773	482.55853271484375	8.285045623779297e-6	3.227526903152466	477.1089782714844	2.086162567138672e-6	649.3541870117188	171.57992553710938	7.957220077514648e-6	156.84463500976562	7.060698509216309	8.642673492431641e-7	8	009
5	5.614129066467285	482.08697509765625	4.8547983169555664e-5	2.9960827827453613	477.4331970214844	1.2785196304321289e-5	535.6578369140625	226.56643676757812	1.4394521713256836e-5	156.6615447998047	6.795426845550537	8.642673492431641e-7	8	009
6	129.79710388183594	118.97928619384766	0.9986937046051025	128.67991638183594	119.43646240234375	0.04611799120903015	129.0343475341797	117.49392700195312	3.001093864440918e-5	127.91382598876953	113.5638427734375	2.09808349609375e-5	8	009
7	129.6616973876953	117.6500473022461	0.999820351600647	134.25926208496094	118.0654067993164	0.0008327364921569824	134.11996459960938	117.34683990478516	3.793835639953613e-5	129.46337890625	113.24998474121094	2.321600914001465e-5	8	009
8	127.79664611816406	117.44760131835938	0.014244228601455688	144.55279541015625	132.31842041015625	0.003518819808959961	535.3636474609375	226.383544921875	0.00011670589447021484	139.84591674804688	143.04031372070312	2.205371856689453e-6	8	009
9	144.77540588378906	129.92503356933594	0.971893310546875	144.9926300048828	132.8769073486328	0.0004731416702270508	142.88223266601562	132.2025146484375	3.516674041748047e-6	138.95840454101562	142.72659301757812	8.344650268554688e-6	8	009
10	5.113731384277344	482.4241638183594	6.407499313354492e-6	2.5950734615325928	477.154296875	3.993511199951172e-6	535.4095458984375	226.2456512451172	0.0001144707202911377	188.8651123046875	5.89163064956665	5.960464477539062e-7	8	009
11	72.10420227050781	102.34201049804688	0.0002689063549041748	3.217221736907959	477.31695556640625	9.745359420776367e-6	642.9778442382812	7.373501300811768	1.7881393432617188e-6	156.19700622558594	8.395519256591797	1.430511474609375e-6	8	009
12	131.0966033935547	115.39509582519531	3.427267074584961e-6	138.2274169921875	115.52865600585938	0.17401611804962158	648.673828125	171.9638214111328	4.738569259643555e-6	128.27146911621094	118.82991790771484	1.1324882507324219e-6	8	009
13	74.29071044921875	107.0428466796875	0.9999878406524658	80.2271957397461	108.55616760253906	6.961822509765625e-5	82.2741928100586	106.47915649414062	4.240870475769043e-5	81.29158782958984	108.05067443847656	2.0563602447509766e-5	8	009
14	79.1832504272461	108.59954071044922	0.4314340054988861	79.61876678466797	110.1479721069336	0.0010548233985900879	80.61260986328125	108.9176025390625	1.3947486877441406e-5	81.83206939697266	113.1234359741211	2.7120113372802734e-6	8	009
15	88.19166564941406	112.41963195800781	0.05959749221801758	2.4137582778930664	477.1111755371094	4.172325134277344e-6	490.9074401855469	122.04715728759766	5.7697296142578125e-5	78.33138275146484	109.38578796386719	1.6093254089355469e-6	8	009
16	117.51579284667969	99.67127990722656	0.9302734136581421	115.8828353881836	98.51058959960938	6.058812141418457e-5	649.2472534179688	282.7945861816406	1.6957521438598633e-5	115.45216369628906	91.533203125	1.6689300537109375e-6	8	009
17	5.008655071258545	483.1090087890625	4.32133674621582e-6	2.4524037837982178	477.8250427246094	6.16908073425293e-6	491.1960144042969	124.2320785522461	4.798173904418945e-6	155.28700256347656	7.823737621307373	4.470348358154297e-7	8	009
18	88.72003173828125	124.62693786621094	0.0003688037395477295	3.141242265701294	477.4767761230469	4.172325134277344e-6	534.9302368164062	225.99676513671875	4.708766937255859e-6	172.49429321289062	6.718042373657227	1.4603137969970703e-6	8	009
19	93.8448257446289	129.35879516601562	9.819865226745605e-5	98.84284210205078	110.44513702392578	1.430511474609375e-5	535.140869140625	225.78282165527344	2.54213809967041e-5	188.4818572998047	5.570398330688477	1.2516975402832031e-6	8	009
20	95.89290618896484	136.0076141357422	0.0005424022674560547	94.86080169677734	143.26712036132812	0.9999985098838806	488.74566650390625	127.71356964111328	0.00010752677917480469	94.002685546875	143.03269958496094	0.00012236833572387695	8	009
21	136.65536499023438	98.24815368652344	0.458010733127594	103.4742431640625	148.9200439453125	0.9999998807907104	138.6956787109375	96.46871948242188	0.00010716915130615234	99.06552124023438	150.34498596191406	0.00022622942924499512	8	009
22	147.25621032714844	98.88639068603516	0.9968612194061279	149.0428924560547	99.1259994506836	0.9991440773010254	151.04273986816406	96.33544158935547	0.00021949410438537598	149.67575073242188	100.8438720703125	4.461407661437988e-5	8	009
23	157.89486694335938	97.61756134033203	1.0	160.8271026611328	99.27313232421875	0.010318547487258911	162.51937866210938	97.31864166259766	0.00019615888595581055	158.4578857421875	95.9493179321289	7.453560829162598e-5	8	009
24	165.6470489501953	97.91078186035156	0.999995231628418	129.9707489013672	136.70896911621094	0.15790918469429016	535.5048217773438	225.95249938964844	0.00010132789611816406	131.19461059570312	130.58987426757812	9.953975677490234e-6	8	009
25	174.6436309814453	97.18668365478516	0.9999886751174927	176.44898986816406	99.87083435058594	0.00024303793907165527	178.15557861328125	98.92681121826172	7.867813110351562e-6	174.7735137939453	95.69690704345703	3.1888484954833984e-6	8	009
26	184.43887329101562	98.40763092041016	1.0	513.2661743164062	202.7292022705078	0.0005247890949249268	511.34912109375	200.10720825195312	1.0	507.87225341796875	200.5199432373047	0.002691984176635742	8	009
27	186.6099395751953	98.3441162109375	0.9995296001434326	512.8436279296875	203.7963409423828	0.00016513466835021973	511.5444030761719	200.78329467773438	1.0	507.103515625	201.2344970703125	0.0023244619369506836	8	009
28	514.271240234375	204.6857147216797	8.273124694824219e-5	513.165771484375	203.23312377929688	0.00018420815467834473	511.5936584472656	200.6013946533203	1.0	507.7848205566406	200.75970458984375	0.0034946203231811523	8	009
29	514.0883178710938	204.25823974609375	7.155537605285645e-5	512.6365966796875	202.96939086914062	0.00016200542449951172	511.1077575683594	200.46728515625	1.0	507.7279357910156	200.57545471191406	0.0027399957180023193	8	009
30	514.0531616210938	204.4552001953125	8.165836334228516e-5	512.8660278320312	202.62806701660156	0.00019758939743041992	511.2989807128906	199.8106689453125	1.0	507.67608642578125	199.97190856933594	0.007860571146011353	8	009
31	514.38818359375	204.73004150390625	9.670853614807129e-5	513.5020141601562	203.34422302246094	0.00020059943199157715	512.1806640625	200.75799560546875	1.0	507.8313903808594	201.21908569335938	0.001995652914047241	8	009
32	514.6077880859375	204.03712463378906	8.723139762878418e-5	513.614501953125	203.0400848388672	0.00015413761138916016	511.92108154296875	200.0457000732422	1.0	508.0500183105469	200.61941528320312	0.0013363659381866455	8	009
33	513.8518676757812	204.00323486328125	9.298324584960938e-5	512.7507934570312	202.96543884277344	0.0001787245273590088	511.3795166015625	200.3724822998047	1.0	507.30401611328125	200.7240447998047	0.001928955316543579	8	009
34	514.0598754882812	204.5614013671875	4.8786401748657227e-5	513.0008544921875	203.22802734375	9.453296661376953e-5	511.27032470703125	200.55007934570312	1.0	507.9024963378906	201.0485076904297	0.0035820603370666504	8	009
35	69.22467803955078	179.7660369873047	0.9825694561004639	129.29473876953125	155.33053588867188	0.00030866265296936035	511.1300048828125	200.99871826171875	1.0	507.5361328125	201.1398468017578	0.0036562085151672363	8	009
36	112.31475830078125	166.39138793945312	0.07283827662467957	116.70797729492188	165.4609832763672	0.9998892545700073	511.56097412109375	200.75526428222656	1.0	507.7229919433594	201.34864807128906	0.002139538526535034	8	009
37	73.40925598144531	174.00086975097656	0.9999923706054688	133.8680419921875	164.21463012695312	1.0	510.9720153808594	201.01223754882812	1.0	507.2059020996094	201.07281494140625	0.001828521490097046	8	009
38	76.19149780273438	169.9720001220703	0.9999998807907104	135.9195556640625	160.43287658691406	1.0	511.6272277832031	199.82778930664062	1.0	507.87908935546875	200.37474060058594	0.002096027135848999	8	009
39	77.56416320800781	166.139892578125	1.0	136.63580322265625	159.148681640625	1.0	511.3956604003906	200.62757873535156	1.0	507.509521484375	200.74081420898438	0.003625422716140747	8	009
40	115.48326873779297	164.52899169921875	0.00014474987983703613	128.69688415527344	163.75796508789062	0.9999843835830688	512.2002563476562	201.0433349609375	1.0	507.9340515136719	201.2666778564453	0.0013360083103179932	8	009
41	514.0309448242188	204.1704559326172	0.00010883808135986328	122.35171508789062	175.8181610107422	0.23038044571876526	511.7442626953125	200.46607971191406	1.0	507.63787841796875	200.8818359375	0.000905841588973999	8	009
42	514.149169921875	204.3921661376953	9.244680404663086e-5	513.2644653320312	203.3052978515625	0.00015273690223693848	511.715087890625	200.658935546875	1.0	507.8035888671875	200.96871948242188	0.0020668506622314453	8	009
43	513.9053344726562	203.84750366210938	0.00010731816291809082	513.2243041992188	202.6778106689453	0.00017493963241577148	511.1233215332031	200.17660522460938	1.0	507.4063720703125	200.4246368408203	0.0015092790126800537	8	009
44	514.1939086914062	204.08334350585938	7.110834121704102e-5	513.2257690429688	202.8947296142578	0.00012567639350891113	511.3941345214844	200.3833770751953	1.0	507.6479797363281	200.72108459472656	0.0017390847206115723	8	009
45	514.6744384765625	204.6607208251953	8.109211921691895e-5	513.8348388671875	203.27239990234375	0.0001747608184814453	511.7851867675781	200.73443603515625	1.0	508.1573486328125	201.04132080078125	0.0023682117462158203	8	009
46	513.8741455078125	204.36178588867188	7.62641429901123e-5	512.9318237304688	203.02069091796875	0.00016361474990844727	511.3772888183594	200.1927947998047	1.0	507.72796630859375	200.7639923095703	0.0030729174613952637	8	009
47	513.7312622070312	204.1636505126953	6.815791130065918e-5	512.822265625	203.01795959472656	0.00012171268463134766	510.6249694824219	200.7361297607422	1.0	507.1976623535156	201.0433807373047	0.0014788508415222168	8	009
48	97.23200225830078	113.85751342773438	0.023156344890594482	97.04127502441406	112.41130065917969	0.0003269612789154053	511.47119140625	200.4513397216797	1.0	507.76580810546875	201.13650512695312	0.0021119117736816406	8	009
49	514.3497924804688	204.40281677246094	8.976459503173828e-5	513.2955322265625	203.1294403076172	0.00017252564430236816	511.99560546875	200.5230712890625	1.0	508.01953125	200.938232421875	0.002061814069747925	8	009
50	514.3773193359375	204.38848876953125	7.614493370056152e-5	513.3342895507812	203.4913330078125	0.00013551115989685059	511.7991027832031	200.42501831054688	1.0	507.90826416015625	201.11561584472656	0.0013203322887420654	8	009
51	514.2460327148438	204.4784698486328	8.597970008850098e-5	513.0858154296875	203.06105041503906	0.00018101930618286133	511.3759765625	200.43226623535156	1.0	507.81756591796875	200.74325561523438	0.0038295388221740723	8	009
52	513.9757690429688	204.2176971435547	9.167194366455078e-5	513.172607421875	203.09483337402344	0.00016883015632629395	511.24591064453125	200.53439331054688	1.0	507.6504821777344	201.0509796142578	0.0011344552040100098	8	009
53	514.8037109375	204.32229614257812	8.413195610046387e-5	513.7704467773438	203.36859130859375	0.00015500187873840332	512.0598754882812	200.4000244140625	1.0	508.337890625	200.95790100097656	0.0013547241687774658	8	009
54	88.25746154785156	108.92273712158203	0.8912361860275269	176.23934936523438	149.07977294921875	1.0	511.3044128417969	200.69619750976562	1.0	507.4717712402344	200.78543090820312	0.002669990062713623	8	009
55	89.77086639404297	110.37738037109375	0.9999995231628418	86.61433410644531	115.40278625488281	0.001135498285293579	511.5538024902344	200.53880310058594	1.0	507.71356201171875	201.049072265625	0.002174466848373413	8	009
56	90.1400146484375	113.04287719726562	0.00473552942276001	147.86587524414062	154.98641967773438	1.0	511.0999755859375	201.1282501220703	1.0	507.5243835449219	201.39559936523438	0.0035040676593780518	8	009
57	98.1439208984375	110.78846740722656	0.01180317997932434	127.26721954345703	146.93089294433594	0.4756840765476227	511.88494873046875	200.77369689941406	0.9999999403953552	507.82177734375	200.5720672607422	0.00468173623085022	8	009
58	514.19873046875	204.69125366210938	7.903575897216797e-5	129.92161560058594	150.15866088867188	0.00040471553802490234	511.4559020996094	200.6456756591797	0.9999999403953552	507.8099670410156	200.99082946777344	0.005493223667144775	8	009
59	141.32293701171875	130.74148559570312	0.0003508031368255615	513.3623046875	203.60562133789062	0.00014916062355041504	511.5057373046875	200.72262573242188	1.0	507.43890380859375	201.25198364257812	0.002320617437362671	8	009
60	514.0107421875	204.263671875	0.00010225176811218262	512.9840698242188	202.6793975830078	0.0002193450927734375	511.5478820800781	200.23866271972656	1.0	507.5893249511719	200.3440704345703	0.00431409478187561	8	009
61	513.968017578125	204.70826721191406	0.00010257959365844727	512.8157348632812	203.80099487304688	0.0001920461654663086	511.50286865234375	201.12892150878906	1.0	507.4801940917969	201.45236206054688	0.002481400966644287	8	009
62	514.255615234375	204.5408935546875	8.592009544372559e-5	512.9811401367188	203.1146240234375	0.0001685023307800293	511.41864013671875	200.10012817382812	1.0	507.8620300292969	200.92318725585938	0.0027793049812316895	8	009
63	514.0029296875	204.82513427734375	7.548928260803223e-5	178.9964599609375	153.0526123046875	0.5717752575874329	510.99810791015625	200.6852569580078	1.0	507.7738952636719	200.91188049316406	0.005271434783935547	8	009
64	514.285400390625	204.47572326660156	8.478760719299316e-5	145.20448303222656	162.5126190185547	0.29961633682250977	511.69281005859375	200.43710327148438	1.0	507.9376220703125	201.05511474609375	0.0013638436794281006	8	009
65	130.7843475341797	136.79371643066406	0.008934557437896729	160.81521606445312	173.85577392578125	1.0	510.83892822265625	200.51414489746094	1.0	507.5331726074219	200.61038208007812	0.003498375415802002	8	009
66	129.69203186035156	132.9322967529297	0.2713159918785095	155.01205444335938	174.14459228515625	0.6789026260375977	511.9884338378906	200.43756103515625	1.0	508.27484130859375	201.14508056640625	0.001522839069366455	8	009
67	132.0242919921875	134.93421936035156	0.01609015464782715	161.122314453125	184.6227569580078	0.9978445768356323	511.5130920410156	200.38848876953125	1.0	507.8026428222656	200.87625122070312	0.0011990070343017578	8	009
68	120.18729400634766	119.89674377441406	0.05147230625152588	127.99884796142578	142.26490783691406	0.0030455291271209717	511.3319091796875	200.29995727539062	1.0	507.7205505371094	200.68740844726562	0.002533048391342163	8	009
69	132.5246124267578	134.7638397216797	0.9859572052955627	154.63836669921875	171.75607299804688	0.999999463558197	511.5083923339844	200.58999633789062	1.0	507.554443359375	201.104736328125	0.0013571679592132568	8	009
70	514.0499267578125	204.45751953125	8.308887481689453e-5	153.719482421875	168.5125732421875	1.0	511.3477783203125	200.2582244873047	1.0	507.5216979980469	200.58399963378906	0.0036509931087493896	8	009
71	129.9283447265625	126.79469299316406	0.00048151612281799316	157.31346130371094	167.96707153320312	1.0	511.0238037109375	200.180419921875	1.0	507.1101989746094	200.5390167236328	0.0019680559635162354	8	009
72	513.7520751953125	203.85916137695312	9.745359420776367e-5	163.37384033203125	167.30093383789062	1.0	511.2769775390625	200.32803344726562	1.0	507.3140563964844	200.6865692138672	0.001484602689743042	8	009
73	514.3888549804688	204.14828491210938	8.553266525268555e-5	158.73544311523438	164.96575927734375	0.9999999403953552	511.72491455078125	200.3251495361328	1.0	507.9866943359375	200.8128204345703	0.0013128221035003662	8	009
74	514.0137939453125	204.4969482421875	0.00012663006782531738	158.61009216308594	160.41416931152344	1.0	511.3862609863281	199.5018310546875	1.0	508.101318359375	200.14346313476562	0.003254920244216919	8	009
75	514.0885009765625	204.0074005126953	9.40561294555664e-5	157.1155242919922	159.41139221191406	0.9999972581863403	511.27691650390625	200.30519104003906	1.0	507.6260070800781	200.4391326904297	0.0024288296699523926	8	009
76	514.263916015625	205.075927734375	0.00011914968490600586	159.88818359375	155.9395751953125	1.0	511.32958984375	200.81422424316406	1.0	507.8876647949219	201.42807006835938	0.002294480800628662	8	009
77	513.9360961914062	204.32630920410156	0.00011867284774780273	161.84982299804688	154.48487854003906	1.0	511.438720703125	200.6294403076172	1.0	507.57037353515625	201.28382873535156	0.000974118709564209	8	009
78	514.1235961914062	205.1221466064453	9.059906005859375e-5	162.24598693847656	152.11334228515625	1.0	511.8408508300781	200.59559631347656	1.0	507.94378662109375	201.4822540283203	0.0016145706176757812	8	009
79	121.64813232421875	120.2783432006836	0.9603294730186462	166.43710327148438	149.95823669433594	0.9999999403953552	511.9022521972656	200.59812927246094	1.0	507.9470520019531	201.13900756835938	0.0028400421142578125	8	009
80	150.69654846191406	148.59779357910156	0.00020682811737060547	167.44761657714844	146.57919311523438	0.9999992847442627	511.65130615234375	199.80657958984375	1.0	508.0281066894531	200.40406799316406	0.0036484897136688232	8	009
81	121.0528335571289	118.10987091064453	0.00010728836059570312	513.083740234375	203.22935485839844	0.00017943978309631348	511.7081604003906	200.53883361816406	1.0	507.7184143066406	200.7931671142578	0.004147589206695557	8	009
82	514.2354736328125	204.24462890625	6.473064422607422e-5	513.1572265625	202.88978576660156	0.00013870000839233398	511.38104248046875	200.45681762695312	1.0	507.7222595214844	200.85877990722656	0.0022225677967071533	8	009
83	514.0741577148438	204.48284912109375	0.0001264810562133789	170.5780487060547	141.21678161621094	0.9999988079071045	511.3990173339844	199.9890594482422	1.0	507.7249755859375	200.16741943359375	0.00736314058303833	8	009
84	121.90225982666016	118.15850830078125	0.00047200918197631836	176.09432983398438	137.38453674316406	0.9999991655349731	511.4646911621094	200.66323852539062	1.0	507.6734313964844	200.82647705078125	0.0014896988868713379	8	009
85	116.11590576171875	116.62092590332031	0.9998235106468201	179.1103515625	134.47189331054688	0.9423536658287048	511.4878845214844	200.3029022216797	1.0	507.7447509765625	201.09030151367188	0.0016174912452697754	8	009
86	513.8320922851562	204.32989501953125	6.848573684692383e-5	511.5183410644531	205.95657348632812	0.00018861889839172363	510.94622802734375	200.33660888671875	1.0	507.55938720703125	200.58226013183594	0.0031446516513824463	8	009
87	114.45934295654297	118.69391632080078	0.27839648723602295	177.8257598876953	140.89068603515625	0.9999999403953552	511.3247985839844	200.40609741210938	1.0	507.5301208496094	200.44627380371094	0.003552675247192383	8	009
88	109.97789001464844	116.31774139404297	0.09425175189971924	513.0892944335938	203.5836639404297	0.00016927719116210938	511.88653564453125	200.95742797851562	1.0	507.7899169921875	201.08824157714844	0.0025624632835388184	8	009
89	111.41763305664062	117.16650390625	0.3644510507583618	513.5573120117188	202.96145629882812	0.0001722574234008789	511.5049133300781	200.7067108154297	1.0	507.88787841796875	201.0845184326172	0.0014827251434326172	8	009
90	108.75670623779297	117.99030303955078	0.0001418590545654297	174.54876708984375	139.44766235351562	0.9999992251396179	511.0947570800781	200.5366973876953	1.0	507.20318603515625	200.7475128173828	0.0024300813674926758	8	009
91	113.01021575927734	119.17914581298828	0.0016488134860992432	175.18760681152344	137.3787078857422	0.9999982714653015	511.2046813964844	200.5101318359375	1.0	507.37091064453125	201.04542541503906	0.0010224878787994385	8	009
92	108.68516540527344	115.61990356445312	0.0001334547996520996	513.1864013671875	203.06732177734375	0.00016987323760986328	511.4078369140625	199.77545166015625	1.0	507.6497802734375	200.5283966064453	0.001094043254852295	8	009
93	111.73237609863281	119.0027084350586	0.22314488887786865	168.73165893554688	134.7114715576172	0.011581093072891235	511.4925231933594	200.93551635742188	1.0	507.60638427734375	200.9051055908203	0.00368538498878479	8	009
94	175.4632568359375	130.56939697265625	0.9745396375656128	173.34304809570312	133.27410888671875	0.12502923607826233	511.54498291015625	201.007080078125	1.0	507.76422119140625	200.90977478027344	0.0030065178871154785	8	009
95	102.94506072998047	118.58932495117188	0.008214384317398071	173.60195922851562	131.63169860839844	0.997644305229187	511.1972351074219	200.0584259033203	1.0	507.6394348144531	200.54331970214844	0.003010004758834839	8	009
96	514.496337890625	204.00262451171875	9.840726852416992e-5	513.5035400390625	202.96786499023438	0.00016772747039794922	511.4827880859375	200.4607696533203	1.0	507.6573791503906	200.5508270263672	0.0014801025390625	8	009
97	513.9656372070312	205.02085876464844	8.875131607055664e-5	512.8761596679688	203.9163360595703	0.0001844167709350586	510.86981201171875	200.890380859375	1.0	507.3791809082031	201.33181762695312	0.0035660266876220703	8	009
98	514.2273559570312	204.3963623046875	9.194016456604004e-5	513.036376953125	203.10934448242188	0.00017705559730529785	511.34881591796875	200.69383239746094	1.0	507.45989990234375	200.86387634277344	0.002607017755508423	8	009
99	514.7392578125	204.29299926757812	0.00011271238327026367	167.1976776123047	128.53330993652344	0.7334063053131104	512.4282836914062	199.9481964111328	1.0	508.4206848144531	200.26223754882812	0.002844393253326416	8	009
100	514.2804565429688	204.123046875	9.047985076904297e-5	513.515625	203.1795196533203	0.00015142560005187988	511.4715881347656	200.3708038330078	1.0	507.6669616699219	200.98345947265625	0.0012938976287841797	8	009
101	109.75621795654297	118.27620697021484	0.0054967403411865234	165.5415802001953	118.65129852294922	0.00023442506790161133	511.8065490722656	201.0283966064453	1.0	507.7445068359375	201.68336486816406	0.002266496419906616	8	009
102	106.37641143798828	119.82636260986328	0.08512607216835022	110.23202514648438	124.13011932373047	0.0017461180686950684	511.25140380859375	200.68496704101562	0.9999998807907104	507.8309326171875	200.7516632080078	0.014698565006256104	8	009
103	513.5821533203125	201.30502319335938	9.712576866149902e-5	109.23343658447266	124.81364440917969	0.00029024481773376465	511.7337951660156	200.3145751953125	1.0	507.6916809082031	200.3173370361328	0.002333343029022217	8	009
104	514.1416625976562	204.3640899658203	0.00010758638381958008	513.1527099609375	202.79702758789062	0.00021755695343017578	511.7046813964844	200.01707458496094	1.0	507.872314453125	200.4901885986328	0.0032644271850585938	8	009
105	514.4630737304688	204.10227966308594	7.870793342590332e-5	513.4663696289062	203.02317810058594	0.0001418590545654297	512.2632446289062	200.61831665039062	1.0	508.2600402832031	201.07452392578125	0.0010786950588226318	8	009
106	514.4192504882812	204.85975646972656	6.708502769470215e-5	513.79248046875	203.411865234375	0.0001429915428161621	511.8275451660156	200.77357482910156	1.0	508.05010986328125	201.4895477294922	0.0016489923000335693	8	009
107	514.10546875	204.9270782470703	7.352232933044434e-5	513.0973510742188	203.65261840820312	0.0001583695411682129	511.65789794921875	200.90003967285156	1.0	507.7007751464844	201.56800842285156	0.002187013626098633	8	009
108	513.9588623046875	204.30435180664062	6.502866744995117e-5	512.7498779296875	202.97964477539062	0.0001270771026611328	511.29541015625	200.2587432861328	1.0	507.4559326171875	200.6943359375	0.004133433103561401	8	009
109	513.6014404296875	203.8622589111328	9.28640365600586e-5	512.1233520507812	202.7366180419922	0.00018683075904846191	510.575927734375	200.2821044921875	1.0	507.060546875	200.52786254882812	0.0025133490562438965	8	009
110	514.069580078125	204.4938507080078	7.900595664978027e-5	512.847900390625	203.18165588378906	0.00017628073692321777	511.3033142089844	200.9834747314453	1.0	507.5146789550781	201.01211547851562	0.0032069385051727295	8	009
111	514.1063232421875	204.4207763671875	7.218122482299805e-5	512.8486328125	202.87635803222656	0.0001589655876159668	511.47613525390625	200.12081909179688	1.0	508.12139892578125	200.7682647705078	0.003937840461730957	8	009
112	513.9849853515625	204.4428253173828	8.052587509155273e-5	512.8833618164062	203.30601501464844	0.00015017390251159668	511.2508850097656	200.6868438720703	1.0	507.39044189453125	201.11141967773438	0.001827925443649292	8	009
113	514.03466796875	204.2666473388672	7.352232933044434e-5	512.9556884765625	203.00796508789062	0.0001322925090789795	511.08978271484375	200.72618103027344	1.0	507.36468505859375	201.04371643066406	0.002036154270172119	8	009
114	130.64218139648438	115.39625549316406	0.00015655159950256348	134.34912109375	112.59407043457031	0.9999964237213135	511.4674072265625	200.57559204101562	1.0	507.16668701171875	200.99757385253906	0.000856935977935791	8	009
115	514.2990112304688	204.41531372070312	9.119510650634766e-5	130.2843017578125	112.33336639404297	0.0008787810802459717	511.4661560058594	200.09007263183594	1.0	507.75115966796875	200.6207275390625	0.0034417808055877686	8	009
116	513.6565551757812	201.0078125	0.00011208653450012207	513.0458984375	202.47434997558594	0.00023120641708374023	511.0902099609375	199.87513732910156	1.0	507.5887756347656	200.37913513183594	0.003666996955871582	8	009
117	514.2172241210938	204.85423278808594	9.360909461975098e-5	513.4164428710938	203.59451293945312	0.00018358230590820312	511.6888427734375	201.13388061523438	1.0	507.7317810058594	201.52064514160156	0.0021019279956817627	8	009
118	514.34716796875	205.1011505126953	9.486079216003418e-5	513.5413208007812	203.58486938476562	0.00018650293350219727	511.6044616699219	200.7540283203125	1.0	508.08514404296875	201.2407684326172	0.0037571191787719727	8	009
119	514.1708984375	204.52850341796875	7.37905502319336e-5	513.19921875	203.5981903076172	0.00012791156768798828	511.2405700683594	200.74032592773438	1.0	507.6217041015625	201.13560485839844	0.001895904541015625	8	009
120	514.2195434570312	204.30479431152344	7.161498069763184e-5	513.0167846679688	203.2255401611328	0.00015026330947875977	511.9227294921875	200.6088409423828	1.0	507.8261413574219	201.0366668701172	0.001813352108001709	8	009
121	513.8834228515625	204.52345275878906	8.302927017211914e-5	513.256591796875	203.37083435058594	0.00014191865921020508	511.5147705078125	200.584716796875	1.0	507.4650573730469	200.9345245361328	0.0011905133724212646	8	009
122	514.0240478515625	204.1823272705078	7.647275924682617e-5	513.1778564453125	202.84190368652344	0.0001455843448638916	511.36859130859375	200.08111572265625	1.0	507.43310546875	200.57310485839844	0.0017187893390655518	8	009
123	513.0932006835938	201.07217407226562	0.0001087188720703125	512.4048461914062	202.65557861328125	0.00019925832748413086	510.887939453125	199.738037109375	1.0	507.15533447265625	200.01844787597656	0.0017186999320983887	8	009
124	514.20849609375	204.04226684570312	0.0001010894775390625	513.1658935546875	202.31829833984375	0.00024050474166870117	511.52166748046875	199.62098693847656	1.0	508.2416076660156	199.97091674804688	0.003146559000015259	8	009
125	513.687744140625	204.68661499023438	9.331107139587402e-5	511.3518371582031	206.85662841796875	0.0001671910285949707	510.80810546875	201.0556182861328	1.0	507.00830078125	201.1163787841797	0.001976698637008667	8	009
126	514.1597290039062	204.07518005371094	8.633732795715332e-5	513.475341796875	202.97293090820312	0.00014668703079223633	511.41204833984375	200.24777221679688	1.0	507.7024230957031	200.9683380126953	0.0011372566223144531	8	009
127	514.159423828125	204.62339782714844	7.50422477722168e-5	512.9833374023438	203.43849182128906	0.00014773011207580566	511.62005615234375	200.60594177246094	1.0	507.8231506347656	201.20726013183594	0.0019340217113494873	8	009
128	514.3402709960938	204.6641082763672	9.682774543762207e-5	513.3116455078125	203.11517333984375	0.00021404027938842773	511.48553466796875	200.5909423828125	1.0	508.0406494140625	200.85797119140625	0.002976745367050171	8	009
129	514.3729248046875	204.8734130859375	9.235739707946777e-5	513.3568725585938	204.05702209472656	0.00016614794731140137	511.9923400878906	201.44052124023438	1.0	507.6455383300781	201.60543823242188	0.0016627013683319092	8	009
130	514.3101806640625	204.71612548828125	9.000301361083984e-5	513.515625	203.32537841796875	0.0001767575740814209	511.4663391113281	200.7533721923828	1.0	507.9571533203125	201.07054138183594	0.002039313316345215	8	009
131	514.0408325195312	204.40679931640625	9.894371032714844e-5	513.2982788085938	203.12030029296875	0.00018659234046936035	511.5235290527344	200.93736267089844	0.9999999403953552	507.7207336425781	200.74057006835938	0.0017755627632141113	8	009
132	513.7421264648438	203.66836547851562	6.890296936035156e-5	512.7054443359375	202.6031494140625	0.00011846423149108887	511.2537536621094	199.57298278808594	1.0	507.4023132324219	200.26626586914062	0.0011842548847198486	8	009
133	513.9415893554688	204.78585815429688	0.00010585784912109375	513.3380737304688	203.4651336669922	0.00020053982734680176	511.39727783203125	200.94679260253906	1.0	507.6659851074219	201.21585083007812	0.002949625253677368	8	009
134	513.8306884765625	203.66021728515625	8.940696716308594e-5	512.5032958984375	202.6628875732422	0.00017312169075012207	511.30767822265625	199.7441864013672	1.0	507.5335388183594	200.40386962890625	0.0014274418354034424	8	009
135	514.0853881835938	204.77694702148438	0.00011107325553894043	513.3225708007812	203.49591064453125	0.00020614266395568848	511.3786926269531	201.04794311523438	1.0	507.4711608886719	201.46974182128906	0.0027237534523010254	8	009
136	513.9617309570312	204.36712646484375	7.575750350952148e-5	512.8017578125	203.02786254882812	0.00016707181930541992	511.4135437011719	200.52073669433594	1.0	507.41015625	200.94871520996094	0.002260148525238037	8	009
137	513.6785278320312	203.95870971679688	0.00010073184967041016	512.6636962890625	202.87486267089844	0.00016546249389648438	511.1607666015625	200.16123962402344	1.0	506.94720458984375	200.67922973632812	0.0020359158515930176	8	009
138	514.0064697265625	204.55264282226562	5.990266799926758e-5	512.9318237304688	203.5179901123047	0.00013044476509094238	511.624267578125	200.93980407714844	1.0	507.69464111328125	201.40481567382812	0.0014133155345916748	8	009
139	514.0115356445312	204.29086303710938	0.00010520219802856445	513.0223999023438	203.18971252441406	0.00019472837448120117	511.39495849609375	200.4183807373047	1.0	507.76312255859375	200.78424072265625	0.0015781223773956299	8	009
140	514.2027587890625	204.22364807128906	9.047985076904297e-5	512.9522705078125	203.20993041992188	0.00018393993377685547	511.7396545410156	200.53964233398438	1.0	507.6994323730469	200.8689422607422	0.0019876956939697266	8	009
141	514.09130859375	204.3980255126953	7.864832878112793e-5	513.0475463867188	203.0430908203125	0.00015839934349060059	510.9198913574219	200.52438354492188	0.9999999403953552	507.7099609375	201.0440216064453	0.0030788183212280273	8	009
142	513.9515380859375	203.98098754882812	8.192658424377441e-5	512.9430541992188	202.68260192871094	0.0001628398895263672	511.39886474609375	199.70252990722656	1.0	507.682373046875	200.3816680908203	0.0015053749084472656	8	009
143	514.0316772460938	204.9910888671875	0.00010213255882263184	513.1179809570312	203.4211883544922	0.00023758411407470703	511.8338928222656	200.57424926757812	0.9999999403953552	507.9103698730469	201.03089904785156	0.005117863416671753	8	009
144	514.3003540039062	204.34825134277344	0.00012284517288208008	513.0144653320312	202.64410400390625	0.00028252601623535156	511.5241394042969	200.22364807128906	0.9999998807907104	507.9309997558594	200.4689483642578	0.0048430562019348145	8	009
145	514.412353515625	204.36972045898438	8.818507194519043e-5	513.1141357421875	202.99264526367188	0.00018712878227233887	511.7247009277344	200.0919189453125	1.0	507.8447570800781	200.81979370117188	0.0023049116134643555	8	009
146	514.2103881835938	203.87783813476562	0.0001214146614074707	513.4439086914062	202.76718139648438	0.00020557641983032227	511.6685485839844	199.99928283691406	1.0	507.67205810546875	200.28794860839844	0.0017406642436981201	8	009
147	513.9736328125	204.65455627441406	8.26716423034668e-5	513.0281982421875	203.48947143554688	0.00015732645988464355	511.1062927246094	200.66122436523438	1.0	507.72515869140625	201.2054443359375	0.0016910433769226074	8	009
148	514.1064453125	204.6274871826172	0.0001150369644165039	513.0071411132812	203.1956329345703	0.00023311376571655273	511.3633728027344	200.7381134033203	1.0	507.5675964355469	200.88221740722656	0.004213511943817139	8	009
149	513.8294677734375	204.61865234375	8.699297904968262e-5	512.8128662109375	203.32846069335938	0.0001487135887145996	510.95709228515625	200.4685516357422	1.0	507.4421691894531	200.87254333496094	0.0026635825634002686	8	009
150	513.7463989257812	204.35379028320312	0.00013592839241027832	512.5499267578125	203.13323974609375	0.00025770068168640137	511.26507568359375	200.20333862304688	1.0	507.3543395996094	200.7156219482422	0.002952069044113159	8	009
151	513.61181640625	204.69122314453125	8.028745651245117e-5	512.4986572265625	203.45486450195312	0.00016635656356811523	510.883544921875	200.92697143554688	1.0	506.9541015625	201.1453399658203	0.004171997308731079	8	009
152	513.9978637695312	204.4747314453125	9.956955909729004e-5	513.0161743164062	203.7940216064453	0.00016769766807556152	511.4002990722656	200.7632598876953	1.0	507.28424072265625	201.31661987304688	0.001813650131225586	8	009
153	514.4393920898438	203.92868041992188	0.00011530518531799316	513.232421875	202.90733337402344	0.0002320706844329834	511.9456481933594	200.07591247558594	1.0	507.8936462402344	200.7969207763672	0.0016165673732757568	8	009
154	513.9290771484375	204.41798400878906	9.423494338989258e-5	512.9949951171875	203.18899536132812	0.00018274784088134766	511.41436767578125	200.72360229492188	1.0	507.4876708984375	201.02899169921875	0.002627819776535034	8	009
155	514.0833740234375	204.49908447265625	8.830428123474121e-5	512.8358154296875	203.7708740234375	0.00015935301780700684	511.605224609375	200.95628356933594	1.0	507.2966003417969	201.45144653320312	0.0015064477920532227	8	009
156	514.153564453125	204.5230255126953	0.0001011192798614502	513.3795166015625	202.612060546875	0.0002033710479736328	511.52789306640625	200.40335083007812	1.0	507.86627197265625	200.67721557617188	0.00379025936126709	8	009
157	513.6378784179688	204.30770874023438	7.471442222595215e-5	512.6138916015625	203.05311584472656	0.00014966726303100586	510.96307373046875	200.36842346191406	1.0	506.9838562011719	200.73646545410156	0.002720057964324951	8	009
158	514.4588623046875	204.68707275390625	0.00010603666305541992	513.9178466796875	203.60003662109375	0.00016996264457702637	511.842041015625	200.39913940429688	1.0	507.9332275390625	201.1565704345703	0.0013987421989440918	8	009
159	513.9749755859375	204.14198303222656	9.15229320526123e-5	512.950439453125	202.8792266845703	0.0001818239688873291	511.094482421875	199.8805694580078	1.0	507.63262939453125	200.38653564453125	0.0019823014736175537	8	009
160	514.0647583007812	204.21746826171875	8.463859558105469e-5	513.2333984375	203.11611938476562	0.00015160441398620605	511.22308349609375	200.48648071289062	1.0	507.51678466796875	200.82627868652344	0.002462834119796753	8	009
161	514.5042114257812	204.2759246826172	8.887052536010742e-5	513.449462890625	203.12570190429688	0.00017279386520385742	511.9972229003906	200.6393585205078	1.0	508.044677734375	201.1132049560547	0.0015003681182861328	8	009
162	513.7852172851562	204.00656127929688	9.706616401672363e-5	512.68115234375	202.8793487548828	0.00018858909606933594	511.4800109863281	200.47120666503906	1.0	507.48126220703125	200.6543426513672	0.0013854801654815674	8	009
163	514.0328369140625	204.9659881591797	7.069110870361328e-5	513.1915893554688	203.6769256591797	0.0001361370086669922	511.31549072265625	201.20071411132812	1.0	507.5813293457031	201.5872039794922	0.0024940967559814453	8	009
164	513.9335327148438	204.643310546875	9.635090827941895e-5	512.9013671875	203.53599548339844	0.00018081068992614746	510.9440002441406	200.763916015625	1.0	507.26092529296875	200.8838348388672	0.003428220748901367	8	009
165	514.14892578125	204.22064208984375	7.62939453125e-5	513.0244750976562	203.3852081298828	0.00014892220497131348	511.1822509765625	200.63299560546875	1.0	507.4027099609375	201.13209533691406	0.001281052827835083	8	009
166	513.9264526367188	204.7803192138672	0.0001602470874786377	513.1470947265625	203.44070434570312	0.0003548562526702881	511.72772216796875	200.8044891357422	1.0	507.6303405761719	200.97616577148438	0.003102630376815796	8	009
167	514.0792846679688	204.263916015625	5.9604644775390625e-5	512.8687133789062	203.11297607421875	0.00010836124420166016	511.09161376953125	200.35121154785156	1.0	507.2543640136719	201.15536499023438	0.0016937553882598877	8	009
168	514.26318359375	203.9529266357422	8.121132850646973e-5	513.275146484375	202.9951934814453	0.00014325976371765137	511.4945068359375	199.794677734375	1.0	507.7626037597656	201.0476837158203	0.0010252892971038818	8	009
169	514.1756591796875	204.46766662597656	7.987022399902344e-5	513.1881713867188	202.92990112304688	0.00017568469047546387	511.6077575683594	200.76876831054688	0.9999999403953552	507.9060974121094	200.79139709472656	0.0030049383640289307	8	009
170	514.144287109375	204.20376586914062	9.09566879272461e-5	513.0409545898438	203.01768493652344	0.0001710653305053711	511.5973815917969	200.673095703125	1.0	507.7618408203125	200.98011779785156	0.0018319189548492432	8	009
171	514.2639770507812	204.4697723388672	0.0001030266284942627	513.0142822265625	202.91514587402344	0.0002397596836090088	511.8148498535156	200.24644470214844	0.9999998807907104	507.9479064941406	200.5369415283203	0.004842221736907959	8	009
172	514.2337036132812	204.31727600097656	9.709596633911133e-5	513.0341796875	202.79608154296875	0.0002123117446899414	511.6269836425781	200.41139221191406	1.0	507.7723083496094	200.52894592285156	0.004148691892623901	8	009
173	514.0899047851562	204.5955810546875	7.31348991394043e-5	512.8530883789062	203.17201232910156	0.00016772747039794922	511.4073181152344	200.88189697265625	1.0	507.5667724609375	200.93377685546875	0.004530161619186401	8	009
174	514.177490234375	204.588134765625	6.780028343200684e-5	513.0520629882812	203.3026885986328	0.00013831257820129395	511.5270080566406	200.36361694335938	1.0	507.81561279296875	200.99472045898438	0.0022645294666290283	8	009
175	513.8336791992188	203.8518829345703	6.398558616638184e-5	512.783935546875	202.73265075683594	0.00011974573135375977	510.7231140136719	200.33872985839844	1.0	507.2744445800781	200.6234130859375	0.0022148191928863525	8	009
176	514.3096923828125	204.58360290527344	9.194016456604004e-5	513.46435546875	203.52597045898438	0.00017976760864257812	512.1799926757812	200.81411743164062	1.0	508.2014465332031	201.0948944091797	0.0010628998279571533	8	009
177	514.422119140625	204.4119873046875	9.480118751525879e-5	513.18603515625	202.97857666015625	0.00021648406982421875	511.4135437011719	200.40252685546875	1.0	507.873779296875	200.84527587890625	0.003264695405960083	8	009
178	513.9541625976562	204.54251098632812	0.00012934207916259766	513.0812377929688	203.2938995361328	0.00023698806762695312	511.199951171875	200.72348022460938	0.9999998807907104	507.4577331542969	200.9540557861328	0.002460688352584839	8	009
179	513.8765869140625	204.5242156982422	0.00010722875595092773	512.8330688476562	202.96389770507812	0.00022742152214050293	511.6358337402344	200.2792205810547	0.9999999403953552	507.7022399902344	200.60723876953125	0.003959476947784424	8	009
180	513.6984252929688	204.93934631347656	8.38935375213623e-5	512.7545776367188	203.14556884765625	0.0001869499683380127	511.00665283203125	200.52720642089844	0.9999999403953552	507.4528503417969	200.78125	0.005836218595504761	8	009
181	513.9236450195312	204.6605682373047	7.50422477722168e-5	512.9135131835938	203.33290100097656	0.00015142560005187988	511.110595703125	200.7621307373047	1.0	507.3900451660156	201.14596557617188	0.002166956663131714	8	009
182	514.1890258789062	204.65585327148438	0.0001125335693359375	513.4265747070312	203.66165161132812	0.00018522143363952637	511.5364685058594	200.7544708251953	1.0	507.80126953125	201.2523193359375	0.0017830729484558105	8	009
183	514.1421508789062	204.13299560546875	9.161233901977539e-5	513.0244140625	203.1149444580078	0.00017267465591430664	510.71697998046875	200.42930603027344	1.0	507.34613037109375	200.8800811767578	0.0015455782413482666	8	009
184	514.4282836914062	204.58155822753906	8.296966552734375e-5	513.5830688476562	203.25489807128906	0.00013706088066101074	511.6031799316406	200.6287841796875	1.0	508.0775146484375	201.2454833984375	0.00218084454536438	8	009
185	514.0613403320312	204.34793090820312	0.00010779500007629395	513.29443359375	202.8443145751953	0.00020229816436767578	511.4361877441406	200.53224182128906	0.9999999403953552	507.7240295410156	200.75196838378906	0.0022912025451660156	8	009
186	514.0223388671875	203.940673828125	9.185075759887695e-5	512.9163208007812	203.06884765625	0.00016614794731140137	511.48358154296875	200.35829162597656	1.0	507.5112609863281	200.73985290527344	0.0015124380588531494	8	009
187	514.20654296875	204.32530212402344	8.109211921691895e-5	513.0250854492188	202.6020965576172	0.00018301606178283691	511.60955810546875	199.84449768066406	1.0	508.00628662109375	200.29718017578125	0.003764212131500244	8	009
188	513.8382568359375	205.10430908203125	8.359551429748535e-5	513.026123046875	203.7365264892578	0.00017204880714416504	511.1695861816406	201.23545837402344	1.0	507.4917297363281	201.41256713867188	0.0036497116088867188	8	009
189	513.7357788085938	204.42706298828125	9.289383888244629e-5	512.53076171875	202.79086303710938	0.00020694732666015625	511.215576171875	200.43649291992188	1.0	507.4956359863281	200.6338653564453	0.004398137331008911	8	009
190	513.802001953125	204.09925842285156	8.249282836914062e-5	512.4962158203125	202.84796142578125	0.0001800060272216797	510.63800048828125	200.5155792236328	1.0	507.1792907714844	200.69644165039062	0.0026682913303375244	8	009
191	513.5226440429688	204.09645080566406	6.222724914550781e-5	512.36962890625	203.0298309326172	0.00011444091796875	510.9825744628906	200.38343811035156	1.0	507.1083068847656	200.94924926757812	0.0017763376235961914	8	009
192	514.0436401367188	204.35067749023438	0.000102996826171875	512.8284912109375	202.85256958007812	0.00021782517433166504	511.5035705566406	200.57760620117188	1.0	507.7289733886719	200.68994140625	0.0033150315284729004	8	009
193	514.345703125	204.25643920898438	9.009242057800293e-5	513.4625244140625	202.90231323242188	0.00016811490058898926	511.6175231933594	200.07948303222656	1.0	508.1545715332031	200.59669494628906	0.001975506544113159	8	009
194	514.1471557617188	204.78025817871094	9.483098983764648e-5	513.2008666992188	203.37142944335938	0.0002052783966064453	511.536865234375	200.75460815429688	1.0	507.60870361328125	200.88294982910156	0.003003150224685669	8	009
195	514.0167846679688	204.31459045410156	6.48796558380127e-5	513.0225219726562	203.0184326171875	0.0001284182071685791	511.0773010253906	200.1999969482422	1.0	507.79449462890625	200.76092529296875	0.0020140409469604492	8	009
196	513.940673828125	204.3484344482422	9.828805923461914e-5	513.017578125	203.23472595214844	0.0001856684684753418	511.18218994140625	200.66334533691406	1.0	507.3479309082031	201.13693237304688	0.0013696253299713135	8	009
197	514.205810546875	204.7227783203125	5.2034854888916016e-5	513.150390625	203.59986877441406	0.00011017918586730957	511.7220764160156	200.84344482421875	1.0	507.88946533203125	201.15679931640625	0.0022418200969696045	8	009
198	514.20556640625	203.8468017578125	7.620453834533691e-5	512.909912109375	202.5861053466797	0.0001723766326904297	511.6479797363281	199.87803649902344	1.0	507.9065246582031	200.34454345703125	0.0020652413368225098	8	009
199	514.1718139648438	204.62606811523438	9.816884994506836e-5	513.3058471679688	203.634765625	0.00016614794731140137	511.2575988769531	200.63763427734375	0.9999999403953552	507.47509765625	201.2982177734375	0.0022129714488983154	8	009
200	514.4691772460938	204.98916625976562	0.0001259148120880127	513.5192260742188	203.68658447265625	0.0002300739288330078	511.71905517578125	201.14820861816406	0.9999998807907104	508.0352478027344	201.3713836669922	0.003590196371078491	8	009
201	513.7618408203125	204.0325469970703	8.988380432128906e-5	512.5352783203125	203.1289825439453	0.00014963746070861816	511.3767395019531	200.4517822265625	1.0	507.09271240234375	201.0684814453125	0.0010093450546264648	8	009
202	513.98779296875	204.35935974121094	0.00012046098709106445	513.06494140625	202.99476623535156	0.00026598572731018066	511.38861083984375	200.26229858398438	1.0	507.73504638671875	200.6268310546875	0.0030975639820098877	8	009
203	514.4700317382812	204.81814575195312	8.732080459594727e-5	513.714111328125	203.69911193847656	0.00015488266944885254	511.9838562011719	200.63595581054688	1.0	507.9910888671875	201.28440856933594	0.00347784161567688	8	009
204	514.0874633789062	204.7739715576172	9.59634780883789e-5	513.5073852539062	202.91004943847656	0.00019496679306030273	511.3299560546875	200.35667419433594	1.0	507.8671569824219	200.58517456054688	0.0036009550094604492	8	009
205	513.8876953125	204.84092712402344	7.88569450378418e-5	513.0026245117188	203.7246856689453	0.0001410841941833496	511.38671875	201.23333740234375	1.0	507.3138122558594	201.5638427734375	0.0018844902515411377	8	009
206	513.8854370117188	204.63900756835938	6.86943531036377e-5	512.8551025390625	203.147705078125	0.00014260411262512207	511.3519592285156	200.07545471191406	1.0	507.7689514160156	200.8802032470703	0.0024010837078094482	8	009
207	514.3143920898438	204.23341369628906	0.00011450052261352539	512.983154296875	202.5286407470703	0.0002853870391845703	511.9661560058594	200.03131103515625	1.0	507.95550537109375	200.30320739746094	0.004865974187850952	8	009
208	513.8165893554688	204.92733764648438	6.872415542602539e-5	512.546630859375	203.3690948486328	0.00016501545906066895	511.036376953125	200.9989471435547	1.0	507.4878234863281	201.27490234375	0.004484623670578003	8	009
209	514.3150634765625	203.91165161132812	0.00012817978858947754	513.345703125	202.365966796875	0.00026285648345947266	512.0223388671875	199.7509765625	1.0	508.1492004394531	200.20603942871094	0.002394169569015503	8	009
210	514.1369018554688	204.80735778808594	6.523728370666504e-5	513.1676635742188	203.7040557861328	0.00011754035949707031	511.55267333984375	200.58370971679688	1.0	507.705322265625	201.3920135498047	0.0018943846225738525	8	009
211	513.9888305664062	204.36358642578125	0.00010567903518676758	512.9430541992188	202.80783081054688	0.00026422739028930664	511.5580139160156	200.55181884765625	1.0	507.81170654296875	200.7504425048828	0.0050217509269714355	8	009
212	513.54931640625	201.36744689941406	7.644295692443848e-5	512.7301635742188	202.66746520996094	0.00014591217041015625	511.2701416015625	200.43966674804688	1.0	507.3880615234375	200.6101837158203	0.0039598941802978516	8	009
213	514.0692749023438	204.29855346679688	6.312131881713867e-5	513.1058349609375	203.27830505371094	0.00011643767356872559	511.5443115234375	200.19281005859375	1.0	507.9065856933594	200.98158264160156	0.0016002058982849121	8	009
214	514.0910034179688	203.896728515625	7.420778274536133e-5	512.4320068359375	202.3867950439453	0.00017708539962768555	511.51202392578125	199.8988037109375	1.0	507.71185302734375	200.44004821777344	0.003341853618621826	8	009
215	514.1717529296875	204.74378967285156	8.702278137207031e-5	513.439697265625	203.58798217773438	0.00017127394676208496	511.6204833984375	200.63632202148438	1.0	507.8648986816406	201.44459533691406	0.0025126636028289795	8	009
216	514.3211669921875	204.65313720703125	7.167458534240723e-5	513.3453369140625	203.8072052001953	0.00012299418449401855	511.6612243652344	200.93304443359375	1.0	507.7087707519531	201.39479064941406	0.0013003349304199219	8	009
217	513.9500732421875	204.0433349609375	8.594989776611328e-5	513.0669555664062	202.802001953125	0.0001652538776397705	510.8778076171875	200.45555114746094	1.0	507.489501953125	200.63595581054688	0.002641737461090088	8	009
218	514.2948608398438	204.45733642578125	0.0001176595687866211	513.449462890625	203.3976593017578	0.00019803643226623535	512.0956420898438	200.53343200683594	1.0	507.8455810546875	201.04855346679688	0.001723557710647583	8	009
219	513.9755859375	204.78518676757812	8.162856101989746e-5	513.0078735351562	203.73898315429688	0.00016233325004577637	511.2969665527344	200.97271728515625	1.0	507.6288757324219	201.50582885742188	0.002533167600631714	8	009
220	514.0238037109375	204.15652465820312	9.840726852416992e-5	513.0633544921875	203.09567260742188	0.00018292665481567383	511.4650573730469	200.31256103515625	0.9999999403953552	507.83160400390625	200.86460876464844	0.0018132030963897705	8	009
221	513.8010864257812	204.31202697753906	8.514523506164551e-5	512.6853637695312	202.9373321533203	0.00017267465591430664	510.59381103515625	200.47955322265625	0.9999998807907104	507.2568359375	200.6832275390625	0.0037226080894470215	8	009
222	514.2274780273438	204.47506713867188	8.016824722290039e-5	513.0572509765625	203.04425048828125	0.00018921494483947754	512.02197265625	200.5428466796875	1.0	507.9765319824219	200.82066345214844	0.002034783363342285	8	009
223	514.6150512695312	204.8027801513672	0.00010144710540771484	513.6464233398438	203.47755432128906	0.00021275877952575684	511.7518615722656	200.902587890625	1.0	508.026123046875	201.35386657714844	0.0031809210777282715	8	009
224	513.9678344726562	204.51205444335938	9.715557098388672e-5	513.2825927734375	203.5165252685547	0.00015273690223693848	511.637939453125	201.01052856445312	1.0	507.3949279785156	201.40940856933594	0.0010619163513183594	8	009
225	513.6554565429688	204.14109802246094	6.896257400512695e-5	511.24755859375	206.5051727294922	0.0001398921012878418	510.8872985839844	200.7061004638672	0.9999999403953552	506.9632873535156	200.9231414794922	0.001669079065322876	8	009
226	514.3264770507812	204.60304260253906	0.00012129545211791992	513.5459594726562	203.6929931640625	0.00021666288375854492	511.84954833984375	200.6378631591797	1.0	508.12396240234375	201.2365264892578	0.001819998025894165	8	009
227	514.042724609375	204.346923828125	0.00011473894119262695	513.0186157226562	203.34532165527344	0.00022622942924499512	511.6453857421875	200.05137634277344	1.0	507.8365478515625	200.6385040283203	0.0015555918216705322	8	009
228	514.1442260742188	204.73580932617188	0.00010332465171813965	513.1685791015625	203.28062438964844	0.00019863247871398926	511.46649169921875	201.12344360351562	0.9999998807907104	507.5799560546875	201.10049438476562	0.0033264458179473877	8	009
229	513.8895263671875	204.15386962890625	0.00012105703353881836	513.2833862304688	202.82391357421875	0.00024041533470153809	511.200927734375	200.16090393066406	1.0	507.65277099609375	200.40977478027344	0.001644134521484375	8	009
230	514.0142822265625	204.28562927246094	0.0001144111156463623	513.2245483398438	203.262451171875	0.0001818835735321045	511.3110046386719	200.63674926757812	1.0	507.5118103027344	200.87120056152344	0.0015999376773834229	8	009
231	514.3282470703125	204.084228515625	9.176135063171387e-5	512.9771728515625	202.9794921875	0.00018844008445739746	511.28839111328125	199.98507690429688	1.0	507.80841064453125	200.51773071289062	0.002308756113052368	8	009
232	514.1427001953125	204.51309204101562	0.00010749697685241699	513.1273803710938	203.2563018798828	0.00020012259483337402	511.51007080078125	200.6130828857422	1.0	507.6252746582031	201.0655975341797	0.0016198158264160156	8	009
233	514.451904296875	204.99383544921875	8.055567741394043e-5	513.6563720703125	203.7527313232422	0.00015050172805786133	511.8004455566406	201.1400146484375	1.0	508.00244140625	201.7257080078125	0.0018836259841918945	8	009
234	514.1328125	203.93954467773438	7.012486457824707e-5	512.8134765625	202.77679443359375	0.0001448988914489746	511.4701232910156	200.4916229248047	1.0	507.6015930175781	200.55931091308594	0.0027099251747131348	8	009
235	514.3079833984375	204.81695556640625	7.289648056030273e-5	513.4069213867188	203.70108032226562	0.0001482069492340088	511.90887451171875	200.79998779296875	1.0	508.0024719238281	201.31039428710938	0.0018952488899230957	8	009
236	513.9059448242188	204.4823760986328	0.00010848045349121094	513.1100463867188	203.27157592773438	0.0001913011074066162	511.50860595703125	200.18118286132812	1.0	507.53924560546875	200.6397247314453	0.0022042393684387207	8	009
237	513.7830810546875	204.26463317871094	8.320808410644531e-5	512.92822265625	203.1480255126953	0.0001442432403564453	510.9646301269531	200.47096252441406	1.0	507.3688659667969	200.8931427001953	0.0015885531902313232	8	009
238	514.01025390625	204.3925323486328	7.531046867370605e-5	513.0087280273438	203.3783721923828	0.0001360476016998291	511.318115234375	200.7321319580078	1.0	507.3481140136719	201.25723266601562	0.0013976097106933594	8	009
239	514.0233154296875	204.39137268066406	8.934736251831055e-5	512.9771728515625	203.27520751953125	0.00019109249114990234	511.7472839355469	200.43882751464844	1.0	507.70916748046875	200.9478302001953	0.002108961343765259	8	009
240	514.4090576171875	204.16619873046875	0.0001232922077178955	513.4091186523438	202.7058563232422	0.00029605627059936523	512.1578369140625	200.2593994140625	0.9999999403953552	508.23712158203125	200.22059631347656	0.0029606521129608154	8	009
241	513.9207153320312	204.39840698242188	0.00010606646537780762	512.3355712890625	203.39376831054688	0.00020441412925720215	511.3287658691406	200.84031677246094	1.0	507.4216613769531	201.0529022216797	0.003986656665802002	8	009
242	514.2285766601562	204.68798828125	0.00010836124420166016	513.5716552734375	203.12594604492188	0.00023552775382995605	511.7740478515625	200.19140625	1.0	508.11309814453125	200.71607971191406	0.002356201410293579	8	009
243	513.8738403320312	204.2454376220703	9.59932804107666e-5	513.010009765625	202.9686279296875	0.00017783045768737793	511.4997253417969	200.1453399658203	1.0	507.48565673828125	200.70362854003906	0.0018558204174041748	8	009
244	514.3707275390625	204.4160919189453	0.0001182258129119873	513.343017578125	202.9664306640625	0.0002555251121520996	511.81231689453125	200.5908660888672	1.0	507.7892150878906	200.8542022705078	0.0023964643478393555	8	009
245	514.1011352539062	204.45510864257812	0.00012505054473876953	513.028076171875	203.1630401611328	0.0002625584602355957	511.6602783203125	200.4293670654297	1.0	507.5167541503906	201.1657257080078	0.003434598445892334	8	009
246	513.7396850585938	204.44921875	9.03010368347168e-5	512.714599609375	203.3966827392578	0.0001735091209411621	511.1221008300781	200.8025360107422	1.0	507.1586608886719	201.00267028808594	0.00186958909034729	8	009
247	513.9578247070312	204.37168884277344	7.37309455871582e-5	513.1689453125	203.18626403808594	0.0001310408115386963	511.62542724609375	200.60716247558594	1.0	507.6251525878906	200.94419860839844	0.0018406212329864502	8	009
248	513.810546875	203.81715393066406	7.975101470947266e-5	512.6394653320312	202.75994873046875	0.00013256072998046875	511.2342529296875	200.1572723388672	1.0	507.1395263671875	200.7330780029297	0.0015587210655212402	8	009
249	514.2453002929688	205.1100311279297	8.58306884765625e-5	513.46484375	203.54791259765625	0.00018575787544250488	511.9823303222656	200.73727416992188	1.0	507.9927978515625	201.36158752441406	0.0027323663234710693	8	009
250	514.0391235351562	204.71237182617188	7.164478302001953e-5	513.449462890625	203.65098571777344	0.00013086199760437012	511.78900146484375	200.5371551513672	1.0	507.9205322265625	201.2610626220703	0.001312166452407837	8	009
251	514.1026611328125	204.5974578857422	8.857250213623047e-5	513.0999755859375	203.20547485351562	0.0001749098300933838	511.2860107421875	200.4070587158203	1.0	507.4332580566406	201.09767150878906	0.002631545066833496	8	009
252	514.0723266601562	204.2443389892578	0.00012099742889404297	513.0973510742188	203.4266357421875	0.00020119547843933105	511.536376953125	200.43270874023438	1.0	507.3799743652344	200.91038513183594	0.0011263787746429443	8	009
253	513.9037475585938	204.19894409179688	0.00011175870895385742	513.0221557617188	203.1409912109375	0.00018072128295898438	511.4275817871094	200.44630432128906	1.0	507.4127197265625	200.9637451171875	0.001352936029434204	8	009
254	513.5692138671875	204.6310577392578	0.00011625885963439941	512.55859375	203.29490661621094	0.00023868680000305176	510.93115234375	200.78904724121094	1.0	507.3179626464844	200.92117309570312	0.003282308578491211	8	009
255	513.9802856445312	204.59434509277344	0.00011175870895385742	513.284912109375	203.25686645507812	0.00021344423294067383	511.60797119140625	200.11788940429688	1.0	507.82391357421875	200.6493682861328	0.0024264752864837646	8	009
256	514.500732421875	204.33670043945312	7.537007331848145e-5	513.6901245117188	203.1859588623047	0.00013744831085205078	511.8193054199219	200.67007446289062	1.0	507.9570617675781	200.89376831054688	0.0015331506729125977	8	009
257	514.0344848632812	204.5156707763672	0.00010317564010620117	512.7487182617188	203.16766357421875	0.00023922324180603027	511.23291015625	200.59825134277344	1.0	507.6127014160156	200.8231658935547	0.00328633189201355	8	009
258	514.501220703125	204.65577697753906	0.00011143088340759277	513.4393920898438	203.13894653320312	0.00023746490478515625	512.0066528320312	200.86563110351562	1.0	508.1974182128906	200.94407653808594	0.004424750804901123	8	009
259	514.1025390625	204.3978271484375	9.500980377197266e-5	513.1046752929688	203.0587921142578	0.00018966197967529297	511.7049865722656	200.6898193359375	1.0	507.74688720703125	200.99591064453125	0.00281640887260437	8	009
260	513.923828125	204.49705505371094	8.958578109741211e-5	512.7980346679688	203.086669921875	0.00019463896751403809	510.9746398925781	200.56771850585938	1.0	507.5731506347656	200.9488525390625	0.0047563910484313965	8	009
261	514.3558959960938	205.0140838623047	9.22083854675293e-5	513.114013671875	203.14816284179688	0.0002607405185699463	511.3965759277344	200.8956756591797	0.9999998807907104	507.9347839355469	200.86463928222656	0.013347387313842773	8	009
262	513.7592163085938	201.1610565185547	9.47117805480957e-5	513.0443725585938	202.67832946777344	0.00021761655807495117	511.38116455078125	200.1114959716797	1.0	507.9325866699219	200.35653686523438	0.003016144037246704	8	009
263	514.5247802734375	205.0435791015625	8.869171142578125e-5	513.7450561523438	203.88995361328125	0.00018870830535888672	512.4207153320312	201.11244201660156	1.0	508.2646484375	201.35836791992188	0.0022287070751190186	8	009
264	514.4540405273438	205.01873779296875	7.706880569458008e-5	513.3272705078125	203.52471923828125	0.00018599629402160645	511.4842224121094	200.99302673339844	1.0	508.1392517089844	201.35032653808594	0.003987610340118408	8	009
265	513.8366088867188	204.26455688476562	8.07642936706543e-5	512.62158203125	203.11160278320312	0.00016769766807556152	511.3998718261719	200.612060546875	1.0	507.39794921875	200.93727111816406	0.0020345449447631836	8	009
266	514.5390625	204.82492065429688	0.00010982155799865723	513.2091064453125	203.04644775390625	0.0002891421318054199	511.8342590332031	200.51231384277344	0.9999998807907104	508.4067077636719	200.5245819091797	0.01154223084449768	8	009
267	514.2363891601562	204.53564453125	8.26716423034668e-5	513.4872436523438	202.88943481445312	0.00020372867584228516	511.361083984375	200.56741333007812	1.0	508.07525634765625	200.66314697265625	0.003326505422592163	8	009
268	514.2118530273438	204.67080688476562	7.167458534240723e-5	512.9757690429688	203.1644287109375	0.0001697242259979248	511.3350830078125	200.92617797851562	1.0	507.87744140625	201.1323699951172	0.004453212022781372	8	009
269	514.1452026367188	204.5651397705078	8.296966552734375e-5	512.9310913085938	203.13294982910156	0.00020518898963928223	511.7303161621094	200.27987670898438	1.0	508.03173828125	200.68235778808594	0.0037790536880493164	8	009
270	513.9142456054688	203.91925048828125	9.819865226745605e-5	512.90966796875	202.8568878173828	0.00016772747039794922	511.1862487792969	200.53599548339844	1.0	507.2956237792969	200.80377197265625	0.0013103187084197998	8	009
271	514.1774291992188	204.31004333496094	6.893277168273926e-5	513.3150024414062	203.16954040527344	0.0001347959041595459	511.5321960449219	200.59640502929688	1.0	507.91387939453125	201.08872985839844	0.0010633766651153564	8	009
272	514.17236328125	204.15237426757812	9.456276893615723e-5	512.832763671875	202.83731079101562	0.00022873282432556152	511.3639831542969	200.4143524169922	0.9999999403953552	507.7690734863281	200.46824645996094	0.004718601703643799	8	009
273	513.9746704101562	203.9351806640625	0.0001042783260345459	512.8399047851562	202.6804656982422	0.00021544098854064941	511.32196044921875	200.14950561523438	1.0	507.5354919433594	200.34051513671875	0.002632319927215576	8	009
274	514.2673950195312	204.49716186523438	9.918212890625e-5	513.2804565429688	203.17849731445312	0.0001927018165588379	511.5641174316406	200.67514038085938	1.0	507.9599609375	200.90805053710938	0.003071218729019165	8	009
275	513.9652099609375	204.69650268554688	9.506940841674805e-5	512.9573974609375	203.29957580566406	0.0001977384090423584	511.4133605957031	200.6882781982422	1.0	507.5591125488281	200.98794555664062	0.003443509340286255	8	009
276	514.257568359375	204.62435913085938	8.958578109741211e-5	512.9849853515625	202.8086700439453	0.00022581219673156738	511.4573059082031	200.5752716064453	0.9999998807907104	508.1416015625	200.66192626953125	0.009168893098831177	8	009
277	514.2564697265625	205.32058715820312	0.00011140108108520508	513.3145141601562	203.85162353515625	0.00026476383209228516	511.840576171875	201.21585083007812	1.0	507.95556640625	201.57603454589844	0.004621177911758423	8	009
278	514.2494506835938	204.9414520263672	0.00010403990745544434	513.7832641601562	203.82919311523438	0.00017380714416503906	511.7250671386719	201.02182006835938	1.0	507.76080322265625	201.1641387939453	0.0037909746170043945	8	009
279	514.0643310546875	204.27032470703125	0.00012409687042236328	512.9998779296875	202.62571716308594	0.00027820467948913574	511.1078186035156	200.7042999267578	0.9999998211860657	507.67633056640625	200.504150390625	0.0037648677825927734	8	009
280	514.45654296875	204.57752990722656	7.656216621398926e-5	513.52490234375	203.15045166015625	0.0001506507396697998	511.82940673828125	200.84584045410156	1.0	508.15228271484375	201.3267059326172	0.0025750398635864258	8	009
281	514.468505859375	204.51959228515625	8.735060691833496e-5	513.0534057617188	202.48736572265625	0.00023549795150756836	511.532470703125	200.33151245117188	0.9999998807907104	508.3191833496094	200.2289581298828	0.007062315940856934	8	009
282	514.5205688476562	204.4367218017578	7.18235969543457e-5	513.3290405273438	202.56590270996094	0.00019031763076782227	512.2747192382812	200.0321502685547	1.0	508.658203125	200.5840301513672	0.005880296230316162	8	009
283	514.384033203125	204.2751922607422	0.00011131167411804199	513.3294677734375	202.84317016601562	0.0002466440200805664	511.8332214355469	200.22035217285156	0.9999999403953552	508.2142333984375	200.46804809570312	0.004646718502044678	8	009
284	514.325927734375	204.47076416015625	8.100271224975586e-5	512.8951416015625	202.58895874023438	0.00023192167282104492	511.47955322265625	200.06796264648438	0.9999998807907104	508.1880798339844	200.44479370117188	0.012468576431274414	8	009
285	514.1456909179688	204.89596557617188	8.83340835571289e-5	512.8090209960938	203.70013427734375	0.0001964867115020752	511.1104736328125	201.08001708984375	1.0	507.5300598144531	201.26214599609375	0.0033885836601257324	8	009
286	514.1160888671875	204.28466796875	0.00010439753532409668	513.1665649414062	202.7687225341797	0.000244826078414917	511.5719299316406	200.06378173828125	0.9999998807907104	508.03875732421875	200.04444885253906	0.004411369562149048	8	009
287	514.2805786132812	203.89015197753906	8.502602577209473e-5	513.1392822265625	202.3924102783203	0.000172346830368042	511.4216613769531	199.7509307861328	1.0	508.06591796875	200.1064910888672	0.001830458641052246	8	009
288	514.0006103515625	203.87359619140625	7.680058479309082e-5	512.7576904296875	202.45118713378906	0.00017940998077392578	511.4790954589844	199.72463989257812	1.0	507.7884521484375	200.13925170898438	0.0021888315677642822	8	009
289	514.0091552734375	204.6336669921875	6.22868537902832e-5	512.8051147460938	203.289794921875	0.0001399517059326172	511.15325927734375	200.6880645751953	0.9999998807907104	507.8066711425781	200.82400512695312	0.003219425678253174	8	009
290	514.1631469726562	204.11080932617188	8.26418399810791e-5	513.569580078125	203.14707946777344	0.00014331936836242676	511.6042175292969	200.31837463378906	1.0	507.79949951171875	200.8374786376953	0.001239180564880371	8	009
291	514.7225341796875	204.70086669921875	8.404254913330078e-5	513.6425170898438	203.24024963378906	0.0001971125602722168	512.1090698242188	200.8240509033203	1.0	508.43096923828125	201.06480407714844	0.0025272369384765625	8	009
292	514.1624145507812	204.38417053222656	0.00012502074241638184	513.1195068359375	203.12313842773438	0.0002530813217163086	511.3837890625	200.7111358642578	1.0	507.847900390625	200.79576110839844	0.0038167834281921387	8	009
293	514.1814575195312	204.41329956054688	0.0001353621482849121	513.2529907226562	202.8399200439453	0.0002931058406829834	511.3302307128906	200.0513916015625	1.0	507.99273681640625	200.4937286376953	0.0044754743576049805	8	009
294	514.5075073242188	204.2763671875	8.854269981384277e-5	513.066162109375	202.40638732910156	0.00023168325424194336	512.0070190429688	200.2500457763672	0.9999998807907104	508.2137756347656	200.43869018554688	0.012133181095123291	8	009
295	514.37939453125	204.4141387939453	0.00010457634925842285	513.5357055664062	203.36331176757812	0.00019565224647521973	511.610107421875	200.65213012695312	1.0	508.0264587402344	200.8519744873047	0.0015246272087097168	8	009
296	514.059814453125	204.05514526367188	7.56978988647461e-5	512.8067016601562	202.86883544921875	0.00016683340072631836	511.472412109375	200.0540008544922	1.0	507.9662780761719	200.43690490722656	0.002997666597366333	8	009
297	514.03857421875	204.2403564453125	8.809566497802734e-5	512.8414306640625	202.75254821777344	0.00021073222160339355	511.5656433105469	200.26239013671875	0.9999999403953552	508.00299072265625	200.53857421875	0.003818511962890625	8	009
298	514.3624267578125	204.1239776611328	9.867548942565918e-5	513.3916625976562	202.68251037597656	0.00022038817405700684	511.5172119140625	199.93601989746094	1.0	508.02874755859375	200.45697021484375	0.0028151273727416992	8	009
299	513.92919921875	204.72006225585938	8.431077003479004e-5	511.2386474609375	207.0089569091797	0.00024706125259399414	510.74774169921875	201.3344268798828	0.9999998807907104	507.3211975097656	201.10546875	0.005168318748474121	8	009
300	513.8088989257812	204.25132751464844	8.547306060791016e-5	512.6751708984375	202.8311309814453	0.00018325448036193848	511.0107727050781	200.55108642578125	1.0	507.687255859375	200.6749267578125	0.0037874579429626465	8	009
301	514.0242309570312	204.35653686523438	7.49826431274414e-5	512.8734130859375	202.94235229492188	0.00016611814498901367	511.4194641113281	200.78968811035156	1.0	507.7253112792969	200.94070434570312	0.003323674201965332	8	009
302	513.85107421875	204.7322998046875	0.00012362003326416016	512.8174438476562	203.2815399169922	0.00027617812156677246	511.6080322265625	200.41598510742188	1.0	507.70697021484375	200.9398956298828	0.005705386400222778	8	009
303	514.0468139648438	204.11993408203125	8.293986320495605e-5	513.0861206054688	202.8334197998047	0.0001640021800994873	511.2569274902344	200.21473693847656	1.0	507.77569580078125	200.77206420898438	0.001870959997177124	8	009
304	514.4647827148438	204.55519104003906	9.489059448242188e-5	513.1556396484375	202.7552490234375	0.0002518892288208008	511.4984436035156	200.67507934570312	1.0	508.1697998046875	200.86624145507812	0.0077149271965026855	8	009
305	514.338134765625	204.5149688720703	8.58008861541748e-5	513.1151733398438	202.9552764892578	0.00020325183868408203	511.5382995605469	200.89151000976562	1.0	508.0018005371094	200.78221130371094	0.006208568811416626	8	009
306	514.0201416015625	204.54930114746094	8.612871170043945e-5	512.6544799804688	203.13381958007812	0.00020632147789001465	511.6536560058594	200.8168182373047	0.9999999403953552	507.970458984375	200.82606506347656	0.0035630464553833008	8	009
307	513.9154663085938	204.7940673828125	7.37905502319336e-5	512.716552734375	203.3617401123047	0.0001965165138244629	511.2944030761719	200.80844116210938	0.9999999403953552	507.7135009765625	201.263427734375	0.006830394268035889	8	009
308	514.1976318359375	203.803955078125	6.985664367675781e-5	512.8656005859375	202.640869140625	0.00014442205429077148	511.19317626953125	199.9700469970703	1.0	507.8461608886719	200.45115661621094	0.00189286470413208	8	009
309	514.0672607421875	204.0770721435547	0.00010314583778381348	513.0276489257812	202.60150146484375	0.00020867586135864258	511.1685791015625	199.88992309570312	0.9999999403953552	507.8509826660156	200.2807159423828	0.0028060972690582275	8	009
310	513.7495727539062	204.3582763671875	9.635090827941895e-5	512.8536987304688	203.1993408203125	0.00017279386520385742	511.0782775878906	200.50164794921875	1.0	507.472900390625	200.88014221191406	0.0021295547485351562	8	009
311	514.2391967773438	204.83946228027344	7.197260856628418e-5	513.2208251953125	203.43765258789062	0.00016736984252929688	511.55316162109375	201.0796356201172	1.0	507.92803955078125	201.24383544921875	0.0023378729820251465	8	009
312	514.2941284179688	204.31900024414062	8.314847946166992e-5	513.27978515625	202.90496826171875	0.00017198920249938965	511.71527099609375	200.1621856689453	1.0	508.0098876953125	200.80442810058594	0.002836287021636963	8	009
313	513.981689453125	203.8629608154297	8.651614189147949e-5	512.8251342773438	202.77549743652344	0.0001450181007385254	511.4432067871094	200.6670379638672	1.0	507.48736572265625	200.69775390625	0.00221329927444458	8	009
314	514.3036499023438	205.19117736816406	9.360909461975098e-5	513.3428344726562	204.0833740234375	0.00019913911819458008	511.68646240234375	200.9738006591797	1.0	508.0956115722656	201.7069549560547	0.0031606853008270264	8	009
315	514.009521484375	204.7606658935547	0.00014662742614746094	512.8013305664062	203.35166931152344	0.00034171342849731445	511.6871643066406	200.6448974609375	1.0	507.63507080078125	200.76968383789062	0.005996078252792358	8	009
316	514.0869140625	204.53921508789062	9.66489315032959e-5	513.1068115234375	202.75942993164062	0.00023549795150756836	511.20135498046875	200.10513305664062	1.0	508.0398254394531	200.3652801513672	0.007893234491348267	8	009
317	513.6200561523438	204.43919372558594	8.553266525268555e-5	512.4718017578125	203.13937377929688	0.00017848610877990723	510.7921142578125	200.71865844726562	1.0	507.19769287109375	200.88575744628906	0.002783149480819702	8	009
318	514.1639404296875	204.47097778320312	0.00011086463928222656	513.1587524414062	202.6953125	0.0002402663230895996	511.7396545410156	200.37742614746094	1.0	508.0500183105469	200.50970458984375	0.004935353994369507	8	009
319	513.8523559570312	204.375732421875	6.508827209472656e-5	512.842529296875	202.84437561035156	0.0001348257064819336	511.3099060058594	200.33921813964844	1.0	507.7297058105469	200.5575408935547	0.0035147666931152344	8	009
320	514.2694702148438	204.92181396484375	0.0001214742660522461	513.5228881835938	203.5443878173828	0.0002460479736328125	512.0298461914062	200.97882080078125	1.0	508.0762634277344	201.25347900390625	0.0032567083835601807	8	009
321	514.575927734375	204.75965881347656	9.176135063171387e-5	513.656005859375	203.626708984375	0.00018838047981262207	511.96319580078125	201.0971221923828	1.0	508.1474609375	201.50015258789062	0.0018873512744903564	8	009
322	514.0775756835938	204.1422576904297	6.434321403503418e-5	512.80029296875	202.4171905517578	0.00016099214553833008	511.1219177246094	200.15591430664062	1.0	507.6136474609375	200.25326538085938	0.0066352784633636475	8	009
323	514.2076416015625	205.14321899414062	8.702278137207031e-5	513.1356811523438	203.95335388183594	0.0001844167709350586	511.5295104980469	201.37417602539062	1.0	507.9681396484375	201.63623046875	0.002331942319869995	8	009
324	513.771728515625	204.17715454101562	8.553266525268555e-5	512.5830078125	203.0225372314453	0.00017496943473815918	510.97125244140625	200.43333435058594	1.0	507.48040771484375	200.7851104736328	0.002147972583770752	8	009
325	513.9458618164062	204.61106872558594	8.666515350341797e-5	512.7286376953125	203.01754760742188	0.00018355250358581543	511.3809814453125	200.91651916503906	1.0	507.6953430175781	200.99757385253906	0.006317943334579468	8	009
326	514.1409912109375	204.6501007080078	8.258223533630371e-5	513.054443359375	202.9346923828125	0.0002034604549407959	511.9840087890625	200.3931427001953	0.9999998807907104	508.34295654296875	200.77061462402344	0.004710346460342407	8	009
327	514.261962890625	204.1845245361328	9.754300117492676e-5	513.078125	202.95370483398438	0.0002060234546661377	511.56829833984375	200.368408203125	1.0	508.032470703125	200.57510375976562	0.002537965774536133	8	009
328	513.7713623046875	200.804443359375	0.00012937188148498535	512.8614501953125	202.3314971923828	0.0002569854259490967	511.34906005859375	199.8768310546875	1.0	507.8440856933594	200.187255859375	0.004530489444732666	8	009
329	514.1356811523438	204.7215576171875	0.00010126829147338867	513.1121215820312	203.2145538330078	0.00021716952323913574	511.1593933105469	200.81385803222656	0.9999999403953552	507.8664855957031	200.9288330078125	0.003093123435974121	8	009
330	513.7861328125	201.07325744628906	7.000565528869629e-5	513.2122802734375	202.98974609375	0.0001475512981414795	511.71728515625	200.06808471679688	1.0	508.0802917480469	200.70172119140625	0.0015523731708526611	8	009
331	513.8461303710938	204.41485595703125	8.371472358703613e-5	512.9049072265625	202.776611328125	0.00020584464073181152	510.8179626464844	200.55001831054688	1.0	507.7539978027344	200.51901245117188	0.004879891872406006	8	009
332	513.9793090820312	204.42691040039062	8.827447891235352e-5	512.7675170898438	203.1304473876953	0.00017756223678588867	511.20574951171875	200.4176483154297	1.0	507.59912109375	200.83868408203125	0.003670424222946167	8	009
333	514.104248046875	204.5547637939453	7.677078247070312e-5	513.1173706054688	202.69461059570312	0.00018602609634399414	511.6840515136719	200.1632537841797	1.0	508.0719299316406	200.53353881835938	0.005366683006286621	8	009
334	514.0568237304688	204.2102813720703	9.128451347351074e-5	512.70166015625	202.82672119140625	0.000202178955078125	511.3917541503906	200.2755889892578	1.0	507.8111267089844	200.31285095214844	0.004362612962722778	8	009
335	514.1356201171875	204.54473876953125	8.64565372467041e-5	512.8833618164062	203.2156524658203	0.00020048022270202637	511.3352966308594	200.90835571289062	1.0	507.9533996582031	200.80972290039062	0.0036840438842773438	8	009
336	514.2708740234375	204.70523071289062	8.189678192138672e-5	513.0659790039062	203.11497497558594	0.00018653273582458496	511.35357666015625	200.7173309326172	1.0	507.6077880859375	200.9364776611328	0.009623199701309204	8	009
337	514.1854248046875	204.41970825195312	8.64267349243164e-5	512.70263671875	202.96932983398438	0.00020375847816467285	511.3830871582031	200.79627990722656	1.0	507.73028564453125	200.75064086914062	0.005984097719192505	8	009
338	514.3870239257812	204.33956909179688	9.694695472717285e-5	513.13623046875	202.87994384765625	0.00022941827774047852	511.6531066894531	200.1302490234375	1.0	508.0598449707031	200.73089599609375	0.006369680166244507	8	009
339	514.1654663085938	204.60508728027344	0.00010484457015991211	513.1043090820312	203.15664672851562	0.0002256631851196289	511.7672424316406	200.4421844482422	0.9999999403953552	507.9893798828125	200.918701171875	0.0025224685668945312	8	009
340	513.8988647460938	204.8047332763672	0.00013825297355651855	512.8668823242188	203.365478515625	0.0003063976764678955	511.07330322265625	200.94671630859375	1.0	507.4257507324219	200.9761199951172	0.003726750612258911	8	009
341	514.5205688476562	204.54641723632812	8.875131607055664e-5	513.1967163085938	203.0572967529297	0.00021660327911376953	511.3079833984375	200.32879638671875	1.0	508.0861511230469	200.67164611816406	0.00526919960975647	8	009
342	513.9204711914062	204.0085906982422	9.444355964660645e-5	512.8324584960938	202.7301788330078	0.00020080804824829102	511.2350158691406	200.17320251464844	1.0	507.5057678222656	200.35806274414062	0.002139657735824585	8	009
343	514.068359375	204.4164276123047	9.170174598693848e-5	513.2183837890625	203.22764587402344	0.00017052888870239258	511.4606018066406	200.88291931152344	1.0	507.73876953125	201.0587921142578	0.0019255578517913818	8	009
344	513.6888427734375	204.3258056640625	9.566545486450195e-5	512.596435546875	203.16827392578125	0.00019878149032592773	510.79376220703125	200.151123046875	0.9999999403953552	507.4046936035156	200.66714477539062	0.002685844898223877	8	009
345	514.3018188476562	204.4989471435547	9.694695472717285e-5	513.254638671875	203.04933166503906	0.00021511316299438477	511.73297119140625	200.7388458251953	1.0	507.9052734375	200.8463134765625	0.0035629868507385254	8	009
346	514.0181274414062	204.5980224609375	0.00010368227958679199	513.2021484375	203.24610900878906	0.00021791458129882812	511.2549743652344	200.99481201171875	1.0	507.5770263671875	200.94654846191406	0.0021795928478240967	8	009
347	514.2765502929688	204.3797149658203	9.1552734375e-5	513.3038940429688	202.64108276367188	0.00021770596504211426	511.8077087402344	200.3006134033203	0.9999998807907104	508.35101318359375	200.46356201171875	0.004268735647201538	8	009
348	514.2461547851562	204.6251983642578	0.0001017153263092041	513.0978393554688	202.89991760253906	0.0002606511116027832	511.4092102050781	200.31356811523438	0.9999999403953552	508.0416564941406	200.52955627441406	0.004282563924789429	8	009
349	514.4031982421875	203.91978454589844	9.816884994506836e-5	513.2223510742188	202.5714569091797	0.00020456314086914062	511.15289306640625	200.02066040039062	1.0	507.7922058105469	200.1449737548828	0.002734571695327759	8	009
350	513.8645629882812	204.60409545898438	7.557868957519531e-5	512.6303100585938	202.66299438476562	0.0001856982707977295	510.84027099609375	200.45970153808594	1.0	507.6480407714844	200.51405334472656	0.005833983421325684	8	009
351	514.2578735351562	204.22470092773438	7.045269012451172e-5	512.702392578125	203.032470703125	0.00013577938079833984	511.53125	200.21543884277344	1.0	507.8409118652344	200.7751007080078	0.0035785436630249023	8	009
352	514.2804565429688	204.35946655273438	8.39531421661377e-5	513.1494750976562	203.10316467285156	0.000179290771484375	511.40057373046875	200.2769012451172	1.0	507.707275390625	200.93287658691406	0.0021802186965942383	8	009
353	514.4014282226562	204.2161102294922	0.0001093745231628418	513.19384765625	202.6282958984375	0.00025340914726257324	512.1372680664062	200.1758575439453	0.9999999403953552	508.48468017578125	200.37841796875	0.003336399793624878	8	009
354	514.1255493164062	204.6277618408203	0.00010561943054199219	513.1133422851562	203.37403869628906	0.000210493803024292	511.63116455078125	200.44090270996094	1.0	507.8588562011719	200.7432861328125	0.002937138080596924	8	009
355	513.9497680664062	204.52865600585938	7.978081703186035e-5	512.8010864257812	203.22425842285156	0.00016042590141296387	511.0656433105469	200.9595947265625	1.0	507.5272216796875	201.0171356201172	0.002686411142349243	8	009
356	514.436767578125	204.61651611328125	7.328391075134277e-5	512.8615112304688	202.80914306640625	0.00019299983978271484	511.6910095214844	200.64718627929688	0.9999998807907104	508.0945129394531	200.75634765625	0.010802090167999268	8	009
357	514.1558837890625	204.3243408203125	9.945034980773926e-5	512.81103515625	202.92318725585938	0.0002326667308807373	511.50634765625	200.470458984375	1.0	507.91363525390625	200.44082641601562	0.0027648210525512695	8	009
358	514.2266845703125	204.9332275390625	0.00012484192848205566	513.26611328125	203.7442626953125	0.00025093555450439453	511.9576416015625	200.8986358642578	1.0	507.82623291015625	201.32701110839844	0.0016885101795196533	8	009
359	514.2450561523438	204.48561096191406	8.034706115722656e-5	513.3052368164062	203.15911865234375	0.00017720460891723633	511.5711669921875	200.35446166992188	1.0	507.9888916015625	201.0155487060547	0.002166241407394409	8	009
360	513.9119873046875	203.9387664794922	7.262825965881348e-5	512.5890502929688	202.5547332763672	0.0001545548439025879	511.22711181640625	200.3592529296875	1.0	507.6258850097656	200.42369079589844	0.0022124946117401123	8	009
361	514.4535522460938	204.77574157714844	8.64565372467041e-5	513.3984375	203.48721313476562	0.00018072128295898438	511.7999267578125	200.88978576660156	1.0	508.02020263671875	201.17642211914062	0.0024078190326690674	8	009
362	514.2418212890625	204.0306854248047	8.812546730041504e-5	513.1002807617188	202.4788818359375	0.00019913911819458008	511.27728271484375	200.1998748779297	1.0	507.921142578125	200.3679656982422	0.004864126443862915	8	009
363	487.3947448730469	131.24134826660156	0.04408198595046997	513.50048828125	203.0205841064453	0.00015866756439208984	511.55023193359375	200.38121032714844	1.0	508.13934326171875	200.68417358398438	0.0027842819690704346	8	009
364	514.4594116210938	204.35020446777344	6.943941116333008e-5	513.30517578125	202.87771606445312	0.00015366077423095703	511.57916259765625	200.3543701171875	1.0	508.14019775390625	200.8790740966797	0.0034291446208953857	8	009
365	513.9058227539062	204.64093017578125	6.851553916931152e-5	512.8577270507812	203.2853240966797	0.00015282630920410156	511.0159606933594	200.91433715820312	1.0	507.5314636230469	201.17323303222656	0.002986431121826172	8	009
366	514.0804443359375	204.251708984375	8.162856101989746e-5	513.0994873046875	203.11471557617188	0.00016048550605773926	511.5479736328125	200.58116149902344	1.0	507.56915283203125	200.98202514648438	0.0022771060466766357	8	009
367	514.260986328125	204.30545043945312	9.971857070922852e-5	513.2632446289062	202.681884765625	0.000240325927734375	511.64166259765625	200.21658325195312	1.0	508.0692138671875	200.5011749267578	0.004241824150085449	8	009
368	514.0783081054688	204.31610107421875	8.416175842285156e-5	513.2632446289062	203.13226318359375	0.00015491247177124023	510.9805908203125	200.59039306640625	1.0	507.433349609375	200.81698608398438	0.0015454888343811035	8	009
369	514.2232666015625	204.63002014160156	6.920099258422852e-5	513.0956420898438	203.26632690429688	0.00015088915824890137	511.42572021484375	200.65493774414062	0.9999999403953552	508.0438232421875	200.9530029296875	0.0037176907062530518	8	009
370	487.3893737792969	131.7367706298828	0.0008940994739532471	513.123291015625	202.49508666992188	0.0001455545425415039	511.8363342285156	200.0436248779297	1.0	508.0705871582031	200.23553466796875	0.0016109347343444824	8	009
371	514.1502075195312	203.9472198486328	9.09566879272461e-5	513.2153930664062	202.3209686279297	0.0001946091651916504	511.3895568847656	200.39288330078125	1.0	507.8443908691406	200.19606018066406	0.0034431517124176025	8	009
372	513.7848510742188	204.4141082763672	7.170438766479492e-5	512.6820068359375	203.13174438476562	0.00013682246208190918	511.1553649902344	200.77569580078125	1.0	507.2099609375	201.1903533935547	0.0020409822463989258	8	009
373	514.2056884765625	204.90280151367188	8.26716423034668e-5	513.2957153320312	203.44735717773438	0.00017791986465454102	511.8507080078125	201.0690460205078	1.0	508.03936767578125	201.28509521484375	0.0034852921962738037	8	009
374	513.8854370117188	204.83291625976562	8.514523506164551e-5	512.7762451171875	203.42295837402344	0.00019684433937072754	510.9889831542969	200.7725830078125	1.0	507.4652404785156	201.0804901123047	0.004568517208099365	8	009
375	514.1466064453125	204.53285217285156	0.00010198354721069336	513.270263671875	203.04852294921875	0.00020587444305419922	511.2353210449219	200.84400939941406	1.0	507.7593688964844	200.75460815429688	0.0035248100757598877	8	009
376	514.267822265625	204.53317260742188	9.101629257202148e-5	513.4363403320312	203.3164520263672	0.00016352534294128418	511.66864013671875	200.57728576660156	1.0	507.8591613769531	200.71156311035156	0.0028451085090637207	8	009
377	514.2522583007812	204.5677490234375	6.583333015441895e-5	513.211669921875	203.3432159423828	0.0001506209373474121	511.4237060546875	200.57667541503906	1.0	507.911865234375	201.06109619140625	0.0028148889541625977	8	009
378	513.8137817382812	204.95889282226562	7.227063179016113e-5	512.4066162109375	203.30921936035156	0.0001811385154724121	510.8783264160156	201.26486206054688	0.9999999403953552	507.2665710449219	201.2894287109375	0.008527934551239014	8	009
379	514.3156127929688	205.06875610351562	9.22083854675293e-5	513.2930908203125	203.71820068359375	0.0002072453498840332	511.87652587890625	200.98728942871094	1.0	507.8709411621094	201.449462890625	0.0051899254322052	8	009
380	513.8678588867188	204.31423950195312	7.930397987365723e-5	513.0516357421875	203.3271484375	0.0001353621482849121	511.32330322265625	200.9331817626953	1.0	507.5018615722656	201.06988525390625	0.0011238455772399902	8	009
381	513.8375854492188	204.3042449951172	8.744001388549805e-5	512.7439575195312	202.94186401367188	0.00017914175987243652	511.08575439453125	200.25387573242188	1.0	507.2975769042969	200.73800659179688	0.003549128770828247	8	009
382	513.8746948242188	204.36105346679688	7.507205009460449e-5	512.8008422851562	202.80030822753906	0.00016647577285766602	511.3121643066406	200.3878631591797	1.0	507.57183837890625	200.63851928710938	0.004104524850845337	8	009
383	514.505615234375	204.1006622314453	8.39531421661377e-5	513.068359375	202.6502227783203	0.00020503997802734375	511.8553161621094	200.28695678710938	1.0	508.23486328125	200.56314086914062	0.0033230185508728027	8	009
384	513.8518676757812	204.40713500976562	7.900595664978027e-5	512.716552734375	203.1641082763672	0.00015917420387268066	511.2821044921875	200.7307891845703	1.0	507.6623229980469	200.88185119628906	0.002819359302520752	8	009
385	514.1458129882812	204.73731994628906	9.116530418395996e-5	513.4580078125	202.99742126464844	0.00019624829292297363	511.438720703125	200.3167724609375	1.0	508.2037353515625	200.82546997070312	0.0053861141204833984	8	009
386	488.2969665527344	128.23419189453125	0.006663769483566284	513.2335815429688	202.83157348632812	0.00025260448455810547	511.6882019042969	200.52786254882812	0.9999998807907104	508.1587219238281	200.6400909423828	0.005742967128753662	8	009
387	513.922119140625	204.18759155273438	8.58306884765625e-5	512.9288330078125	203.1455841064453	0.00016000866889953613	511.71417236328125	200.4231414794922	1.0	507.82733154296875	200.7183074951172	0.0017009079456329346	8	009
388	514.2169799804688	204.7020721435547	8.741021156311035e-5	513.1927490234375	203.36447143554688	0.00021195411682128906	511.81549072265625	200.64212036132812	1.0	508.3848876953125	201.00350952148438	0.002540379762649536	8	009
389	514.2880859375	203.8407440185547	9.09566879272461e-5	513.2574462890625	202.6128692626953	0.00019556283950805664	511.4555969238281	200.3539581298828	1.0	507.7807312011719	200.5142822265625	0.0015605688095092773	8	009
390	514.3013305664062	204.65847778320312	7.706880569458008e-5	513.138916015625	202.94320678710938	0.00021308660507202148	511.4387512207031	200.5228271484375	1.0	508.1541442871094	200.82958984375	0.006760209798812866	8	009
391	514.2188110351562	204.84527587890625	5.8531761169433594e-5	513.265869140625	203.48983764648438	0.00013571977615356445	511.8543395996094	200.83535766601562	1.0	507.9011535644531	201.43157958984375	0.0021923184394836426	8	009
392	514.3310546875	204.9435272216797	9.60230827331543e-5	513.3453369140625	203.18524169921875	0.00022453069686889648	511.5626220703125	200.924560546875	1.0	507.884765625	201.0924530029297	0.005359083414077759	8	009
393	514.0494995117188	204.53160095214844	8.01384449005127e-5	513.15966796875	203.53945922851562	0.00015747547149658203	511.11541748046875	200.8638153076172	1.0	507.5539245605469	201.3076629638672	0.001922011375427246	8	009
394	514.0916748046875	204.71177673339844	0.00011420249938964844	513.1319580078125	203.03623962402344	0.0002701878547668457	511.37115478515625	200.8777618408203	1.0	507.6896667480469	200.76597595214844	0.005507290363311768	8	009
395	513.7886962890625	203.648681640625	8.38935375213623e-5	512.8948364257812	202.54107666015625	0.00014442205429077148	511.1192626953125	199.7617950439453	1.0	507.5035705566406	200.33779907226562	0.0016272664070129395	8	009
396	514.3135986328125	204.70709228515625	8.869171142578125e-5	513.3239135742188	203.7053985595703	0.00017601251602172852	511.4484558105469	200.634521484375	1.0	507.83197021484375	201.0193328857422	0.002370983362197876	8	009
397	514.797119140625	204.46463012695312	8.07642936706543e-5	513.7569580078125	203.04249572753906	0.00017401576042175293	511.96441650390625	200.93414306640625	1.0	508.43377685546875	201.11334228515625	0.002637505531311035	8	009
398	514.4029541015625	204.16253662109375	0.0001004636287689209	513.4190063476562	202.56295776367188	0.00022101402282714844	511.49371337890625	199.93609619140625	0.9999999403953552	508.2851257324219	200.49732971191406	0.004958212375640869	8	009
399	514.0789184570312	203.91397094726562	8.347630500793457e-5	512.9903564453125	202.79541015625	0.00014990568161010742	511.0705871582031	200.17929077148438	1.0	507.4053955078125	200.64234924316406	0.002186506986618042	8	009
400	513.9541625976562	203.93446350097656	8.323788642883301e-5	512.8407592773438	202.97842407226562	0.00014632940292358398	511.09429931640625	200.4857940673828	1.0	507.2014465332031	200.745849609375	0.002402395009994507	8	009
401	514.2462158203125	204.54229736328125	8.77082347869873e-5	513.2923583984375	203.243896484375	0.00017637014389038086	511.4417724609375	200.59872436523438	1.0	507.6918640136719	201.10568237304688	0.002590775489807129	8	009
402	514.2228393554688	204.5220947265625	0.00011217594146728516	513.2410278320312	202.94679260253906	0.0002543926239013672	511.9510498046875	200.75830078125	0.9999999403953552	507.94775390625	200.99127197265625	0.0035599470138549805	8	009
403	514.2528076171875	204.49380493164062	8.675456047058105e-5	513.1143798828125	203.24217224121094	0.00019663572311401367	511.3049621582031	200.35533142089844	1.0	507.92022705078125	201.06143188476562	0.0038535594940185547	8	009
404	513.7609252929688	204.31480407714844	6.398558616638184e-5	512.6170654296875	203.32745361328125	0.00012511014938354492	511.2859802246094	201.0892333984375	0.9999999403953552	507.393798828125	201.40029907226562	0.002147883176803589	8	009
405	513.8511962890625	204.51185607910156	7.084012031555176e-5	512.7937622070312	203.480712890625	0.00015103816986083984	511.4966125488281	200.63949584960938	1.0	507.62066650390625	201.00999450683594	0.0024983882904052734	8	009
406	513.76513671875	204.7022705078125	7.11977481842041e-5	512.80126953125	203.1121826171875	0.00016573071479797363	511.2559814453125	200.77183532714844	1.0	507.6771240234375	201.0450439453125	0.005823791027069092	8	009
407	4.392297267913818	483.34033203125	6.586313247680664e-6	4.661536693572998	126.11190795898438	6.794929504394531e-6	648.4833374023438	267.8538513183594	3.7848949432373047e-6	156.19760131835938	7.955804824829102	1.6093254089355469e-6	8	009
408	0.7457938194274902	446.918212890625	1.4126300811767578e-5	2.565011501312256	476.84808349609375	1.6689300537109375e-6	649.2155151367188	275.8410949707031	4.32133674621582e-6	156.46812438964844	7.441066741943359	9.238719940185547e-7	8	009
409	4.937188625335693	482.56658935546875	1.5914440155029297e-5	3.6686367988586426	477.8861999511719	1.5467405319213867e-5	648.8286743164062	268.64776611328125	6.496906280517578e-6	155.97776794433594	7.488334655761719	9.238719940185547e-7	8	009
410	125.96510314941406	116.98423767089844	0.03489312529563904	3.6604647636413574	126.21282196044922	8.761882781982422e-6	534.7538452148438	226.30897521972656	4.857778549194336e-6	156.2954559326172	8.08514404296875	1.3709068298339844e-6	8	009
411	4.833102703094482	482.84613037109375	1.1444091796875e-5	4.614194393157959	125.37109375	3.916025161743164e-5	535.2579956054688	227.0404052734375	8.404254913330078e-6	156.13543701171875	7.542964935302734	7.450580596923828e-7	8	009
412	128.75918579101562	126.58999633789062	0.9124294519424438	127.66397857666016	133.23704528808594	8.094310760498047e-5	649.2670288085938	276.2591552734375	5.066394805908203e-6	121.48066711425781	115.40870666503906	8.493661880493164e-6	8	009
413	4.392278671264648	482.38214111328125	3.635883331298828e-6	4.766671657562256	126.09600067138672	7.3015689849853516e-6	649.6395263671875	283.8743896484375	5.811452865600586e-6	156.48617553710938	7.646151065826416	6.556510925292969e-7	8	009
414	130.0033721923828	126.91770935058594	0.010572224855422974	126.91937255859375	128.67584228515625	0.999727725982666	129.81349182128906	126.51305389404297	4.06801700592041e-5	125.32098388671875	127.78262329101562	0.00014090538024902344	8	009
415	5.081242084503174	482.4183044433594	1.0281801223754883e-5	122.51964569091797	133.28152465820312	5.301833152770996e-5	490.3147888183594	129.37454223632812	9.834766387939453e-7	156.4220428466797	7.519077301025391	8.940696716308594e-7	8	009
416	1.0889651775360107	448.57574462890625	1.4156103134155273e-5	2.9926462173461914	477.4597473144531	4.947185516357422e-6	648.2262573242188	172.7980194091797	4.470348358154297e-6	138.66854858398438	7.600053310394287	1.0728836059570312e-6	8	009
417	487.50799560546875	128.87571716308594	0.0027309060096740723	3.3955466747283936	477.7176208496094	4.380941390991211e-6	487.56622314453125	127.90637969970703	0.012629091739654541	156.82054138183594	7.6960601806640625	9.238719940185547e-7	8	009
418	130.06283569335938	125.6679916381836	2.9087066650390625e-5	3.0297136306762695	477.38995361328125	1.2367963790893555e-5	647.814697265625	173.48448181152344	2.0682811737060547e-5	139.1165771484375	7.132737159729004	8.344650268554688e-7	8	009
419	5.4285478591918945	482.71234130859375	1.1026859283447266e-5	2.7566986083984375	477.328369140625	6.16908073425293e-6	648.8558959960938	173.310791015625	3.546476364135742e-6	138.61209106445312	8.050874710083008	1.1026859283447266e-6	8	009
420	487.4086608886719	131.1396026611328	0.0012083947658538818	3.643470287322998	477.02496337890625	1.0639429092407227e-5	487.0796813964844	130.01780700683594	0.00018742680549621582	139.42208862304688	8.14731216430664	1.1920928955078125e-6	8	009
421	4.784811973571777	482.8787841796875	5.155801773071289e-6	2.190483808517456	478.13909912109375	7.68899917602539e-6	489.6800842285156	125.21558380126953	8.246302604675293e-5	156.5116729736328	6.353914260864258	5.066394805908203e-7	8	009
422	4.671195030212402	481.5001525878906	7.867813110351562e-6	1.496603012084961	476.3089294433594	2.3245811462402344e-6	648.7199096679688	267.8125305175781	2.3037195205688477e-5	172.43212890625	6.4566755294799805	6.854534149169922e-7	8	009
423	5.343688488006592	481.90191650390625	7.063150405883789e-6	2.9319534301757812	477.1272888183594	4.26173210144043e-6	648.9038696289062	179.78834533691406	5.334615707397461e-6	171.9871063232422	6.334964752197266	1.0132789611816406e-6	8	009
424	1.079378366470337	447.02337646484375	2.6226043701171875e-5	134.02305603027344	112.9796371459961	1.0728836059570312e-5	648.6456298828125	31.903671264648438	2.9802322387695312e-6	155.51390075683594	7.351632118225098	7.748603820800781e-7	8	009
425	4.940019130706787	482.4425354003906	2.9295682907104492e-5	2.440160036087036	476.9884948730469	8.493661880493164e-6	487.36920166015625	124.99185943603516	8.07642936706543e-6	139.22877502441406	7.6093926429748535	1.8775463104248047e-6	8	009
426	5.394783973693848	482.35498046875	3.427267074584961e-6	3.0621042251586914	477.120849609375	2.950429916381836e-6	648.744384765625	270.0787048339844	3.3676624298095703e-6	155.5828094482422	6.917471885681152	6.854534149169922e-7	8	009
427	4.829524517059326	482.6654968261719	2.5033950805664062e-6	1.6075749397277832	477.2706298828125	2.8908252716064453e-6	647.929931640625	173.32774353027344	1.1116266250610352e-5	121.97888946533203	7.189083576202393	3.516674041748047e-6	8	009
428	0.9465057849884033	446.6641845703125	6.377696990966797e-6	3.0446372032165527	477.6657409667969	5.751848220825195e-6	649.87109375	281.7756042480469	4.646182060241699e-5	138.6025390625	7.73914909362793	1.1622905731201172e-6	8	009
429	0.7413511276245117	446.2039794921875	1.1265277862548828e-5	2.3817567825317383	477.508544921875	5.036592483520508e-6	649.78759765625	274.7605285644531	1.245737075805664e-5	156.3706817626953	7.131818771362305	1.430511474609375e-6	8	009
430	5.551066875457764	482.4638671875	3.7848949432373047e-6	3.289808750152588	477.4045715332031	3.874301910400391e-6	648.372802734375	269.4284973144531	3.108382225036621e-5	121.79306030273438	6.282618522644043	1.4901161193847656e-6	8	009
431	4.778421878814697	482.0813293457031	9.804964065551758e-6	3.0423004627227783	477.4898986816406	1.5914440155029297e-5	486.3796081542969	131.6669158935547	0.003915011882781982	172.5836639404297	6.6920928955078125	1.2516975402832031e-6	8	009
432	486.70098876953125	130.2657928466797	7.715821266174316e-5	2.195810556411743	477.62744140625	6.198883056640625e-6	485.928466796875	127.95882415771484	0.00032508373260498047	138.6141357421875	7.312445640563965	9.238719940185547e-7	8	009
433	137.2968292236328	116.32857513427734	0.0004107654094696045	134.92446899414062	120.04345703125	0.009889423847198486	133.0273895263672	123.03337097167969	3.6954879760742188e-6	129.0614013671875	123.215576171875	1.7404556274414062e-5	8	009
434	121.51510620117188	136.89047241210938	0.8253601789474487	138.58302307128906	134.5097198486328	0.0006455779075622559	486.75775146484375	130.1820068359375	0.006887108087539673	123.78597259521484	144.38612365722656	4.649162292480469e-6	8	009
435	138.5463104248047	114.95769500732422	0.11207002401351929	135.95632934570312	117.89082336425781	0.967754602432251	649.0491333007812	267.2818298339844	5.1856040954589844e-5	129.15370178222656	123.23764038085938	9.581446647644043e-5	8	009
436	119.89769744873047	133.63563537597656	0.0001239180564880371	135.98721313476562	117.68343353271484	0.39090603590011597	130.8048858642578	125.47818756103516	5.841255187988281e-6	128.29359436035156	123.21617126464844	7.957220077514648e-6	8	009
437	4.193356513977051	482.294677734375	9.238719940185547e-6	1.7704544067382812	477.37567138671875	4.738569259643555e-6	535.1422729492188	226.85069274902344	3.814697265625e-6	156.25811767578125	7.092895984649658	1.1324882507324219e-6	8	009
438	144.84593200683594	116.20228576660156	0.011652141809463501	138.9213104248047	117.11197662353516	0.9999998807907104	140.1499786376953	116.0440902709961	7.763504981994629e-5	130.73342895507812	121.48738861083984	0.00011843442916870117	8	009
439	144.84666442871094	116.9177474975586	0.011392742395401001	140.4957275390625	118.46102905273438	0.9999998211860657	145.1585693359375	117.39612579345703	0.0001067817211151123	140.43173217773438	113.50237274169922	0.00015988945960998535	8	009
440	139.4745635986328	115.59059143066406	0.8545618057250977	138.4030303955078	116.25148010253906	0.9999366998672485	145.47164916992188	115.05973052978516	8.347630500793457e-5	141.23666381835938	112.0943832397461	0.00011450052261352539	8	009
441	144.1510467529297	116.49227142333984	0.020145416259765625	139.60256958007812	117.4371566772461	0.9999445080757141	145.76414489746094	113.60393524169922	3.17990779876709e-5	129.36619567871094	121.92713165283203	3.3974647521972656e-5	8	009
442	144.5272979736328	116.08735656738281	0.03936317563056946	141.33567810058594	116.42777252197266	0.999995768070221	145.67410278320312	113.23566436767578	9.47117805480957e-5	140.66876220703125	112.4976577758789	8.58604907989502e-5	8	009
443	144.44952392578125	117.21532440185547	0.8592063188552856	143.3577117919922	119.28309631347656	0.9999706745147705	146.4385528564453	115.257568359375	0.0002790391445159912	141.2571563720703	113.60067749023438	0.00014284253120422363	8	009
444	144.04298400878906	115.2849349975586	0.0020280778408050537	141.4838409423828	118.12266540527344	1.0	145.92239379882812	114.18208312988281	0.0001951158046722412	139.29483032226562	116.23439025878906	0.00016680359840393066	8	009
445	143.5054473876953	114.8060302734375	0.0007130801677703857	139.8707275390625	116.25930786132812	1.0	145.51617431640625	115.2070083618164	6.625056266784668e-5	130.8743438720703	122.75809478759766	0.00015592575073242188	8	009
446	144.43856811523438	115.43827056884766	0.12305641174316406	140.35955810546875	116.66541290283203	0.9998283982276917	145.54908752441406	113.0184555053711	6.541609764099121e-5	140.28309631347656	116.16519165039062	8.13603401184082e-5	8	009
447	141.9327850341797	114.27757263183594	0.002268850803375244	141.77635192871094	114.9930191040039	0.07356444001197815	148.03656005859375	112.22258758544922	8.732080459594727e-6	143.09268188476562	111.82064819335938	2.086162567138672e-6	8	009
448	119.95172882080078	146.1873321533203	0.13830146193504333	142.37631225585938	122.80455017089844	0.00013914704322814941	487.9283447265625	129.25083923339844	6.181001663208008e-5	120.29624938964844	146.05035400390625	5.364418029785156e-6	8	009
449	122.60665893554688	145.64930725097656	0.0005381405353546143	143.38400268554688	118.87275695800781	0.008991539478302002	647.7460327148438	271.8801574707031	8.13603401184082e-6	121.30934143066406	146.01686096191406	8.791685104370117e-6	8	009
450	121.63765716552734	147.28607177734375	0.001054525375366211	138.4950408935547	120.81546020507812	0.000176161527633667	123.1820068359375	147.16253662109375	2.6226043701171875e-6	122.5805892944336	157.50828552246094	1.7881393432617188e-6	8	009
451	120.8866958618164	144.45628356933594	0.1213330626487732	138.50906372070312	119.17897033691406	0.9927858114242554	146.95974731445312	114.39636993408203	3.835558891296387e-5	126.31767272949219	125.89148712158203	4.410743713378906e-5	8	009
452	120.16908264160156	146.6573486328125	0.9651398658752441	121.01911926269531	148.635009765625	0.00010123848915100098	122.33157348632812	145.94200134277344	9.000301361083984e-6	119.91999816894531	147.28463745117188	6.5267086029052734e-6	8	009
453	4.555130958557129	482.7420959472656	1.424551010131836e-5	2.293153762817383	477.97607421875	8.463859558105469e-6	490.07012939453125	125.91570281982422	8.672475814819336e-6	138.79425048828125	7.450100898742676	9.834766387939453e-7	8	009
454	123.45560455322266	147.01211547851562	0.007602304220199585	138.04873657226562	119.92939758300781	0.13470229506492615	125.10848999023438	146.8937225341797	1.868605613708496e-5	128.2625274658203	125.08968353271484	2.1725893020629883e-5	8	009
455	120.39057159423828	146.72140502929688	0.02753967046737671	137.8667755126953	121.57673645019531	0.00773128867149353	124.2998046875	146.4478759765625	1.4781951904296875e-5	127.30362701416016	126.24861907958984	1.868605613708496e-5	8	009
456	487.2148742675781	131.0694580078125	2.7179718017578125e-5	2.2643256187438965	477.61602783203125	4.798173904418945e-6	486.9599609375	129.29046630859375	0.0002294778823852539	173.17507934570312	6.028820514678955	1.0728836059570312e-6	8	009
457	140.34866333007812	125.4793701171875	0.2651989459991455	128.5341796875	145.9837646484375	0.0015205144882202148	126.61073303222656	147.70132446289062	5.841255187988281e-6	126.08577728271484	157.12008666992188	6.705522537231445e-6	8	009
458	487.3894958496094	128.3756866455078	7.256865501403809e-5	125.38478088378906	147.315673828125	1.659989356994629e-5	488.7687072753906	125.85692596435547	0.0005006194114685059	157.02818298339844	8.420055389404297	9.238719940185547e-7	8	009
459	5.041104793548584	482.25274658203125	1.1414289474487305e-5	133.98553466796875	121.33258056640625	2.4437904357910156e-5	128.1730194091797	142.86453247070312	1.1622905731201172e-6	139.11471557617188	7.634150505065918	1.6391277313232422e-6	8	009
460	137.99095153808594	117.62339782714844	1.6182661056518555e-5	2.95450496673584	477.33074951171875	1.1175870895385742e-5	535.1782836914062	227.13064575195312	4.589557647705078e-6	156.32846069335938	7.63566780090332	9.834766387939453e-7	8	009
461	5.156295299530029	482.12847900390625	1.055002212524414e-5	3.195394992828369	476.9030456542969	1.2248754501342773e-5	649.341796875	267.6266784667969	2.3245811462402344e-6	139.43130493164062	7.9780144691467285	1.519918441772461e-6	8	009
462	136.53182983398438	125.3917007446289	4.309415817260742e-5	128.57736206054688	147.5327606201172	0.0007753968238830566	129.57394409179688	145.28553771972656	1.3887882232666016e-5	127.40684509277344	147.70159912109375	4.4405460357666016e-6	8	009
463	1.892516851425171	446.7519226074219	4.291534423828125e-6	3.868690252304077	126.43058776855469	3.1888484954833984e-6	534.6915893554688	226.75424194335938	1.4692544937133789e-5	155.85377502441406	7.64971923828125	8.344650268554688e-7	8	009
464	135.83644104003906	126.93218994140625	0.08104074001312256	133.4560546875	128.408203125	2.4199485778808594e-5	131.18170166015625	141.22518920898438	2.294778823852539e-6	126.37312316894531	125.39370727539062	1.245737075805664e-5	8	009
465	134.82191467285156	125.23932647705078	8.612871170043945e-6	4.725658893585205	126.79090118408203	2.181529998779297e-5	649.3130493164062	266.05780029296875	5.125999450683594e-6	139.46839904785156	8.386969566345215	1.0132789611816406e-6	8	009
466	4.94064474105835	482.5650939941406	4.470348358154297e-6	2.1148476600646973	477.4127197265625	2.8908252716064453e-6	648.6305541992188	186.7207794189453	2.2351741790771484e-6	156.92877197265625	7.202737808227539	5.662441253662109e-7	8	009
467	4.784446716308594	482.2181396484375	5.364418029785156e-6	3.037233352661133	477.1282958984375	5.453824996948242e-6	648.3597412109375	179.52891540527344	1.8477439880371094e-6	172.77662658691406	6.609688758850098	1.6987323760986328e-6	8	009
468	125.1605224609375	147.33807373046875	0.00018522143363952637	126.14664459228516	146.7359161376953	0.00308835506439209	127.01866912841797	147.25794982910156	1.2487173080444336e-5	126.6533203125	146.5633544921875	0.00013256072998046875	8	009
469	130.0784454345703	133.42835998535156	0.002607107162475586	127.87586975097656	140.4775390625	0.000429004430770874	648.5156860351562	32.27020263671875	8.821487426757812e-6	125.50917053222656	128.12445068359375	9.03010368347168e-6	8	009
470	125.0211181640625	143.25003051757812	2.6941299438476562e-5	128.0023651123047	145.8737030029297	3.3676624298095703e-6	649.9514770507812	283.5685119628906	1.055002212524414e-5	189.68701171875	6.20123291015625	7.450580596923828e-7	8	009
471	126.39910125732422	134.64321899414062	0.010725855827331543	128.17396545410156	143.88185119628906	0.0009211599826812744	487.7172546386719	127.656005859375	0.00016227364540100098	126.33839416503906	145.9438934326172	1.4543533325195312e-5	8	009
472	133.20423889160156	128.37989807128906	0.6397916674613953	131.14453125	143.1959991455078	0.15946656465530396	535.4005126953125	226.47735595703125	4.595518112182617e-5	128.1923065185547	145.87132263183594	2.9802322387695312e-5	8	009
473	4.915846347808838	482.4751892089844	5.364418029785156e-6	128.0717010498047	146.8149871826172	6.0677528381347656e-5	648.7186279296875	171.86712646484375	1.0251998901367188e-5	127.65078735351562	147.92662048339844	3.933906555175781e-6	8	009
474	132.92245483398438	133.68560791015625	0.23431846499443054	129.0634307861328	145.32789611816406	0.9992122650146484	131.5870819091797	143.85922241210938	3.8057565689086914e-5	127.48775482177734	144.6898956298828	0.00021898746490478516	8	009
475	128.365478515625	137.00732421875	0.00020685791969299316	130.0932159423828	146.1589813232422	0.9918018579483032	649.419189453125	266.60443115234375	4.267692565917969e-5	129.61195373535156	146.90090942382812	0.00023251771926879883	8	009
476	127.34056854248047	132.95643615722656	0.0038407742977142334	127.787841796875	144.8832244873047	0.06691718101501465	127.26539611816406	142.97772216796875	1.0728836059570312e-5	126.32925415039062	144.66744995117188	3.737211227416992e-5	8	009
477	131.57151794433594	132.9156951904297	0.831942081451416	130.7304229736328	147.45553588867188	1.0	133.26339721679688	146.36099243164062	9.191036224365234e-5	129.3573455810547	146.95361328125	0.0012069344520568848	8	009
478	128.8290252685547	136.42611694335938	0.21592825651168823	128.06436157226562	145.30197143554688	0.909652054309845	129.8249969482422	143.62075805664062	2.422928810119629e-5	125.71255493164062	146.08705139160156	0.00015801191329956055	8	009
479	4.768184661865234	483.18072509765625	8.732080459594727e-6	128.0684051513672	148.63497924804688	0.06368544697761536	534.1979370117188	226.4414520263672	4.4405460357666016e-6	127.90966796875	149.3527374267578	3.039836883544922e-5	8	009
480	5.266530513763428	482.5527648925781	3.0100345611572266e-6	127.45940399169922	147.5726318359375	1.8715858459472656e-5	487.5014953613281	127.57706451416016	0.00011870265007019043	172.61358642578125	5.707597732543945	6.854534149169922e-7	8	009
481	133.21429443359375	131.37843322753906	0.8904194831848145	131.99130249023438	142.67221069335938	0.883190929889679	134.62673950195312	139.12718200683594	9.575486183166504e-5	129.37623596191406	146.10614013671875	4.443526268005371e-5	8	009
482	4.847022533416748	482.87103271484375	1.2546777725219727e-5	129.48214721679688	147.8843231201172	0.0004824697971343994	648.0048828125	173.48699951171875	3.129243850708008e-6	129.34678649902344	149.8501739501953	7.62939453125e-6	8	009
483	0.6837630271911621	447.4847717285156	6.467103958129883e-6	129.75987243652344	148.57484436035156	0.9995567798614502	132.8352813720703	146.78636169433594	6.794929504394531e-6	128.7572784423828	147.99766540527344	0.0003243088722229004	8	009
484	134.06785583496094	126.90084838867188	0.00011053681373596191	128.81826782226562	144.78042602539062	0.0003477334976196289	648.9146728515625	269.07244873046875	3.606081008911133e-6	128.46995544433594	147.50592041015625	8.046627044677734e-6	8	009
485	129.9001007080078	147.01785278320312	0.022174865007400513	129.7695770263672	147.9684295654297	0.9999903440475464	134.40647888183594	147.03318786621094	0.00015738606452941895	128.19503784179688	146.96116638183594	0.000800788402557373	8	009
486	133.92262268066406	129.71498107910156	0.0004936754703521729	130.6405792236328	145.02651977539062	0.0026409924030303955	649.7554931640625	282.69207763671875	5.513429641723633e-6	129.575927734375	148.89601135253906	1.9371509552001953e-5	8	009
487	133.815185546875	132.85169982910156	4.443526268005371e-5	130.69964599609375	148.24893188476562	0.9999978542327881	132.97962951660156	147.69113159179688	3.820657730102539e-5	129.72171020507812	147.90919494628906	0.0013775229454040527	8	009
488	130.91917419433594	144.29782104492188	0.00013840198516845703	129.62396240234375	146.9799041748047	0.02776166796684265	131.01583862304688	146.63726806640625	2.205371856689453e-6	127.66317749023438	149.05551147460938	1.5556812286376953e-5	8	009
489	133.9158935546875	129.8280487060547	0.0283566415309906	133.0784912109375	150.61343383789062	0.9999998211860657	136.54286193847656	149.65052795410156	3.209710121154785e-5	130.00698852539062	150.19631958007812	0.00012943148612976074	8	009
490	132.93045043945312	132.74508666992188	0.007425665855407715	130.67823791503906	147.81944274902344	0.9972913265228271	488.8720397949219	124.6366195678711	0.0019085109233856201	128.22767639160156	148.12570190429688	2.467632293701172e-5	8	009
491	132.64096069335938	132.9380645751953	0.005162060260772705	130.95375061035156	148.3197479248047	0.9999904036521912	135.1025848388672	147.1039581298828	4.628300666809082e-5	129.95855712890625	147.97027587890625	0.000812917947769165	8	009
492	130.0307159423828	147.20518493652344	0.0009894371032714844	130.73904418945312	148.73165893554688	0.9999999403953552	134.409912109375	148.05714416503906	5.742907524108887e-5	129.94703674316406	147.55738830566406	0.00031885504722595215	8	009
493	133.041748046875	133.56332397460938	0.2095448076725006	132.2535400390625	147.8737030029297	0.9999993443489075	488.47430419921875	127.6510238647461	5.698204040527344e-5	129.14488220214844	147.60235595703125	0.00021445751190185547	8	009
494	130.69863891601562	134.30406188964844	0.36205238103866577	132.14279174804688	146.45396423339844	0.9999967813491821	134.2873077392578	145.0428466796875	8.58306884765625e-5	128.46397399902344	146.23597717285156	0.0005679130554199219	8	009
495	132.24339294433594	131.06849670410156	0.7918887734413147	131.705810546875	145.50131225585938	0.999983549118042	134.37216186523438	144.9340362548828	5.525350570678711e-5	129.29071044921875	146.5985870361328	0.0005213022232055664	8	009
496	130.31613159179688	131.3817596435547	0.00699344277381897	131.55870056152344	147.79061889648438	0.9999998807907104	134.78488159179688	147.756591796875	4.1931867599487305e-5	130.5389862060547	147.31398010253906	0.00024378299713134766	8	009
497	127.28279876708984	135.66307067871094	0.9975752830505371	129.23953247070312	146.3842010498047	0.9995359182357788	129.72030639648438	144.6033477783203	1.811981201171875e-5	126.08585357666016	144.9573516845703	5.3435564041137695e-5	8	009
498	132.7975311279297	129.61927795410156	0.879184365272522	132.38438415527344	142.841552734375	0.8883782029151917	133.57119750976562	137.87928771972656	1.9729137420654297e-5	126.31269073486328	139.38491821289062	4.738569259643555e-6	8	009
499	131.74374389648438	132.43963623046875	0.0621737539768219	129.43812561035156	145.25704956054688	0.9921205043792725	132.2098388671875	144.41436767578125	3.826618194580078e-5	127.83694458007812	145.89181518554688	5.844235420227051e-5	8	009
500	129.1609649658203	138.13504028320312	0.00013270974159240723	130.99642944335938	148.8691864013672	0.9999918937683105	132.2536163330078	147.8345184326172	6.490945816040039e-5	128.34239196777344	148.22283935546875	0.000183790922164917	8	009
501	126.72151947021484	136.37229919433594	0.0004998743534088135	130.42770385742188	146.34622192382812	0.8818118572235107	649.767578125	274.4835510253906	3.141164779663086e-5	126.95172119140625	147.55264282226562	1.5139579772949219e-5	8	009
502	132.728759765625	133.69203186035156	0.6964877843856812	132.685546875	147.09152221679688	1.0	135.65850830078125	145.8721466064453	9.289383888244629e-5	130.49172973632812	146.8224639892578	0.00019189715385437012	8	009
503	130.2371063232422	132.95416259765625	0.7885698676109314	131.71844482421875	144.00662231445312	0.9999668002128601	133.4927978515625	143.0186767578125	9.393692016601562e-5	126.86070251464844	145.6881103515625	5.608797073364258e-5	8	009
504	132.9229278564453	129.974609375	0.004985988140106201	132.42129516601562	148.35101318359375	0.9917784929275513	133.11769104003906	147.22915649414062	2.9921531677246094e-5	128.83872985839844	149.92962646484375	2.917647361755371e-5	8	009
505	128.78201293945312	137.13900756835938	0.006106913089752197	129.43687438964844	147.06800842285156	0.9993672966957092	131.7760772705078	145.99501037597656	2.1398067474365234e-5	127.05413055419922	146.32028198242188	6.160140037536621e-5	8	009
506	128.80035400390625	137.8993682861328	0.24072295427322388	129.97711181640625	146.24053955078125	0.9992940425872803	132.7073516845703	144.86793518066406	9.188055992126465e-5	126.4321060180664	146.6845703125	0.00011876225471496582	8	009
507	126.89019775390625	138.61703491210938	0.1366918683052063	129.69656372070312	146.23321533203125	0.9958432912826538	131.44815063476562	144.4036102294922	4.6253204345703125e-5	125.04048156738281	146.27334594726562	4.330277442932129e-5	8	009
508	127.72296142578125	137.73338317871094	0.0001901686191558838	129.54708862304688	147.86715698242188	0.9996336698532104	131.8929443359375	147.23297119140625	4.500150680541992e-5	126.70549774169922	148.64523315429688	6.207823753356934e-5	8	009
509	125.79248809814453	145.67184448242188	0.5505982637405396	128.47113037109375	147.30160522460938	0.9963606595993042	129.5014190673828	145.4312744140625	7.000565528869629e-5	125.0425033569336	147.06942749023438	8.535385131835938e-5	8	009
510	124.8952865600586	138.00672912597656	0.3797686994075775	129.02915954589844	148.0200653076172	0.9996625185012817	130.31097412109375	145.25343322753906	2.709031105041504e-5	125.73981475830078	146.452880859375	5.772709846496582e-5	8	009
511	123.63545989990234	136.38938903808594	0.00010222196578979492	129.23037719726562	145.97146606445312	0.00019720196723937988	648.3863525390625	171.52178955078125	1.8715858459472656e-5	156.79547119140625	7.408025741577148	8.344650268554688e-7	8	009
512	127.7113037109375	138.70240783691406	0.17770737409591675	130.86337280273438	146.93893432617188	0.9999992251396179	131.80755615234375	145.81883239746094	7.602572441101074e-5	127.43511199951172	146.46849060058594	0.00019657611846923828	8	009
513	129.18707275390625	131.43125915527344	0.11293670535087585	130.14125061035156	147.23794555664062	0.9998356103897095	486.7141418457031	129.8070831298828	0.001179426908493042	126.83554077148438	147.6696014404297	3.376603126525879e-5	8	009
514	122.83779907226562	143.17449951171875	0.01077282428741455	129.02149963378906	147.0086669921875	0.0032569468021392822	489.6940612792969	127.58213806152344	9.626150131225586e-6	156.83082580566406	8.496604919433594	2.2351741790771484e-6	8	009
515	125.89353942871094	144.5430145263672	0.4220728874206543	129.16818237304688	146.4903106689453	0.9325991868972778	130.1253204345703	145.1396026611328	4.190206527709961e-5	125.31306457519531	146.58502197265625	3.30805778503418e-5	8	009
516	129.14334106445312	138.0999298095703	0.12408888339996338	130.17782592773438	147.13787841796875	0.9999960660934448	132.89169311523438	145.55340576171875	9.1552734375e-5	126.2243881225586	146.79556274414062	0.00014394521713256836	8	009
517	126.7515869140625	146.980712890625	0.00045931339263916016	129.82435607910156	147.89822387695312	0.04367879033088684	488.4693298339844	129.65374755859375	2.0503997802734375e-5	125.640869140625	149.59910583496094	2.7120113372802734e-6	8	009
518	129.30491638183594	131.20947265625	0.027566254138946533	131.4118194580078	148.5776824951172	0.9999629259109497	490.2246398925781	125.9264144897461	7.712841033935547e-5	132.46258544921875	158.65298461914062	3.662705421447754e-5	8	009
519	127.40534210205078	145.664306640625	0.0038590729236602783	130.2947540283203	147.92340087890625	0.6385965943336487	130.80804443359375	148.63870239257812	1.6003847122192383e-5	126.51655578613281	150.25912475585938	5.245208740234375e-6	8	009
520	128.33103942871094	144.978515625	0.23610061407089233	129.82510375976562	148.28759765625	0.9998471736907959	132.06411743164062	146.2872314453125	4.3272972106933594e-5	126.56050109863281	147.70957946777344	5.4448843002319336e-5	8	009
521	131.4970245361328	129.6934814453125	0.00019985437393188477	132.33615112304688	147.0552520751953	0.8670246005058289	131.18405151367188	150.7194061279297	8.821487426757812e-6	128.10072326660156	140.08604431152344	8.463859558105469e-6	8	009
522	5.145530700683594	483.09295654296875	2.086162567138672e-5	131.53990173339844	147.62710571289062	0.022602051496505737	649.10009765625	172.73170471191406	6.854534149169922e-6	129.12062072753906	159.71568298339844	1.6093254089355469e-6	8	009
523	133.178466796875	134.89158630371094	0.3712257742881775	132.11607360839844	150.11495971679688	0.9999994039535522	134.2696533203125	148.74705505371094	0.00010338425636291504	130.0313262939453	156.80714416503906	0.00014856457710266113	8	009
524	130.88265991210938	147.8501434326172	4.464387893676758e-5	131.6557159423828	150.79916381835938	1.0	134.42242431640625	149.6584930419922	6.768107414245605e-5	130.23193359375	150.44308471679688	0.00012344121932983398	8	009
525	130.95706176757812	130.24668884277344	0.004734069108963013	131.76678466796875	148.59226989746094	0.9977506399154663	133.027587890625	149.06556701660156	1.1473894119262695e-5	129.32167053222656	149.5561065673828	7.152557373046875e-6	8	009
526	130.58328247070312	147.3705291748047	7.432699203491211e-5	131.17759704589844	150.9965057373047	0.999987781047821	132.68270874023438	150.7098388671875	1.4066696166992188e-5	131.70494079589844	158.35702514648438	3.62396240234375e-5	8	009
527	130.87957763671875	148.04335021972656	0.0016658902168273926	131.93203735351562	151.64605712890625	1.0	486.39544677734375	131.01751708984375	5.048513412475586e-5	130.94451904296875	157.96005249023438	0.00013902783393859863	8	009
528	5.024980068206787	482.6146545410156	1.558661460876465e-5	132.1826934814453	147.4715576171875	0.9509338140487671	133.1292724609375	143.17686462402344	5.27501106262207e-6	128.8763427734375	143.4606475830078	7.957220077514648e-6	8	009
529	130.53933715820312	146.28846740722656	0.01148185133934021	133.9609375	150.17481994628906	0.9999972581863403	134.7755584716797	148.46490478515625	9.134411811828613e-5	138.2154998779297	156.88795471191406	7.387995719909668e-5	8	009
530	130.46168518066406	147.1925811767578	0.00018864870071411133	131.44374084472656	152.13563537597656	0.9995265007019043	133.12454223632812	151.1583709716797	1.7881393432617188e-5	136.37954711914062	157.36058044433594	1.7017126083374023e-5	8	009
531	129.93243408203125	148.17417907714844	0.0009733140468597412	132.79644775390625	151.06053161621094	1.0	135.06118774414062	149.8488311767578	0.00013068318367004395	130.03192138671875	150.81822204589844	0.00017654895782470703	8	009
532	4.671201229095459	482.4482421875	9.98377799987793e-6	131.94790649414062	149.37095642089844	0.9909844398498535	132.64854431152344	149.9471435546875	1.65402889251709e-5	130.3042755126953	150.8987579345703	1.1593103408813477e-5	8	009
533	134.4229278564453	130.94369506835938	0.0010051131248474121	131.09791564941406	149.24049377441406	0.976764440536499	489.1869812011719	127.3549575805664	3.406405448913574e-5	128.59518432617188	143.12252807617188	7.024407386779785e-5	8	009
534	129.0480194091797	147.2058563232422	0.4326544404029846	133.2095184326172	150.49668884277344	0.9999994039535522	134.79710388183594	147.79225158691406	0.00012701749801635742	128.70423889160156	148.89369201660156	0.0001677870750427246	8	009
535	131.15797424316406	144.60707092285156	0.000398784875869751	131.52508544921875	147.4942169189453	0.9997338652610779	133.8918914794922	146.21543884277344	7.152557373046875e-6	125.11771392822266	130.13307189941406	5.066394805908203e-6	8	009
536	134.41905212402344	132.38345336914062	0.0001646876335144043	133.157958984375	145.8701934814453	0.9876115322113037	132.9317626953125	148.3101348876953	1.1235475540161133e-5	129.27708435058594	141.1861572265625	9.715557098388672e-6	8	009
537	130.4689483642578	149.5324249267578	0.00010499358177185059	132.55198669433594	151.56919860839844	1.0	136.94070434570312	149.1977081298828	6.324052810668945e-5	135.57394409179688	154.63368225097656	0.00024646520614624023	8	009
538	132.012451171875	148.68878173828125	6.258487701416016e-6	132.61441040039062	151.24087524414062	0.9988884925842285	489.0025634765625	129.8384552001953	3.4421682357788086e-5	130.3474884033203	152.3102569580078	1.3083219528198242e-5	8	009
539	129.8856201171875	145.68020629882812	0.006638079881668091	132.39163208007812	149.2023162841797	0.9999896287918091	487.83404541015625	127.58444213867188	4.5806169509887695e-5	128.16165161132812	148.731201171875	2.7924776077270508e-5	8	009
540	132.87689208984375	131.61492919921875	2.664327621459961e-5	133.49505615234375	151.3542938232422	0.9999922513961792	136.18304443359375	150.9710235595703	4.5418739318847656e-5	139.18881225585938	156.70260620117188	8.854269981384277e-5	8	009
541	133.86865234375	133.56906127929688	0.005893200635910034	132.448974609375	147.1276092529297	0.9999993443489075	490.7862243652344	126.50297546386719	4.64320182800293e-5	133.81884765625	157.28192138671875	8.872151374816895e-5	8	009
542	135.1190185546875	133.5240020751953	0.23881745338439941	134.58485412597656	149.39430236816406	0.9999992847442627	135.617431640625	149.48855590820312	5.599856376647949e-5	131.96534729003906	150.01783752441406	0.00011911988258361816	8	009
543	130.63050842285156	135.4603271484375	0.015993982553482056	133.39486694335938	149.5338134765625	1.0	134.3607940673828	148.0800323486328	4.57763671875e-5	133.26727294921875	158.2136993408203	0.00015082955360412598	8	009
544	130.4924774169922	146.8507537841797	2.2977590560913086e-5	132.97914123535156	151.0047149658203	0.9999879598617554	134.7797088623047	149.92739868164062	2.828240394592285e-5	130.56375122070312	150.7771759033203	1.946091651916504e-5	8	009
545	128.77793884277344	135.23863220214844	0.00018665194511413574	131.0116729736328	148.156494140625	0.999912679195404	133.64308166503906	148.55555725097656	2.9653310775756836e-5	129.91087341308594	149.37954711914062	2.6792287826538086e-5	8	009
