# Supplementary material for: An automated feeding system for the African killifish reveals the impact of diet on lifespan and allows scalable assessment of associative learning
Source: eLife. 2022 Nov 10;11:e69008. doi: 10.7554/eLife.69008 (PMC9788828; doi:10.7554/eLife.69008)
Supplement: Figure 6—source data 2. [file elife-69008-fig6-data2.zip › Training Trajectories/t6_REC034DLC_resnet50_TrainAllTheThingsJun28shuffle1_1030000.csv]

bodyparts_coords	fishhead_x	fishhead_y	fishhead_likelihood	fishtail_x	fishtail_y	fishtail_likelihood	redlight_x	redlight_y	redlight_likelihood	fooddrop_x	fooddrop_y	fooddrop_likelihood	fishnum	recordingnum
0	402.9195556640625	189.51553344726562	1.0	349.5151672363281	149.29762268066406	0.9999998807907104	401.8371276855469	191.34597778320312	0.00011184811592102051	352.1402282714844	149.1684112548828	0.00017470121383666992	6	034
1	402.7257995605469	191.0185089111328	1.0	354.06097412109375	150.86573791503906	1.0	359.60479736328125	152.19461059570312	8.440017700195312e-5	404.6805725097656	195.45115661621094	7.712841033935547e-5	6	034
2	402.6665954589844	189.98170471191406	1.0	356.1761169433594	150.30633544921875	1.0	359.51495361328125	151.56451416015625	0.00014451146125793457	393.6979675292969	195.3600311279297	7.647275924682617e-5	6	034
3	451.21551513671875	189.9792938232422	0.9999977350234985	353.923583984375	149.2109832763672	0.9999996423721313	409.9505920410156	194.7783660888672	7.751584053039551e-5	404.8875732421875	203.30369567871094	5.075335502624512e-5	6	034
4	450.37005615234375	189.0565948486328	0.9999954700469971	353.9324035644531	149.25343322753906	1.0	408.6268310546875	198.09243774414062	0.00014007091522216797	414.5582580566406	205.12864685058594	0.00032013654708862305	6	034
5	452.67694091796875	189.36444091796875	1.0	349.8819580078125	148.1506805419922	1.0	407.649169921875	196.50721740722656	9.262561798095703e-5	415.2898864746094	205.30532836914062	0.0008828938007354736	6	034
6	450.5810241699219	188.23614501953125	0.9999998807907104	346.9289855957031	148.76751708984375	1.0	410.7894592285156	194.734375	9.936094284057617e-5	351.03106689453125	149.43946838378906	5.221366882324219e-5	6	034
7	404.9777526855469	190.6793975830078	1.0	344.0143127441406	148.9396514892578	1.0	403.28704833984375	193.16798400878906	0.00012615323066711426	394.0477294921875	197.87118530273438	0.00011771917343139648	6	034
8	402.57232666015625	190.82070922851562	1.0	342.712646484375	149.15789794921875	0.9999998807907104	344.99566650390625	147.9763641357422	0.00010564923286437988	405.27032470703125	195.42697143554688	7.426738739013672e-5	6	034
9	402.5356140136719	189.283203125	1.0	349.2162170410156	151.93321228027344	0.9825507402420044	401.97039794921875	190.52418518066406	8.997321128845215e-5	405.6726379394531	194.1663055419922	0.00014668703079223633	6	034
10	403.6235046386719	191.29373168945312	1.0	351.212646484375	152.6663055419922	0.9999674558639526	410.0360107421875	193.16854858398438	8.448958396911621e-5	412.45208740234375	195.89813232421875	7.811188697814941e-5	6	034
11	452.9453430175781	187.37423706054688	1.0	350.8936767578125	152.37171936035156	0.9999992847442627	402.8673095703125	191.9039764404297	0.00010037422180175781	405.395263671875	194.74798583984375	0.00011345744132995605	6	034
12	401.8042907714844	188.8002166748047	1.0	349.4709777832031	152.2056427001953	0.9999935626983643	401.13043212890625	190.5756072998047	0.00011745095252990723	394.2031555175781	180.3693389892578	0.00016096234321594238	6	034
13	402.11328125	190.07711791992188	1.0	350.9841613769531	151.88211059570312	0.9999995231628418	405.5888671875	190.3167724609375	0.0001011192798614502	393.5653991699219	195.4283905029297	9.799003601074219e-5	6	034
14	450.8816833496094	187.58154296875	1.0	351.9360656738281	150.7157440185547	0.9999995827674866	406.3966369628906	193.45640563964844	4.380941390991211e-5	397.5073547363281	195.24253845214844	6.437301635742188e-5	6	034
15	451.5353088378906	187.83514404296875	1.0	349.0476379394531	150.16236877441406	0.9999995231628418	406.6327209472656	190.23768615722656	5.1528215408325195e-5	348.7188720703125	149.07635498046875	4.6759843826293945e-5	6	034
16	401.35040283203125	189.2795867919922	1.0	349.40582275390625	148.63392639160156	1.0	401.3891296386719	190.5135955810547	0.00017079710960388184	404.4819030761719	194.0572967529297	0.00018540024757385254	6	034
17	402.1533203125	189.61729431152344	1.0	346.578857421875	146.03289794921875	1.0	405.6598815917969	190.21405029296875	8.291006088256836e-5	404.544189453125	193.59765625	0.00014916062355041504	6	034
18	452.9529724121094	187.20448303222656	1.0	342.5096435546875	146.12875366210938	1.0	406.1544189453125	190.0658721923828	6.449222564697266e-5	396.23333740234375	195.99069213867188	6.181001663208008e-5	6	034
19	453.1717834472656	186.45822143554688	1.0	341.7087707519531	146.9767608642578	1.0	344.0427551269531	144.76687622070312	0.00015562772750854492	340.1216125488281	146.6927947998047	0.00014722347259521484	6	034
20	454.14471435546875	187.0177001953125	1.0	342.5730895996094	147.64804077148438	1.0	340.590576171875	148.88270568847656	6.86347484588623e-5	339.3443298339844	148.34304809570312	0.00015035271644592285	6	034
21	401.3753967285156	189.0599822998047	1.0	342.8895568847656	149.6844940185547	1.0	400.68524169921875	190.6356964111328	0.00014445185661315918	394.0796203613281	194.46463012695312	0.00010529160499572754	6	034
22	452.76092529296875	187.55548095703125	0.9999997615814209	348.20599365234375	152.8312530517578	0.9999998807907104	409.7465515136719	193.5303955078125	0.00012060999870300293	350.9173278808594	153.73411560058594	5.8770179748535156e-5	6	034
23	452.9912109375	186.8358612060547	1.0	347.86181640625	150.64230346679688	1.0	405.6182861328125	190.0299835205078	0.00010398030281066895	404.9851989746094	194.80726623535156	0.00017577409744262695	6	034
24	402.22003173828125	188.49505615234375	1.0	344.9773254394531	148.10499572753906	1.0	400.9769592285156	190.8983612060547	0.00018712878227233887	394.11248779296875	195.28555297851562	0.0001849532127380371	6	034
25	453.6287536621094	187.8029327392578	1.0	340.76287841796875	148.53997802734375	1.0	544.5275268554688	193.6038818359375	0.9999998807907104	542.3215942382812	192.13616943359375	0.00016680359840393066	6	034
26	404.1088562011719	190.76553344726562	0.9999999403953552	341.0185852050781	149.47177124023438	1.0	544.2810668945312	193.4300994873047	1.0	542.9093017578125	193.34375	0.00040218234062194824	6	034
27	453.247314453125	187.65786743164062	1.0	341.7554931640625	151.80174255371094	0.999999463558197	543.8692016601562	193.28240966796875	1.0	542.575927734375	192.80709838867188	0.0003713071346282959	6	034
28	401.197509765625	188.63052368164062	1.0	345.58203125	152.41954040527344	0.9999998807907104	544.1163330078125	194.0917510986328	1.0	542.704833984375	193.33099365234375	0.00040599703788757324	6	034
29	400.80535888671875	188.6231689453125	1.0	347.6056213378906	152.33619689941406	0.9999998211860657	544.8709106445312	192.5996551513672	1.0	542.740966796875	191.751708984375	0.00037473440170288086	6	034
30	452.1770324707031	187.57359313964844	1.0	346.6719665527344	150.42868041992188	1.0	544.1079711914062	192.40199279785156	1.0	541.5056762695312	190.97250366210938	0.0004661083221435547	6	034
31	456.4164123535156	187.2939910888672	1.0	345.239013671875	149.78750610351562	0.999991774559021	544.3201904296875	193.00506591796875	1.0	543.0270385742188	193.17391967773438	0.00036147236824035645	6	034
32	454.9447021484375	187.9063720703125	1.0	341.6554870605469	148.2602081298828	1.0	544.5702514648438	193.08612060546875	1.0	542.427734375	192.35296630859375	0.0003975331783294678	6	034
33	458.37322998046875	186.0833740234375	0.9999999403953552	337.6657409667969	150.613525390625	1.0	544.0576782226562	193.06597900390625	1.0	542.5256958007812	192.61912536621094	0.00040537118911743164	6	034
34	395.43853759765625	186.1572265625	0.9999960064888	342.3077087402344	148.6282196044922	1.0	543.7625732421875	193.62539672851562	1.0	541.7484130859375	192.6556854248047	0.00038865208625793457	6	034
35	468.0482177734375	179.50323486328125	1.0	341.0045166015625	146.14805603027344	1.0	544.12646484375	192.44754028320312	1.0	340.2911071777344	146.41970825195312	0.0008317232131958008	6	034
36	384.64093017578125	183.66014099121094	1.0	340.90838623046875	147.8695831298828	1.0	543.5640869140625	193.5171356201172	0.9999999403953552	338.82391357421875	148.48236083984375	0.0008568763732910156	6	034
37	482.6186218261719	175.35623168945312	1.0	338.6195373535156	151.7403106689453	0.0011062026023864746	544.553955078125	193.35336303710938	1.0	542.741455078125	192.5026092529297	0.00027310848236083984	6	034
38	486.95574951171875	174.8887481689453	1.0	454.6037902832031	154.6231231689453	0.43739163875579834	544.4242553710938	193.19290161132812	1.0	351.2563781738281	185.283935546875	0.001828908920288086	6	034
39	493.1424255371094	173.18478393554688	1.0	450.6349792480469	154.80224609375	0.0007395148277282715	544.9594116210938	193.45594787597656	1.0	346.7026672363281	184.27655029296875	0.00042882561683654785	6	034
40	498.943603515625	171.66065979003906	1.0	442.75360107421875	155.45364379882812	0.0019621551036834717	544.6117553710938	193.1368865966797	1.0	543.564208984375	192.7533416748047	0.00015106797218322754	6	034
41	507.7557067871094	169.78121948242188	1.0	437.90411376953125	162.89926147460938	8.52048397064209e-5	543.2099609375	195.27584838867188	0.9999886155128479	359.2557067871094	163.48968505859375	6.866455078125e-5	6	034
42	508.7926330566406	169.3988494873047	1.0	437.2547302246094	153.18197631835938	0.32577240467071533	545.05517578125	193.550537109375	1.0	542.6187744140625	191.81996154785156	7.44163990020752e-5	6	034
43	511.3845520019531	168.58187866210938	1.0	435.1703796386719	155.19268798828125	0.002273738384246826	544.9488525390625	192.96298217773438	1.0	548.0753784179688	196.223388671875	7.30752944946289e-5	6	034
44	514.1317138671875	166.1682891845703	1.0	435.3008728027344	161.8026885986328	0.5445986390113831	545.014404296875	193.7894287109375	1.0	429.535888671875	163.9168243408203	7.179379463195801e-5	6	034
45	339.0749816894531	171.2394561767578	1.0	439.8703918457031	164.25082397460938	0.00040403008460998535	544.7396850585938	193.2956085205078	1.0	542.5517578125	192.26846313476562	9.015202522277832e-5	6	034
46	514.9302368164062	168.01266479492188	1.0	444.0916748046875	163.98329162597656	0.02109023928642273	545.079833984375	192.93617248535156	1.0	547.77880859375	195.81524658203125	8.022785186767578e-5	6	034
47	517.5968017578125	169.0198211669922	1.0	436.6182556152344	163.68975830078125	0.9999880194664001	544.7760009765625	193.2371063232422	1.0	542.6094970703125	192.34939575195312	0.00012174248695373535	6	034
48	517.947021484375	170.83401489257812	1.0	442.6775817871094	161.3540802001953	0.9938738346099854	544.3320922851562	193.3281707763672	1.0	541.9423217773438	192.0501708984375	0.00011366605758666992	6	034
49	518.306884765625	170.47705078125	1.0	445.2075500488281	157.38897705078125	0.9928015470504761	544.7550659179688	192.40496826171875	1.0	533.940673828125	185.0390167236328	0.00017309188842773438	6	034
50	325.5087585449219	176.77304077148438	1.0	452.15277099609375	151.66165161132812	0.9998358488082886	544.5181274414062	193.6117401123047	1.0	542.6407470703125	194.0811309814453	0.00014591217041015625	6	034
51	323.6811218261719	177.9838409423828	1.0	450.7942199707031	147.1261444091797	0.9970303177833557	544.7886962890625	192.32676696777344	1.0	542.4239501953125	193.20944213867188	0.0001488029956817627	6	034
52	320.785888671875	178.35848999023438	1.0	450.4727478027344	145.5132598876953	0.9999998807907104	543.6240844726562	193.2149658203125	1.0	525.6013793945312	181.110595703125	0.00014796853065490723	6	034
53	312.8085632324219	184.1131591796875	1.0	454.58648681640625	147.53614807128906	0.999999463558197	545.198974609375	194.28814697265625	1.0	542.5374755859375	192.85377502441406	0.0003223419189453125	6	034
54	308.1578674316406	186.23056030273438	1.0	459.34222412109375	152.4820556640625	0.9999982118606567	544.4779052734375	193.2721405029297	1.0	542.2818603515625	193.70187377929688	0.00014284253120422363	6	034
55	301.7912902832031	186.01010131835938	1.0	461.2902526855469	151.5995330810547	1.0	543.9100952148438	193.47842407226562	1.0	542.6937866210938	192.42929077148438	0.00019994378089904785	6	034
56	296.15740966796875	187.06100463867188	1.0	459.4349670410156	154.70913696289062	0.9999998807907104	544.7045288085938	192.39036560058594	1.0	542.2593994140625	190.50595092773438	0.00024583935737609863	6	034
57	291.8476257324219	187.8602294921875	1.0	461.8850402832031	148.53887939453125	1.0	542.7534790039062	194.056884765625	0.9999998807907104	541.9756469726562	192.1694793701172	0.00019189715385437012	6	034
58	288.9959716796875	187.42440795898438	1.0	459.28009033203125	150.44998168945312	1.0	545.5281372070312	193.02439880371094	1.0	542.7383422851562	191.26600646972656	0.00023993849754333496	6	034
59	282.1140441894531	187.51406860351562	1.0	365.8231201171875	154.1416015625	1.0	543.1249389648438	193.3966522216797	1.0	463.76861572265625	147.6785125732422	0.0005845427513122559	6	034
60	281.28167724609375	185.9225616455078	1.0	465.2760009765625	144.91847229003906	1.0	544.9132690429688	192.63180541992188	1.0	465.82550048828125	144.70223999023438	0.001541048288345337	6	034
61	279.625244140625	186.0814208984375	1.0	463.629150390625	145.12620544433594	1.0	543.643310546875	194.25941467285156	1.0	464.83123779296875	144.8331298828125	0.00047150254249572754	6	034
62	279.0572204589844	186.1585235595703	1.0	364.8101806640625	148.779541015625	1.0	545.5374755859375	193.2913055419922	1.0	464.49371337890625	147.12564086914062	0.0008682310581207275	6	034
63	276.019287109375	185.6086883544922	1.0	365.477783203125	146.3474884033203	1.0	544.7576904296875	195.01536560058594	1.0	465.0119323730469	145.2260284423828	0.0015236735343933105	6	034
64	273.7935791015625	186.4462432861328	1.0	363.9341125488281	146.15162658691406	1.0	544.3161010742188	194.74522399902344	1.0	465.9979248046875	141.04884338378906	0.0006568431854248047	6	034
65	270.4419250488281	184.9959259033203	1.0	464.09600830078125	137.8834228515625	1.0	545.1524658203125	193.49391174316406	1.0	542.8019409179688	193.544189453125	0.00036448240280151367	6	034
66	266.8980712890625	185.20721435546875	1.0	466.9756164550781	135.993896484375	1.0	544.632568359375	194.37533569335938	1.0	542.6033935546875	193.3825225830078	0.00021094083786010742	6	034
67	263.479736328125	183.29190063476562	1.0	471.2747497558594	136.44174194335938	1.0	544.9388427734375	193.24684143066406	1.0	542.4445190429688	193.0382537841797	0.0006192922592163086	6	034
68	255.68374633789062	180.76156616210938	0.9999994039535522	354.6314392089844	148.90414428710938	1.0	544.7255859375	195.43594360351562	1.0	542.461669921875	193.48104858398438	0.00026610493659973145	6	034
69	253.4994354248047	180.40304565429688	1.0	471.78271484375	141.75717163085938	1.0	545.0088500976562	194.52780151367188	1.0	470.23828125	142.42068481445312	0.0005201995372772217	6	034
70	254.94921875	171.90447998046875	1.0	348.1858825683594	153.94241333007812	1.0	544.9588623046875	193.22808837890625	1.0	543.1998901367188	194.38580322265625	0.00030028820037841797	6	034
71	252.60678100585938	160.74008178710938	1.0	478.5256042480469	140.43638610839844	1.0	545.330322265625	193.0730743408203	1.0	481.86517333984375	141.0850067138672	0.00024148821830749512	6	034
72	249.48194885253906	155.54771423339844	1.0	482.1119689941406	142.55711364746094	1.0	545.306640625	193.4792938232422	1.0	503.35174560546875	186.51309204101562	0.0005850791931152344	6	034
73	247.22271728515625	151.32350158691406	1.0	315.5762023925781	184.5803680419922	0.24138209223747253	545.3695678710938	193.59967041015625	1.0	504.0964660644531	178.87646484375	0.004008829593658447	6	034
74	244.76504516601562	148.12306213378906	1.0	314.1154479980469	186.07406616210938	0.9999922513961792	545.08935546875	192.48362731933594	1.0	500.814697265625	180.34628295898438	0.09928202629089355	6	034
75	243.34280395507812	147.25082397460938	1.0	319.30743408203125	182.78565979003906	0.9999841451644897	543.8595581054688	193.2059326171875	1.0	507.1322021484375	180.9335479736328	0.9031109809875488	6	034
76	243.805908203125	146.8192138671875	1.0	304.67279052734375	188.50311279296875	0.9957457780838013	545.1600341796875	191.95431518554688	1.0	504.62371826171875	182.87586975097656	0.8898587226867676	6	034
77	244.45506286621094	146.5201416015625	1.0	328.2669677734375	178.57984924316406	0.9997573494911194	544.6171264648438	192.4510955810547	1.0	505.7460021972656	180.08062744140625	0.7090235948562622	6	034
78	245.69293212890625	145.90982055664062	1.0	307.6552429199219	189.69309997558594	0.9988914728164673	544.7285766601562	192.40798950195312	1.0	502.390380859375	183.35177612304688	0.9644207954406738	6	034
79	246.36314392089844	145.76727294921875	1.0	328.2135009765625	186.41702270507812	0.9996877908706665	544.9248046875	192.5203399658203	1.0	504.32562255859375	181.36097717285156	0.9681371450424194	6	034
80	245.67018127441406	144.7261962890625	1.0	330.6671447753906	185.87803649902344	0.9999794363975525	544.8438110351562	192.07583618164062	1.0	504.8510437011719	181.47018432617188	0.8308035731315613	6	034
81	245.31222534179688	144.5178680419922	1.0	503.4177551269531	180.17645263671875	0.9998398423194885	545.0043334960938	192.41122436523438	1.0	502.9554748535156	181.186279296875	0.7467137575149536	6	034
82	247.3540496826172	142.8439178466797	1.0	308.0177001953125	191.5756378173828	0.9999938011169434	544.65576171875	191.69189453125	1.0	501.87969970703125	181.24192810058594	0.667978048324585	6	034
83	255.48204040527344	138.49932861328125	1.0	322.8044738769531	190.85015869140625	0.9999998211860657	545.296630859375	191.91018676757812	1.0	502.7583312988281	181.5566864013672	0.012483686208724976	6	034
84	263.53857421875	134.5859832763672	1.0	315.20635986328125	184.24754333496094	0.99996018409729	544.7896118164062	192.48089599609375	1.0	512.4832153320312	181.5177001953125	0.8004751801490784	6	034
85	267.51141357421875	130.63633728027344	1.0	296.1365966796875	192.67445373535156	1.0	545.1796875	191.30638122558594	1.0	519.9130859375	189.39627075195312	0.02557271718978882	6	034
86	269.7440185546875	129.17025756835938	1.0	295.90087890625	192.29791259765625	0.9999931454658508	545.3765258789062	193.12078857421875	1.0	543.2401733398438	191.84249877929688	0.0004512369632720947	6	034
87	272.4316101074219	128.51779174804688	1.0	292.6218566894531	195.1082000732422	0.9999997615814209	545.0118408203125	191.85850524902344	1.0	542.385986328125	190.3556365966797	0.0003878176212310791	6	034
88	274.63519287109375	130.3648223876953	1.0	296.5325927734375	197.48397827148438	0.9999877214431763	544.6381225585938	193.78335571289062	1.0	542.5257568359375	193.02304077148438	0.0005047917366027832	6	034
89	279.61749267578125	136.34042358398438	1.0	278.4361267089844	199.14266967773438	1.0	544.671630859375	192.7401885986328	1.0	542.772705078125	191.56654357910156	0.0005853176116943359	6	034
90	292.008056640625	142.3870086669922	0.9999843835830688	270.1754455566406	202.59690856933594	1.0	544.3189697265625	192.15240478515625	1.0	542.176513671875	191.17681884765625	0.0007293522357940674	6	034
91	309.3235168457031	150.65240478515625	0.9999992847442627	260.9026794433594	188.79823303222656	0.8724042177200317	544.5126953125	192.55360412597656	1.0	542.1380004882812	191.15452575683594	0.00041931867599487305	6	034
92	325.6014404296875	155.1056365966797	1.0	259.0514221191406	161.66122436523438	0.9548256397247314	543.4998779296875	192.1851806640625	1.0	541.3284301757812	190.37342834472656	0.0008910000324249268	6	034
93	330.2512512207031	157.54757690429688	0.9999999403953552	257.449951171875	156.99913024902344	0.009906291961669922	544.5962524414062	192.3105010986328	1.0	541.756103515625	190.3559112548828	0.0007013976573944092	6	034
94	335.8714599609375	162.9885711669922	1.0	263.87689208984375	156.73477172851562	1.0	543.8856201171875	191.92156982421875	1.0	541.25634765625	190.12823486328125	0.0007175207138061523	6	034
95	340.1737976074219	168.78851318359375	1.0	270.77239990234375	169.01268005371094	1.0	544.2716064453125	192.01748657226562	1.0	274.0880126953125	171.4708251953125	0.0010700523853302002	6	034
96	350.7738037109375	176.08383178710938	0.2611025869846344	280.4968566894531	175.28680419921875	0.5435707569122314	544.388427734375	193.7154998779297	1.0	542.1240844726562	192.20899963378906	0.0006568431854248047	6	034
97	352.810791015625	179.0218963623047	0.9987480640411377	278.4992980957031	175.49183654785156	0.030627697706222534	544.0399780273438	194.1021270751953	1.0	542.6105346679688	192.95281982421875	0.0009160339832305908	6	034
98	352.2956848144531	179.10797119140625	0.9932485222816467	278.3427429199219	168.35301208496094	0.9736732840538025	544.03125	193.86004638671875	1.0	542.1968994140625	191.82347106933594	0.000628739595413208	6	034
99	346.27154541015625	177.86399841308594	0.9493246674537659	278.15386962890625	165.4019317626953	0.9997903108596802	544.6287231445312	194.25808715820312	1.0	543.0516357421875	192.75930786132812	0.0006120502948760986	6	034
100	349.20758056640625	179.64955139160156	0.9999946355819702	276.2785949707031	163.4026641845703	0.9983193874359131	544.6289672851562	193.37594604492188	1.0	542.8272094726562	192.16799926757812	0.0005176961421966553	6	034
101	341.688720703125	178.92637634277344	0.9999999403953552	289.23748779296875	149.111572265625	0.934876024723053	544.8983764648438	193.4503936767578	1.0	543.388916015625	191.9315948486328	0.0006028711795806885	6	034
102	357.68170166015625	189.13162231445312	0.9999980330467224	361.2243957519531	191.7640838623047	0.0004347264766693115	544.3190307617188	193.01004028320312	1.0	542.2012329101562	191.2993927001953	0.0004705488681793213	6	034
103	367.2663269042969	192.0316162109375	1.0	305.79510498046875	156.54588317871094	1.0	543.8052368164062	195.61436462402344	0.9999999403953552	542.1647338867188	195.83795166015625	0.00027441978454589844	6	034
104	376.9028625488281	193.25396728515625	1.0	304.68206787109375	153.8738555908203	0.9969556927680969	544.840576171875	193.83802795410156	1.0	542.5390625	192.83619689941406	0.00041672587394714355	6	034
105	387.2991027832031	196.5973663330078	1.0	309.3824157714844	166.1476287841797	0.976722240447998	544.7841796875	194.27752685546875	0.9999998807907104	542.7001342773438	193.1631622314453	0.00015619397163391113	6	034
106	388.64080810546875	198.89479064941406	1.0	311.54180908203125	167.39315795898438	0.9999995231628418	543.9805908203125	194.6531219482422	0.9995310306549072	542.3512573242188	192.01329040527344	7.069110870361328e-5	6	034
107	382.51226806640625	199.25404357910156	0.9999998807907104	313.07293701171875	171.44546508789062	0.9999951124191284	545.0192260742188	193.17379760742188	1.0	543.1301879882812	191.9375762939453	0.0002474784851074219	6	034
108	383.18914794921875	199.73731994628906	0.9999967813491821	322.7314453125	179.49746704101562	0.12839120626449585	542.9346923828125	194.5811309814453	0.9999995231628418	385.4371032714844	193.29998779296875	0.00014293193817138672	6	034
109	385.22833251953125	201.1941680908203	0.9999998807907104	373.95892333984375	187.974609375	0.17461004853248596	543.0962524414062	193.63644409179688	0.9999999403953552	543.4684448242188	193.76730346679688	0.0003770589828491211	6	034
110	387.16143798828125	201.59458923339844	0.9999999403953552	326.7091064453125	184.80418395996094	0.4725830852985382	543.4326782226562	193.76284790039062	0.9999998211860657	386.8480224609375	195.55796813964844	0.0004891753196716309	6	034
111	391.9653015136719	205.2183074951172	0.9999644756317139	325.64093017578125	182.72671508789062	0.9999946355819702	543.7632446289062	193.35513305664062	0.9999998807907104	543.9816284179688	192.65281677246094	0.00017026066780090332	6	034
112	390.36407470703125	205.861083984375	0.9999992847442627	326.99822998046875	182.67929077148438	0.9999946355819702	544.2587280273438	193.90966796875	0.9999999403953552	543.1522827148438	192.23927307128906	0.00021222233772277832	6	034
113	386.474365234375	205.09402465820312	1.0	516.7498779296875	182.87330627441406	0.03966119885444641	545.248779296875	193.94781494140625	1.0	515.3773193359375	182.5476531982422	0.00030487775802612305	6	034
114	390.3329772949219	207.57667541503906	1.0	514.9526977539062	181.17730712890625	0.9995588660240173	544.0868530273438	194.0509490966797	0.999986469745636	514.3751831054688	181.40814208984375	0.0032580196857452393	6	034
115	390.6576843261719	211.0502471923828	1.0	515.8153686523438	180.31150817871094	0.999981164932251	545.1964111328125	193.249755859375	1.0	514.3655395507812	179.77243041992188	0.007141411304473877	6	034
116	391.25018310546875	215.1169891357422	1.0	512.9136352539062	180.3611297607422	0.9451051950454712	545.456787109375	192.5695037841797	1.0	513.1460571289062	180.73643493652344	0.09294286370277405	6	034
117	390.9767150878906	220.1162567138672	1.0	515.1012573242188	181.07571411132812	0.009677916765213013	546.2744750976562	191.70233154296875	1.0	514.7136840820312	181.67263793945312	0.07614701986312866	6	034
118	389.1662902832031	223.2845916748047	1.0	328.2117614746094	180.1823272705078	0.4142102003097534	546.3541259765625	192.1392822265625	1.0	511.56939697265625	181.83790588378906	0.09763231873512268	6	034
119	387.9742431640625	225.69485473632812	1.0	329.49755859375	177.59385681152344	0.9686033725738525	546.2763061523438	192.2686309814453	1.0	510.1083984375	180.55111694335938	0.019082307815551758	6	034
120	385.4154968261719	227.94015502929688	1.0	330.3732604980469	173.89480590820312	0.9999991655349731	546.5018920898438	191.3619384765625	1.0	330.90167236328125	172.35763549804688	0.0002461075782775879	6	034
121	384.5054016113281	228.9164276123047	1.0	334.265625	167.0678253173828	0.9577168226242065	544.9183349609375	193.7781524658203	1.0	542.9349975585938	190.68377685546875	0.0002548396587371826	6	034
122	384.27532958984375	229.5813446044922	1.0	333.4759521484375	165.59832763671875	0.0019311308860778809	545.5823364257812	193.40664672851562	1.0	543.621337890625	190.3853759765625	0.00033786892890930176	6	034
123	381.57452392578125	228.37826538085938	1.0	331.6487731933594	163.79998779296875	0.45241427421569824	546.0362548828125	192.74302673339844	1.0	543.3102416992188	190.70794677734375	0.00026804208755493164	6	034
124	381.6341552734375	227.71920776367188	1.0	337.0668029785156	162.60140991210938	0.011986494064331055	546.1488037109375	192.63832092285156	1.0	543.1437377929688	189.742919921875	0.0002734661102294922	6	034
125	361.45172119140625	229.9684295654297	0.9872933626174927	512.4219360351562	166.12924194335938	0.0008259415626525879	545.8614501953125	192.11053466796875	1.0	542.572021484375	191.2647247314453	0.00011280179023742676	6	034
126	401.92193603515625	203.36663818359375	1.0	400.4547119140625	208.10096740722656	0.0010887980461120605	544.7933349609375	192.2245330810547	1.0	514.5567016601562	181.99034118652344	0.0541558563709259	6	034
127	391.23114013671875	211.5742950439453	1.0	391.8081359863281	214.99981689453125	0.00048664212226867676	545.4207763671875	192.68382263183594	1.0	517.9920043945312	189.796630859375	0.00045165419578552246	6	034
128	388.4548645019531	215.7266387939453	1.0	336.1518859863281	184.0821990966797	0.8866544961929321	545.197998046875	192.30441284179688	1.0	519.0789794921875	185.5220489501953	0.02583131194114685	6	034
129	390.8751525878906	218.05531311035156	0.9999996423721313	335.29486083984375	186.10316467285156	0.9999924898147583	544.4193115234375	192.4220428466797	1.0	519.1439819335938	183.79296875	0.006157606840133667	6	034
130	393.1468200683594	222.64508056640625	1.0	331.5531005859375	190.5024871826172	0.9998397827148438	545.4553833007812	192.0417938232422	1.0	330.288818359375	190.1283416748047	0.000668257474899292	6	034
131	397.5447998046875	228.66513061523438	1.0	328.2867736816406	194.07485961914062	0.9993317127227783	545.0995483398438	194.76626586914062	1.0	322.6598815917969	199.40525817871094	0.0009812712669372559	6	034
132	403.3470764160156	232.57992553710938	1.0	312.9461669921875	222.28289794921875	0.9999984502792358	545.4710083007812	192.87628173828125	1.0	542.961669921875	191.4909210205078	0.0002656877040863037	6	034
133	408.8935546875	234.0809326171875	1.0	314.7347106933594	212.9022979736328	1.0	544.8697509765625	192.6786346435547	1.0	541.8333129882812	193.0382080078125	0.0004119873046875	6	034
134	413.0550842285156	234.0267333984375	1.0	323.3685607910156	222.0819854736328	0.9999896883964539	544.9251098632812	193.51953125	1.0	542.672119140625	192.74082946777344	0.00035002827644348145	6	034
135	417.71502685546875	234.28953552246094	1.0	324.430419921875	223.02001953125	0.9994335174560547	544.7238159179688	192.96441650390625	1.0	542.1712036132812	191.69125366210938	0.00027239322662353516	6	034
136	421.7385559082031	233.16989135742188	1.0	326.4755554199219	223.18003845214844	0.9999997615814209	544.4725341796875	193.42449951171875	1.0	541.8358764648438	191.7916259765625	0.0003413259983062744	6	034
137	424.6758728027344	230.4827423095703	1.0	329.6381530761719	227.43527221679688	1.0	544.9450073242188	192.99014282226562	1.0	542.0072631835938	193.20291137695312	0.00021219253540039062	6	034
138	429.9016418457031	225.95338439941406	1.0	334.4557800292969	232.66903686523438	1.0	544.9714965820312	193.73733520507812	1.0	542.1820068359375	194.35635375976562	0.00042635202407836914	6	034
139	434.31390380859375	220.2137451171875	1.0	336.91729736328125	228.63473510742188	0.9171950817108154	544.9580078125	192.5072784423828	1.0	541.95947265625	193.4179229736328	0.00033283233642578125	6	034
140	439.9185791015625	217.26910400390625	1.0	451.2986145019531	218.7435302734375	0.0005201995372772217	544.7633666992188	193.18777465820312	1.0	542.7459716796875	192.08181762695312	0.0005194544792175293	6	034
141	443.2366638183594	216.27711486816406	1.0	356.9297180175781	254.76614379882812	0.0002714991569519043	545.0982055664062	194.5485382080078	1.0	541.8206176757812	194.1843719482422	0.0003333091735839844	6	034
142	446.427490234375	216.75735473632812	1.0	354.39794921875	258.7337341308594	0.999994158744812	545.4441528320312	193.11094665527344	1.0	543.0724487304688	192.06272888183594	0.00026026368141174316	6	034
143	446.59112548828125	216.9857635498047	1.0	354.36529541015625	262.8018798828125	1.0	545.0894775390625	193.33184814453125	1.0	447.4364318847656	222.67649841308594	0.0005359649658203125	6	034
144	448.6092834472656	216.89971923828125	1.0	353.2497863769531	266.5518493652344	1.0	545.4813842773438	192.8954315185547	1.0	351.1970520019531	262.9877014160156	0.0005403459072113037	6	034
145	450.43096923828125	215.84947204589844	1.0	353.3021240234375	273.4271545410156	1.0	545.4739379882812	193.06475830078125	1.0	544.2504272460938	192.95877075195312	0.00046193599700927734	6	034
146	449.6853942871094	215.91639709472656	1.0	355.2216491699219	277.53436279296875	1.0	545.4391479492188	192.7594451904297	1.0	544.2208251953125	192.7067413330078	0.0003482699394226074	6	034
147	449.6997375488281	216.42710876464844	1.0	355.4579162597656	280.6304931640625	1.0	545.9441528320312	195.48931884765625	1.0	350.98052978515625	285.54913330078125	0.00025716423988342285	6	034
148	449.2907409667969	215.8544464111328	1.0	355.6436767578125	282.6922302246094	1.0	545.6659545898438	193.36509704589844	1.0	353.0055847167969	280.0242004394531	0.0002929270267486572	6	034
149	449.5707702636719	216.25497436523438	1.0	356.2726745605469	283.68182373046875	1.0	545.5234985351562	192.95372009277344	1.0	544.6123657226562	192.72750854492188	0.00033220648765563965	6	034
150	449.6439208984375	217.08895874023438	1.0	357.0546569824219	283.3587341308594	1.0	545.18115234375	192.9291534423828	1.0	354.5705871582031	280.72027587890625	0.00037601590156555176	6	034
151	448.971435546875	215.93267822265625	1.0	358.9021301269531	282.0759582519531	1.0	545.951904296875	193.78955078125	1.0	359.4661865234375	283.8467712402344	0.00042450428009033203	6	034
152	450.570556640625	215.66464233398438	1.0	358.6732177734375	280.8258361816406	1.0	545.7184448242188	193.6075439453125	1.0	542.8939819335938	194.23382568359375	0.00024312734603881836	6	034
153	453.2496032714844	214.47816467285156	1.0	357.41790771484375	278.281982421875	1.0	545.4758911132812	193.56600952148438	1.0	544.2119140625	193.54397583007812	0.0003432035446166992	6	034
154	449.5748596191406	215.74652099609375	1.0	356.5483703613281	276.9617004394531	1.0	545.268798828125	194.6605682373047	1.0	543.8401489257812	193.2268524169922	0.00034627318382263184	6	034
155	447.6326599121094	217.0738983154297	1.0	355.6763610839844	272.939208984375	1.0	545.016845703125	193.65892028808594	1.0	544.1480102539062	192.8068084716797	0.00038382411003112793	6	034
156	440.07965087890625	219.8798828125	1.0	362.7865295410156	270.4189453125	1.0	545.0909423828125	192.96768188476562	1.0	543.9830322265625	193.1288299560547	0.0004527568817138672	6	034
157	433.3748474121094	221.8706817626953	0.9984027147293091	362.8168640136719	273.3160705566406	1.0	544.1719970703125	193.15383911132812	1.0	542.7774658203125	194.41482543945312	0.0005695223808288574	6	034
158	438.3769836425781	227.4055938720703	0.003800630569458008	375.25213623046875	269.32159423828125	1.0	545.0317993164062	193.25430297851562	1.0	373.4068908691406	270.6078186035156	0.0010235011577606201	6	034
159	449.1442565917969	230.759521484375	0.9998887777328491	376.1723937988281	263.647705078125	1.0	544.810546875	193.67251586914062	1.0	542.0864868164062	192.84844970703125	0.00016260147094726562	6	034
160	449.2991027832031	231.4390106201172	0.9994480013847351	375.8423156738281	262.82672119140625	1.0	544.6349487304688	192.6891326904297	1.0	542.5070190429688	191.33364868164062	0.0005024373531341553	6	034
161	450.15869140625	230.52584838867188	0.9997977614402771	379.7339782714844	263.9198303222656	1.0	545.4335327148438	193.1686553955078	1.0	543.3922729492188	191.9289093017578	0.00025221705436706543	6	034
162	449.0677795410156	229.35385131835938	0.9962887763977051	379.50750732421875	261.9931640625	1.0	545.1358032226562	193.0709228515625	1.0	542.8583374023438	191.6239471435547	0.00028184056282043457	6	034
163	450.4945983886719	232.61795043945312	0.9569123983383179	382.8824157714844	260.8857421875	1.0	545.2255249023438	193.4266357421875	1.0	542.84228515625	191.78758239746094	0.0002416074275970459	6	034
164	450.1957092285156	233.6519317626953	0.962887167930603	384.6380920410156	258.4241638183594	1.0	545.1514892578125	193.939697265625	1.0	542.9371337890625	192.9141387939453	0.0002129077911376953	6	034
165	453.7254638671875	234.88478088378906	0.9958767890930176	382.19012451171875	255.9373779296875	0.8983707427978516	544.830810546875	193.0172576904297	1.0	542.1921997070312	191.55758666992188	0.00034812092781066895	6	034
166	448.64105224609375	237.3003692626953	0.9999986290931702	374.6033630371094	227.63926696777344	0.9918311238288879	545.0879516601562	193.24513244628906	1.0	542.6863403320312	191.76885986328125	0.0006230771541595459	6	034
167	441.72760009765625	241.55062866210938	1.0	380.1708679199219	234.09698486328125	0.47714394330978394	544.4176635742188	192.8521270751953	1.0	542.0975952148438	190.8700714111328	0.0004157721996307373	6	034
168	437.55072021484375	244.66908264160156	1.0	387.381591796875	249.60745239257812	1.0	545.074462890625	192.2127685546875	1.0	543.00439453125	191.39376831054688	0.0004349350929260254	6	034
169	442.4154968261719	250.25413513183594	1.0	389.87945556640625	224.15711975097656	0.9699674248695374	543.58251953125	190.3970947265625	1.0	540.9600830078125	190.79165649414062	0.0004974901676177979	6	034
170	442.50738525390625	253.76031494140625	1.0	547.0946655273438	195.54129028320312	0.00039762258529663086	544.8290405273438	192.6814727783203	1.0	543.992919921875	193.24009704589844	0.0007871687412261963	6	034
171	443.9613342285156	256.5730285644531	1.0	390.2226867675781	224.02618408203125	0.008612722158432007	545.2529296875	193.45687866210938	1.0	544.1268920898438	193.45794677734375	0.0008586347103118896	6	034
172	444.038330078125	256.7905578613281	1.0	392.08453369140625	216.07058715820312	0.3750002086162567	545.064697265625	193.93194580078125	1.0	543.7074584960938	193.01217651367188	0.0006569325923919678	6	034
173	445.7430419921875	257.3518371582031	1.0	391.4439392089844	211.51780700683594	0.09329137206077576	545.205078125	192.79156494140625	1.0	542.6790771484375	191.5980224609375	0.00031247735023498535	6	034
174	444.8560485839844	256.73834228515625	0.9984373450279236	475.651123046875	231.14401245117188	0.0012787282466888428	545.240234375	192.4359588623047	1.0	543.9581298828125	191.62193298339844	0.0003889799118041992	6	034
175	446.316162109375	258.6526794433594	1.0	544.800537109375	193.9229278564453	7.781386375427246e-5	545.324951171875	192.9881591796875	1.0	542.5987548828125	190.9718475341797	0.00020241737365722656	6	034
176	447.0150146484375	258.5030517578125	1.0	541.2578125	196.46607971191406	0.00013589859008789062	545.009765625	193.30001831054688	1.0	542.5489501953125	191.84812927246094	0.0002836883068084717	6	034
177	446.51165771484375	257.72003173828125	1.0	547.4712524414062	195.13980102539062	0.00023028254508972168	545.053466796875	192.91598510742188	1.0	543.6353149414062	192.32164001464844	0.0003382265567779541	6	034
178	446.1132507324219	257.85455322265625	1.0	441.6993713378906	258.12353515625	8.574128150939941e-5	547.0046997070312	193.66024780273438	0.9998024702072144	436.8207702636719	244.59376525878906	4.1961669921875e-5	6	034
179	446.7598876953125	259.0255432128906	1.0	546.78662109375	194.68820190429688	0.0003782808780670166	544.8456420898438	192.79808044433594	1.0	543.2191772460938	191.9067840576172	0.0003600120544433594	6	034
180	443.7828369140625	259.6081848144531	0.9885104894638062	546.697265625	194.8370819091797	0.00023922324180603027	543.884765625	192.2229766845703	1.0	543.597900390625	192.08212280273438	0.0003676414489746094	6	034
181	416.3495788574219	272.1209411621094	1.0	541.5835571289062	196.82284545898438	0.0002797544002532959	543.1494750976562	195.576416015625	1.0	540.3120727539062	195.41143798828125	0.00018259882926940918	6	034
182	408.2157287597656	275.024169921875	1.0	543.9920043945312	195.8590850830078	0.00055655837059021	544.3717041015625	193.20108032226562	1.0	543.04833984375	192.81930541992188	0.0012798309326171875	6	034
183	399.95245361328125	279.6120910644531	1.0	439.345458984375	229.1978302001953	1.0	544.6785278320312	193.09317016601562	1.0	543.9595336914062	193.59567260742188	0.0005959868431091309	6	034
184	394.8912658691406	282.66815185546875	1.0	439.3453063964844	238.68846130371094	0.4442877471446991	544.509033203125	192.6684112548828	1.0	543.4118041992188	192.40567016601562	0.0006074607372283936	6	034
185	392.0659484863281	286.04241943359375	1.0	546.1234130859375	195.96421813964844	0.0002554655075073242	544.1417846679688	193.0467987060547	1.0	542.7998046875	193.23919677734375	0.0008195936679840088	6	034
186	389.0572204589844	275.3381652832031	0.999997615814209	385.01422119140625	286.82403564453125	0.0011674165725708008	544.654541015625	192.04019165039062	1.0	542.0767211914062	190.64077758789062	0.000526130199432373	6	034
187	374.8264465332031	257.6273498535156	1.0	411.19140625	224.6843719482422	0.9998039603233337	543.7714233398438	193.3193359375	0.9999999403953552	541.3675537109375	193.8343963623047	0.0005859136581420898	6	034
188	370.0018615722656	250.50193786621094	1.0	434.8476867675781	276.6482849121094	0.22766435146331787	544.249755859375	192.58157348632812	1.0	542.1498413085938	191.74127197265625	0.0006955862045288086	6	034
189	365.0588073730469	245.45016479492188	1.0	434.3999328613281	279.44696044921875	0.9994570016860962	544.8598022460938	192.80126953125	1.0	542.3699340820312	191.94398498535156	0.00048038363456726074	6	034
190	359.2791442871094	241.9073028564453	1.0	431.50640869140625	272.57427978515625	0.996171236038208	544.5760498046875	192.44761657714844	1.0	542.0924682617188	191.95252990722656	0.0007895529270172119	6	034
191	359.6125183105469	240.0458984375	1.0	400.0951232910156	275.3960876464844	0.9998703002929688	543.4075317382812	193.80511474609375	1.0	541.1176147460938	194.3660430908203	0.00037667155265808105	6	034
192	352.9615478515625	241.16943359375	1.0	418.9747314453125	259.67584228515625	1.0	544.4595947265625	193.18997192382812	1.0	542.6536865234375	193.45924377441406	0.0004910826683044434	6	034
193	332.7276306152344	272.083740234375	1.0	420.0444641113281	263.9707946777344	0.03259098529815674	544.6400756835938	192.27740478515625	1.0	542.0347290039062	191.05020141601562	0.000594019889831543	6	034
194	322.21319580078125	303.3743896484375	1.0	388.6247253417969	204.35397338867188	0.9999997615814209	544.1981201171875	191.94143676757812	1.0	541.7445678710938	191.0099639892578	0.0007916688919067383	6	034
195	324.3931579589844	308.2328796386719	1.0	383.0964660644531	190.69712829589844	1.0	543.998291015625	193.5349884033203	1.0	542.2744750976562	192.01193237304688	0.0006339550018310547	6	034
196	330.30059814453125	296.7584533691406	1.0	386.1000061035156	191.5655975341797	1.0	544.2508544921875	192.31521606445312	1.0	541.8401489257812	191.51251220703125	0.0006860792636871338	6	034
197	352.361083984375	242.83572387695312	0.9973031282424927	324.49212646484375	286.8968200683594	0.11171954870223999	544.7879638671875	193.87725830078125	1.0	543.3575439453125	194.5189208984375	0.0006694793701171875	6	034
198	345.8339538574219	233.267578125	0.9999998807907104	381.733642578125	296.0612487792969	0.9999996423721313	544.57568359375	192.87135314941406	1.0	542.6870727539062	192.3839569091797	0.000776141881942749	6	034
199	343.5697326660156	225.66390991210938	1.0	395.33172607421875	302.62615966796875	1.0	545.0579833984375	193.08230590820312	1.0	542.29736328125	191.79214477539062	0.00041738152503967285	6	034
200	341.9197998046875	221.91847229003906	1.0	398.9681701660156	300.74114990234375	1.0	544.9130859375	192.62705993652344	1.0	542.50634765625	191.51206970214844	0.0005143582820892334	6	034
201	342.11834716796875	217.45729064941406	1.0	382.20709228515625	295.0060119628906	1.0	544.6162719726562	193.7390899658203	1.0	387.0107116699219	297.7458801269531	0.0006420910358428955	6	034
202	352.54278564453125	190.61825561523438	0.824150562286377	372.5467224121094	277.5946960449219	1.0	544.4682006835938	192.56639099121094	1.0	542.76513671875	193.4184112548828	0.0008722841739654541	6	034
203	357.6819152832031	161.04432678222656	0.9999997615814209	345.47808837890625	289.7776794433594	1.0	545.4891967773438	193.74838256835938	1.0	544.0646362304688	194.564453125	0.001865476369857788	6	034
204	366.7666320800781	137.12147521972656	1.0	351.0727844238281	270.5816955566406	1.0	544.1163330078125	192.19708251953125	1.0	542.6050415039062	193.44183349609375	0.0005834102630615234	6	034
205	373.97674560546875	109.1275863647461	1.0	346.158935546875	272.94049072265625	0.951711893081665	544.8959350585938	193.01058959960938	1.0	542.7735595703125	191.40267944335938	0.00032457709312438965	6	034
206	368.1241149902344	75.95976257324219	0.9998549222946167	354.974853515625	223.78860473632812	1.0	544.67333984375	192.46066284179688	1.0	542.2435913085938	190.6471710205078	0.00040221214294433594	6	034
207	354.0643615722656	57.01059341430664	0.9999994039535522	360.4075012207031	223.4473876953125	0.9930922389030457	544.9781494140625	192.599853515625	1.0	542.458984375	191.11550903320312	0.0003132820129394531	6	034
208	341.89794921875	45.58579635620117	1.0	384.39910888671875	189.2631072998047	0.5476462841033936	544.5327758789062	192.65460205078125	1.0	541.8540649414062	191.0767059326172	0.00031492114067077637	6	034
209	334.931640625	37.446014404296875	1.0	403.57958984375	182.6681671142578	1.0	540.96826171875	194.5825653076172	0.9999998807907104	401.2514953613281	188.4178009033203	0.0063173770904541016	6	034
210	308.0931091308594	102.656005859375	1.0	310.2845764160156	105.151123046875	0.0002620816230773926	543.7635498046875	194.0145263671875	1.0	541.6289672851562	192.54934692382812	0.001119077205657959	6	034
211	293.7257995605469	128.34255981445312	1.0	401.25537109375	72.25543212890625	0.981871485710144	544.8156127929688	192.95399475097656	1.0	542.7802734375	192.2419891357422	0.0008537769317626953	6	034
212	278.44561767578125	146.28550720214844	1.0	393.1213684082031	48.346343994140625	0.999872088432312	544.7451171875	191.78256225585938	1.0	543.4697875976562	192.05331420898438	0.0005781948566436768	6	034
213	266.2704162597656	161.9359588623047	1.0	399.51885986328125	37.07554244995117	1.0	544.8524169921875	192.33209228515625	1.0	542.22265625	190.9547119140625	0.000635683536529541	6	034
214	252.58993530273438	177.24989318847656	1.0	382.0906982421875	56.413116455078125	1.0	544.2078857421875	193.4905548095703	1.0	541.1524047851562	192.0753631591797	0.0003344714641571045	6	034
215	225.00096130371094	214.10174560546875	1.0	368.5937805175781	76.12244415283203	0.9995919466018677	544.0330810546875	194.0369415283203	1.0	542.7916259765625	193.56600952148438	0.00047847628593444824	6	034
216	199.41624450683594	242.63720703125	1.0	341.23419189453125	115.61772155761719	1.0	545.4652709960938	194.60923767089844	1.0	543.3451538085938	192.7578887939453	0.0007219612598419189	6	034
217	172.71507263183594	277.4283142089844	1.0	312.0010986328125	145.2025909423828	0.4476051330566406	545.2389526367188	192.81716918945312	1.0	542.9808959960938	191.6778564453125	0.0005700588226318359	6	034
218	150.33901977539062	300.8251953125	1.0	293.311279296875	171.61595153808594	1.0	545.4381103515625	194.19754028320312	1.0	544.0813598632812	195.04400634765625	0.0006425082683563232	6	034
219	131.1502685546875	309.1883850097656	1.0	266.09368896484375	198.69606018066406	0.9999998807907104	544.5660400390625	192.20327758789062	1.0	541.9384765625	190.29039001464844	0.00037026405334472656	6	034
220	92.94992065429688	306.00323486328125	0.07509824633598328	233.96998596191406	235.87673950195312	1.0	544.306396484375	192.93881225585938	1.0	542.5197143554688	194.15194702148438	0.000957190990447998	6	034
221	67.85210418701172	308.6130676269531	1.0	224.09298706054688	272.0463562011719	1.0	544.6574096679688	192.6667938232422	1.0	542.2880249023438	191.763427734375	0.0006455481052398682	6	034
222	61.11383056640625	306.6310119628906	1.0	214.87879943847656	288.79461669921875	1.0	544.8128662109375	192.5181884765625	1.0	542.135009765625	191.06820678710938	0.0004655122756958008	6	034
223	56.586246490478516	301.3816223144531	1.0	204.761474609375	294.4913330078125	1.0	544.7650146484375	191.94161987304688	1.0	542.9196166992188	192.65480041503906	0.0005771815776824951	6	034
224	104.07960510253906	318.02056884765625	0.9999997615814209	181.6614990234375	273.986083984375	0.9999939799308777	544.59716796875	193.3909912109375	1.0	542.2354125976562	192.25265502929688	0.0006146728992462158	6	034
225	102.20056915283203	324.8835144042969	0.9999999403953552	109.81221008300781	328.24285888671875	0.018710732460021973	544.402587890625	192.61497497558594	1.0	543.2162475585938	192.9345245361328	0.0006344318389892578	6	034
226	99.40365600585938	201.18673706054688	1.0	99.51136779785156	336.7712097167969	0.9998174905776978	543.8934326171875	192.70701599121094	1.0	541.796630859375	191.77305603027344	0.0008966028690338135	6	034
227	111.30132293701172	183.68060302734375	1.0	82.75147247314453	336.67730712890625	1.0	544.7091674804688	193.36122131347656	1.0	542.3953857421875	191.29092407226562	0.0005267560482025146	6	034
228	125.58758544921875	171.9529266357422	1.0	80.02533721923828	324.53814697265625	1.0	544.2151489257812	194.4010467529297	1.0	80.25537109375	332.12255859375	0.0005677640438079834	6	034
229	137.15182495117188	163.94639587402344	1.0	83.36286926269531	307.294189453125	1.0	543.48193359375	194.8682403564453	0.9999978542327881	82.15837860107422	315.2008056640625	0.0006281435489654541	6	034
230	146.43898010253906	159.62742614746094	1.0	83.9566650390625	297.7969970703125	1.0	544.2337036132812	191.958984375	1.0	83.91060638427734	299.6689758300781	0.0010214745998382568	6	034
231	154.06704711914062	153.53053283691406	1.0	88.45354461669922	289.0778503417969	1.0	544.7933349609375	192.17974853515625	1.0	542.2616577148438	191.018310546875	0.0005493760108947754	6	034
232	160.44900512695312	153.11474609375	1.0	91.3015365600586	283.4920349121094	1.0	544.2255859375	192.31292724609375	1.0	542.2970581054688	191.39166259765625	0.0013036131858825684	6	034
233	170.56744384765625	153.426513671875	1.0	100.36305236816406	276.7099304199219	1.0	545.075927734375	194.44029235839844	1.0	543.3992919921875	193.17559814453125	0.0013000965118408203	6	034
234	197.3797607421875	149.93841552734375	1.0	123.48260498046875	265.4519348144531	1.0	544.5031127929688	193.57423400878906	1.0	126.63624572753906	268.5263671875	0.0030672550201416016	6	034
235	220.012451171875	149.38583374023438	1.0	114.56980895996094	255.99241638183594	1.0	544.6076049804688	191.98184204101562	1.0	541.8009033203125	190.374755859375	0.0008151233196258545	6	034
236	241.43199157714844	146.4024658203125	1.0	126.7699203491211	256.4780578613281	1.0	544.0419311523438	193.17662048339844	1.0	542.7544555664062	194.14529418945312	0.002096325159072876	6	034
237	258.5635681152344	143.24075317382812	1.0	140.24560546875	244.95913696289062	1.0	543.9988403320312	193.11727905273438	1.0	542.1010131835938	191.7340850830078	0.0007294714450836182	6	034
238	274.1732482910156	140.22520446777344	1.0	141.1396026611328	239.7753448486328	1.0	543.4191284179688	193.51715087890625	1.0	141.23268127441406	252.67990112304688	0.0011438429355621338	6	034
239	289.4588623046875	137.62838745117188	1.0	152.2816619873047	240.18414306640625	0.03320872783660889	544.466796875	192.7369842529297	1.0	542.2759399414062	191.844482421875	0.0006838738918304443	6	034
240	312.4261474609375	133.5753936767578	1.0	184.6506805419922	233.39486694335938	0.9999826550483704	545.1168212890625	194.20574951171875	1.0	542.4210815429688	193.7715606689453	0.00048094987869262695	6	034
241	329.9679870605469	129.12118530273438	1.0	191.53189086914062	231.31207275390625	1.0	544.116943359375	193.06385803222656	1.0	541.87109375	191.92684936523438	0.0005693137645721436	6	034
242	344.4772644042969	125.41307830810547	1.0	203.55490112304688	233.3245391845703	1.0	544.4187622070312	194.6176300048828	1.0	542.1661376953125	192.68336486816406	0.0004953742027282715	6	034
243	355.7914733886719	129.17657470703125	1.0	224.14285278320312	238.6707000732422	0.9999339580535889	546.0022583007812	193.72218322753906	1.0	543.591064453125	193.921875	0.0006183087825775146	6	034
244	381.0120544433594	131.85415649414062	1.0	246.60260009765625	226.08029174804688	1.0	545.8185424804688	193.36578369140625	1.0	543.5625610351562	193.75328063964844	0.0006734132766723633	6	034
245	399.94683837890625	126.08786010742188	1.0	257.2766418457031	215.90164184570312	0.9999990463256836	545.2780151367188	193.61976623535156	1.0	542.861083984375	194.01719665527344	0.00043529272079467773	6	034
246	418.7295227050781	120.45140075683594	1.0	276.5356750488281	211.44509887695312	1.0	544.5046997070312	194.4728546142578	1.0	542.1399536132812	192.66983032226562	0.0004407167434692383	6	034
247	436.0257568359375	113.20772552490234	1.0	296.7897033691406	207.84677124023438	1.0	544.8048706054688	193.22955322265625	1.0	542.88623046875	192.19239807128906	0.0004795193672180176	6	034
248	445.81512451171875	107.07044982910156	1.0	312.5558776855469	202.74868774414062	0.9978136420249939	544.4342041015625	193.49053955078125	1.0	542.518310546875	192.69808959960938	0.0006154775619506836	6	034
249	449.80682373046875	108.57899475097656	1.0	320.8049011230469	203.34478759765625	1.0	543.8804931640625	193.97869873046875	1.0	321.6289978027344	203.80084228515625	0.000701904296875	6	034
250	453.5262756347656	109.0158462524414	1.0	327.34521484375	202.5297088623047	0.9999986886978149	544.5892333984375	193.36111450195312	1.0	542.8196411132812	191.80966186523438	0.0005762577056884766	6	034
251	456.3002014160156	108.01165008544922	1.0	343.22637939453125	200.61895751953125	1.0	545.244384765625	193.51951599121094	1.0	543.1953735351562	191.92721557617188	0.0008364617824554443	6	034
252	457.2098388671875	108.96180725097656	1.0	345.3818664550781	198.16770935058594	1.0	544.63427734375	193.02735900878906	1.0	542.266357421875	191.72483825683594	0.0003743469715118408	6	034
253	457.8536071777344	106.47782135009766	1.0	350.29736328125	200.69833374023438	1.0	544.0217895507812	193.33538818359375	1.0	542.152587890625	192.21328735351562	0.0005244016647338867	6	034
254	458.577392578125	105.57218170166016	1.0	352.1916809082031	202.68478393554688	1.0	544.8680419921875	192.99615478515625	1.0	542.736572265625	191.6638946533203	0.00038176774978637695	6	034
255	459.7396545410156	106.65084838867188	1.0	357.6624450683594	204.72325134277344	1.0	544.805419921875	193.7457275390625	1.0	543.7960205078125	193.7879180908203	0.0005674958229064941	6	034
256	461.78887939453125	118.77247619628906	1.0	366.1916809082031	203.92803955078125	1.0	544.5206298828125	193.46994018554688	1.0	542.6035766601562	192.39683532714844	0.0009405314922332764	6	034
257	430.2828063964844	124.94393920898438	0.9999927282333374	378.2872619628906	191.1005859375	0.9526718258857727	541.4892578125	195.1014404296875	1.0	539.6218872070312	194.12939453125	0.00031122565269470215	6	034
258	483.8416748046875	165.10861206054688	1.0	408.0594482421875	123.80140686035156	0.625533938407898	544.0349731445312	193.0023651123047	1.0	407.9932556152344	128.02627563476562	0.005660325288772583	6	034
259	490.9504699707031	175.27281188964844	1.0	389.82373046875	160.7625732421875	0.9026015996932983	543.8035278320312	191.92822265625	1.0	542.9117431640625	191.5350799560547	0.00022092461585998535	6	034
260	495.0686950683594	177.0015106201172	1.0	395.55816650390625	139.8584747314453	0.9914277791976929	544.67919921875	193.4880828857422	1.0	543.52099609375	193.34207153320312	0.00023379921913146973	6	034
261	496.044189453125	180.70082092285156	1.0	406.1497497558594	132.07009887695312	1.0	545.3216552734375	196.87481689453125	1.0	497.9952392578125	189.4181671142578	0.0002079606056213379	6	034
262	490.61529541015625	187.7943878173828	1.0	414.0702819824219	123.46955108642578	0.9999996423721313	545.9063720703125	193.379638671875	1.0	543.3157348632812	193.90357971191406	0.00023287534713745117	6	034
263	493.39501953125	167.63739013671875	0.9950995445251465	426.66253662109375	130.9476776123047	0.9989932775497437	544.3064575195312	192.45481872558594	1.0	541.940673828125	193.0750274658203	0.0005182027816772461	6	034
264	448.57550048828125	257.15081787109375	1.0	461.53363037109375	129.84991455078125	0.9769335985183716	544.1253051757812	192.61338806152344	1.0	442.3155822753906	247.97134399414062	0.00036394596099853516	6	034
265	430.8326110839844	280.673828125	1.0	484.7344970703125	118.69058227539062	0.9982579350471497	544.1394653320312	192.70948791503906	1.0	543.0702514648438	192.5264892578125	0.0002872049808502197	6	034
266	420.0279846191406	296.26434326171875	1.0	484.3567810058594	136.06536865234375	0.9999828338623047	543.2381591796875	193.92999267578125	1.0	482.545166015625	137.0328826904297	0.0005141198635101318	6	034
267	412.229248046875	308.7236022949219	1.0	488.90069580078125	174.80859375	0.9999994039535522	544.1099853515625	192.805419921875	1.0	481.4924621582031	180.82411193847656	0.00047469139099121094	6	034
268	407.31939697265625	318.27215576171875	1.0	491.07855224609375	175.94915771484375	1.0	416.404296875	316.9669494628906	0.00010216236114501953	491.11395263671875	177.93548583984375	0.00023031234741210938	6	034
269	404.9011535644531	323.76092529296875	1.0	475.800537109375	196.54795837402344	0.9999998807907104	545.4471435546875	190.16183471679688	1.0	475.4662170410156	194.63372802734375	0.00031810998916625977	6	034
270	402.6527404785156	296.5886535644531	0.9999995827674866	392.12274169921875	302.82794189453125	0.00019210577011108398	544.4459838867188	191.3538818359375	1.0	541.637939453125	189.5767364501953	0.00023001432418823242	6	034
271	372.52642822265625	280.3284606933594	1.0	381.18310546875	282.61529541015625	0.0005154311656951904	545.3348388671875	192.3873748779297	1.0	512.3197021484375	185.3998565673828	0.01417994499206543	6	034
272	408.43072509765625	320.7084655761719	1.0	369.2843933105469	236.83946228027344	1.0	540.2926635742188	194.08139038085938	1.0	539.3255004882812	194.6620330810547	0.002051323652267456	6	034
273	402.1477355957031	333.2813415527344	0.9999997615814209	405.478515625	335.40069580078125	0.7568098306655884	541.5701293945312	189.1677703857422	0.9999997615814209	538.5057373046875	189.31565856933594	0.001598745584487915	6	034
274	344.60858154296875	182.70272827148438	0.9999973177909851	401.4505920410156	343.00262451171875	1.0	545.2588500976562	190.91685485839844	0.9999998807907104	542.8081665039062	190.73480224609375	0.0019527673721313477	6	034
275	342.97003173828125	150.95166015625	1.0	406.8380126953125	303.921875	0.14057967066764832	541.7726440429688	191.7187042236328	0.9999998807907104	540.094482421875	191.34271240234375	0.0012253522872924805	6	034
276	338.5244140625	129.7261962890625	1.0	387.07470703125	288.3283386230469	1.0	541.9556884765625	193.7562255859375	1.0	539.1824951171875	191.89474487304688	0.0003356337547302246	6	034
277	333.6348876953125	105.99370574951172	1.0	339.47137451171875	107.36748504638672	0.00020039081573486328	545.1181640625	192.66232299804688	1.0	543.6045532226562	192.58551025390625	0.0006474852561950684	6	034
278	322.3174743652344	70.23377227783203	0.9956876039505005	377.5564880371094	242.510986328125	1.0	386.07568359375	240.5595703125	5.879998207092285e-5	382.6592102050781	244.61666870117188	8.07046890258789e-5	6	034
279	316.3835144042969	52.0318717956543	1.0	358.32672119140625	234.82550048828125	1.0	543.4485473632812	193.78436279296875	1.0	541.6226196289062	193.00942993164062	0.00019738078117370605	6	034
280	309.808837890625	36.631038665771484	1.0	353.2624206542969	210.39683532714844	1.0	543.4042358398438	190.45065307617188	1.0	540.7772827148438	188.8013458251953	0.0007856190204620361	6	034
281	305.51763916015625	22.3553524017334	1.0	361.99658203125	193.60118103027344	1.0	545.28466796875	191.09031677246094	1.0	294.9713134765625	1.5021934509277344	0.002890467643737793	6	034
282	298.0234069824219	15.129154205322266	1.0	362.388427734375	177.19288635253906	1.0	543.3812255859375	197.135986328125	0.999993085861206	357.4383544921875	181.62852478027344	0.006267815828323364	6	034
283	282.8462219238281	3.3785574436187744	0.8261070251464844	288.9670715332031	2.818488836288452	0.04174572229385376	544.3351440429688	192.4573516845703	0.9988207817077637	350.92999267578125	180.13099670410156	0.0018464922904968262	6	034
284	380.01312255859375	137.6520233154297	2.2292137145996094e-5	380.0030517578125	139.22718811035156	1.0	544.1820068359375	192.9058837890625	0.028607428073883057	383.63336181640625	141.7674102783203	0.0003101825714111328	6	034
285	260.9762878417969	2.167027235031128	0.02394723892211914	387.1510314941406	130.1670684814453	1.0	544.9508666992188	192.0644989013672	1.0	543.5408325195312	192.7927703857422	0.0004995763301849365	6	034
286	255.98899841308594	12.627434730529785	1.0	357.3617858886719	123.68507385253906	1.0	543.6395263671875	193.3629608154297	1.0	246.21624755859375	-2.478605270385742	0.0013460814952850342	6	034
287	259.0135192871094	26.57543182373047	1.0	336.1866149902344	130.20187377929688	0.9885497093200684	544.0136108398438	192.10816955566406	0.9997129440307617	248.321044921875	3.6159205436706543	0.002316296100616455	6	034
288	256.90655517578125	28.677013397216797	1.0	345.6573486328125	125.42072296142578	1.0	544.6128540039062	186.5613555908203	0.9562556743621826	248.5175323486328	4.3070855140686035	0.005943983793258667	6	034
289	257.3592224121094	29.78236961364746	1.0	347.5096435546875	126.120849609375	1.0	542.3258666992188	194.46388244628906	1.0	249.65048217773438	5.533768177032471	0.0044400691986083984	6	034
290	255.51864624023438	32.12206268310547	1.0	349.27349853515625	127.95167541503906	1.0	544.5159301757812	192.442626953125	1.0	250.70005798339844	6.021060943603516	0.001028507947921753	6	034
291	255.49627685546875	39.77326965332031	0.9999709129333496	332.9306335449219	116.30465698242188	1.0	544.9241943359375	190.9143829345703	1.0	542.4446411132812	189.09307861328125	0.000688701868057251	6	034
292	230.666748046875	101.52130889892578	1.0	309.63897705078125	36.24591064453125	0.18423303961753845	545.357421875	191.46505737304688	1.0	296.58575439453125	4.715141296386719	0.0006142556667327881	6	034
293	308.8445739746094	32.69929504394531	1.0	312.1390075683594	32.467857360839844	0.9539004564285278	543.4675903320312	195.8762969970703	0.9999995231628418	299.3976745605469	5.8969011306762695	0.002935558557510376	6	034
294	201.33511352539062	140.6593017578125	1.0	322.07720947265625	26.375986099243164	1.0	543.4072265625	195.4138641357422	0.9999979734420776	323.94647216796875	8.428893089294434	0.005770653486251831	6	034
295	56.025447845458984	221.39578247070312	1.0	235.70919799804688	159.3627471923828	1.0	544.350341796875	192.61465454101562	1.0	543.220458984375	192.7625732421875	0.0004710257053375244	6	034
296	29.93244171142578	230.2174530029297	0.9999999403953552	198.11355590820312	160.4386444091797	1.0	544.7044677734375	192.62130737304688	1.0	542.7872314453125	192.01869201660156	0.0009534657001495361	6	034
297	15.258718490600586	232.86825561523438	1.0	183.27650451660156	179.6683349609375	1.0	543.792724609375	199.26498413085938	6.157159805297852e-5	-1.3939785957336426	218.07257080078125	0.00025451183319091797	6	034
298	5.235700607299805	233.70086669921875	1.0	170.54263305664062	195.96267700195312	1.0	543.8348999023438	200.95062255859375	0.00020503997802734375	-3.7173280715942383	219.8376007080078	0.00016447901725769043	6	034
299	122.44447326660156	180.88670349121094	0.6484289169311523	149.8199462890625	194.38180541992188	0.9999974966049194	543.8585205078125	197.8344268798828	0.9999911785125732	157.1524658203125	200.4266357421875	0.0004596114158630371	6	034
300	545.41015625	196.1533660888672	0.00015527009963989258	117.7419204711914	189.91123962402344	0.9999995827674866	544.713134765625	192.50482177734375	1.0	542.3928833007812	191.45272827148438	0.0006039142608642578	6	034
301	84.78601837158203	177.81561279296875	0.9997597932815552	89.72198486328125	180.46080017089844	0.9993450045585632	544.3414916992188	192.5031280517578	1.0	541.90478515625	191.07254028320312	0.0006267428398132324	6	034
302	70.6340103149414	192.5634002685547	0.20105084776878357	70.73065948486328	193.3583526611328	0.9999998807907104	544.6325073242188	193.28286743164062	1.0	543.4346313476562	193.32244873046875	0.0006011426448822021	6	034
303	41.65364456176758	210.54505920410156	0.0060915350914001465	54.648170471191406	204.37197875976562	1.0	544.1204833984375	199.58343505859375	0.9986833930015564	55.5318489074707	205.41908264160156	2.6524066925048828e-5	6	034
304	5.565914154052734	266.8416442871094	0.00035941600799560547	31.718505859375	220.20201110839844	1.0	541.6796875	193.69204711914062	0.9999997615814209	29.415557861328125	224.393310546875	0.00039008259773254395	6	034
305	1.6767356395721436	358.3913879394531	0.47579026222229004	32.899017333984375	232.82565307617188	1.0	544.0360107421875	192.9002685546875	1.0	541.818359375	191.1866455078125	0.0011835992336273193	6	034
306	5.984721660614014	351.7728271484375	0.0069960057735443115	43.555667877197266	242.42774963378906	0.9999390840530396	544.3548583984375	191.90760803222656	1.0	542.09228515625	190.65631103515625	0.0012027323246002197	6	034
307	47.82261276245117	277.2743835449219	0.9984430074691772	47.06239318847656	277.3992614746094	0.3811929523944855	544.933837890625	192.84353637695312	1.0	542.21533203125	191.2696990966797	0.00047838687896728516	6	034
308	64.40589904785156	252.0874481201172	1.0	27.1719970703125	349.3195495605469	0.3758736252784729	544.4767456054688	193.63015747070312	1.0	543.3267211914062	194.59693908691406	0.0009612441062927246	6	034
309	76.61107635498047	238.0641632080078	1.0	26.1787109375	357.973388671875	1.0	542.7012329101562	194.4904327392578	1.0	540.2598266601562	194.9923858642578	0.000997006893157959	6	034
310	89.2547607421875	226.59915161132812	1.0	33.45502471923828	356.3612060546875	1.0	544.5771484375	192.81101989746094	1.0	543.343017578125	193.23681640625	0.0006435215473175049	6	034
311	101.19255065917969	215.26974487304688	1.0	36.26064682006836	325.2204895019531	1.0	544.1676635742188	192.5062713623047	1.0	33.986351013183594	332.09716796875	0.003367185592651367	6	034
312	113.81131744384766	206.42608642578125	1.0	44.19100570678711	309.5284118652344	1.0	541.7885131835938	194.75680541992188	0.9999998211860657	538.7975463867188	195.57568359375	0.0009198486804962158	6	034
313	124.72244262695312	201.1175079345703	1.0	38.60285186767578	313.1323547363281	1.0	544.725341796875	193.5437469482422	1.0	542.1056518554688	191.19606018066406	0.0005391836166381836	6	034
314	136.93507385253906	195.3946990966797	1.0	43.452205657958984	306.87396240234375	1.0	544.5927734375	194.17703247070312	1.0	542.591064453125	192.395751953125	0.0006771981716156006	6	034
315	146.97286987304688	191.29229736328125	1.0	45.722381591796875	299.0672912597656	1.0	544.5241088867188	193.52383422851562	1.0	542.0075073242188	191.16932678222656	0.0004202127456665039	6	034
316	158.3431854248047	186.78179931640625	1.0	58.02824783325195	298.21319580078125	0.9999997615814209	543.1826782226562	194.8284454345703	0.9999989867210388	539.9685668945312	193.06802368164062	0.0003203153610229492	6	034
317	168.60858154296875	183.8812713623047	1.0	72.42385864257812	284.1399230957031	0.9999992847442627	544.597900390625	192.4072265625	1.0	541.72119140625	190.8406219482422	0.0004089772701263428	6	034
318	189.26649475097656	175.19667053222656	1.0	74.25113677978516	280.4081115722656	0.9999611377716064	544.9210205078125	193.21083068847656	1.0	74.00570678710938	278.9935302734375	0.0005952715873718262	6	034
319	217.67239379882812	164.6685333251953	1.0	119.08075714111328	269.5778503417969	1.0	544.6317138671875	194.11351013183594	1.0	115.37434387207031	269.9371337890625	0.0012839734554290771	6	034
320	246.55003356933594	150.62986755371094	1.0	119.67518615722656	261.43365478515625	1.0	544.7971801757812	193.85733032226562	1.0	542.7625122070312	192.33120727539062	0.0006650686264038086	6	034
321	272.3718566894531	138.40284729003906	1.0	134.77598571777344	271.6765441894531	0.587302565574646	545.1810302734375	194.71044921875	1.0	543.3106079101562	192.8600311279297	0.0006560087203979492	6	034
322	293.55657958984375	128.28236389160156	0.9999998807907104	296.3878173828125	128.60382080078125	0.9847820997238159	542.5361938476562	196.56068420410156	0.9999667406082153	152.72256469726562	246.76170349121094	0.00014141201972961426	6	034
323	312.1495361328125	120.25930786132812	1.0	188.65292358398438	243.7604217529297	1.0	547.0316162109375	196.0588836669922	1.0	190.9098663330078	252.4447021484375	0.00047829747200012207	6	034
324	329.0992736816406	112.74390411376953	1.0	203.13922119140625	236.47039794921875	1.0	546.4732666015625	194.24855041503906	1.0	544.0128173828125	194.178466796875	0.00048488378524780273	6	034
325	338.90240478515625	115.21625518798828	1.0	223.8885955810547	233.93063354492188	0.9999998807907104	545.5249633789062	194.22630310058594	1.0	543.8944702148438	194.75059509277344	0.0005405545234680176	6	034
326	360.8115234375	143.34339904785156	0.03542795777320862	248.67774963378906	229.89675903320312	1.0	545.0065307617188	193.677978515625	1.0	543.5784912109375	192.83900451660156	0.0008084475994110107	6	034
327	380.1153564453125	152.76199340820312	1.0	278.499267578125	212.18365478515625	0.00538751482963562	545.5952758789062	193.2049560546875	1.0	543.1702270507812	193.999267578125	0.0008257925510406494	6	034
328	392.360595703125	158.9921875	1.0	294.8684997558594	120.65204620361328	0.20964178442955017	544.694580078125	192.9212188720703	1.0	543.5003051757812	194.4816131591797	0.0013662874698638916	6	034
329	405.5933837890625	162.0475616455078	1.0	310.0785217285156	134.85610961914062	0.00042301416397094727	544.5975952148438	193.02938842773438	1.0	542.3367919921875	191.93540954589844	0.0007191300392150879	6	034
330	432.566162109375	164.40673828125	1.0	334.11669921875	149.3271484375	0.9999998807907104	544.5848999023438	193.91102600097656	1.0	543.0933837890625	195.666259765625	0.0015204548835754395	6	034
331	432.89495849609375	165.3563690185547	1.0	339.8826904296875	149.54832458496094	1.0	544.6781616210938	193.65365600585938	1.0	542.528076171875	194.844970703125	0.0011793673038482666	6	034
332	437.7090759277344	164.5735626220703	1.0	344.2789611816406	152.90501403808594	0.9883190393447876	544.7353515625	193.22213745117188	1.0	543.0537109375	195.0276641845703	0.0011457204818725586	6	034
333	438.84857177734375	164.81121826171875	1.0	347.2291259765625	156.69020080566406	0.9999935626983643	544.591064453125	194.09527587890625	1.0	542.78125	195.32131958007812	0.0022777020931243896	6	034
334	441.0249938964844	164.0548095703125	1.0	347.51611328125	158.73204040527344	0.9999998807907104	543.5405883789062	195.83726501464844	0.08058470487594604	346.9425964355469	158.13394165039062	0.0007308721542358398	6	034
335	438.0768737792969	162.2717742919922	1.0	348.3296203613281	160.41957092285156	1.0	543.8191528320312	196.66973876953125	0.778564989566803	346.7903137207031	159.70425415039062	0.00023883581161499023	6	034
336	435.4153747558594	160.9929656982422	1.0	358.1227111816406	168.66261291503906	1.0	545.0761108398438	193.68826293945312	1.0	542.9325561523438	193.51377868652344	0.001685112714767456	6	034
337	436.32830810546875	159.82534790039062	1.0	360.9786071777344	168.94876098632812	1.0	545.0065307617188	193.01206970214844	1.0	543.0548706054688	192.66632080078125	0.0010107457637786865	6	034
338	437.0364990234375	159.55030822753906	1.0	361.85540771484375	169.1852264404297	1.0	545.5203857421875	194.10427856445312	1.0	543.5916137695312	193.0839385986328	0.0004831850528717041	6	034
339	435.8680114746094	160.7626190185547	1.0	360.6854553222656	169.1004180908203	1.0	545.0037231445312	194.18994140625	0.9999998807907104	542.7877807617188	192.8511962890625	0.0008847415447235107	6	034
340	437.947021484375	152.92930603027344	1.0	361.77587890625	166.30323791503906	0.9999866485595703	545.1302490234375	193.8606414794922	1.0	543.5067138671875	193.30706787109375	0.0007263422012329102	6	034
341	439.649658203125	143.0875701904297	1.0	544.5301513671875	196.96885681152344	0.0008231103420257568	544.42822265625	194.9236602783203	1.0	529.2642211914062	197.352294921875	0.00036093592643737793	6	034
342	445.458251953125	139.48007202148438	1.0	408.63470458984375	176.77850341796875	0.9999998807907104	544.7619018554688	193.7115478515625	1.0	543.091064453125	193.0635528564453	0.00038102269172668457	6	034
343	449.2326965332031	135.5040740966797	1.0	398.84429931640625	176.45126342773438	0.9999998807907104	544.8170166015625	193.80360412597656	1.0	401.2190246582031	175.27542114257812	0.000607907772064209	6	034
344	452.86480712890625	133.2942657470703	1.0	411.9533386230469	177.24081420898438	0.9956218004226685	545.4436645507812	193.8398895263672	1.0	543.510498046875	193.26187133789062	0.00021204352378845215	6	034
345	459.6697998046875	128.59234619140625	1.0	411.17633056640625	197.00758361816406	1.0	543.9619140625	194.12060546875	1.0	528.7606201171875	194.87770080566406	0.0030891895294189453	6	034
346	454.43695068359375	121.0882568359375	1.0	402.9645080566406	197.09751892089844	1.0	543.7300415039062	194.0330352783203	0.9999997615814209	457.1486511230469	128.6094207763672	0.001193910837173462	6	034
347	445.78857421875	107.73500061035156	1.0	409.50689697265625	181.79971313476562	0.9999998807907104	543.1658325195312	194.55604553222656	1.0	407.6355895996094	188.3224639892578	0.0005169212818145752	6	034
348	433.0603332519531	99.67010498046875	1.0	436.2242431640625	191.87054443359375	1.0	544.7099609375	193.44412231445312	1.0	511.44451904296875	194.10507202148438	0.10747078061103821	6	034
349	421.8375244140625	87.88085174560547	1.0	444.4119873046875	178.1405487060547	0.9999717473983765	544.6563720703125	193.3890380859375	1.0	515.6069946289062	196.4750213623047	0.0012058615684509277	6	034
350	413.7113037109375	81.22537994384766	1.0	447.11724853515625	163.21804809570312	1.0	544.6080932617188	192.2862548828125	1.0	499.7955017089844	162.52101135253906	0.0007415413856506348	6	034
351	410.97100830078125	77.23682403564453	1.0	443.7476806640625	161.52584838867188	1.0	544.4593505859375	192.689208984375	1.0	542.0010375976562	191.38937377929688	0.00023376941680908203	6	034
352	411.7873229980469	77.15283203125	1.0	441.57855224609375	157.9032440185547	1.0	544.5211181640625	193.9763946533203	1.0	504.8857421875	158.2237548828125	0.000993877649307251	6	034
353	411.3533935546875	78.13748168945312	0.9999999403953552	499.93560791015625	145.79876708984375	1.0	544.7354125976562	192.7760772705078	1.0	499.9986572265625	147.3557586669922	0.0010626018047332764	6	034
354	410.67999267578125	78.74742889404297	0.9999982714653015	501.4214172363281	144.0780792236328	1.0	544.629150390625	193.52662658691406	1.0	542.5401611328125	193.3864288330078	0.0003809034824371338	6	034
355	411.2457580566406	77.832275390625	0.9999983906745911	433.4422302246094	147.69015502929688	1.0	544.8267822265625	191.55255126953125	1.0	542.3427124023438	189.89540100097656	0.00048655271530151367	6	034
356	410.28497314453125	80.08856964111328	0.999988317489624	433.1712646484375	146.1367950439453	1.0	545.1185913085938	192.13754272460938	1.0	542.8097534179688	190.6190185546875	0.0006512999534606934	6	034
357	411.3927917480469	83.0645751953125	1.0	434.2766418457031	145.62167358398438	1.0	545.3037719726562	192.2110137939453	1.0	433.1059875488281	144.3384552001953	0.00084725022315979	6	034
358	411.0673522949219	86.09428405761719	1.0	412.004150390625	133.7392578125	1.0	544.9913330078125	193.1663055419922	1.0	542.5187377929688	193.947265625	0.000398784875869751	6	034
359	409.6666259765625	85.17616271972656	1.0	514.99853515625	131.2454071044922	1.0	544.5269165039062	192.37722778320312	1.0	542.37109375	193.28309631347656	0.0004686117172241211	6	034
360	408.55670166015625	88.85798645019531	0.9999945163726807	515.9931030273438	129.3633575439453	1.0	545.08740234375	192.66331481933594	1.0	514.162109375	130.70603942871094	0.00044596195220947266	6	034
361	400.7502746582031	101.73175048828125	1.0	510.3619384765625	143.1494903564453	0.9882723093032837	544.2263793945312	193.3483428955078	1.0	512.0572509765625	143.3835906982422	0.0028565526008605957	6	034
362	371.5071105957031	101.63427734375	0.9999998807907104	472.9072570800781	95.82185363769531	0.9832839965820312	545.3539428710938	192.76556396484375	1.0	543.2406005859375	191.2312774658203	0.0003597140312194824	6	034
363	352.10992431640625	106.86534118652344	0.9999651908874512	433.3733215332031	115.58340454101562	0.9990628957748413	544.9618530273438	192.7940216064453	1.0	542.543212890625	191.51712036132812	0.0005856752395629883	6	034
364	336.65032958984375	111.47191619873047	0.9999999403953552	417.4595031738281	111.64308166503906	0.9999395608901978	544.1663818359375	193.25701904296875	1.0	542.5953979492188	193.1737823486328	0.0007542669773101807	6	034
365	317.6705627441406	111.75444793701172	1.0	419.14178466796875	107.8583755493164	1.0	544.7089233398438	192.5420684814453	1.0	543.1414184570312	192.5538787841797	0.0005404651165008545	6	034
366	276.54571533203125	112.28487396240234	1.0	380.0753173828125	108.27872467041016	1.0	545.1967163085938	194.61428833007812	1.0	378.6059875488281	110.14788818359375	0.00027701258659362793	6	034
367	253.90167236328125	112.66266632080078	0.999994695186615	481.2103271484375	116.01522827148438	0.9999996423721313	545.0864868164062	192.66429138183594	1.0	481.7187194824219	116.47686004638672	0.003815561532974243	6	034
368	230.3450927734375	103.30729675292969	0.9999335408210754	334.2183532714844	115.61123657226562	1.0	543.9010009765625	193.8582305908203	0.9999996423721313	335.8189392089844	115.5965805053711	6.881356239318848e-5	6	034
369	209.48965454101562	96.5644302368164	0.9999278783798218	326.9128723144531	118.17338562011719	1.0	545.2603759765625	192.6185302734375	1.0	542.601806640625	190.85997009277344	0.0004169940948486328	6	034
370	191.98255920410156	93.2519760131836	0.6484231948852539	318.8807067871094	124.85462951660156	1.0	545.4285888671875	192.1127471923828	1.0	542.6480712890625	191.01820373535156	0.0006783604621887207	6	034
371	178.47659301757812	90.71513366699219	0.9999998807907104	304.7558288574219	132.2758026123047	1.0	544.7767333984375	194.21336364746094	1.0	542.715087890625	194.79811096191406	0.0010890960693359375	6	034
372	166.91766357421875	86.55341339111328	0.999769926071167	293.34320068359375	138.9395751953125	0.9999984502792358	544.576904296875	194.25918579101562	1.0	543.3095092773438	195.41563415527344	0.0010548233985900879	6	034
373	160.18325805664062	86.01617431640625	1.0	267.7988586425781	152.05548095703125	0.9999998807907104	544.281005859375	193.83905029296875	1.0	542.7982788085938	194.75332641601562	0.0013106763362884521	6	034
374	148.20152282714844	95.06216430664062	0.11486321687698364	247.00448608398438	140.9860382080078	1.0	544.6134643554688	194.43496704101562	1.0	246.24989318847656	141.41990661621094	0.0004240870475769043	6	034
375	135.54010009765625	96.81890869140625	0.888759970664978	238.7528839111328	127.08495330810547	1.0	544.3029174804688	191.35321044921875	1.0	541.2548217773438	189.68821716308594	0.0005549788475036621	6	034
376	129.8837432861328	95.49212646484375	0.018544405698776245	229.7318878173828	123.18305206298828	1.0	544.4902954101562	192.4193572998047	1.0	542.4617309570312	192.0741424560547	0.0008584260940551758	6	034
377	120.89181518554688	91.75367736816406	1.0	224.0009765625	120.6846923828125	1.0	544.9052734375	192.4889678955078	1.0	542.3471069335938	190.73265075683594	0.0009690821170806885	6	034
378	120.00926971435547	87.79920196533203	1.0	212.21432495117188	118.58720397949219	1.0	544.4269409179688	192.4165802001953	1.0	541.878173828125	190.9611358642578	0.0006013214588165283	6	034
379	119.16726684570312	92.92642974853516	1.0	193.36441040039062	131.37901306152344	1.0	544.7054443359375	192.59129333496094	1.0	542.5424194335938	191.6088409423828	0.0009298622608184814	6	034
380	116.83151245117188	112.86128234863281	1.0	185.03311157226562	129.93067932128906	1.0	544.5782470703125	193.1293487548828	1.0	543.2207641601562	193.2460479736328	0.0006506145000457764	6	034
381	117.97966766357422	125.70206451416016	1.0	160.55430603027344	85.63516998291016	0.9999997019767761	544.4600830078125	193.3431396484375	1.0	542.2931518554688	191.98484802246094	0.0006562769412994385	6	034
382	114.38675689697266	131.22349548339844	1.0	158.34881591796875	82.45919799804688	0.9999995827674866	544.7704467773438	193.37489318847656	1.0	542.2885131835938	192.56593322753906	0.0003934204578399658	6	034
383	109.15650939941406	136.553955078125	1.0	153.9175262451172	84.44525146484375	1.0	543.971435546875	194.75743103027344	1.0	541.8265380859375	193.3246612548828	0.0001856386661529541	6	034
384	104.23515319824219	141.06004333496094	1.0	152.62393188476562	83.8013687133789	1.0	543.976318359375	192.21774291992188	1.0	541.1502685546875	190.9732208251953	0.00048676133155822754	6	034
385	99.11351013183594	146.19326782226562	1.0	152.2054443359375	90.22845458984375	1.0	543.418212890625	194.36740112304688	1.0	541.0885009765625	194.64361572265625	0.000973820686340332	6	034
386	95.2901611328125	153.1570281982422	1.0	145.6515350341797	105.37743377685547	1.0	544.8474731445312	193.1011962890625	1.0	542.389404296875	192.02565002441406	0.0005333125591278076	6	034
387	88.05997467041016	159.80796813964844	1.0	146.42247009277344	108.97786712646484	1.0	544.3283081054688	193.2130584716797	1.0	542.32568359375	192.38656616210938	0.000805974006652832	6	034
388	80.96022033691406	163.63931274414062	1.0	145.39834594726562	108.66802215576172	0.9999999403953552	544.8253784179688	192.48768615722656	1.0	541.9196166992188	191.117919921875	0.00036787986755371094	6	034
389	73.08200073242188	167.79385375976562	1.0	146.16966247558594	108.75873565673828	1.0	544.5154418945312	191.98919677734375	1.0	145.252197265625	111.77320861816406	0.0007350742816925049	6	034
390	67.98323059082031	171.67123413085938	1.0	143.26394653320312	113.47042083740234	1.0	543.740966796875	194.3147735595703	1.0	541.0420532226562	194.6962127685547	0.00039511919021606445	6	034
391	62.623191833496094	172.70263671875	1.0	143.32565307617188	116.52375793457031	1.0	544.7944946289062	192.30601501464844	1.0	543.1920166015625	192.52528381347656	0.0004974603652954102	6	034
392	61.09868621826172	174.4735107421875	1.0	142.16152954101562	120.4506607055664	1.0	544.3629150390625	193.50155639648438	1.0	541.8262939453125	194.29592895507812	0.00034245848655700684	6	034
393	60.32122802734375	175.0382537841797	1.0	142.37094116210938	121.55007934570312	0.9999994039535522	543.9132690429688	192.67770385742188	1.0	541.7189331054688	191.71905517578125	0.0009485781192779541	6	034
394	60.29463577270508	174.51150512695312	1.0	145.01719665527344	124.66377258300781	0.9995191097259521	544.3223266601562	193.025146484375	1.0	542.750244140625	191.85594177246094	0.0012066066265106201	6	034
395	144.4954833984375	123.36766052246094	1.0	146.58900451660156	126.78601837158203	0.02207428216934204	543.9358520507812	191.418701171875	1.0	541.7246704101562	190.44004821777344	0.0007738769054412842	6	034
396	60.9824104309082	172.86024475097656	1.0	146.39024353027344	124.11183166503906	0.9999997615814209	544.3878784179688	192.2360076904297	1.0	542.23876953125	190.7358856201172	0.0007454454898834229	6	034
397	60.06577682495117	171.8365936279297	1.0	142.30850219726562	124.58717346191406	1.0	544.6884155273438	193.33473205566406	1.0	542.6241455078125	191.98324584960938	0.0004425048828125	6	034
398	58.30800247192383	171.9097900390625	1.0	143.03077697753906	123.58075714111328	0.9999999403953552	146.72802734375	121.1412582397461	0.00020566582679748535	142.9470672607422	126.10750579833984	0.0002123117446899414	6	034
399	58.24407958984375	172.74188232421875	1.0	142.32077026367188	125.47636413574219	0.995521068572998	141.89454650878906	125.62132263183594	0.0003113746643066406	141.01234436035156	128.05479431152344	0.00046312808990478516	6	034
400	59.045379638671875	172.8630828857422	1.0	144.25718688964844	127.13890838623047	0.8425512313842773	143.34494018554688	125.84213256835938	0.00038051605224609375	143.2012481689453	126.69561004638672	0.0002874433994293213	6	034
401	59.00408935546875	172.76280212402344	1.0	142.1426239013672	128.10313415527344	0.99091637134552	142.82791137695312	126.2819595336914	0.0001538991928100586	143.55921936035156	127.85173797607422	0.00015175342559814453	6	034
402	141.94522094726562	126.85430145263672	1.0	145.00038146972656	130.4142608642578	0.002574712038040161	144.74900817871094	126.4737319946289	0.00018215179443359375	144.3711395263672	128.96627807617188	7.790327072143555e-5	6	034
403	62.750144958496094	175.272705078125	1.0	141.13429260253906	153.01705932617188	0.9999996423721313	147.5579833984375	152.03883361816406	2.1457672119140625e-5	141.5328826904297	154.50271606445312	0.00012022256851196289	6	034
404	66.56097412109375	181.6909942626953	1.0	121.59618377685547	146.08531188964844	1.0	124.57337951660156	146.86911010742188	4.756450653076172e-5	125.47158813476562	144.38954162597656	8.38935375213623e-5	6	034
405	69.64012145996094	182.7401123046875	1.0	106.6734848022461	152.55862426757812	0.9999908208847046	76.68346405029297	186.83120727539062	2.0444393157958984e-5	111.53070068359375	152.8206329345703	0.000375598669052124	6	034
406	86.2916488647461	188.449951171875	1.0	107.37945556640625	164.5446319580078	0.004597365856170654	85.57183074951172	189.93017578125	5.558133125305176e-5	74.62339782714844	196.37001037597656	3.695487976074219e-5	6	034
407	93.77325439453125	190.48097229003906	1.0	48.095123291015625	171.56524658203125	0.0019195973873138428	98.86438751220703	191.39434814453125	3.674626350402832e-5	99.14791870117188	197.51902770996094	2.816319465637207e-5	6	034
408	98.1867446899414	191.00897216796875	1.0	60.6953239440918	173.72755432128906	0.00021731853485107422	100.7852783203125	191.7137451171875	5.608797073364258e-5	100.41138458251953	196.84298706054688	3.013014793395996e-5	6	034
409	97.60415649414062	190.93617248535156	1.0	102.39295196533203	194.33656311035156	9.08970832824707e-5	96.51640319824219	193.3746337890625	6.10649585723877e-5	88.63093566894531	199.0321502685547	3.5375356674194336e-5	6	034
410	94.81031799316406	182.583251953125	1.0	102.3575439453125	182.96578979492188	0.00023546814918518066	89.61663818359375	186.3941192626953	5.626678466796875e-5	97.18538665771484	189.6819610595703	2.4199485778808594e-5	6	034
411	107.71580505371094	147.35317993164062	1.0	54.98291015625	202.4188690185547	0.008841097354888916	112.69488525390625	146.75315856933594	0.00031125545501708984	109.69290161132812	147.1208038330078	0.0001380443572998047	6	034
412	117.13066864013672	131.9410400390625	1.0	125.57552337646484	135.83409118652344	0.0005582571029663086	124.06547546386719	132.49745178222656	9.15825366973877e-5	126.308837890625	133.78778076171875	2.434849739074707e-5	6	034
413	128.99722290039062	125.18875122070312	1.0	76.01464080810547	203.30506896972656	0.0008244216442108154	131.98875427246094	124.63667297363281	0.00016108155250549316	132.306640625	130.68133544921875	0.00011467933654785156	6	034
414	139.66212463378906	115.68616485595703	1.0	96.75694274902344	213.2472686767578	1.0	143.75917053222656	114.83971405029297	4.073977470397949e-5	95.6883316040039	220.66064453125	0.002949923276901245	6	034
415	162.51670837402344	107.89501953125	1.0	117.91388702392578	209.9262237548828	0.999940037727356	166.28790283203125	108.3242416381836	8.019804954528809e-5	113.49989318847656	211.2919921875	0.0011282563209533691	6	034
416	187.38858032226562	100.44429016113281	1.0	106.29688262939453	204.94590759277344	0.9999967813491821	109.03755187988281	206.91824340820312	3.68952751159668e-5	107.02837371826172	207.6939239501953	0.003232896327972412	6	034
417	205.7611083984375	90.63539123535156	1.0	94.22834014892578	210.53952026367188	1.0	210.75125122070312	91.36576080322266	7.194280624389648e-5	95.73370361328125	209.28440856933594	8.362531661987305e-5	6	034
418	226.03074645996094	89.54052734375	0.9999998211860657	108.73147583007812	207.7790985107422	1.0	113.94053649902344	206.79063415527344	7.69495964050293e-5	111.23770904541016	207.77992248535156	0.0005438327789306641	6	034
419	244.88905334472656	86.2217788696289	0.9999866485595703	119.58670043945312	200.8542022705078	1.0	121.78239440917969	201.94320678710938	0.00011533498764038086	120.45384979248047	202.7556610107422	0.0009916424751281738	6	034
420	262.64190673828125	92.01264953613281	0.9999997615814209	150.855224609375	182.44180297851562	1.0	265.6596984863281	92.85162353515625	0.0003027915954589844	150.7484588623047	187.64019775390625	0.001792311668395996	6	034
421	287.8124084472656	129.28509521484375	0.9998016357421875	166.21395874023438	180.27737426757812	1.0	288.4662170410156	129.01351928710938	2.7060508728027344e-5	161.37957763671875	187.388671875	0.0008729100227355957	6	034
422	245.9254150390625	108.04764556884766	1.0	188.8547821044922	155.47389221191406	1.0	305.4423828125	144.32052612304688	6.026029586791992e-5	187.6609344482422	155.54429626464844	0.00019103288650512695	6	034
423	319.201416015625	151.45883178710938	1.0	197.15460205078125	123.58122253417969	0.9055424928665161	314.76177978515625	155.28736877441406	2.3603439331054688e-5	321.23797607421875	160.35386657714844	5.501508712768555e-5	6	034
424	330.9996337890625	158.48358154296875	0.9999999403953552	223.2899169921875	98.93799591064453	0.9999998807907104	333.14776611328125	159.44891357421875	0.00013658404350280762	330.27410888671875	163.72300720214844	9.781122207641602e-5	6	034
425	343.8018798828125	163.1518096923828	0.9999620914459229	231.31150817871094	95.90328979492188	1.0	233.9351348876953	95.1035385131836	7.063150405883789e-5	229.9535369873047	96.87748718261719	0.0001017153263092041	6	034
426	354.6074523925781	167.4341278076172	0.6861327290534973	245.50059509277344	109.61589050292969	0.9999998807907104	245.31532287597656	109.54242706298828	9.235739707946777e-5	354.2953186035156	174.4261932373047	0.0004691779613494873	6	034
427	358.28515625	171.23753356933594	0.9999967813491821	256.68646240234375	120.01438903808594	0.9999998807907104	359.73870849609375	173.38424682617188	6.657838821411133e-5	358.97802734375	177.10044860839844	0.0003260970115661621	6	034
428	369.0599670410156	165.98220825195312	1.0	268.62530517578125	121.62639617919922	1.0	266.28021240234375	120.89987182617188	0.0001277625560760498	270.07427978515625	124.04361724853516	0.00014728307723999023	6	034
429	373.4533386230469	165.1836395263672	1.0	283.4382019042969	125.48733520507812	1.0	284.937744140625	124.51306915283203	0.0002250969409942627	283.5975341796875	124.7733154296875	0.00016379356384277344	6	034
430	378.252197265625	166.1375732421875	1.0	291.571044921875	130.123779296875	1.0	288.56365966796875	133.0839385986328	6.219744682312012e-5	289.0505065917969	129.2124481201172	4.023313522338867e-5	6	034
431	379.43145751953125	165.00111389160156	1.0	297.61053466796875	134.61888122558594	0.9988441467285156	533.55712890625	153.9151153564453	0.0016827285289764404	362.0341491699219	173.7656707763672	1.7762184143066406e-5	6	034
432	381.3868713378906	163.66220092773438	0.9999997615814209	298.093994140625	138.3390655517578	0.9998058080673218	530.6400756835938	164.50485229492188	0.0007842183113098145	289.6421203613281	138.14450073242188	2.3126602172851562e-5	6	034
433	383.455078125	162.0646514892578	1.0	301.93017578125	142.41122436523438	0.9999997615814209	305.52386474609375	141.5795135498047	0.0001035928726196289	300.8501281738281	142.3162078857422	2.2858381271362305e-5	6	034
434	384.6524658203125	161.10951232910156	1.0	307.00762939453125	146.81472778320312	1.0	528.9789428710938	145.09962463378906	0.0007895827293395996	304.95733642578125	147.4716033935547	2.1904706954956055e-5	6	034
435	386.3563537597656	161.5772705078125	1.0	305.3111572265625	152.6937713623047	0.009103775024414062	384.6009216308594	161.93333435058594	8.401274681091309e-5	376.2422180175781	166.6060333251953	3.981590270996094e-5	6	034
436	384.45489501953125	159.84756469726562	1.0	313.00921630859375	146.23072814941406	0.9999939203262329	530.12939453125	164.73997497558594	0.00660976767539978	304.93389892578125	152.49232482910156	8.091330528259277e-5	6	034
437	528.6171264648438	161.669189453125	1.0	511.17877197265625	129.0851593017578	0.5927817821502686	531.4342651367188	161.62767028808594	0.0008130669593811035	529.1099853515625	164.04803466796875	0.00012132525444030762	6	034
438	384.159423828125	132.6912078857422	1.0	506.7001037597656	122.72747802734375	0.750691294670105	532.439453125	159.85986328125	0.0013161301612854004	528.8568725585938	161.5301055908203	0.0007030069828033447	6	034
439	380.77850341796875	125.15068054199219	1.0	528.2426147460938	158.73919677734375	0.7330955266952515	530.0636596679688	157.01943969726562	0.001061558723449707	524.0685424804688	161.0522918701172	0.0006070137023925781	6	034
440	369.36541748046875	120.04116821289062	1.0	526.065673828125	163.56044006347656	0.02560955286026001	530.2267456054688	163.85105895996094	0.0022217929363250732	512.6660766601562	172.03814697265625	0.00041598081588745117	6	034
441	351.55462646484375	115.87300872802734	1.0	511.3562316894531	110.80736541748047	0.0037411749362945557	357.23046875	119.81523132324219	5.7190656661987305e-5	399.6532897949219	180.5158233642578	9.620189666748047e-5	6	034
442	333.5011901855469	111.33602142333984	1.0	416.83721923828125	150.66317749023438	1.0	419.63623046875	151.47125244140625	5.1856040954589844e-5	417.0315246582031	156.7024383544922	8.64863395690918e-5	6	034
443	313.6280822753906	106.9394760131836	1.0	420.2327575683594	155.826904296875	1.0	489.0962219238281	154.76150512695312	7.155537605285645e-5	491.5647277832031	156.97071838378906	0.0008608698844909668	6	034
444	298.4228515625	102.49009704589844	1.0	412.50762939453125	151.64881896972656	1.0	303.5038757324219	102.30982971191406	8.767843246459961e-5	482.179443359375	158.4012908935547	0.00014266371726989746	6	034
445	282.3832092285156	102.04267120361328	1.0	401.8965148925781	141.97044372558594	1.0	405.6492004394531	141.05682373046875	0.0001817941665649414	402.47259521484375	143.54945373535156	0.00022339820861816406	6	034
446	269.7635803222656	106.56891632080078	1.0	391.1335754394531	146.50131225585938	0.9999991655349731	274.579345703125	107.41263580322266	8.639693260192871e-5	397.7802429199219	147.3976593017578	0.00010409951210021973	6	034
447	260.0652160644531	117.39802551269531	1.0	269.7622985839844	117.027099609375	0.0005072653293609619	266.62322998046875	116.51998901367188	8.463859558105469e-6	1.9103779792785645	2.720935821533203	5.692243576049805e-6	6	034
448	240.81309509277344	120.33769989013672	1.0	348.5638122558594	139.73431396484375	0.9432202577590942	241.06179809570312	124.59095764160156	3.1501054763793945e-5	347.0791931152344	134.945068359375	1.615285873413086e-5	6	034
449	226.25973510742188	117.94486999511719	1.0	338.3679504394531	134.5227508544922	0.6938663125038147	230.77597045898438	121.37320709228516	2.777576446533203e-5	226.67848205566406	127.23310089111328	1.055002212524414e-5	6	034
450	216.52850341796875	115.09243774414062	1.0	327.2183837890625	125.83167266845703	1.0	328.2389831542969	125.95382690429688	0.00020954012870788574	325.4603271484375	127.94449615478516	0.00013720989227294922	6	034
451	206.32359313964844	112.6446304321289	1.0	314.06256103515625	137.44094848632812	0.9999998211860657	210.69093322753906	112.07513427734375	4.151463508605957e-5	314.2435607910156	141.3052520751953	3.325939178466797e-5	6	034
452	195.66415405273438	109.63719940185547	1.0	302.3177490234375	141.15167236328125	0.9996585249900818	193.48452758789062	111.81586456298828	2.2232532501220703e-5	195.02088928222656	98.79234313964844	2.16066837310791e-5	6	034
453	186.764892578125	102.98990631103516	1.0	290.1038818359375	134.61062622070312	1.0	192.90475463867188	102.71258544921875	0.00013306736946105957	290.41650390625	140.85813903808594	0.00010454654693603516	6	034
454	181.0264892578125	101.98307037353516	1.0	279.2286071777344	130.9968719482422	1.0	186.89952087402344	102.70001983642578	3.17990779876709e-5	277.3200988769531	130.46018981933594	9.40859317779541e-5	6	034
455	181.3846893310547	107.82569122314453	1.0	258.39581298828125	146.28672790527344	1.0	260.7483825683594	144.63653564453125	9.590387344360352e-5	256.77825927734375	147.4144287109375	0.00025537610054016113	6	034
456	177.5984649658203	123.86847686767578	1.0	257.7464599609375	144.9936065673828	1.0	261.0693359375	144.25784301757812	0.00010722875595092773	257.4227600097656	146.14195251464844	0.0018496811389923096	6	034
457	174.75535583496094	128.3118438720703	1.0	208.4753875732422	104.6937484741211	0.9999404549598694	213.4341583251953	104.69084167480469	1.3917684555053711e-5	210.89048767089844	110.70801544189453	5.8710575103759766e-6	6	034
458	173.42681884765625	132.6577911376953	1.0	214.72799682617188	105.97698211669922	1.0	218.0390625	105.3775863647461	3.230571746826172e-5	217.3457794189453	108.8216552734375	0.0005430281162261963	6	034
459	174.74307250976562	136.07373046875	1.0	212.95433044433594	101.8135986328125	1.0	216.00462341308594	100.25173950195312	3.7789344787597656e-5	209.56407165527344	101.5076675415039	5.805492401123047e-5	6	034
460	178.31353759765625	138.17384338378906	1.0	205.6311798095703	105.88230895996094	0.9999687671661377	177.8862762451172	140.93821716308594	1.6003847122192383e-5	203.59593200683594	110.62348937988281	3.1501054763793945e-5	6	034
461	188.98223876953125	140.245361328125	1.0	181.74412536621094	145.19418334960938	0.0002677738666534424	185.60488891601562	142.31289672851562	1.6480684280395508e-5	182.13946533203125	125.96417236328125	2.2798776626586914e-5	6	034
462	188.08258056640625	140.72427368164062	1.0	201.240234375	98.42716217041016	0.9952612519264221	195.39247131347656	142.28952026367188	7.778406143188477e-6	187.18247985839844	117.07981872558594	2.5480985641479492e-5	6	034
463	189.236328125	143.626220703125	0.999997615814209	194.95018005371094	99.2764663696289	1.0	198.32943725585938	99.24405670166016	1.52587890625e-5	192.1282196044922	100.64411926269531	8.556246757507324e-5	6	034
464	192.6025848388672	141.91114807128906	1.0	183.88099670410156	147.5431671142578	0.00023820996284484863	642.383056640625	5.757905006408691	1.5020370483398438e-5	170.13336181640625	132.5380859375	5.1856040954589844e-5	6	034
465	208.77651977539062	152.09104919433594	1.0	164.5044708251953	135.05140686035156	0.2523747384548187	213.18301391601562	154.460205078125	1.5228986740112305e-5	214.08460998535156	159.942626953125	1.5020370483398438e-5	6	034
466	214.50901794433594	156.79551696777344	1.0	163.45370483398438	130.99354553222656	0.9258184432983398	166.34765625	130.209716796875	4.32431697845459e-5	161.05831909179688	129.37515258789062	4.208087921142578e-5	6	034
467	221.85826110839844	160.48092651367188	1.0	170.56224060058594	129.864013671875	0.0013556182384490967	168.05972290039062	129.2360382080078	2.9802322387695312e-5	213.01718139648438	148.84454345703125	1.671910285949707e-5	6	034
468	227.32679748535156	162.64263916015625	1.0	184.9309844970703	123.98235321044922	0.9984039068222046	185.6494903564453	122.53779602050781	9.062886238098145e-5	179.28350830078125	119.14830017089844	2.434849739074707e-5	6	034
469	234.49827575683594	165.86520385742188	1.0	189.77589416503906	125.73033905029297	0.022139281034469604	192.79652404785156	128.64483642578125	0.0002269744873046875	185.53152465820312	120.58171081542969	9.277462959289551e-5	6	034
470	240.207275390625	167.68673706054688	1.0	195.23829650878906	132.24111938476562	0.0001278519630432129	240.8933563232422	172.00572204589844	5.501508712768555e-5	228.34933471679688	178.00180053710938	4.106760025024414e-5	6	034
471	245.28163146972656	167.56407165527344	1.0	196.35836791992188	121.4582748413086	0.00032195448875427246	248.37330627441406	170.3327178955078	3.4302473068237305e-5	247.22622680664062	173.88021850585938	3.764033317565918e-5	6	034
472	248.85548400878906	169.40794372558594	1.0	192.32354736328125	128.5612030029297	0.000225067138671875	250.41796875	172.32559204101562	4.4405460357666016e-5	249.3136749267578	176.0832061767578	5.501508712768555e-5	6	034
473	252.72579956054688	169.5174560546875	1.0	195.11419677734375	131.1127166748047	0.0002334117889404297	256.3418884277344	172.05270385742188	6.982684135437012e-5	251.47897338867188	175.763671875	7.113814353942871e-5	6	034
474	254.19036865234375	163.552001953125	1.0	199.89454650878906	118.35174560546875	0.0012455284595489502	209.67575073242188	117.19570922851562	7.998943328857422e-5	209.39772033691406	120.1658935546875	4.416704177856445e-5	6	034
475	236.26060485839844	164.03065490722656	0.999999463558197	199.04104614257812	105.5660400390625	1.0	267.8432312011719	124.84894561767578	2.8848648071289062e-5	192.58982849121094	111.77410125732422	0.001875370740890503	6	034
476	283.31402587890625	92.66219329833984	1.0	204.32408142089844	182.9919891357422	0.9967564344406128	288.1293640136719	93.55987548828125	0.000145643949508667	203.43588256835938	184.85289001464844	0.0003261268138885498	6	034
477	298.98992919921875	71.49103546142578	1.0	246.62356567382812	174.4619903564453	1.0	299.822998046875	75.40827178955078	0.00020176172256469727	244.4950408935547	175.82687377929688	7.575750350952148e-5	6	034
478	309.9261779785156	52.537078857421875	1.0	237.169677734375	171.01773071289062	0.6314289569854736	315.85845947265625	53.14032745361328	2.041459083557129e-5	246.21571350097656	168.4679412841797	1.9818544387817383e-5	6	034
479	321.9581298828125	35.5018310546875	1.0	268.3088684082031	177.62979125976562	0.9937465190887451	267.0837707519531	171.54652404785156	4.559755325317383e-5	315.0218811035156	6.982257843017578	7.715821266174316e-5	6	034
480	337.7564392089844	24.77652931213379	1.0	280.3006591796875	181.43898010253906	0.9999988079071045	335.33917236328125	12.386184692382812	0.001403898000717163	327.13751220703125	2.6861391067504883	0.002731889486312866	6	034
481	358.4647216796875	19.950824737548828	1.0	304.01055908203125	159.1514434814453	1.0	356.2283630371094	9.853588104248047	0.0010700523853302002	343.6255798339844	1.6712799072265625	0.0014316737651824951	6	034
482	379.5381774902344	11.00451374053955	1.0	287.50067138671875	142.88035583496094	1.0	373.380859375	5.403196811676025	0.0017298758029937744	387.9920959472656	1.5406310558319092	0.0008517205715179443	6	034
483	391.8751525878906	7.705511569976807	1.0	291.0902099609375	129.19119262695312	1.0	405.09014892578125	5.3640947341918945	0.0010795295238494873	330.4226379394531	3.150027275085449	0.0006943941116333008	6	034
484	402.64208984375	2.934755325317383	0.9999997615814209	307.16925048828125	108.28656005859375	1.0	400.4903869628906	3.000074625015259	0.0003769099712371826	306.1207580566406	110.9581069946289	0.0005535781383514404	6	034
485	417.1907043457031	2.295609951019287	0.9460386037826538	318.6427001953125	99.57611846923828	1.0	403.2489318847656	1.4784042835235596	0.0005685985088348389	394.45611572265625	-0.8302507400512695	0.0002835392951965332	6	034
486	422.02264404296875	2.4171857833862305	0.9999589920043945	329.68817138671875	98.68236541748047	1.0	418.5578918457031	2.2385802268981934	0.0006546378135681152	433.4850158691406	-0.43770694732666016	0.000576317310333252	6	034
487	431.6805114746094	6.4093499183654785	1.0	343.7413330078125	95.35030364990234	1.0	439.51043701171875	4.4961323738098145	0.0008678734302520752	422.4815368652344	-3.0026674270629883	0.0007578730583190918	6	034
488	438.2685546875	9.875617980957031	1.0	349.2071533203125	86.89656066894531	1.0	454.12353515625	7.925447463989258	0.002121865749359131	452.1731872558594	2.307011127471924	0.001345515251159668	6	034
489	444.35040283203125	12.621251106262207	1.0	353.7030029296875	84.13299560546875	1.0	454.0806579589844	9.317523956298828	0.0018052756786346436	451.9450378417969	1.8130297660827637	0.0013276636600494385	6	034
490	449.32891845703125	17.336444854736328	1.0	358.6678771972656	79.94418334960938	1.0	436.3059387207031	3.248628616333008	0.00038376450538635254	438.2343444824219	-1.396247386932373	0.0012315809726715088	6	034
491	450.8931579589844	20.17428207397461	1.0	365.9247131347656	75.30253601074219	1.0	448.760986328125	9.72258186340332	0.00043261051177978516	438.3980407714844	-0.3089170455932617	0.0011034607887268066	6	034
492	448.38287353515625	21.711368560791016	1.0	368.0787353515625	70.05879974365234	1.0	436.03521728515625	7.477302551269531	0.0009545981884002686	453.3415832519531	2.0452892780303955	0.0017684698104858398	6	034
493	452.83392333984375	23.62160301208496	1.0	373.3868408203125	65.25267791748047	0.9993377923965454	437.8794860839844	7.760748863220215	0.0009673535823822021	454.13836669921875	1.7812561988830566	0.0018852651119232178	6	034
494	457.8100891113281	25.395645141601562	1.0	376.02862548828125	59.06708908081055	0.9999998807907104	450.1429443359375	10.973018646240234	0.0024571120738983154	454.3508605957031	3.100149393081665	0.0061578452587127686	6	034
495	458.0431823730469	26.385557174682617	1.0	369.72760009765625	51.1629638671875	1.0	451.4285888671875	10.033153533935547	0.0027241408824920654	454.3430480957031	3.163149118423462	0.005611389875411987	6	034
496	458.5236511230469	27.196083068847656	1.0	370.1193542480469	52.94685745239258	1.0	458.7228698730469	13.640767097473145	0.0024227499961853027	454.261474609375	3.4498233795166016	0.008968085050582886	6	034
497	458.8246765136719	27.500455856323242	1.0	367.5537414550781	56.297855377197266	1.0	458.64105224609375	13.579071044921875	0.001955777406692505	454.52020263671875	3.3790032863616943	0.007814496755599976	6	034
498	459.34979248046875	26.55188751220703	1.0	369.7989196777344	58.738487243652344	1.0	452.39337158203125	12.313207626342773	0.0026298463344573975	454.1944274902344	3.552262783050537	0.006621420383453369	6	034
499	459.0198669433594	26.982141494750977	1.0	369.9888916015625	58.334083557128906	1.0	452.1713562011719	12.602614402770996	0.0031876862049102783	454.303955078125	3.619704484939575	0.009138435125350952	6	034
500	462.41943359375	25.795114517211914	1.0	373.6855163574219	62.806121826171875	1.0	452.3447265625	10.833020210266113	0.003172963857650757	454.8298645019531	3.0259079933166504	0.006833404302597046	6	034
501	458.3384094238281	29.388158798217773	1.0	396.2734375	78.9770736694336	0.9999999403953552	452.0566711425781	12.441482543945312	0.0031003057956695557	455.5639953613281	4.726238250732422	0.010380834341049194	6	034
502	521.7754516601562	36.548885345458984	1.0	391.3952941894531	86.78431701660156	1.0	387.7923278808594	87.95204162597656	5.799531936645508e-5	378.11553955078125	3.0631258487701416	6.523728370666504e-5	6	034
503	518.3914184570312	36.39141845703125	1.0	392.1739196777344	82.41555786132812	1.0	523.2100219726562	36.38593292236328	0.00010925531387329102	387.7620544433594	83.09477996826172	3.814697265625e-5	6	034
504	520.3399047851562	37.53012466430664	1.0	391.1748352050781	77.6020736694336	1.0	393.210693359375	76.53185272216797	0.00014379620552062988	390.06591796875	78.26705169677734	0.00044101476669311523	6	034
505	468.0939025878906	66.1367416381836	1.0	389.5953674316406	66.63383483886719	0.9999872446060181	529.1876831054688	37.38447189331055	0.00010001659393310547	379.2333984375	4.756613254547119	0.00067138671875	6	034
506	451.5001220703125	78.33964538574219	0.7903620004653931	392.4032897949219	43.192420959472656	0.9999988079071045	525.1807250976562	40.76526641845703	1.7195940017700195e-5	399.2666320800781	48.729061126708984	0.0001157224178314209	6	034
507	516.744140625	44.846466064453125	1.0	415.33990478515625	40.6441535949707	0.0005774199962615967	518.8795166015625	46.0357666015625	3.281235694885254e-5	518.5323486328125	36.43830108642578	0.00021252036094665527	6	034
508	523.0740356445312	40.00807571411133	0.19771799445152283	436.543212890625	38.422386169433594	0.0003642439842224121	526.1474609375	41.4966926574707	0.00022938847541809082	520.4539794921875	36.66353988647461	0.0005231201648712158	6	034
509	433.81451416015625	86.59705352783203	0.3044014573097229	447.90411376953125	34.3079948425293	6.321072578430176e-5	649.434814453125	107.63990020751953	2.0265579223632812e-6	396.5637512207031	3.3502063751220703	0.00013974308967590332	6	034
510	417.24993896484375	90.04959869384766	0.9999936819076538	514.9660034179688	59.85502243041992	0.9987406134605408	512.6845703125	60.36377716064453	6.207823753356934e-5	509.6339111328125	65.58331298828125	3.293156623840332e-5	6	034
511	411.240966796875	91.14889526367188	0.9483915567398071	409.3933410644531	91.9886703491211	0.012384116649627686	410.01324462890625	90.00366973876953	0.00022932887077331543	405.35943603515625	84.47413635253906	0.0003102719783782959	6	034
512	402.7631530761719	87.91806030273438	1.0	408.4303283691406	90.0290298461914	3.650784492492676e-5	403.6891174316406	92.81458282470703	2.1070241928100586e-5	388.76605224609375	98.11715698242188	3.1620264053344727e-5	6	034
513	395.58978271484375	86.65984344482422	1.0	511.37725830078125	76.78353118896484	1.0	514.941162109375	75.14818572998047	7.259845733642578e-5	513.2431030273438	76.74796295166016	0.0003872513771057129	6	034
514	388.6905517578125	78.55632019042969	0.9988950490951538	385.3664245605469	69.33658599853516	0.03464871644973755	385.950927734375	70.43489074707031	5.5909156799316406e-5	434.8695373535156	71.29345703125	0.00011005997657775879	6	034
515	374.6189270019531	75.4887466430664	1.0	382.606201171875	77.64869689941406	0.0003241002559661865	378.8807373046875	76.30479431152344	9.906291961669922e-5	382.6105651855469	70.84725189208984	3.904104232788086e-5	6	034
516	367.1182861328125	79.45420837402344	1.0	434.5685119628906	98.12627410888672	0.006239086389541626	478.8851013183594	67.05870056152344	1.8924474716186523e-5	361.3740234375	63.39643859863281	1.2040138244628906e-5	6	034
517	366.6087646484375	81.5226058959961	1.0	421.170166015625	86.18484497070312	0.05767512321472168	505.55169677734375	76.52455139160156	5.519390106201172e-5	416.2843017578125	83.95838165283203	2.1904706954956055e-5	6	034
518	357.42340087890625	83.12234497070312	1.0	481.2809143066406	68.21422576904297	0.017134368419647217	480.23016357421875	66.99852752685547	0.0001150965690612793	343.1643981933594	88.05841827392578	7.751584053039551e-5	6	034
519	349.78094482421875	83.80531311035156	1.0	401.79278564453125	89.25578308105469	0.9732142686843872	483.01092529296875	69.74815368652344	0.00016200542449951172	332.9166259765625	93.46469116210938	4.947185516357422e-5	6	034
520	335.3001403808594	75.13002014160156	0.9994446039199829	395.6890563964844	78.29042053222656	1.0	336.02630615234375	74.75971984863281	0.0002487301826477051	330.14776611328125	69.63214111328125	0.00035512447357177734	6	034
521	324.79833984375	69.59431457519531	1.0	390.607421875	85.35363006591797	1.0	330.48175048828125	69.41167449951172	0.00011402368545532227	315.6827697753906	2.6390490531921387	8.174777030944824e-5	6	034
522	499.72442626953125	61.03251266479492	1.0	382.3287658691406	97.75310516357422	1.0	501.14984130859375	62.78251266479492	0.00013190507888793945	384.18450927734375	98.68888092041016	0.00019058585166931152	6	034
523	300.2270202636719	61.5126953125	1.0	370.7508850097656	102.09423828125	1.0	300.0649719238281	63.23280334472656	0.00010794401168823242	293.02557373046875	49.55277633666992	8.815526962280273e-5	6	034
524	286.46612548828125	56.253746032714844	1.0	367.4307861328125	97.33563232421875	1.0	371.323974609375	96.34996032714844	0.0001099705696105957	368.81500244140625	98.0971908569336	0.0004062652587890625	6	034
525	271.7389221191406	52.28081130981445	1.0	481.8173828125	99.14273071289062	1.0	485.0626525878906	97.57234954833984	0.00019755959510803223	504.65155029296875	36.97200012207031	0.0008388757705688477	6	034
526	257.2734069824219	51.42942428588867	1.0	481.2458801269531	103.311279296875	1.0	357.8746643066406	107.38379669189453	0.00011226534843444824	506.2629089355469	41.60011291503906	0.0036526620388031006	6	034
527	241.52711486816406	57.324134826660156	1.0	338.61737060546875	99.52466583251953	1.0	342.2233581542969	99.13436889648438	9.492039680480957e-5	494.37261962890625	95.01946258544922	0.00021541118621826172	6	034
528	225.9026336669922	61.295597076416016	0.9999984502792358	488.92791748046875	90.93132019042969	0.9998424053192139	226.01397705078125	65.11005401611328	4.57763671875e-5	219.08944702148438	49.50771713256836	0.00011745095252990723	6	034
529	215.1705322265625	61.442440032958984	1.0	489.1647644042969	97.70088195800781	0.9999998807907104	212.4879913330078	65.66287231445312	7.018446922302246e-5	204.1713409423828	68.38817596435547	0.00010153651237487793	6	034
530	210.5137176513672	74.79853057861328	1.0	214.9642791748047	72.6562728881836	0.00043386220932006836	215.08775329589844	72.64590454101562	8.237361907958984e-5	211.45921325683594	66.07023620605469	0.00014021992683410645	6	034
531	201.3788299560547	80.61420440673828	1.0	286.7700500488281	91.37605285644531	0.9595401287078857	209.46388244628906	80.12744140625	0.00012344121932983398	289.610107421875	95.40853881835938	0.00011661648750305176	6	034
532	194.02479553222656	78.5961685180664	1.0	271.6866760253906	81.72988891601562	1.0	275.4799499511719	80.4031982421875	1.9758939743041992e-5	271.68792724609375	82.72274780273438	0.00010496377944946289	6	034
533	193.21839904785156	77.50682830810547	1.0	258.7586364746094	75.76312255859375	0.9213124513626099	194.55148315429688	74.25029754638672	2.086162567138672e-5	191.473876953125	64.03186798095703	1.990795135498047e-5	6	034
534	192.4900665283203	76.9824447631836	1.0	245.13128662109375	82.05561828613281	0.00021967291831970215	194.72607421875	73.68721771240234	5.364418029785156e-5	191.7097625732422	63.91020202636719	3.0368566513061523e-5	6	034
535	191.4787139892578	71.55736541748047	1.0	241.30140686035156	88.77278137207031	0.9999950528144836	196.3896026611328	71.15473175048828	3.7044286727905273e-5	241.68585205078125	95.49726867675781	2.9474496841430664e-5	6	034
536	191.50643920898438	75.62892150878906	1.0	201.40872192382812	76.23663330078125	0.00014391541481018066	196.32452392578125	76.47047424316406	4.112720489501953e-5	195.40682983398438	66.25917053222656	1.5676021575927734e-5	6	034
537	194.49661254882812	78.2209701538086	1.0	226.54953002929688	79.09443664550781	0.000409930944442749	196.69647216796875	74.47421264648438	4.303455352783203e-5	197.7008514404297	65.83748626708984	2.327561378479004e-5	6	034
