# Supplementary material for: An automated feeding system for the African killifish reveals the impact of diet on lifespan and allows scalable assessment of associative learning
Source: eLife. 2022 Nov 10;11:e69008. doi: 10.7554/eLife.69008 (PMC9788828; doi:10.7554/eLife.69008)
Supplement: Figure 6—source data 2. [file elife-69008-fig6-data2.zip › Training Trajectories/t10_REC028DLC_resnet50_TrainAllTheThingsJun28shuffle1_1030000.csv]

bodyparts_coords	fishhead_x	fishhead_y	fishhead_likelihood	fishtail_x	fishtail_y	fishtail_likelihood	redlight_x	redlight_y	redlight_likelihood	fooddrop_x	fooddrop_y	fooddrop_likelihood	fishnum	recordingnum
0	2.498138427734375	31.427518844604492	0.0002681612968444824	554.3751220703125	268.40972900390625	0.0003269612789154053	557.1888427734375	266.5411682128906	0.9999575614929199	556.7328491210938	266.3873596191406	0.0009205341339111328	10	028
1	560.1340942382812	273.6140441894531	0.0005947351455688477	644.9804077148438	433.4397277832031	0.0018594861030578613	556.7194213867188	266.86602783203125	0.999113917350769	557.2341918945312	269.11669921875	0.0026459991931915283	10	028
2	560.7305908203125	273.570556640625	0.000951617956161499	555.358154296875	269.02386474609375	0.00027692317962646484	557.0847778320312	267.4410095214844	0.9999306201934814	556.8531494140625	268.9206848144531	0.003518998622894287	10	028
3	560.8250732421875	273.71746826171875	0.0006318986415863037	645.5642700195312	430.8414611816406	0.0013207197189331055	556.9307250976562	266.82440185546875	0.9998502731323242	554.8560791015625	270.2640380859375	0.0014190375804901123	10	028
4	562.205078125	274.4876708984375	0.0005627274513244629	554.505859375	269.15692138671875	0.0009005069732666016	557.47900390625	266.4598083496094	0.9969719052314758	557.5941162109375	269.4010314941406	0.0029616951942443848	10	028
5	562.2679443359375	274.4663391113281	0.0004950761795043945	645.5473022460938	430.5731201171875	0.0010378360748291016	557.6954345703125	267.555419921875	0.9993610978126526	555.10986328125	270.6080322265625	0.0027443766593933105	10	028
6	4.509087085723877	5.426770210266113	0.0010095834732055664	554.2645874023438	268.1535949707031	0.00043189525604248047	557.5341796875	266.4344482421875	0.9992801547050476	556.3717041015625	268.7822570800781	0.0007165074348449707	10	028
7	5.2603278160095215	92.79570770263672	0.0027055740356445312	554.6405639648438	269.2193908691406	0.0004400312900543213	556.4222412109375	267.4780578613281	0.9996044635772705	556.0596313476562	268.6810607910156	0.0013703405857086182	10	028
8	560.6177978515625	273.1617736816406	0.0005323290824890137	644.6984252929688	431.06451416015625	0.0016300082206726074	556.6528930664062	266.39569091796875	0.9985991716384888	557.3516845703125	268.75537109375	0.0028091371059417725	10	028
9	560.3901977539062	273.7474365234375	0.000552743673324585	2.972257137298584	101.39493560791016	0.0011903941631317139	557.1804809570312	267.1990661621094	0.999230146408081	556.2693481445312	269.1509704589844	0.0006109774112701416	10	028
10	4.116069793701172	5.884987831115723	0.0009806156158447266	645.4903564453125	428.4385070800781	0.000764012336730957	557.4945068359375	267.5508117675781	0.9999680519104004	554.7808837890625	270.69195556640625	0.0009652078151702881	10	028
11	560.0377807617188	273.9526672363281	0.0010790228843688965	644.3971557617188	431.2737121582031	0.0021681487560272217	557.2808227539062	267.9302978515625	0.9998956322669983	556.99072265625	269.693359375	0.0019642114639282227	10	028
12	560.0234375	273.7469482421875	0.0007264912128448486	554.609375	269.390380859375	0.001019299030303955	556.614013671875	267.4465637207031	0.999534547328949	556.7791748046875	269.4165954589844	0.0024636387825012207	10	028
13	4.263525009155273	91.29903411865234	0.010168492794036865	2.4341163635253906	99.48703002929688	0.002368450164794922	557.662841796875	267.2834777832031	0.9995277523994446	556.380126953125	266.30780029296875	0.0004929006099700928	10	028
14	5.284151554107666	91.53543853759766	0.001446455717086792	645.2197265625	430.0182189941406	0.000739365816116333	557.2969360351562	267.9356994628906	0.9998403191566467	557.0672607421875	269.7372741699219	0.003685861825942993	10	028
15	560.217041015625	273.7835693359375	0.000661998987197876	2.26360821723938	100.20691680908203	0.0010429024696350098	556.8438110351562	267.26885986328125	0.9998311996459961	556.7969360351562	269.13824462890625	0.0024849772453308105	10	028
16	0.9157898426055908	101.56997680664062	0.0004259943962097168	2.2268404960632324	100.2316665649414	0.001961946487426758	557.56591796875	266.9830017089844	0.9988542795181274	557.5225830078125	269.25921630859375	0.0017724931240081787	10	028
17	4.629108428955078	5.380127429962158	0.0017295777797698975	645.2979125976562	431.4965515136719	0.0025498270988464355	557.334716796875	267.53582763671875	0.999691903591156	557.9442138671875	269.91180419921875	0.0019983649253845215	10	028
18	4.371330738067627	5.273992538452148	0.0008036196231842041	2.4646430015563965	387.53936767578125	0.0006949901580810547	557.3958740234375	267.9607849121094	0.999853253364563	556.6610717773438	269.3123779296875	0.0007803738117218018	10	028
19	560.8479614257812	273.3373107910156	0.0006044209003448486	1.9024641513824463	99.55664825439453	0.0010945796966552734	557.8331909179688	266.8213195800781	0.9989785552024841	557.71240234375	269.6476135253906	0.0009386539459228516	10	028
20	3.104954481124878	96.44591522216797	0.005068480968475342	3.423630475997925	100.74724578857422	0.0008438825607299805	557.2750244140625	266.7430114746094	0.9998540282249451	557.2166137695312	268.782958984375	0.001898735761642456	10	028
21	7.931219100952148	96.62808227539062	0.0009447634220123291	554.5291137695312	268.305419921875	0.0004360377788543701	557.3956298828125	266.9927673339844	0.9997004270553589	557.2249145507812	269.0120544433594	0.002014726400375366	10	028
22	2.1521568298339844	99.36538696289062	0.0016773641109466553	2.4728755950927734	98.96318817138672	0.003963112831115723	556.6176147460938	266.3996887207031	0.9996840357780457	557.6665649414062	269.2531433105469	0.0016431808471679688	10	028
23	1.7005982398986816	96.85315704345703	0.0008194446563720703	3.984691619873047	99.67098236083984	0.0032860934734344482	557.30322265625	268.42047119140625	0.9999430179595947	554.603759765625	271.3936462402344	0.0010182559490203857	10	028
24	562.2059326171875	274.193359375	0.00047701597213745117	557.8966674804688	269.1987609863281	0.002676069736480713	557.8671875	267.5997314453125	0.9978875517845154	555.5659790039062	270.8496398925781	0.00852668285369873	10	028
25	3.993682622909546	5.668385982513428	0.0008216202259063721	643.9898681640625	432.2283630371094	0.00369986891746521	560.6203002929688	269.2621765136719	0.995968222618103	542.9989624023438	218.33348083496094	0.06741407513618469	10	028
26	2.7699105739593506	96.46013641357422	0.0008297562599182129	645.8154907226562	430.5150146484375	0.0012298822402954102	537.6675415039062	210.79833984375	1.0	536.3455810546875	211.84521484375	7.37309455871582e-5	10	028
27	1.5956437587738037	95.76205444335938	0.008179664611816406	1.9635770320892334	85.94877624511719	0.0035656094551086426	536.658203125	211.2350616455078	0.9999998807907104	-1.0749197006225586	79.85862731933594	0.00023448467254638672	10	028
28	4.887923240661621	5.951877593994141	0.0007725358009338379	1.553312063217163	82.74828338623047	0.0009931325912475586	537.89892578125	210.73687744140625	0.9999998211860657	551.5147705078125	217.19793701171875	0.0002473294734954834	10	028
29	644.772216796875	444.68701171875	0.0057308971881866455	644.432373046875	432.1578063964844	0.002892404794692993	537.1156005859375	211.67051696777344	0.9999999403953552	550.6273803710938	216.8202362060547	0.00033274292945861816	10	028
30	5.593377590179443	483.1673889160156	0.00016364455223083496	644.3391723632812	430.4856872558594	0.0018005967140197754	537.039794921875	210.50643920898438	1.0	536.1914672851562	210.629150390625	0.00011044740676879883	10	028
31	644.8222045898438	445.1601257324219	0.002313286066055298	644.7616577148438	432.25469970703125	0.0018631517887115479	538.0394897460938	210.281494140625	0.9999993443489075	551.5166625976562	216.02886962890625	3.781914710998535e-5	10	028
32	4.609991073608398	6.050394535064697	0.0008758008480072021	645.132568359375	431.1419372558594	0.002494245767593384	537.3225708007812	211.3009796142578	1.0	550.0617065429688	216.54542541503906	0.00011947751045227051	10	028
33	2.034403085708618	91.6832046508789	0.002111285924911499	645.3278198242188	431.6830139160156	0.0019441545009613037	537.1973266601562	211.6315460205078	0.9999999403953552	551.02734375	216.7748260498047	0.0001232624053955078	10	028
34	2.5333821773529053	101.57189178466797	0.00018256902694702148	2.9019174575805664	101.1893081665039	0.00038754940032958984	537.8295288085938	211.2751007080078	0.9999999403953552	550.7770385742188	217.3119354248047	0.0004710257053375244	10	028
35	3.883702516555786	4.8482794761657715	0.0001665353775024414	0.7509832382202148	396.1788635253906	0.0012835562229156494	537.748291015625	211.7997283935547	0.9999998807907104	550.4745483398438	217.27337646484375	0.00012120604515075684	10	028
36	4.296669960021973	91.13009643554688	0.03744852542877197	1.5615298748016357	388.16748046875	0.001464545726776123	537.4638671875	211.0148468017578	1.0	551.0466918945312	216.63412475585938	0.0005039870738983154	10	028
37	1.6391541957855225	96.29759216308594	0.002087920904159546	1.2885215282440186	396.50946044921875	0.0017185509204864502	539.2490234375	212.64195251464844	0.9999999403953552	550.2545776367188	216.402099609375	0.0005386769771575928	10	028
38	2.692314624786377	95.96955108642578	0.0010679960250854492	645.114013671875	430.0339660644531	0.0030453503131866455	537.9036254882812	211.88368225097656	0.999999463558197	551.0364379882812	217.24546813964844	0.0001652538776397705	10	028
39	646.39306640625	445.7643127441406	0.0029071569442749023	644.9099731445312	430.5465393066406	0.004807800054550171	537.4320068359375	211.43386840820312	0.9999998807907104	550.0182495117188	217.17091369628906	0.00018015503883361816	10	028
40	644.6942138671875	429.3957214355469	0.0011036694049835205	645.0751342773438	430.10601806640625	0.0033680498600006104	537.1000366210938	211.05992126464844	0.9999998807907104	550.4606323242188	216.03646850585938	0.00018143653869628906	10	028
41	643.6041259765625	431.282470703125	0.0007966160774230957	644.0048828125	431.5482177734375	0.005264371633529663	538.1168212890625	211.2710723876953	0.9999998211860657	550.7233276367188	216.90272521972656	0.000977635383605957	10	028
42	3.041311502456665	91.17142486572266	0.004534602165222168	645.2864990234375	430.7264709472656	0.0013619065284729004	537.5315551757812	211.82315063476562	0.9999998211860657	551.3985595703125	216.87925720214844	0.00024193525314331055	10	028
43	4.081598281860352	91.50920104980469	0.0009263455867767334	644.7251586914062	431.55035400390625	0.0005132555961608887	537.6280517578125	211.52210998535156	0.9999997615814209	-0.377194881439209	78.5566177368164	5.924701690673828e-5	10	028
44	3.608896493911743	4.94057559967041	0.0007177293300628662	645.0717163085938	429.52862548828125	0.0010066628456115723	537.9862670898438	211.147216796875	0.9999997615814209	551.214599609375	216.61538696289062	0.00015607476234436035	10	028
45	3.063276767730713	90.57731628417969	0.005379438400268555	644.6047973632812	430.5687255859375	0.0037049949169158936	537.1339721679688	211.2613525390625	1.0	551.0449829101562	216.6504669189453	0.00032660365104675293	10	028
46	645.923095703125	445.518798828125	0.000714719295501709	645.6260986328125	432.2860107421875	0.00140380859375	537.4478759765625	210.86399841308594	0.9999998211860657	551.3004760742188	217.06390380859375	6.443262100219727e-5	10	028
47	4.10457181930542	5.441477298736572	0.0004092752933502197	644.852294921875	429.2933349609375	0.0018973350524902344	536.8961181640625	212.26333618164062	0.9999998807907104	536.0073852539062	212.10435485839844	5.3048133850097656e-5	10	028
48	2.0528564453125	95.35208892822266	0.001546025276184082	1.8312456607818604	85.24740600585938	0.0016724765300750732	538.4384155273438	211.61756896972656	0.9999999403953552	551.0225830078125	216.80397033691406	0.0007196664810180664	10	028
49	4.675888538360596	5.802888870239258	0.0010206401348114014	645.2767944335938	430.51605224609375	0.0016461610794067383	538.2772827148438	211.5564727783203	0.9999992847442627	551.9030151367188	216.42593383789062	0.0001258552074432373	10	028
50	4.295723915100098	6.1369404792785645	0.001575767993927002	1.3640990257263184	395.9541931152344	0.0015034675598144531	537.66845703125	211.4678192138672	0.9999998807907104	551.037353515625	216.4639892578125	0.0003357529640197754	10	028
51	642.5789794921875	445.9713134765625	0.00038501620292663574	644.3558349609375	432.58489990234375	0.0029538869857788086	537.2300415039062	211.2254638671875	0.9999998807907104	550.4647827148438	216.07272338867188	0.00014442205429077148	10	028
52	5.32220458984375	6.257190704345703	0.0012691915035247803	645.6632080078125	432.04791259765625	0.0008668601512908936	537.3554077148438	211.4876708984375	1.0	550.059326171875	216.93716430664062	0.0002161860466003418	10	028
53	5.2299652099609375	6.815871238708496	0.004713535308837891	645.2530517578125	432.5125732421875	0.0012567341327667236	537.5028686523438	212.3965301513672	0.9999999403953552	549.2613525390625	216.4829559326172	0.0003139972686767578	10	028
54	4.890779972076416	91.68373107910156	0.040792226791381836	645.24951171875	429.3922424316406	0.0008125901222229004	537.3346557617188	211.0758819580078	0.9999998807907104	0.24048066139221191	78.47988891601562	0.000246196985244751	10	028
55	2.090972423553467	95.86625671386719	0.0046155452728271484	2.5468342304229736	84.186279296875	0.0008927285671234131	537.9818115234375	210.1233367919922	0.9999999403953552	-0.010847091674804688	78.78685760498047	0.00018522143363952637	10	028
56	1.5467419624328613	90.47461700439453	0.00035431981086730957	645.4840087890625	429.5591125488281	0.0010630488395690918	537.6882934570312	211.0214080810547	0.9999995827674866	551.1259765625	216.58511352539062	0.00019657611846923828	10	028
57	2.2578749656677246	100.64366149902344	0.0004185140132904053	1.211332082748413	394.71453857421875	0.0002645254135131836	538.4074096679688	211.06005859375	0.9999994039535522	551.3104248046875	216.06234741210938	0.000229567289352417	10	028
58	2.2969045639038086	99.51907348632812	0.0016053617000579834	3.3269901275634766	98.82577514648438	0.0008281469345092773	537.3541870117188	211.34104919433594	0.9999998807907104	549.7542724609375	217.32049560546875	0.0003789067268371582	10	028
59	2.432518482208252	105.4068832397461	0.000277787446975708	645.5995483398438	430.72528076171875	0.0003553926944732666	537.71533203125	212.29327392578125	0.9999999403953552	550.2647705078125	217.32159423828125	0.0001328885555267334	10	028
60	1.715498924255371	95.90519714355469	0.012285590171813965	2.8688979148864746	101.00782012939453	0.0008074641227722168	537.9058227539062	210.75241088867188	0.9999997019767761	551.6319580078125	216.4508056640625	0.0002980232238769531	10	028
61	1.7322750091552734	101.5570297241211	0.0003452301025390625	2.5918917655944824	100.33712768554688	0.0007057487964630127	537.74462890625	212.38674926757812	0.9999998807907104	551.2577514648438	217.1353759765625	0.0006623566150665283	10	028
62	1.8037018775939941	94.9146499633789	0.002658277750015259	645.322998046875	431.89508056640625	0.002848684787750244	537.8396606445312	212.3973388671875	0.9999997615814209	551.3015747070312	217.36819458007812	0.00017023086547851562	10	028
63	4.022967338562012	5.331482410430908	0.0005340576171875	3.4817235469818115	100.34557342529297	0.0013478100299835205	537.5004272460938	211.064208984375	0.9999998807907104	551.1301879882812	216.9952850341797	0.0001563727855682373	10	028
64	2.9814038276672363	90.01848602294922	0.006714344024658203	645.1209106445312	429.55438232421875	0.0015043318271636963	536.9739379882812	211.70045471191406	1.0	-0.44835710525512695	78.35914611816406	0.00014397501945495605	10	028
65	645.1824340820312	444.71319580078125	0.0021892189979553223	3.332149028778076	387.1317443847656	0.0010100305080413818	537.3289794921875	211.9471893310547	0.9999999403953552	550.197265625	216.83761596679688	0.0007168352603912354	10	028
66	2.6020708084106445	91.7303695678711	0.0003527998924255371	2.8753628730773926	99.52606964111328	0.0008848905563354492	537.6354370117188	212.69944763183594	1.0	549.6774291992188	217.2185516357422	0.00038674473762512207	10	028
67	3.0345001220703125	90.01715850830078	0.020806580781936646	1.1876730918884277	84.204833984375	0.000948488712310791	537.0012817382812	212.05160522460938	0.9999999403953552	-0.9471683502197266	77.99244689941406	0.00017207860946655273	10	028
68	2.95558500289917	94.27276611328125	0.012621164321899414	3.1329450607299805	85.61425018310547	0.0007209181785583496	537.62744140625	211.18621826171875	0.9999999403953552	0.31054258346557617	79.20335388183594	0.00044155120849609375	10	028
69	5.585238456726074	92.33747100830078	0.0013101696968078613	645.3218383789062	430.9040832519531	0.0013879239559173584	537.5552978515625	211.48243713378906	1.0	550.5985107421875	217.1156005859375	0.00048226118087768555	10	028
70	643.8377075195312	445.00274658203125	0.0014700591564178467	645.9049682617188	431.46563720703125	0.001668304204940796	537.1141357421875	211.11521911621094	1.0	549.9132080078125	217.09622192382812	0.0002758800983428955	10	028
71	3.0512280464172363	91.50709533691406	0.002007126808166504	2.8355627059936523	99.93775939941406	0.0006487071514129639	537.5984497070312	212.14356994628906	0.9999998807907104	550.3133544921875	217.81369018554688	0.0005133450031280518	10	028
72	644.3597412109375	460.6126708984375	0.00041869282722473145	645.7420043945312	431.5845947265625	0.0005259811878204346	537.6480102539062	211.16859436035156	0.9999997615814209	558.8432006835938	216.16989135742188	0.00012028217315673828	10	028
73	644.3063354492188	445.454833984375	0.000829547643661499	644.27587890625	430.8530578613281	0.0025482177734375	537.6922607421875	211.54180908203125	0.9999998807907104	550.9776000976562	215.82672119140625	0.00042048096656799316	10	028
74	642.5393676757812	445.7841796875	0.0032843351364135742	644.0890502929688	430.8728942871094	0.00200808048248291	537.1876220703125	212.12115478515625	1.0	550.115966796875	217.0821075439453	0.00033670663833618164	10	028
75	4.179093837738037	90.36910247802734	0.02804425358772278	643.8359375	434.2855529785156	0.001061171293258667	537.8568115234375	212.2412872314453	0.9999999403953552	549.8966674804688	217.26368713378906	0.0006291866302490234	10	028
76	5.816038131713867	88.50596618652344	0.2850398123264313	645.19384765625	432.8699035644531	0.0015136897563934326	537.3455810546875	211.80189514160156	0.9999998807907104	550.4102783203125	217.05010986328125	0.0006342530250549316	10	028
77	3.104234218597412	90.647216796875	0.0007889866828918457	644.0145263671875	432.51763916015625	0.0009576678276062012	536.5968627929688	211.63648986816406	0.9999999403953552	550.28515625	216.62399291992188	0.0002683103084564209	10	028
78	642.3215942382812	446.2036437988281	0.02119562029838562	644.2835693359375	434.9593505859375	0.004632145166397095	537.6945190429688	211.35665893554688	0.9999998807907104	550.7958374023438	217.57496643066406	0.00019165873527526855	10	028
79	645.0999145507812	447.2487487792969	0.0009265244007110596	645.9283447265625	432.0776672363281	0.0006833076477050781	537.4224853515625	211.30477905273438	0.9999998807907104	550.5538330078125	217.07725524902344	0.00028967857360839844	10	028
80	0.9526846408843994	95.82686614990234	0.0011746585369110107	1.5077176094055176	83.9903564453125	0.0006019473075866699	537.9967651367188	210.7456512451172	0.9999999403953552	550.229736328125	216.6907958984375	0.0008099675178527832	10	028
81	644.0618896484375	445.5659484863281	0.0032337307929992676	643.3299560546875	432.6985778808594	0.002795010805130005	538.46142578125	211.96243286132812	0.9999997019767761	550.3800659179688	217.71339416503906	0.00045302510261535645	10	028
82	4.328392505645752	4.757472515106201	0.0014935135841369629	644.5300903320312	433.02593994140625	0.0034232735633850098	537.4091186523438	211.10284423828125	0.9999998807907104	549.8685302734375	217.24679565429688	0.0005880296230316162	10	028
83	643.7172241210938	446.7822265625	0.011029601097106934	644.8941040039062	433.65826416015625	0.003693878650665283	537.46484375	212.193115234375	1.0	549.960205078125	217.4909210205078	0.00042375922203063965	10	028
84	642.5172119140625	445.8089904785156	0.001393437385559082	643.2362670898438	433.5896301269531	0.0018315017223358154	537.4052734375	212.09580993652344	0.9999999403953552	550.62890625	217.14767456054688	0.0002504289150238037	10	028
85	1.3318190574645996	94.8524398803711	0.003667771816253662	2.7730891704559326	99.1491928100586	0.006181687116622925	538.6239624023438	213.17665100097656	1.0	550.0947875976562	217.1354522705078	0.00027674436569213867	10	028
86	644.4268798828125	445.2689514160156	0.004567444324493408	643.2385864257812	433.03875732421875	0.0038471519947052	539.0596923828125	212.57595825195312	1.0	550.5592041015625	216.72601318359375	0.0005966722965240479	10	028
87	1.9770028591156006	100.5001220703125	0.0010712742805480957	2.8007307052612305	99.93006896972656	0.0005480349063873291	537.3004150390625	211.6868133544922	0.9999998807907104	551.0407104492188	217.03810119628906	0.00035178661346435547	10	028
88	644.1776123046875	446.7677001953125	0.0148811936378479	644.169189453125	431.7459411621094	0.0027424097061157227	537.8591918945312	212.4461669921875	0.9999998807907104	549.4395141601562	217.51849365234375	0.0002764463424682617	10	028
89	643.5335083007812	444.8181457519531	0.0002416372299194336	644.40625	430.4942626953125	0.003149092197418213	537.6610717773438	211.2950439453125	0.9999999403953552	550.2357788085938	217.06422424316406	0.00016751885414123535	10	028
90	2.0703115463256836	87.17816162109375	0.002732515335083008	2.9241206645965576	89.71963500976562	0.015507310628890991	537.5310668945312	210.40357971191406	0.9999999403953552	-0.45755910873413086	79.68765258789062	0.0001716911792755127	10	028
91	3.087583065032959	96.00157928466797	0.0012111365795135498	645.6729736328125	429.98370361328125	0.0011516809463500977	536.7425537109375	211.28648376464844	0.9999999403953552	551.4345092773438	217.084228515625	0.00017657876014709473	10	028
92	4.280881881713867	91.22515106201172	0.02621576189994812	644.9000854492188	431.7502746582031	0.0014700591564178467	537.6800537109375	211.60081481933594	1.0	549.9036254882812	217.24632263183594	0.00045096874237060547	10	028
93	4.956648826599121	5.684762954711914	0.0006742775440216064	644.7341918945312	430.6697082519531	0.0008035004138946533	536.8917846679688	211.34930419921875	0.9999997615814209	-0.25696849822998047	78.53620147705078	5.155801773071289e-5	10	028
94	3.376810073852539	98.62528991699219	0.0008000433444976807	644.1146240234375	431.19500732421875	0.00459626317024231	536.896240234375	211.5757598876953	0.9999998807907104	551.0204467773438	217.0919647216797	0.00024065375328063965	10	028
95	644.9568481445312	452.8949890136719	0.004116743803024292	645.1346435546875	432.865234375	0.0014069676399230957	537.273193359375	211.11000061035156	1.0	550.6297607421875	216.51124572753906	4.693865776062012e-5	10	028
96	9.658093452453613	88.45968627929688	0.11634963750839233	644.92138671875	430.6881103515625	0.001718968152999878	537.6676025390625	212.27915954589844	0.9999997019767761	551.1731567382812	217.1708984375	0.0003057718276977539	10	028
97	4.815155029296875	91.23192596435547	0.007408857345581055	644.931640625	432.7434997558594	0.0027774572372436523	537.3524780273438	211.8738250732422	1.0	550.0282592773438	217.01585388183594	0.0005079805850982666	10	028
98	643.5664672851562	453.3300476074219	0.010050863027572632	2.4404659271240234	84.82366943359375	0.001490473747253418	537.0994873046875	211.92822265625	1.0	549.2902221679688	216.89662170410156	0.00023096799850463867	10	028
99	645.5950927734375	445.2085266113281	0.0007476508617401123	644.8311767578125	432.5428161621094	0.0022668838500976562	537.4118041992188	211.3323211669922	0.9999998807907104	550.4838256835938	216.53939819335938	0.00021463632583618164	10	028
100	5.327784538269043	5.295207977294922	0.004493355751037598	0.6842124462127686	394.9299621582031	0.0013448894023895264	537.2294921875	211.40695190429688	0.9999999403953552	550.5245971679688	216.89715576171875	0.0004163980484008789	10	028
101	7.074371337890625	88.7870101928711	0.6099736094474792	644.3321533203125	432.59844970703125	0.0008810162544250488	537.2197265625	210.08950805664062	1.0	-0.508544921875	77.80229187011719	0.00020134449005126953	10	028
102	2.6256775856018066	89.80439758300781	0.0006280839443206787	645.0667724609375	433.27392578125	0.0009128451347351074	536.8090209960938	211.23634338378906	0.9999998807907104	550.4601440429688	217.13487243652344	0.00022077560424804688	10	028
103	641.1435546875	446.5097351074219	0.013670146465301514	644.14697265625	434.9501037597656	0.001394510269165039	537.0333251953125	210.97781372070312	0.9999999403953552	550.8027954101562	216.1509552001953	0.00028899312019348145	10	028
104	6.532537937164307	92.60432434082031	0.08440181612968445	644.1182861328125	432.2145080566406	0.007314622402191162	537.1597290039062	210.9686279296875	0.9999998807907104	550.9505004882812	216.68365478515625	0.000456005334854126	10	028
105	640.4244995117188	444.009765625	0.004054725170135498	642.7781372070312	434.9269714355469	0.002558201551437378	536.8418579101562	212.06626892089844	1.0	550.2617797851562	216.9749298095703	0.0004305839538574219	10	028
106	3.6399857997894287	98.20378875732422	0.0009412169456481934	2.509702205657959	84.76630401611328	0.0015617311000823975	538.0167846679688	211.0977783203125	0.9999998807907104	550.5615234375	216.4331817626953	7.37607479095459e-5	10	028
107	4.457849025726318	5.472523212432861	0.010079652070999146	645.4252319335938	431.4012756347656	0.0015566349029541016	537.4358520507812	211.91624450683594	1.0	550.557373046875	217.822021484375	0.0003242194652557373	10	028
108	3.031463146209717	87.98042297363281	0.12951135635375977	2.302487850189209	86.27098846435547	0.004340469837188721	537.4351806640625	210.9857177734375	0.9999999403953552	550.6338500976562	216.8880157470703	0.0005369186401367188	10	028
109	4.569993019104004	5.682840347290039	0.0012776851654052734	2.8094921112060547	85.34400939941406	0.002017796039581299	539.4368896484375	211.8988494873047	0.9999997019767761	551.4176025390625	216.19680786132812	0.00018009543418884277	10	028
110	3.0944929122924805	98.84288787841797	0.0006898939609527588	645.6282348632812	431.4298095703125	0.0011890828609466553	539.2355346679688	213.62155151367188	0.9999999403953552	550.1138305664062	218.37716674804688	0.002434343099594116	10	028
111	3.532341480255127	91.24687194824219	0.029910922050476074	2.5354201793670654	99.17682647705078	0.0018362998962402344	537.8309326171875	211.4681854248047	0.9999997019767761	550.8269653320312	216.33358764648438	0.0001195371150970459	10	028
112	3.299661874771118	98.31132507324219	0.0013708770275115967	1.3229923248291016	396.0755310058594	0.0022076964378356934	537.6709594726562	212.16893005371094	0.9999998807907104	550.0294189453125	217.0746307373047	0.00039842724800109863	10	028
113	3.2379536628723145	91.77762603759766	0.002851516008377075	2.9189648628234863	99.38568115234375	0.0012954473495483398	537.677734375	212.34620666503906	0.9999998807907104	549.5986938476562	217.2903594970703	0.0006035864353179932	10	028
114	2.2087745666503906	96.08000183105469	0.003698587417602539	2.5728397369384766	85.55015563964844	0.0009524524211883545	537.229248046875	211.5922088623047	0.9999998807907104	550.1395263671875	216.50360107421875	0.0003516077995300293	10	028
115	641.4733276367188	445.4528503417969	0.0128878653049469	644.0474853515625	433.53759765625	0.004797190427780151	537.9805297851562	212.03219604492188	0.9999995827674866	550.990234375	217.357666015625	0.00019082427024841309	10	028
116	1.8349878787994385	99.48680877685547	0.001466214656829834	643.8281860351562	434.30523681640625	0.009093374013900757	537.3651733398438	210.42723083496094	0.9999998211860657	571.8389282226562	217.13272094726562	0.00021761655807495117	10	028
117	4.362337112426758	5.728957176208496	0.0007299482822418213	2.973630666732788	95.46729278564453	0.00021639466285705566	536.2361450195312	209.79263305664062	0.9999997019767761	551.697509765625	215.6494140625	3.427267074584961e-5	10	028
118	7.880980491638184	88.04067993164062	0.04169487953186035	644.7073364257812	432.4031066894531	0.0072786808013916016	537.3995971679688	212.3927001953125	0.9999998807907104	549.6032104492188	217.66783142089844	0.0006439089775085449	10	028
119	4.440736293792725	5.409231662750244	0.0022878050804138184	645.5316772460938	432.6993103027344	0.0017899274826049805	536.7271728515625	211.82107543945312	1.0	549.9437255859375	216.94482421875	0.00012952089309692383	10	028
120	1.7540035247802734	86.77169799804688	0.0022040903568267822	644.7594604492188	431.91943359375	0.0025283396244049072	537.8182373046875	212.1013946533203	0.9999998807907104	549.9442138671875	217.08602905273438	0.0003038644790649414	10	028
121	3.8704376220703125	91.51183319091797	0.003622084856033325	644.271728515625	431.7799072265625	0.0026737451553344727	539.1262817382812	211.5146026611328	0.9999998807907104	550.0848999023438	215.68333435058594	0.0003147125244140625	10	028
122	4.186115741729736	5.397202968597412	0.0025260746479034424	644.8671264648438	432.74017333984375	0.004039794206619263	537.0214233398438	210.84832763671875	1.0	549.6123657226562	217.0216522216797	0.00034365057945251465	10	028
123	3.118899345397949	99.025146484375	0.002329796552658081	3.9310483932495117	90.72895050048828	0.0027947723865509033	537.91552734375	212.24285888671875	0.9999999403953552	550.212890625	217.54364013671875	0.0002180933952331543	10	028
124	2.321150779724121	98.7740249633789	0.0012717843055725098	3.3668923377990723	91.41474914550781	0.0037399232387542725	536.517822265625	210.60150146484375	0.9999998807907104	0.10680961608886719	78.76943969726562	0.0001074075698852539	10	028
125	641.7516479492188	446.9479064941406	0.004721879959106445	3.6962175369262695	94.19327545166016	0.001351863145828247	537.2474365234375	212.64427185058594	1.0	549.9478759765625	217.70828247070312	0.000492095947265625	10	028
126	645.7235107421875	447.42218017578125	0.00047004222869873047	645.9570922851562	432.7314453125	0.0016438961029052734	539.6512451171875	213.26507568359375	0.9999998807907104	550.3690185546875	216.9374237060547	0.00017756223678588867	10	028
127	2.807206153869629	87.48007202148438	0.003738313913345337	3.322618007659912	86.01242065429688	0.0065742433071136475	537.3624267578125	212.20504760742188	0.9999998807907104	-0.6240301132202148	79.03075408935547	0.00025600194931030273	10	028
128	2.610443592071533	95.00341796875	0.0024968385696411133	644.9744262695312	430.2967834472656	0.0012547075748443604	536.890625	210.53309631347656	0.9999998807907104	550.6063232421875	216.1371612548828	0.0001881122589111328	10	028
129	642.91259765625	453.052001953125	0.004738837480545044	644.77734375	432.39715576171875	0.006262749433517456	537.36279296875	210.83164978027344	1.0	550.2698974609375	216.071533203125	0.00011855363845825195	10	028
130	1.916806697845459	86.56385040283203	0.0016738176345825195	2.459580898284912	85.19378662109375	0.00441548228263855	536.8947143554688	210.89712524414062	0.9999998807907104	-0.9829630851745605	78.19760131835938	0.00016233325004577637	10	028
131	3.4584875106811523	97.0919189453125	0.00184708833694458	4.76661491394043	92.7968521118164	0.002006053924560547	537.6285400390625	211.35963439941406	0.9999999403953552	550.6731567382812	216.34849548339844	0.00028187036514282227	10	028
132	4.091400623321533	5.673934459686279	0.0010326206684112549	2.4280872344970703	83.97044372558594	0.0005516707897186279	536.5872802734375	211.4352569580078	0.9999998807907104	551.0350341796875	217.32406616210938	0.00027310848236083984	10	028
133	3.142972469329834	98.48387145996094	0.0011242032051086426	645.7455444335938	430.7945251464844	0.0010758936405181885	536.8883056640625	211.04286193847656	0.9999998807907104	550.9089965820312	217.58648681640625	0.0002452731132507324	10	028
134	3.701472759246826	96.94916534423828	0.0023118257522583008	644.4959106445312	431.0074157714844	0.002358943223953247	537.2160034179688	211.6569366455078	0.9999999403953552	550.060546875	216.5996856689453	0.00019177794456481934	10	028
135	2.609518051147461	96.27156066894531	0.0018452703952789307	644.9895629882812	431.0757751464844	0.0007284879684448242	538.8032836914062	212.45249938964844	0.9999999403953552	0.0020198822021484375	78.84693145751953	9.85860824584961e-5	10	028
136	2.8322830200195312	98.92142486572266	0.003943771123886108	3.083998441696167	90.51387786865234	0.003306835889816284	537.6249389648438	210.97906494140625	0.9999998807907104	551.1692504882812	216.15603637695312	0.00015631318092346191	10	028
137	3.0547232627868652	87.37890625	0.01862388849258423	645.068603515625	431.5181579589844	0.0015281736850738525	537.6939086914062	211.7688751220703	0.9999998211860657	551.1416625976562	217.41030883789062	0.00037974119186401367	10	028
138	4.7761430740356445	5.789554119110107	0.00071755051612854	645.6181030273438	430.8606262207031	0.0004972219467163086	538.0725708007812	211.1351318359375	0.9999997019767761	550.3591918945312	216.70225524902344	0.00021588802337646484	10	028
139	2.3318934440612793	100.62239837646484	0.00042322278022766113	645.259521484375	430.4317932128906	0.0007053613662719727	537.84619140625	211.35047912597656	0.9999998807907104	550.877197265625	217.6922607421875	0.0006251037120819092	10	028
140	1.4647676944732666	95.87523651123047	0.006389707326889038	644.1282958984375	432.1829833984375	0.0025756657123565674	537.8900146484375	211.04794311523438	0.9999999403953552	550.5819702148438	216.8144073486328	0.00019934773445129395	10	028
141	643.0279541015625	460.3197326660156	0.002558499574661255	644.5420532226562	432.6982421875	0.00412866473197937	538.15234375	211.16697692871094	0.9999998807907104	-0.12660646438598633	79.01121520996094	0.00013267993927001953	10	028
142	643.7448120117188	447.6255187988281	0.0010476410388946533	645.3389282226562	432.5664978027344	0.0009033381938934326	537.7633666992188	211.862060546875	0.9999999403953552	550.56591796875	216.59715270996094	0.000195235013961792	10	028
143	2.320676326751709	100.3969955444336	0.0007668137550354004	645.1736450195312	430.3218688964844	0.0032404065132141113	538.5300903320312	211.32489013671875	0.9999992251396179	551.4817504882812	217.38525390625	0.0008308589458465576	10	028
144	643.9609375	459.57373046875	0.0017758309841156006	645.2684326171875	432.08349609375	0.00040352344512939453	538.4466552734375	211.43878173828125	0.9999999403953552	549.4164428710938	216.69517517089844	0.00020566582679748535	10	028
145	644.8167724609375	459.85589599609375	0.0005554258823394775	645.7678833007812	430.4954528808594	0.0015497207641601562	536.6239624023438	211.88121032714844	0.9999998807907104	550.33447265625	217.28944396972656	0.00015527009963989258	10	028
146	644.2603149414062	446.8783264160156	0.0017337799072265625	644.2960815429688	432.1588134765625	0.002106398344039917	537.1951904296875	210.87196350097656	0.9999998807907104	0.32108020782470703	78.97162628173828	0.0001086890697479248	10	028
147	643.2789916992188	446.5989685058594	0.0008337795734405518	4.203400135040283	91.89994812011719	0.0017676949501037598	536.8886108398438	211.85032653808594	0.9999999403953552	549.9598999023438	217.24755859375	0.0003331601619720459	10	028
148	4.67254638671875	5.051455974578857	0.0007877647876739502	644.8958740234375	430.42401123046875	0.003932684659957886	537.4098510742188	211.78521728515625	0.9999998807907104	550.2482299804688	217.01075744628906	0.0002148151397705078	10	028
149	3.7981345653533936	5.696474075317383	0.0008770525455474854	645.0521850585938	430.3395690917969	0.0016012489795684814	537.3598022460938	210.64564514160156	0.9999997615814209	550.3775024414062	216.694580078125	0.0001404881477355957	10	028
150	3.336944580078125	98.7845458984375	0.0007112026214599609	644.879150390625	430.58642578125	0.001535654067993164	537.6422119140625	212.395751953125	0.9999997615814209	550.1749267578125	216.75999450683594	0.00015503168106079102	10	028
151	4.3432464599609375	5.261739253997803	0.0006862878799438477	644.8028564453125	431.5139465332031	0.007020831108093262	537.2892456054688	210.8946533203125	0.9999997615814209	550.6654052734375	215.7434844970703	9.706616401672363e-5	10	028
152	4.078643798828125	94.47929382324219	0.006052374839782715	645.9097900390625	430.0796813964844	0.0007957518100738525	537.61669921875	211.50949096679688	0.9999999403953552	551.174560546875	216.4506378173828	0.00016188621520996094	10	028
153	645.1146240234375	446.266845703125	0.00040668249130249023	645.8610229492188	431.32415771484375	0.00041306018829345703	538.0471801757812	211.6650390625	0.9999997615814209	550.7088012695312	216.56451416015625	0.0005636513233184814	10	028
154	9.157983779907227	87.94682312011719	0.019717782735824585	4.470203876495361	85.6416244506836	0.0016846060752868652	538.159423828125	211.89671325683594	0.9999998211860657	550.2092895507812	217.32861328125	0.0003654658794403076	10	028
155	4.836969375610352	90.1249008178711	0.015784502029418945	644.090087890625	433.0751647949219	0.0017847716808319092	538.4635009765625	211.0852508544922	0.9999997615814209	-0.1594696044921875	78.9465103149414	0.00024399161338806152	10	028
156	8.975701332092285	89.03520965576172	0.749356210231781	4.5302629470825195	99.01807403564453	0.0006515383720397949	536.6072387695312	211.38836669921875	0.9999998807907104	0.15666913986206055	79.24630737304688	0.0007516145706176758	10	028
157	4.726322174072266	90.92420196533203	0.00130501389503479	645.5023193359375	429.7726135253906	0.0041786134243011475	538.7736206054688	210.83209228515625	0.9999995231628418	550.6651000976562	217.1278839111328	0.00022709369659423828	10	028
158	3.147918224334717	86.97872924804688	0.005408614873886108	3.1822948455810547	88.02664947509766	0.0024345219135284424	537.0053100585938	211.53306579589844	1.0	549.9212036132812	217.3762664794922	0.00015941262245178223	10	028
159	7.230283260345459	86.9316635131836	0.10947597026824951	645.6820068359375	432.2696228027344	0.0023614466190338135	536.9857788085938	212.0435028076172	1.0	549.3565063476562	216.9779052734375	0.00024056434631347656	10	028
160	644.0574951171875	446.0783386230469	0.09698280692100525	645.2244262695312	434.23638916015625	0.001594454050064087	537.03271484375	210.05120849609375	0.9999996423721313	551.4177856445312	216.3302001953125	0.0002225339412689209	10	028
161	3.649907112121582	97.67594146728516	0.0006844103336334229	645.7062377929688	431.922119140625	0.002298593521118164	537.6126098632812	212.03562927246094	0.9999998807907104	550.1529541015625	217.13636779785156	0.00018149614334106445	10	028
162	6.711715221405029	87.9606704711914	0.7942522168159485	644.9134521484375	427.48724365234375	0.001435607671737671	537.3313598632812	211.14822387695312	1.0	-0.6372566223144531	77.9308853149414	0.00037536025047302246	10	028
163	642.87255859375	445.1915283203125	0.0015846192836761475	644.59033203125	432.4804382324219	0.005931079387664795	536.9346923828125	211.88267517089844	1.0	-0.7422242164611816	79.13394927978516	0.00012433528900146484	10	028
164	3.118847608566284	98.95248413085938	0.001574873924255371	1.7618589401245117	87.67091369628906	0.008875131607055664	537.7919921875	211.7109375	0.9999999403953552	549.2958984375	216.71234130859375	0.00036469101905822754	10	028
165	644.0632934570312	447.5208435058594	0.02055618166923523	644.7540893554688	432.86383056640625	0.0016731023788452148	537.255615234375	210.4947052001953	0.9999998807907104	550.5324096679688	216.60122680664062	5.316734313964844e-5	10	028
166	7.84022855758667	95.71250915527344	0.011156052350997925	645.1629638671875	431.3508605957031	0.001056075096130371	539.5547485351562	213.02886962890625	0.9999999403953552	550.6063232421875	216.67152404785156	0.0005083382129669189	10	028
167	644.2799072265625	446.739013671875	0.0035495758056640625	644.8720092773438	433.486328125	0.0007195174694061279	536.8712158203125	211.3886260986328	1.0	550.6635131835938	217.38064575195312	0.00019505620002746582	10	028
168	646.0477905273438	444.84295654296875	0.003961622714996338	2.20269775390625	99.87723541259766	0.0014124810695648193	537.2901611328125	211.63949584960938	0.9999999403953552	-0.7172889709472656	78.29798889160156	7.238984107971191e-5	10	028
169	3.9244024753570557	89.87970733642578	0.0037486255168914795	645.7670288085938	428.87432861328125	0.0011187195777893066	537.4664306640625	210.7715301513672	1.0	550.4910888671875	216.19540405273438	0.00015684962272644043	10	028
170	3.728043556213379	87.36566925048828	0.0029796063899993896	3.447915554046631	86.39945983886719	0.002884387969970703	537.0387573242188	211.1873779296875	1.0	549.6011352539062	216.9954071044922	0.00020772218704223633	10	028
171	4.053266525268555	5.790931701660156	0.0001963973045349121	646.2450561523438	429.5236511230469	0.0003485679626464844	539.5247192382812	213.12635803222656	0.9999999403953552	550.2674560546875	217.29934692382812	0.0004750490188598633	10	028
172	643.9677124023438	445.5331115722656	0.0014501512050628662	645.027587890625	430.0870666503906	0.0017587542533874512	537.8444213867188	211.43734741210938	0.9999998807907104	550.1107177734375	216.55491638183594	0.00017464160919189453	10	028
173	8.589601516723633	95.37769317626953	0.0027043521404266357	645.441650390625	429.3841247558594	0.00036206841468811035	538.2186889648438	211.4818878173828	0.9999998807907104	551.1025390625	217.97052001953125	0.0008825361728668213	10	028
174	4.869650363922119	5.238927841186523	0.0010485053062438965	645.1551513671875	431.7510986328125	0.0011272132396697998	536.9547119140625	210.69827270507812	0.9999998807907104	550.3632202148438	217.21539306640625	0.00013077259063720703	10	028
175	644.6190795898438	430.8638000488281	0.0003992617130279541	644.4754638671875	430.9811096191406	0.004123210906982422	539.5184326171875	213.63739013671875	0.9999999403953552	549.4666748046875	217.1671600341797	0.000244826078414917	10	028
176	10.000983238220215	88.58895111083984	0.14568635821342468	645.1695556640625	432.3207092285156	0.00049552321434021	537.8698120117188	211.10992431640625	0.9999999403953552	549.82373046875	216.23622131347656	0.0003376901149749756	10	028
177	4.741945266723633	91.47727966308594	0.0005841255187988281	645.8363647460938	431.5535583496094	0.002331972122192383	537.0418090820312	211.99661254882812	0.9999998807907104	550.6943359375	217.818603515625	0.00020927190780639648	10	028
178	3.3297765254974365	95.19818115234375	0.0038702189922332764	3.510284900665283	97.71928405761719	0.0013162195682525635	537.028564453125	211.74679565429688	1.0	0.312849760055542	79.63609313964844	0.0002804994583129883	10	028
179	4.849056243896484	90.66531372070312	0.015878379344940186	645.107177734375	430.57183837890625	0.0017881989479064941	537.3943481445312	211.83050537109375	1.0	-0.04643869400024414	79.07865142822266	0.0001817941665649414	10	028
180	3.410402297973633	5.133734703063965	0.000670701265335083	645.4920043945312	431.8312072753906	0.001399010419845581	537.0728149414062	211.76182556152344	1.0	550.1051635742188	216.90957641601562	0.00031262636184692383	10	028
181	645.0612182617188	445.257080078125	0.0006861984729766846	644.9519653320312	431.3542785644531	0.0028279125690460205	537.6500244140625	211.04197692871094	0.9999998807907104	551.1107788085938	217.03880310058594	0.00029286742210388184	10	028
182	644.0859375	444.9040222167969	0.003054380416870117	5.568645477294922	89.89222717285156	0.009646564722061157	537.3195190429688	211.37355041503906	0.9999998807907104	551.0932006835938	216.60397338867188	8.192658424377441e-5	10	028
183	643.0908203125	447.4690246582031	0.0017096400260925293	645.0964965820312	432.8248291015625	0.0029813051223754883	537.098876953125	210.58749389648438	1.0	550.1356201171875	216.20616149902344	6.902217864990234e-5	10	028
184	4.338931560516357	86.51738739013672	0.0013485252857208252	645.201171875	430.7931213378906	0.003033757209777832	537.9535522460938	211.69461059570312	0.9999996423721313	0.3225216865539551	78.3011474609375	0.00010633468627929688	10	028
185	644.9418334960938	444.7289733886719	0.0016006827354431152	1.0524721145629883	390.36285400390625	0.0029116272926330566	538.123046875	211.76528930664062	0.9999998807907104	549.9580078125	216.80288696289062	0.0003806948661804199	10	028
186	4.478383541107178	5.484213829040527	0.00025793910026550293	644.5285034179688	431.1130065917969	0.0054740309715271	537.0091552734375	211.1334991455078	0.9999998807907104	550.8685913085938	217.26263427734375	0.0001417100429534912	10	028
187	4.138690948486328	96.78852081298828	0.0014532506465911865	6.399556636810303	90.69474792480469	0.006252646446228027	537.5784912109375	210.48184204101562	0.9999998211860657	0.0970306396484375	80.26124572753906	0.00023868680000305176	10	028
188	3.3337154388427734	97.5611801147461	0.0012732744216918945	3.9444022178649902	93.46600341796875	0.0018252134323120117	538.7222290039062	210.96624755859375	0.9999998807907104	550.2255249023438	216.55540466308594	0.000447005033493042	10	028
189	2.4276740550994873	95.02726745605469	0.0013229548931121826	1.9631223678588867	84.71978759765625	0.0006421208381652832	538.58984375	212.0513153076172	0.9999995827674866	549.7267456054688	217.47779846191406	0.00033035874366760254	10	028
190	643.7235107421875	445.69439697265625	0.002403557300567627	645.6312255859375	433.8375549316406	0.001911938190460205	536.7830810546875	212.4845733642578	0.9999998807907104	549.6912231445312	217.10487365722656	0.00018227100372314453	10	028
191	4.044506549835205	89.49475860595703	0.011512309312820435	645.0590209960938	432.48736572265625	0.0010249018669128418	537.33642578125	211.0473175048828	1.0	550.79150390625	217.04173278808594	0.0001927018165588379	10	028
192	7.88754940032959	94.7152099609375	0.019190222024917603	645.9598999023438	430.5428466796875	0.0008244514465332031	537.36572265625	211.4630889892578	0.9999999403953552	550.53466796875	216.06027221679688	0.00033286213874816895	10	028
193	644.3924560546875	458.9497375488281	0.003458678722381592	645.206787109375	432.486083984375	0.003320157527923584	537.6442260742188	211.27256774902344	0.9999999403953552	550.5238037109375	216.80177307128906	0.00019371509552001953	10	028
194	4.25925874710083	5.318290710449219	0.0006636977195739746	645.2882690429688	430.4659729003906	0.0007177889347076416	539.3291015625	211.4460906982422	0.9999998807907104	550.5089111328125	215.9095458984375	0.0005910694599151611	10	028
195	645.0029296875	447.28753662109375	0.0003713667392730713	644.9837036132812	430.25604248046875	0.0020568668842315674	537.774658203125	210.97581481933594	0.9999999403953552	550.3230590820312	215.82861328125	0.00011816620826721191	10	028
196	2.7630667686462402	90.99671936035156	0.0022808611392974854	644.9241333007812	431.0884704589844	0.0013662874698638916	538.2733764648438	211.0105743408203	0.9999998807907104	551.2196044921875	217.26002502441406	0.0007077157497406006	10	028
197	4.182504653930664	95.36849212646484	0.01100301742553711	3.573669910430908	100.22310638427734	0.0009182393550872803	537.600830078125	211.78646850585938	1.0	550.7553100585938	217.09913635253906	0.00038674473762512207	10	028
198	4.5903401374816895	87.57489776611328	0.012380897998809814	645.4741821289062	429.64208984375	0.003344506025314331	537.9225463867188	211.19033813476562	0.9999995827674866	549.6613159179688	217.34771728515625	0.00018599629402160645	10	028
199	4.035406589508057	87.49408721923828	0.00397077202796936	644.8765869140625	430.3368225097656	0.0021025240421295166	537.8517456054688	210.51620483398438	0.9999998807907104	550.7929077148438	216.5242919921875	0.0002943873405456543	10	028
200	4.333928108215332	5.921829700469971	0.000759512186050415	644.3994140625	433.52850341796875	0.0005507171154022217	537.5728759765625	210.76060485839844	0.9999997615814209	550.7037963867188	216.14224243164062	0.00015613436698913574	10	028
201	3.6218957901000977	97.8607177734375	0.0036466121673583984	3.8289341926574707	89.21475982666016	0.002428978681564331	540.22216796875	211.8594970703125	0.9999995827674866	0.7270936965942383	99.55106353759766	0.00012260675430297852	10	028
202	642.3492431640625	445.8661193847656	0.0010881125926971436	644.3518676757812	432.82537841796875	0.0036133527755737305	537.4544677734375	210.9094696044922	0.9999999403953552	551.3738403320312	216.62156677246094	0.0004987120628356934	10	028
203	643.7137451171875	445.95269775390625	0.0014184415340423584	645.4010009765625	432.5577697753906	0.0017767548561096191	539.364990234375	212.35821533203125	0.9999998807907104	550.0792846679688	216.6857147216797	9.757280349731445e-5	10	028
204	643.9698486328125	443.773681640625	0.0007002651691436768	644.8811645507812	430.6752624511719	0.005219370126724243	538.2718505859375	209.88304138183594	0.999999463558197	-0.16048145294189453	78.24249267578125	5.689263343811035e-5	10	028
205	645.2870483398438	445.1607360839844	0.0005623698234558105	645.4072875976562	430.9944152832031	0.0028175413608551025	537.3457641601562	211.5281219482422	0.9999998807907104	550.3986206054688	216.37744140625	0.00037986040115356445	10	028
206	641.8790893554688	452.345458984375	0.02176806330680847	644.1708374023438	433.8432312011719	0.002246469259262085	537.8671875	211.3580780029297	0.9999999403953552	558.0708618164062	215.44581604003906	0.00043833255767822266	10	028
207	644.5697631835938	444.77288818359375	0.0015252232551574707	645.38037109375	433.2216491699219	0.0015170276165008545	536.9505615234375	210.30287170410156	0.9999999403953552	1.074650764465332	100.30679321289062	5.328655242919922e-5	10	028
208	4.2668023109436035	5.470920562744141	0.00017142295837402344	2.6107547283172607	387.08758544921875	0.0005578696727752686	537.2218627929688	212.760009765625	1.0	550.2418823242188	217.3578643798828	0.00015020370483398438	10	028
209	3.6369731426239014	97.61194610595703	0.0011668205261230469	644.3314819335938	431.87957763671875	0.0027201473712921143	537.8244018554688	212.24249267578125	1.0	550.748046875	217.01759338378906	0.000880807638168335	10	028
210	4.739743232727051	96.4898681640625	0.001058429479598999	3.727949619293213	88.85407257080078	0.0031311213970184326	536.8952026367188	211.36766052246094	0.9999998807907104	0.8821859359741211	99.15165710449219	0.00016576051712036133	10	028
211	3.462362289428711	4.190483093261719	0.0007171034812927246	645.4884643554688	430.6568298339844	0.0018499195575714111	537.7048950195312	211.795166015625	0.9999999403953552	550.5562744140625	217.54461669921875	0.0003579556941986084	10	028
212	645.6502075195312	443.97271728515625	0.004809468984603882	645.1548461914062	430.0085144042969	0.002065300941467285	537.013916015625	210.9150848388672	0.9999999403953552	550.17041015625	216.59954833984375	5.85019588470459e-5	10	028
213	3.988231897354126	97.68254089355469	0.00038051605224609375	4.905148029327393	92.8782958984375	0.0019283890724182129	536.5775756835938	211.24073791503906	1.0	550.6862182617188	216.40985107421875	0.0005809962749481201	10	028
214	4.5582275390625	5.223382949829102	0.0003477036952972412	645.9297485351562	429.66015625	0.0006645023822784424	538.1810913085938	212.40391540527344	0.9999997019767761	551.2055053710938	217.22003173828125	0.00035125017166137695	10	028
215	3.8104796409606934	5.200111389160156	0.0006042718887329102	2.8278098106384277	98.64217376708984	0.0009695887565612793	537.7964477539062	212.0639190673828	0.9999998807907104	550.1521606445312	217.82205200195312	0.00025349855422973633	10	028
216	643.7371215820312	446.7763366699219	0.0004634559154510498	645.1444702148438	430.9044189453125	0.0025146007537841797	540.158935546875	213.46566772460938	0.9999998807907104	549.766357421875	217.5371856689453	0.0006145834922790527	10	028
217	644.7988891601562	461.11480712890625	0.00048539042472839355	3.459476947784424	100.33108520507812	0.000469207763671875	538.8458251953125	213.59396362304688	0.9999999403953552	550.3646850585938	217.83058166503906	0.0006069839000701904	10	028
218	642.31591796875	446.30535888671875	0.027259260416030884	643.6213989257812	434.646728515625	0.002058476209640503	538.0249633789062	211.39645385742188	0.9999998807907104	550.66357421875	216.3992462158203	0.0002695024013519287	10	028
219	4.705465793609619	6.203456878662109	0.00038698315620422363	2.8455801010131836	99.04754638671875	0.0007878541946411133	537.9697875976562	211.0653533935547	0.9999997615814209	551.0029907226562	216.1663360595703	0.000299602746963501	10	028
220	644.4096069335938	443.7090759277344	0.00044396519660949707	644.3396606445312	430.7169189453125	0.0031917989253997803	538.0670166015625	211.4888916015625	0.9999999403953552	550.3086547851562	217.02536010742188	0.0002257823944091797	10	028
221	1.4230108261108398	94.98111724853516	0.002598971128463745	2.7951533794403076	88.23405456542969	0.002298802137374878	537.4324340820312	212.04811096191406	0.9999998807907104	550.3971557617188	217.115966796875	0.0004437267780303955	10	028
222	642.4468383789062	445.5835266113281	0.00228843092918396	644.7199096679688	431.7167663574219	0.0035087764263153076	537.6272583007812	212.8377227783203	0.9999998807907104	550.061767578125	217.77195739746094	0.00024902820587158203	10	028
223	3.004535675048828	98.46202850341797	0.0024146735668182373	3.651115894317627	90.61402893066406	0.0018157660961151123	537.4234619140625	211.7569580078125	0.9999998807907104	550.4739990234375	217.86485290527344	0.0003291964530944824	10	028
224	644.3932495117188	454.93572998046875	0.01227465271949768	645.4017944335938	433.7210388183594	0.0007174909114837646	537.228759765625	210.5432586669922	0.9999997615814209	550.3594360351562	215.86285400390625	0.00013005733489990234	10	028
225	3.608473062515259	3.5398740768432617	0.0005092620849609375	646.0797119140625	430.8290710449219	0.0006857812404632568	536.3724365234375	211.15736389160156	1.0	550.4384765625	216.76724243164062	0.00040405988693237305	10	028
226	645.0057373046875	445.6719055175781	0.0007452666759490967	645.3139038085938	430.92022705078125	0.001994788646697998	537.0125122070312	211.19651794433594	0.9999999403953552	536.3944091796875	210.75238037109375	4.228949546813965e-5	10	028
227	643.7784423828125	445.5628356933594	0.0012100040912628174	644.479736328125	431.4007263183594	0.006042182445526123	537.3728637695312	211.7581329345703	0.9999998807907104	571.55615234375	217.97518920898438	0.0002608001232147217	10	028
228	7.6600446701049805	87.6900634765625	0.011220544576644897	646.0508422851562	429.04632568359375	0.0010200142860412598	537.6067504882812	211.7510223388672	1.0	-0.033942222595214844	78.09796905517578	0.00023990869522094727	10	028
229	4.249612331390381	99.02198791503906	0.0006497204303741455	644.777587890625	433.142822265625	0.0008145272731781006	537.1106567382812	211.93223571777344	0.9999998807907104	550.2600708007812	217.52076721191406	0.00012502074241638184	10	028
230	645.2064208984375	459.5483093261719	0.00476759672164917	644.8892822265625	432.638671875	0.0032254159450531006	537.2454833984375	211.13836669921875	1.0	550.8538818359375	216.8671112060547	0.00028830766677856445	10	028
231	3.784423828125	97.89909362792969	0.0003254413604736328	3.3079099655151367	98.69847106933594	0.001248687505722046	536.9240112304688	211.233642578125	1.0	550.8671264648438	215.66470336914062	0.00015184283256530762	10	028
232	645.1753540039062	444.93756103515625	0.0013148784637451172	645.7449951171875	431.3668212890625	0.0010215044021606445	536.9537963867188	211.4727783203125	1.0	550.572265625	216.5763397216797	0.0001246333122253418	10	028
233	3.4866952896118164	96.72901153564453	0.002226710319519043	2.835947036743164	90.11813354492188	0.021709084510803223	536.9946899414062	211.40321350097656	0.9999998807907104	550.3856811523438	216.36293029785156	0.00023829936981201172	10	028
234	4.348180294036865	5.177526473999023	0.00014957785606384277	2.8019683361053467	90.4788589477539	0.0003657042980194092	537.005859375	211.0688018798828	0.9999998807907104	550.427978515625	216.46595764160156	0.0002028942108154297	10	028
235	643.8952026367188	445.2469787597656	0.0030755698680877686	645.2589721679688	431.64208984375	0.0021755099296569824	537.9486694335938	211.41226196289062	0.9999998807907104	549.3169555664062	216.31837463378906	0.00037741661071777344	10	028
236	9.542800903320312	88.28472137451172	0.004913210868835449	645.100830078125	430.9990234375	0.003528386354446411	536.9942626953125	212.90394592285156	0.9999999403953552	550.8062744140625	217.3345184326172	0.00017184019088745117	10	028
237	9.176273345947266	95.1754150390625	0.010437697172164917	645.0892333984375	432.006103515625	0.0026813149452209473	537.3082885742188	211.1847381591797	0.9999998807907104	550.0907592773438	216.61129760742188	0.00027292966842651367	10	028
238	645.076171875	444.80950927734375	0.0017554163932800293	4.633457660675049	93.12500762939453	0.001809448003768921	537.5445556640625	211.40512084960938	0.9999999403953552	550.3609008789062	216.61538696289062	0.0002460181713104248	10	028
239	3.7586960792541504	5.921317100524902	0.0009744465351104736	2.4298648834228516	83.27252960205078	0.0007010102272033691	539.0123901367188	213.0308837890625	0.9999999403953552	550.4595336914062	216.91566467285156	0.0005460977554321289	10	028
240	645.0550537109375	445.30352783203125	0.002496182918548584	644.9536743164062	431.37725830078125	0.0016117095947265625	537.3055419921875	211.61517333984375	1.0	549.525390625	216.69715881347656	0.00022983551025390625	10	028
241	3.7402641773223877	91.11186981201172	0.00152549147605896	645.4588623046875	430.7378845214844	0.0011371374130249023	539.3011474609375	213.2877960205078	0.9999999403953552	549.9945678710938	217.67665100097656	0.0005470216274261475	10	028
242	2.260199785232544	99.17784881591797	0.0011485815048217773	1.4554097652435303	395.4176330566406	0.0036301612854003906	537.5389404296875	212.17538452148438	0.9999999403953552	550.8091430664062	217.17373657226562	0.0003287792205810547	10	028
243	4.9096198081970215	4.996183395385742	0.0005137920379638672	3.115143299102783	99.57367706298828	0.0006281137466430664	538.0984497070312	211.53077697753906	0.9999998807907104	551.1156616210938	217.05474853515625	0.0005646049976348877	10	028
244	642.897216796875	445.4892883300781	0.019821524620056152	643.1940307617188	436.5224914550781	0.004355669021606445	538.7576293945312	212.53834533691406	1.0	549.9017333984375	216.8247833251953	0.00021716952323913574	10	028
245	4.164597988128662	5.239132881164551	0.0005363225936889648	644.7652587890625	431.9122619628906	0.0023060142993927	537.57275390625	209.2610626220703	0.9999997615814209	550.9848022460938	215.77845764160156	4.509091377258301e-5	10	028
246	4.3775506019592285	90.36703491210938	0.0020201802253723145	644.5601806640625	434.51434326171875	0.0019587576389312744	537.0394287109375	211.27320861816406	1.0	0.022665023803710938	78.22611999511719	0.00021156668663024902	10	028
247	644.723388671875	430.74383544921875	0.002154320478439331	645.8394775390625	415.72515869140625	0.0009951591491699219	537.3731079101562	211.0780029296875	1.0	550.0546875	217.18374633789062	0.00036522746086120605	10	028
248	4.108449459075928	91.5323257446289	0.01615995168685913	645.9362182617188	430.8061218261719	0.0006871223449707031	537.5980834960938	211.47134399414062	1.0	549.5236206054688	217.2712860107422	0.00044545531272888184	10	028
249	8.079731941223145	87.18279266357422	0.008733004331588745	3.1761701107025146	85.16596984863281	0.0010319948196411133	537.2467041015625	211.64207458496094	1.0	-0.21160602569580078	78.62124633789062	0.00026872754096984863	10	028
250	3.6452860832214355	90.9489517211914	0.0051698386669158936	2.2996935844421387	100.3291015625	0.0011143684387207031	538.3767700195312	211.63331604003906	0.9999998807907104	549.848876953125	216.10166931152344	0.00021323561668395996	10	028
251	3.3885984420776367	96.21160125732422	0.0008993744850158691	644.3068237304688	431.4087829589844	0.0025519728660583496	537.5232543945312	211.09768676757812	0.9999998807907104	550.7244873046875	216.57713317871094	0.0001265406608581543	10	028
252	643.5850830078125	459.3792419433594	0.0012378394603729248	1.5694410800933838	396.138916015625	0.003713458776473999	537.8798828125	212.01950073242188	0.9999999403953552	550.8473510742188	217.69967651367188	0.0004259347915649414	10	028
253	644.3101806640625	460.2873840332031	0.0013699829578399658	644.46875	431.4304504394531	0.0047290027141571045	537.5863037109375	210.47129821777344	0.9999998807907104	550.5831298828125	216.85772705078125	0.0003972053527832031	10	028
254	645.3428344726562	444.8177490234375	0.0031676292419433594	644.5452880859375	432.6233825683594	0.0021192431449890137	537.8721313476562	210.60035705566406	0.9999995827674866	-0.5965170860290527	77.90412139892578	6.949901580810547e-5	10	028
255	2.5176002979278564	90.88528442382812	0.004102945327758789	645.2127685546875	430.66326904296875	0.0032098889350891113	537.9190673828125	211.6577911376953	0.9999999403953552	551.1907348632812	217.58058166503906	0.0002892613410949707	10	028
256	4.590649604797363	5.797357559204102	0.0010417401790618896	644.1649169921875	432.4958190917969	0.006782859563827515	536.3902587890625	211.0546875	0.9999998807907104	-0.24437904357910156	78.49829864501953	7.88569450378418e-5	10	028
257	644.0525512695312	460.9942321777344	0.0008255243301391602	645.1713256835938	432.64642333984375	0.0012011528015136719	537.2966918945312	211.94595336914062	0.9999998807907104	550.736328125	217.19027709960938	0.00013718008995056152	10	028
258	4.659812927246094	6.070720195770264	0.0017876029014587402	3.5099031925201416	99.36260986328125	0.0009729266166687012	537.8411865234375	210.70260620117188	0.9999998807907104	-0.006371974945068359	79.3084945678711	6.473064422607422e-5	10	028
259	4.100822925567627	5.465610027313232	0.00027999281883239746	645.411376953125	430.0819396972656	0.0027297139167785645	537.062255859375	210.6035614013672	0.9999998807907104	550.6062622070312	215.81982421875	6.0439109802246094e-5	10	028
260	10.163572311401367	88.66885375976562	0.003348410129547119	645.0718383789062	430.5318298339844	0.0017001330852508545	537.2288818359375	211.14698791503906	1.0	572.7403564453125	216.7845001220703	0.00024172663688659668	10	028
261	1.7814404964447021	84.64727020263672	0.0006614327430725098	1.4071507453918457	87.29972076416016	0.014273107051849365	536.990234375	211.88035583496094	1.0	536.2003173828125	211.3876495361328	6.824731826782227e-5	10	028
262	4.391770839691162	5.970493316650391	0.0004697144031524658	644.9041137695312	431.344482421875	0.0003974735736846924	537.6798095703125	211.2993927001953	0.9999998807907104	551.09716796875	216.97772216796875	0.0002904534339904785	10	028
263	644.45166015625	446.80810546875	0.001077026128768921	645.6377563476562	432.021240234375	0.0019407868385314941	537.4766235351562	211.51571655273438	1.0	549.7996215820312	216.63572692871094	0.0004673004150390625	10	028
264	7.748844146728516	88.92278289794922	0.1164080798625946	645.6577758789062	431.6055603027344	0.0018562674522399902	537.0238647460938	211.54441833496094	0.9999998211860657	550.515380859375	217.28907775878906	0.00041475892066955566	10	028
265	4.403965950012207	91.78121948242188	0.003585249185562134	645.2747192382812	430.17864990234375	0.002692699432373047	537.5757446289062	211.43995666503906	0.9999999403953552	551.1177978515625	217.40338134765625	0.000590890645980835	10	028
266	644.0110473632812	445.6058349609375	0.000701606273651123	644.9398803710938	432.1717529296875	0.001175910234451294	537.6417236328125	211.58248901367188	0.9999999403953552	548.9217529296875	217.05810546875	0.0005541145801544189	10	028
267	644.3197631835938	446.5583190917969	0.0013946294784545898	645.2784423828125	432.5419921875	0.0013259351253509521	536.5888061523438	210.50303649902344	1.0	535.8136596679688	211.96302795410156	5.555152893066406e-5	10	028
268	644.3306274414062	458.7411804199219	0.0006528794765472412	644.1918334960938	433.874755859375	0.0016734898090362549	537.6498413085938	211.48092651367188	0.9999998211860657	551.133056640625	216.99267578125	0.00021469593048095703	10	028
269	4.249046802520752	5.519748687744141	0.0015143752098083496	3.5499165058135986	90.01689147949219	0.009420424699783325	536.644287109375	211.33103942871094	0.9999999403953552	-0.36800432205200195	79.33238220214844	0.00019812583923339844	10	028
270	644.572509765625	445.2221984863281	0.0013061761856079102	2.7471392154693604	88.26705169677734	0.03805449604988098	537.3272705078125	210.7867431640625	0.9999999403953552	550.7086181640625	216.9930877685547	0.0005116164684295654	10	028
271	3.7700939178466797	5.154679298400879	0.0003439188003540039	645.4234008789062	430.04388427734375	0.0025535225868225098	537.2615356445312	211.2466278076172	0.9999998807907104	551.301025390625	216.22808837890625	0.00046825408935546875	10	028
272	4.122928619384766	96.89871978759766	0.0008927881717681885	3.5344810485839844	89.1582260131836	0.006430089473724365	537.58154296875	211.09385681152344	1.0	-0.4946775436401367	80.09812927246094	0.00021210312843322754	10	028
273	644.272216796875	432.7542724609375	0.0007155239582061768	644.8963012695312	432.6960754394531	0.001042097806930542	538.2046508789062	211.84945678710938	0.9999998211860657	550.5504760742188	217.8236083984375	0.0007660090923309326	10	028
274	644.0454711914062	459.4990234375	0.0008682906627655029	645.7516479492188	431.0338134765625	0.0008933544158935547	536.435546875	210.57858276367188	1.0	550.802978515625	216.0221710205078	0.0002854764461517334	10	028
275	4.237998962402344	5.312891006469727	0.00015181303024291992	645.2757568359375	430.04559326171875	0.0017745792865753174	538.0609130859375	211.9840850830078	0.9999999403953552	549.9307250976562	217.20016479492188	0.0003768801689147949	10	028
276	644.6146850585938	445.5439758300781	0.0008342564105987549	645.4711303710938	431.8818664550781	0.0028305649757385254	536.7985229492188	210.59686279296875	0.9999998807907104	550.106689453125	215.61199951171875	0.00021702051162719727	10	028
277	645.4170532226562	445.4975891113281	0.0009974539279937744	645.3920288085938	431.98175048828125	0.0016609430313110352	537.5892333984375	212.06739807128906	0.9999999403953552	550.2695922851562	216.82920837402344	0.00033977627754211426	10	028
278	4.675565242767334	4.452690124511719	0.0005136728286743164	645.6607055664062	428.5650634765625	0.0007343888282775879	537.7320556640625	211.60357666015625	0.9999998807907104	550.2171020507812	216.80014038085938	0.00015348196029663086	10	028
279	3.7477807998657227	5.425775051116943	0.0008966326713562012	2.948843002319336	84.38050842285156	0.00040206313133239746	537.9185180664062	211.3218536376953	0.9999997615814209	550.5172119140625	216.71002197265625	0.0011441707611083984	10	028
280	642.1939086914062	446.232666015625	0.05541527271270752	644.29638671875	434.3194580078125	0.003573298454284668	537.6282348632812	211.50010681152344	0.9999997615814209	550.31005859375	216.9376983642578	0.00014519691467285156	10	028
281	643.8180541992188	459.7720031738281	0.006180524826049805	644.6307373046875	433.30084228515625	0.0035623013973236084	538.1325073242188	212.11935424804688	0.9999998807907104	550.5799560546875	217.0354461669922	0.0004449784755706787	10	028
282	645.3125610351562	446.33935546875	0.001460641622543335	3.6465566158294678	91.17375946044922	0.0007993876934051514	537.62060546875	210.53875732421875	0.9999998807907104	551.1212158203125	216.63291931152344	0.0001513361930847168	10	028
283	4.150035858154297	4.956462860107422	0.0005283057689666748	646.7174072265625	415.8156433105469	0.0004750490188598633	537.097900390625	211.3052215576172	0.9999998807907104	549.9783325195312	217.4262237548828	0.0003860592842102051	10	028
284	3.689276695251465	5.268400192260742	0.0006645917892456055	645.450927734375	430.8262939453125	0.001034080982208252	537.6734619140625	211.5690460205078	1.0	550.1437377929688	216.62203979492188	0.00046122074127197266	10	028
285	644.6145629882812	432.050048828125	0.0014353692531585693	645.1717529296875	432.7730712890625	0.0022319257259368896	537.7103271484375	210.0214385986328	0.9999994039535522	550.83251953125	216.2194366455078	8.988380432128906e-5	10	028
286	645.3533935546875	431.68475341796875	0.0015016794204711914	645.273681640625	432.396728515625	0.003297746181488037	537.3132934570312	211.1246795654297	0.9999998807907104	550.1190185546875	216.02706909179688	5.27799129486084e-5	10	028
287	642.7462768554688	454.57904052734375	0.0029614269733428955	645.4109497070312	431.8446960449219	0.0005064308643341064	537.854736328125	211.39537048339844	0.9999998807907104	550.8635864257812	217.62033081054688	0.00036260485649108887	10	028
288	4.79304838180542	5.435506820678711	0.0011726319789886475	645.2810668945312	430.6296081542969	0.0010489821434020996	538.0111694335938	209.92967224121094	0.9999991655349731	551.6505126953125	216.08584594726562	9.441375732421875e-5	10	028
289	643.6016845703125	444.6018371582031	0.0016034245491027832	644.4185791015625	430.3289794921875	0.003214120864868164	537.3505249023438	211.7767791748047	1.0	551.1203002929688	217.33682250976562	0.0009655654430389404	10	028
290	645.0377807617188	431.0655822753906	0.0010991990566253662	645.5363159179688	431.9261779785156	0.0024881958961486816	536.7724609375	210.7166748046875	0.999999463558197	552.2222290039062	216.57467651367188	0.0003477334976196289	10	028
291	644.5137329101562	431.1009216308594	0.000573575496673584	645.1107177734375	430.8531799316406	0.0026018619537353516	536.8956298828125	211.8626251220703	1.0	549.4219360351562	216.59811401367188	0.00011771917343139648	10	028
292	644.173828125	459.6869812011719	0.000733107328414917	645.250244140625	433.572509765625	0.0009465515613555908	538.1756591796875	211.86289978027344	0.9999998807907104	550.4061279296875	216.70445251464844	0.0002506673336029053	10	028
293	642.7179565429688	446.3740539550781	0.01159137487411499	3.1604673862457275	88.24862670898438	0.005540251731872559	539.6341552734375	211.89404296875	0.9999998807907104	551.5132446289062	216.1375732421875	0.00028139352798461914	10	028
294	4.028982639312744	91.5711441040039	0.0033202767372131348	646.0057373046875	430.72442626953125	0.0007596909999847412	536.7883911132812	211.4375762939453	1.0	551.1360473632812	216.1578826904297	0.00020691752433776855	10	028
295	644.5308227539062	446.4572448730469	0.0015051960945129395	645.0322875976562	432.6112060546875	0.0008054077625274658	536.671142578125	211.1505126953125	1.0	549.8536376953125	216.18722534179688	0.0003406703472137451	10	028
296	645.9320068359375	430.6429748535156	0.0006167888641357422	646.2566528320312	431.3407897949219	0.0004036128520965576	537.548583984375	212.31149291992188	0.9999998807907104	550.3168334960938	217.89808654785156	0.0004343390464782715	10	028
297	644.9989013671875	430.5887756347656	0.0013088583946228027	645.015625	430.956298828125	0.001933753490447998	536.8418579101562	209.88865661621094	0.9999998807907104	550.8179931640625	215.4090118408203	0.00011709332466125488	10	028
298	643.4110107421875	446.6380310058594	0.000726163387298584	2.6497883796691895	388.0257873535156	0.002477288246154785	537.271240234375	211.2222900390625	0.9999998807907104	549.548095703125	215.8202362060547	0.00014165043830871582	10	028
299	644.0921020507812	445.1849670410156	0.0003330409526824951	1.4021918773651123	390.2209777832031	0.0021125376224517822	537.724365234375	211.37728881835938	0.9999998807907104	550.3408813476562	215.820068359375	0.0002384185791015625	10	028
300	3.8546109199523926	6.176024436950684	0.0007950961589813232	645.236572265625	429.6346130371094	0.0021045804023742676	537.2623901367188	211.8595428466797	1.0	550.5843505859375	216.4366455078125	0.0002060234546661377	10	028
301	4.623486042022705	6.261122703552246	0.007051736116409302	645.0306396484375	432.7026062011719	0.0025341808795928955	537.671875	211.6426544189453	0.9999999403953552	550.3276977539062	216.8094482421875	0.0001601874828338623	10	028
302	3.6464529037475586	87.30207061767578	0.010182112455368042	644.8723754882812	430.8999328613281	0.0016049742698669434	538.2034912109375	212.08248901367188	0.9999998807907104	550.7598876953125	216.5454559326172	0.00044217705726623535	10	028
303	644.5321655273438	459.26617431640625	0.010176420211791992	645.5687255859375	432.7138366699219	0.0009818971157073975	538.21044921875	211.46841430664062	0.9999997615814209	550.5421142578125	216.7615509033203	0.00018924474716186523	10	028
304	3.093212842941284	90.07240295410156	0.004595756530761719	646.3115234375	432.02197265625	0.00047013163566589355	538.2763671875	211.56008911132812	0.9999997615814209	551.6134033203125	216.95193481445312	0.00041678547859191895	10	028
305	4.129465579986572	86.60101318359375	0.0028541386127471924	646.175537109375	432.91156005859375	0.0007303357124328613	538.1328735351562	209.92552185058594	0.9999996423721313	-0.5601625442504883	78.09637451171875	7.808208465576172e-5	10	028
306	645.2533569335938	445.763916015625	0.002967238426208496	645.0543823242188	433.9700622558594	0.0010737478733062744	537.2673950195312	211.06478881835938	1.0	551.4295043945312	215.6546630859375	0.0001837611198425293	10	028
307	1.7503595352172852	88.80332946777344	0.006659954786300659	1.607130527496338	83.85417175292969	0.0033111572265625	537.9659423828125	211.08303833007812	0.9999998211860657	551.0225219726562	217.4236602783203	0.00046432018280029297	10	028
308	644.2965698242188	460.1325988769531	0.0017364919185638428	645.3651733398438	432.9093933105469	0.00102156400680542	537.1676025390625	211.5602264404297	0.9999999403953552	550.2730102539062	216.36428833007812	0.0001303255558013916	10	028
309	4.038525104522705	5.3836750984191895	0.00041747093200683594	1.9872262477874756	82.73112487792969	0.0007888972759246826	538.2384643554688	211.82073974609375	0.9999999403953552	549.814208984375	216.61801147460938	0.0003192722797393799	10	028
310	3.3969638347625732	5.358692169189453	0.0030426084995269775	1.2087960243225098	396.4496154785156	0.0015076994895935059	536.7459716796875	211.55477905273438	0.9999998807907104	550.6231079101562	217.01763916015625	0.0001436471939086914	10	028
311	644.091064453125	454.2708435058594	0.006658405065536499	1.8422791957855225	82.92806243896484	0.001643836498260498	537.168212890625	211.2129364013672	0.9999998211860657	550.3511962890625	216.7351531982422	0.0005457103252410889	10	028
312	644.4616088867188	445.3031005859375	0.0006431937217712402	645.5740966796875	430.77032470703125	0.0011467039585113525	537.8336181640625	211.2425537109375	0.9999998807907104	550.31884765625	216.300537109375	0.00013363361358642578	10	028
313	2.485016107559204	84.57074737548828	0.008365273475646973	644.3053588867188	434.0199279785156	0.005918830633163452	537.9532470703125	211.1126251220703	1.0	550.4799194335938	217.19879150390625	0.00054129958152771	10	028
314	644.998291015625	444.8796691894531	0.002186030149459839	645.0748901367188	431.2431945800781	0.0007927417755126953	537.8056030273438	212.05508422851562	0.9999998807907104	551.31640625	217.47113037109375	0.00012069940567016602	10	028
315	2.0004467964172363	84.44445037841797	0.0006295442581176758	2.1508069038391113	82.94975280761719	0.0027374327182769775	537.5305786132812	212.52745056152344	0.9999998807907104	550.0829467773438	217.4710693359375	0.0006622672080993652	10	028
316	2.3006231784820557	85.65706634521484	0.03476899862289429	2.0774483680725098	84.43144989013672	0.0032555758953094482	537.2227783203125	211.86033630371094	1.0	535.0659790039062	210.91946411132812	8.64267349243164e-5	10	028
317	645.3695068359375	445.25634765625	0.0012276768684387207	646.3736572265625	432.26580810546875	0.0009019970893859863	536.8352661132812	211.37892150878906	0.9999999403953552	559.99365234375	216.26333618164062	9.465217590332031e-5	10	028
318	3.158242702484131	88.49981689453125	0.0009233355522155762	645.1837768554688	432.1171875	0.0023673176765441895	537.6127319335938	211.81552124023438	0.9999998807907104	549.7162475585938	217.70599365234375	0.0003561675548553467	10	028
319	643.8983764648438	459.5648193359375	0.0016070008277893066	0.9381654262542725	389.1081237792969	0.003794431686401367	537.4483642578125	211.9529571533203	0.9999998807907104	642.3482666015625	164.30062866210938	5.9664249420166016e-5	10	028
320	645.5236206054688	452.92608642578125	0.002969801425933838	645.9296264648438	430.6020202636719	0.0005414187908172607	537.246826171875	212.31826782226562	0.9999999403953552	550.55810546875	217.4943389892578	0.0006929636001586914	10	028
321	644.5899658203125	445.5685119628906	0.006995797157287598	645.3003540039062	432.30401611328125	0.004908502101898193	537.64599609375	211.10525512695312	0.9999998807907104	548.7770385742188	216.06744384765625	0.00030878186225891113	10	028
322	643.7582397460938	458.83447265625	0.000530928373336792	645.69970703125	431.74847412109375	0.001067429780960083	538.0846557617188	211.661376953125	0.9999999403953552	550.1649780273438	217.40786743164062	0.0002925097942352295	10	028
323	4.219641208648682	5.372525215148926	0.0005680620670318604	1.589407205581665	81.8887939453125	0.0011367499828338623	537.4290161132812	211.69537353515625	0.9999998807907104	550.6884155273438	216.80844116210938	0.00040990114212036133	10	028
324	4.522385597229004	5.949941158294678	0.003552734851837158	645.400146484375	430.3916320800781	0.001377016305923462	536.5452880859375	211.50096130371094	0.9999998807907104	550.4844970703125	217.41586303710938	0.00039070844650268555	10	028
325	1.7097275257110596	88.49374389648438	0.004303425550460815	644.8953247070312	430.0798645019531	0.0012231767177581787	537.7330932617188	212.099609375	0.9999998807907104	550.533203125	216.7194366455078	0.00020968914031982422	10	028
326	3.8782126903533936	5.495561599731445	0.0007956624031066895	645.299072265625	431.340576171875	0.0001862049102783203	537.7798461914062	211.1338653564453	0.9999997615814209	549.7633666992188	216.68255615234375	9.059906005859375e-5	10	028
327	645.7026977539062	444.5804748535156	0.00038310885429382324	644.9561157226562	432.5335998535156	0.001786738634109497	538.0974731445312	211.35775756835938	0.9999998807907104	550.5777587890625	216.8429412841797	0.00022855401039123535	10	028
328	4.415266990661621	88.58992767333984	0.010424673557281494	645.2892456054688	431.982666015625	0.0009060502052307129	537.3655395507812	211.2518768310547	1.0	551.2064819335938	217.22528076171875	8.496642112731934e-5	10	028
329	644.3511352539062	453.6314392089844	0.0009183883666992188	645.7015380859375	432.5965576171875	0.0004080832004547119	537.09375	211.22323608398438	0.9999998807907104	550.647705078125	216.5477752685547	0.00011616945266723633	10	028
330	2.445737361907959	85.1333236694336	0.014507323503494263	1.6238231658935547	82.79454040527344	0.0010483264923095703	537.6669921875	211.6295928955078	0.9999999403953552	550.4049682617188	216.3866729736328	0.00014409422874450684	10	028
331	3.3833112716674805	5.284039497375488	0.000345766544342041	645.8355102539062	430.9964599609375	0.0006686151027679443	537.2164306640625	211.16790771484375	0.9999998807907104	551.1469116210938	216.1226348876953	0.00013116002082824707	10	028
332	644.5430297851562	443.124267578125	0.005919158458709717	644.8101196289062	431.2028503417969	0.002646327018737793	540.3777465820312	214.12362670898438	0.9999996423721313	550.688720703125	217.50404357910156	0.00027051568031311035	10	028
333	2.5851573944091797	88.3888931274414	0.007699310779571533	645.7640380859375	428.5559997558594	0.0007355213165283203	537.5464477539062	211.61070251464844	0.9999998807907104	549.3070068359375	217.2953643798828	0.00022670626640319824	10	028
334	4.083820819854736	89.73950958251953	0.0020839273929595947	644.91650390625	430.66461181640625	0.0008742809295654297	537.2512817382812	211.54014587402344	0.9999999403953552	549.2770385742188	217.09967041015625	0.00023946166038513184	10	028
335	3.604323387145996	86.5881576538086	0.01556292176246643	643.6814575195312	434.305908203125	0.0029413700103759766	537.4429931640625	212.4664764404297	0.9999999403953552	550.282958984375	216.72959899902344	7.110834121704102e-5	10	028
336	645.3518676757812	444.8587646484375	0.001843571662902832	0.6141340732574463	81.72813415527344	0.0023293495178222656	537.8173828125	211.05108642578125	0.9999996423721313	550.3598022460938	215.7806396484375	0.00012573599815368652	10	028
337	645.412109375	445.6223449707031	0.0028044581413269043	645.24072265625	432.48681640625	0.001042783260345459	537.127197265625	211.91900634765625	1.0	549.9046630859375	217.1374969482422	0.00032010674476623535	10	028
338	645.0502319335938	444.60400390625	0.0018780827522277832	644.461181640625	432.2407531738281	0.003890901803970337	538.661865234375	213.00025939941406	0.9999999403953552	549.9169921875	216.96812438964844	0.00023940205574035645	10	028
339	644.2516479492188	431.351318359375	0.0005356967449188232	0.19294333457946777	78.813232421875	0.0022479593753814697	537.0834350585938	211.48789978027344	0.9999998807907104	550.8800048828125	217.42437744140625	7.092952728271484e-5	10	028
340	0.3553895950317383	81.50127410888672	0.000523298978805542	0.4424278736114502	79.05039978027344	0.006914347410202026	537.70556640625	212.53997802734375	0.9999998807907104	549.5578002929688	217.40939331054688	0.00013953447341918945	10	028
341	3.57875919342041	4.895908355712891	0.0002912282943725586	645.3389892578125	430.8387451171875	0.003407597541809082	536.8203125	211.97837829589844	1.0	550.0308837890625	216.737060546875	0.00027489662170410156	10	028
342	0.9250209331512451	85.26898956298828	0.0007807910442352295	0.032274723052978516	77.416259765625	0.0026623308658599854	537.5204467773438	212.36175537109375	0.9999998807907104	549.950927734375	216.76394653320312	6.201863288879395e-5	10	028
343	0.9042155742645264	85.1266860961914	0.00021350383758544922	645.9556884765625	432.000732421875	0.0007815361022949219	539.6967163085938	212.58795166015625	0.9999999403953552	550.1051025390625	216.7771759033203	0.00018343329429626465	10	028
344	0.6982195377349854	86.73934173583984	0.0009405016899108887	645.1168212890625	430.71246337890625	0.002499192953109741	537.0946655273438	211.4754180908203	1.0	536.560791015625	211.68321228027344	4.157423973083496e-5	10	028
345	1.1510014533996582	85.12040710449219	0.0021652579307556152	-0.726048469543457	76.69066619873047	0.0005256235599517822	537.19921875	211.50961303710938	0.9999999403953552	550.3104858398438	216.31057739257812	0.0003218650817871094	10	028
346	0.8399033546447754	76.58556365966797	0.002095133066177368	646.1947631835938	431.0966491699219	0.00036269426345825195	537.9238891601562	212.0618133544922	0.9999995231628418	549.6124267578125	217.5588836669922	0.00021308660507202148	10	028
347	644.8291015625	459.29595947265625	0.0013445615768432617	645.6190795898438	431.6174621582031	0.0020305216312408447	537.782470703125	210.91673278808594	0.9999998211860657	551.1635131835938	216.4957733154297	0.00036147236824035645	10	028
348	1.944650650024414	75.88874053955078	0.001445472240447998	646.4287109375	429.6970520019531	0.00029838085174560547	537.853759765625	211.64251708984375	0.9999998807907104	550.33837890625	217.28091430664062	0.00020110607147216797	10	028
349	3.308960437774658	4.93245792388916	0.00019872188568115234	645.6456298828125	431.7674865722656	0.00044661760330200195	536.3505859375	211.7153778076172	1.0	550.4395141601562	216.43202209472656	4.494190216064453e-5	10	028
350	3.848902940750122	5.708127975463867	0.00047463178634643555	645.4496459960938	431.2791748046875	0.00059548020362854	537.0557250976562	211.4093017578125	0.9999998807907104	551.0105590820312	216.4193115234375	0.00019377470016479492	10	028
351	0.42263293266296387	73.17171478271484	0.0004432201385498047	-1.2444076538085938	69.56350708007812	0.0007176101207733154	537.8916625976562	211.69888305664062	0.9999997615814209	551.1767578125	217.67074584960938	0.00013071298599243164	10	028
352	644.9208374023438	431.06732177734375	0.0007120966911315918	645.10693359375	431.23974609375	0.0028036832809448242	538.276123046875	211.43089294433594	0.9999997615814209	551.0374755859375	217.3132781982422	0.00035881996154785156	10	028
353	4.126529216766357	5.38304328918457	0.0006192624568939209	645.1434326171875	431.08795166015625	0.0005975961685180664	539.7882080078125	212.42677307128906	0.9999999403953552	550.5928955078125	216.654541015625	0.0003198683261871338	10	028
354	642.3446655273438	447.08978271484375	0.008021563291549683	643.599365234375	433.6970520019531	0.0017687082290649414	537.4303588867188	212.42611694335938	0.9999997019767761	550.6480102539062	217.98214721679688	0.00021794438362121582	10	028
355	0.36394667625427246	75.29491424560547	0.00031116604804992676	-0.47345495223999023	74.88630676269531	0.0003579854965209961	537.3303833007812	212.0208740234375	1.0	549.895751953125	217.23789978027344	0.0002187192440032959	10	028
356	644.0352783203125	458.78094482421875	0.0013798177242279053	645.5900268554688	431.5470275878906	0.002345949411392212	537.7449340820312	211.07803344726562	0.9999998807907104	550.5126342773438	216.3386688232422	0.0004134178161621094	10	028
357	645.1494750976562	446.2433776855469	0.0009112954139709473	645.2257080078125	430.7814025878906	0.0015546083450317383	537.6841430664062	211.19540405273438	0.9999998211860657	550.6452026367188	216.38980102539062	0.0004107654094696045	10	028
358	645.8990478515625	446.732421875	0.0017292797565460205	646.7425537109375	432.0126037597656	0.00039079785346984863	537.5200805664062	210.9141845703125	0.9999996423721313	550.8360595703125	216.59445190429688	4.038214683532715e-5	10	028
359	645.1414794921875	445.8153991699219	0.000661015510559082	645.24169921875	431.541748046875	0.0014098286628723145	537.635009765625	211.76339721679688	0.9999998807907104	550.269775390625	217.02215576171875	0.0003686845302581787	10	028
360	3.2302134037017822	4.532590866088867	0.0005302727222442627	645.2443237304688	431.3935852050781	0.000684589147567749	537.0438232421875	212.21107482910156	0.9999998807907104	2.6391513347625732	3.6972765922546387	7.915496826171875e-5	10	028
361	3.7945990562438965	5.172398567199707	0.0005349814891815186	645.546142578125	432.67706298828125	0.00019344687461853027	537.5390014648438	211.65708923339844	1.0	550.0573120117188	217.08541870117188	0.00019040703773498535	10	028
362	644.7725830078125	458.7115478515625	0.0017026960849761963	645.1609497070312	431.2135009765625	0.0029136240482330322	538.2691040039062	212.10470581054688	0.9999997615814209	550.5404052734375	217.2891082763672	0.00018042325973510742	10	028
363	642.2767333984375	445.40252685546875	0.0008093714714050293	642.6260986328125	433.5125427246094	0.0025495290756225586	538.3630981445312	212.25608825683594	0.9999997019767761	551.1627807617188	217.33645629882812	0.0006136298179626465	10	028
364	3.440391778945923	5.384916305541992	0.0002491176128387451	645.7482299804688	429.870849609375	0.00018584728240966797	538.9683837890625	212.92674255371094	0.9999999403953552	550.463623046875	217.04017639160156	0.00038185715675354004	10	028
365	0.18135762214660645	73.10555267333984	0.005624294281005859	-1.2984075546264648	71.0223388671875	0.0023408830165863037	537.840087890625	211.67630004882812	1.0	550.6126708984375	216.85845947265625	0.0006793737411499023	10	028
366	0.9404616355895996	74.07879638671875	0.0008032917976379395	645.390380859375	430.8886413574219	0.0010086297988891602	537.4943237304688	211.1512451171875	1.0	550.1705932617188	216.62734985351562	0.00035750865936279297	10	028
367	643.533447265625	453.3074035644531	0.00415155291557312	644.5559692382812	433.67529296875	0.002028524875640869	537.7278442382812	211.32579040527344	1.0	549.6085205078125	216.13934326171875	0.00019317865371704102	10	028
368	3.83911395072937	5.019205570220947	0.000671684741973877	645.1922607421875	430.3802185058594	0.0013086199760437012	537.3963012695312	211.04478454589844	0.9999998807907104	551.0626831054688	216.96116638183594	0.00020954012870788574	10	028
369	0.8716747760772705	73.76825714111328	0.00045159459114074707	645.4020385742188	431.173095703125	0.0009315013885498047	536.6121215820312	211.7938232421875	0.9999998807907104	550.8635864257812	216.83287048339844	0.00014486908912658691	10	028
370	0.3388516902923584	69.46077728271484	0.004496276378631592	645.7440185546875	432.3528137207031	0.0012371242046356201	537.2567138671875	211.4043731689453	1.0	550.3906860351562	216.4116668701172	0.000316619873046875	10	028
371	3.205768585205078	4.617609024047852	0.0005500614643096924	645.0320434570312	429.87554931640625	0.0006427466869354248	537.7012939453125	211.77244567871094	1.0	550.6431274414062	216.5833740234375	0.0007105767726898193	10	028
372	3.5908751487731934	5.736578464508057	0.0011272132396697998	645.75	430.5511779785156	0.0023710131645202637	536.7562866210938	210.9368896484375	1.0	550.2173461914062	217.010498046875	0.0005900859832763672	10	028
373	3.871274709701538	6.462957382202148	0.0006225705146789551	645.7122802734375	430.1708068847656	0.0026083290576934814	537.7376708984375	211.9639129638672	0.9999998807907104	550.4992065429688	217.10279846191406	0.0017444491386413574	10	028
374	1.0215814113616943	87.28372955322266	0.0001474916934967041	645.6806030273438	430.7474670410156	0.0004245638847351074	537.3142700195312	211.7291259765625	0.9999998807907104	551.256591796875	215.94293212890625	5.754828453063965e-5	10	028
375	644.7125244140625	460.6026611328125	0.0005106627941131592	-1.3453598022460938	70.25982666015625	0.0006635487079620361	537.3291625976562	210.8995361328125	0.9999999403953552	550.561767578125	215.78475952148438	0.00013184547424316406	10	028
376	644.2417602539062	430.3165283203125	0.0002022087574005127	644.8890380859375	430.29278564453125	0.002400517463684082	537.5890502929688	211.90090942382812	0.9999997615814209	550.0172119140625	216.22972106933594	5.221366882324219e-5	10	028
377	3.546967029571533	5.659232139587402	0.0018937289714813232	2.661832094192505	385.6124572753906	0.0002315044403076172	539.1133422851562	213.76400756835938	0.9999998807907104	549.8204345703125	216.5370635986328	6.22868537902832e-5	10	028
378	2.5724196434020996	73.49200439453125	0.007023245096206665	645.9033813476562	415.44586181640625	0.0005974769592285156	537.630859375	213.01239013671875	1.0	558.4854125976562	217.51800537109375	0.0007526874542236328	10	028
379	645.2713012695312	459.47747802734375	0.0012570321559906006	645.9826049804688	430.42510986328125	0.0004851818084716797	537.4855346679688	211.2171630859375	0.9999999403953552	550.0451049804688	216.7126007080078	0.00022166967391967773	10	028
380	644.039306640625	459.5816345214844	0.002762436866760254	645.9271850585938	431.1584167480469	0.0012868940830230713	537.5551147460938	211.76602172851562	0.9999998807907104	550.2952880859375	217.22088623046875	0.00026103854179382324	10	028
381	645.259521484375	447.3908386230469	0.006690084934234619	645.3906860351562	432.92926025390625	0.0005558133125305176	537.7985229492188	211.0059814453125	0.9999999403953552	550.4398193359375	216.45828247070312	0.00019884109497070312	10	028
382	644.4940185546875	432.0487060546875	0.004828840494155884	645.0498657226562	432.1390380859375	0.0016899704933166504	538.9615478515625	211.84078979492188	0.9999998807907104	550.9794921875	215.6871795654297	0.0002516210079193115	10	028
383	643.7366943359375	445.44659423828125	0.003795444965362549	644.513671875	431.65789794921875	0.010739386081695557	537.3178100585938	211.48764038085938	0.9999998807907104	542.9625854492188	215.3747100830078	5.581974983215332e-5	10	028
384	644.3092651367188	459.99945068359375	0.0007375180721282959	644.2675170898438	431.6022033691406	0.0013314485549926758	537.775634765625	211.2309112548828	0.9999997615814209	550.2672729492188	216.8390655517578	0.0001112520694732666	10	028
385	644.9368896484375	446.2445068359375	0.0011714696884155273	645.3015747070312	431.32525634765625	0.0009879469871520996	537.3423461914062	211.02899169921875	0.9999998807907104	550.2489624023438	216.00950622558594	0.00046628713607788086	10	028
386	0.4050884246826172	61.863182067871094	0.0008011162281036377	644.50537109375	430.8442687988281	0.002003580331802368	537.5497436523438	211.7050323486328	1.0	550.8630981445312	216.81533813476562	0.0006282329559326172	10	028
387	0.8046095371246338	61.27909469604492	0.004020422697067261	3.600017547607422	387.0772399902344	0.0007068216800689697	537.369384765625	211.84800720214844	0.9999999403953552	551.2886962890625	217.7077178955078	0.0010766386985778809	10	028
388	645.573486328125	445.52362060546875	0.0006723403930664062	644.7139892578125	431.749267578125	0.0021764039993286133	537.4420166015625	210.80508422851562	0.9999998807907104	550.2710571289062	216.1712188720703	0.0002722740173339844	10	028
389	1.5530343055725098	74.64727783203125	0.010066390037536621	644.5802612304688	431.1720886230469	0.0009295940399169922	537.6705932617188	211.09957885742188	0.9999999403953552	550.2456665039062	216.3258514404297	0.0002681612968444824	10	028
390	645.7296752929688	445.905517578125	0.0007129311561584473	644.8884887695312	431.9375915527344	0.001538604497909546	538.0375366210938	211.4462432861328	0.9999998807907104	550.6886596679688	216.7398681640625	0.00044605135917663574	10	028
391	3.772758960723877	75.7863998413086	0.029138535261154175	644.8952026367188	433.6496276855469	0.0005694329738616943	540.6860961914062	213.62991333007812	0.9999997019767761	551.4607543945312	217.67005920410156	0.0014267563819885254	10	028
392	0.38339710235595703	68.0673828125	0.007718801498413086	-0.5715594291687012	69.00138854980469	0.007867157459259033	537.9118041992188	210.62525939941406	0.999999463558197	551.1082763671875	216.23388671875	0.00013700127601623535	10	028
393	-0.17301225662231445	62.00279235839844	0.0006281137466430664	-0.6022591590881348	68.87909698486328	0.0003879368305206299	537.8714599609375	212.3120574951172	0.9999998807907104	549.1724853515625	217.6160888671875	0.0008203983306884766	10	028
394	2.0497395992279053	74.47393035888672	0.001206904649734497	-1.068075180053711	74.43769836425781	0.00022903084754943848	537.7465209960938	211.4525604248047	0.9999998807907104	550.7581787109375	216.8087158203125	0.00021693110466003418	10	028
395	1.2040278911590576	73.27751922607422	0.004084795713424683	645.804443359375	431.1846008300781	0.0011224448680877686	537.5619506835938	211.6494903564453	0.9999998211860657	551.6080322265625	216.2091827392578	0.00013637542724609375	10	028
396	1.353590965270996	72.12060546875	0.0023611783981323242	645.189208984375	430.35345458984375	0.001012653112411499	537.712158203125	211.1237030029297	0.9999998807907104	550.2506103515625	216.19723510742188	7.24494457244873e-5	10	028
397	-0.045389652252197266	62.09959030151367	0.00031632184982299805	645.6703491210938	430.4482727050781	0.0009019076824188232	537.0308227539062	211.4711456298828	1.0	550.1746215820312	216.715576171875	0.0004310905933380127	10	028
398	646.2130126953125	446.1510009765625	0.0009226500988006592	645.1019287109375	431.19720458984375	0.0009979307651519775	537.6214599609375	211.24916076660156	0.9999998807907104	549.2852172851562	216.4677276611328	0.0003255009651184082	10	028
399	0.8704676628112793	72.17708587646484	0.0022696852684020996	1.4205224514007568	390.1907653808594	0.0007712244987487793	537.9725341796875	210.64736938476562	0.9999997615814209	550.8048095703125	216.4506378173828	0.0001862943172454834	10	028
400	645.308349609375	446.5704040527344	0.006765097379684448	645.8826293945312	432.0331726074219	0.0005983412265777588	537.6456909179688	211.18801879882812	0.9999998807907104	550.9969482421875	216.45614624023438	0.0002849698066711426	10	028
401	643.7092895507812	446.07861328125	0.000747382640838623	645.375	431.8809814453125	0.0005733370780944824	537.8704833984375	210.92916870117188	0.9999999403953552	550.062255859375	216.36212158203125	0.00023105740547180176	10	028
402	644.2918701171875	447.2047119140625	0.0017292201519012451	645.4306640625	431.54339599609375	0.0007518529891967773	537.7916870117188	211.4840087890625	0.9999998807907104	551.6268310546875	216.19627380371094	0.00026148557662963867	10	028
403	1.4164154529571533	72.16203308105469	0.015251070261001587	645.1922607421875	429.7094421386719	0.0007282793521881104	537.3077392578125	211.0968475341797	0.9999998807907104	550.6340942382812	216.78285217285156	7.387995719909668e-5	10	028
404	1.9332659244537354	74.18998718261719	0.000710219144821167	646.55419921875	427.9347839355469	0.00023373961448669434	538.0921020507812	211.4074249267578	0.9999998807907104	551.2691040039062	216.8218994140625	0.0005807280540466309	10	028
405	1.6605875492095947	73.87601470947266	0.021374106407165527	643.7947998046875	432.5989685058594	0.0022152364253997803	537.046875	211.03541564941406	0.9999998807907104	549.4258422851562	216.0949249267578	8.216500282287598e-5	10	028
406	644.8466796875	444.2191162109375	0.0011996924877166748	644.5153198242188	431.3570861816406	0.003625035285949707	537.5623779296875	211.55426025390625	0.9999998807907104	550.8522338867188	216.97927856445312	0.00013214349746704102	10	028
407	1.3929269313812256	74.69332885742188	0.00045821070671081543	645.8148803710938	431.0401916503906	0.0010088086128234863	538.931884765625	212.50778198242188	0.9999998807907104	550.8580932617188	216.58799743652344	0.00014987587928771973	10	028
408	0.6880106925964355	73.0693130493164	0.0016683638095855713	645.1852416992188	431.28875732421875	0.0008668899536132812	537.5118408203125	211.28897094726562	0.9999996423721313	551.011962890625	216.98931884765625	0.00038421154022216797	10	028
409	644.8419799804688	446.3409729003906	0.0009333491325378418	645.3164672851562	430.7896423339844	0.0014740526676177979	538.1090698242188	211.73052978515625	0.9999997615814209	550.489990234375	217.34678649902344	0.00014823675155639648	10	028
410	643.8026733398438	447.63763427734375	0.0005873143672943115	645.2982177734375	431.9191589355469	0.0009167790412902832	538.0049438476562	210.8251953125	0.9999995231628418	551.1275634765625	216.05145263671875	0.00039818882942199707	10	028
411	561.214111328125	273.19189453125	0.0006010234355926514	645.8114013671875	429.7900390625	0.0003700554370880127	557.7940673828125	266.84246826171875	0.9998481273651123	556.7068481445312	268.2391052246094	0.0005066096782684326	10	028
412	642.156005859375	454.2273864746094	0.000758826732635498	556.9063720703125	268.7958984375	0.0007323920726776123	556.5421752929688	266.737060546875	0.9994289875030518	557.0311889648438	269.1436462402344	0.0016106963157653809	10	028
413	4.128509044647217	5.606898307800293	0.0017029047012329102	554.904296875	268.1340026855469	0.0009230077266693115	556.9942626953125	266.628173828125	0.9995973110198975	557.1524658203125	268.6550598144531	0.0024070441722869873	10	028
414	560.04248046875	273.617431640625	0.0006833374500274658	560.6304931640625	267.44525146484375	0.00031960010528564453	557.4630126953125	267.5259704589844	0.9996259808540344	556.7672729492188	269.048828125	0.0005884170532226562	10	028
415	560.032470703125	274.0016174316406	0.001023709774017334	554.7203369140625	269.9292297363281	0.00042876601219177246	556.3040771484375	267.87103271484375	0.9997994899749756	556.697509765625	269.7081604003906	0.0012792646884918213	10	028
416	2.1835074424743652	72.26261138916016	0.18023312091827393	-0.9204568862915039	73.11168670654297	0.0007901489734649658	558.336181640625	267.9688415527344	0.9990458488464355	557.81298828125	270.0876159667969	0.0015840530395507812	10	028
417	2.4163479804992676	76.24352264404297	0.0031340420246124268	645.6387939453125	430.5629577636719	0.0007432699203491211	557.867919921875	266.8291931152344	0.9996629953384399	560.2645263671875	269.9715270996094	0.002327561378479004	10	028
418	2.3416881561279297	73.47893524169922	0.01769918203353882	645.9457397460938	432.05767822265625	0.0004895329475402832	557.3977661132812	267.58758544921875	0.9998537302017212	557.3134155273438	269.54034423828125	0.002760469913482666	10	028
419	560.6671752929688	273.99859619140625	0.00046962499618530273	554.60595703125	268.9101867675781	0.00036901235580444336	557.0045776367188	267.3403015136719	0.9995425939559937	554.53515625	270.5230712890625	0.0029167234897613525	10	028
420	561.3263549804688	273.8963928222656	0.0003993809223175049	645.5545043945312	431.71575927734375	0.0007813572883605957	558.1666870117188	267.1710510253906	0.9999352693557739	559.78564453125	270.74530029296875	0.0006711781024932861	10	028
421	1.4353811740875244	73.51630401611328	0.003401845693588257	554.7898559570312	269.3533935546875	0.002348661422729492	557.3743896484375	267.2134094238281	0.9960672855377197	557.185302734375	269.4537353515625	0.0032739341259002686	10	028
422	560.8326416015625	272.9698486328125	0.0006157159805297852	645.121337890625	430.7551574707031	0.0029799342155456543	556.990234375	266.3560791015625	0.9978145360946655	556.021484375	267.3195495605469	0.005202233791351318	10	028
423	644.6799926757812	460.71954345703125	0.0004775822162628174	645.3213500976562	430.10845947265625	0.0008582770824432373	557.0513916015625	267.2539367675781	0.9998428821563721	555.323974609375	270.5564880371094	0.0011184215545654297	10	028
424	2.1069536209106445	74.42881774902344	0.0010601580142974854	560.0733642578125	267.45916748046875	0.0005625784397125244	557.0826416015625	267.50732421875	0.9994879961013794	556.81884765625	269.7976379394531	0.0010020434856414795	10	028
425	2.4245848655700684	75.2893295288086	0.0006584525108337402	646.0156860351562	428.98681640625	0.0003809034824371338	557.0888671875	266.79327392578125	0.9999207258224487	554.3347778320312	270.2230224609375	0.0011242032051086426	10	028
426	559.6265258789062	274.0918884277344	0.000980675220489502	555.13232421875	269.5773620605469	0.0007978677749633789	556.6146850585938	268.1493225097656	0.9993977546691895	556.66259765625	269.936767578125	0.0016970038414001465	10	028
427	560.8452758789062	273.87811279296875	0.0007076263427734375	645.9443359375	429.8715515136719	0.000803828239440918	557.5261840820312	267.2702941894531	0.9997776746749878	557.5757446289062	269.6773681640625	0.0009238719940185547	10	028
428	645.6978149414062	446.6253967285156	0.0014272332191467285	554.5987548828125	269.2317810058594	0.0019542276859283447	557.0816650390625	267.75347900390625	0.9997615218162537	554.69677734375	270.85504150390625	0.004532605409622192	10	028
429	2.1097283363342285	72.36381530761719	0.0033829808235168457	645.933349609375	429.7984619140625	0.00038102269172668457	557.2463989257812	266.12109375	0.9998433589935303	557.6436157226562	268.8398132324219	0.0008645355701446533	10	028
430	0.916949987411499	72.31306457519531	0.0020196735858917236	644.5283813476562	431.6782531738281	0.0005033314228057861	557.9401245117188	267.06768798828125	0.9991310238838196	556.8619995117188	268.8067932128906	0.0008883178234100342	10	028
431	644.3209228515625	460.4564514160156	0.0009631216526031494	1.5478858947753906	395.1691589355469	0.002248436212539673	557.6161499023438	267.5349426269531	0.9993621110916138	557.3200073242188	269.4663391113281	0.001444488763809204	10	028
432	560.8953247070312	273.7668151855469	0.0006749629974365234	554.4481811523438	268.9232482910156	0.0006737112998962402	557.9703369140625	267.12786865234375	0.9995036721229553	557.4772338867188	269.54937744140625	0.0019456446170806885	10	028
433	1.770092487335205	70.06958770751953	0.339912086725235	-0.8638558387756348	65.78559112548828	0.0005835294723510742	556.9198608398438	266.7981262207031	0.999746561050415	556.7709350585938	269.0711669921875	0.0015537440776824951	10	028
434	560.0582885742188	273.4305725097656	0.0008704066276550293	644.9537353515625	431.2417297363281	0.004219383001327515	556.8253173828125	267.0296936035156	0.9989024996757507	555.87646484375	267.196533203125	0.0008155405521392822	10	028
435	2.3981032371520996	73.40122985839844	0.011262834072113037	645.6759643554688	429.7012023925781	0.000957101583480835	556.8599243164062	267.66717529296875	0.999472975730896	553.6009521484375	271.3041076660156	0.001644134521484375	10	028
436	2.4421920776367188	73.14097595214844	0.025522589683532715	645.5095825195312	431.59246826171875	0.0011544525623321533	558.04638671875	267.4162902832031	0.9993524551391602	557.0769653320312	269.2493591308594	0.0021435022354125977	10	028
437	1.2085986137390137	73.03585815429688	0.0009725689888000488	557.6244506835938	268.10552978515625	0.0005599856376647949	557.1173706054688	266.7530212402344	0.9990661144256592	560.0101318359375	269.5887451171875	0.0014308393001556396	10	028
438	0.037630319595336914	63.58452606201172	0.0012810826301574707	555.9887084960938	268.8609619140625	0.0005608499050140381	556.9310913085938	266.2140197753906	0.9991004467010498	555.8458862304688	267.14154052734375	0.002013593912124634	10	028
439	2.5950851440429688	73.41311645507812	0.002117156982421875	645.381103515625	429.11639404296875	0.0007078647613525391	557.7109375	267.7430725097656	0.9988312125205994	557.8233032226562	269.8742980957031	0.0020225048065185547	10	028
440	1.733731985092163	73.89591979980469	0.002458423376083374	557.799560546875	269.31414794921875	0.0014462172985076904	557.6027221679688	267.77716064453125	0.9993570446968079	559.318359375	270.7921142578125	0.002763092517852783	10	028
441	0.3952910900115967	63.98904037475586	0.002162754535675049	645.2747802734375	431.805419921875	0.0010347366333007812	557.9707641601562	267.603271484375	0.9981389045715332	559.639892578125	270.3807067871094	0.0028451085090637207	10	028
442	643.9412841796875	458.8194885253906	0.0027476251125335693	645.2860717773438	431.9859313964844	0.0015743374824523926	557.1272583007812	267.13214111328125	0.9997251033782959	557.623046875	269.1083068847656	0.001481384038925171	10	028
443	559.9454345703125	273.4367370605469	0.0007961094379425049	646.4054565429688	431.6448974609375	0.0007246434688568115	556.72021484375	267.4896240234375	0.9996843338012695	555.86865234375	268.7782897949219	0.0009763240814208984	10	028
444	1.7523856163024902	73.77034759521484	0.030223757028579712	554.7777099609375	269.0788269042969	0.0022512078285217285	557.961669921875	267.0060119628906	0.9920703172683716	557.4896240234375	269.1969909667969	0.004178047180175781	10	028
445	644.4255981445312	460.9466857910156	0.0024048984050750732	645.7874145507812	432.3684997558594	0.0014380216598510742	557.746826171875	267.3183898925781	0.9998210668563843	557.46044921875	269.3236083984375	0.0006843209266662598	10	028
446	1.3449738025665283	72.4991455078125	0.002224177122116089	645.9295043945312	431.3739013671875	0.0010545849800109863	558.0953369140625	267.854248046875	0.9998049139976501	560.211669921875	270.15045166015625	0.0013240575790405273	10	028
447	1.3913674354553223	63.74813461303711	0.013494908809661865	645.1998291015625	430.6611022949219	0.0007157325744628906	558.1807250976562	267.8233337402344	0.9994583129882812	557.64501953125	270.0594482421875	0.002503633499145508	10	028
448	1.8951244354248047	73.39197540283203	0.004198521375656128	556.822021484375	268.7928466796875	0.0005802512168884277	557.5970458984375	267.1498107910156	0.9984420537948608	557.7093505859375	269.5412902832031	0.0025517940521240234	10	028
449	644.5774536132812	431.5322265625	0.0006692409515380859	646.0155029296875	431.1756591796875	0.0008363723754882812	557.4801025390625	267.5545959472656	0.9998326301574707	557.6651611328125	269.852294921875	0.001315474510192871	10	028
450	644.6473388671875	445.6354064941406	0.0011602044105529785	643.9313354492188	432.75958251953125	0.0009674131870269775	556.7481689453125	267.2364196777344	0.999918520450592	557.2439575195312	269.3349609375	0.0012424588203430176	10	028
451	560.7880859375	273.4728088378906	0.0006810128688812256	554.6820678710938	268.7178039550781	0.00035768747329711914	557.7064819335938	267.06072998046875	0.9996212124824524	559.9046630859375	270.1946716308594	0.0019346773624420166	10	028
452	1.5875556468963623	73.8232650756836	0.0006700456142425537	2.814188003540039	386.46173095703125	0.0004933178424835205	556.9696655273438	266.80938720703125	0.9994829893112183	556.7080078125	267.0362243652344	0.0015623271465301514	10	028
453	560.49560546875	273.4625244140625	0.000767141580581665	557.350830078125	268.58697509765625	0.001763761043548584	557.7747192382812	266.8278503417969	0.9981186389923096	556.0864868164062	265.3348083496094	0.0037429332733154297	10	028
454	0.8213479518890381	63.989593505859375	0.0020000338554382324	1.541018009185791	388.0865783691406	0.002163141965866089	556.6115112304688	267.30950927734375	0.9991973638534546	557.3358764648438	268.85693359375	0.0012010931968688965	10	028
455	645.3975219726562	429.9154052734375	0.0011982321739196777	645.9361572265625	430.1017150878906	0.0022150278091430664	557.4403076171875	268.43170166015625	0.999891459941864	556.6058959960938	269.3048400878906	0.0008710026741027832	10	028
456	560.1676025390625	274.1331787109375	0.0007060766220092773	554.7921142578125	269.6997985839844	0.0005010068416595459	556.9552001953125	267.8457336425781	0.9991755485534668	557.0044555664062	269.7021484375	0.0023429691791534424	10	028
457	0.9516775608062744	62.9243278503418	0.0032920539379119873	554.6982421875	269.1356506347656	0.0012923479080200195	557.0709228515625	267.5445556640625	0.998686671257019	556.6717529296875	269.574462890625	0.0030448436737060547	10	028
458	560.2821044921875	274.305908203125	0.0004590451717376709	645.3646850585938	430.6085205078125	0.0007819533348083496	556.6151123046875	267.7579650878906	0.9999068379402161	556.9417114257812	269.3544921875	0.0016928315162658691	10	028
459	2.365712881088257	72.64998626708984	0.023834198713302612	-0.38718366622924805	64.73686218261719	0.0009798407554626465	557.7413330078125	268.04022216796875	0.9996136426925659	557.18115234375	270.32635498046875	0.0021230578422546387	10	028
460	2.390472173690796	73.39752197265625	0.004298686981201172	645.3137817382812	431.1253356933594	0.0007825791835784912	557.5764770507812	268.3459167480469	0.9998326301574707	554.9542236328125	271.0386657714844	0.0013138651847839355	10	028
461	560.8482055664062	273.4517822265625	0.0003813207149505615	645.9228515625	427.62640380859375	0.00029274821281433105	557.3655395507812	266.9091796875	0.9999752044677734	554.678955078125	270.5171813964844	0.0010416209697723389	10	028
462	560.4213256835938	273.9400329589844	0.0006658434867858887	645.2722778320312	430.27349853515625	0.0010552406311035156	557.5100708007812	267.3037414550781	0.9997854828834534	556.7930908203125	269.35107421875	0.0016663968563079834	10	028
463	3.011284351348877	5.1410932540893555	0.0012307465076446533	645.6400756835938	431.30560302734375	0.0011371970176696777	557.6383056640625	267.08416748046875	0.9997649788856506	555.2109375	270.66192626953125	0.0023402273654937744	10	028
464	644.702880859375	444.859375	0.0009702444076538086	645.2260131835938	431.45880126953125	0.0015259087085723877	557.7567138671875	267.975341796875	0.9988960027694702	556.7386474609375	269.7568054199219	0.002489149570465088	10	028
465	0.4350285530090332	61.80725860595703	0.0008500218391418457	554.6826782226562	268.9613037109375	0.0006084442138671875	557.83935546875	266.9440002441406	0.9996685981750488	555.04345703125	270.5947265625	0.0012448132038116455	10	028
466	559.8909912109375	273.1971435546875	0.000790029764175415	645.9375	430.31805419921875	0.0013953149318695068	556.69482421875	266.9654846191406	0.9995310306549072	557.024169921875	269.2545471191406	0.0011789798736572266	10	028
467	644.83251953125	454.0979309082031	0.004216104745864868	644.9354858398438	431.830810546875	0.0007460117340087891	557.158203125	267.2401428222656	0.9995049238204956	557.14599609375	269.03143310546875	0.002000093460083008	10	028
468	2.004420757293701	69.35041809082031	0.0020118355751037598	556.7601318359375	269.61126708984375	0.000622868537902832	557.6002807617188	267.84600830078125	0.9996424913406372	557.6318359375	269.34259033203125	0.0014532506465911865	10	028
469	644.0877685546875	461.3365173339844	0.0006240904331207275	554.8790283203125	268.7869567871094	0.0003657042980194092	557.3922729492188	267.4919738769531	0.9997379183769226	557.40771484375	269.6998291015625	0.0006590485572814941	10	028
470	1.1595633029937744	61.612060546875	0.013184994459152222	556.1895751953125	269.2624816894531	0.0004696846008300781	556.8861083984375	267.15704345703125	0.9996695518493652	557.0476684570312	268.6864318847656	0.001071631908416748	10	028
471	2.2808477878570557	74.54035186767578	0.002629786729812622	554.3941650390625	269.0458679199219	0.00041097402572631836	557.482421875	266.2391357421875	0.9992964863777161	557.7479248046875	268.8821105957031	0.0010247528553009033	10	028
472	0.8243107795715332	61.424537658691406	0.0009140670299530029	645.4813232421875	429.1328430175781	0.0011349022388458252	556.5743408203125	267.1838684082031	0.999351978302002	554.504150390625	270.89453125	0.0011410117149353027	10	028
473	560.047607421875	273.7728271484375	0.001137077808380127	645.321533203125	430.9653015136719	0.0012010931968688965	557.1048583984375	267.53155517578125	0.9994024634361267	556.3485107421875	268.9349365234375	0.001308351755142212	10	028
474	645.3150634765625	429.3437194824219	0.0006716251373291016	646.0984497070312	428.7016906738281	0.0002968311309814453	557.1473999023438	266.6773681640625	0.9998483657836914	560.28125	269.4801025390625	0.001187831163406372	10	028
475	643.616943359375	456.69805908203125	0.0016200244426727295	643.3748168945312	433.0899658203125	0.002701014280319214	556.8829345703125	266.9670104980469	0.9989180564880371	557.1777954101562	268.32159423828125	0.0013493895530700684	10	028
476	1.5147185325622559	73.16114807128906	0.0029498040676116943	554.9998168945312	269.9852294921875	0.0009003579616546631	557.3649291992188	267.64935302734375	0.9966743588447571	554.4511108398438	271.0877685546875	0.003239840269088745	10	028
477	0.4186103343963623	63.544700622558594	0.0039980411529541016	557.3191528320312	269.2477722167969	0.001148819923400879	557.4981079101562	267.6346130371094	0.9989197254180908	556.8786010742188	269.04437255859375	0.0019814670085906982	10	028
478	2.151447296142578	69.4312515258789	0.022823095321655273	555.498291015625	269.0248107910156	0.0006018877029418945	556.6921997070312	266.3282165527344	0.9996108412742615	556.5093383789062	268.770751953125	0.0023722946643829346	10	028
479	4.417460918426514	5.2766218185424805	0.0005240738391876221	555.2483520507812	270.00982666015625	0.0012195110321044922	556.822509765625	268.44061279296875	0.999639093875885	556.376953125	269.9476623535156	0.007961660623550415	10	028
480	645.77099609375	430.8669738769531	0.0008036792278289795	646.29150390625	431.4422607421875	0.0003800392150878906	556.8985595703125	266.89251708984375	0.9997069835662842	553.68359375	270.9089050292969	0.001154780387878418	10	028
481	0.2869582176208496	61.454986572265625	0.0009650588035583496	557.6886596679688	269.2962646484375	0.0010819733142852783	556.8449096679688	267.2535705566406	0.9986327290534973	557.794921875	269.4657897949219	0.0012549757957458496	10	028
482	2.6770310401916504	73.03673553466797	0.010241508483886719	645.2674560546875	431.0016784667969	0.0010593831539154053	557.4246826171875	267.24810791015625	0.9999455213546753	554.6967163085938	270.64630126953125	0.0013227760791778564	10	028
483	644.590087890625	459.4068908691406	0.002512425184249878	645.5604858398438	433.9761657714844	0.0005466341972351074	557.0304565429688	266.7865295410156	0.9996209144592285	559.8695678710938	270.0221252441406	0.0011146962642669678	10	028
484	560.605224609375	273.4837341308594	0.0005597174167633057	557.510498046875	267.9891052246094	0.0010933876037597656	557.2482299804688	267.0017395019531	0.9976117610931396	555.8550415039062	267.3077392578125	0.001767575740814209	10	028
485	0.3347337245941162	61.63382339477539	0.001783818006515503	555.8289184570312	269.3672180175781	0.00039955973625183105	557.576171875	267.0920104980469	0.9997942447662354	557.2098388671875	269.28216552734375	0.0015682578086853027	10	028
486	3.325144052505493	73.85240936279297	0.002455592155456543	554.9691772460938	269.3712463378906	0.00037804245948791504	556.58349609375	267.0592041015625	0.9997305870056152	557.1220703125	269.1652526855469	0.0027413666248321533	10	028
487	644.2432250976562	429.5674133300781	0.0033493340015411377	644.5430908203125	429.6400451660156	0.001031041145324707	556.6400756835938	267.2955017089844	0.9993136525154114	557.2913818359375	269.24383544921875	0.0010192692279815674	10	028
488	0.8827557563781738	61.78305435180664	0.0020535290241241455	560.4359741210938	267.29443359375	0.0004881322383880615	557.2844848632812	267.3099060058594	0.9995628595352173	557.2464599609375	269.6592102050781	0.001034468412399292	10	028
489	644.9525146484375	430.375	0.001752406358718872	645.7471923828125	430.7336120605469	0.0008575022220611572	557.7357177734375	267.193359375	0.9988073110580444	555.2474365234375	270.58306884765625	0.0019731521606445312	10	028
490	1.8172595500946045	73.00041198730469	0.004510551691055298	554.5020141601562	269.1213073730469	0.000396043062210083	557.5521850585938	267.46942138671875	0.9996978044509888	557.3684692382812	269.770263671875	0.0011094212532043457	10	028
491	562.0847778320312	274.6947021484375	0.0007457435131072998	557.8368530273438	268.11334228515625	0.0006707608699798584	556.8753051757812	266.7452087402344	0.9991000294685364	557.4744873046875	268.6625061035156	0.002574443817138672	10	028
492	560.6617431640625	273.76629638671875	0.0011042654514312744	554.9495849609375	270.0224304199219	0.0008369088172912598	557.8839111328125	267.4541931152344	0.9979636669158936	557.4830322265625	269.20745849609375	0.003127843141555786	10	028
493	-0.5217981338500977	62.96751022338867	0.0006468594074249268	-1.6759285926818848	63.44688415527344	0.0008039474487304688	557.5140380859375	267.8793640136719	0.9999150633811951	556.7872314453125	269.2016296386719	0.00077018141746521	10	028
494	2.2251648902893066	74.54093933105469	0.0011169910430908203	557.5899658203125	268.5567626953125	0.0005987286567687988	557.3389282226562	266.9290466308594	0.9990193843841553	559.9934692382812	269.99456787109375	0.00208398699760437	10	028
495	560.1563110351562	272.95001220703125	0.001593172550201416	645.6509399414062	430.06732177734375	0.0010447800159454346	556.8380126953125	266.79248046875	0.9997683763504028	556.4894409179688	268.9332580566406	0.0012918710708618164	10	028
496	0.147477388381958	61.02817916870117	0.0016592741012573242	554.9142456054688	269.4479675292969	0.0007035732269287109	557.2953491210938	267.4390869140625	0.9990519285202026	556.2966918945312	268.86346435546875	0.0015390515327453613	10	028
497	560.4602661132812	273.1002502441406	0.001226961612701416	558.2327880859375	267.8888854980469	0.0005717277526855469	557.5142822265625	266.97711181640625	0.9994122982025146	556.4454956054688	266.93609619140625	0.0014300942420959473	10	028
498	0.3635826110839844	60.955753326416016	0.0025824904441833496	554.8190307617188	269.43402099609375	0.0006763041019439697	557.5394897460938	267.1356201171875	0.9991974830627441	557.2763061523438	269.7483215332031	0.0008781850337982178	10	028
499	1.5811278820037842	68.703125	0.014732688665390015	554.6803588867188	269.39013671875	0.000912010669708252	557.3718872070312	267.19500732421875	0.9966555833816528	556.8399047851562	269.90106201171875	0.0009541511535644531	10	028
500	642.35693359375	447.0242004394531	0.0028260648250579834	643.715087890625	433.71807861328125	0.0007433891296386719	557.9780883789062	268.02099609375	0.9997076988220215	557.3807373046875	270.0588073730469	0.001056581735610962	10	028
501	560.5091552734375	273.47796630859375	0.0005060732364654541	554.8716430664062	268.89422607421875	0.0006056725978851318	557.859619140625	266.97772216796875	0.9991940259933472	559.6069946289062	270.37542724609375	0.0007813572883605957	10	028
502	0.21703863143920898	61.81049728393555	0.0020501017570495605	557.2720947265625	269.875244140625	0.0004152655601501465	557.44091796875	267.5414123535156	0.9994403719902039	557.4965209960938	269.87860107421875	0.0013508796691894531	10	028
503	645.9978637695312	445.7273254394531	0.0005319118499755859	646.1563720703125	429.90179443359375	0.0005035102367401123	558.066650390625	266.772216796875	0.9991500377655029	557.4580688476562	265.9755554199219	0.00047791004180908203	10	028
504	644.662841796875	459.07440185546875	0.0007373392581939697	557.2376098632812	269.0814208984375	0.00116652250289917	557.4307861328125	267.2448425292969	0.9991292953491211	557.2047119140625	269.2467346191406	0.008089065551757812	10	028
505	1.9314942359924316	72.36885070800781	0.006600618362426758	556.1310424804688	269.34771728515625	0.0005590915679931641	557.6051025390625	266.83526611328125	0.9974350929260254	556.2809448242188	266.8519287109375	0.0021179020404815674	10	028
506	0.25608158111572266	60.61103439331055	0.0012065768241882324	645.3035278320312	428.9593200683594	0.001398712396621704	556.9415893554688	266.51153564453125	0.9997667074203491	557.7091064453125	269.1428527832031	0.002035081386566162	10	028
507	1.7270398139953613	73.2994384765625	0.0007881224155426025	645.1368408203125	431.37908935546875	0.00041034817695617676	556.8829345703125	267.0618896484375	0.9998011589050293	556.8862915039062	268.9371643066406	0.0007143616676330566	10	028
508	560.55224609375	274.3511657714844	0.0005808770656585693	556.4797973632812	269.6699523925781	0.0003974735736846924	557.7011108398438	267.9681091308594	0.99904865026474	559.433349609375	270.6746826171875	0.0014103353023529053	10	028
509	560.3064575195312	274.25921630859375	0.000886380672454834	554.2966918945312	270.1534729003906	0.00041863322257995605	556.6446533203125	267.9938049316406	0.9998195767402649	553.8104248046875	271.2086181640625	0.0009827017784118652	10	028
510	4.849746227264404	6.077991485595703	0.002029240131378174	645.4654541015625	432.853515625	0.0005610883235931396	557.543212890625	268.0572509765625	0.9997596740722656	557.2088012695312	269.8826904296875	0.0019921958446502686	10	028
511	559.987060546875	274.1628112792969	0.0009173750877380371	644.6506958007812	434.0437316894531	0.0005241632461547852	556.5146484375	268.1128845214844	0.9998598694801331	556.6893920898438	269.95770263671875	0.002123415470123291	10	028
512	560.6207885742188	273.8582763671875	0.00045353174209594727	644.6456909179688	430.21630859375	0.0012938380241394043	557.5076904296875	267.5582580566406	0.9996136426925659	556.6539916992188	269.248291015625	0.0011062026023864746	10	028
513	0.4328327178955078	59.89961624145508	0.0018902122974395752	644.7588500976562	430.0901184082031	0.0008121728897094727	558.476806640625	267.3441467285156	0.9998563528060913	560.8001098632812	269.91790771484375	0.0003573894500732422	10	028
514	0.20786023139953613	60.408077239990234	0.00100630521774292	645.3895263671875	432.6291809082031	0.0004718601703643799	557.6997680664062	267.79022216796875	0.9998029470443726	554.7399291992188	270.8645324707031	0.0019064843654632568	10	028
515	561.88720703125	274.82513427734375	0.0006639063358306885	557.5595092773438	269.47772216796875	0.0004139840602874756	557.1625366210938	267.6659851074219	0.9996570944786072	557.4071044921875	269.7413635253906	0.001354128122329712	10	028
516	642.50244140625	447.5802001953125	0.00759047269821167	644.87548828125	433.06787109375	0.0011411309242248535	556.599853515625	267.01904296875	0.9993795156478882	556.9451904296875	269.02618408203125	0.0013772845268249512	10	028
517	644.584716796875	430.214111328125	0.0019224584102630615	0.9667997360229492	389.98828125	0.0038811862468719482	558.6905517578125	267.0409851074219	0.9989438652992249	560.8286743164062	270.10784912109375	0.0007856190204620361	10	028
518	560.7872314453125	273.5089416503906	0.0013745129108428955	556.67138671875	269.2593994140625	0.0007122159004211426	557.9578247070312	267.3597717285156	0.9990026950836182	557.4312744140625	269.10137939453125	0.0022644102573394775	10	028
519	560.4722900390625	274.0741271972656	0.0006112754344940186	554.9782104492188	269.5083923339844	0.00034421682357788086	557.81689453125	267.54168701171875	0.9999246597290039	556.6781005859375	269.95904541015625	0.0005353987216949463	10	028
520	560.5352783203125	273.7569885253906	0.0011867284774780273	644.8435668945312	431.1873779296875	0.002888232469558716	557.2066040039062	267.3684997558594	0.9997293949127197	557.0935668945312	269.34423828125	0.0031587183475494385	10	028
521	1.5200567245483398	74.046630859375	0.001276642084121704	557.3760986328125	268.40399169921875	0.0011148452758789062	556.902587890625	267.18780517578125	0.9989681243896484	556.3342895507812	267.9252624511719	0.00240287184715271	10	028
522	560.3369140625	273.4631042480469	0.0012154877185821533	554.7371826171875	268.6581726074219	0.002422124147415161	557.5665283203125	267.2554016113281	0.9961618185043335	557.5087890625	269.1799621582031	0.0025977790355682373	10	028
523	560.8070068359375	273.2109375	0.0007010102272033691	557.1922607421875	268.759033203125	0.003110051155090332	556.585693359375	266.746826171875	0.9969156384468079	557.4089965820312	268.7474670410156	0.003586679697036743	10	028
524	560.1336059570312	274.08892822265625	0.0010525882244110107	644.8866577148438	427.4273986816406	0.001995176076889038	557.0106201171875	268.33837890625	0.9998127222061157	559.2076416015625	270.498291015625	0.0020381510257720947	10	028
525	643.0806884765625	459.0596008300781	0.007858246564865112	644.68408203125	460.1011657714844	0.0007006525993347168	557.2211303710938	267.7023010253906	0.9997491240501404	556.8331909179688	269.0306396484375	0.0008440315723419189	10	028
526	643.5824584960938	454.7000732421875	0.002499908208847046	554.7394409179688	268.2555236816406	0.0006493926048278809	556.8016357421875	266.6458740234375	0.9995764493942261	556.9163818359375	269.0832214355469	0.0014435350894927979	10	028
527	560.249267578125	273.9875183105469	0.001433342695236206	645.8765258789062	429.6042785644531	0.0005421042442321777	557.5977783203125	267.921875	0.9996800422668457	559.3685913085938	270.6887512207031	0.002039402723312378	10	028
528	0.73089599609375	60.4350471496582	0.0015674829483032227	556.5745849609375	269.0753173828125	0.0004133880138397217	556.8130493164062	266.7932434082031	0.9997049570083618	556.8206176757812	269.0919494628906	0.00136604905128479	10	028
529	560.3390502929688	273.3758239746094	0.000466763973236084	2.3435168266296387	387.41632080078125	0.002469867467880249	556.54833984375	266.87799072265625	0.9998749494552612	556.2576293945312	267.44775390625	0.0008588135242462158	10	028
530	1.6100540161132812	72.4364242553711	0.0014407038688659668	554.7033081054688	268.57891845703125	0.00035643577575683594	557.8690795898438	267.62054443359375	0.9997999668121338	559.8394775390625	270.7362976074219	0.0009573698043823242	10	028
531	643.8673706054688	432.2840576171875	0.0007789433002471924	557.3807983398438	268.27337646484375	0.0007696747779846191	557.0923461914062	267.132568359375	0.998612642288208	555.9838256835938	265.479248046875	0.0015904009342193604	10	028
532	561.9374389648438	275.0345153808594	0.001025170087814331	556.5330810546875	269.84857177734375	0.0008502006530761719	556.343994140625	267.26641845703125	0.9990297555923462	556.5451049804688	266.9969482421875	0.0016147792339324951	10	028
533	560.0584716796875	274.09478759765625	0.0005461275577545166	645.3799438476562	429.7020568847656	0.0004197359085083008	557.1592407226562	267.7157287597656	0.9996967315673828	556.029296875	269.3606872558594	0.0015087425708770752	10	028
534	643.8502807617188	460.3343505859375	0.0008289813995361328	557.0400390625	268.73760986328125	0.0012857019901275635	557.3912963867188	267.1278076171875	0.9992319345474243	557.2115478515625	269.27557373046875	0.0026346445083618164	10	028
535	560.427001953125	274.1163330078125	0.0013147294521331787	557.9586181640625	269.3591613769531	0.000622093677520752	557.2357177734375	267.79986572265625	0.9996820688247681	556.9860229492188	270.0985412597656	0.002103954553604126	10	028
536	643.9835205078125	429.8363037109375	0.002031654119491577	554.9257202148438	269.843994140625	0.0009069740772247314	557.5460205078125	267.77984619140625	0.9997086524963379	555.3394165039062	270.77838134765625	0.0014563202857971191	10	028
537	561.9259643554688	274.4729919433594	0.00028759241104125977	555.9639282226562	269.32891845703125	0.0005100667476654053	557.4210815429688	267.5540466308594	0.9989827871322632	556.4638671875	268.7128601074219	0.0007403194904327393	10	028
538	643.2069702148438	460.2513732910156	0.0013401806354522705	644.58642578125	432.9742431640625	0.0009599924087524414	558.248779296875	267.1455078125	0.9994343519210815	557.5824584960938	266.7321472167969	0.0011552870273590088	10	028
539	560.5704956054688	273.1769714355469	0.0006462633609771729	644.8453979492188	429.7102355957031	0.0006886422634124756	557.6131591796875	266.61859130859375	0.9998642206192017	557.3960571289062	269.0827941894531	0.0007453560829162598	10	028
540	645.2498779296875	431.13153076171875	0.0005164444446563721	645.5179443359375	431.3609924316406	0.00042313337326049805	557.1943359375	267.72418212890625	0.9997997879981995	554.5014038085938	270.9507141113281	0.0013580024242401123	10	028
541	562.2084350585938	274.57757568359375	0.00032845139503479004	556.393798828125	269.05560302734375	0.00034239888191223145	557.0130615234375	267.0997009277344	0.9996633529663086	557.1973266601562	268.7422790527344	0.001419752836227417	10	028
542	0.6627984046936035	61.68470001220703	0.0014064610004425049	1.1775555610656738	388.5265808105469	0.0006882846355438232	557.2005615234375	268.4559020996094	0.9997307062149048	557.306884765625	270.17047119140625	0.0016800463199615479	10	028
543	643.649169921875	445.9712219238281	0.0025002658367156982	645.5269165039062	432.44866943359375	0.001405954360961914	557.3678588867188	267.81085205078125	0.9995156526565552	556.3607788085938	269.1593322753906	0.0005623996257781982	10	028
544	0.20438003540039062	61.04707336425781	0.0013568401336669922	645.0741577148438	430.1935119628906	0.0015594065189361572	556.9594116210938	267.05926513671875	0.9999178647994995	556.1906127929688	268.2694396972656	0.0008981823921203613	10	028
545	560.3189697265625	273.5727233886719	0.0018384456634521484	557.95458984375	269.1028137207031	0.0012694299221038818	557.7217407226562	267.30609130859375	0.9991368055343628	559.0624389648438	270.4694519042969	0.002609729766845703	10	028
546	645.2930297851562	430.3270263671875	0.002274066209793091	646.2088012695312	430.4277648925781	0.0008919239044189453	557.4497680664062	267.1500244140625	0.9997375011444092	557.3456420898438	269.230712890625	0.002645641565322876	10	028
547	3.9330921173095703	4.976907730102539	0.0014999210834503174	554.9452514648438	268.7377624511719	0.0005574226379394531	558.1654663085938	267.189697265625	0.9993916153907776	560.511962890625	270.53533935546875	0.000643312931060791	10	028
548	560.9077758789062	273.67041015625	0.0005948245525360107	556.8050537109375	269.1429138183594	0.0007466971874237061	557.899658203125	266.8899841308594	0.9978984594345093	560.3360595703125	270.3473815917969	0.001695483922958374	10	028
549	560.3739624023438	273.81494140625	0.0007426738739013672	554.5450439453125	269.1356506347656	0.001095503568649292	556.4036254882812	267.4748229980469	0.9993500709533691	556.7042846679688	269.207763671875	0.0014335811138153076	10	028
550	562.5020751953125	274.5451354980469	0.0004099607467651367	554.60986328125	267.9969482421875	0.0003730654716491699	556.695068359375	266.9075622558594	0.9984089732170105	557.6849365234375	269.0872802734375	0.001661747694015503	10	028
