# Supplementary material for: An automated feeding system for the African killifish reveals the impact of diet on lifespan and allows scalable assessment of associative learning
Source: eLife. 2022 Nov 10;11:e69008. doi: 10.7554/eLife.69008 (PMC9788828; doi:10.7554/eLife.69008)
Supplement: Figure 6—source data 2. [file elife-69008-fig6-data2.zip › Training Trajectories/t10_REC017DLC_resnet50_TrainAllTheThingsJun28shuffle1_1030000.csv]

bodyparts_coords	fishhead_x	fishhead_y	fishhead_likelihood	fishtail_x	fishtail_y	fishtail_likelihood	redlight_x	redlight_y	redlight_likelihood	fooddrop_x	fooddrop_y	fooddrop_likelihood	fishnum	recordingnum
0	643.1785278320312	460.259521484375	0.0005581676959991455	557.0413208007812	270.0569152832031	0.002983003854751587	558.16064453125	267.7156066894531	0.9916509985923767	557.3907470703125	269.9622802734375	0.004810810089111328	10	017
1	556.6759033203125	272.2812194824219	0.0013689100742340088	556.8292846679688	269.644775390625	0.004789680242538452	558.2169189453125	267.22613525390625	0.9872055053710938	557.2933959960938	269.7200622558594	0.006181001663208008	10	017
2	556.7407836914062	271.90191650390625	0.0008983016014099121	554.6080322265625	268.09698486328125	0.003711491823196411	558.2619018554688	266.60107421875	0.9832233190536499	557.4573364257812	269.4818115234375	0.004929184913635254	10	017
3	556.5109252929688	272.46246337890625	0.0009739398956298828	554.9339599609375	268.939697265625	0.001815497875213623	557.8509521484375	267.7543640136719	0.9978716373443604	557.19921875	269.7671203613281	0.005004197359085083	10	017
4	557.3124389648438	272.6735534667969	0.0004462003707885742	556.7938232421875	269.5628662109375	0.00366780161857605	557.858154296875	266.8318786621094	0.9926793575286865	557.3373413085938	269.5318908691406	0.004724830389022827	10	017
5	556.2146606445312	272.2153015136719	0.0006622672080993652	556.4682006835938	269.9630432128906	0.001988321542739868	557.451904296875	267.38580322265625	0.9954097270965576	556.928466796875	269.9537353515625	0.004512190818786621	10	017
6	560.5064086914062	273.75244140625	0.000532984733581543	557.5425415039062	269.8296203613281	0.0017383396625518799	557.8773803710938	266.6768493652344	0.9963449835777283	557.2942504882812	269.44354248046875	0.0030754804611206055	10	017
7	562.3714599609375	275.2546081542969	0.0005644261837005615	555.5150756835938	268.39959716796875	0.008407443761825562	558.4502563476562	267.1115417480469	0.9810534715652466	557.8954467773438	269.3892517089844	0.006220370531082153	10	017
8	562.5266723632812	275.5422668457031	0.00033101439476013184	556.661376953125	269.8576965332031	0.002290189266204834	557.7761840820312	267.1191101074219	0.9955007433891296	557.1005249023438	269.71990966796875	0.0032559335231781006	10	017
9	556.857666015625	272.7757873535156	0.00033465027809143066	556.3763427734375	269.69439697265625	0.0020945966243743896	557.3914794921875	267.06396484375	0.9914743900299072	557.04736328125	269.78277587890625	0.003838479518890381	10	017
10	556.6838989257812	272.1018981933594	0.0004983842372894287	556.34375	268.4889221191406	0.005885660648345947	558.2320556640625	266.56878662109375	0.9902662038803101	557.021240234375	269.6200866699219	0.004947483539581299	10	017
11	556.69873046875	272.0133056640625	0.0009642839431762695	556.7142333984375	269.51513671875	0.002155601978302002	558.1284790039062	267.1116027832031	0.9974765777587891	557.366943359375	269.6492919921875	0.005667507648468018	10	017
12	556.362548828125	272.0421447753906	0.0005641281604766846	557.6929931640625	269.64727783203125	0.0033981800079345703	557.8973999023438	266.8843688964844	0.9953392744064331	557.3492431640625	270.0284118652344	0.004814118146896362	10	017
13	643.6157836914062	454.3036804199219	0.000698775053024292	556.7042846679688	269.239501953125	0.0030765533447265625	557.8401489257812	266.4991149902344	0.9886254668235779	557.3285522460938	269.1701354980469	0.004588603973388672	10	017
14	560.3987426757812	273.86810302734375	0.0005314648151397705	557.9451293945312	269.47125244140625	0.0026383399963378906	558.4030151367188	267.068603515625	0.999008059501648	557.13525390625	269.3598327636719	0.0038090646266937256	10	017
15	556.7759399414062	272.1728515625	0.001822143793106079	558.2623291015625	270.2544250488281	0.008275210857391357	558.232421875	267.3082275390625	0.9954061508178711	557.2034912109375	269.787353515625	0.007570832967758179	10	017
16	645.429443359375	446.5199890136719	0.000448375940322876	556.9535522460938	269.94140625	0.0032550394535064697	558.0488891601562	266.9240417480469	0.9903410077095032	549.1547241210938	268.9884033203125	0.004876285791397095	10	017
17	556.724853515625	272.35516357421875	0.0005866587162017822	556.8414916992188	269.4994201660156	0.002519935369491577	558.1469116210938	267.2499694824219	0.9961199760437012	557.2576904296875	269.67279052734375	0.0057981908321380615	10	017
18	556.5618896484375	273.1209716796875	0.0007652342319488525	557.9140625	272.0533752441406	0.002278268337249756	557.8999633789062	268.05584716796875	0.9985308647155762	556.8992309570312	269.8045349121094	0.007944166660308838	10	017
19	557.532470703125	272.6190490722656	0.0008916258811950684	556.8057861328125	268.7094421386719	0.0103207528591156	558.7291259765625	266.754150390625	0.9819159507751465	557.9907836914062	270.0259704589844	0.009327113628387451	10	017
20	556.8951416015625	272.2451171875	0.0009882450103759766	555.3272705078125	268.11993408203125	0.018312066793441772	558.51171875	266.6158752441406	0.9891741275787354	557.6192016601562	269.5458984375	0.006906688213348389	10	017
21	560.5363159179688	273.67852783203125	0.0007485747337341309	558.0139770507812	269.9787902832031	0.0019395053386688232	557.5418701171875	267.0650939941406	0.9960821270942688	557.263427734375	269.9076843261719	0.005231589078903198	10	017
22	562.2009887695312	275.2605895996094	0.00038358569145202637	556.5831298828125	268.6716613769531	0.0017689764499664307	558.0982666015625	267.2415771484375	0.996884286403656	557.58837890625	269.5100402832031	0.004258394241333008	10	017
23	557.1027221679688	272.8565368652344	0.00042626261711120605	554.3812866210938	268.1260986328125	0.004946351051330566	557.975341796875	266.6374206542969	0.9866710901260376	557.4805297851562	269.6990661621094	0.006081104278564453	10	017
24	560.7365112304688	273.7525634765625	0.0007602274417877197	558.25439453125	269.87957763671875	0.0020956099033355713	557.9031982421875	267.14630126953125	0.9933933019638062	557.0399780273438	269.8053283691406	0.005374342203140259	10	017
25	556.902099609375	272.9680480957031	0.00044476985931396484	556.1630859375	268.1481628417969	0.004223853349685669	557.3198852539062	266.61676025390625	0.9775263071060181	556.7614135742188	269.9158935546875	0.00604170560836792	10	017
26	4.7601423263549805	5.381078720092773	0.0002200007438659668	557.4378051757812	271.3835754394531	0.0001061856746673584	559.093017578125	269.3603515625	0.9838578701019287	556.9058837890625	270.30535888671875	0.00014668703079223633	10	017
27	643.8358154296875	461.58343505859375	0.0003326535224914551	544.6309204101562	198.84750366210938	0.00025331974029541016	546.3097534179688	196.37667846679688	0.9999980926513672	542.3239135742188	197.20639038085938	0.0003202855587005615	10	017
28	644.392333984375	454.96136474609375	7.992982864379883e-5	544.2642822265625	199.4285888671875	0.0002377927303314209	545.9337768554688	196.31723022460938	0.9999990463256836	542.4762573242188	198.09132385253906	0.0004131495952606201	10	017
29	4.6197943687438965	5.572218894958496	9.304285049438477e-5	543.9276123046875	200.1310577392578	0.0001875460147857666	545.7637329101562	197.7350616455078	0.9999963045120239	542.3165283203125	198.8569793701172	0.00032833218574523926	10	017
30	643.6619262695312	458.2402648925781	0.0004705190658569336	543.5367431640625	198.34962463378906	0.00025340914726257324	545.2664794921875	196.49261474609375	0.9999899864196777	541.3401489257812	197.4321746826172	0.00023701786994934082	10	017
31	4.394859790802002	5.164735794067383	0.0001277923583984375	644.6854858398438	430.60430908203125	0.0003515183925628662	545.4786376953125	197.82794189453125	0.9999977350234985	542.549560546875	199.6013946533203	0.0003094971179962158	10	017
32	4.487986087799072	4.3115997314453125	0.00012603402137756348	544.789306640625	200.0652618408203	0.00016450881958007812	546.9800415039062	197.16500854492188	0.9999977350234985	542.906494140625	198.951904296875	0.00027066469192504883	10	017
33	5.398400783538818	4.671276092529297	0.0001405179500579834	1.5798180103302002	386.3928527832031	0.00030493736267089844	547.4034423828125	197.7609405517578	0.9999991059303284	543.5211181640625	198.63038635253906	0.0003426074981689453	10	017
34	4.669317722320557	5.585320949554443	6.115436553955078e-5	141.47708129882812	121.24467468261719	0.01975196599960327	545.6652221679688	198.13143920898438	0.9999984502792358	542.1316528320312	200.3626251220703	0.000555574893951416	10	017
35	144.21743774414062	118.7476806640625	0.08123791217803955	143.10336303710938	122.3139419555664	0.6577649116516113	546.1525268554688	196.71337890625	0.9999964833259583	543.1194458007812	198.08436584472656	0.0002307891845703125	10	017
36	4.092004299163818	5.308320045471191	0.0004240870475769043	143.54937744140625	121.54844665527344	0.9998832941055298	546.0391235351562	198.38336181640625	0.9999992251396179	542.5177001953125	199.76097106933594	0.0003993809223175049	10	017
37	144.87025451660156	117.81452941894531	0.5632889866828918	144.609375	121.09257507324219	0.9999867677688599	545.42529296875	197.1166229248047	0.9999975562095642	542.2045288085938	197.9837188720703	0.00034800171852111816	10	017
38	146.5578155517578	117.37820434570312	0.4777504801750183	146.8330841064453	118.98238372802734	0.9983769655227661	545.9829711914062	197.81764221191406	0.9999969005584717	542.3938598632812	198.6967315673828	0.00025576353073120117	10	017
39	145.35452270507812	122.03672790527344	0.6786724328994751	146.04396057128906	120.81440734863281	0.9990147948265076	545.9008178710938	197.50193786621094	0.999999463558197	542.9609985351562	197.9303741455078	0.0008251368999481201	10	017
40	110.56400299072266	119.61894989013672	0.0011413395404815674	145.7829132080078	122.79804229736328	0.009940117597579956	545.717041015625	197.21636962890625	0.9999985694885254	542.0016479492188	197.2039031982422	0.0004227161407470703	10	017
41	644.3544311523438	461.1868591308594	0.00010499358177185059	148.26214599609375	124.64173889160156	0.35587096214294434	545.8670654296875	195.87203979492188	0.9999991655349731	542.8101806640625	196.43064880371094	0.001222372055053711	10	017
42	644.6058959960938	460.02423095703125	0.0005038082599639893	145.0319366455078	125.61032104492188	0.0004462301731109619	545.72509765625	199.14012145996094	0.9999954104423523	542.6163940429688	201.15518188476562	0.0004623830318450928	10	017
43	644.6768188476562	461.4722595214844	0.00041413307189941406	144.07232666015625	126.84619140625	0.26103490591049194	547.2471313476562	199.02711486816406	0.999998927116394	543.2012939453125	200.87721252441406	0.00028121471405029297	10	017
44	145.2571563720703	125.86166381835938	0.0010434091091156006	144.24334716796875	126.21412658691406	0.9998035430908203	546.542236328125	196.88140869140625	0.9999979734420776	543.764404296875	198.93495178222656	0.0002086162567138672	10	017
45	147.33541870117188	125.59015655517578	0.02802082896232605	146.0521240234375	125.51799011230469	0.9999935626983643	546.8868408203125	196.5458221435547	0.9999984502792358	542.9237670898438	198.5518341064453	0.00015586614608764648	10	017
46	644.338623046875	461.2032165527344	0.00021186470985412598	146.0603485107422	127.7730484008789	0.9889211654663086	546.083984375	198.87547302246094	0.9999961853027344	542.4163208007812	200.9993133544922	0.0002250075340270996	10	017
47	642.2670288085938	455.009033203125	0.005962193012237549	140.90402221679688	130.9065399169922	0.004581332206726074	545.84912109375	195.7958221435547	0.9999967813491821	542.8096923828125	196.63499450683594	0.00037595629692077637	10	017
48	4.718171119689941	4.9186859130859375	0.00025337934494018555	3.5284347534179688	117.1728515625	0.0002689957618713379	545.5491943359375	197.77186584472656	0.9999969005584717	542.584228515625	199.3851318359375	0.00029605627059936523	10	017
49	144.3689727783203	121.21369171142578	0.1030520498752594	146.28262329101562	125.42453002929688	0.48238733410835266	545.2183837890625	196.6621551513672	0.9999871253967285	542.7116088867188	198.71058654785156	0.0001735091209411621	10	017
50	4.290872573852539	4.714781761169434	9.1552734375e-5	644.812744140625	428.9855651855469	0.00025218725204467773	545.8477783203125	197.49838256835938	0.9999951124191284	543.3760986328125	199.03997802734375	0.00020438432693481445	10	017
51	643.9384765625	459.8219299316406	0.00030800700187683105	550.9085083007812	200.51434326171875	7.781386375427246e-5	546.7401123046875	198.90745544433594	0.9999987483024597	543.3449096679688	201.63055419921875	0.00023502111434936523	10	017
52	136.23439025878906	134.48760986328125	0.08621147274971008	142.59512329101562	134.8372344970703	0.05032747983932495	547.9017333984375	197.15396118164062	0.9999992847442627	542.9551391601562	197.69651794433594	0.00035831332206726074	10	017
53	644.6424560546875	462.74053955078125	0.0003503262996673584	141.36119079589844	127.87542724609375	0.0021968483924865723	546.5908813476562	197.29408264160156	0.999996542930603	543.48291015625	199.5115509033203	0.00033980607986450195	10	017
54	148.04266357421875	112.82756042480469	0.7566461563110352	124.5411376953125	142.8293914794922	0.38335487246513367	546.9811401367188	196.25022888183594	0.9999996423721313	543.7642211914062	197.5166778564453	0.000525355339050293	10	017
55	151.58221435546875	108.40521240234375	1.0	149.70175170898438	113.39733123779297	0.0026099979877471924	545.4290161132812	198.8819580078125	0.9999970197677612	542.4632568359375	200.77601623535156	0.0003491044044494629	10	017
56	153.10633850097656	108.90758514404297	1.0	160.04141235351562	111.79072570800781	0.0004800260066986084	546.6434326171875	197.2867431640625	0.9999979734420776	543.55419921875	198.5508270263672	0.00023370981216430664	10	017
57	154.9931640625	108.762939453125	1.0	152.02195739746094	115.97637176513672	0.00032320618629455566	546.9131469726562	197.31942749023438	0.9999954104423523	543.8607788085938	199.02902221679688	0.00022390484809875488	10	017
58	158.48480224609375	110.07269287109375	0.9999997615814209	544.9290771484375	199.18798828125	0.0003151893615722656	546.9006958007812	196.86692810058594	0.9999980926513672	549.5281982421875	198.03793334960938	0.00030237436294555664	10	017
59	160.41099548339844	110.87361145019531	0.9997338056564331	544.4422607421875	200.28680419921875	0.0003306567668914795	545.404052734375	197.90115356445312	0.9999988079071045	541.857666015625	199.148681640625	0.0002754628658294678	10	017
60	162.7813262939453	107.55657196044922	0.999969482421875	545.3389892578125	198.80958557128906	0.00029605627059936523	546.6421508789062	196.45846557617188	0.9999994039535522	543.62939453125	197.75	0.0006348192691802979	10	017
61	164.3279571533203	108.00270080566406	0.9953271746635437	544.0856323242188	200.8577117919922	0.00026604533195495605	546.2286376953125	197.5870819091797	0.9999686479568481	541.7811279296875	199.91600036621094	0.0001970827579498291	10	017
62	164.97900390625	106.23319244384766	0.9999983310699463	168.00279235839844	114.44863891601562	0.0002759695053100586	543.7175903320312	207.92831420898438	0.9999974966049194	542.9296875	201.8262176513672	0.00021186470985412598	10	017
63	165.85165405273438	104.26835632324219	0.9999998807907104	545.4256591796875	199.47927856445312	0.0002657771110534668	546.2371826171875	196.74269104003906	0.9999997019767761	543.0018920898438	198.2041778564453	0.0003802478313446045	10	017
64	166.6736297607422	103.26219177246094	1.0	142.3760223388672	160.78750610351562	0.0007339715957641602	546.9091186523438	197.67721557617188	0.999998927116394	542.8873901367188	201.34405517578125	0.00025209784507751465	10	017
65	166.90513610839844	103.39584350585938	0.9999912977218628	144.7726287841797	159.66024780273438	0.0006537437438964844	546.5802612304688	196.78799438476562	0.9999988079071045	543.5490112304688	197.80650329589844	0.0004550516605377197	10	017
66	166.74179077148438	101.97682189941406	0.9997960329055786	143.854248046875	160.7357635498047	0.9999954700469971	546.6062622070312	197.33969116210938	0.9999994039535522	543.3633422851562	197.86207580566406	0.0003463625907897949	10	017
67	167.5345001220703	100.98980712890625	0.9999972581863403	145.8778839111328	162.4073944091797	1.0	545.81494140625	198.1856231689453	0.9999992251396179	542.3145751953125	199.71652221679688	0.0003966391086578369	10	017
68	167.88742065429688	102.85929107666016	0.9994520545005798	147.4102325439453	163.0950164794922	1.0	547.0859375	196.94754028320312	0.9999986886978149	542.4486694335938	198.9258575439453	0.00030046701431274414	10	017
69	167.81942749023438	105.31910705566406	0.9995524883270264	147.42373657226562	163.3462371826172	0.9999740123748779	546.0453491210938	196.93820190429688	0.9999990463256836	543.07080078125	197.9150848388672	0.000596851110458374	10	017
70	170.06448364257812	101.47099304199219	1.0	145.5845947265625	166.39161682128906	0.9999992847442627	546.111572265625	196.1551055908203	0.999997079372406	542.9937744140625	196.7813262939453	0.00038760900497436523	10	017
71	170.9297332763672	103.58885955810547	1.0	144.3314971923828	169.5045928955078	0.9857468605041504	546.0131225585938	196.27810668945312	0.9999994039535522	542.3872680664062	197.00473022460938	0.0006144940853118896	10	017
72	170.70062255859375	104.82508850097656	1.0	142.61581420898438	172.30284118652344	0.999998927116394	547.6446533203125	197.9994659423828	0.9999986886978149	543.9155883789062	199.71824645996094	0.00018838047981262207	10	017
73	171.96144104003906	111.49855041503906	0.5578583478927612	146.0000457763672	171.00328063964844	1.0	544.9769897460938	197.23211669921875	0.999992847442627	541.7281494140625	198.60633850097656	0.00030621886253356934	10	017
74	173.54283142089844	114.84810638427734	0.15043851733207703	151.62551879882812	169.90965270996094	0.9999998807907104	545.408203125	196.4861297607422	0.9999957084655762	542.408935546875	198.73284912109375	0.0003095567226409912	10	017
75	4.863249778747559	5.207647323608398	0.00011482834815979004	151.3463134765625	162.40847778320312	0.9999850988388062	546.8775024414062	195.45135498046875	0.9999980330467224	542.8955688476562	196.44244384765625	0.0003364384174346924	10	017
76	644.6226806640625	482.17218017578125	8.925795555114746e-5	151.26699829101562	156.6660614013672	0.9999994039535522	547.9940795898438	197.4115447998047	0.9999979734420776	152.25369262695312	159.72605895996094	0.0003622472286224365	10	017
77	644.399169921875	459.4991149902344	0.0004534125328063965	152.47006225585938	152.30995178222656	0.9998838901519775	545.2815551757812	197.0155029296875	0.9999997019767761	542.5213623046875	198.30545043945312	0.00030744075775146484	10	017
78	644.6564331054688	460.3145446777344	0.0002441108226776123	544.2267456054688	203.33103942871094	8.7738037109375e-5	542.8378295898438	207.8599395751953	0.999992847442627	541.7054443359375	201.72750854492188	0.00017386674880981445	10	017
79	637.3673706054688	2.453043222427368	3.102421760559082e-5	638.4929809570312	2.745345115661621	9.828805923461914e-5	547.4638671875	198.7838592529297	0.9999963045120239	543.3004150390625	200.88739013671875	0.0002340376377105713	10	017
80	644.7835083007812	460.83978271484375	0.0002766847610473633	167.1265106201172	137.5128936767578	0.0005243122577667236	545.360595703125	196.4087677001953	0.9999994039535522	542.3070678710938	197.4497528076172	0.0003847777843475342	10	017
81	172.1138916015625	134.57359313964844	0.0004748404026031494	164.7989959716797	141.1217803955078	0.9999982118606567	546.8877563476562	197.9834442138672	0.9999986290931702	542.8189697265625	199.28558349609375	0.000263899564743042	10	017
82	170.9860382080078	134.72830200195312	0.00029456615447998047	165.34494018554688	141.9002227783203	0.9999995231628418	547.8212890625	197.2342529296875	0.9999942779541016	543.69482421875	198.63973999023438	0.00015860795974731445	10	017
83	643.546630859375	459.972900390625	0.0007329285144805908	167.3730926513672	140.81361389160156	1.0	546.2221069335938	199.7077178955078	0.999988853931427	542.3975830078125	202.54684448242188	0.00026151537895202637	10	017
84	643.7888793945312	461.9880676269531	0.00019210577011108398	166.75775146484375	142.30857849121094	1.0	545.721923828125	197.2417449951172	0.9999985098838806	541.9237060546875	198.18934631347656	0.00028312206268310547	10	017
85	189.77781677246094	132.92530822753906	0.00018066167831420898	168.33554077148438	140.56094360351562	0.9672563076019287	545.5333862304688	196.99859619140625	0.9999995827674866	544.5301513671875	198.44789123535156	0.00032576918601989746	10	017
86	5.004302501678467	4.960464000701904	0.0001665651798248291	166.77273559570312	141.47088623046875	0.9999996423721313	546.8309326171875	196.9673614501953	0.9999978542327881	543.5660400390625	198.4008026123047	0.00022909045219421387	10	017
87	643.3275146484375	459.80194091796875	0.00014728307723999023	167.90200805664062	143.33163452148438	0.9999915957450867	544.4031982421875	198.08181762695312	0.9999920129776001	541.6053466796875	199.55128479003906	0.0003548264503479004	10	017
88	643.013916015625	453.79986572265625	0.00015857815742492676	171.03196716308594	145.28590393066406	0.9999939203262329	546.4847412109375	198.69287109375	0.9999976754188538	542.6854858398438	200.0965118408203	0.00025132298469543457	10	017
89	183.50784301757812	144.82940673828125	0.0001322031021118164	168.64947509765625	144.30812072753906	0.9999998807907104	545.4577026367188	197.23809814453125	0.9999991059303284	541.5988159179688	197.8031005859375	0.00032523274421691895	10	017
90	185.03927612304688	147.4312744140625	0.0007024407386779785	171.0377197265625	147.76681518554688	0.9999990463256836	546.6809692382812	197.68775939941406	0.9999991059303284	543.4244995117188	198.24002075195312	0.0003133118152618408	10	017
91	183.92086791992188	146.89549255371094	0.0005291104316711426	167.86129760742188	148.3894805908203	1.0	545.2658081054688	199.17684936523438	0.9999985694885254	541.2869262695312	199.54603576660156	0.0009515881538391113	10	017
92	189.6743621826172	147.36009216308594	0.016844630241394043	167.84451293945312	150.4138641357422	0.9999992847442627	544.4957275390625	196.53948974609375	0.9999959468841553	542.2969970703125	197.0631561279297	0.0007201731204986572	10	017
93	188.53317260742188	145.11102294921875	0.0058660805225372314	169.5166015625	152.72280883789062	0.9999910593032837	545.92431640625	197.98239135742188	0.9999969005584717	543.0153198242188	198.43096923828125	0.0004940927028656006	10	017
94	190.3105010986328	145.05137634277344	0.000493168830871582	166.28125	152.7324676513672	0.9999883770942688	545.430419921875	196.06712341308594	0.9999992847442627	542.08447265625	197.72015380859375	0.000544428825378418	10	017
95	643.5970458984375	453.8748474121094	0.0006896555423736572	165.02450561523438	154.4127960205078	0.9998833537101746	545.5676879882812	196.22610473632812	0.999997615814209	542.3935546875	197.0027313232422	0.00029715895652770996	10	017
96	198.1298828125	131.1542205810547	0.07906827330589294	174.720703125	163.50906372070312	1.0	545.9276733398438	196.91659545898438	0.9999839663505554	176.11146545410156	164.33624267578125	0.0004210472106933594	10	017
97	643.697021484375	454.2625732421875	0.0004621744155883789	177.5363311767578	161.70208740234375	0.05709889531135559	545.9080810546875	197.1911163330078	0.9999988079071045	542.8576049804688	197.8569793701172	0.0003937184810638428	10	017
98	643.5802001953125	459.5032043457031	0.00010570883750915527	175.18771362304688	150.96047973632812	0.9895128011703491	543.4541625976562	209.01055908203125	0.9999923706054688	543.1483154296875	202.25772094726562	0.00010624527931213379	10	017
99	643.744140625	461.5104064941406	6.970763206481934e-5	174.90438842773438	144.956787109375	0.49105963110923767	546.0922241210938	197.9969940185547	0.9999867081642151	543.5287475585938	200.5927276611328	0.00017693638801574707	10	017
100	233.6058807373047	151.44940185546875	0.8537499904632568	179.48655700683594	137.10003662109375	0.9850223064422607	545.8795166015625	198.1547393798828	0.999998927116394	542.7307739257812	199.48841857910156	0.00032460689544677734	10	017
101	239.17332458496094	151.32286071777344	0.004228323698043823	177.87533569335938	139.3193359375	0.9999995231628418	543.962158203125	209.25360107421875	0.9999986886978149	545.5181274414062	200.4867401123047	0.00017371773719787598	10	017
102	239.44842529296875	151.78834533691406	0.008713245391845703	176.533447265625	137.9082794189453	0.9999999403953552	546.911865234375	196.50836181640625	0.9999980926513672	542.80859375	197.13502502441406	0.0004589557647705078	10	017
103	239.30638122558594	152.2913818359375	0.03902161121368408	178.38436889648438	137.86595153808594	1.0	545.1030883789062	197.31900024414062	0.9999955892562866	542.597900390625	198.74993896484375	0.0005239248275756836	10	017
104	240.0490264892578	151.3312225341797	0.004034489393234253	178.3826904296875	137.25283813476562	1.0	546.01611328125	197.2138671875	0.9999987483024597	542.5740966796875	197.83489990234375	0.0004642903804779053	10	017
105	239.9951629638672	152.43130493164062	0.011901825666427612	178.8736572265625	138.63340759277344	1.0	547.7117309570312	196.95278930664062	0.9999967813491821	542.9304809570312	198.62493896484375	0.0002517998218536377	10	017
106	181.29376220703125	140.81924438476562	0.007275700569152832	181.12107849121094	138.97410583496094	0.9999999403953552	545.1295166015625	196.76119995117188	0.9999971985816956	542.8212280273438	198.38282775878906	0.0004628896713256836	10	017
107	240.2961883544922	151.7946014404297	0.01196792721748352	182.01121520996094	142.4252166748047	0.9978809356689453	545.4441528320312	197.1785125732422	0.9999982118606567	542.474365234375	197.8700714111328	0.00042000412940979004	10	017
108	240.0209197998047	151.4408416748047	0.6310809850692749	183.98597717285156	142.7635955810547	0.9999910593032837	544.736083984375	195.7975311279297	0.999999463558197	542.0133666992188	196.21505737304688	0.0007877647876739502	10	017
109	240.13702392578125	151.90457153320312	0.00863635540008545	181.8441162109375	141.680908203125	1.0	545.743896484375	196.64125061035156	0.9999991059303284	542.2825927734375	197.8144073486328	0.000759124755859375	10	017
110	235.2340850830078	150.7129364013672	0.005986064672470093	181.25538635253906	144.2044219970703	0.9997320175170898	546.3963012695312	196.00379943847656	0.999998927116394	542.8021850585938	196.85775756835938	0.0003243088722229004	10	017
111	234.8374786376953	151.5342254638672	0.006331086158752441	234.67388916015625	154.30874633789062	0.9998580813407898	545.8245849609375	197.13644409179688	0.9999986290931702	542.798583984375	198.39508056640625	0.00024712085723876953	10	017
112	233.69387817382812	151.39328002929688	0.05907997488975525	233.41702270507812	152.6300048828125	0.9973177909851074	545.66064453125	197.2655792236328	0.9999979734420776	542.288818359375	199.14703369140625	0.0004925131797790527	10	017
113	180.14010620117188	147.7146759033203	0.06994956731796265	182.18785095214844	146.86825561523438	0.9999305009841919	545.7830200195312	197.21205139160156	0.9999988079071045	542.8023071289062	198.24929809570312	0.000468522310256958	10	017
114	232.60865783691406	151.30123901367188	0.6116841435432434	232.57916259765625	153.1791534423828	0.5702367424964905	545.7178344726562	199.00888061523438	0.9999947547912598	542.6672973632812	201.32093811035156	0.00024074316024780273	10	017
115	232.09310913085938	151.0939178466797	0.9907262921333313	232.16131591796875	152.8957061767578	0.02448558807373047	546.329833984375	198.37051391601562	0.9999983310699463	542.29296875	199.6747589111328	0.00040644407272338867	10	017
116	231.44741821289062	151.13189697265625	0.9999317526817322	181.49566650390625	152.09942626953125	0.3946048617362976	545.7024536132812	198.029541015625	0.9999994039535522	541.736328125	200.20407104492188	0.0004468262195587158	10	017
117	230.88754272460938	151.1857147216797	0.9987582564353943	230.46072387695312	153.5755157470703	0.0084247887134552	546.0548095703125	197.22512817382812	0.9999978542327881	542.9820556640625	199.0009002685547	0.0003063678741455078	10	017
118	229.51123046875	151.355712890625	0.9999814033508301	229.79685974121094	154.06507873535156	0.12040114402770996	546.1853637695312	198.14889526367188	0.9999946355819702	542.7398071289062	199.8387451171875	0.00023892521858215332	10	017
119	227.79574584960938	149.8118133544922	0.9999200105667114	230.28347778320312	152.27420043945312	0.9488711357116699	547.0324096679688	198.3766632080078	0.9999738931655884	543.49658203125	199.92398071289062	0.00015881657600402832	10	017
120	227.57504272460938	150.9873504638672	0.9999998211860657	229.77804565429688	153.771728515625	0.38953888416290283	546.6366577148438	198.50344848632812	0.9999992251396179	543.0576171875	200.96286010742188	0.00044158101081848145	10	017
121	226.28375244140625	150.47654724121094	1.0	229.51129150390625	153.29190063476562	0.0005985796451568604	545.1078491210938	196.67298889160156	0.999998927116394	541.3380737304688	197.79698181152344	0.0003026127815246582	10	017
122	223.06161499023438	151.22726440429688	1.0	175.48289489746094	156.9505157470703	0.9998486638069153	545.464111328125	195.55784606933594	0.9999986886978149	542.3099975585938	195.74435424804688	0.00062522292137146	10	017
123	220.68792724609375	149.79928588867188	1.0	218.08155822753906	154.43655395507812	0.00125044584274292	546.2622680664062	198.03521728515625	0.999998152256012	542.1447143554688	199.94920349121094	0.00023692846298217773	10	017
124	216.08665466308594	147.492919921875	1.0	223.92568969726562	151.5620880126953	0.00046566128730773926	546.2417602539062	196.93264770507812	0.999998927116394	542.6453857421875	199.49508666992188	0.0002613067626953125	10	017
125	214.45431518554688	145.18797302246094	1.0	214.5736846923828	148.76600646972656	0.0006139576435089111	545.2205200195312	196.7506866455078	0.9999990463256836	541.7077026367188	197.23648071289062	0.0006216764450073242	10	017
126	212.21664428710938	142.7713623046875	1.0	185.1631317138672	180.31668090820312	1.0	545.9609985351562	197.17849731445312	0.9999982118606567	541.9168701171875	198.8996124267578	0.0003275573253631592	10	017
127	210.26446533203125	142.8750457763672	1.0	183.43064880371094	182.53579711914062	0.9999988079071045	546.4572143554688	196.9741973876953	0.9999967813491821	543.3530883789062	197.958740234375	0.0004312098026275635	10	017
128	208.90264892578125	143.08738708496094	1.0	182.76927185058594	185.02725219726562	0.9999967813491821	546.7779541015625	195.4649200439453	0.9999991655349731	179.79086303710938	192.15780639648438	0.0005298256874084473	10	017
129	207.25527954101562	142.2286834716797	1.0	184.40042114257812	186.50709533691406	0.9999998807907104	546.3068237304688	196.50047302246094	0.9999969005584717	185.50332641601562	188.55581665039062	0.00043198466300964355	10	017
130	206.79287719726562	143.2200469970703	1.0	182.93814086914062	187.5664520263672	0.9999998807907104	545.9682006835938	196.67137145996094	0.9999963641166687	184.35003662109375	189.40122985839844	0.00032526254653930664	10	017
131	206.49197387695312	143.42303466796875	1.0	183.16615295410156	190.1748809814453	0.9999994039535522	546.712158203125	194.5370635986328	0.9999979734420776	183.06155395507812	190.55897521972656	0.0007739365100860596	10	017
132	205.66310119628906	142.73875427246094	1.0	182.2730712890625	191.31097412109375	1.0	546.5416870117188	197.70932006835938	0.9999963045120239	182.34759521484375	192.15614318847656	0.0009901821613311768	10	017
133	204.74530029296875	142.16143798828125	1.0	179.82638549804688	192.7443389892578	1.0	546.7952880859375	196.9968719482422	0.9999977946281433	180.45469665527344	193.55072021484375	0.0010845959186553955	10	017
134	203.28639221191406	142.75294494628906	1.0	177.45164489746094	193.53407287597656	1.0	546.6760864257812	196.53599548339844	0.999998927116394	177.5243377685547	193.1142120361328	0.0006985664367675781	10	017
135	203.43594360351562	143.0452880859375	0.9999999403953552	172.66015625	195.3487091064453	1.0	546.2315673828125	198.09909057617188	0.9999982118606567	542.5911254882812	199.77886962890625	0.00028446316719055176	10	017
136	202.84117126464844	143.45083618164062	0.9999997615814209	171.4708251953125	195.1802520751953	1.0	547.626953125	198.9526824951172	0.9999964237213135	175.81130981445312	195.42852783203125	0.00027239322662353516	10	017
137	201.52029418945312	142.8751983642578	1.0	170.0007781982422	196.76141357421875	1.0	546.4915771484375	197.81509399414062	0.9999988079071045	542.8289794921875	200.92941284179688	0.00024315714836120605	10	017
138	200.9402618408203	143.1648712158203	1.0	169.53089904785156	198.68211364746094	1.0	546.2020263671875	197.7989959716797	0.9999983906745911	542.5086669921875	199.36790466308594	0.00043714046478271484	10	017
139	198.60772705078125	145.58326721191406	0.9999998807907104	165.208251953125	196.11209106445312	0.9696682691574097	546.0549926757812	197.24949645996094	0.999998927116394	542.39990234375	199.24732971191406	0.0005002319812774658	10	017
140	195.36727905273438	150.29624938964844	0.7100299596786499	544.7501831054688	200.38299560546875	0.00016626715660095215	546.5338745117188	197.2563934326172	0.9999949932098389	542.22705078125	199.1809539794922	0.00011983513832092285	10	017
141	177.18272399902344	139.39971923828125	0.9988277554512024	176.8417510986328	136.46661376953125	0.12613451480865479	545.82861328125	197.0838165283203	0.9999989867210388	542.6227416992188	197.72019958496094	0.000572890043258667	10	017
142	167.85018920898438	134.30162048339844	0.9543361067771912	179.9312744140625	190.23948669433594	0.9923409223556519	546.5241088867188	196.91696166992188	0.9999924302101135	541.9387817382812	197.63938903808594	0.0002880096435546875	10	017
143	164.8223419189453	130.7764434814453	0.002426624298095703	179.52296447753906	193.2332305908203	0.9999996423721313	546.094970703125	198.5450439453125	0.9999983310699463	179.47727966308594	194.2490234375	0.0037657618522644043	10	017
144	156.2172088623047	125.81339263916016	0.9745062589645386	178.96151733398438	198.8716583251953	0.9944454431533813	547.1495971679688	198.46127319335938	0.9999990463256836	177.67556762695312	199.06036376953125	0.0006798505783081055	10	017
145	151.58612060546875	125.0772705078125	0.9948270320892334	176.78512573242188	202.3421630859375	0.9999997615814209	546.376708984375	197.8236083984375	0.9999984502792358	176.8634490966797	206.62673950195312	0.0008300840854644775	10	017
146	149.2257537841797	123.58809661865234	0.99983811378479	174.59121704101562	204.22677612304688	0.028406262397766113	545.3801879882812	197.01588439941406	0.9999964833259583	541.877685546875	199.2736358642578	0.0003288388252258301	10	017
147	146.8197021484375	123.01457977294922	0.9911773204803467	544.5029296875	198.58766174316406	0.00034046173095703125	546.0768432617188	196.96910095214844	0.9999982714653015	542.2822875976562	197.4661865234375	0.00043323636054992676	10	017
148	145.34576416015625	124.43229675292969	0.036927253007888794	168.82272338867188	200.27101135253906	0.0012397170066833496	545.8448486328125	198.83802795410156	0.9999973773956299	541.9734497070312	200.24981689453125	0.0001920163631439209	10	017
149	144.45875549316406	122.73184204101562	0.9946002960205078	545.21044921875	199.5085906982422	0.00021880865097045898	546.6386108398438	196.2186737060547	0.9999988079071045	543.4496459960938	198.29042053222656	0.0002448856830596924	10	017
150	142.4708251953125	123.33613586425781	0.9999836683273315	162.88658142089844	188.18565368652344	0.23875850439071655	546.1558227539062	197.86973571777344	0.9999974370002747	542.6625366210938	198.6719512939453	0.0004953145980834961	10	017
151	140.86618041992188	120.4587173461914	0.9999892711639404	543.6326293945312	199.24539184570312	0.00022581219673156738	545.1132202148438	197.1940155029297	0.9999986886978149	541.9347534179688	197.99884033203125	0.0007256567478179932	10	017
152	142.63548278808594	123.71126556396484	0.9999845027923584	645.7100830078125	431.28192138671875	0.000804215669631958	545.7489013671875	197.3788299560547	0.9999974966049194	542.1281127929688	199.32391357421875	0.0002637505531311035	10	017
153	139.8363800048828	119.95975494384766	0.9999998807907104	144.36264038085938	124.65816497802734	0.0007138252258300781	545.8536376953125	198.96180725097656	0.9999969005584717	541.7351684570312	200.50511169433594	0.00031512975692749023	10	017
154	136.5038299560547	120.31034851074219	0.9999936819076538	141.82339477539062	124.89080047607422	0.0001304149627685547	547.1869506835938	198.4796905517578	0.999995231628418	543.3327026367188	198.66903686523438	0.00027126073837280273	10	017
155	137.15664672851562	119.85101318359375	1.0	544.158447265625	198.9849395751953	0.0002785623073577881	544.790771484375	196.43357849121094	0.9999974966049194	541.7168579101562	197.4977569580078	0.0003120899200439453	10	017
156	134.23190307617188	121.86801147460938	0.9999996423721313	544.9552612304688	204.49514770507812	0.0001455843448638916	546.4388427734375	200.41583251953125	0.9999980926513672	542.7200317382812	202.82501220703125	0.00041347742080688477	10	017
157	133.8114776611328	121.2003173828125	0.9999998807907104	545.180419921875	199.54397583007812	0.0003005564212799072	547.9371337890625	196.7114715576172	0.9999990463256836	542.9931640625	198.2499237060547	0.0002416670322418213	10	017
158	132.13699340820312	123.60762023925781	0.9999954700469971	1.6061866283416748	115.86845397949219	0.000591665506362915	544.8411254882812	197.38084411621094	0.9999990463256836	541.7274169921875	197.85708618164062	0.00046303868293762207	10	017
159	643.8677978515625	459.4102478027344	0.00020581483840942383	120.30823516845703	127.06928253173828	0.0006046295166015625	547.0791625976562	196.85032653808594	0.9999992251396179	542.6763305664062	197.8399200439453	0.000398486852645874	10	017
160	120.88861846923828	125.39383697509766	0.00012117624282836914	148.23423767089844	191.10020446777344	0.0006653368473052979	546.1039428710938	195.9182891845703	0.9999991655349731	543.2317504882812	196.2111358642578	0.000507354736328125	10	017
161	117.7008285522461	123.29851531982422	0.0003159940242767334	644.7224731445312	430.5304260253906	9.632110595703125e-5	545.7763671875	197.27789306640625	0.9999926090240479	543.4856567382812	199.28192138671875	0.00016948580741882324	10	017
162	115.89692687988281	121.64207458496094	0.00016301870346069336	1.7951524257659912	385.856689453125	0.0004736483097076416	544.8374633789062	197.70668029785156	0.999997079372406	541.0755004882812	199.04513549804688	0.0005048811435699463	10	017
163	116.26333618164062	121.01165771484375	0.002464801073074341	544.70654296875	200.2042694091797	0.00010672211647033691	545.8718872070312	197.4545135498047	0.9999966621398926	543.2177734375	198.77452087402344	0.00024628639221191406	10	017
164	3.5622150897979736	5.218545913696289	0.00041732192039489746	544.707275390625	200.15838623046875	0.00020757317543029785	546.3563232421875	197.24282836914062	0.9999992847442627	542.911865234375	198.5543975830078	0.0003248155117034912	10	017
165	644.53125	460.0952453613281	0.0006942152976989746	142.68069458007812	179.97698974609375	0.9999302625656128	545.588134765625	196.50784301757812	0.9999986886978149	542.2047729492188	197.58604431152344	0.0005297958850860596	10	017
166	543.1536865234375	199.5192108154297	8.350610733032227e-5	143.53994750976562	183.7747039794922	0.9999978542327881	545.6820678710938	197.15867614746094	0.9999992847442627	542.9564819335938	197.4270782470703	0.00043451786041259766	10	017
167	644.45361328125	461.9610900878906	0.00019147992134094238	142.7645263671875	182.3662567138672	0.9999995231628418	547.2916259765625	197.67066955566406	0.9999974966049194	543.310546875	199.4925079345703	0.00016838312149047852	10	017
168	109.59143829345703	123.45173645019531	0.0010549724102020264	544.2882690429688	198.35458374023438	0.0003045201301574707	545.7976684570312	196.2829132080078	0.9999978542327881	541.9227294921875	196.61685180664062	0.0002498626708984375	10	017
169	75.77716827392578	118.76444244384766	0.0028531253337860107	544.5015258789062	197.80178833007812	0.00024002790451049805	545.9515380859375	195.80596923828125	0.9999995827674866	542.8978271484375	196.45713806152344	0.00034862756729125977	10	017
170	75.86415100097656	118.66180419921875	0.8915631771087646	134.8426513671875	175.17750549316406	0.15250086784362793	545.5663452148438	195.59080505371094	0.9999983310699463	543.2403564453125	196.5408172607422	0.0005752444267272949	10	017
171	644.3919677734375	462.9113464355469	0.0009569525718688965	135.56341552734375	174.86935424804688	0.9999704957008362	545.4246215820312	196.1904754638672	0.999997615814209	136.2155303955078	175.25210571289062	0.0007935762405395508	10	017
172	108.1926498413086	120.37823486328125	0.0008924901485443115	132.09251403808594	171.90435791015625	0.0007416605949401855	546.360595703125	197.32122802734375	0.9999988675117493	542.7853393554688	198.1062774658203	0.0003292858600616455	10	017
173	78.61534118652344	118.74386596679688	0.9845184087753296	87.1945571899414	119.47415924072266	0.023181438446044922	546.2402954101562	197.38600158691406	0.9999984502792358	543.4755249023438	199.91586303710938	0.00016701221466064453	10	017
174	644.4246215820312	459.2671813964844	0.0021342933177948	134.75146484375	171.81068420410156	0.9959695339202881	547.0615844726562	198.01165771484375	0.9999979734420776	134.92662048339844	171.16302490234375	0.0003185272216796875	10	017
175	107.85289764404297	120.19284057617188	0.0009410679340362549	135.39007568359375	171.7156982421875	0.9492926597595215	546.8701782226562	196.87454223632812	0.9999989867210388	543.5108032226562	197.8775634765625	0.0003560781478881836	10	017
176	76.9175796508789	119.3840560913086	0.006477713584899902	134.0256805419922	172.52239990234375	0.1997714638710022	546.0516967773438	197.384033203125	0.9999980330467224	542.4264526367188	198.7337646484375	0.0002547800540924072	10	017
177	108.26029968261719	119.77869415283203	0.0025762319564819336	132.28033447265625	171.39268493652344	0.5397844910621643	545.8067626953125	196.7633819580078	0.9999995827674866	542.9634399414062	197.05931091308594	0.0004414021968841553	10	017
178	108.94676208496094	123.6493911743164	0.0002111494541168213	129.54464721679688	168.11488342285156	0.9992360472679138	546.6204223632812	196.0328369140625	0.9999994039535522	130.21200561523438	166.19998168945312	0.000410228967666626	10	017
179	107.26911926269531	124.29136657714844	0.005698531866073608	0.07215213775634766	71.98904418945312	0.0004261136054992676	546.9884643554688	198.7449493408203	0.9999969005584717	542.8795776367188	200.68690490722656	0.00020363926887512207	10	017
180	644.5408325195312	459.1567077636719	0.00013008713722229004	122.72090911865234	165.31549072265625	0.9984254837036133	546.697998046875	198.92758178710938	0.9999996423721313	543.218505859375	200.61465454101562	0.0003438591957092285	10	017
181	109.0783462524414	124.88602447509766	0.006458669900894165	121.66556549072266	168.05072021484375	0.019079208374023438	545.3649291992188	198.5758819580078	0.9999985694885254	542.0731811523438	200.8135986328125	0.0004578232765197754	10	017
182	106.93527221679688	120.78298950195312	0.47544780373573303	645.9111938476562	448.0283203125	9.050965309143066e-5	545.83935546875	198.03948974609375	0.9999874830245972	541.5426635742188	200.7727813720703	0.00011324882507324219	10	017
183	4.641438007354736	5.477324485778809	0.000277787446975708	545.341796875	201.4043731689453	0.00012388825416564941	546.7330932617188	197.94313049316406	0.9999973773956299	543.6629638671875	200.11859130859375	0.0003578662872314453	10	017
184	644.6707153320312	461.5055236816406	0.00017812848091125488	544.4356689453125	200.1685791015625	0.00013592839241027832	546.556640625	197.46925354003906	0.9999980330467224	542.9205932617188	198.96482849121094	0.00025832653045654297	10	017
185	644.1280517578125	459.30145263671875	0.0003509819507598877	645.9513549804688	429.8207092285156	0.00011298060417175293	547.5516357421875	198.214111328125	0.9999955296516418	543.3270263671875	200.00338745117188	0.00020250678062438965	10	017
186	644.4530029296875	459.8349609375	0.0001577138900756836	544.451171875	199.93052673339844	0.00033673644065856934	544.907958984375	197.22019958496094	0.999997079372406	542.097412109375	198.72254943847656	0.00027936697006225586	10	017
187	52.7182731628418	144.7996063232422	0.8902031779289246	543.8966674804688	198.73951721191406	0.00032079219818115234	545.2722778320312	196.98585510253906	0.9999967813491821	541.8619995117188	197.34092712402344	0.00038233399391174316	10	017
188	52.08674240112305	144.34140014648438	0.8569989204406738	644.7760620117188	429.0784912109375	0.00022485852241516113	547.587890625	197.53294372558594	0.9999850988388062	542.9494018554688	199.74136352539062	0.00011017918586730957	10	017
189	51.7752571105957	146.99307250976562	0.11620107293128967	52.48466491699219	146.8560333251953	0.40676143765449524	547.1577758789062	199.14617919921875	0.9999960660934448	543.6766967773438	201.27969360351562	0.00024360418319702148	10	017
190	49.304832458496094	146.51541137695312	0.3876657783985138	49.57830047607422	147.085693359375	0.05017039179801941	545.8248901367188	196.67161560058594	0.9999986290931702	543.3772583007812	197.6501007080078	0.0002358555793762207	10	017
191	642.947509765625	458.98553466796875	0.0001150667667388916	544.5662841796875	200.22482299804688	0.00014337897300720215	546.6178588867188	196.52183532714844	0.9999951720237732	542.5173950195312	198.91432189941406	0.00022029876708984375	10	017
192	644.2655639648438	461.42620849609375	0.00016048550605773926	2.9420719146728516	138.8422088623047	0.0002872943878173828	546.0737915039062	197.04994201660156	0.9999985694885254	542.4830932617188	198.4181671142578	0.0004292130470275879	10	017
193	4.358579635620117	4.7104902267456055	0.00022858381271362305	545.0565795898438	199.8572235107422	0.00026026368141174316	545.9327392578125	197.69338989257812	0.9999994039535522	542.481689453125	198.3206787109375	0.0003458857536315918	10	017
194	644.3626098632812	459.8278503417969	0.0001805722713470459	3.7846834659576416	141.29025268554688	0.0003212392330169678	547.0097045898438	198.07838439941406	0.9999984502792358	542.9259033203125	199.30331420898438	0.00038367509841918945	10	017
195	644.4481811523438	460.6812744140625	0.0006098449230194092	9.961711883544922	143.1877899169922	0.0017534196376800537	546.0119018554688	198.6642608642578	0.9999980926513672	541.6829833984375	199.9452667236328	0.00034490227699279785	10	017
196	645.09375	459.1878356933594	0.0003708004951477051	3.3190927505493164	131.62771606445312	0.0003166794776916504	546.830322265625	197.5618438720703	0.9999990463256836	543.2537231445312	198.40478515625	0.00030115246772766113	10	017
197	98.43649291992188	124.24835205078125	0.06973740458488464	3.1118950843811035	141.585693359375	0.0002643764019012451	546.63671875	196.4569549560547	0.9999985694885254	543.2977905273438	196.77960205078125	0.00032526254653930664	10	017
198	4.235167503356934	4.9258551597595215	0.00011986494064331055	2.206500768661499	143.16590881347656	0.00040030479431152344	545.6915283203125	196.42034912109375	0.999999463558197	542.875244140625	197.08956909179688	0.00046876072883605957	10	017
199	4.73413610458374	5.5446457862854	0.001695007085800171	1.9026482105255127	120.63908386230469	0.00017777085304260254	547.1644897460938	196.4146270751953	0.9999995827674866	544.1632080078125	197.57884216308594	0.0004443228244781494	10	017
200	4.925719261169434	5.9300103187561035	0.00011974573135375977	545.105712890625	199.64865112304688	0.00015369057655334473	546.9171142578125	196.9637908935547	0.9999992847442627	543.2723999023438	198.03134155273438	0.0003065764904022217	10	017
201	643.0496215820312	458.5028991699219	0.000653386116027832	3.553070306777954	160.16543579101562	0.0002250373363494873	544.899169921875	197.13986206054688	0.9999983310699463	542.7295532226562	198.8367919921875	0.0005599856376647949	10	017
202	74.68949890136719	158.55946350097656	0.005809187889099121	75.63825225830078	158.21380615234375	0.9999884366989136	545.6972045898438	196.53945922851562	0.9999973773956299	543.2633666992188	197.85757446289062	0.00036656856536865234	10	017
203	64.65851593017578	164.2168426513672	0.4281056523323059	67.00410461425781	165.57778930664062	0.00965312123298645	546.0274047851562	195.07798767089844	0.9999987483024597	542.9166259765625	195.85931396484375	0.0002656280994415283	10	017
204	68.2507553100586	163.59925842285156	0.7107956409454346	71.86588287353516	163.44754028320312	0.9950506687164307	546.4275512695312	197.8867950439453	0.9999974370002747	543.1852416992188	199.13125610351562	0.00034376978874206543	10	017
205	68.044189453125	165.45018005371094	0.929049015045166	71.69512939453125	165.0518798828125	0.9999099969863892	547.4367065429688	196.46878051757812	0.9999992847442627	543.615478515625	196.7567901611328	0.0004439353942871094	10	017
206	67.85123443603516	165.64852905273438	0.7593616247177124	75.00187683105469	163.15869140625	0.9999995231628418	546.1361083984375	198.61520385742188	0.9999988079071045	543.3238525390625	200.48773193359375	0.00022369623184204102	10	017
207	644.5776977539062	459.6247863769531	0.0044907331466674805	79.55352020263672	161.8738555908203	1.0	545.9273681640625	197.9728546142578	0.9999983310699463	543.173095703125	199.35064697265625	0.00024440884590148926	10	017
208	70.50814819335938	164.7521209716797	0.0013122260570526123	79.87321472167969	164.37203979492188	1.0	545.7250366210938	197.87425231933594	0.9999994039535522	542.7129516601562	199.4073486328125	0.00048348307609558105	10	017
209	65.431884765625	168.98716735839844	0.0019362270832061768	74.66969299316406	168.5442352294922	0.9999747276306152	545.0194091796875	196.99819946289062	0.9999985694885254	542.798583984375	198.0998992919922	0.000499725341796875	10	017
210	67.8943099975586	173.5453338623047	0.004932105541229248	78.81204223632812	168.70233154296875	1.0	547.4257202148438	198.62013244628906	0.9999995231628418	543.6007080078125	199.5190887451172	0.0004318058490753174	10	017
211	67.46785736083984	171.44769287109375	0.006837785243988037	80.83589935302734	168.09930419921875	0.9999998807907104	546.6270751953125	196.8568115234375	0.9999996423721313	543.3215942382812	198.9132080078125	0.0004134178161621094	10	017
212	68.43074798583984	173.41490173339844	0.21832656860351562	82.05697631835938	168.76670837402344	0.999904990196228	546.167724609375	199.686767578125	0.9999940395355225	543.3182373046875	200.89041137695312	0.0003237128257751465	10	017
213	67.55101013183594	172.16725158691406	0.003612220287322998	102.0085678100586	162.4761505126953	0.9946730136871338	546.9144287109375	197.5497589111328	0.9999989867210388	543.0946044921875	198.5945587158203	0.00042888522148132324	10	017
214	23.61398696899414	176.30763244628906	0.998772382736206	79.45401000976562	172.27142333984375	0.9999998807907104	546.295654296875	199.61752319335938	0.9999972581863403	543.0164184570312	201.53909301757812	0.0002919137477874756	10	017
215	22.5006103515625	170.31146240234375	1.0	82.0343017578125	174.53497314453125	0.9999933242797852	546.11572265625	196.62840270996094	0.9999969601631165	3.829453229904175	159.97410583496094	0.0009011626243591309	10	017
216	21.52277374267578	166.2594451904297	1.0	86.04145812988281	179.364501953125	0.9999999403953552	546.0078125	195.9178466796875	0.9999988079071045	543.3561401367188	196.3990936279297	0.0008238554000854492	10	017
217	24.274078369140625	161.9345703125	1.0	92.18241882324219	179.02305603027344	0.9999972581863403	546.3003540039062	196.34249877929688	0.999996542930603	4.502819061279297	170.06959533691406	0.000699847936630249	10	017
218	23.476207733154297	157.1209716796875	1.0	99.67725372314453	178.00189208984375	0.9997541904449463	545.7913208007812	196.055908203125	0.9999980926513672	3.0375919342041016	144.82626342773438	0.0008774101734161377	10	017
219	26.306747436523438	154.55335998535156	1.0	103.13910675048828	181.43788146972656	0.9997546672821045	545.7920532226562	195.73826599121094	0.9999986886978149	3.630023956298828	143.3782501220703	0.0010383129119873047	10	017
220	25.285633087158203	154.28883361816406	1.0	105.3244857788086	185.28515625	0.99895179271698	546.304443359375	196.69976806640625	0.9999982118606567	3.5454604625701904	143.16104125976562	0.002596616744995117	10	017
221	26.601871490478516	153.4752197265625	1.0	109.16513061523438	186.7825164794922	0.9732626676559448	545.6388549804688	197.33917236328125	0.9999986886978149	3.528738498687744	142.649658203125	0.0014892518520355225	10	017
222	26.314727783203125	152.76072692871094	1.0	106.53817749023438	192.26422119140625	0.6808575391769409	547.1246337890625	197.2619171142578	0.9999984502792358	3.8931710720062256	142.31515502929688	0.001673370599746704	10	017
223	26.739309310913086	153.94757080078125	1.0	107.12020874023438	192.59332275390625	0.05811864137649536	545.524658203125	197.2965850830078	0.9999994039535522	3.8896241188049316	142.70803833007812	0.0017668604850769043	10	017
224	25.717239379882812	153.84390258789062	1.0	110.05519104003906	193.76559448242188	0.19974464178085327	545.54052734375	197.36343383789062	0.9999978542327881	3.9019742012023926	142.10861206054688	0.0014454126358032227	10	017
225	25.0338191986084	154.52392578125	1.0	112.333740234375	193.34947204589844	0.0014937818050384521	545.7850341796875	197.2244415283203	0.9999985098838806	3.5624518394470215	143.07521057128906	0.0008828341960906982	10	017
226	25.22491455078125	154.00689697265625	1.0	108.93826293945312	200.30503845214844	0.8077197074890137	545.5137939453125	198.04290771484375	0.9999986886978149	3.6942529678344727	143.439453125	0.00203096866607666	10	017
227	24.759498596191406	153.89894104003906	1.0	102.90956115722656	203.81512451171875	0.6295258402824402	547.4925537109375	197.03077697753906	0.9999991655349731	4.010152816772461	143.04701232910156	0.002572476863861084	10	017
228	24.906497955322266	154.83836364746094	1.0	108.10392761230469	196.8610382080078	0.5551674962043762	546.9835815429688	197.81964111328125	0.9999995231628418	3.493800401687622	143.16644287109375	0.0009167492389678955	10	017
229	25.08725357055664	153.37757873535156	1.0	109.0677261352539	200.05783081054688	0.9888736009597778	546.812255859375	198.75416564941406	0.9999992847442627	3.515429735183716	142.4631805419922	0.0023266971111297607	10	017
230	26.27587127685547	154.32395935058594	1.0	107.99819946289062	201.45220947265625	0.9999862313270569	544.7882080078125	198.40103149414062	0.9999963045120239	3.8729407787323	142.40188598632812	0.0012201666831970215	10	017
231	25.833755493164062	153.65240478515625	1.0	105.27230072021484	204.5442657470703	0.9999157786369324	545.5169067382812	193.91246032714844	0.999996542930603	3.7507107257843018	142.7312774658203	0.0020041167736053467	10	017
232	25.011802673339844	154.12030029296875	1.0	105.72071075439453	201.7149200439453	0.9999880790710449	545.716552734375	198.22779846191406	0.9999991059303284	3.7228200435638428	142.61492919921875	0.0037338733673095703	10	017
233	25.7834529876709	154.10525512695312	1.0	107.62171936035156	201.3638458251953	0.9999985098838806	546.6306762695312	198.9209747314453	0.9999949932098389	3.6262879371643066	143.52395629882812	0.0012027323246002197	10	017
234	27.01719093322754	154.38258361816406	1.0	109.42643737792969	199.1187744140625	0.9999998807907104	546.7470703125	194.61996459960938	0.9999995231628418	546.2845458984375	195.24609375	0.0012565553188323975	10	017
235	25.568695068359375	154.2189178466797	1.0	108.76872253417969	197.58013916015625	0.9999997615814209	546.2496337890625	197.9783935546875	0.9999982118606567	3.7900383472442627	142.86570739746094	0.001740574836730957	10	017
236	27.03885269165039	154.80870056152344	1.0	33.0571403503418	157.71255493164062	0.0006435811519622803	546.6519165039062	196.66250610351562	0.9999992847442627	3.555293083190918	143.76712036132812	0.0008739829063415527	10	017
237	25.568134307861328	154.43438720703125	0.9999998807907104	86.1977310180664	200.41709899902344	0.041565120220184326	546.3394775390625	196.82815551757812	0.9999940395355225	3.8742427825927734	143.87457275390625	0.0024596750736236572	10	017
238	25.78253173828125	153.44871520996094	1.0	89.49137115478516	204.91844177246094	0.9976964592933655	546.4093017578125	197.44650268554688	0.9999980926513672	3.3348805904388428	142.4477996826172	0.002495884895324707	10	017
239	27.36382293701172	153.34759521484375	0.9999985694885254	93.30623626708984	206.2154998779297	0.649962842464447	545.8427124023438	196.71055603027344	0.9999997615814209	4.503349304199219	143.2185516357422	0.0019750595092773438	10	017
240	28.26333236694336	154.92599487304688	0.9999964833259583	91.24543762207031	207.01034545898438	0.09219783544540405	546.3587646484375	197.5426483154297	0.9999932646751404	3.6605913639068604	144.1558837890625	0.0008064806461334229	10	017
241	26.038917541503906	162.22096252441406	0.0005989968776702881	18.91956901550293	158.830810546875	0.00013950467109680176	546.7423706054688	197.7822265625	0.9999996423721313	543.9267578125	199.09925842285156	0.00040903687477111816	10	017
242	68.03881072998047	172.0619354248047	0.10705441236495972	6.784720420837402	6.012142181396484	0.00012376904487609863	546.1876831054688	198.38783264160156	0.9999886751174927	543.375732421875	200.2279052734375	0.0002009570598602295	10	017
243	75.29348754882812	168.82162475585938	0.002704143524169922	80.77590942382812	173.03504943847656	0.9990276098251343	546.7566528320312	197.1913299560547	0.9999992847442627	544.3201293945312	198.60206604003906	0.00018975138664245605	10	017
244	4.129485130310059	6.4343671798706055	0.00016635656356811523	544.755615234375	201.68182373046875	7.590651512145996e-5	545.2662963867188	198.68710327148438	0.9999984502792358	542.8268432617188	199.8568572998047	0.0005497634410858154	10	017
245	67.8582992553711	169.88909912109375	0.00017952919006347656	76.48094940185547	168.39479064941406	0.9999983310699463	545.6575317382812	197.30262756347656	0.9999983310699463	542.6564331054688	198.11569213867188	0.00040018558502197266	10	017
246	67.95188903808594	165.0841522216797	0.040448278188705444	74.56007385253906	167.1184539794922	0.9997822046279907	545.5919189453125	197.69090270996094	0.9999963045120239	542.7666015625	199.44061279296875	0.00029036402702331543	10	017
247	40.305301666259766	153.4025115966797	0.08187636733055115	75.2895736694336	167.90924072265625	0.9998548030853271	547.0365600585938	198.14358520507812	0.9999957084655762	543.8114624023438	199.06430053710938	0.00033599138259887695	10	017
248	39.150455474853516	151.46693420410156	0.9498704671859741	80.94108581542969	171.1227569580078	1.0	545.7787475585938	197.68368530273438	0.9999974370002747	543.2801513671875	198.47059631347656	0.00030282139778137207	10	017
249	44.355133056640625	151.19140625	0.047568291425704956	75.91876983642578	167.44448852539062	0.0026393234729766846	546.342529296875	198.71682739257812	0.9999992251396179	542.9822387695312	201.06031799316406	0.0006732940673828125	10	017
250	74.89189910888672	163.0242156982422	0.011639505624771118	79.38368225097656	163.90716552734375	0.40892457962036133	547.0805053710938	196.98867797851562	0.9999995231628418	542.7850341796875	197.31729125976562	0.00040400028228759766	10	017
251	78.19481658935547	160.96395874023438	0.11574167013168335	81.89523315429688	161.9351043701172	0.9913671016693115	545.2193603515625	196.94325256347656	0.9999992847442627	542.6742553710938	198.2705535888672	0.0005700886249542236	10	017
252	645.2077026367188	459.9787292480469	0.0005512535572052002	74.48542785644531	158.14620971679688	0.0014069676399230957	546.740478515625	196.92787170410156	0.9999995231628418	543.5481567382812	199.1571044921875	0.00041797757148742676	10	017
253	642.1512451171875	455.21221923828125	0.0005729496479034424	74.59943389892578	156.6230926513672	0.010738849639892578	546.6101684570312	198.040771484375	0.9999985694885254	543.4734497070312	199.95257568359375	0.0004163086414337158	10	017
254	644.0650634765625	458.6569519042969	0.002018451690673828	3.345285415649414	145.7366180419922	0.00015878677368164062	547.2581787109375	199.65118408203125	0.9999997615814209	543.6925048828125	201.20333862304688	0.00046578049659729004	10	017
255	4.442196846008301	5.06641960144043	0.0013769567012786865	545.3676147460938	198.41041564941406	0.00023433566093444824	546.8914184570312	196.86427307128906	0.9999997615814209	543.7225952148438	197.19676208496094	0.0008023679256439209	10	017
256	4.400506019592285	3.755227565765381	5.555152893066406e-5	544.2759399414062	198.76895141601562	0.00024059414863586426	545.9367065429688	196.46400451660156	0.9999926090240479	542.758056640625	197.70094299316406	0.0006770789623260498	10	017
257	39.341758728027344	162.1380157470703	0.9998948574066162	0.303389310836792	389.2066955566406	0.00021067261695861816	547.577392578125	198.10501098632812	0.9999985098838806	544.0772705078125	200.85238647460938	0.0003342628479003906	10	017
258	43.08981704711914	167.11212158203125	0.9940476417541504	544.6506958007812	198.4125213623047	0.00033465027809143066	545.8731689453125	196.3324432373047	0.999999463558197	542.5682373046875	197.33367919921875	0.0004093647003173828	10	017
259	43.705989837646484	168.54713439941406	0.33863401412963867	83.68418884277344	127.90093994140625	0.0007925629615783691	546.4493408203125	196.9336395263672	0.9999988079071045	542.9632568359375	199.3221893310547	0.00026720762252807617	10	017
260	83.99954223632812	141.45484924316406	0.9850543737411499	85.22378540039062	143.82476806640625	0.1883058249950409	545.4407958984375	197.24037170410156	0.9999991655349731	542.163818359375	197.85916137695312	0.0004768073558807373	10	017
261	46.897335052490234	164.8188018798828	0.9991823434829712	87.24567413330078	139.20152282714844	0.0018975138664245605	544.6448974609375	196.35963439941406	0.9999990463256836	542.6410522460938	198.4945526123047	0.0005984902381896973	10	017
262	47.75886154174805	164.8986358642578	0.9998142123222351	94.41542053222656	135.24130249023438	0.08620038628578186	545.2625122070312	199.11244201660156	0.9999966621398926	542.3145751953125	200.33335876464844	0.0007384419441223145	10	017
263	42.81876754760742	162.13555908203125	0.9999929070472717	97.91291046142578	131.41131591796875	0.04927891492843628	546.4912109375	198.74017333984375	0.9999901652336121	542.922119140625	200.51617431640625	0.00014325976371765137	10	017
264	42.58585739135742	163.46107482910156	0.6146634817123413	36.771324157714844	164.8555450439453	0.00037980079650878906	546.4461669921875	197.1654815673828	0.9999986886978149	543.2415161132812	199.4988555908203	0.00038683414459228516	10	017
265	644.2738037109375	459.9061279296875	0.0006371736526489258	3.3526175022125244	141.80726623535156	0.0003426074981689453	545.7796630859375	197.82620239257812	0.9999997615814209	543.471435546875	199.3001708984375	0.000710219144821167	10	017
266	643.6682739257812	457.4588623046875	0.00023043155670166016	1.2817704677581787	384.51336669921875	0.00028648972511291504	546.5330810546875	195.68630981445312	0.9999994039535522	546.3793334960938	196.03277587890625	0.0007290542125701904	10	017
267	5.127607345581055	4.916552543640137	0.0001868903636932373	545.03662109375	198.16493225097656	0.0002454221248626709	546.273193359375	195.98802185058594	0.9999995827674866	543.802978515625	196.9974365234375	0.0003694891929626465	10	017
268	642.617919921875	481.2277526855469	0.00015991926193237305	77.93155670166016	155.0443878173828	0.005318820476531982	545.6172485351562	197.2821807861328	0.9999992847442627	543.3946533203125	197.9295196533203	0.00027108192443847656	10	017
269	5.170240879058838	5.596323013305664	0.00021216273307800293	544.64892578125	200.84161376953125	0.00010991096496582031	545.3978881835938	198.4285125732422	0.9999995231628418	543.0797729492188	199.1436767578125	0.00037786364555358887	10	017
270	4.124138355255127	4.78123140335083	0.0009608566761016846	81.1397705078125	151.5380859375	0.4920769929885864	546.3519897460938	197.0706024169922	0.9999980926513672	543.0979614257812	197.86843872070312	0.0003020167350769043	10	017
271	644.5023193359375	460.6860046386719	0.00012353062629699707	76.52342224121094	160.56459045410156	0.05230957269668579	545.3635864257812	198.60816955566406	0.9999990463256836	543.001708984375	199.78643798828125	0.0005705356597900391	10	017
272	644.1473999023438	460.71929931640625	0.0023418962955474854	75.60086822509766	162.12860107421875	0.26216524839401245	546.9024047851562	196.72789001464844	0.9999985694885254	543.7368774414062	197.4696502685547	0.00042641162872314453	10	017
273	69.51166534423828	166.09133911132812	0.00043526291847229004	75.8801498413086	165.6785430908203	1.0	546.3346557617188	197.4249267578125	0.9999972581863403	67.10319519042969	168.39321899414062	0.00025904178619384766	10	017
274	72.30093383789062	167.91818237304688	0.010255098342895508	73.40669250488281	169.03082275390625	0.9998922348022461	545.716796875	196.9429931640625	0.9999978542327881	543.7125244140625	198.34693908691406	0.0006906092166900635	10	017
275	74.28231811523438	167.50631713867188	0.0008289515972137451	73.79510498046875	168.30108642578125	0.9995620250701904	546.12939453125	198.05386352539062	0.9999996423721313	542.9722290039062	199.60842895507812	0.00043147802352905273	10	017
276	644.0699462890625	460.9402160644531	0.00011643767356872559	544.3424072265625	203.4515380859375	9.906291961669922e-5	543.8984375	207.75497436523438	0.9999973773956299	542.7208862304688	201.7076873779297	0.00035691261291503906	10	017
277	643.9237060546875	460.95538330078125	0.0008162260055541992	644.4848022460938	431.6221618652344	0.0003178417682647705	543.591552734375	209.2213134765625	0.9999904632568359	543.3081665039062	201.70095825195312	0.00019690394401550293	10	017
278	644.4760131835938	459.3211364746094	0.0001392364501953125	545.0333862304688	199.29904174804688	0.00024631619453430176	546.7510986328125	196.88670349121094	0.9999992847442627	543.004638671875	197.80519104003906	0.00041106343269348145	10	017
279	643.5885620117188	461.7375183105469	0.0007238686084747314	544.812255859375	199.20396423339844	0.0001729428768157959	545.8491821289062	196.45681762695312	0.9999992251396179	542.7139282226562	197.7236785888672	0.0004547238349914551	10	017
280	644.998046875	459.9778137207031	7.680058479309082e-5	545.3794555664062	201.12640380859375	0.0001385211944580078	546.2052612304688	198.78994750976562	0.9999989867210388	543.1007690429688	199.77407836914062	0.0005078017711639404	10	017
281	5.266279220581055	4.863846778869629	0.00017330050468444824	545.04052734375	200.0690155029297	0.00016114115715026855	546.7426147460938	197.5836944580078	0.9999976754188538	543.2488403320312	198.36587524414062	0.00034055113792419434	10	017
282	644.3190307617188	459.3293762207031	0.0008020699024200439	544.604248046875	197.12506103515625	0.000526130199432373	545.1676025390625	195.8375701904297	0.9999991655349731	542.8165283203125	196.08477783203125	0.0008374154567718506	10	017
283	4.143722057342529	4.9822564125061035	0.00046634674072265625	544.7890625	196.6586151123047	0.0003400146961212158	545.6410522460938	195.11968994140625	0.9999990463256836	543.0248413085938	195.3926239013672	0.0005580782890319824	10	017
284	643.80615234375	460.729248046875	0.00038936734199523926	98.26100158691406	167.61135864257812	0.000567317008972168	546.593017578125	196.7186279296875	0.9999980926513672	543.4534912109375	197.8788604736328	0.0002180039882659912	10	017
285	4.324250221252441	4.640795707702637	0.00015121698379516602	544.67578125	201.86981201171875	0.00015154480934143066	545.8182373046875	198.17892456054688	0.9999991655349731	543.1322631835938	200.36105346679688	0.0005547404289245605	10	017
286	643.3298950195312	460.5018615722656	0.0003918111324310303	544.5361328125	201.2943572998047	0.00024011731147766113	545.4813842773438	198.02853393554688	0.9999990463256836	542.8250122070312	199.81825256347656	0.0005195736885070801	10	017
287	4.112785816192627	4.702455043792725	7.739663124084473e-5	544.6549682617188	200.59786987304688	0.00010940432548522949	545.8441162109375	197.73924255371094	0.9999974966049194	542.9805908203125	199.05714416503906	0.00037363171577453613	10	017
288	643.6878662109375	459.2990417480469	0.0009542107582092285	551.1473999023438	200.11106872558594	0.00015527009963989258	547.2603759765625	199.0390625	0.9999994039535522	546.1625366210938	200.66165161132812	0.0005501806735992432	10	017
289	4.581006050109863	4.874825954437256	0.0004373490810394287	543.6978759765625	198.875	0.00014641880989074707	544.0687255859375	196.06312561035156	0.9999971389770508	542.20361328125	197.36752319335938	0.00045740604400634766	10	017
290	5.104385852813721	5.464912414550781	0.00018346309661865234	545.2470092773438	197.36317443847656	0.00034165382385253906	546.4142456054688	196.5403594970703	0.999999463558197	543.6992797851562	196.05935668945312	0.0005639195442199707	10	017
291	645.1017456054688	459.91754150390625	0.0014507472515106201	545.4188232421875	200.348876953125	0.00018611550331115723	546.7973022460938	197.73770141601562	0.9999997019767761	543.7446899414062	199.0054168701172	0.00047662854194641113	10	017
292	644.7560424804688	462.66058349609375	0.00034922361373901367	544.4767456054688	198.39686584472656	0.00020503997802734375	545.60888671875	195.9258575439453	0.9999992847442627	542.69189453125	196.97897338867188	0.00044286251068115234	10	017
293	644.688232421875	460.1156311035156	0.0006940662860870361	1.3302764892578125	384.63787841796875	0.00022667646408081055	547.4708251953125	196.21060180664062	0.9999961853027344	543.6947021484375	197.78785705566406	0.00020998716354370117	10	017
294	644.1741333007812	460.3374938964844	0.00011157989501953125	1.7737040519714355	384.71063232421875	9.59634780883789e-5	546.6156616210938	198.07887268066406	0.9999984502792358	543.3427124023438	199.91798400878906	0.0003198981285095215	10	017
295	644.8377685546875	460.47052001953125	0.0003165006637573242	545.2108154296875	200.76287841796875	0.00020691752433776855	546.342529296875	197.60658264160156	0.9999994039535522	543.4568481445312	199.41897583007812	0.0005979537963867188	10	017
296	4.663605213165283	5.4110894203186035	0.00038751959800720215	637.797607421875	3.1082897186279297	5.161762237548828e-5	547.2279663085938	198.37127685546875	0.9999961853027344	543.980712890625	200.17654418945312	0.00012886524200439453	10	017
297	643.7198486328125	459.166015625	0.00014403462409973145	0.934715747833252	388.9931945800781	0.0006424486637115479	546.6288452148438	198.3222198486328	0.999998152256012	543.145263671875	200.0309295654297	0.0002869069576263428	10	017
298	542.8433227539062	199.8298797607422	4.7534704208374023e-5	645.1627197265625	430.12872314453125	0.0003076791763305664	545.4081420898438	196.53199768066406	0.9999995231628418	542.7223510742188	198.18955993652344	0.0005396902561187744	10	017
299	643.7852783203125	461.1480407714844	0.0005152523517608643	544.1630859375	201.01300048828125	0.00023686885833740234	545.7705688476562	198.12139892578125	0.9999982714653015	542.113037109375	199.43214416503906	0.00038489699363708496	10	017
300	4.917391777038574	5.048783302307129	0.0007283985614776611	1.8443686962127686	385.041259765625	0.00041303038597106934	546.5294189453125	197.46119689941406	0.9999992251396179	543.3648071289062	198.5243377685547	0.0005886256694793701	10	017
301	643.7363891601562	458.4078369140625	0.00023877620697021484	544.4173583984375	199.6763916015625	0.0002695322036743164	545.9228515625	197.4028778076172	0.999997615814209	541.5307006835938	198.205322265625	0.00026866793632507324	10	017
302	644.5996704101562	460.9430236816406	0.0003796517848968506	550.2459716796875	199.59402465820312	0.00020894408226013184	546.1724243164062	197.8229217529297	0.9999986886978149	543.5836791992188	199.44940185546875	0.0003330409526824951	10	017
303	644.0725708007812	460.5557861328125	0.00048354268074035645	545.1588745117188	202.81137084960938	0.00014418363571166992	545.3598022460938	199.96951293945312	0.9999966621398926	542.517333984375	201.27964782714844	0.00039374828338623047	10	017
304	645.0924072265625	459.6343994140625	0.0007143020629882812	544.7825317382812	197.05287170410156	0.00046133995056152344	546.4127807617188	195.49452209472656	0.9999992847442627	543.1593627929688	195.97247314453125	0.0008913576602935791	10	017
305	4.632551193237305	5.2459611892700195	0.00019747018814086914	544.433349609375	197.88108825683594	0.00027057528495788574	545.863525390625	195.9600830078125	0.9999995231628418	542.7362670898438	196.93728637695312	0.0007217824459075928	10	017
306	644.3251953125	459.32232666015625	0.0006303489208221436	544.3370361328125	200.31761169433594	0.00021460652351379395	545.5558471679688	196.97796630859375	0.9999958276748657	542.6715087890625	199.4337921142578	0.0002715885639190674	10	017
307	642.2921142578125	481.3689880371094	0.00030231475830078125	1.8396787643432617	386.4584655761719	0.0013190209865570068	546.4124145507812	196.09458923339844	0.9999994039535522	542.5110473632812	197.5718994140625	0.0004159510135650635	10	017
308	4.18419075012207	5.366170883178711	0.00018143653869628906	545.3135986328125	199.36581420898438	0.00019049644470214844	546.7780151367188	196.7928466796875	0.9999989867210388	543.555419921875	197.83224487304688	0.0003407895565032959	10	017
309	643.0875244140625	459.47406005859375	0.007874518632888794	544.52978515625	198.3114776611328	0.0005056560039520264	544.8350830078125	196.5812530517578	0.9999978542327881	542.09423828125	197.2380828857422	0.00036141276359558105	10	017
310	4.616031169891357	5.050516128540039	9.483098983764648e-5	545.1133422851562	202.05711364746094	0.00012931227684020996	546.8969116210938	197.59654235839844	0.9999986886978149	543.151611328125	200.43344116210938	0.00017473101615905762	10	017
311	644.0446166992188	460.17437744140625	6.052851676940918e-5	545.0368041992188	200.68910217285156	0.00010949373245239258	546.1734619140625	198.4662628173828	0.9999992847442627	543.0689086914062	198.94131469726562	0.0006057620048522949	10	017
312	644.504150390625	458.91204833984375	0.00035440921783447266	544.3399047851562	199.4576873779297	0.00037354230880737305	544.8292236328125	197.1428680419922	0.9999986886978149	543.7376098632812	198.67263793945312	0.00038754940032958984	10	017
313	643.466552734375	460.3189392089844	0.0002289414405822754	545.2760620117188	199.80975341796875	0.0002492368221282959	546.0422973632812	197.1068878173828	0.9999997615814209	543.7782592773438	198.609375	0.0005961358547210693	10	017
314	3.993417263031006	4.397148609161377	0.0003050863742828369	544.4915771484375	199.10415649414062	0.00022351741790771484	545.1189575195312	196.08497619628906	0.999999463558197	542.9989013671875	197.74102783203125	0.0004216432571411133	10	017
315	4.318891525268555	5.067106246948242	0.0001437067985534668	88.30845642089844	169.596435546875	0.0014418959617614746	546.147705078125	196.70643615722656	0.9999982118606567	542.6502075195312	198.15283203125	0.00043398141860961914	10	017
316	643.884521484375	461.1636047363281	9.369850158691406e-5	544.2857666015625	197.88218688964844	0.00015082955360412598	546.0703735351562	196.80276489257812	0.9999994039535522	542.8283081054688	196.3125762939453	0.0006262362003326416	10	017
317	3.738638401031494	4.888518810272217	0.00022044777870178223	549.9442138671875	198.77716064453125	0.00035262107849121094	546.1536865234375	196.9257049560547	0.9999996423721313	548.5668334960938	198.33314514160156	0.0007019639015197754	10	017
318	644.9578247070312	460.7327575683594	0.000496983528137207	544.72900390625	198.9997100830078	0.00029414892196655273	545.9620361328125	196.76780700683594	0.999998927116394	543.0371704101562	197.58583068847656	0.000356525182723999	10	017
319	644.7926635742188	461.4545593261719	0.0004175901412963867	1.9385707378387451	385.8558654785156	0.0011168718338012695	545.4877319335938	197.3353729248047	0.9999998211860657	543.1842651367188	199.0540313720703	0.0010575950145721436	10	017
320	130.07199096679688	123.49143981933594	1.0	645.2024536132812	429.957275390625	0.00037491321563720703	545.3527221679688	199.28733825683594	0.999998927116394	542.9808349609375	200.4236602783203	0.0007472336292266846	10	017
321	137.74781799316406	119.15487670898438	0.99993896484375	545.0880126953125	198.71681213378906	0.00024887919425964355	546.4201049804688	196.54432678222656	0.9999995231628418	543.088134765625	197.48056030273438	0.0006719231605529785	10	017
322	143.45706176757812	119.83734893798828	0.9999922513961792	545.1310424804688	198.8756103515625	0.00025326013565063477	545.7027587890625	196.626220703125	0.9999996423721313	543.58837890625	197.57061767578125	0.0007580220699310303	10	017
323	147.95811462402344	120.70000457763672	1.0	544.81494140625	199.2555694580078	0.00034862756729125977	545.8733520507812	196.3273162841797	0.9999970197677612	543.2985229492188	198.201904296875	0.0004316866397857666	10	017
324	148.2755584716797	120.31559753417969	1.0	157.2784423828125	122.2951431274414	0.00026112794876098633	546.5744018554688	198.39488220214844	0.9999978542327881	542.2890014648438	199.92539978027344	0.00019794702529907227	10	017
325	147.39260864257812	120.6275863647461	1.0	544.5994873046875	201.23919677734375	0.0002765655517578125	545.7042236328125	197.81161499023438	0.9999991655349731	544.8865356445312	199.66677856445312	0.0006971657276153564	10	017
326	150.9687957763672	120.20358276367188	1.0	158.63125610351562	123.33660125732422	0.00039133429527282715	545.53515625	197.4165802001953	0.9999991655349731	542.507080078125	198.32078552246094	0.0005287528038024902	10	017
327	151.798828125	119.88456726074219	1.0	159.8895721435547	123.24562072753906	0.0009691715240478516	546.534912109375	196.0681915283203	0.9999990463256836	542.5635986328125	197.555419921875	0.00036028027534484863	10	017
328	153.2961883544922	119.84693908691406	1.0	160.46826171875	123.96578979492188	0.0005200505256652832	545.3106079101562	198.33387756347656	0.9999978542327881	542.530517578125	200.31793212890625	0.0004557669162750244	10	017
329	151.9258575439453	120.08036041259766	1.0	159.84219360351562	123.40523529052734	0.0007318258285522461	545.4786376953125	197.4520263671875	0.9999973773956299	543.0253295898438	199.39480590820312	0.00039821863174438477	10	017
330	151.75665283203125	120.81787872314453	1.0	113.93318939208984	171.82997131347656	0.8601336479187012	545.4977416992188	197.81948852539062	0.999996542930603	541.8095703125	198.71104431152344	0.000604778528213501	10	017
331	151.5196990966797	122.41385650634766	1.0	114.53156280517578	172.18092346191406	0.27609723806381226	545.6943969726562	199.26654052734375	0.9999971389770508	542.6451416015625	201.4932861328125	0.00032195448875427246	10	017
332	146.6741180419922	123.3454818725586	0.9997024536132812	550.0032958984375	199.93453979492188	0.00016251206398010254	546.762939453125	198.5509796142578	0.9999994039535522	543.4844970703125	200.5748291015625	0.0007446110248565674	10	017
333	144.7498779296875	119.64849853515625	0.0015249252319335938	544.7778930664062	198.9129180908203	0.0002811551094055176	545.5520629882812	196.89584350585938	0.9999994039535522	543.0945434570312	197.4375762939453	0.0006064772605895996	10	017
334	644.9140625	460.4568786621094	0.0012078285217285156	645.3720703125	431.6077880859375	0.00015112757682800293	547.215087890625	197.75894165039062	0.9999985694885254	543.8941650390625	198.90611267089844	0.00035434961318969727	10	017
335	644.951904296875	461.4497375488281	0.0003413856029510498	545.0980834960938	198.16062927246094	0.00040838122367858887	545.9228515625	196.17832946777344	0.9999989867210388	543.5731201171875	197.11476135253906	0.0007463395595550537	10	017
336	644.2002563476562	458.6033935546875	0.0009711086750030518	544.9564208984375	200.60281372070312	0.00014230608940124512	545.5851440429688	198.11143493652344	0.999998927116394	542.646484375	199.37509155273438	0.00048738718032836914	10	017
337	644.6028442382812	460.1609802246094	0.0008570551872253418	545.764404296875	200.6375732421875	0.00015166401863098145	547.0689086914062	197.6428985595703	0.9999997019767761	543.5994873046875	199.11495971679688	0.0003427863121032715	10	017
338	3.1196138858795166	111.60221862792969	0.0007423460483551025	2.4935879707336426	116.83808135986328	0.00020360946655273438	547.0782470703125	199.2355499267578	0.9999990463256836	543.21875	200.7795867919922	0.0003172755241394043	10	017
339	4.361589431762695	5.517826557159424	0.0009920001029968262	545.61865234375	201.0985107421875	8.529424667358398e-5	546.6441650390625	198.57415771484375	0.9999970197677612	543.3065795898438	199.2434539794922	0.0002961158752441406	10	017
340	644.2041015625	459.9049377441406	0.0012003779411315918	644.8688354492188	459.5638427734375	0.000490039587020874	548.2947387695312	197.2262420654297	0.9999987483024597	543.9873046875	198.57398986816406	0.0001423358917236328	10	017
341	4.962685585021973	4.973304748535156	0.0009703934192657471	550.0712280273438	199.71995544433594	0.0003155171871185303	546.9984130859375	198.2949676513672	0.9999995231628418	547.8325805664062	199.01492309570312	0.00041106343269348145	10	017
342	4.261987686157227	5.294284820556641	0.0007815957069396973	3.0381956100463867	117.3868179321289	0.00035119056701660156	546.401611328125	197.06358337402344	0.9999980330467224	543.0097045898438	197.41275024414062	0.00036787986755371094	10	017
343	4.6618499755859375	5.817192077636719	0.0007726550102233887	545.3248291015625	199.08213806152344	0.00020900368690490723	546.23681640625	196.33265686035156	0.9999988079071045	543.6380004882812	197.57809448242188	0.0006636679172515869	10	017
344	642.2542724609375	454.1734313964844	0.0011201798915863037	213.11785888671875	136.50711059570312	0.004811763763427734	546.98193359375	197.69589233398438	0.9999980926513672	543.796630859375	199.10006713867188	0.0002505779266357422	10	017
345	643.75048828125	459.87762451171875	8.615851402282715e-5	163.6358642578125	146.29074096679688	0.00019478797912597656	546.3128051757812	197.78501892089844	0.9999982118606567	542.8605346679688	198.97601318359375	0.00039640069007873535	10	017
346	4.406476974487305	5.2505035400390625	0.00032195448875427246	162.07498168945312	147.14459228515625	0.9962769746780396	546.1800537109375	198.57696533203125	0.9999992847442627	543.0418701171875	199.97967529296875	0.0005843043327331543	10	017
347	644.4182739257812	461.9367370605469	0.0011131763458251953	162.46987915039062	148.7389678955078	0.9999990463256836	546.1129150390625	196.80703735351562	0.9999967217445374	542.1773071289062	198.2663116455078	0.00021028518676757812	10	017
348	161.88780212402344	148.0845489501953	0.0013876557350158691	160.6040496826172	147.8308868408203	0.999998927116394	546.4948120117188	197.0758819580078	0.9999988079071045	543.1433715820312	198.16555786132812	0.00039255619049072266	10	017
349	162.76539611816406	152.32476806640625	0.001034170389175415	162.2088165283203	151.1301727294922	0.9999349117279053	546.3190307617188	198.17079162597656	0.9999980926513672	543.0896606445312	200.30191040039062	0.0003542006015777588	10	017
350	644.7882080078125	461.3232421875	0.0022392868995666504	213.8603973388672	140.77772521972656	0.9170790910720825	544.9140625	197.92840576171875	0.9999971389770508	542.4677124023438	199.63601684570312	0.00045239925384521484	10	017
351	644.6246337890625	461.8561706542969	0.00023195147514343262	213.63296508789062	138.5087890625	0.012684047222137451	545.736572265625	196.43846130371094	0.9999988079071045	543.0218505859375	197.58042907714844	0.0004918873310089111	10	017
352	643.0596313476562	458.4316711425781	0.0006141364574432373	176.89010620117188	156.38671875	0.9999927282333374	545.9166870117188	199.14334106445312	0.9999672174453735	542.2816772460938	200.45462036132812	0.000229567289352417	10	017
353	3.5886833667755127	4.722107410430908	0.0004134178161621094	6.827276706695557	5.241853713989258	0.0001029670238494873	546.6298828125	199.6195526123047	0.999997615814209	543.2333374023438	201.833740234375	0.00035893917083740234	10	017
354	644.4888916015625	459.64691162109375	0.0011170804500579834	545.802734375	199.74510192871094	0.0002869069576263428	546.6768188476562	197.16014099121094	0.9999992847442627	543.662841796875	198.10960388183594	0.0003133416175842285	10	017
355	644.3649291992188	460.88018798828125	0.0014525055885314941	543.51123046875	200.1988983154297	0.0002370774745941162	543.7689208984375	197.45828247070312	0.9999985694885254	541.3261108398438	198.9935760498047	0.0005550682544708252	10	017
356	543.0704956054688	199.30650329589844	8.982419967651367e-5	544.61083984375	198.3809356689453	0.00046259164810180664	545.518310546875	196.822509765625	0.9999994039535522	542.8961181640625	197.140380859375	0.0007227957248687744	10	017
357	4.793063163757324	4.502159118652344	0.00041177868843078613	544.1776123046875	199.61785888671875	0.00017443299293518066	545.0580444335938	196.91455078125	0.9999979734420776	542.2560424804688	198.05909729003906	0.0003967583179473877	10	017
358	4.505665302276611	4.613504409790039	0.00019463896751403809	2.5238521099090576	115.9255142211914	0.00018173456192016602	546.0875244140625	198.14793395996094	0.9999967813491821	542.985107421875	199.30056762695312	0.0002626478672027588	10	017
359	644.5307006835938	460.0791320800781	0.00038361549377441406	544.8250122070312	199.79208374023438	0.00020825862884521484	546.008544921875	197.1671142578125	0.9999961256980896	542.3174438476562	198.30908203125	0.0003591477870941162	10	017
360	4.238060474395752	5.724311828613281	0.00047203898429870605	544.4751586914062	200.59898376464844	0.00020036101341247559	544.7931518554688	198.21356201171875	0.9999982714653015	542.4262084960938	199.312255859375	0.0009410083293914795	10	017
361	644.2455444335938	460.2409362792969	0.0006462037563323975	1.4320268630981445	386.3888244628906	0.00027748942375183105	546.1067504882812	198.6319580078125	0.9999994039535522	542.6987915039062	200.1030731201172	0.0007840991020202637	10	017
362	644.904541015625	459.8619384765625	0.0007924735546112061	544.0816040039062	199.8983612060547	0.0003599822521209717	545.2855834960938	197.7084197998047	0.9999972581863403	541.672607421875	198.43685913085938	0.0006144046783447266	10	017
363	643.1343383789062	459.6012878417969	0.00214347243309021	250.872802734375	138.77268981933594	0.0012071430683135986	545.9467163085938	197.90744018554688	0.9999915361404419	542.9827270507812	198.57337951660156	0.00022998452186584473	10	017
364	5.08509635925293	5.7768964767456055	0.00039896368980407715	545.2263793945312	199.19833374023438	0.00027191638946533203	546.5674438476562	197.3690948486328	0.9999988079071045	543.3070068359375	197.83888244628906	0.0004452168941497803	10	017
365	252.7798614501953	137.8635711669922	0.0008913576602935791	251.09837341308594	141.9944305419922	0.005361676216125488	545.7930908203125	198.43020629882812	0.9999977946281433	543.4159545898438	200.35693359375	0.0004595816135406494	10	017
366	643.1262817382812	457.82781982421875	0.006050795316696167	250.85745239257812	142.21864318847656	0.11265742778778076	546.41650390625	196.5982208251953	0.9999989867210388	543.4986572265625	197.023681640625	0.00029984116554260254	10	017
367	644.508056640625	460.4224548339844	0.00026288628578186035	250.3635711669922	143.05914306640625	0.16747242212295532	546.301513671875	196.9850311279297	0.9999972581863403	542.92822265625	198.1005096435547	0.0001990795135498047	10	017
368	644.6017456054688	455.5508728027344	0.0005159378051757812	250.86134338378906	140.16139221191406	0.0017305612564086914	545.183349609375	198.44277954101562	0.9999972581863403	541.8553466796875	198.77056884765625	0.0004680156707763672	10	017
369	252.0438995361328	137.36758422851562	0.0008369684219360352	250.50965881347656	139.84181213378906	0.003657013177871704	546.5787353515625	197.60012817382812	0.9999986886978149	543.5897216796875	198.97666931152344	0.0002713203430175781	10	017
370	252.32000732421875	137.5926971435547	0.054161667823791504	251.63388061523438	141.0106964111328	0.084342360496521	546.3379516601562	197.30926513671875	0.999998152256012	247.8538360595703	135.88711547851562	0.00041857361793518066	10	017
371	251.93038940429688	138.00331115722656	0.0007393956184387207	250.74574279785156	143.4976806640625	0.00040343403816223145	546.9327392578125	197.7244415283203	0.9999963045120239	542.8866577148438	199.6766357421875	0.0003687143325805664	10	017
372	251.9752197265625	138.65150451660156	0.003611236810684204	251.34202575683594	141.0010528564453	0.24071204662322998	547.5421142578125	197.97935485839844	0.9999990463256836	544.0278930664062	199.70916748046875	0.0002561807632446289	10	017
373	252.03822326660156	137.20584106445312	0.02145293354988098	251.16709899902344	140.8031005859375	0.7714481353759766	544.9886474609375	196.15484619140625	0.999998927116394	542.5713500976562	196.57858276367188	0.0009168088436126709	10	017
374	252.0638427734375	138.17398071289062	0.0017469525337219238	254.7916259765625	138.32455444335938	0.016749083995819092	546.7762451171875	198.4546356201172	0.9999932646751404	248.56219482421875	136.41566467285156	0.00021895766258239746	10	017
375	251.77049255371094	137.88946533203125	0.0008150637149810791	249.60952758789062	141.71847534179688	0.023435205221176147	546.2546997070312	198.35560607910156	0.9999986886978149	544.0136108398438	200.080810546875	0.00027120113372802734	10	017
376	252.4635009765625	138.38555908203125	0.0016124248504638672	252.3151092529297	141.54443359375	0.3850127160549164	545.5238647460938	199.05894470214844	0.9999974966049194	543.0523681640625	200.53741455078125	0.0005542337894439697	10	017
377	259.76953125	137.94189453125	0.0656777024269104	209.0283660888672	158.9516143798828	0.9985965490341187	545.9987182617188	196.96144104003906	0.9999994039535522	545.0307006835938	198.32562255859375	0.0005841553211212158	10	017
378	262.1214294433594	133.13836669921875	1.0	268.1766662597656	132.550048828125	0.0028055012226104736	545.4680786132812	196.4207305908203	0.9999988079071045	543.2061767578125	196.8092803955078	0.0008037984371185303	10	017
379	264.2991027832031	127.94214630126953	0.9981344938278198	224.32044982910156	159.84185791015625	0.9818243384361267	547.5679931640625	198.71661376953125	0.9999799132347107	543.4203491210938	200.56785583496094	0.00014066696166992188	10	017
380	269.307373046875	119.4122543334961	0.9614957571029663	225.58265686035156	162.69842529296875	0.9999717473983765	545.7109985351562	196.82102966308594	0.9999980330467224	547.3333740234375	196.49229431152344	0.0005595088005065918	10	017
381	272.8348693847656	114.81725311279297	0.999999463558197	226.44464111328125	169.4217987060547	1.0	548.5742797851562	198.15606689453125	0.9999982714653015	544.4200439453125	200.39125061035156	0.00015604496002197266	10	017
382	277.6444396972656	112.7707748413086	1.0	228.6156005859375	168.76235961914062	1.0	547.2123413085938	197.56809997558594	0.9999991655349731	544.2107543945312	198.39712524414062	0.00023183226585388184	10	017
383	278.393310546875	113.3450698852539	1.0	236.05435180664062	166.68275451660156	1.0	546.7314453125	199.06536865234375	0.9999986290931702	543.1065063476562	201.95516967773438	0.00021779537200927734	10	017
384	280.965087890625	113.47923278808594	1.0	239.6927947998047	165.1945343017578	1.0	545.8388061523438	197.45455932617188	0.9999942183494568	543.0086669921875	199.34849548339844	0.0002206861972808838	10	017
385	283.9038391113281	113.10438537597656	0.9999927878379822	239.26475524902344	166.61773681640625	1.0	546.7007446289062	197.0293426513672	0.9999960660934448	270.1382141113281	119.55449676513672	0.00019618868827819824	10	017
386	286.9942932128906	112.06939697265625	0.9999707937240601	242.35177612304688	163.654296875	1.0	546.1404418945312	196.6079864501953	0.9999958872795105	542.8223876953125	197.7149658203125	0.0002040863037109375	10	017
387	290.1705627441406	111.31721496582031	1.0	245.19918823242188	161.7909393310547	1.0	545.4578247070312	197.9700164794922	0.9999971389770508	543.2769775390625	198.5811004638672	0.0002371668815612793	10	017
388	293.85028076171875	110.3917236328125	1.0	252.69769287109375	161.14085388183594	1.0	545.9802856445312	198.01295471191406	0.9999986886978149	543.8307495117188	199.35049438476562	0.0003236532211303711	10	017
389	296.67291259765625	110.1734390258789	0.9999998211860657	265.2599182128906	151.41796875	0.9999998807907104	546.5608520507812	197.73770141601562	0.9999996423721313	543.5291137695312	199.19635009765625	0.00031453371047973633	10	017
390	305.43206787109375	107.12646484375	1.0	265.87701416015625	154.29371643066406	0.999999463558197	547.0006713867188	197.80401611328125	0.9999997019767761	548.9957885742188	198.7425537109375	0.00036334991455078125	10	017
391	310.51141357421875	108.72412872314453	1.0	318.097900390625	109.66767120361328	0.00023850798606872559	546.0027465820312	197.33653259277344	0.9999995231628418	298.08819580078125	116.2645034790039	0.00026214122772216797	10	017
392	317.8888854980469	110.90531158447266	1.0	273.83184814453125	153.86073303222656	0.027368396520614624	545.8999633789062	197.876708984375	0.999997615814209	542.5979614257812	199.9183349609375	0.0001615583896636963	10	017
393	323.75445556640625	113.13822174072266	1.0	326.7206726074219	113.56867980957031	0.05458474159240723	545.7807006835938	198.49542236328125	0.9999920129776001	542.861572265625	200.8294677734375	0.00015369057655334473	10	017
394	328.8646240234375	111.57472229003906	1.0	463.7655944824219	110.86722564697266	0.2694210410118103	547.8811645507812	197.6631317138672	0.999997615814209	544.8051147460938	199.43360900878906	0.0001378953456878662	10	017
395	331.6810607910156	112.53872680664062	1.0	465.7969055175781	109.22557830810547	0.0057433247566223145	546.1444091796875	198.4772186279297	0.9999979734420776	543.9013061523438	199.02386474609375	0.00018489360809326172	10	017
396	335.0033874511719	110.07221984863281	0.9999997615814209	465.3976135253906	108.62342071533203	0.028288304805755615	547.4302978515625	197.9589080810547	0.9999825954437256	329.4334716796875	103.1175537109375	0.00040340423583984375	10	017
397	335.5992736816406	108.67204284667969	0.9999997615814209	465.8911437988281	107.69538116455078	0.006713837385177612	546.8992309570312	197.44024658203125	0.9999992847442627	329.4706115722656	101.75985717773438	0.0006721317768096924	10	017
398	337.2762756347656	106.91309356689453	1.0	467.787109375	105.51984405517578	0.0017787516117095947	545.693359375	197.46856689453125	0.9999990463256836	542.400390625	199.10894775390625	0.00025787949562072754	10	017
399	338.8571472167969	106.2506103515625	1.0	468.1255798339844	105.10208892822266	0.002515345811843872	545.1377563476562	196.98252868652344	0.9999984502792358	543.5120239257812	197.40081787109375	0.00041034817695617676	10	017
400	341.51202392578125	104.93563079833984	1.0	334.50164794921875	115.47794342041016	0.0009286105632781982	545.7066040039062	197.80624389648438	0.9999983906745911	543.8040771484375	199.16357421875	0.0002447962760925293	10	017
401	342.47760009765625	104.47181701660156	1.0	322.53680419921875	124.47472381591797	0.008337020874023438	546.0438842773438	198.1496124267578	0.9999978542327881	543.28955078125	199.17164611816406	0.00029480457305908203	10	017
402	342.9194030761719	104.06672668457031	1.0	322.54058837890625	125.00495147705078	0.014290809631347656	545.8038330078125	199.2443084716797	0.9999983310699463	543.251953125	201.2525177001953	0.00021117925643920898	10	017
403	344.3411865234375	102.29234313964844	1.0	322.2466125488281	131.48536682128906	0.9023129940032959	545.3054809570312	198.78048706054688	0.9999995231628418	543.169921875	198.96282958984375	0.00044080615043640137	10	017
404	344.9781188964844	102.01953887939453	1.0	322.8450012207031	132.56129455566406	0.9991652965545654	545.2833862304688	197.7220916748047	0.9999985694885254	542.4553833007812	198.46176147460938	0.00012880563735961914	10	017
405	345.8356628417969	101.7170639038086	1.0	324.4472961425781	132.3435516357422	0.9891600012779236	545.4017333984375	196.42965698242188	0.9999979734420776	543.3457641601562	197.0152130126953	0.000422060489654541	10	017
406	468.1330261230469	96.58746337890625	1.0	324.4187927246094	133.0996551513672	0.9987988471984863	545.9652709960938	199.7134552001953	0.9999974966049194	543.23828125	201.87733459472656	0.00022980570793151855	10	017
407	347.7086181640625	98.93834686279297	1.0	324.88800048828125	133.5135955810547	0.9999987483024597	546.6226806640625	196.9188995361328	0.9999985694885254	543.276611328125	198.77418518066406	0.0001665055751800537	10	017
408	347.69781494140625	99.82476043701172	1.0	326.23626708984375	132.70571899414062	0.9999988079071045	545.046875	196.49920654296875	0.9999997019767761	542.8867797851562	198.03948974609375	0.0007114410400390625	10	017
409	468.63232421875	94.87762451171875	1.0	326.9398498535156	131.9813995361328	0.9999926090240479	545.2095947265625	197.8112030029297	0.9999983906745911	541.916748046875	197.34942626953125	0.00028330087661743164	10	017
410	348.4974365234375	97.6693344116211	1.0	327.4815979003906	132.32797241210938	0.9999999403953552	546.3369140625	199.3673095703125	0.9999912977218628	322.6629638671875	132.28782653808594	0.00013694167137145996	10	017
411	469.00628662109375	94.16675567626953	1.0	328.9391174316406	132.75706481933594	0.9999998211860657	544.8746948242188	197.68478393554688	0.999993085861206	545.4161376953125	197.201904296875	0.0005125701427459717	10	017
412	468.44921875	94.13410949707031	1.0	329.8358459472656	134.32608032226562	1.0	557.7695922851562	267.0066223144531	0.9716516137123108	556.8032836914062	270.033935546875	0.005071491003036499	10	017
413	469.05328369140625	95.54846954345703	1.0	330.4840393066406	134.51280212402344	1.0	558.263916015625	266.90960693359375	0.9825885891914368	557.3406372070312	269.8859558105469	0.006182730197906494	10	017
414	348.4546813964844	96.55998229980469	1.0	330.4471435546875	135.6712188720703	1.0	557.4608154296875	267.3417663574219	0.9867268204689026	556.9202880859375	270.0663146972656	0.007467985153198242	10	017
415	348.22174072265625	97.02517700195312	1.0	329.723388671875	132.06643676757812	1.0	557.8455200195312	267.28240966796875	0.9915012121200562	556.9989624023438	270.09552001953125	0.005681782960891724	10	017
416	348.3546142578125	97.04572296142578	1.0	329.4714050292969	130.7743682861328	1.0	557.5182495117188	266.9884033203125	0.9809856414794922	557.0206909179688	269.9313659667969	0.002796947956085205	10	017
417	348.0231018066406	97.69945526123047	1.0	330.4036560058594	131.02059936523438	0.9999858140945435	557.8887939453125	266.2921447753906	0.981210470199585	557.2074584960938	269.5542907714844	0.0031380653381347656	10	017
418	349.41070556640625	97.72279357910156	1.0	331.86053466796875	129.7332000732422	0.5789346694946289	557.62939453125	266.9493713378906	0.995070219039917	556.80322265625	269.2699890136719	0.003534168004989624	10	017
419	348.200439453125	97.99124908447266	1.0	328.91851806640625	132.6377716064453	0.9959467649459839	558.0306396484375	267.4175720214844	0.9889538288116455	557.298095703125	270.04547119140625	0.007160872220993042	10	017
420	485.7862243652344	101.82293701171875	0.9911074638366699	334.03997802734375	135.94073486328125	0.9999999403953552	557.6027221679688	267.7060241699219	0.9974913597106934	556.8162841796875	270.15814208984375	0.005420565605163574	10	017
421	334.62847900390625	93.62260437011719	0.999942421913147	338.9258117675781	126.37105560302734	0.9098869562149048	557.5049438476562	266.9588623046875	0.9921809434890747	557.236328125	269.72705078125	0.004110902547836304	10	017
422	327.0789489746094	89.78010559082031	0.0011911392211914062	449.3926086425781	115.72827911376953	0.9999998211860657	557.6939086914062	267.4842834472656	0.995189368724823	557.1089477539062	270.068359375	0.005218982696533203	10	017
423	643.3361206054688	454.069580078125	0.00144881010055542	558.30029296875	270.3115539550781	0.0018505454063415527	558.2559204101562	268.0224609375	0.9982846975326538	556.8096313476562	270.1570129394531	0.004990488290786743	10	017
424	557.056884765625	272.0179138183594	0.0007171928882598877	557.0646362304688	269.8070068359375	0.004170149564743042	558.3953247070312	267.048095703125	0.9800536632537842	557.482421875	270.0127868652344	0.004785388708114624	10	017
425	560.7064819335938	273.8078918457031	0.0006226897239685059	556.6441650390625	270.01678466796875	0.0018744468688964844	557.4754638671875	267.6316223144531	0.9970288276672363	557.15625	269.90869140625	0.004614323377609253	10	017
426	556.9566040039062	272.9515380859375	0.0005588233470916748	556.629638671875	269.56134033203125	0.003736734390258789	557.9141235351562	266.85797119140625	0.9930249452590942	557.2559814453125	269.6746520996094	0.007489711046218872	10	017
427	556.8137817382812	272.1413879394531	0.0007000863552093506	556.91552734375	269.71221923828125	0.0028603672981262207	558.3117065429688	267.2214050292969	0.9919724464416504	557.3973999023438	269.8609924316406	0.003254234790802002	10	017
428	643.6139526367188	457.89569091796875	0.0004608333110809326	557.169921875	269.9688720703125	0.0017225146293640137	558.4137573242188	267.5162353515625	0.9909960031509399	557.6983032226562	270.028564453125	0.004378557205200195	10	017
429	644.3602905273438	459.5388488769531	0.005126893520355225	558.3739013671875	270.3876647949219	0.00257757306098938	557.9334106445312	267.5751037597656	0.9950300455093384	557.0880737304688	269.8853454589844	0.003892183303833008	10	017
430	556.4716186523438	272.0080871582031	0.0010183453559875488	556.658447265625	269.7442932128906	0.002414137125015259	557.8087768554688	267.120361328125	0.9959596395492554	557.060302734375	269.8621826171875	0.005133479833602905	10	017
431	557.1683959960938	272.39154052734375	0.0005976855754852295	558.2021484375	270.0870361328125	0.004442363977432251	558.5786743164062	267.5398254394531	0.9981285333633423	557.5455322265625	269.8855895996094	0.004271864891052246	10	017
432	556.1543579101562	272.3023376464844	0.00043511390686035156	555.956787109375	270.0533752441406	0.0014557838439941406	557.2672119140625	268.0049743652344	0.997757077217102	556.5403442382812	269.9471435546875	0.0028225183486938477	10	017
433	560.4053344726562	274.0876159667969	0.00043520331382751465	557.4522705078125	270.12506103515625	0.0014206171035766602	558.0071411132812	267.170654296875	0.9978018999099731	557.0143432617188	269.5191955566406	0.0022296011447906494	10	017
434	556.8310546875	272.44805908203125	0.000795513391494751	555.3135375976562	268.3832092285156	0.002607017755508423	558.6438598632812	267.388916015625	0.9959673881530762	557.2540283203125	269.64215087890625	0.003994882106781006	10	017
435	557.0173950195312	272.770263671875	0.00042122602462768555	554.1976318359375	268.4778747558594	0.005968987941741943	557.536865234375	266.8353576660156	0.9952573776245117	556.9826049804688	269.2967834472656	0.0054465532302856445	10	017
436	557.1234741210938	272.8002014160156	0.0002983510494232178	556.847900390625	270.12554931640625	0.0019409656524658203	557.2923583984375	266.80572509765625	0.9656853675842285	557.4049682617188	269.7281494140625	0.001925051212310791	10	017
437	556.665771484375	271.9339294433594	0.0010260343551635742	557.9795532226562	269.6395263671875	0.0029784739017486572	558.09326171875	266.8857727050781	0.9924700260162354	557.2521362304688	269.39227294921875	0.004391223192214966	10	017
438	556.3589477539062	271.9589538574219	0.0005927979946136475	554.4349365234375	268.15924072265625	0.003669440746307373	557.8297119140625	266.6634826660156	0.9911426305770874	556.9478759765625	269.6408996582031	0.004340142011642456	10	017
439	556.9931030273438	273.0429992675781	0.00047391653060913086	554.465576171875	267.9994201660156	0.016910910606384277	558.070556640625	266.79034423828125	0.9775132536888123	557.2347412109375	269.8713073730469	0.008870512247085571	10	017
440	562.328125	275.18414306640625	0.00040584802627563477	556.6797485351562	269.5433349609375	0.0023953020572662354	557.6079711914062	266.74151611328125	0.9922776222229004	557.1744384765625	269.6383972167969	0.004333615303039551	10	017
441	562.3095703125	275.4366760253906	0.00035876035690307617	554.3792114257812	268.5068664550781	0.0037730634212493896	557.7166137695312	267.2283020019531	0.986880362033844	557.5615844726562	269.564453125	0.002561599016189575	10	017
442	642.7461547851562	455.75103759765625	0.0015632212162017822	556.4521484375	269.8642883300781	0.0009585916996002197	557.7886962890625	267.43670654296875	0.9979450702667236	556.8917846679688	269.6272888183594	0.00320318341255188	10	017
443	644.518310546875	459.79730224609375	0.0006644129753112793	556.8097534179688	270.1222839355469	0.0010027587413787842	558.1271362304688	268.15374755859375	0.9981902241706848	557.084228515625	269.93408203125	0.0027289390563964844	10	017
444	562.2943725585938	275.42181396484375	0.0005117058753967285	554.6450805664062	268.3270568847656	0.009121179580688477	558.029052734375	267.33984375	0.9924979209899902	557.3485717773438	269.96307373046875	0.004904508590698242	10	017
445	644.448974609375	460.1480407714844	0.000667959451675415	554.9038696289062	268.7677001953125	0.002324223518371582	558.2267456054688	267.3506164550781	0.9985107779502869	556.9274291992188	269.6746826171875	0.004146605730056763	10	017
446	642.40771484375	454.5114440917969	0.0004209280014038086	556.5637817382812	269.54400634765625	0.0018374621868133545	557.6994018554688	267.2793273925781	0.9936827421188354	557.0737915039062	269.5364685058594	0.002515941858291626	10	017
447	556.5763549804688	272.34002685546875	0.0003489255905151367	555.0182495117188	268.17645263671875	0.010884255170822144	558.0309448242188	266.7886962890625	0.9806647300720215	557.1742553710938	269.6789245605469	0.0041656494140625	10	017
448	643.3119506835938	458.58306884765625	0.0011417269706726074	556.7826538085938	269.7305603027344	0.0016830265522003174	558.0947265625	266.98638916015625	0.9951491355895996	557.3597412109375	269.47344970703125	0.0032674074172973633	10	017
449	556.8897094726562	272.24493408203125	0.000729292631149292	558.36572265625	269.75054931640625	0.0018586516380310059	558.3920288085938	267.6252136230469	0.9971799850463867	557.3753051757812	269.761474609375	0.003994286060333252	10	017
450	560.4459228515625	273.8200988769531	0.0008879601955413818	556.3919067382812	269.5093994140625	0.0033770501613616943	557.6546630859375	267.1297302246094	0.9902207851409912	556.9160766601562	269.56134033203125	0.006444692611694336	10	017
451	643.1509399414062	460.0126953125	0.0007127523422241211	556.6365966796875	268.4023742675781	0.0014837682247161865	557.516845703125	267.152099609375	0.9965882301330566	556.9166870117188	269.5970764160156	0.004544943571090698	10	017
452	560.4838256835938	273.70281982421875	0.0005067288875579834	557.7979736328125	269.7054443359375	0.003155529499053955	557.94775390625	266.8692321777344	0.9919635057449341	557.146728515625	269.6092224121094	0.003820091485977173	10	017
453	556.3683471679688	272.3929443359375	0.00070151686668396	554.7659301757812	268.2532043457031	0.01101386547088623	557.875244140625	266.9237365722656	0.9861253499984741	556.97216796875	269.6760559082031	0.005743086338043213	10	017
454	556.7271728515625	272.516845703125	0.00027742981910705566	556.3432006835938	268.1902770996094	0.0009530782699584961	557.2511596679688	266.90618896484375	0.9962019920349121	556.6643676757812	269.2276611328125	0.002092897891998291	10	017
455	557.4492797851562	272.49432373046875	0.0004423856735229492	556.785888671875	269.7201232910156	0.0017063021659851074	557.9659423828125	267.2877197265625	0.9958254098892212	557.06201171875	269.6961364746094	0.003797382116317749	10	017
456	562.3624877929688	275.769287109375	0.00044211745262145996	554.85009765625	269.3455810546875	0.005765765905380249	558.4724731445312	267.8522033691406	0.9945701360702515	557.8182983398438	270.3461608886719	0.00480806827545166	10	017
457	644.478759765625	458.6628723144531	0.0020141899585723877	558.64306640625	270.00018310546875	0.006294280290603638	558.17822265625	267.0525207519531	0.9913063049316406	557.2462768554688	270.0661926269531	0.004412144422531128	10	017
458	643.7396850585938	459.8569641113281	0.0010391473770141602	558.2637329101562	269.9018249511719	0.009709954261779785	558.3621215820312	266.7704772949219	0.9906715154647827	557.4613647460938	269.54962158203125	0.009108483791351318	10	017
459	562.2329711914062	275.50738525390625	0.00047475099563598633	556.7574462890625	270.0063781738281	0.0017859935760498047	558.1121215820312	267.57952880859375	0.9918558597564697	557.4164428710938	269.8476257324219	0.004111617803573608	10	017
460	560.5880737304688	273.9892883300781	0.0006203651428222656	556.1040649414062	269.4521179199219	0.0018143057823181152	557.3404541015625	267.4621276855469	0.9966859817504883	556.6517333984375	269.4591369628906	0.003919869661331177	10	017
461	556.8641357421875	272.4556579589844	0.0010929405689239502	556.8553466796875	269.85748291015625	0.0023058950901031494	558.0993041992188	267.6715393066406	0.9980936050415039	557.3518676757812	269.7586669921875	0.004640012979507446	10	017
462	643.236083984375	458.79150390625	0.0006616115570068359	555.753662109375	268.6658020019531	0.011467128992080688	558.818115234375	267.4770812988281	0.9945157766342163	557.4708862304688	270.0054626464844	0.0045750439167022705	10	017
463	560.7190551757812	270.3896179199219	0.0007374286651611328	556.3981323242188	269.7637939453125	0.001523524522781372	557.7864990234375	267.4361877441406	0.997756838798523	556.8818359375	269.5754699707031	0.002636045217514038	10	017
464	562.6094360351562	275.42755126953125	0.0005655288696289062	554.3916015625	268.3620910644531	0.00315740704536438	558.1019287109375	267.00439453125	0.9885274171829224	557.3692016601562	269.70196533203125	0.003673166036605835	10	017
465	556.8345947265625	272.6255798339844	0.0002594292163848877	556.8175048828125	269.8301696777344	0.0021708011627197266	558.2279663085938	267.7120666503906	0.9963816404342651	557.2684936523438	269.7077331542969	0.0033614635467529297	10	017
466	562.1094360351562	275.13372802734375	0.00046437978744506836	558.38623046875	269.9078369140625	0.007752209901809692	558.9154052734375	267.15496826171875	0.9980844259262085	557.7590942382812	269.8350830078125	0.006257504224777222	10	017
467	560.6444091796875	274.09210205078125	0.0006660521030426025	555.1653442382812	268.7629699707031	0.009480327367782593	558.3915405273438	267.5159912109375	0.9955347776412964	557.27099609375	269.5978088378906	0.00665438175201416	10	017
468	562.5586547851562	275.6817932128906	0.0006472170352935791	557.3936767578125	270.6005859375	0.00528109073638916	558.1121826171875	267.2572021484375	0.9690932035446167	556.9788208007812	269.84979248046875	0.00432237982749939	10	017
469	556.6681518554688	272.4043884277344	0.0006947219371795654	227.15394592285156	106.34427642822266	0.012822061777114868	558.044677734375	267.4613952636719	0.9977923631668091	557.3992919921875	269.7034912109375	0.0025576353073120117	10	017
470	557.4152221679688	272.9599914550781	0.00026601552963256836	556.599609375	269.55157470703125	0.005096077919006348	558.4601440429688	267.1796875	0.9811801314353943	557.6134643554688	269.76904296875	0.00457841157913208	10	017
471	642.63818359375	455.89398193359375	0.0016406774520874023	554.705322265625	268.6852722167969	0.008277744054794312	558.0131225585938	266.99383544921875	0.9835848808288574	557.1322631835938	269.4887390136719	0.0030970871448516846	10	017
472	557.1802978515625	272.9875183105469	0.0002936124801635742	556.587890625	269.9023742675781	0.001541227102279663	557.7438354492188	267.36956787109375	0.9916373491287231	557.1229248046875	269.8448181152344	0.004014641046524048	10	017
473	556.6298828125	272.7655029296875	0.0007690191268920898	555.1402587890625	268.6087646484375	0.01526552438735962	558.1757202148438	267.5617980957031	0.9844855666160583	557.3106079101562	269.7261047363281	0.008542180061340332	10	017
474	556.8624877929688	272.24981689453125	0.00048360228538513184	558.3511352539062	270.0559997558594	0.004150360822677612	558.1582641601562	267.3603820800781	0.995609700679779	557.6185913085938	269.82568359375	0.004643678665161133	10	017
475	557.1151733398438	272.341552734375	0.0005879104137420654	558.6972045898438	269.7719421386719	0.006584584712982178	558.8353271484375	267.38555908203125	0.9954426884651184	557.5980224609375	270.23388671875	0.004607439041137695	10	017
476	643.365234375	459.62786865234375	0.0007224082946777344	556.944091796875	268.7196350097656	0.012358158826828003	558.7335205078125	266.607177734375	0.9766064286231995	557.4871826171875	269.7249450683594	0.007241994142532349	10	017
477	556.7762451171875	272.1611328125	0.00047278404235839844	554.578369140625	268.109130859375	0.002663642168045044	558.0675659179688	266.60595703125	0.9829998016357422	557.8369140625	269.3514099121094	0.004986166954040527	10	017
478	557.1129150390625	272.919189453125	0.00037345290184020996	556.6416625976562	270.0027160644531	0.003084421157836914	557.566650390625	267.2270202636719	0.9864398241043091	557.153076171875	269.9066162109375	0.0038850009441375732	10	017
479	556.23193359375	272.38818359375	0.0005775392055511475	556.3884887695312	269.5399475097656	0.002791494131088257	557.5403442382812	267.2082214355469	0.9945176839828491	556.8817138671875	269.5577392578125	0.00508272647857666	10	017
480	562.2694702148438	275.1844482421875	0.0006966888904571533	168.74920654296875	132.15782165527344	0.014766424894332886	558.057373046875	267.2330017089844	0.9935534000396729	557.2351684570312	270.062255859375	0.004395395517349243	10	017
481	560.87060546875	273.893310546875	0.0014280378818511963	165.76622009277344	134.33689880371094	0.9456205368041992	557.2442016601562	267.5802001953125	0.9958263635635376	557.3775634765625	269.5880432128906	0.0041762590408325195	10	017
482	556.9544677734375	272.21240234375	0.0012776851654052734	557.1030883789062	269.6411437988281	0.00212782621383667	558.4818725585938	267.5864562988281	0.9975440502166748	557.4033203125	269.7099914550781	0.004676789045333862	10	017
483	556.2575073242188	273.4555358886719	0.0003604590892791748	159.3538360595703	141.9781494140625	0.004020512104034424	556.9447631835938	267.6346130371094	0.9883058071136475	556.2175903320312	269.8863220214844	0.0042244791984558105	10	017
484	560.6875610351562	273.47705078125	0.001364678144454956	215.53237915039062	117.10736083984375	0.9758138656616211	557.8956909179688	267.1668395996094	0.9882428050041199	556.8231201171875	269.96429443359375	0.005388706922531128	10	017
485	153.1348419189453	141.50828552246094	0.01223096251487732	214.95619201660156	116.28312683105469	0.9999745488166809	558.3206787109375	266.9956359863281	0.9902225732803345	557.4329833984375	269.70916748046875	0.00819706916809082	10	017
486	151.59010314941406	145.98231506347656	0.06261759996414185	215.54974365234375	116.19722747802734	0.7462247610092163	557.848388671875	266.77716064453125	0.9879056215286255	557.396240234375	269.6854553222656	0.005297541618347168	10	017
487	150.83935546875	146.75442504882812	0.9999162554740906	215.90708923339844	115.16170501708984	0.8784626722335815	557.7055053710938	267.35308837890625	0.9865012764930725	557.6210327148438	269.27294921875	0.006326019763946533	10	017
488	151.6801300048828	150.78004455566406	0.9968931674957275	213.20973205566406	114.64981842041016	0.9999679327011108	558.2763061523438	267.6038513183594	0.9875432848930359	557.346435546875	270.3222351074219	0.005934298038482666	10	017
489	148.40101623535156	150.70079040527344	0.9999998807907104	212.6350860595703	113.19462585449219	0.910679817199707	558.1566162109375	267.25372314453125	0.9970386028289795	556.948974609375	269.892333984375	0.0030786991119384766	10	017
490	148.0110321044922	151.52178955078125	1.0	210.89016723632812	114.65943908691406	0.9999480247497559	558.6415405273438	266.8099670410156	0.9793283939361572	557.9658203125	269.36212158203125	0.0044029951095581055	10	017
491	147.52854919433594	151.29795837402344	0.9990894794464111	212.34515380859375	111.74178314208984	0.9936281442642212	557.6544189453125	266.73565673828125	0.9912399649620056	557.3382568359375	269.47784423828125	0.003334224224090576	10	017
492	148.63233947753906	151.0563201904297	0.9999821186065674	150.6659698486328	153.84152221679688	0.278715580701828	557.864013671875	267.6234436035156	0.9984701871871948	557.0289916992188	269.3218994140625	0.0041792988777160645	10	017
493	148.1529083251953	152.1762237548828	1.0	218.18055725097656	108.9027328491211	0.03431430459022522	558.2601928710938	266.9419860839844	0.9951164722442627	557.3001708984375	269.52838134765625	0.0024497807025909424	10	017
494	146.92308044433594	152.00511169433594	1.0	211.21893310546875	115.84725952148438	0.9499562382698059	558.105712890625	267.7513427734375	0.998399019241333	556.9176635742188	269.967041015625	0.005284935235977173	10	017
495	148.46112060546875	152.06796264648438	1.0	211.3773193359375	115.3027572631836	0.9963220357894897	558.2185668945312	267.2700500488281	0.9959561824798584	557.2352294921875	269.47589111328125	0.005156099796295166	10	017
496	146.63037109375	153.55511474609375	0.9999973773956299	212.29776000976562	115.14805603027344	0.9999901056289673	558.2659301757812	267.1661682128906	0.9966022372245789	557.4141235351562	269.6744384765625	0.007879555225372314	10	017
497	146.9610595703125	152.5847930908203	1.0	210.95578002929688	116.63911437988281	0.9999998211860657	557.4139404296875	267.0729064941406	0.9960665702819824	556.8843994140625	269.6184387207031	0.0034551918506622314	10	017
498	147.4887237548828	152.9126434326172	1.0	213.61724853515625	116.00845336914062	1.0	557.7825927734375	266.76446533203125	0.9828124046325684	557.42138671875	269.5362548828125	0.004968136548995972	10	017
499	147.10379028320312	151.75552368164062	1.0	211.2195587158203	116.42100524902344	0.9999998807907104	557.4119262695312	267.2429504394531	0.9924538731575012	557.1686401367188	269.51837158203125	0.0037697255611419678	10	017
500	207.57272338867188	116.39649200439453	1.0	210.47154235839844	116.3853988647461	0.010271072387695312	557.8001098632812	266.89324951171875	0.9955973625183105	557.4829711914062	269.76025390625	0.0045230090618133545	10	017
501	207.98434448242188	118.89060974121094	1.0	554.821044921875	267.99932861328125	0.013582080602645874	558.142822265625	267.1311950683594	0.9930406808853149	557.1722412109375	270.02691650390625	0.006626605987548828	10	017
502	209.35067749023438	120.0822982788086	0.9999997615814209	212.7657928466797	118.63252258300781	0.9504722356796265	557.717529296875	267.3369140625	0.9930804967880249	556.9786987304688	270.13397216796875	0.00673222541809082	10	017
503	210.4177703857422	119.81851959228516	0.9999956488609314	213.02455139160156	118.04795837402344	0.9989020824432373	557.765869140625	267.4909362792969	0.994681179523468	557.066650390625	269.7425842285156	0.006357163190841675	10	017
504	207.2006072998047	121.94873809814453	0.9922387599945068	208.44960021972656	126.42818450927734	0.9998501539230347	557.9082641601562	267.4085693359375	0.9968595504760742	557.000732421875	269.8044128417969	0.004635810852050781	10	017
505	556.52734375	272.4925231933594	0.0009608566761016846	208.14999389648438	132.86349487304688	0.9494096040725708	557.8365478515625	267.4250793457031	0.9904133677482605	557.0380859375	270.0415344238281	0.005621731281280518	10	017
506	556.11279296875	271.928466796875	0.0009326040744781494	199.8675537109375	145.1439208984375	0.1275639533996582	557.353759765625	266.987060546875	0.9985823035240173	556.65283203125	269.18157958984375	0.0037156641483306885	10	017
507	123.9686050415039	119.93660736083984	0.2889125347137451	197.34024047851562	148.91197204589844	1.0	558.697998046875	266.77191162109375	0.9859673380851746	557.80078125	269.9093017578125	0.004280179738998413	10	017
508	118.1458969116211	121.48504638671875	0.9910958409309387	198.3837127685547	149.28343200683594	1.0	557.4537353515625	266.63763427734375	0.9944319725036621	557.2763671875	269.56256103515625	0.002838134765625	10	017
509	116.16429901123047	121.06611633300781	0.9999604225158691	204.99559020996094	148.21096801757812	0.9999998211860657	557.7623291015625	267.8766174316406	0.9979445934295654	557.0308837890625	269.6446838378906	0.0025150179862976074	10	017
510	115.2313461303711	121.61071014404297	0.9999998211860657	204.891845703125	151.81680297851562	1.0	558.1798095703125	266.9931640625	0.9911177158355713	557.4414672851562	269.74072265625	0.002996504306793213	10	017
511	116.88116455078125	122.23141479492188	0.9999291896820068	203.9566650390625	156.38800048828125	1.0	558.1837768554688	267.6123352050781	0.9943020343780518	557.6141357421875	270.0688781738281	0.0038617849349975586	10	017
512	118.02992248535156	122.50269317626953	1.0	201.29554748535156	157.4899444580078	1.0	557.3184204101562	266.7791442871094	0.9947770833969116	557.0545654296875	269.67333984375	0.005755126476287842	10	017
513	117.45545959472656	123.51739501953125	0.9999997019767761	200.98377990722656	156.89756774902344	1.0	557.9189453125	267.078369140625	0.9869866371154785	557.3375854492188	269.57745361328125	0.01314699649810791	10	017
514	116.85357666015625	126.65299224853516	0.9999802112579346	201.6671600341797	158.3193817138672	1.0	557.9653930664062	267.5801086425781	0.9973644614219666	557.0504150390625	269.7122802734375	0.0019258558750152588	10	017
515	116.18165588378906	126.21327209472656	0.9998176097869873	195.83364868164062	162.32398986816406	1.0	557.7830200195312	267.3570251464844	0.9943891763687134	557.0255737304688	269.6156921386719	0.00534406304359436	10	017
516	118.1960678100586	123.37403106689453	0.9999854564666748	192.99774169921875	162.99131774902344	1.0	557.6273803710938	267.22314453125	0.9976096153259277	556.7639770507812	269.5358581542969	0.0045337975025177	10	017
517	117.34010314941406	124.62198638916016	0.9999922513961792	193.2362823486328	165.5803985595703	1.0	557.0474853515625	266.5908203125	0.9878909587860107	556.7864990234375	269.0794982910156	0.003952533006668091	10	017
518	116.38518524169922	125.97818756103516	0.9999911785125732	190.8566131591797	165.78125	0.9999926090240479	558.0889892578125	267.6808166503906	0.9986985921859741	557.3555908203125	269.60858154296875	0.0017141997814178467	10	017
519	115.445068359375	125.0843276977539	0.9999999403953552	182.52584838867188	164.54293823242188	0.9979329109191895	558.3037719726562	267.2688903808594	0.9956488609313965	557.0576782226562	269.81396484375	0.0036086738109588623	10	017
520	115.71485137939453	126.66901397705078	1.0	187.4687957763672	164.62403869628906	1.0	557.8604125976562	267.1452941894531	0.9974920153617859	557.1786499023438	269.4435729980469	0.005804002285003662	10	017
521	117.07910919189453	126.08811950683594	0.9999992847442627	182.58245849609375	165.48301696777344	0.9999871850013733	556.7645874023438	267.242431640625	0.9881486296653748	556.6681518554688	269.7173156738281	0.002581775188446045	10	017
522	116.59932708740234	126.65294647216797	0.9999663233757019	183.853759765625	166.929931640625	1.0	557.4486083984375	267.3164367675781	0.9890450239181519	556.647216796875	269.89447021484375	0.006924659013748169	10	017
523	117.21680450439453	125.9166488647461	0.9999998807907104	186.1087646484375	166.43917846679688	1.0	556.5695190429688	266.9658203125	0.9955717325210571	557.5980834960938	269.5791931152344	0.004156529903411865	10	017
524	115.36797332763672	127.33076477050781	0.999535322189331	183.78126525878906	167.53570556640625	1.0	558.237548828125	267.7040710449219	0.996991753578186	557.3541259765625	270.0893249511719	0.006261706352233887	10	017
525	116.03668975830078	126.88935089111328	0.9999996423721313	180.98846435546875	169.076904296875	1.0	557.9609375	267.3535461425781	0.9679281711578369	557.380126953125	269.6785888671875	0.0025943517684936523	10	017
526	116.31254577636719	125.9214859008789	0.9999998807907104	178.1407928466797	168.9355926513672	1.0	557.9456176757812	267.57208251953125	0.9856859445571899	557.1361083984375	270.04876708984375	0.004998296499252319	10	017
527	115.38499450683594	126.58888244628906	0.9999994039535522	177.69110107421875	171.1589813232422	1.0	558.3729858398438	266.8460693359375	0.9961787462234497	557.1239013671875	269.301025390625	0.005298525094985962	10	017
528	115.40440368652344	127.39178466796875	0.9999974370002747	176.69790649414062	171.40431213378906	1.0	558.0773315429688	267.41339111328125	0.9978111982345581	556.8489990234375	269.4730224609375	0.0036541223526000977	10	017
529	115.72505950927734	127.73136901855469	0.999763011932373	173.70449829101562	170.78208923339844	0.9999998807907104	558.0919799804688	267.4339294433594	0.9974426031112671	557.2932739257812	269.9317626953125	0.0039167702198028564	10	017
530	114.30452728271484	125.78030395507812	0.9999997615814209	175.15110778808594	171.33236694335938	1.0	557.1254272460938	267.3864440917969	0.9964537620544434	556.48779296875	269.6559143066406	0.004013121128082275	10	017
531	116.64958190917969	129.7963104248047	0.9998817443847656	173.18141174316406	171.24166870117188	0.9999999403953552	557.4756469726562	268.0182800292969	0.9979752898216248	556.6510620117188	269.9452819824219	0.004417359828948975	10	017
532	556.6702880859375	272.3182373046875	0.0005903840065002441	168.7021484375	179.30227661132812	0.9999906420707703	558.1151733398438	267.44268798828125	0.9823532104492188	557.3108520507812	269.8063659667969	0.0018187463283538818	10	017
533	556.6210327148438	271.8802795410156	0.000880807638168335	169.37820434570312	181.07147216796875	0.9999995827674866	557.9906616210938	267.2753601074219	0.992006242275238	556.90234375	269.4769287109375	0.002969980239868164	10	017
534	556.2572631835938	271.90167236328125	0.0009746849536895752	165.59161376953125	168.32119750976562	0.006000012159347534	557.73876953125	266.8298645019531	0.9950107336044312	556.787353515625	269.466796875	0.003900676965713501	10	017
535	556.9119873046875	273.0505065917969	0.0006434619426727295	162.30929565429688	161.73385620117188	0.9998366236686707	558.23681640625	268.0492248535156	0.9930133819580078	557.2369995117188	270.2763671875	0.006428539752960205	10	017
536	556.2125854492188	272.8974609375	0.001652747392654419	157.92147827148438	156.50357055664062	0.995456337928772	557.312255859375	268.3500061035156	0.9991381764411926	556.307373046875	269.9847412109375	0.006805330514907837	10	017
537	644.372802734375	459.9425048828125	0.0007246732711791992	558.2015991210938	270.0052490234375	0.013725191354751587	558.070556640625	267.8066101074219	0.9936673641204834	557.3272705078125	270.3345031738281	0.007018685340881348	10	017
538	556.4611206054688	272.27093505859375	0.0005397498607635498	556.7918090820312	269.52813720703125	0.0034362375736236572	557.99560546875	266.97149658203125	0.9838827848434448	557.3821411132812	269.61273193359375	0.006322354078292847	10	017
539	562.2389526367188	275.38519287109375	0.0006208121776580811	556.4584350585938	270.2681579589844	0.0016968846321105957	557.8099365234375	268.3657531738281	0.9983465671539307	556.7559814453125	270.3559265136719	0.008304178714752197	10	017
540	556.690185546875	272.4632263183594	0.0006564855575561523	558.1184692382812	269.8038024902344	0.00335732102394104	558.175048828125	267.71197509765625	0.9983859062194824	557.0855102539062	269.87530517578125	0.004844993352890015	10	017
541	556.4271850585938	272.6026611328125	0.0003630518913269043	556.3468627929688	270.4133605957031	0.0014106333255767822	557.4212036132812	267.7369689941406	0.9983288049697876	556.6587524414062	270.44049072265625	0.0034987032413482666	10	017
542	65.52924346923828	166.4047088623047	0.1005014181137085	556.4979248046875	268.7974853515625	0.009404033422470093	558.1356811523438	266.6589050292969	0.9869844913482666	557.2396850585938	269.80706787109375	0.0072852373123168945	10	017
543	65.03205108642578	166.0140838623047	0.05079576373100281	556.6599731445312	269.9175109863281	0.0031883418560028076	556.1741943359375	266.8162536621094	0.9874765872955322	557.0534057617188	269.82666015625	0.003108680248260498	10	017
544	59.67200469970703	167.13963317871094	0.004712432622909546	556.6719360351562	269.97760009765625	0.0013549625873565674	557.9874267578125	267.76275634765625	0.998887300491333	557.0756225585938	269.72625732421875	0.003982216119766235	10	017
545	556.2600708007812	271.472900390625	0.00048416852951049805	125.75676727294922	146.4561767578125	0.07542687654495239	557.7012939453125	266.5162353515625	0.9825713038444519	557.1069946289062	269.2759704589844	0.0035905539989471436	10	017
546	562.541015625	276.0094299316406	0.000477522611618042	121.68265533447266	149.23184204101562	0.9999079704284668	558.0418090820312	268.1156921386719	0.9871248602867126	557.2384033203125	270.6495361328125	0.008146911859512329	10	017
547	556.5474243164062	271.89556884765625	0.0011539757251739502	120.09823608398438	149.6377410888672	0.9995828866958618	557.927001953125	266.9473571777344	0.9891759157180786	556.8555908203125	269.62506103515625	0.0038928091526031494	10	017
548	556.1964721679688	272.1676940917969	0.0004692673683166504	122.12773895263672	151.4215087890625	0.9999290108680725	557.4022827148438	267.17742919921875	0.9928833842277527	556.9765625	269.8391418457031	0.004936397075653076	10	017
549	562.3262329101562	275.5963134765625	0.0005916357040405273	126.20851135253906	152.01925659179688	0.9406007528305054	558.0799560546875	267.375	0.994888961315155	557.0624389648438	270.0338134765625	0.004473060369491577	10	017
550	556.4418334960938	273.1130676269531	0.0003368258476257324	124.65386962890625	150.0974578857422	0.9999402761459351	557.6461791992188	267.12713623046875	0.9962940216064453	556.70849609375	269.3896179199219	0.005296677350997925	10	017
551	562.1767578125	276.0146484375	0.00022411346435546875	125.46427917480469	151.53952026367188	0.9999951124191284	558.2927856445312	267.4918518066406	0.9938212633132935	557.3394775390625	269.9132995605469	0.0026700496673583984	10	017
