# Supplementary material for: An automated feeding system for the African killifish reveals the impact of diet on lifespan and allows scalable assessment of associative learning
Source: eLife. 2022 Nov 10;11:e69008. doi: 10.7554/eLife.69008 (PMC9788828; doi:10.7554/eLife.69008)
Supplement: Figure 6—source data 2. [file elife-69008-fig6-data2.zip › Training Trajectories/t8_REC024DLC_resnet50_TrainAllTheThingsJun28shuffle1_1030000.csv]

bodyparts_coords	fishhead_x	fishhead_y	fishhead_likelihood	fishtail_x	fishtail_y	fishtail_likelihood	redlight_x	redlight_y	redlight_likelihood	fooddrop_x	fooddrop_y	fooddrop_likelihood	fishnum	recordingnum
0	216.6082305908203	96.62127685546875	1.0	195.93356323242188	145.20956420898438	1.0	534.9900512695312	222.87008666992188	0.015405058860778809	196.08457946777344	148.33529663085938	7.414817810058594e-5	8	024
1	216.53778076171875	98.01758575439453	1.0	197.47549438476562	145.49740600585938	1.0	534.4724731445312	222.85888671875	0.33972132205963135	197.5930633544922	148.6111602783203	3.927946090698242e-5	8	024
2	216.9220733642578	96.50883483886719	1.0	195.87625122070312	147.82388305664062	1.0	534.4238891601562	222.86907958984375	0.015318155288696289	196.4820098876953	155.46322631835938	4.118680953979492e-5	8	024
3	216.11654663085938	96.58448028564453	0.9999999403953552	196.3331756591797	146.201904296875	0.9999995827674866	534.4047241210938	222.48666381835938	0.9115346074104309	215.4504852294922	100.75128936767578	2.378225326538086e-5	8	024
4	216.15853881835938	97.00963592529297	1.0	196.82931518554688	146.93243408203125	1.0	533.6014404296875	222.1405029296875	0.9840835928916931	197.64093017578125	156.41131591796875	1.677870750427246e-5	8	024
5	216.89730834960938	96.94496154785156	1.0	196.97178649902344	147.0641326904297	0.9999998807907104	534.24072265625	222.70169067382812	0.04884415864944458	223.0081024169922	96.8726577758789	1.558661460876465e-5	8	024
6	217.1527862548828	98.0596694946289	1.0	195.8560333251953	147.56887817382812	1.0	533.9808959960938	221.81765747070312	0.9952062368392944	197.12413024902344	155.57252502441406	3.0100345611572266e-5	8	024
7	217.4537811279297	97.86799621582031	1.0	195.12049865722656	148.0956268310547	1.0	534.3667602539062	222.8610382080078	0.23600569367408752	197.05308532714844	156.27474975585938	5.525350570678711e-5	8	024
8	217.5216522216797	98.49537658691406	1.0	194.2283477783203	148.23939514160156	0.9999997615814209	534.6654052734375	222.11854553222656	0.8558109998703003	196.77264404296875	157.0577850341797	3.165006637573242e-5	8	024
9	217.24952697753906	98.20732116699219	1.0	194.33154296875	147.267333984375	1.0	533.7782592773438	222.8505859375	0.24224218726158142	197.14036560058594	156.30226135253906	3.0428171157836914e-5	8	024
10	217.1420440673828	99.91062927246094	1.0	194.44476318359375	147.80136108398438	0.9999998807907104	534.8349609375	222.43247985839844	0.9553097486495972	196.9123992919922	156.9016876220703	5.072355270385742e-5	8	024
11	216.25885009765625	99.52967834472656	1.0	193.31109619140625	146.93637084960938	0.9999997615814209	534.9342651367188	222.67996215820312	0.09887191653251648	196.68199157714844	156.78662109375	2.9295682907104492e-5	8	024
12	217.18923950195312	100.90200805664062	1.0	195.22689819335938	144.15374755859375	0.0051310062408447266	534.2501220703125	222.39974975585938	0.16380000114440918	223.2357177734375	100.97431945800781	7.212162017822266e-6	8	024
13	216.46177673339844	100.06632232666016	1.0	194.02528381347656	145.33657836914062	0.9999992847442627	534.6605224609375	222.55191040039062	0.6100703477859497	195.59616088867188	147.5762481689453	1.1563301086425781e-5	8	024
14	216.62603759765625	100.69453430175781	1.0	192.94163513183594	145.12374877929688	0.999582052230835	533.8648681640625	222.31655883789062	0.1051468551158905	222.62059020996094	97.35704040527344	4.380941390991211e-6	8	024
15	215.92718505859375	101.9464340209961	1.0	195.10128784179688	144.74940490722656	0.1193547248840332	534.7215576171875	222.2386016845703	0.9575401544570923	212.92636108398438	111.55670928955078	1.4394521713256836e-5	8	024
16	216.3701171875	101.97644805908203	1.0	186.5663299560547	145.9633331298828	1.0	534.6905517578125	222.1612091064453	0.14073976874351501	190.73968505859375	147.62088012695312	2.7179718017578125e-5	8	024
17	216.1310577392578	100.98080444335938	1.0	190.91925048828125	147.20054626464844	1.0	534.2615966796875	221.7254638671875	0.10916855931282043	192.5312042236328	148.4668731689453	2.372264862060547e-5	8	024
18	216.05825805664062	101.80787658691406	1.0	190.79318237304688	148.70462036132812	1.0	533.94970703125	222.7039337158203	0.7424730658531189	194.65945434570312	156.34701538085938	8.317828178405762e-5	8	024
19	215.98690795898438	101.98889923095703	1.0	189.92819213867188	148.4835968017578	1.0	534.1229248046875	222.57907104492188	0.5205112099647522	194.6967315673828	156.45956420898438	6.285309791564941e-5	8	024
20	215.96873474121094	101.09326934814453	1.0	190.5896453857422	148.62889099121094	1.0	533.885009765625	222.10064697265625	0.8746970891952515	194.1362762451172	155.90821838378906	5.46872615814209e-5	8	024
21	216.52630615234375	101.54773712158203	1.0	189.8811492919922	148.03395080566406	0.9999998211860657	533.6416625976562	222.13479614257812	0.2932092547416687	195.22250366210938	157.421875	1.806020736694336e-5	8	024
22	215.8134002685547	102.05860137939453	1.0	190.5004425048828	148.26206970214844	0.9999998211860657	533.1929321289062	221.9787139892578	0.8257635831832886	195.98548889160156	157.70541381835938	1.2427568435668945e-5	8	024
23	215.97335815429688	102.26718139648438	1.0	186.10986328125	148.95899963378906	1.0	534.0128784179688	221.87234497070312	0.8306498527526855	191.10885620117188	151.16943359375	3.707408905029297e-5	8	024
24	215.850341796875	102.15921020507812	1.0	187.78814697265625	150.62796020507812	1.0	533.95458984375	222.18226623535156	0.9558391571044922	191.7265167236328	152.6395263671875	6.502866744995117e-5	8	024
25	216.17405700683594	102.92884826660156	1.0	188.39797973632812	151.2717742919922	1.0	533.8606567382812	222.38726806640625	0.7420284152030945	194.02574157714844	158.21177673339844	9.1552734375e-5	8	024
26	215.86334228515625	102.35997009277344	1.0	187.23394775390625	149.87342834472656	1.0	506.8451843261719	199.6212158203125	1.0	504.89739990234375	199.00393676757812	0.0014401674270629883	8	024
27	215.1240692138672	102.13691711425781	1.0	189.85694885253906	150.5712432861328	1.0	507.1575927734375	199.12759399414062	1.0	503.8214416503906	199.53192138671875	0.0011896491050720215	8	024
28	214.80381774902344	102.44269561767578	1.0	191.8461456298828	151.29458618164062	1.0	507.5577087402344	199.6227264404297	1.0	503.78759765625	199.8173828125	0.0009811818599700928	8	024
29	214.70372009277344	101.84076690673828	1.0	190.88233947753906	151.2738037109375	1.0	507.2513427734375	199.83840942382812	1.0	503.6728210449219	199.9867401123047	0.002130866050720215	8	024
30	215.11546325683594	102.50663757324219	1.0	188.09169006347656	150.09335327148438	1.0	507.2718811035156	199.28001403808594	1.0	503.7417907714844	199.663330078125	0.0011457502841949463	8	024
31	215.2379913330078	102.59777069091797	1.0	188.0540771484375	152.07937622070312	1.0	506.70843505859375	198.93515014648438	1.0	503.99169921875	199.3305206298828	0.0011684894561767578	8	024
32	215.5759735107422	103.07124328613281	1.0	188.4228515625	152.3269500732422	1.0	507.2415771484375	199.3236846923828	1.0	503.6525573730469	199.4698028564453	0.001935333013534546	8	024
33	215.28257751464844	104.55451965332031	1.0	188.06869506835938	153.1498260498047	1.0	506.8945617675781	199.4798126220703	0.9999998807907104	503.7047119140625	200.064697265625	0.0010507404804229736	8	024
34	215.2102508544922	102.79331970214844	1.0	190.1213836669922	153.33572387695312	1.0	507.6982727050781	199.52769470214844	1.0	503.98779296875	200.14266967773438	0.0009606480598449707	8	024
35	214.88095092773438	103.10433197021484	1.0	190.54495239257812	153.98483276367188	0.9999999403953552	507.06317138671875	199.39808654785156	0.9999999403953552	503.93841552734375	199.52932739257812	0.0013328194618225098	8	024
36	215.033447265625	103.51347351074219	1.0	190.0764923095703	153.63287353515625	1.0	507.60662841796875	199.70684814453125	1.0	503.6763000488281	200.38623046875	0.0013458430767059326	8	024
37	215.19378662109375	103.5172348022461	1.0	189.46054077148438	154.28628540039062	0.9999998807907104	506.86962890625	199.25311279296875	1.0	503.8941955566406	199.65377807617188	0.0011355876922607422	8	024
38	214.7050018310547	102.76580810546875	1.0	189.76974487304688	156.8297882080078	0.9999999403953552	507.2102966308594	199.41302490234375	1.0	503.8038024902344	200.0103302001953	0.0009085237979888916	8	024
39	215.23472595214844	103.6872787475586	1.0	188.33123779296875	156.9423828125	0.9999997615814209	506.8737487792969	199.29713439941406	1.0	503.7606201171875	199.92987060546875	0.0014508962631225586	8	024
40	214.61070251464844	103.49542999267578	1.0	189.50186157226562	155.8512420654297	0.9999999403953552	506.7709045410156	199.30050659179688	1.0	503.7424621582031	199.48248291015625	0.0020141899585723877	8	024
41	214.22409057617188	103.04679107666016	1.0	189.99745178222656	156.18121337890625	0.9999998807907104	506.9010925292969	199.55174255371094	1.0	503.7765197753906	199.98638916015625	0.001805722713470459	8	024
42	214.1164093017578	104.19859313964844	1.0	190.76760864257812	156.4403076171875	0.9999999403953552	507.746337890625	198.85006713867188	1.0	504.09698486328125	199.45953369140625	0.0012058615684509277	8	024
43	214.46026611328125	103.677734375	1.0	189.41880798339844	156.9807586669922	0.9999998807907104	506.5456848144531	198.7145538330078	1.0	503.69146728515625	199.59213256835938	0.0008778870105743408	8	024
44	214.01162719726562	105.21847534179688	1.0	190.95860290527344	157.59426879882812	1.0	507.2406921386719	198.97457885742188	1.0	503.8379821777344	199.1108856201172	0.0009409487247467041	8	024
45	214.11245727539062	104.54414367675781	1.0	190.9403076171875	158.07748413085938	1.0	507.1331481933594	199.78543090820312	0.9999998807907104	503.7117614746094	199.7477569580078	0.006982564926147461	8	024
46	212.96926879882812	103.78913116455078	1.0	189.29319763183594	156.56961059570312	1.0	507.503173828125	199.86599731445312	0.9999999403953552	503.70367431640625	199.90521240234375	0.0024569332599639893	8	024
47	213.2831268310547	103.90975189208984	1.0	188.9573211669922	156.02381896972656	0.9999998807907104	506.73028564453125	199.0579071044922	1.0	503.8523864746094	199.4962158203125	0.0010149478912353516	8	024
48	213.09092712402344	103.72693634033203	1.0	189.11892700195312	155.5014190673828	0.9999998807907104	507.22125244140625	199.484375	1.0	503.957763671875	199.59417724609375	0.001172393560409546	8	024
49	213.07516479492188	104.3875732421875	1.0	187.30825805664062	156.20672607421875	1.0	507.7431640625	200.06686401367188	1.0	503.49169921875	200.341552734375	0.0011181533336639404	8	024
50	213.70260620117188	105.09501647949219	1.0	186.34814453125	156.0386505126953	1.0	506.8392333984375	199.0238494873047	1.0	503.57958984375	199.9499969482422	0.0012309849262237549	8	024
51	213.68783569335938	105.1092300415039	1.0	185.74227905273438	156.16323852539062	1.0	507.12408447265625	199.6343994140625	1.0	503.7221374511719	199.937744140625	0.001406162977218628	8	024
52	213.80697631835938	105.48554229736328	1.0	186.09030151367188	156.4355010986328	0.9999999403953552	507.299560546875	199.8498992919922	1.0	503.63677978515625	199.90599060058594	0.003571420907974243	8	024
53	213.5608673095703	105.14256286621094	1.0	185.6083221435547	155.78054809570312	1.0	507.1953430175781	199.5655975341797	1.0	503.53436279296875	200.00982666015625	0.0013152360916137695	8	024
54	212.79208374023438	104.74544525146484	1.0	188.30091857910156	156.6907958984375	1.0	507.45306396484375	199.11456298828125	1.0	503.9240417480469	199.30108642578125	0.0010647177696228027	8	024
55	212.75997924804688	105.27832794189453	1.0	186.9008331298828	156.2266845703125	0.9999998807907104	507.2314758300781	199.29800415039062	1.0	503.633544921875	199.55384826660156	0.0016696155071258545	8	024
56	213.13870239257812	104.77101135253906	1.0	186.15562438964844	153.0888214111328	0.9999999403953552	507.3783264160156	199.7868194580078	1.0	503.8594970703125	200.5150604248047	0.0006704926490783691	8	024
57	212.68922424316406	104.66146087646484	1.0	187.23397827148438	153.84291076660156	0.9999999403953552	507.4173583984375	198.92364501953125	1.0	503.83465576171875	199.60699462890625	0.0012035667896270752	8	024
58	213.0441436767578	105.69470977783203	1.0	185.23040771484375	153.5729217529297	1.0	507.18780517578125	199.04043579101562	1.0	503.9423522949219	199.42364501953125	0.0006810426712036133	8	024
59	212.88302612304688	104.62252807617188	1.0	185.54489135742188	154.1627655029297	1.0	506.8298645019531	199.22695922851562	1.0	504.0246887207031	199.43408203125	0.0013343393802642822	8	024
60	212.51983642578125	105.62528228759766	1.0	186.6000518798828	154.9635009765625	1.0	507.2691345214844	199.58558654785156	0.9999999403953552	503.6029052734375	199.86972045898438	0.0017836689949035645	8	024
61	212.3323516845703	106.93585968017578	1.0	184.467529296875	156.1004180908203	1.0	507.452392578125	198.78131103515625	1.0	503.9040222167969	199.3994598388672	0.0016603469848632812	8	024
62	212.02716064453125	108.25860595703125	1.0	183.42845153808594	158.89498901367188	1.0	506.8628845214844	199.48080444335938	1.0	503.8297424316406	199.93077087402344	0.0008510351181030273	8	024
63	212.01808166503906	109.15342712402344	1.0	181.56256103515625	160.4425811767578	1.0	507.0763244628906	198.64059448242188	1.0	504.0723571777344	199.18557739257812	0.0009220540523529053	8	024
64	211.94479370117188	109.2776107788086	1.0	182.22488403320312	159.2769317626953	1.0	507.1156311035156	199.48309326171875	1.0	503.74749755859375	199.9682159423828	0.0016330182552337646	8	024
65	211.3385467529297	110.06640625	1.0	184.05801391601562	156.9766387939453	1.0	506.9736022949219	198.7560272216797	1.0	503.93121337890625	199.3150634765625	0.0012955963611602783	8	024
66	210.4561309814453	110.38903045654297	1.0	185.71519470214844	155.2119140625	1.0	507.16534423828125	199.20652770996094	1.0	503.7265319824219	199.52598571777344	0.0011498332023620605	8	024
67	211.63345336914062	110.14593505859375	1.0	184.38961791992188	151.5857391357422	1.0	507.81976318359375	199.36734008789062	1.0	503.8963623046875	199.9320068359375	0.001123666763305664	8	024
68	211.32669067382812	110.79408264160156	1.0	183.7532958984375	149.7710723876953	1.0	507.3963317871094	199.3260040283203	1.0	503.7228088378906	199.8543243408203	0.0011878013610839844	8	024
69	211.3173370361328	111.4386215209961	0.9999997615814209	187.71591186523438	146.1874237060547	1.0	507.35589599609375	199.9307098388672	1.0	503.6691589355469	199.92398071289062	0.0012802481651306152	8	024
70	211.5135040283203	113.6029281616211	0.9999999403953552	190.16763305664062	142.65679931640625	0.031137287616729736	507.2435302734375	199.4601287841797	1.0	503.92706298828125	200.04495239257812	0.0010928213596343994	8	024
71	210.939453125	113.89786529541016	0.9999831914901733	190.78123474121094	140.9225616455078	0.6041533946990967	506.7391357421875	199.83697509765625	1.0	503.4959411621094	200.47906494140625	0.0012554824352264404	8	024
72	211.5986328125	112.92768096923828	1.0	190.63006591796875	138.90574645996094	0.01574745774269104	507.3194580078125	199.601806640625	1.0	503.82769775390625	199.92886352539062	0.0015178024768829346	8	024
73	211.20053100585938	113.58184051513672	0.9999998807907104	504.78509521484375	205.49266052246094	0.000174790620803833	507.9657897949219	199.62217712402344	1.0	503.90753173828125	200.24949645996094	0.0010107457637786865	8	024
74	211.01942443847656	113.48197937011719	1.0	211.51832580566406	117.15825653076172	0.0004222989082336426	506.8048400878906	199.21287536621094	1.0	503.5028991699219	199.7211456298828	0.0013056695461273193	8	024
75	211.45074462890625	113.75761413574219	1.0	212.39266967773438	117.22919464111328	0.0004970431327819824	506.9643859863281	198.57565307617188	1.0	504.0780944824219	199.45289611816406	0.0009015500545501709	8	024
76	211.68954467773438	115.902099609375	0.9999807476997375	504.583740234375	202.25845336914062	0.00023248791694641113	507.5180358886719	199.8601837158203	1.0	503.86602783203125	199.9921417236328	0.0011578202247619629	8	024
77	211.18743896484375	116.5907211303711	0.9998152256011963	504.35321044921875	201.68394470214844	0.0001907944679260254	507.130126953125	199.25086975097656	1.0	503.7094421386719	199.823486328125	0.0009430050849914551	8	024
78	211.94094848632812	115.04229736328125	0.9999996423721313	504.4617919921875	201.5484619140625	0.0002969205379486084	507.2280578613281	199.46177673339844	1.0	503.718017578125	199.671630859375	0.001052558422088623	8	024
79	211.1163787841797	115.19496154785156	0.9999967813491821	504.2579345703125	201.14430236816406	0.00017049908638000488	506.50177001953125	199.0597686767578	1.0	503.711181640625	199.47967529296875	0.0006468892097473145	8	024
80	211.46380615234375	114.34149932861328	0.9999963045120239	183.9668426513672	133.85430908203125	0.9999973773956299	507.21630859375	199.2642364501953	1.0	503.8445129394531	199.41061401367188	0.0011389851570129395	8	024
81	211.01939392089844	114.516357421875	0.9999226927757263	185.81478881835938	131.10025024414062	0.0004986226558685303	507.2477722167969	199.4593505859375	1.0	503.7944030761719	199.97113037109375	0.001010209321975708	8	024
82	211.16058349609375	115.29644012451172	0.9999867081642151	504.4180908203125	201.54791259765625	0.0001678466796875	507.1539306640625	199.16244506835938	1.0	503.85980224609375	199.779541015625	0.0007706582546234131	8	024
83	212.403076171875	115.21548461914062	1.0	182.23696899414062	131.30691528320312	0.048123329877853394	507.69732666015625	199.81138610839844	1.0	503.9272155761719	200.3357696533203	0.0012883543968200684	8	024
84	212.66165161132812	117.28323364257812	0.9974762797355652	504.556640625	201.3124542236328	0.0001615583896636963	506.9754943847656	199.18048095703125	1.0	504.0179443359375	199.56991577148438	0.000614553689956665	8	024
85	511.9285583496094	204.4904327392578	7.104873657226562e-5	504.5636291503906	201.81942749023438	0.00022456049919128418	507.0771484375	199.343994140625	1.0	503.7929992675781	199.87977600097656	0.0016951262950897217	8	024
86	204.7261962890625	117.42247772216797	0.0002821683883666992	185.906005859375	137.8823699951172	0.3646044433116913	507.2715148925781	199.84844970703125	1.0	505.2869873046875	199.2589569091797	0.0007133781909942627	8	024
87	512.1122436523438	204.96810913085938	0.00011155009269714355	184.76321411132812	135.31167602539062	0.9756814241409302	507.3996276855469	200.0467529296875	1.0	503.9795227050781	200.13522338867188	0.0022807419300079346	8	024
88	511.6154479980469	204.66285705566406	0.00011929869651794434	504.0928955078125	201.79705810546875	0.000294417142868042	506.8631591796875	199.4702911376953	1.0	503.57659912109375	199.6571807861328	0.0015923678874969482	8	024
89	511.7311096191406	204.73440551757812	7.149577140808105e-5	504.262451171875	201.72821044921875	0.00022208690643310547	507.0021667480469	199.3872833251953	1.0	503.4085998535156	199.739501953125	0.001468658447265625	8	024
90	204.46128845214844	130.56814575195312	0.0021986663341522217	504.6783447265625	201.33441162109375	0.0003591477870941162	507.115966796875	199.03897094726562	1.0	503.9624938964844	199.21815490722656	0.002445220947265625	8	024
91	205.20352172851562	136.15060424804688	0.10601460933685303	504.5769348144531	202.1226348876953	0.00030604004859924316	507.0745544433594	199.49264526367188	1.0	503.7209167480469	199.85662841796875	0.0011350512504577637	8	024
92	206.38461303710938	137.03482055664062	0.99980229139328	210.5023193359375	135.4400177001953	0.00022420287132263184	507.54876708984375	200.26158142089844	1.0	503.5957336425781	200.47525024414062	0.0012471675872802734	8	024
93	203.46800231933594	140.06802368164062	0.9983024001121521	504.55322265625	201.94464111328125	0.0002638101577758789	507.3594665527344	199.32298278808594	1.0	503.98931884765625	199.90785217285156	0.002032637596130371	8	024
94	203.88121032714844	138.66001892089844	0.9999780654907227	504.76800537109375	201.9121856689453	0.00015458464622497559	507.482177734375	199.40260314941406	1.0	505.5621643066406	199.0597686767578	0.0013243556022644043	8	024
95	203.07720947265625	141.1993865966797	0.9999287128448486	504.45452880859375	201.66543579101562	0.00044909119606018066	507.0588684082031	199.32456970214844	0.9999999403953552	503.7615051269531	199.30856323242188	0.002816319465637207	8	024
96	203.1082000732422	135.514404296875	0.9711534976959229	504.8516540527344	201.61756896972656	0.0002740025520324707	508.12530517578125	199.1787109375	1.0	504.2419738769531	199.34886169433594	0.0015535354614257812	8	024
97	204.94769287109375	139.9844512939453	0.999943196773529	504.850830078125	202.3663787841797	0.00024318695068359375	507.1988220214844	199.8778076171875	1.0	504.01068115234375	199.97982788085938	0.004913061857223511	8	024
98	203.2242889404297	142.84461975097656	0.9999698996543884	504.6224060058594	201.53147888183594	0.00022917985916137695	506.6399230957031	199.15614318847656	1.0	504.05133056640625	199.7398681640625	0.001061081886291504	8	024
99	203.69580078125	141.91688537597656	0.999997079372406	504.60211181640625	201.7446746826172	0.0002333223819732666	507.1961669921875	199.28521728515625	1.0	503.95245361328125	199.5724334716797	0.0012974441051483154	8	024
100	203.31118774414062	141.76954650878906	0.999896764755249	504.5829772949219	201.93997192382812	0.00024881958961486816	506.91485595703125	199.52227783203125	1.0	503.8134765625	199.9871826171875	0.0010822117328643799	8	024
101	202.62191772460938	143.09909057617188	0.9999933242797852	504.66156005859375	202.43637084960938	0.00018170475959777832	507.55902099609375	200.01922607421875	1.0	503.63818359375	200.18875122070312	0.0015182197093963623	8	024
102	202.00242614746094	144.56451416015625	0.9996688365936279	504.3521423339844	201.97055053710938	0.00022971630096435547	506.8297424316406	199.37088012695312	1.0	503.5678405761719	199.97079467773438	0.0007011890411376953	8	024
103	198.09495544433594	144.25296020507812	0.5642014145851135	504.597900390625	201.3336639404297	0.00025790929794311523	506.90771484375	198.8069305419922	1.0	503.9150085449219	199.1409454345703	0.0013893842697143555	8	024
104	198.83303833007812	142.9501190185547	0.0007703602313995361	198.9915771484375	144.81295776367188	0.0005171597003936768	507.7236633300781	199.92343139648438	1.0	503.7895812988281	200.38539123535156	0.0007948875427246094	8	024
105	197.86004638671875	147.0878448486328	0.01301485300064087	199.65403747558594	110.91580200195312	0.19027984142303467	507.45257568359375	199.3737335205078	1.0	503.9140625	199.95321655273438	0.0007306337356567383	8	024
106	199.5542755126953	146.12901306152344	0.9972598552703857	198.69700622558594	108.78134155273438	1.0	507.211669921875	199.58367919921875	0.9999999403953552	503.49176025390625	199.8216552734375	0.0027234256267547607	8	024
107	201.2351837158203	143.44924926757812	0.9564032554626465	195.19378662109375	103.73529815673828	0.9710405468940735	507.2286071777344	199.4647979736328	1.0	503.72528076171875	199.79476928710938	0.0017272233963012695	8	024
108	201.63522338867188	143.6908416748047	0.9993972778320312	194.0692901611328	102.31685638427734	0.8457678556442261	506.91424560546875	199.39178466796875	1.0	503.71533203125	199.89474487304688	0.0014293491840362549	8	024
109	196.92758178710938	148.51113891601562	0.9708393812179565	196.9501953125	100.50369262695312	1.0	506.7663269042969	199.10418701171875	1.0	503.63775634765625	199.85231018066406	0.0007745027542114258	8	024
110	201.93038940429688	144.7088165283203	0.9997910261154175	195.52511596679688	102.37619018554688	0.013368993997573853	506.81719970703125	199.3620147705078	1.0	503.7490539550781	199.6798553466797	0.0015600323677062988	8	024
111	199.778076171875	149.08338928222656	0.9996254444122314	504.462646484375	202.2006072998047	0.00021907687187194824	507.1749572753906	199.81617736816406	1.0	503.6541748046875	200.19638061523438	0.0010435879230499268	8	024
112	193.19894409179688	153.1685028076172	0.9993941783905029	197.7413787841797	113.85303497314453	0.07701635360717773	507.1645812988281	200.21102905273438	0.9999999403953552	503.62091064453125	200.3275604248047	0.0013353228569030762	8	024
113	190.8846893310547	153.32757568359375	0.9999745488166809	196.94615173339844	114.1363754272461	0.9999002814292908	507.5672302246094	199.83319091796875	1.0	503.8085632324219	200.128662109375	0.000887751579284668	8	024
114	188.31861877441406	153.977783203125	0.9957720041275024	208.27178955078125	129.39053344726562	0.0038416683673858643	506.303466796875	199.21426391601562	1.0	503.7062072753906	199.47776794433594	0.0022767186164855957	8	024
115	187.43008422851562	156.71612548828125	0.9993629455566406	201.3259735107422	123.68767547607422	0.9999997615814209	506.6133728027344	199.06495666503906	1.0	503.9220886230469	199.2837371826172	0.0019151568412780762	8	024
116	187.538330078125	156.94558715820312	0.9999996423721313	203.57424926757812	125.533447265625	0.9999992847442627	506.906005859375	198.67835998535156	1.0	503.72308349609375	199.29241943359375	0.0008748173713684082	8	024
117	186.03956604003906	157.61260986328125	0.9999998807907104	203.46417236328125	125.92312622070312	0.9999953508377075	506.7288513183594	199.35015869140625	1.0	503.5300598144531	199.5504913330078	0.0011817514896392822	8	024
118	186.37661743164062	157.48902893066406	0.9999998807907104	204.8418426513672	125.81446838378906	0.9999991655349731	507.06512451171875	199.37435913085938	1.0	504.10015869140625	199.9254913330078	0.0015599429607391357	8	024
119	187.20651245117188	157.81605529785156	0.9999996423721313	208.33973693847656	128.545654296875	0.9995447993278503	506.8360900878906	198.7599639892578	1.0	503.8736572265625	199.7142333984375	0.001006096601486206	8	024
120	184.88912963867188	157.3790283203125	0.9999997615814209	205.28079223632812	128.25814819335938	0.9992010593414307	507.0754089355469	199.35279846191406	1.0	503.8238525390625	199.7794647216797	0.0011802911758422852	8	024
121	184.5236358642578	158.68072509765625	0.9999993443489075	202.94882202148438	128.70913696289062	0.9999722242355347	507.97637939453125	199.66624450683594	1.0	504.05474853515625	199.7030792236328	0.0017587542533874512	8	024
122	182.634521484375	156.21963500976562	1.0	205.94720458984375	131.3731689453125	0.9999979734420776	507.0758972167969	199.23207092285156	1.0	504.049560546875	199.8979949951172	0.0009896457195281982	8	024
123	181.2771453857422	157.37059020996094	0.9999957084655762	205.0500030517578	127.90111541748047	0.9992052912712097	507.4010925292969	199.7240753173828	1.0	503.8111877441406	200.37277221679688	0.0011457204818725586	8	024
124	184.6431884765625	158.0320587158203	0.9998146295547485	205.6255340576172	133.8190460205078	0.002772718667984009	507.05865478515625	199.49227905273438	1.0	503.6178283691406	200.01332092285156	0.0008656680583953857	8	024
125	183.1016845703125	156.78546142578125	0.9998446702957153	203.091064453125	128.96177673339844	0.9998078346252441	506.8786315917969	199.68109130859375	1.0	503.8219299316406	199.7740020751953	0.0009831488132476807	8	024
126	184.60923767089844	156.8378448486328	0.9995489120483398	197.8843536376953	126.786865234375	0.999936580657959	507.1203308105469	199.4812774658203	1.0	503.7958984375	199.9479217529297	0.0016075670719146729	8	024
127	181.05245971679688	159.15869140625	0.999977707862854	195.15150451660156	127.86972045898438	0.999998927116394	507.77392578125	199.68722534179688	1.0	503.8636169433594	200.14491271972656	0.0012492835521697998	8	024
128	182.93148803710938	157.80523681640625	0.9999969005584717	189.93711853027344	123.01548767089844	0.9999604821205139	506.9746398925781	199.3988037109375	1.0	503.50323486328125	199.72088623046875	0.001297682523727417	8	024
129	184.6088409423828	158.52471923828125	0.99966961145401	191.39889526367188	124.19673156738281	0.9998623132705688	507.1069030761719	199.1310272216797	1.0	503.6109313964844	199.60401916503906	0.0011049211025238037	8	024
130	185.46258544921875	159.04991149902344	0.9984472990036011	192.39825439453125	124.13874053955078	0.6799437999725342	507.13031005859375	199.04708862304688	1.0	504.1199645996094	199.24075317382812	0.0012298226356506348	8	024
131	185.4585723876953	158.41986083984375	0.9999640583992004	504.3194885253906	201.82008361816406	0.0002740323543548584	506.4352111816406	199.42942810058594	0.9999998807907104	503.4361877441406	199.73020935058594	0.0015423297882080078	8	024
132	186.17251586914062	159.0252227783203	0.9999954700469971	182.072265625	117.47415161132812	0.0024610161781311035	507.3073425292969	199.41897583007812	1.0	503.7018737792969	199.91758728027344	0.0011935830116271973	8	024
133	184.6562042236328	157.2294158935547	0.9999971389770508	179.9582977294922	115.30684661865234	0.0007137954235076904	506.3279724121094	199.68746948242188	1.0	503.329345703125	200.00067138671875	0.0008562207221984863	8	024
134	184.8634796142578	158.2295379638672	0.9999991059303284	179.11129760742188	115.80928039550781	0.026760250329971313	507.08001708984375	199.3134307861328	1.0	503.8314514160156	199.69659423828125	0.001689821481704712	8	024
135	183.484619140625	158.33102416992188	0.9999983906745911	177.38499450683594	118.31283569335938	0.0009408891201019287	507.2857360839844	199.59722900390625	1.0	503.9853210449219	199.9130401611328	0.0011089742183685303	8	024
136	177.5171356201172	157.8797607421875	0.7874773740768433	180.09518432617188	112.71128845214844	0.27538546919822693	507.6324157714844	199.19024658203125	1.0	503.993408203125	199.42501831054688	0.0011234581470489502	8	024
137	168.45379638671875	157.72735595703125	0.998810887336731	185.69036865234375	120.16691589355469	0.7480074167251587	507.14892578125	199.06460571289062	1.0	503.7992858886719	199.42283630371094	0.0016328096389770508	8	024
138	164.98828125	160.44602966308594	0.9999998807907104	193.69883728027344	127.13577270507812	1.0	506.6371154785156	199.19580078125	1.0	503.759521484375	199.4490966796875	0.0009427368640899658	8	024
139	160.70431518554688	163.74429321289062	0.783458948135376	193.98544311523438	127.35835266113281	1.0	506.9447937011719	199.24493408203125	1.0	503.7597961425781	199.4369354248047	0.0016169250011444092	8	024
140	158.99270629882812	166.3349151611328	0.9999737739562988	190.32546997070312	127.13816833496094	0.9999998807907104	507.20355224609375	199.5906982421875	1.0	505.2169189453125	198.97032165527344	0.001293569803237915	8	024
141	155.3306884765625	165.67552185058594	0.9999997615814209	191.04798889160156	128.50592041015625	1.0	507.7972106933594	200.0095977783203	1.0	503.80194091796875	200.3629913330078	0.0015760362148284912	8	024
142	155.00360107421875	168.72415161132812	0.9999998807907104	192.26136779785156	126.00882720947266	1.0	506.5091857910156	198.9350128173828	1.0	504.9419860839844	198.4878692626953	0.0006398558616638184	8	024
143	146.3986358642578	174.91392517089844	1.0	192.573974609375	128.22984313964844	1.0	507.05023193359375	199.290283203125	1.0	503.78057861328125	199.6609649658203	0.0012406706809997559	8	024
144	139.19081115722656	174.94464111328125	1.0	186.9679412841797	130.07611083984375	1.0	506.791259765625	199.21231079101562	0.9999999403953552	505.0638732910156	198.6414794921875	0.001225978136062622	8	024
145	130.88006591796875	185.58721923828125	0.9999945163726807	183.62013244628906	132.73861694335938	1.0	506.58453369140625	199.547607421875	1.0	504.9571533203125	198.88967895507812	0.0011212825775146484	8	024
146	128.3572235107422	187.4185333251953	0.9999997615814209	183.86343383789062	132.36062622070312	1.0	507.83514404296875	199.45416259765625	1.0	504.16693115234375	200.2466278076172	0.0011194050312042236	8	024
147	127.38310241699219	190.9864044189453	0.9999989867210388	182.2058868408203	130.25001525878906	1.0	506.90057373046875	198.7124481201172	1.0	503.5938720703125	199.3397674560547	0.0008819401264190674	8	024
148	126.61376190185547	186.56655883789062	0.9997798204421997	180.85348510742188	129.92555236816406	1.0	507.54156494140625	199.17938232421875	1.0	503.86810302734375	199.5059356689453	0.0011851191520690918	8	024
149	123.87940979003906	188.42974853515625	0.9999879002571106	178.1171875	128.5735321044922	1.0	506.47003173828125	198.98753356933594	1.0	504.8551330566406	198.51724243164062	0.001983463764190674	8	024
150	121.0848159790039	189.7742156982422	0.9996485710144043	175.16519165039062	130.82008361816406	0.9999998807907104	507.20928955078125	199.39602661132812	1.0	503.66943359375	200.0884246826172	0.0013065636157989502	8	024
151	118.79898071289062	191.1660919189453	0.9995855093002319	176.21902465820312	130.32666015625	0.9999949932098389	506.9325256347656	199.5547637939453	1.0	503.6665954589844	199.86990356445312	0.002464890480041504	8	024
152	115.55358123779297	195.55905151367188	0.08868882060050964	118.7313461303711	197.11322021484375	0.9999998211860657	507.24566650390625	199.01419067382812	1.0	503.85504150390625	199.63677978515625	0.0007457137107849121	8	024
153	113.0610580444336	194.86746215820312	0.7543426752090454	170.99635314941406	138.18133544921875	0.9999988079071045	506.6926574707031	198.67236328125	1.0	503.91607666015625	199.4951629638672	0.0011331439018249512	8	024
154	109.4170913696289	194.04244995117188	0.004501253366470337	172.79827880859375	137.05712890625	1.0	507.2939453125	199.54501342773438	1.0	503.6912841796875	199.91323852539062	0.0017698109149932861	8	024
155	176.9935302734375	127.67982482910156	7.987022399902344e-5	173.63229370117188	129.9142608642578	1.0	506.97161865234375	199.7113037109375	1.0	503.3945007324219	199.69793701171875	0.0013947486877441406	8	024
156	166.06317138671875	131.62115478515625	8.225440979003906e-5	170.6389923095703	132.09722900390625	1.0	506.72705078125	199.46739196777344	1.0	503.6489562988281	199.86087036132812	0.0011872649192810059	8	024
157	98.80168914794922	196.81581115722656	0.2224978804588318	170.71078491210938	132.8649444580078	1.0	507.2835388183594	198.97543334960938	1.0	503.9505310058594	199.91807556152344	0.0008864998817443848	8	024
158	94.31011199951172	199.09706115722656	0.0026396214962005615	169.6857147216797	132.18905639648438	0.9999998807907104	507.4672546386719	198.98910522460938	1.0	503.83416748046875	199.7145538330078	0.0011726319789886475	8	024
159	161.97080993652344	140.82635498046875	0.0008496940135955811	160.45347595214844	141.26800537109375	0.9999873638153076	507.1418151855469	199.23184204101562	1.0	503.8624267578125	199.65513610839844	0.0013559162616729736	8	024
160	160.92369079589844	149.6913299560547	0.004560947418212891	160.77915954589844	143.47344970703125	0.9996370077133179	507.56072998046875	199.0092315673828	1.0	503.7330017089844	199.3439483642578	0.001489788293838501	8	024
161	160.06175231933594	154.34934997558594	0.14164122939109802	158.67916870117188	152.910400390625	0.9551147818565369	507.2102966308594	199.8126983642578	1.0	503.6361083984375	200.2267608642578	0.0022438466548919678	8	024
162	153.73324584960938	157.8794708251953	0.0009491145610809326	159.9214630126953	151.1208953857422	0.003096073865890503	506.6363525390625	198.9766387939453	1.0	503.4985046386719	199.8336181640625	0.001391977071762085	8	024
163	152.87925720214844	154.67037963867188	0.15674221515655518	155.38046264648438	153.6074981689453	0.11498665809631348	507.3358459472656	199.47274780273438	1.0	503.8469543457031	199.8013458251953	0.0014345943927764893	8	024
164	161.16226196289062	154.22328186035156	6.99758529663086e-5	158.18043518066406	151.83241271972656	0.07695761322975159	507.2494201660156	199.4854736328125	1.0	505.38092041015625	199.00830078125	0.001483142375946045	8	024
165	511.93756103515625	204.9266815185547	9.509921073913574e-5	157.9063262939453	149.91346740722656	0.047564148902893066	507.50140380859375	199.65789794921875	1.0	503.70330810546875	200.12306213378906	0.001404494047164917	8	024
166	154.57940673828125	163.82357788085938	0.13951030373573303	504.4210510253906	201.2924041748047	0.0002352893352508545	506.9480285644531	199.01385498046875	1.0	503.6993408203125	199.3394775390625	0.0014105737209320068	8	024
167	152.6759033203125	167.69374084472656	0.005559056997299194	504.2273864746094	201.67967224121094	0.00032579898834228516	506.7597961425781	199.3939666748047	1.0	503.7143249511719	199.38589477539062	0.0014499127864837646	8	024
168	146.5382843017578	175.05123901367188	0.9998298287391663	147.70657348632812	176.64010620117188	0.10641416907310486	507.88616943359375	200.18089294433594	0.9999998807907104	503.7838134765625	200.2353057861328	0.0036875009536743164	8	024
169	154.4392547607422	176.2036895751953	0.8657314777374268	156.81179809570312	174.74436950683594	0.9955461025238037	507.74029541015625	199.77108764648438	1.0	503.9613952636719	199.9034881591797	0.003584563732147217	8	024
170	155.68113708496094	183.8805389404297	1.0	159.48892211914062	183.29762268066406	0.007472813129425049	507.79107666015625	199.94969177246094	1.0	503.88934326171875	200.40142822265625	0.0023524463176727295	8	024
171	160.13528442382812	184.1047821044922	1.0	163.4312286376953	183.8072509765625	0.006961792707443237	507.0948486328125	199.5207977294922	0.9999998807907104	505.0331726074219	199.04238891601562	0.011189252138137817	8	024
172	160.1916961669922	187.0220489501953	0.9999996423721313	163.6300048828125	189.21876525878906	0.13897976279258728	506.907958984375	199.0993194580078	0.9999999403953552	503.8014221191406	199.04051208496094	0.0015468001365661621	8	024
173	174.69618225097656	186.2843475341797	0.2242579460144043	174.98956298828125	189.6943817138672	0.9998658895492554	508.06561279296875	199.2802734375	1.0	503.75897216796875	199.86082458496094	0.0005985498428344727	8	024
174	179.05685424804688	195.7489471435547	0.0007275640964508057	176.86199951171875	195.4080047607422	1.0	506.9610290527344	199.4298553466797	1.0	503.84149169921875	200.0312042236328	0.0011729001998901367	8	024
175	74.01162719726562	176.07337951660156	0.9998996257781982	169.89749145507812	199.8277130126953	1.0	506.60015869140625	198.67935180664062	1.0	505.1004638671875	198.426025390625	0.0009230673313140869	8	024
176	74.43911743164062	177.1518096923828	0.9999746084213257	159.073974609375	201.80982971191406	0.9999999403953552	507.57781982421875	200.08306884765625	1.0	505.6511535644531	199.14727783203125	0.001297593116760254	8	024
177	71.9360580444336	174.02365112304688	1.0	151.16746520996094	213.35047912597656	1.0	507.3982849121094	200.2594757080078	0.9999999403953552	505.1075439453125	199.76791381835938	0.002411872148513794	8	024
178	71.78167724609375	171.81515502929688	1.0	130.0377655029297	209.08360290527344	0.9975534081459045	507.4752197265625	199.81961059570312	1.0	503.9960632324219	199.96112060546875	0.0010602176189422607	8	024
179	76.78665161132812	175.16912841796875	1.0	80.47019958496094	180.01715087890625	0.0005706846714019775	507.5200500488281	199.75531005859375	1.0	503.607666015625	200.00926208496094	0.0015039145946502686	8	024
180	78.33370971679688	176.7458953857422	0.9999997615814209	80.36690521240234	180.2963409423828	0.001310110092163086	507.27899169921875	199.59129333496094	1.0	505.2210693359375	198.91929626464844	0.001997053623199463	8	024
181	79.1585693359375	180.78102111816406	0.9010829925537109	77.65380859375	183.26622009277344	0.0008931159973144531	507.01251220703125	199.27484130859375	1.0	503.4800720214844	199.667236328125	0.0024404823780059814	8	024
182	79.95329284667969	181.25466918945312	0.9999059438705444	80.59519958496094	184.43096923828125	0.023459970951080322	507.7502136230469	199.64292907714844	1.0	503.8687744140625	200.16481018066406	0.002887934446334839	8	024
183	80.8122329711914	181.3988037109375	0.00015020370483398438	504.2802429199219	202.38185119628906	0.00015029311180114746	507.4306640625	199.71087646484375	1.0	505.1363220214844	199.75926208496094	0.002828359603881836	8	024
184	79.38037872314453	180.66090393066406	0.9997693300247192	119.22013092041016	195.67510986328125	0.9898381233215332	506.9584655761719	199.2492218017578	1.0	503.783447265625	199.44764709472656	0.0015217959880828857	8	024
185	79.02256774902344	178.88070678710938	0.024950623512268066	72.54313659667969	181.17735290527344	0.010460048913955688	507.20709228515625	199.29534912109375	1.0	503.7865905761719	199.5558319091797	0.0014889240264892578	8	024
186	79.01953887939453	178.6255340576172	0.743270754814148	73.26663208007812	179.66848754882812	0.00954100489616394	506.9594421386719	199.4156036376953	1.0	505.22369384765625	199.02154541015625	0.002054542303085327	8	024
187	81.829345703125	180.16793823242188	0.9888664484024048	82.05111694335938	184.93882751464844	0.02329319715499878	507.0269470214844	199.45065307617188	1.0	505.30157470703125	198.87017822265625	0.0012581348419189453	8	024
188	81.73127746582031	179.4968719482422	0.9999634027481079	92.58084869384766	192.027099609375	0.0131300687789917	507.0718994140625	199.9420166015625	1.0	503.7905578613281	200.06520080566406	0.0036169886589050293	8	024
189	83.47956848144531	180.88990783691406	1.0	504.3370666503906	201.5487060546875	0.0002593398094177246	507.12261962890625	198.87835693359375	1.0	503.6541442871094	199.62521362304688	0.001885056495666504	8	024
190	511.8774719238281	204.88497924804688	8.597970008850098e-5	504.39593505859375	202.10760498046875	0.00019723176956176758	506.935302734375	199.5076904296875	1.0	503.62127685546875	200.08848571777344	0.0013304650783538818	8	024
191	129.3409423828125	181.99313354492188	0.000395357608795166	124.33049774169922	184.77684020996094	0.9999998807907104	507.168701171875	199.3130645751953	1.0	503.6484069824219	199.57102966308594	0.0009203255176544189	8	024
192	87.52943420410156	178.1773223876953	0.9495716094970703	124.61634826660156	186.2711944580078	0.9999774694442749	507.07354736328125	199.45301818847656	1.0	503.3538513183594	200.01919555664062	0.0007698535919189453	8	024
193	83.84638977050781	177.1412353515625	0.9999997615814209	125.68463134765625	187.898681640625	0.9999998807907104	507.5894470214844	199.68675231933594	0.9999999403953552	503.77496337890625	199.6517791748047	0.002349853515625	8	024
194	87.97408294677734	176.13064575195312	0.9999909400939941	119.78436279296875	189.70896911621094	1.0	506.7530212402344	199.2776641845703	1.0	503.83282470703125	199.88836669921875	0.0008667707443237305	8	024
195	86.58082580566406	176.3508758544922	0.8625673651695251	119.09500122070312	190.42356872558594	0.9880279302597046	506.8558349609375	199.4742431640625	1.0	503.5743713378906	199.9108428955078	0.0008384585380554199	8	024
196	86.04643249511719	173.4891815185547	0.01501762866973877	122.38896942138672	189.6832733154297	0.9999768137931824	506.98565673828125	199.3335723876953	1.0	503.88519287109375	199.64378356933594	0.001654505729675293	8	024
197	86.6332015991211	167.80734252929688	0.9999938607215881	119.93251037597656	191.80650329589844	1.0	507.50927734375	199.85304260253906	1.0	503.8883972167969	200.32275390625	0.0010024011135101318	8	024
198	87.55016326904297	169.76817321777344	0.9967736005783081	123.55380249023438	190.85020446777344	0.9957988858222961	506.5177917480469	199.13275146484375	1.0	124.4601821899414	191.71990966796875	0.002191513776779175	8	024
199	511.9238586425781	204.4855499267578	8.314847946166992e-5	122.58943176269531	198.7106475830078	0.9943110942840576	507.0530700683594	199.3655548095703	1.0	503.8652648925781	199.5584259033203	0.001369476318359375	8	024
200	92.84074401855469	176.14608764648438	0.6782488822937012	127.28712463378906	185.9640350341797	0.3704155385494232	506.96148681640625	199.2340087890625	1.0	503.6656188964844	199.78358459472656	0.0015525221824645996	8	024
201	93.79894256591797	176.96456909179688	0.007800281047821045	504.5996398925781	202.52239990234375	0.000202178955078125	507.4036865234375	199.9718017578125	1.0	503.6348571777344	200.1708526611328	0.0010211169719696045	8	024
202	92.96485137939453	177.28565979003906	0.004365414381027222	121.60426330566406	175.98690795898438	0.9998759031295776	506.4551086425781	199.37103271484375	1.0	503.7157287597656	199.5061798095703	0.0014271736145019531	8	024
203	94.0003890991211	176.2556915283203	0.0002595484256744385	123.42451477050781	177.3223419189453	0.6024283170700073	507.28057861328125	199.60887145996094	1.0	503.81549072265625	199.92689514160156	0.0009547173976898193	8	024
204	512.0728149414062	204.805908203125	0.0001074671745300293	504.6133117675781	202.1158447265625	0.0002332925796508789	507.7848815917969	199.99229431152344	0.9999999403953552	503.8097839355469	199.98728942871094	0.0013957023620605469	8	024
205	90.41232299804688	175.8727264404297	0.05460715293884277	125.09141540527344	178.9611053466797	0.00042873620986938477	506.90289306640625	199.7013702392578	1.0	503.56390380859375	199.94700622558594	0.0014539361000061035	8	024
206	128.70315551757812	171.83749389648438	8.594989776611328e-5	124.53414916992188	173.6404266357422	0.9999997019767761	507.21502685546875	198.85865783691406	1.0	503.98565673828125	199.57107543945312	0.000870823860168457	8	024
207	93.40100860595703	174.27256774902344	0.004648715257644653	124.3553466796875	174.33445739746094	1.0	507.291259765625	198.9980926513672	1.0	503.94085693359375	199.4500274658203	0.0008658766746520996	8	024
208	92.7916259765625	175.95437622070312	0.0008721351623535156	125.46905517578125	177.3712921142578	0.011747688055038452	507.60162353515625	199.69461059570312	1.0	503.9564208984375	199.98159790039062	0.002263665199279785	8	024
209	102.52303314208984	171.96473693847656	0.9777238368988037	126.9919204711914	168.6393585205078	0.7687578201293945	507.1296081542969	200.19204711914062	1.0	503.7271423339844	200.27784729003906	0.0019368231296539307	8	024
210	96.9206771850586	173.2915496826172	0.9987813234329224	125.43925476074219	165.67149353027344	0.9925749897956848	507.1959228515625	198.998046875	1.0	503.7679138183594	199.2913360595703	0.0008977055549621582	8	024
211	100.04788208007812	174.165771484375	0.999995231628418	125.91622924804688	163.65135192871094	0.99038165807724	507.25518798828125	199.07974243164062	0.9999999403953552	503.8847351074219	199.20428466796875	0.0015108883380889893	8	024
212	101.40885925292969	171.44981384277344	0.6333226561546326	128.55821228027344	164.7919921875	0.9999950528144836	506.8446960449219	199.3177947998047	1.0	503.43988037109375	199.67239379882812	0.0008721649646759033	8	024
213	101.46923828125	173.54368591308594	0.4809994697570801	128.36485290527344	166.04367065429688	0.9999998807907104	507.0756530761719	199.06951904296875	1.0	503.83538818359375	199.82919311523438	0.0008890926837921143	8	024
214	112.81938934326172	166.36024475097656	0.02094164490699768	126.62985229492188	167.4400177001953	1.0	506.9814758300781	199.52853393554688	1.0	503.7526550292969	199.7932891845703	0.00091513991355896	8	024
215	112.75142669677734	164.06903076171875	0.37446486949920654	126.70734405517578	163.15863037109375	0.9999974966049194	507.3581848144531	199.4700469970703	1.0	503.906494140625	199.6536102294922	0.002154618501663208	8	024
216	113.34068298339844	164.8964385986328	0.017939746379852295	125.53853607177734	161.84530639648438	0.9999403953552246	506.5767822265625	199.40174865722656	0.9999999403953552	504.0444030761719	199.6244659423828	0.0011254847049713135	8	024
217	104.20157623291016	165.57716369628906	0.0027309656143188477	126.58814239501953	158.55633544921875	0.9997659921646118	507.3831481933594	199.02249145507812	1.0	503.9193115234375	199.54193115234375	0.0009424388408660889	8	024
218	108.5887451171875	165.03717041015625	0.00016808509826660156	126.91344451904297	162.8951873779297	0.9952104091644287	506.9632263183594	199.20193481445312	1.0	503.9552917480469	199.63580322265625	0.001225888729095459	8	024
219	115.6393814086914	162.60726928710938	0.000748753547668457	128.60531616210938	159.70236206054688	0.9999999403953552	507.2890319824219	199.8791961669922	1.0	503.5611877441406	200.03216552734375	0.001294165849685669	8	024
220	111.42605590820312	162.6129913330078	0.4412780702114105	121.6973876953125	158.9311981201172	0.9988973736763	507.41552734375	199.65574645996094	1.0	503.8834533691406	200.2826690673828	0.0012068748474121094	8	024
221	110.85814666748047	163.6597137451172	0.002873629331588745	128.46063232421875	153.7985382080078	0.9993369579315186	507.2429504394531	199.68455505371094	1.0	503.66802978515625	199.95252990722656	0.0019382834434509277	8	024
222	113.21497344970703	163.574951171875	0.9999998211860657	130.20098876953125	156.8607635498047	0.9999567270278931	506.8916931152344	199.80345153808594	1.0	503.7221374511719	200.00625610351562	0.0010831952095031738	8	024
223	117.71643829345703	161.07012939453125	0.9964495897293091	132.8474578857422	158.22225952148438	0.9998600482940674	506.5999450683594	199.43704223632812	1.0	503.59832763671875	200.01329040527344	0.0009993910789489746	8	024
224	129.81643676757812	157.29855346679688	0.0012368261814117432	137.5758819580078	156.4513397216797	0.9999833106994629	506.71514892578125	199.22601318359375	1.0	503.46441650390625	199.7538299560547	0.0018264055252075195	8	024
225	116.407958984375	157.01229858398438	0.9965288043022156	140.30691528320312	156.68931579589844	0.9999999403953552	507.19805908203125	199.6646270751953	1.0	504.139404296875	199.5137939453125	0.0024725794792175293	8	024
226	117.4233627319336	153.0252227783203	0.8012781143188477	139.89028930664062	157.7469024658203	1.0	506.77813720703125	199.67063903808594	1.0	503.52142333984375	199.9088134765625	0.0012500882148742676	8	024
227	111.88668823242188	147.96725463867188	0.9999998807907104	137.54884338378906	159.57191467285156	0.40962105989456177	507.5325622558594	199.84536743164062	1.0	503.8447570800781	200.19654846191406	0.001356273889541626	8	024
228	115.42292785644531	150.3121337890625	0.9999972581863403	128.93283081054688	161.57469177246094	1.0	507.5263366699219	199.54295349121094	1.0	503.67071533203125	199.9241180419922	0.001578599214553833	8	024
229	118.885986328125	149.3899688720703	0.6085859537124634	129.9437713623047	158.9702606201172	1.0	507.57891845703125	199.71148681640625	1.0	503.9166259765625	199.9090576171875	0.0023608803749084473	8	024
230	118.77035522460938	149.0086669921875	0.9998423457145691	133.0532684326172	155.83038330078125	0.9999909996986389	506.8257751464844	199.42642211914062	1.0	503.4532470703125	199.9416961669922	0.0012871623039245605	8	024
231	119.33570098876953	149.00523376464844	0.999998927116394	140.6909942626953	159.52281188964844	0.9999998211860657	507.28369140625	199.83241271972656	1.0	503.6224060058594	200.42214965820312	0.0012292265892028809	8	024
232	118.13357543945312	146.85171508789062	0.6060349941253662	140.97203063964844	156.2406768798828	0.0018911659717559814	506.4688720703125	198.8599853515625	1.0	503.7909851074219	199.37387084960938	0.001111745834350586	8	024
233	118.2697982788086	146.39627075195312	0.995667576789856	143.83743286132812	160.98443603515625	0.9999994039535522	507.1579895019531	199.14874267578125	1.0	503.92840576171875	199.8594970703125	0.0006380975246429443	8	024
234	119.73292541503906	146.2164306640625	0.9838407039642334	131.56968688964844	152.8359832763672	0.3148650527000427	507.33642578125	199.63351440429688	0.9999999403953552	503.723876953125	199.88368225097656	0.0016929209232330322	8	024
235	120.80068969726562	148.12228393554688	0.004943132400512695	143.14527893066406	159.44546508789062	0.9998448491096497	506.975341796875	199.29757690429688	1.0	503.5908508300781	199.50177001953125	0.0012063384056091309	8	024
236	511.6676025390625	204.54891967773438	0.00010392069816589355	504.62030029296875	201.64556884765625	0.0002773702144622803	506.6617736816406	199.30551147460938	1.0	503.7110595703125	199.57577514648438	0.0017150640487670898	8	024
237	121.27079010009766	145.70448303222656	0.90163254737854	126.009765625	148.51239013671875	0.9867168664932251	506.97296142578125	199.2892303466797	1.0	503.7364807128906	199.76007080078125	0.0013322234153747559	8	024
238	120.40388488769531	146.33531188964844	0.998429536819458	132.61325073242188	153.15467834472656	0.8637310266494751	506.9384765625	198.78829956054688	1.0	503.8410339355469	199.74313354492188	0.000968247652053833	8	024
239	119.88902282714844	145.0057373046875	0.9800482988357544	128.71136474609375	149.08836364746094	0.0021282732486724854	507.0699462890625	199.05796813964844	1.0	504.0929260253906	199.15924072265625	0.002023369073867798	8	024
240	123.29032135009766	146.29876708984375	0.9999727010726929	131.54811096191406	150.96095275878906	0.9995499849319458	507.3228759765625	199.57691955566406	1.0	503.87738037109375	199.8457489013672	0.002593129873275757	8	024
241	124.12972259521484	148.31796264648438	0.4354846179485321	127.58464813232422	151.09971618652344	0.8414146900177002	507.6943054199219	199.28036499023438	1.0	503.873046875	199.944091796875	0.0014507174491882324	8	024
242	129.45721435546875	149.00680541992188	0.01467946171760559	128.79603576660156	150.904541015625	0.9999999403953552	507.7500305175781	199.6312713623047	1.0	503.7789306640625	200.2683563232422	0.0012978315353393555	8	024
243	129.87130737304688	148.14920043945312	0.006393253803253174	131.83607482910156	149.7938232421875	1.0	507.7773742675781	199.23443603515625	1.0	504.0794982910156	199.7392120361328	0.0015805065631866455	8	024
244	129.68260192871094	148.41873168945312	0.015568554401397705	128.54959106445312	149.880859375	1.0	506.48919677734375	199.24266052246094	1.0	503.58953857421875	200.10726928710938	0.0006715059280395508	8	024
245	130.25746154785156	149.49436950683594	0.024039357900619507	129.9139404296875	150.7977294921875	1.0	506.6416015625	198.6483612060547	1.0	504.18548583984375	199.04754638671875	0.0011394321918487549	8	024
246	130.18263244628906	148.56837463378906	0.09267693758010864	133.63983154296875	151.1012725830078	0.9999998807907104	507.1143493652344	199.55477905273438	1.0	503.9516906738281	199.7229766845703	0.002193629741668701	8	024
247	130.52622985839844	149.7257843017578	0.000753939151763916	132.3099365234375	151.43228149414062	1.0	507.46844482421875	199.5816650390625	1.0	504.1065673828125	200.07449340820312	0.001074284315109253	8	024
248	130.73634338378906	146.666748046875	0.0009377598762512207	130.51223754882812	150.38059997558594	0.9998648166656494	507.21014404296875	199.10848999023438	1.0	503.84814453125	199.6730499267578	0.0011478066444396973	8	024
249	125.21741485595703	146.34027099609375	0.08194324374198914	130.346435546875	148.4766845703125	0.019221335649490356	507.6020812988281	199.47430419921875	1.0	503.8871765136719	200.04705810546875	0.0009602606296539307	8	024
250	129.71932983398438	147.35377502441406	0.01734784245491028	129.1295623779297	149.45315551757812	0.9999972581863403	507.287353515625	199.7372589111328	0.9999999403953552	503.5874328613281	200.3448944091797	0.0018168389797210693	8	024
251	130.04969787597656	147.3632354736328	0.11369004845619202	139.51397705078125	152.23374938964844	0.9999972581863403	506.3025207519531	199.02328491210938	0.9999999403953552	503.7862854003906	199.57713317871094	0.0012605786323547363	8	024
252	126.26165008544922	143.26730346679688	0.9968461990356445	131.22488403320312	147.5167694091797	0.9994056820869446	507.45111083984375	199.52581787109375	1.0	503.95806884765625	199.93972778320312	0.0011990070343017578	8	024
253	128.01275634765625	146.5229034423828	0.24861887097358704	130.3818817138672	149.7268524169922	0.9999876022338867	506.85906982421875	199.6365509033203	1.0	503.8042297363281	199.68777465820312	0.0015581846237182617	8	024
254	126.81324768066406	149.25294494628906	0.006064027547836304	135.58982849121094	153.79339599609375	0.9999999403953552	507.50604248046875	199.03256225585938	1.0	504.4586486816406	199.1930694580078	0.0023259222507476807	8	024
255	127.37996673583984	147.73988342285156	0.36962875723838806	128.56544494628906	149.08375549316406	0.9999874830245972	506.9587707519531	199.43954467773438	0.9999999403953552	503.6421203613281	199.66448974609375	0.0018953680992126465	8	024
256	128.77391052246094	147.48008728027344	0.023318171501159668	131.8919677734375	152.2536163330078	0.9999997615814209	506.6900939941406	199.79415893554688	0.9999998807907104	503.7933044433594	199.5520477294922	0.0017246007919311523	8	024
257	511.58782958984375	204.33909606933594	0.00016435980796813965	134.1240997314453	157.00457763671875	0.9977468252182007	506.7856140136719	199.48944091796875	0.9999999403953552	503.68280029296875	199.3514404296875	0.0014834403991699219	8	024
258	511.90093994140625	205.0414581298828	0.00011259317398071289	126.7611312866211	150.3143310546875	0.9999901056289673	507.1314697265625	200.0095672607422	1.0	503.6280517578125	199.6641845703125	0.003322303295135498	8	024
259	511.5932312011719	204.6930389404297	8.812546730041504e-5	120.82550811767578	151.56459045410156	0.0038893520832061768	507.039306640625	199.80177307128906	1.0	503.726318359375	199.95562744140625	0.001095801591873169	8	024
260	508.0487976074219	201.9111328125	9.056925773620605e-5	504.54754638671875	201.316162109375	0.00020807981491088867	507.1407775878906	198.82302856445312	1.0	503.8609313964844	199.42233276367188	0.0006912648677825928	8	024
261	511.57415771484375	204.27716064453125	0.00010001659393310547	504.6695251464844	201.0856475830078	0.00028973817825317383	506.622314453125	198.78004455566406	0.9999999403953552	503.95391845703125	199.31797790527344	0.001523345708847046	8	024
262	511.6572570800781	204.4193878173828	6.556510925292969e-5	504.39605712890625	201.56455993652344	0.0001690685749053955	507.09185791015625	199.32781982421875	1.0	503.5982971191406	199.77264404296875	0.0005927681922912598	8	024
263	511.67437744140625	205.05490112304688	8.746981620788574e-5	504.46405029296875	202.16429138183594	0.00022104382514953613	507.1654968261719	199.57070922851562	1.0	503.4891357421875	199.80267333984375	0.0016294419765472412	8	024
264	512.0359497070312	204.91981506347656	6.416440010070801e-5	504.45050048828125	202.09571838378906	0.00017523765563964844	507.2516784667969	199.61138916015625	1.0	503.6789855957031	200.16151428222656	0.0011972486972808838	8	024
265	511.9610290527344	204.50450134277344	8.097290992736816e-5	504.361572265625	201.7455291748047	0.00020134449005126953	507.4430847167969	199.34548950195312	1.0	503.7785949707031	199.92938232421875	0.0007977485656738281	8	024
266	511.6075134277344	204.6495819091797	9.372830390930176e-5	504.45001220703125	201.87713623046875	0.00024142861366271973	506.6112976074219	199.3774871826172	1.0	503.7724304199219	199.8131561279297	0.0013112127780914307	8	024
267	511.77471923828125	204.03677368164062	8.881092071533203e-5	122.42935180664062	132.88706970214844	0.9961410760879517	506.9639892578125	198.92335510253906	1.0	504.0539855957031	199.3131103515625	0.0010997951030731201	8	024
268	512.0689697265625	204.578125	7.519125938415527e-5	504.5953369140625	201.72740173339844	0.00017401576042175293	507.3706359863281	199.1904754638672	1.0	503.62628173828125	199.66168212890625	0.0019459128379821777	8	024
269	511.7254943847656	204.89016723632812	0.00012677907943725586	504.6277160644531	201.968017578125	0.00028571486473083496	507.11114501953125	199.75926208496094	1.0	503.754150390625	199.71795654296875	0.0023055970668792725	8	024
270	511.83795166015625	204.550048828125	0.00010523200035095215	504.45770263671875	201.7515411376953	0.00031897425651550293	507.07257080078125	199.19952392578125	1.0	503.8348083496094	199.8214874267578	0.001604706048965454	8	024
271	511.70562744140625	204.41220092773438	9.930133819580078e-5	504.6217956542969	201.59999084472656	0.0002468526363372803	506.8992614746094	199.26466369628906	1.0	503.7697448730469	199.73854064941406	0.001004934310913086	8	024
272	512.0067138671875	204.43775939941406	0.00011900067329406738	504.7037658691406	201.3509063720703	0.00027489662170410156	507.4928283691406	199.00367736816406	1.0	504.1510314941406	199.32366943359375	0.0012920200824737549	8	024
273	512.06298828125	204.27259826660156	0.00011289119720458984	504.6568603515625	201.1578369140625	0.00030869245529174805	507.2415771484375	198.97698974609375	1.0	503.84539794921875	199.10707092285156	0.0018633008003234863	8	024
274	511.58331298828125	204.36517333984375	0.00015491247177124023	504.6213684082031	201.3227081298828	0.0003101825714111328	507.0547180175781	199.16831970214844	1.0	503.74310302734375	199.0849609375	0.0013509690761566162	8	024
275	511.57489013671875	204.55345153808594	7.045269012451172e-5	504.2463684082031	201.41159057617188	0.00018218159675598145	506.4714660644531	199.08169555664062	1.0	504.7458190917969	198.8189239501953	0.0013219118118286133	8	024
276	512.0414428710938	204.9373779296875	8.609890937805176e-5	504.66400146484375	202.17733764648438	0.0001730024814605713	507.55694580078125	199.64527893066406	1.0	503.8716735839844	200.10165405273438	0.0016287565231323242	8	024
277	511.8236083984375	204.9180145263672	0.00011536478996276855	130.41949462890625	138.7027587890625	0.9999998807907104	507.1771545410156	199.6525421142578	1.0	129.83424377441406	144.64979553222656	0.0017978549003601074	8	024
278	133.36561584472656	134.0442657470703	0.0003636181354522705	130.17221069335938	137.0072479248047	1.0	507.1839904785156	199.82748413085938	1.0	503.6094055175781	200.29904174804688	0.0010845959186553955	8	024
279	511.60223388671875	205.0605926513672	0.00011521577835083008	129.90765380859375	138.86700439453125	0.94041508436203	506.69427490234375	199.78988647460938	1.0	503.4770202636719	199.8841552734375	0.0029845237731933594	8	024
280	511.8003234863281	205.0648651123047	7.092952728271484e-5	504.32818603515625	202.04331970214844	0.00017720460891723633	507.2403259277344	199.72093200683594	1.0	503.58209228515625	200.2898712158203	0.001682192087173462	8	024
281	511.971435546875	204.96566772460938	6.577372550964355e-5	504.3598937988281	202.10116577148438	0.00012561678886413574	507.12225341796875	199.6381072998047	1.0	503.6739196777344	200.38467407226562	0.0008810162544250488	8	024
282	512.0236206054688	204.6241912841797	0.0001029670238494873	504.64990234375	201.6224365234375	0.0002683699131011963	507.2249755859375	199.29237365722656	1.0	503.7887268066406	199.5491943359375	0.0024192631244659424	8	024
283	511.759765625	204.2227325439453	7.167458534240723e-5	504.3201599121094	201.12086486816406	0.00018733739852905273	506.88885498046875	198.8245849609375	1.0	503.6259765625	199.3685302734375	0.0008198916912078857	8	024
284	511.5238342285156	204.32183837890625	0.00010088086128234863	504.57635498046875	201.1701202392578	0.00031429529190063477	506.8385314941406	199.1237335205078	1.0	503.860107421875	199.3613739013672	0.0008730888366699219	8	024
285	512.0327758789062	204.48287963867188	6.41942024230957e-5	504.69903564453125	201.56488037109375	0.00016766786575317383	507.2181701660156	198.9818115234375	1.0	503.7506103515625	199.65313720703125	0.0010247528553009033	8	024
286	508.29364013671875	202.14749145507812	5.6803226470947266e-5	504.4761657714844	201.6276092529297	0.0001690685749053955	507.20318603515625	199.50540161132812	1.0	503.6002502441406	199.8644256591797	0.0010721087455749512	8	024
287	508.3230285644531	202.09939575195312	6.935000419616699e-5	504.27960205078125	201.41197204589844	0.00014704465866088867	507.4347229003906	199.12156677246094	1.0	503.7171325683594	199.8020782470703	0.0006521940231323242	8	024
288	511.9418640136719	204.39602661132812	9.572505950927734e-5	504.66998291015625	201.3781280517578	0.00022166967391967773	507.3201599121094	198.93743896484375	1.0	503.7303771972656	199.46913146972656	0.0012484192848205566	8	024
289	511.7943420410156	204.39114379882812	0.00013715028762817383	504.7366027832031	201.40948486328125	0.00030618906021118164	507.1620788574219	199.40130615234375	1.0	503.9778137207031	199.3905487060547	0.0014616847038269043	8	024
290	511.7925109863281	204.83644104003906	0.00010716915130615234	504.57049560546875	201.96896362304688	0.00023630261421203613	507.3196716308594	199.58924865722656	1.0	503.80340576171875	199.88291931152344	0.0009362697601318359	8	024
291	512.3410034179688	204.8028564453125	5.21242618560791e-5	504.50494384765625	201.9874725341797	0.00012996792793273926	507.8412170410156	199.34364318847656	1.0	504.04522705078125	200.0659637451172	0.0009650290012359619	8	024
292	131.33567810058594	131.39039611816406	0.0014318525791168213	132.891845703125	130.7301025390625	0.9999721050262451	506.9798889160156	199.24481201171875	0.9999999403953552	503.93133544921875	199.56800842285156	0.0008768737316131592	8	024
293	511.71221923828125	205.30174255371094	0.00013694167137145996	134.4530792236328	130.35809326171875	1.0	507.03662109375	199.9284210205078	1.0	503.8968200683594	199.977783203125	0.0016781985759735107	8	024
294	511.6190490722656	204.33180236816406	9.098649024963379e-5	504.4450378417969	201.2236328125	0.00024127960205078125	506.9569396972656	199.29739379882812	1.0	503.7296142578125	199.31900024414062	0.0007669627666473389	8	024
295	511.8245849609375	204.9605255126953	8.124113082885742e-5	504.228759765625	202.1658172607422	0.0001971423625946045	506.8423156738281	199.19532775878906	1.0	503.4355773925781	200.1744384765625	0.0018416047096252441	8	024
296	511.9757995605469	204.97337341308594	8.481740951538086e-5	504.60833740234375	202.16824340820312	0.00019979476928710938	507.47772216796875	199.5752410888672	1.0	503.8470764160156	199.8917236328125	0.0010244548320770264	8	024
297	512.1431274414062	205.03575134277344	0.00011488795280456543	504.5889892578125	202.3943634033203	0.0002459287643432617	507.6104736328125	199.89166259765625	0.9999999403953552	503.72857666015625	200.10800170898438	0.0023460686206817627	8	024
298	512.0737915039062	204.4614715576172	6.788969039916992e-5	504.708251953125	201.3338623046875	0.00019097328186035156	507.2251892089844	198.724609375	1.0	503.9955749511719	199.45933532714844	0.0009491443634033203	8	024
299	169.8025360107422	143.7188720703125	0.0013874471187591553	171.34487915039062	144.1077880859375	0.0004323124885559082	507.1012268066406	199.71484375	1.0	503.71502685546875	199.77078247070312	0.0015667378902435303	8	024
300	170.7843475341797	144.05909729003906	0.00012689828872680664	504.3432312011719	201.2989044189453	0.00028136372566223145	506.95294189453125	199.1730499267578	1.0	503.8376159667969	199.4578399658203	0.001700371503829956	8	024
301	172.5335235595703	146.45204162597656	0.0002795755863189697	504.2680969238281	201.7206268310547	0.0002938508987426758	506.8280944824219	199.31936645507812	1.0	503.6419372558594	199.81993103027344	0.0010261237621307373	8	024
302	507.80120849609375	202.23403930664062	5.370378494262695e-5	504.39117431640625	201.8579864501953	0.00016871094703674316	506.7286071777344	199.6524200439453	1.0	503.5682067871094	199.96929931640625	0.0007155537605285645	8	024
303	176.67926025390625	148.96214294433594	0.13635560870170593	504.4952697753906	201.71112060546875	0.00017979741096496582	507.29144287109375	199.13243103027344	1.0	503.87176513671875	199.99916076660156	0.000817716121673584	8	024
304	145.02784729003906	119.97947692871094	0.03913888335227966	173.5706329345703	152.06312561035156	0.0002904236316680908	507.7572937011719	199.67062377929688	1.0	503.93756103515625	199.8976287841797	0.001199871301651001	8	024
305	144.90310668945312	122.63142395019531	0.9724563360214233	147.0058135986328	126.1585464477539	0.0005085468292236328	507.38421630859375	199.0697479248047	1.0	503.7196044921875	199.89703369140625	0.0012274086475372314	8	024
306	147.75518798828125	121.02332305908203	0.9999667406082153	152.4840545654297	119.79948425292969	0.0004248321056365967	508.1062316894531	199.44577026367188	1.0	504.25372314453125	199.81454467773438	0.0015694200992584229	8	024
307	146.98020935058594	120.90390014648438	0.0006692409515380859	504.48968505859375	201.71087646484375	0.00022616982460021973	507.3780822753906	199.189453125	1.0	503.6446228027344	199.73158264160156	0.0009736418724060059	8	024
308	145.2728271484375	124.21344757080078	0.000532299280166626	144.74786376953125	125.31302642822266	0.004209846258163452	506.8002624511719	199.10044860839844	1.0	503.6216125488281	199.66409301757812	0.0011562108993530273	8	024
309	141.8903350830078	124.29803466796875	0.9747424125671387	144.91525268554688	126.00883483886719	0.09566238522529602	506.94952392578125	199.22352600097656	1.0	503.8673400878906	199.65017700195312	0.0010421276092529297	8	024
310	142.61204528808594	121.94230651855469	0.9999470710754395	146.45668029785156	125.13883209228516	0.005308747291564941	506.91326904296875	199.05772399902344	0.9999999403953552	503.6134338378906	199.42022705078125	0.0015614628791809082	8	024
311	143.8348846435547	125.42498779296875	0.8720201253890991	145.78915405273438	127.98278045654297	0.00814548134803772	507.6663513183594	199.62350463867188	0.9999999403953552	503.9234313964844	199.79226684570312	0.0012203752994537354	8	024
312	142.3332977294922	125.36636352539062	0.992845892906189	144.571533203125	127.78936767578125	0.15442204475402832	506.8031311035156	199.5146942138672	1.0	503.6183776855469	199.51962280273438	0.002303183078765869	8	024
313	142.68621826171875	125.02333068847656	0.8408422470092773	144.2851104736328	127.13937377929688	0.005393624305725098	507.2460021972656	199.19436645507812	1.0	504.15936279296875	199.60861206054688	0.0009633898735046387	8	024
314	148.60183715820312	119.61363983154297	0.9921056032180786	504.60528564453125	201.57432556152344	0.0002244710922241211	507.1578063964844	199.34779357910156	0.9999999403953552	503.9383544921875	199.64259338378906	0.000996023416519165	8	024
315	149.56961059570312	121.18917083740234	0.6019165515899658	504.4829406738281	201.61410522460938	0.0002522766590118408	506.68450927734375	198.93609619140625	1.0	503.7989807128906	199.52325439453125	0.0010312199592590332	8	024
316	150.47067260742188	121.24613952636719	0.9999984502792358	176.630859375	156.63568115234375	0.0009704232215881348	507.30352783203125	199.312744140625	1.0	503.7933044433594	199.72926330566406	0.00118333101272583	8	024
317	148.2937469482422	122.25682830810547	0.9992022514343262	150.2275390625	124.04310607910156	0.0357683002948761	506.9888610839844	199.01121520996094	1.0	503.88055419921875	199.18792724609375	0.0014764964580535889	8	024
318	146.08108520507812	123.80805969238281	0.1391458511352539	146.61148071289062	125.92786407470703	0.001856386661529541	507.1120300292969	199.86727905273438	1.0	503.6644287109375	200.1035919189453	0.0014130175113677979	8	024
319	149.5558624267578	124.13763427734375	0.818534255027771	153.3969268798828	125.5372314453125	0.0012869536876678467	506.5860290527344	199.5893096923828	0.9999999403953552	503.32073974609375	199.98617553710938	0.0013850927352905273	8	024
320	148.468017578125	123.77915954589844	0.9233608245849609	149.238037109375	125.13903045654297	0.01627296209335327	507.2901611328125	199.95094299316406	1.0	503.3968505859375	200.3101348876953	0.0016782879829406738	8	024
321	180.1192626953125	154.73019409179688	0.0034206509590148926	149.388916015625	123.28996276855469	0.20686385035514832	507.7306213378906	200.1963348388672	1.0	503.5869445800781	200.6828155517578	0.0013525784015655518	8	024
322	147.91734313964844	122.54369354248047	0.4436398446559906	148.58267211914062	124.15983581542969	0.009422451257705688	507.32489013671875	199.76858520507812	1.0	504.0426025390625	199.8776092529297	0.0016440153121948242	8	024
323	149.37335205078125	119.30377960205078	0.08829829096794128	149.04173278808594	120.70738220214844	0.001366645097732544	506.61572265625	198.7444610595703	1.0	503.5823669433594	199.37405395507812	0.0011215806007385254	8	024
324	147.67523193359375	118.22005462646484	0.002854645252227783	147.7841339111328	119.31586456298828	0.002081543207168579	507.26837158203125	199.4514923095703	1.0	503.5118408203125	199.83346557617188	0.0008795559406280518	8	024
325	150.81021118164062	117.25431060791016	0.0015777945518493652	504.4687194824219	201.42852783203125	0.00019729137420654297	507.2366943359375	199.46116638183594	1.0	503.9782409667969	200.04368591308594	0.0007797777652740479	8	024
326	158.79849243164062	117.02632904052734	0.0060912370681762695	157.3697967529297	116.621337890625	0.03506055474281311	507.1388854980469	200.1441650390625	1.0	503.3174743652344	200.3602752685547	0.002162337303161621	8	024
327	180.02696228027344	152.31175231933594	0.6173986792564392	504.83319091796875	201.8797607421875	0.0002700984477996826	507.466064453125	199.5277099609375	1.0	504.1111755371094	199.9257049560547	0.0012330412864685059	8	024
328	158.78082275390625	116.36958312988281	0.0597262978553772	156.86416625976562	116.03677368164062	0.966820240020752	507.22503662109375	199.65475463867188	1.0	504.009765625	199.84449768066406	0.0015541613101959229	8	024
329	159.47882080078125	116.84233093261719	0.0014988481998443604	154.8367919921875	117.17986297607422	0.0816594660282135	506.2779541015625	198.87106323242188	1.0	503.9281005859375	199.3668212890625	0.0012721419334411621	8	024
330	179.99453735351562	153.06387329101562	0.008339464664459229	158.77264404296875	117.8653793334961	0.0004703700542449951	507.69744873046875	199.68299865722656	1.0	503.65771484375	200.27114868164062	0.000953972339630127	8	024
331	180.999755859375	152.8307342529297	0.009228706359863281	504.6543884277344	202.0673065185547	0.00023028254508972168	507.2231140136719	199.8927459716797	1.0	503.63690185546875	200.01547241210938	0.001562952995300293	8	024
332	180.8201446533203	152.98828125	0.07880306243896484	155.7219696044922	116.336181640625	0.1510549783706665	507.37646484375	199.1829376220703	1.0	503.82281494140625	199.4134063720703	0.0011357367038726807	8	024
333	181.5599365234375	154.6204376220703	0.8012993335723877	155.91200256347656	116.83706665039062	0.021008431911468506	507.6407470703125	199.61610412597656	1.0	503.7261657714844	200.22056579589844	0.0009177625179290771	8	024
334	180.45912170410156	152.626708984375	0.9264748096466064	158.5651092529297	114.45777893066406	0.003393024206161499	506.916748046875	199.18858337402344	1.0	503.6813659667969	199.57220458984375	0.0014605522155761719	8	024
335	156.9427032470703	112.03546142578125	0.9836907982826233	159.47276306152344	113.65765380859375	0.04426383972167969	507.6713562011719	199.70936584472656	1.0	503.7974853515625	199.9912109375	0.0007627308368682861	8	024
336	180.27040100097656	153.29429626464844	0.827995777130127	159.16275024414062	114.76066589355469	0.0023995935916900635	507.17327880859375	199.739990234375	1.0	503.8220520019531	199.80357360839844	0.0017723143100738525	8	024
337	180.5968780517578	154.0753631591797	0.005190014839172363	159.2865753173828	112.05226135253906	0.02157008647918701	507.1119384765625	199.30360412597656	1.0	503.86761474609375	199.67218017578125	0.001705467700958252	8	024
338	160.25396728515625	114.8145980834961	0.9850469827651978	161.552490234375	113.69589233398438	0.8325266242027283	507.1020812988281	199.92140197753906	1.0	503.6805419921875	200.3275146484375	0.001963794231414795	8	024
339	161.7703399658203	110.33573150634766	0.9893070459365845	161.71450805664062	111.23500061035156	0.8614922761917114	507.7047119140625	199.43634033203125	1.0	503.94482421875	199.5550079345703	0.0013418793678283691	8	024
340	160.40972900390625	115.3250961303711	0.020656466484069824	160.5994110107422	116.31460571289062	0.0022122859954833984	507.0581970214844	199.4166259765625	1.0	503.693115234375	199.9680633544922	0.0010034441947937012	8	024
341	159.9229278564453	115.09069061279297	0.5593518018722534	160.2416534423828	113.52669525146484	0.9968248605728149	506.7026062011719	199.2991943359375	1.0	503.6948547363281	200.02670288085938	0.0006821155548095703	8	024
342	161.9283447265625	111.7729263305664	0.9987980127334595	162.24966430664062	112.96975708007812	0.9646895527839661	507.50341796875	199.7640380859375	1.0	503.830322265625	200.06602478027344	0.0013131201267242432	8	024
343	162.78135681152344	109.75453186035156	0.9995361566543579	161.84378051757812	111.86165618896484	0.012692898511886597	506.6726989746094	199.3562469482422	0.9999999403953552	503.7626647949219	199.84506225585938	0.001556098461151123	8	024
344	163.3494415283203	110.34317016601562	0.995808482170105	162.7977752685547	112.41529846191406	0.018770158290863037	507.9516296386719	199.93724060058594	1.0	504.15594482421875	200.3116455078125	0.0011948347091674805	8	024
345	161.62657165527344	115.30078125	0.3628816604614258	161.03501892089844	115.80424499511719	0.0007278323173522949	506.6887512207031	199.4485321044922	1.0	503.71173095703125	200.3668975830078	0.0009731948375701904	8	024
346	163.21160888671875	116.3228759765625	0.40453049540519714	162.7090606689453	117.12184143066406	0.0037128329277038574	506.4986267089844	198.81968688964844	0.9999999403953552	504.88104248046875	198.37646484375	0.0014919936656951904	8	024
347	161.82501220703125	117.30284881591797	0.07590290904045105	161.7364501953125	118.56507873535156	0.0016137361526489258	507.4061584472656	199.63999938964844	1.0	503.8266296386719	199.96163940429688	0.0015301704406738281	8	024
348	181.10984802246094	150.56260681152344	0.7215328216552734	162.53668212890625	118.28157806396484	0.0028648078441619873	507.2191162109375	199.34893798828125	1.0	504.0186462402344	199.3758544921875	0.0010190904140472412	8	024
349	181.29173278808594	151.17994689941406	0.0025252699851989746	162.06671142578125	118.60364532470703	0.0016256868839263916	506.8915100097656	199.5986785888672	1.0	503.79180908203125	199.85989379882812	0.0007805824279785156	8	024
350	181.38043212890625	151.00172424316406	0.0033029019832611084	161.73251342773438	119.45564270019531	0.010624021291732788	507.10992431640625	199.49827575683594	1.0	503.4930114746094	199.610595703125	0.0017251372337341309	8	024
351	161.45114135742188	117.91913604736328	0.17502588033676147	161.729736328125	119.19152069091797	0.0014423727989196777	507.33941650390625	199.51443481445312	1.0	503.5315856933594	199.75767517089844	0.0009689629077911377	8	024
352	161.767822265625	119.37755584716797	0.0002809762954711914	504.4326477050781	201.51419067382812	0.00023356080055236816	507.02142333984375	198.8106231689453	1.0	503.6697998046875	199.62123107910156	0.0007702112197875977	8	024
353	159.46807861328125	119.9184341430664	0.00833892822265625	504.2207336425781	201.6124267578125	0.0001646280288696289	506.9444580078125	199.1367950439453	1.0	503.66363525390625	199.79383850097656	0.0006570816040039062	8	024
354	511.48046875	204.47373962402344	0.00016048550605773926	504.500732421875	201.5070037841797	0.00033673644065856934	507.0821838378906	199.5438232421875	1.0	503.9255676269531	199.17440795898438	0.001322627067565918	8	024
355	149.84072875976562	125.05452728271484	0.004793494939804077	504.4970397949219	201.99807739257812	0.00017952919006347656	506.8447265625	199.41488647460938	1.0	503.71734619140625	200.0255126953125	0.001185685396194458	8	024
356	150.0370330810547	125.4439468383789	0.25040942430496216	504.5832214355469	201.5622100830078	0.0002974569797515869	507.2208251953125	199.56814575195312	1.0	503.814697265625	199.6078338623047	0.0020047426223754883	8	024
357	150.8757781982422	125.81661987304688	0.9089055061340332	152.88873291015625	127.48014068603516	0.0005414485931396484	506.88006591796875	199.158935546875	1.0	503.70355224609375	199.5136260986328	0.0034943222999572754	8	024
358	150.20919799804688	124.47799682617188	0.9845558404922485	152.135986328125	125.88926696777344	0.002489417791366577	506.6888732910156	199.3658447265625	1.0	503.8273620605469	200.01109313964844	0.0018939375877380371	8	024
359	149.53567504882812	126.2090835571289	0.0003228485584259033	504.3846740722656	201.6902313232422	0.0002516210079193115	506.895751953125	199.51321411132812	1.0	503.71307373046875	199.67776489257812	0.001359313726425171	8	024
360	152.549072265625	123.26087951660156	0.9996914863586426	157.9911346435547	125.19136810302734	0.005971044301986694	506.78497314453125	198.84945678710938	1.0	503.7103576660156	199.28265380859375	0.0017346739768981934	8	024
361	151.23782348632812	125.17723083496094	0.9998311996459961	157.467041015625	126.95197296142578	0.0013997554779052734	507.28533935546875	199.0751190185547	1.0	503.7791748046875	199.40325927734375	0.0011421442031860352	8	024
362	151.03359985351562	125.06725311279297	0.13101568818092346	504.5346374511719	201.720703125	0.00020778179168701172	507.30499267578125	199.09104919433594	0.9999999403953552	503.7132568359375	199.6363067626953	0.002034306526184082	8	024
363	151.1343231201172	125.11591339111328	0.9512689709663391	156.17889404296875	126.69105529785156	0.0006921887397766113	506.71295166015625	199.32867431640625	1.0	503.6229248046875	199.6706085205078	0.001209855079650879	8	024
364	149.0070343017578	125.99369812011719	0.4176397919654846	148.92214965820312	127.2885971069336	0.004194766283035278	507.61907958984375	199.94570922851562	1.0	503.5879821777344	200.30874633789062	0.0012018382549285889	8	024
365	149.5906982421875	124.86699676513672	0.38637369871139526	149.92245483398438	126.32154846191406	0.025931626558303833	507.317626953125	199.5668182373047	1.0	503.41973876953125	199.7725372314453	0.0015327036380767822	8	024
366	181.633544921875	152.75108337402344	0.007112443447113037	504.56097412109375	201.96652221679688	0.00028651952743530273	506.7253112792969	199.44313049316406	0.9999999403953552	503.609130859375	199.85032653808594	0.0013980269432067871	8	024
367	147.07366943359375	123.93649291992188	0.00609937310218811	504.4710388183594	202.80908203125	0.00024276971817016602	507.1783752441406	200.44915771484375	0.9999999403953552	503.5242614746094	200.4764862060547	0.002205073833465576	8	024
368	151.7691192626953	121.88121032714844	0.023009181022644043	504.53369140625	201.4915008544922	0.0003255307674407959	506.66925048828125	199.10374450683594	0.9999999403953552	503.9588317871094	199.57467651367188	0.001189887523651123	8	024
369	153.87794494628906	119.52986907958984	0.09122225642204285	157.84669494628906	123.77826690673828	0.0006835460662841797	507.3275451660156	199.27589416503906	1.0	504.00164794921875	199.8171844482422	0.001463472843170166	8	024
370	146.19659423828125	124.58968353271484	0.7656620740890503	504.6750793457031	201.42247009277344	0.00044786930084228516	506.73089599609375	199.286865234375	0.9999999403953552	503.8336486816406	199.05030822753906	0.0034130513668060303	8	024
371	181.64292907714844	151.65750122070312	0.005813181400299072	504.17645263671875	202.4851531982422	0.00011619925498962402	506.8299560546875	199.87513732910156	1.0	503.620361328125	200.4974822998047	0.0006674528121948242	8	024
372	181.83377075195312	152.51901245117188	0.004821151494979858	145.49740600585938	125.1408920288086	0.0004698336124420166	507.3077392578125	199.6075439453125	1.0	503.6710205078125	199.8842010498047	0.0014058351516723633	8	024
373	145.97731018066406	124.76470947265625	0.021331101655960083	143.4505157470703	127.57044982910156	0.00036141276359558105	507.13446044921875	199.73057556152344	1.0	503.6897277832031	199.82106018066406	0.001881927251815796	8	024
374	147.26077270507812	124.7208023071289	0.00024881958961486816	146.32513427734375	125.5446548461914	0.017178595066070557	507.0325622558594	199.01412963867188	1.0	503.9866027832031	199.42320251464844	0.0012885630130767822	8	024
375	143.65847778320312	125.70011138916016	0.6014614105224609	504.343017578125	201.51495361328125	0.00029474496841430664	506.6493835449219	199.16519165039062	1.0	503.72149658203125	199.422607421875	0.0012514889240264893	8	024
376	145.86947631835938	125.01338195800781	0.0017880797386169434	142.9064178466797	126.80052947998047	0.010320544242858887	506.7489929199219	199.6139373779297	1.0	503.4849853515625	200.0265350341797	0.0013746321201324463	8	024
377	144.4711456298828	124.19815063476562	0.4921233654022217	144.11431884765625	126.92137145996094	0.002189844846725464	507.35369873046875	199.38429260253906	1.0	503.7239074707031	199.84165954589844	0.0012406110763549805	8	024
378	146.98777770996094	125.58484649658203	0.001143038272857666	146.26881408691406	128.22589111328125	0.002400040626525879	507.3174133300781	200.12139892578125	1.0	503.76336669921875	200.24668884277344	0.0007730424404144287	8	024
379	149.90061950683594	123.64875793457031	0.99626624584198	182.72146606445312	151.0891876220703	0.00015169382095336914	507.4122619628906	199.30421447753906	1.0	504.11163330078125	199.93463134765625	0.0007642507553100586	8	024
380	151.72091674804688	125.89997100830078	0.7381552457809448	179.8570098876953	147.4858856201172	0.6926205158233643	507.7806396484375	199.7605438232422	1.0	503.8168640136719	200.0089569091797	0.0013379156589508057	8	024
381	511.759765625	204.7564239501953	8.115172386169434e-5	504.4063720703125	201.78057861328125	0.0002327263355255127	507.0713806152344	199.7030792236328	1.0	503.4737548828125	199.61549377441406	0.001968562602996826	8	024
382	148.6090850830078	128.3873291015625	0.3773044943809509	192.1263427734375	147.24696350097656	0.09067663550376892	507.10858154296875	199.78341674804688	1.0	503.6905517578125	200.32870483398438	0.0013663172721862793	8	024
383	148.10397338867188	128.6241455078125	0.9716351628303528	152.51434326171875	132.7078399658203	0.9970986247062683	507.0830078125	199.3914337158203	1.0	503.4753723144531	199.94215393066406	0.0019890666007995605	8	024
384	195.80474853515625	147.09463500976562	0.3087073564529419	194.66758728027344	147.5048370361328	0.03690245747566223	506.6581726074219	199.46156311035156	1.0	503.6552734375	199.7157440185547	0.0009265244007110596	8	024
385	196.03790283203125	148.77377319335938	0.004452824592590332	194.2665557861328	150.63636779785156	0.0007519721984863281	507.07257080078125	199.40675354003906	1.0	503.5474548339844	199.56094360351562	0.002940148115158081	8	024
386	511.9132995605469	204.69874572753906	0.00011643767356872559	196.35142517089844	147.06687927246094	0.0017381608486175537	507.1870422363281	199.55816650390625	0.9999999403953552	504.03192138671875	199.24566650390625	0.004950195550918579	8	024
387	160.34426879882812	130.8670654296875	0.028279542922973633	162.39169311523438	133.25611877441406	0.8575340509414673	507.58905029296875	199.78509521484375	1.0	503.69293212890625	199.9491729736328	0.0012446045875549316	8	024
388	159.72607421875	133.0457000732422	0.23106727004051208	160.04385375976562	134.73046875	0.9999616742134094	507.4063720703125	198.99139404296875	1.0	503.6798095703125	199.71270751953125	0.0007931888103485107	8	024
389	159.778076171875	134.29689025878906	0.06861680746078491	160.77484130859375	136.10943603515625	0.9428997039794922	507.1351318359375	199.51251220703125	1.0	503.808837890625	199.82704162597656	0.0016889870166778564	8	024
390	511.9097900390625	204.95980834960938	4.9114227294921875e-5	504.5832824707031	202.37306213378906	0.0001270771026611328	507.0709228515625	200.0443115234375	1.0	505.1004333496094	199.41709899902344	0.0013231337070465088	8	024
391	507.9792785644531	201.9098358154297	7.587671279907227e-5	504.253662109375	200.72842407226562	0.00018605589866638184	506.54052734375	198.4000701904297	1.0	503.58990478515625	198.9086456298828	0.0010398328304290771	8	024
392	200.52340698242188	146.2625732421875	0.00023290514945983887	163.125244140625	138.93338012695312	0.9647640585899353	507.2962646484375	199.34967041015625	1.0	504.0404357910156	200.00018310546875	0.001796334981918335	8	024
393	512.0957641601562	204.9453582763672	6.026029586791992e-5	164.36080932617188	138.54632568359375	0.011917978525161743	507.37921142578125	199.64007568359375	1.0	503.38531494140625	200.1407470703125	0.0016141831874847412	8	024
394	168.09034729003906	135.7342071533203	0.0012951493263244629	164.4351043701172	139.72817993164062	0.9999974966049194	506.5347595214844	199.15484619140625	1.0	503.74847412109375	199.9862823486328	0.0009293854236602783	8	024
395	163.91818237304688	135.15267944335938	0.22697019577026367	164.91477966308594	139.5242919921875	0.9936013221740723	507.7666015625	199.21585083007812	1.0	504.0172119140625	199.37757873535156	0.0014646053314208984	8	024
396	171.5425567626953	133.68374633789062	0.00012612342834472656	167.17572021484375	136.9006805419922	0.01879352331161499	507.8344421386719	199.2938995361328	1.0	504.07452392578125	199.82505798339844	0.0011267364025115967	8	024
397	511.8516540527344	204.64491271972656	0.00010538101196289062	167.0296173095703	137.31492614746094	0.002977609634399414	507.15606689453125	199.5364990234375	1.0	504.00628662109375	199.8988494873047	0.0012748539447784424	8	024
398	511.80364990234375	205.0426483154297	8.96453857421875e-5	504.3507385253906	202.38043212890625	0.00022429227828979492	507.0839538574219	199.7587432861328	1.0	503.5703125	200.25453186035156	0.0017081499099731445	8	024
399	511.78900146484375	204.5886993408203	6.046891212463379e-5	168.4772491455078	139.21865844726562	0.004225015640258789	506.95892333984375	199.57415771484375	1.0	503.5825500488281	199.9906005859375	0.0006978809833526611	8	024
400	512.2147827148438	204.15220642089844	7.271766662597656e-5	169.72308349609375	137.74952697753906	0.8933555483818054	507.1595153808594	198.6831512451172	1.0	504.1522216796875	199.6038360595703	0.0015927553176879883	8	024
401	512.2064819335938	204.41818237304688	8.910894393920898e-5	504.8482360839844	201.3236846923828	0.00017386674880981445	507.6003112792969	199.10885620117188	1.0	503.89599609375	199.55601501464844	0.0009391307830810547	8	024
402	511.63165283203125	204.4817352294922	0.00020512938499450684	176.92955017089844	138.88885498046875	0.061358243227005005	507.50146484375	199.5392303466797	0.9999998807907104	503.7347106933594	199.25086975097656	0.0017011761665344238	8	024
403	511.9369201660156	204.89759826660156	0.00013238191604614258	168.56918334960938	137.87681579589844	0.3162917494773865	507.31884765625	199.4893341064453	0.9999999403953552	503.8129577636719	199.91903686523438	0.0020415782928466797	8	024
404	199.65017700195312	143.18353271484375	0.006021738052368164	169.2289581298828	139.88111877441406	0.9999862909317017	507.4649353027344	199.6383819580078	1.0	503.800537109375	199.91903686523438	0.0009412765502929688	8	024
405	170.7017059326172	136.30360412597656	0.0002237558364868164	166.55458068847656	138.92298889160156	0.9999916553497314	507.615478515625	199.759033203125	1.0	503.7592468261719	200.28982543945312	0.0016531944274902344	8	024
406	198.32540893554688	145.05845642089844	0.0004089772701263428	170.6500244140625	139.06639099121094	0.9999418258666992	506.7391662597656	199.42575073242188	1.0	505.09991455078125	198.79998779296875	0.0016207098960876465	8	024
407	5.312873840332031	482.4439392089844	3.230571746826172e-5	167.33746337890625	137.43704223632812	0.4438648223876953	533.2930297851562	222.08895874023438	0.9892079830169678	529.9938354492188	223.2657928466797	1.2218952178955078e-6	8	024
408	5.408834457397461	482.4893798828125	5.453824996948242e-6	175.25514221191406	136.0938262939453	0.0003859996795654297	533.573486328125	222.38612365722656	0.5031226873397827	172.8078155517578	6.391567230224609	7.748603820800781e-7	8	024
409	5.314335823059082	482.87896728515625	1.4275312423706055e-5	172.35198974609375	134.1299285888672	4.83393669128418e-5	534.0225830078125	222.5844268798828	0.03784966468811035	173.08151245117188	6.677067756652832	6.854534149169922e-7	8	024
410	5.322836399078369	482.5336608886719	9.387731552124023e-6	173.0093536376953	135.7093505859375	0.028435200452804565	534.020263671875	222.2219696044922	0.01321837306022644	180.6190948486328	133.53564453125	1.1622905731201172e-6	8	024
411	5.295844078063965	481.98748779296875	2.7835369110107422e-5	3.202866792678833	478.50054931640625	1.913309097290039e-5	533.766357421875	222.12841796875	0.9978114366531372	529.4293823242188	226.41717529296875	4.470348358154297e-6	8	024
412	202.22935485839844	142.89862060546875	0.008355498313903809	169.10092163085938	137.61891174316406	0.9995267391204834	533.947265625	222.05587768554688	0.9377294182777405	170.85304260253906	141.73748779296875	3.4570693969726562e-6	8	024
413	5.046541690826416	482.75543212890625	9.03010368347168e-6	168.72994995117188	135.35707092285156	0.0002541542053222656	533.678466796875	222.13731384277344	0.11163178086280823	173.3209686279297	6.745818138122559	2.473592758178711e-6	8	024
414	201.2256317138672	144.2140350341797	0.024734556674957275	168.52040100097656	138.46218872070312	0.2337138056755066	534.1109619140625	221.86183166503906	0.869538426399231	201.3583984375	146.4290771484375	3.0994415283203125e-6	8	024
415	201.32565307617188	143.60365295410156	0.391361802816391	167.583984375	137.46041870117188	0.0667470395565033	534.064208984375	222.86392211914062	0.0723925232887268	201.6682891845703	146.8538360595703	1.8477439880371094e-6	8	024
416	170.16058349609375	135.57318115234375	0.00011682510375976562	166.34486389160156	137.6014404296875	0.999998927116394	534.5604858398438	222.33090209960938	0.013524413108825684	165.59120178222656	134.886962890625	1.3083219528198242e-5	8	024
417	173.0649871826172	132.32275390625	2.0265579223632812e-5	168.1673583984375	135.400146484375	0.004747718572616577	533.9906005859375	222.1553955078125	0.8888355493545532	173.1706085205078	6.172868728637695	3.2782554626464844e-7	8	024
418	202.1339874267578	144.5521697998047	0.01693466305732727	162.24609375	138.39663696289062	0.9999880194664001	534.4228515625	222.4514617919922	0.4627665877342224	203.2064971923828	145.7464141845703	1.2308359146118164e-5	8	024
419	168.52532958984375	133.16285705566406	0.00011527538299560547	165.8201904296875	135.05674743652344	0.9999996423721313	534.1734008789062	222.97560119628906	0.017511725425720215	162.0111083984375	133.81838989257812	7.659196853637695e-6	8	024
420	5.031081199645996	482.5999450683594	1.0788440704345703e-5	2.6125054359436035	478.6377868652344	2.9802322387695312e-6	533.982421875	222.31736755371094	0.8401329517364502	171.9009246826172	5.949068069458008	1.2516975402832031e-6	8	024
421	4.768181800842285	483.0310363769531	6.020069122314453e-6	166.546142578125	132.2609405517578	0.0002452731132507324	533.70849609375	221.52310180664062	0.2560123801231384	173.26080322265625	5.45162296295166	6.854534149169922e-7	8	024
422	5.827288627624512	482.564697265625	7.867813110351562e-6	180.65208435058594	136.28640747070312	0.00022801756858825684	533.6849365234375	222.7548065185547	0.21506208181381226	180.8737335205078	133.5870361328125	7.450580596923828e-7	8	024
423	5.526768684387207	482.25189208984375	1.0401010513305664e-5	646.1209716796875	384.3092041015625	1.6808509826660156e-5	533.5623168945312	222.020263671875	0.8112584948539734	637.6825561523438	385.4891052246094	5.364418029785156e-7	8	024
424	169.0861053466797	128.57223510742188	1.4185905456542969e-5	200.85250854492188	143.37228393554688	0.009083718061447144	533.7369995117188	221.8648681640625	0.7261911630630493	173.0717315673828	6.762243747711182	2.7418136596679688e-6	8	024
425	162.87635803222656	130.41006469726562	6.988644599914551e-5	163.21617126464844	132.267333984375	0.011970490217208862	534.2423706054688	222.3388671875	0.8941037654876709	173.72901916503906	6.0340118408203125	6.258487701416016e-7	8	024
426	163.70277404785156	128.84678649902344	0.0001195669174194336	161.97299194335938	130.46798706054688	0.999995231628418	534.1741943359375	222.60897827148438	0.5433659553527832	159.8086395263672	129.0482635498047	9.804964065551758e-6	8	024
427	5.062198638916016	482.8365478515625	1.2069940567016602e-5	161.767822265625	129.66885375976562	0.0004968643188476562	533.9424438476562	222.08810424804688	0.22768202424049377	172.57159423828125	6.49226188659668	5.662441253662109e-7	8	024
428	5.513115882873535	482.56732177734375	2.3812055587768555e-5	172.60504150390625	134.19683837890625	0.001276254653930664	534.1001586914062	222.0791015625	0.9898586273193359	535.0885009765625	223.8115997314453	1.0132789611816406e-6	8	024
429	206.31231689453125	147.734619140625	5.733966827392578e-5	202.32232666015625	142.8907928466797	0.39987295866012573	533.9999389648438	222.0910186767578	0.2687835395336151	192.32168579101562	147.79978942871094	2.1457672119140625e-6	8	024
430	5.031863689422607	482.7253112792969	5.093216896057129e-5	2.967827081680298	479.431640625	4.425644874572754e-5	533.8507080078125	221.99404907226562	0.21578869223594666	156.6481170654297	7.977816581726074	1.1026859283447266e-6	8	024
431	5.499866008758545	483.0368347167969	1.627206802368164e-5	1.8655927181243896	479.1556701660156	6.556510925292969e-6	533.5989990234375	222.2152099609375	0.10830339789390564	173.24563598632812	7.014006614685059	1.4603137969970703e-6	8	024
432	4.68794059753418	483.0165100097656	1.4662742614746094e-5	3.004624843597412	479.18707275390625	1.2278556823730469e-5	534.2020874023438	221.79074096679688	0.5716292858123779	173.9606170654297	6.191365718841553	6.258487701416016e-7	8	024
433	5.478139400482178	482.84942626953125	6.139278411865234e-6	163.6714324951172	129.95909118652344	0.0004201233386993408	533.489013671875	222.43637084960938	0.4312478303909302	172.87832641601562	6.521389484405518	6.258487701416016e-7	8	024
434	5.6989850997924805	482.4468078613281	8.58306884765625e-6	164.10313415527344	130.376953125	1.233816146850586e-5	533.5357055664062	222.00315856933594	0.8158301711082458	172.5364990234375	6.920866966247559	5.662441253662109e-7	8	024
435	164.55520629882812	128.44497680664062	0.0006195604801177979	164.156005859375	129.35179138183594	0.8736323714256287	534.1848754882812	221.56985473632812	0.07142359018325806	173.26531982421875	7.576089382171631	8.344650268554688e-7	8	024
436	164.21961975097656	128.21226501464844	0.23803377151489258	165.34788513183594	130.39505004882812	0.14491888880729675	534.2032470703125	221.9130401611328	0.9823926091194153	530.5479736328125	223.51585388183594	1.0728836059570312e-6	8	024
437	5.479739665985107	482.9136657714844	1.5020370483398438e-5	2.333536148071289	478.8184509277344	1.0788440704345703e-5	534.7938232421875	222.310546875	0.4208475947380066	173.0869140625	6.944482803344727	1.0132789611816406e-6	8	024
438	5.61198091506958	482.3329162597656	3.1501054763793945e-5	2.6600842475891113	478.6579284667969	1.195073127746582e-5	534.686767578125	221.66549682617188	0.2729647755622864	173.56605529785156	6.201118469238281	5.066394805908203e-7	8	024
439	5.315767288208008	482.8266906738281	1.5676021575927734e-5	2.744647264480591	479.05010986328125	1.0281801223754883e-5	533.517333984375	221.95980834960938	0.9186283349990845	173.37451171875	7.099092483520508	1.0132789611816406e-6	8	024
440	165.46878051757812	126.3472900390625	2.2292137145996094e-5	3.001279830932617	478.294677734375	9.387731552124023e-6	533.7576904296875	222.34396362304688	0.5647289752960205	172.90802001953125	6.6533203125	9.238719940185547e-7	8	024
441	164.82460021972656	125.46307373046875	0.003602057695388794	163.71063232421875	128.82704162597656	1.0877847671508789e-5	533.6343383789062	222.00086975097656	0.9692956209182739	173.7860107421875	6.55496072769165	9.238719940185547e-7	8	024
442	163.0110321044922	125.1275634765625	0.9208843111991882	164.65843200683594	127.71200561523438	0.010103702545166016	534.1935424804688	222.38815307617188	0.9899005889892578	535.0657348632812	224.80027770996094	1.3709068298339844e-6	8	024
443	163.95623779296875	124.98350524902344	0.001010507345199585	164.10272216796875	126.7242431640625	0.03332322835922241	534.3734130859375	222.23289489746094	0.8406574726104736	157.06187438964844	8.289617538452148	1.043081283569336e-6	8	024
444	5.923915386199951	481.9706726074219	1.195073127746582e-5	3.384504556655884	478.25604248046875	4.4405460357666016e-6	534.7688598632812	218.8099822998047	0.02759873867034912	172.96766662597656	6.443502426147461	5.364418029785156e-7	8	024
445	5.41192626953125	482.5931396484375	1.8417835235595703e-5	2.5426268577575684	478.8844299316406	1.329183578491211e-5	533.3490600585938	222.12332153320312	0.7903386950492859	156.31857299804688	7.616640567779541	9.834766387939453e-7	8	024
446	5.059028625488281	482.6081848144531	8.046627044677734e-6	2.559669017791748	478.83441162109375	1.0877847671508789e-5	533.98681640625	222.44479370117188	0.06287053227424622	172.91513061523438	7.019380569458008	1.2218952178955078e-6	8	024
447	5.854540824890137	483.1069641113281	9.000301361083984e-6	2.9537906646728516	479.5531005859375	5.9604644775390625e-6	533.299560546875	222.09164428710938	0.846636176109314	173.62193298339844	6.82620906829834	8.344650268554688e-7	8	024
448	5.208756923675537	482.6046142578125	4.929304122924805e-5	2.5366077423095703	479.1973876953125	2.3573637008666992e-5	534.6710205078125	222.2281036376953	0.09618785977363586	188.4606475830078	6.955223083496094	1.1622905731201172e-6	8	024
449	163.40701293945312	119.77959442138672	0.003272414207458496	3.360659599304199	478.99725341796875	2.1159648895263672e-5	533.9952392578125	222.0670166015625	0.7656483054161072	173.15469360351562	6.2463483810424805	7.450580596923828e-7	8	024
450	162.24221801757812	120.59859466552734	0.8478590250015259	163.6345977783203	121.30384063720703	0.00022926926612854004	533.7462768554688	222.5294189453125	0.8085460662841797	164.84039306640625	113.88468170166016	2.086162567138672e-6	8	024
451	4.989415168762207	482.30413818359375	6.645917892456055e-6	3.1138229370117188	478.2915344238281	5.453824996948242e-6	533.9185180664062	222.0595245361328	0.04017701745033264	172.97683715820312	6.001665115356445	1.1026859283447266e-6	8	024
452	4.921689033508301	482.8899841308594	2.4557113647460938e-5	2.346345901489258	479.0978698730469	1.4424324035644531e-5	533.8726196289062	222.0423583984375	0.2619975209236145	172.9459991455078	6.668424606323242	9.238719940185547e-7	8	024
453	165.46693420410156	120.2540054321289	8.663535118103027e-5	165.9850311279297	121.29264831542969	0.0003863871097564697	534.0072021484375	222.32672119140625	0.27524182200431824	165.63682556152344	115.4422378540039	8.046627044677734e-7	8	024
454	164.3465118408203	119.37354278564453	0.006292402744293213	166.9505615234375	120.58015441894531	0.9659455418586731	533.9254760742188	222.54217529296875	0.018572181463241577	164.331298828125	116.1076889038086	1.5228986740112305e-5	8	024
455	197.71746826171875	154.9081268310547	0.0017754435539245605	165.7736358642578	118.24718475341797	0.00014320015907287598	533.906982421875	222.436279296875	0.7204675674438477	204.06121826171875	159.64764404296875	1.6391277313232422e-6	8	024
456	163.8925323486328	117.77769470214844	0.0008163154125213623	166.86923217773438	118.74163818359375	0.9988664388656616	533.4207153320312	221.53424072265625	0.19422584772109985	163.38685607910156	115.32966613769531	2.8312206268310547e-6	8	024
457	163.96824645996094	117.33997344970703	0.08173900842666626	165.02540588378906	116.88541412353516	0.0009084641933441162	534.5709228515625	222.26080322265625	0.35303911566734314	163.02078247070312	111.95520782470703	2.205371856689453e-6	8	024
458	162.98635864257812	119.73880767822266	0.0006451904773712158	166.2448272705078	117.70909881591797	0.9999910593032837	534.238037109375	222.39581298828125	0.8630064129829407	161.75234985351562	114.25521087646484	2.950429916381836e-6	8	024
459	163.79373168945312	116.90137481689453	0.000896751880645752	166.75494384765625	117.46550750732422	0.9999672174453735	533.5479736328125	221.9484405517578	0.5433172583580017	173.84182739257812	120.83851623535156	2.8908252716064453e-6	8	024
460	164.0678253173828	116.71500396728516	0.00027367472648620605	165.4828338623047	115.98167419433594	0.028288662433624268	534.2940063476562	221.8961181640625	0.5317245125770569	163.25482177734375	112.12816619873047	2.0265579223632812e-6	8	024
461	163.69325256347656	118.59696197509766	0.0004375874996185303	166.7806396484375	116.65072631835938	1.0	533.9096069335938	221.3165283203125	0.11962294578552246	161.1746368408203	115.17511749267578	8.404254913330078e-6	8	024
462	163.51593017578125	118.67790222167969	0.0003777742385864258	166.31494140625	116.63085174560547	0.9997734427452087	534.289794921875	221.63595581054688	0.9752116799354553	161.15530395507812	113.74708557128906	2.86102294921875e-6	8	024
463	180.70803833007812	82.23042297363281	0.0010628998279571533	164.14312744140625	109.46614837646484	0.3234168291091919	533.7330932617188	222.13424682617188	0.11591541767120361	163.4755859375	94.7261734008789	1.4603137969970703e-6	8	024
464	182.1294403076172	81.31119537353516	0.00041359663009643555	164.1823272705078	114.26725006103516	0.9390161633491516	533.9008178710938	222.03289794921875	0.925836980342865	169.82247924804688	95.34971618652344	1.5497207641601562e-6	8	024
465	181.57492065429688	80.88213348388672	0.0004582405090332031	163.1804962158203	110.30499267578125	0.016365081071853638	533.5337524414062	222.41502380371094	0.9172065258026123	163.31858825683594	95.4302749633789	2.652406692504883e-6	8	024
466	198.156982421875	152.59088134765625	5.310773849487305e-5	163.6140899658203	111.57374572753906	0.0004734992980957031	534.0377807617188	222.01617431640625	0.8120076656341553	172.98611450195312	7.231706142425537	1.1622905731201172e-6	8	024
467	182.0813446044922	80.44918823242188	0.00014799833297729492	163.23129272460938	111.4847183227539	9.486079216003418e-5	533.0665283203125	221.68919372558594	0.4463813900947571	173.18392944335938	6.840941905975342	1.1026859283447266e-6	8	024
468	166.08982849121094	111.4947509765625	8.741021156311035e-5	163.9365997314453	112.62832641601562	0.1433785855770111	533.707275390625	221.82827758789062	0.7877851724624634	156.83665466308594	8.403653144836426	2.5033950805664062e-6	8	024
469	167.30538940429688	113.92220306396484	8.121132850646973e-5	165.12139892578125	115.29415893554688	0.0025563836097717285	534.1576538085938	222.11276245117188	0.6634963750839233	173.0417938232422	7.021976470947266	1.996755599975586e-6	8	024
470	168.7489776611328	114.56275177001953	0.0002574026584625244	168.12855529785156	115.85234832763672	0.9983396530151367	533.97607421875	221.6571044921875	0.5970350503921509	172.33311462402344	112.60708618164062	3.904104232788086e-6	8	024
471	168.22860717773438	113.9396743774414	0.00029724836349487305	166.60252380371094	114.4886703491211	0.14270421862602234	534.3760375976562	221.84732055664062	0.6967001557350159	172.48419189453125	110.16964721679688	6.705522537231445e-6	8	024
472	183.0758514404297	81.14958953857422	0.0006750822067260742	167.35035705566406	115.46167755126953	0.9844762086868286	533.9722290039062	218.30908203125	0.26385951042175293	172.0819549560547	112.04840850830078	1.430511474609375e-6	8	024
473	168.24221801757812	114.06705474853516	0.00010925531387329102	168.07310485839844	114.8168716430664	0.9942623376846313	533.8224487304688	222.20541381835938	0.988652229309082	172.0284423828125	112.04949951171875	1.1116266250610352e-5	8	024
474	168.51443481445312	116.2613754272461	7.721781730651855e-5	166.3111114501953	116.04344177246094	0.004412591457366943	533.8519897460938	222.20338439941406	0.8710837364196777	156.80648803710938	8.650192260742188	1.4603137969970703e-6	8	024
475	4.97512674331665	482.4120788574219	1.0073184967041016e-5	165.3563690185547	115.59085083007812	0.002336740493774414	534.02783203125	221.4076690673828	0.9516086578369141	535.1954956054688	223.63497924804688	1.2516975402832031e-6	8	024
476	5.176446914672852	482.44085693359375	1.0132789611816406e-5	163.84506225585938	111.68711853027344	2.7567148208618164e-5	533.41943359375	222.1536865234375	0.7625482082366943	173.69940185546875	6.718238830566406	9.238719940185547e-7	8	024
477	5.321024417877197	483.2505187988281	1.3738870620727539e-5	164.46678161621094	115.41754150390625	0.0001717209815979004	533.0128784179688	222.72799682617188	0.379369854927063	157.19581604003906	7.601194858551025	1.2814998626708984e-6	8	024
478	164.8219757080078	118.12235260009766	4.9442052841186523e-5	167.17762756347656	118.34345245361328	0.9875626564025879	534.5877075195312	222.37152099609375	0.08105409145355225	164.3263397216797	115.37104034423828	3.427267074584961e-6	8	024
479	5.60223388671875	482.1614074707031	7.539987564086914e-6	165.0870361328125	115.06932067871094	0.0001443624496459961	533.2764892578125	222.07199096679688	0.3991057872772217	156.3072967529297	6.663378715515137	5.662441253662109e-7	8	024
480	181.70761108398438	81.986328125	0.001214534044265747	166.56814575195312	117.15254211425781	0.21200379729270935	533.5722045898438	222.17575073242188	0.5935073494911194	164.48797607421875	113.50437927246094	2.384185791015625e-6	8	024
481	5.463339328765869	483.12646484375	1.0073184967041016e-5	165.2211456298828	115.99998474121094	0.0014401078224182129	533.688232421875	221.60585021972656	0.9990575313568115	529.7435302734375	225.04217529296875	4.172325134277344e-6	8	024
482	199.2869415283203	153.9828643798828	2.288818359375e-5	166.9745330810547	117.93883514404297	2.5779008865356445e-5	534.7885131835938	217.72293090820312	0.0010658204555511475	172.9475555419922	6.546902656555176	1.1324882507324219e-6	8	024
483	165.39134216308594	117.86299896240234	3.629922866821289e-5	165.92649841308594	117.43062591552734	0.0007846951484680176	533.830322265625	222.6809539794922	0.24116790294647217	165.86752319335938	113.72132873535156	7.450580596923828e-7	8	024
484	169.50245666503906	116.01887512207031	0.00015273690223693848	167.9010009765625	118.52095031738281	0.011356055736541748	533.60546875	222.10238647460938	0.5398920178413391	204.41651916503906	158.26490783691406	7.68899917602539e-6	8	024
485	167.35121154785156	115.5837631225586	0.22013801336288452	171.32960510253906	116.80599212646484	0.6681090593338013	533.2841186523438	221.9315948486328	0.36669492721557617	203.33367919921875	158.57803344726562	1.2516975402832031e-5	8	024
486	170.19586181640625	113.17359924316406	0.04444459080696106	174.9303436279297	116.2496337890625	0.00014069676399230957	534.2764282226562	222.1497039794922	0.13766881823539734	205.36361694335938	158.3419189453125	3.427267074584961e-6	8	024
487	169.74078369140625	110.30426788330078	0.31391650438308716	173.4960479736328	110.79280853271484	0.0010712742805480957	533.7562255859375	222.0449676513672	0.8305022716522217	203.0260467529297	157.5506134033203	3.2454729080200195e-5	8	024
488	173.3639678955078	114.00177764892578	0.16269010305404663	174.62620544433594	114.92019653320312	0.06787899136543274	533.0792846679688	221.6276092529297	0.9155101776123047	174.66226196289062	110.173583984375	8.732080459594727e-6	8	024
489	173.10186767578125	114.1691665649414	0.0007309615612030029	176.66102600097656	116.99767303466797	0.00015857815742492676	534.2140502929688	222.2272186279297	0.7301770448684692	205.8524627685547	158.570556640625	2.86102294921875e-6	8	024
490	198.4004364013672	151.66600036621094	0.0001811385154724121	176.23065185546875	117.41645050048828	0.0010087192058563232	533.6170654296875	221.9324951171875	0.8839124441146851	174.31224060058594	107.62994384765625	1.7881393432617188e-6	8	024
491	177.00198364257812	113.33558654785156	9.310245513916016e-5	174.6913299560547	118.91284942626953	0.03714647889137268	533.44970703125	222.5189971923828	0.15462693572044373	175.0273895263672	112.24659729003906	1.0669231414794922e-5	8	024
492	199.16458129882812	152.4315948486328	0.00047978758811950684	176.61265563964844	117.51885986328125	0.003221958875656128	534.0770263671875	222.1664581298828	0.9729647636413574	204.35855102539062	158.0663604736328	3.2395124435424805e-5	8	024
493	177.60897827148438	109.75297546386719	2.8967857360839844e-5	175.37203979492188	110.34058380126953	0.01106637716293335	533.4220581054688	222.40737915039062	0.25634127855300903	174.612548828125	107.88556671142578	3.1888484954833984e-6	8	024
494	175.00555419921875	115.93144226074219	0.0010965168476104736	175.30499267578125	116.86815643310547	0.4029476046562195	533.5375366210938	222.0262451171875	0.7583252191543579	177.47071838378906	119.9747543334961	1.963973045349121e-5	8	024
495	176.4331817626953	113.16607666015625	0.00020188093185424805	175.25360107421875	116.13081359863281	0.6135249733924866	533.1624755859375	221.89649963378906	0.7143571376800537	177.80577087402344	119.03897094726562	8.13603401184082e-6	8	024
496	174.97018432617188	115.94629669189453	0.0009427964687347412	176.09767150878906	116.86647033691406	0.04857531189918518	533.2800903320312	222.45335388183594	0.4795567989349365	178.4710693359375	118.8524169921875	2.2351741790771484e-6	8	024
497	198.70765686035156	152.24969482421875	0.0004189908504486084	177.72494506835938	118.39509582519531	0.00012767314910888672	534.3865966796875	222.41529846191406	0.2101401686668396	204.662109375	158.27786254882812	7.3015689849853516e-6	8	024
498	175.0399169921875	116.69237518310547	0.011340856552124023	176.09645080566406	118.79657745361328	0.6503388285636902	532.760986328125	222.55247497558594	0.9525955319404602	175.2891082763672	112.46284484863281	4.5299530029296875e-6	8	024
499	198.79580688476562	151.6942596435547	0.0013599991798400879	177.47117614746094	118.90673065185547	0.0007242560386657715	533.8966674804688	222.3380584716797	0.1669885814189911	204.47598266601562	158.73240661621094	1.424551010131836e-5	8	024
500	5.259558200836182	482.3083190917969	4.038214683532715e-5	2.890324354171753	478.9974670410156	3.4362077713012695e-5	533.8058471679688	222.5709686279297	0.7551848888397217	173.63999938964844	6.323025703430176	1.1622905731201172e-6	8	024
501	5.173280715942383	482.80078125	9.894371032714844e-6	179.3638916015625	119.9952392578125	7.3015689849853516e-6	533.2511596679688	221.78466796875	0.5673481225967407	172.98779296875	6.151418685913086	6.854534149169922e-7	8	024
502	199.38250732421875	151.2459259033203	3.3229589462280273e-5	2.448338031768799	478.9748229980469	5.841255187988281e-6	533.3038330078125	222.2240753173828	0.9083542823791504	155.92202758789062	8.41331672668457	1.1026859283447266e-6	8	024
503	198.52163696289062	151.62709045410156	9.697675704956055e-5	3.463243007659912	478.66009521484375	1.2725591659545898e-5	533.6554565429688	221.85684204101562	0.9922215938568115	173.14662170410156	6.534152030944824	9.5367431640625e-7	8	024
504	196.8872528076172	151.08511352539062	0.002559453248977661	167.92263793945312	119.75638580322266	2.726912498474121e-5	534.4122314453125	221.97828674316406	0.864515483379364	168.2359161376953	116.09912109375	1.817941665649414e-6	8	024
505	196.02935791015625	150.6624755859375	0.16793623566627502	175.24050903320312	119.30642700195312	0.19400528073310852	533.5999145507812	221.50973510742188	0.3724513351917267	173.3438262939453	112.22322082519531	3.6656856536865234e-6	8	024
506	195.99508666992188	149.52203369140625	0.0013394355773925781	179.23416137695312	119.88232421875	3.927946090698242e-5	533.6243286132812	222.20774841308594	0.17987453937530518	189.1343536376953	145.11090087890625	1.3113021850585938e-6	8	024
507	4.844475746154785	482.6569519042969	3.197789192199707e-5	179.78936767578125	120.61054229736328	0.0002124011516571045	534.0399780273438	222.11537170410156	0.9488065242767334	157.06056213378906	7.64049768447876	9.238719940185547e-7	8	024
508	174.074951171875	120.83467864990234	0.00010669231414794922	177.49403381347656	128.84014892578125	0.00035494565963745117	533.486083984375	222.32626342773438	0.8032545447349548	172.9405517578125	6.671542167663574	8.344650268554688e-7	8	024
509	5.083921432495117	482.55340576171875	1.3977289199829102e-5	176.01651000976562	132.39976501464844	0.0003337562084197998	532.9981079101562	221.94993591308594	0.9947632551193237	172.99729919433594	6.323230743408203	1.4007091522216797e-6	8	024
510	169.46514892578125	127.26480102539062	0.8159162998199463	174.18060302734375	130.23545837402344	0.0021780729293823242	534.2733764648438	222.1729278564453	0.03847193717956543	169.5093536376953	116.85655212402344	6.198883056640625e-6	8	024
511	174.79685974121094	130.82106018066406	8.314847946166992e-6	174.8148193359375	132.41712951660156	8.988380432128906e-5	533.35546875	222.4110565185547	0.5659149885177612	156.11972045898438	6.81678581237793	4.470348358154297e-7	8	024
512	5.535979270935059	482.49725341796875	7.331371307373047e-6	3.0628199577331543	478.78564453125	6.258487701416016e-6	533.3429565429688	222.3057861328125	0.09432485699653625	189.20892333984375	6.988530158996582	7.748603820800781e-7	8	024
513	171.98924255371094	131.30836486816406	0.003449052572250366	174.3969268798828	132.61947631835938	0.00014212727546691895	533.6656494140625	222.08383178710938	0.5627690553665161	183.77923583984375	131.8302001953125	2.2649765014648438e-6	8	024
514	171.18927001953125	132.67578125	0.000667870044708252	173.79368591308594	134.1097869873047	0.908031702041626	534.6401977539062	221.89456176757812	0.6966571807861328	179.64675903320312	133.441650390625	4.595518112182617e-5	8	024
515	186.274658203125	136.8047332763672	0.0003421306610107422	187.79933166503906	139.12637329101562	0.998710036277771	533.2283935546875	222.1746063232422	0.021122246980667114	182.8069305419922	136.3202362060547	8.761882781982422e-5	8	024
516	192.84182739257812	144.77197265625	0.021568387746810913	190.23492431640625	142.3106231689453	0.9962365627288818	533.6558837890625	222.10108947753906	0.35953283309936523	196.03225708007812	145.09371948242188	5.537271499633789e-5	8	024
517	190.5490264892578	137.10313415527344	9.086728096008301e-5	192.89234924316406	141.3529510498047	0.6646965146064758	533.7056274414062	221.59817504882812	0.8815558552742004	187.8839111328125	135.82992553710938	5.543231964111328e-6	8	024
518	5.259992599487305	482.06378173828125	5.537271499633789e-5	191.412109375	141.3698272705078	0.5647145509719849	534.7023315429688	222.07830810546875	0.01267695426940918	197.43711853027344	144.5928955078125	5.543231964111328e-6	8	024
519	193.0030059814453	136.7319793701172	0.0008486807346343994	181.10272216796875	140.68612670898438	0.9999998807907104	534.0850219726562	222.0618133544922	0.4598008096218109	186.46148681640625	143.01165771484375	4.51207160949707e-5	8	024
520	194.04055786132812	145.38291931152344	0.00047725439071655273	181.35623168945312	141.93109130859375	1.0	533.3729248046875	222.13720703125	0.475263774394989	184.04173278808594	144.99307250976562	0.0002575218677520752	8	024
521	192.87728881835938	136.97109985351562	0.001274704933166504	176.59872436523438	141.49957275390625	0.9999997615814209	533.974609375	222.10702514648438	0.5735645294189453	178.861083984375	142.41928100585938	8.651614189147949e-5	8	024
522	192.11705017089844	136.58677673339844	0.00044670701026916504	177.75875854492188	140.20889282226562	0.9999992847442627	534.1455078125	222.0896453857422	0.9501329660415649	182.6925506591797	137.1886749267578	6.762146949768066e-5	8	024
523	193.71255493164062	137.43186950683594	0.01645645499229431	181.58721923828125	141.26882934570312	0.9953985810279846	534.0848388671875	222.16432189941406	0.9490050673484802	185.1507568359375	137.32510375976562	5.1587820053100586e-5	8	024
524	187.61373901367188	137.6098175048828	6.663799285888672e-5	187.67005920410156	141.74978637695312	0.959354043006897	534.4127197265625	221.65072631835938	0.8993749618530273	185.5225830078125	137.47039794921875	1.963973045349121e-5	8	024
525	195.0387725830078	142.06304931640625	5.21540641784668e-5	193.24220275878906	141.274169921875	0.09710663557052612	533.8313598632812	221.62039184570312	0.7029181718826294	198.49575805664062	144.55850219726562	2.440810203552246e-5	8	024
526	4.780976295471191	482.45062255859375	8.460879325866699e-5	189.4534454345703	141.05296325683594	0.43743467330932617	534.0787353515625	222.30758666992188	0.6507201790809631	186.39796447753906	136.96788024902344	2.6166439056396484e-5	8	024
527	194.1660614013672	136.32801818847656	0.0024174153804779053	192.42236328125	140.2841796875	0.0733984112739563	533.5762939453125	222.0608673095703	0.9978637099266052	184.99244689941406	135.8079376220703	3.606081008911133e-5	8	024
528	5.164781093597412	482.3154296875	1.2308359146118164e-5	190.99325561523438	142.23597717285156	0.0015772581100463867	534.4097290039062	222.1754608154297	0.03592166304588318	187.1483612060547	135.7421112060547	3.0100345611572266e-6	8	024
529	167.88262939453125	130.99984741210938	0.0013310909271240234	175.4349365234375	135.81796264648438	0.0008288323879241943	534.5294799804688	221.40447998046875	0.4786096513271332	184.07498168945312	134.067626953125	1.430511474609375e-6	8	024
530	194.71981811523438	141.2554168701172	6.35981559753418e-5	189.1282501220703	141.20838928222656	0.9978713989257812	533.6654663085938	221.81671142578125	0.9325110912322998	196.55775451660156	144.3098602294922	2.2232532501220703e-5	8	024
531	187.872802734375	136.12449645996094	0.0003567039966583252	170.47254943847656	134.66363525390625	0.462552011013031	533.5443115234375	222.25196838378906	0.4289841651916504	184.20074462890625	135.15536499023438	5.716085433959961e-5	8	024
532	186.63734436035156	134.4536590576172	0.00010532140731811523	170.37640380859375	133.94822692871094	0.9970716238021851	533.2625732421875	222.24835205078125	0.7182560563087463	183.19427490234375	134.9199676513672	9.986758232116699e-5	8	024
533	164.7745361328125	131.2860870361328	4.646182060241699e-5	168.89952087402344	133.13157653808594	0.9958863854408264	534.1458740234375	222.98060607910156	0.33841365575790405	183.81585693359375	134.3763885498047	1.5437602996826172e-5	8	024
534	167.28533935546875	129.38926696777344	2.446770668029785e-5	166.6363525390625	133.14601135253906	1.2010335922241211e-5	533.3976440429688	222.36769104003906	0.15558496117591858	121.64608764648438	6.747020721435547	5.364418029785156e-7	8	024
535	5.1597514152526855	482.31512451171875	1.138448715209961e-5	188.51959228515625	141.09046936035156	0.06540712714195251	533.9453125	222.8964385986328	0.8381361961364746	188.3046417236328	136.93167114257812	1.2159347534179688e-5	8	024
536	5.381239891052246	482.9185485839844	1.773238182067871e-5	184.26043701171875	142.48399353027344	2.3812055587768555e-5	533.3502807617188	221.79627990722656	0.9776774644851685	173.0491485595703	6.230955123901367	7.152557373046875e-7	8	024
537	5.0996317863464355	482.6151428222656	7.3015689849853516e-6	185.40724182128906	141.1970672607422	1.3619661331176758e-5	533.9166870117188	222.14706420898438	0.4924711585044861	173.52008056640625	6.207197189331055	8.046627044677734e-7	8	024
538	4.963758945465088	482.2109069824219	3.725290298461914e-6	167.95944213867188	131.37481689453125	0.004337489604949951	534.5623168945312	222.7688446044922	0.10887545347213745	172.7445526123047	6.36326789855957	1.8775463104248047e-6	8	024
539	175.7922821044922	133.87718200683594	0.00022974610328674316	176.73280334472656	132.79995727539062	0.9892541170120239	534.8735961914062	218.92799377441406	0.2664640545845032	180.68304443359375	132.71798706054688	2.35140323638916e-5	8	024
540	166.62400817871094	129.6429901123047	0.003859966993331909	172.95248413085938	130.66827392578125	0.8625984191894531	534.2720336914062	221.44711303710938	0.05842578411102295	179.95742797851562	131.02984619140625	7.450580596923828e-6	8	024
541	166.81625366210938	130.16946411132812	0.0010267198085784912	173.3198699951172	131.01490783691406	0.5600549578666687	533.5223388671875	221.75538635253906	0.5675600171089172	165.96725463867188	124.02901458740234	2.4437904357910156e-6	8	024
542	167.13270568847656	128.68357849121094	0.05470266938209534	173.56039428710938	130.29559326171875	0.060641735792160034	534.0263061523438	222.10333251953125	0.007109344005584717	171.78854370117188	129.9724884033203	4.351139068603516e-6	8	024
543	166.8636932373047	127.60513305664062	0.0034685134887695312	173.8951416015625	131.99166870117188	0.00014317035675048828	534.4690551757812	219.64544677734375	0.24550271034240723	168.8996124267578	118.0708999633789	1.996755599975586e-6	8	024
544	166.1865692138672	127.45752716064453	8.225440979003906e-6	645.8367919921875	384.6846008300781	5.453824996948242e-6	533.722900390625	222.23590087890625	0.9942837953567505	534.7857055664062	223.80636596679688	9.5367431640625e-7	8	024
545	173.2541046142578	129.73243713378906	3.185868263244629e-5	176.2825164794922	132.88247680664062	1.2248754501342773e-5	534.6135864257812	222.12368774414062	0.16831186413764954	122.89765167236328	6.609460830688477	1.4901161193847656e-6	8	024
