# Supplementary material for: An automated feeding system for the African killifish reveals the impact of diet on lifespan and allows scalable assessment of associative learning
Source: eLife. 2022 Nov 10;11:e69008. doi: 10.7554/eLife.69008 (PMC9788828; doi:10.7554/eLife.69008)
Supplement: Figure 6—source data 2. [file elife-69008-fig6-data2.zip › Training Trajectories/t26_REC013DLC_resnet50_TrainAllTheThingsJun28shuffle1_1030000.csv]

bodyparts_coords	fishhead_x	fishhead_y	fishhead_likelihood	fishtail_x	fishtail_y	fishtail_likelihood	redlight_x	redlight_y	redlight_likelihood	fooddrop_x	fooddrop_y	fooddrop_likelihood	fishnum	recordingnum
0	46.752540588378906	179.18954467773438	0.5889832973480225	104.59734344482422	144.64134216308594	0.9999999403953552	99.93541717529297	150.20736694335938	0.000201493501663208	102.58348846435547	145.82342529296875	0.0001755058765411377	26	013
1	39.28896713256836	172.7031707763672	0.01538538932800293	99.51224517822266	146.5036163330078	1.0	102.49176025390625	144.47653198242188	0.00016891956329345703	98.32470703125	147.88479614257812	0.0005298852920532227	26	013
2	103.00371551513672	146.75547790527344	0.00048810243606567383	103.50935363769531	143.2017059326172	1.0	647.8171997070312	316.1396484375	0.00034865736961364746	99.15819549560547	144.96511840820312	0.0005085468292236328	26	013
3	112.58583068847656	133.28575134277344	0.0024861693382263184	108.97252655029297	137.5518798828125	1.0	103.66958618164062	141.98965454101562	0.00015854835510253906	99.38139343261719	143.64654541015625	9.495019912719727e-5	26	013
4	113.44329833984375	134.15440368652344	0.0008932352066040039	110.68909454345703	138.2510986328125	1.0	114.8523178100586	137.24798583984375	0.00011333823204040527	110.4420394897461	142.49609375	0.00010901689529418945	26	013
5	26.2940731048584	162.3423309326172	0.9999186992645264	113.79583740234375	141.5255889892578	0.9999995231628418	116.52972412109375	139.4413299560547	0.000156402587890625	114.52217102050781	134.73753356933594	5.2481889724731445e-5	26	013
6	25.56917953491211	163.69805908203125	0.9996099472045898	113.26769256591797	145.02049255371094	0.9999998211860657	648.07275390625	144.1477813720703	0.0001386404037475586	113.9347152709961	145.34219360351562	5.21242618560791e-5	26	013
7	23.6311092376709	161.18284606933594	0.007404536008834839	115.35667419433594	146.13230895996094	1.0	118.04144287109375	143.33457946777344	8.085370063781738e-5	109.50167083740234	148.64312744140625	4.330277442932129e-5	26	013
8	17.34718132019043	152.11065673828125	0.9996800422668457	120.05452728271484	148.6385955810547	0.9999997019767761	120.34730529785156	146.46044921875	9.927153587341309e-5	1.3755114078521729	141.5119171142578	0.00022780895233154297	26	013
9	22.522541046142578	158.04751586914062	0.9606709480285645	120.9037094116211	148.1610565185547	0.9998753070831299	118.55191802978516	149.64637756347656	9.40859317779541e-5	1.8315331935882568	139.21080017089844	6.601214408874512e-5	26	013
10	23.062026977539062	159.09852600097656	0.818661093711853	119.32048034667969	151.48968505859375	1.0	647.4168701171875	315.95458984375	9.757280349731445e-5	114.55682373046875	157.8444366455078	8.428096771240234e-5	26	013
11	22.144636154174805	162.46270751953125	0.9607640504837036	119.6530532836914	152.00558471679688	1.0	119.10720825195312	152.37966918945312	5.3256750106811523e-5	114.01362609863281	154.0529327392578	5.030632019042969e-5	26	013
12	22.08851432800293	160.00408935546875	0.9418715238571167	116.31539154052734	148.48956298828125	0.9999992251396179	115.16744995117188	151.890380859375	1.6897916793823242e-5	2.3446455001831055	141.5166778564453	0.00015747547149658203	26	013
13	19.49251365661621	153.9409942626953	0.999798059463501	115.24705505371094	147.82290649414062	0.9999997615814209	115.35252380371094	150.9557342529297	4.1365623474121094e-5	111.99169158935547	151.3607635498047	0.00014650821685791016	26	013
14	17.18724250793457	150.8297576904297	1.0	112.91289520263672	160.4202423095703	0.9999457597732544	649.020263671875	203.52389526367188	0.00011351704597473145	0.2676506042480469	133.498046875	0.00021314620971679688	26	013
15	19.36594009399414	150.46389770507812	1.0	114.31317901611328	165.5696258544922	0.9663699865341187	7.491060733795166	141.89784240722656	8.055567741394043e-5	0.2982213497161865	139.13714599609375	0.0007103979587554932	26	013
16	19.771133422851562	148.9935302734375	1.0	116.87654876708984	170.56442260742188	0.9997820258140564	8.300423622131348	140.85726928710938	0.00011426210403442383	1.2970736026763916	138.98764038085938	0.0008122622966766357	26	013
17	18.209327697753906	145.0683135986328	1.0	116.0152359008789	181.2312469482422	1.0	5.419863224029541	130.97158813476562	8.729100227355957e-5	2.2868571281433105	128.13534545898438	0.0024015605449676514	26	013
18	22.154918670654297	140.74728393554688	1.0	115.94722747802734	188.35484313964844	1.0	6.720348358154297	128.0275421142578	0.0002345740795135498	3.1752877235412598	127.17815399169922	0.008159101009368896	26	013
19	31.528596878051758	136.05848693847656	1.0	119.43316650390625	188.72702026367188	1.0	122.50397491455078	185.98153686523438	0.00019618868827819824	4.473901271820068	124.71873474121094	0.0003897547721862793	26	013
20	38.3546142578125	126.4227523803711	1.0	115.50445556640625	182.76434326171875	0.7318259477615356	34.94508743286133	129.36135864257812	0.00012877583503723145	26.14812660217285	133.85601806640625	0.0001462996006011963	26	013
21	41.73484420776367	121.17112731933594	0.9964318871498108	77.88702392578125	203.51095581054688	1.0	77.8285903930664	204.56204223632812	6.079673767089844e-5	77.73090362548828	204.7902374267578	0.00034421682357788086	26	013
22	43.32395935058594	115.32147216796875	1.0	79.2011489868164	205.67367553710938	1.0	85.25538635253906	203.75869750976562	6.321072578430176e-5	81.07308197021484	207.01991271972656	0.00023323297500610352	26	013
23	43.44485092163086	112.70272827148438	1.0	73.03214263916016	210.47430419921875	0.9999915361404419	648.53515625	127.11787414550781	0.0001221299171447754	78.72290802001953	212.08029174804688	0.00022801756858825684	26	013
24	45.697757720947266	106.9463882446289	1.0	70.29647064208984	210.57057189941406	0.9825857281684875	646.4628295898438	316.89764404296875	4.291534423828125e-5	66.72900390625	214.50146484375	0.00015103816986083984	26	013
25	47.267127990722656	101.38124084472656	1.0	73.21853637695312	214.34385681152344	0.014088571071624756	649.7722778320312	203.8377227783203	3.820657730102539e-5	34.815860748291016	94.31587219238281	3.319978713989258e-5	26	013
26	50.47853088378906	97.30241394042969	1.0	78.71385192871094	215.7489471435547	0.3974575400352478	545.8474731445312	205.89443969726562	0.9999997615814209	545.3997192382812	206.55555725097656	0.0006724298000335693	26	013
27	51.85783004760742	113.80308532714844	0.2001032531261444	48.156982421875	116.12052917480469	0.018356114625930786	545.9440307617188	205.93991088867188	1.0	542.9158325195312	205.7098388671875	0.001798868179321289	26	013
28	546.7034301757812	211.3839874267578	0.00023511052131652832	1.0345408916473389	127.9319076538086	0.001050710678100586	545.779541015625	205.89907836914062	0.9999998807907104	543.5091552734375	207.27252197265625	0.004424780607223511	26	013
29	41.226078033447266	45.49131393432617	0.6681599617004395	105.19200897216797	118.3647689819336	1.0	545.57373046875	206.1104278564453	1.0	542.762939453125	206.00909423828125	0.0028175711631774902	26	013
30	30.43240737915039	49.379356384277344	0.9999998211860657	109.98820495605469	117.8509521484375	1.0	546.0968627929688	205.7003173828125	1.0	111.25885009765625	124.0400390625	0.0007735192775726318	26	013
31	26.20695686340332	48.95645523071289	0.9187406301498413	103.5299301147461	115.57672119140625	1.0	545.8031005859375	205.845458984375	0.9999999403953552	544.7299194335938	206.2156982421875	0.004232853651046753	26	013
32	23.440874099731445	47.42510223388672	0.9779203534126282	99.17323303222656	115.72763061523438	1.0	545.7506713867188	205.61044311523438	1.0	542.456787109375	205.5250701904297	0.0010842084884643555	26	013
33	25.079879760742188	55.59832000732422	0.9708369970321655	90.75053405761719	116.81390380859375	1.0	545.6294555664062	206.11880493164062	1.0	543.0494995117188	207.64508056640625	0.0015250742435455322	26	013
34	31.831575393676758	56.70539855957031	0.9999986290931702	86.46581268310547	119.6009750366211	1.0	546.0869750976562	205.87742614746094	1.0	542.6910400390625	205.67056274414062	0.001138836145401001	26	013
35	24.110580444335938	59.34256362915039	0.9868183732032776	87.3505859375	122.70133972167969	1.0	546.2167358398438	206.0503692626953	1.0	544.2612915039062	205.67721557617188	0.00102311372756958	26	013
36	546.9401245117188	210.80813598632812	0.0001970231533050537	80.90799713134766	128.3857879638672	1.0	546.0242309570312	205.53378295898438	1.0	542.4187622070312	205.38502502441406	0.0007834732532501221	26	013
37	41.08069610595703	63.21855545043945	0.9966391324996948	83.75628662109375	143.35450744628906	1.0	545.9168090820312	206.02761840820312	1.0	81.99404907226562	143.39813232421875	0.001953303813934326	26	013
38	46.4298095703125	65.46713256835938	0.14000284671783447	76.38609313964844	148.16061401367188	1.0	545.9795532226562	205.77377319335938	1.0	70.27954864501953	153.28067016601562	0.0014403462409973145	26	013
39	44.022212982177734	64.26161193847656	0.9965161085128784	547.8248291015625	207.7048797607422	0.00025266408920288086	546.0482177734375	205.88858032226562	1.0	543.4992065429688	207.22317504882812	0.001296699047088623	26	013
40	47.478206634521484	66.71180725097656	0.8588122725486755	64.54405975341797	133.09414672851562	0.19205552339553833	545.864501953125	206.0128631591797	1.0	542.9514770507812	205.55418395996094	0.0019060373306274414	26	013
41	46.669986724853516	67.30406188964844	0.9198157787322998	49.19830322265625	67.93812561035156	0.028848588466644287	545.9562377929688	205.5854034423828	1.0	542.558837890625	205.20486450195312	0.0011588633060455322	26	013
42	50.20292282104492	66.70880126953125	0.5483573079109192	50.61944580078125	67.2042236328125	0.017694562673568726	546.0618896484375	205.76190185546875	1.0	543.6549682617188	207.05955505371094	0.0014573633670806885	26	013
43	51.404048919677734	70.13632202148438	0.9988980293273926	52.80906677246094	70.9557876586914	0.010584473609924316	545.613037109375	205.54917907714844	1.0	542.405517578125	205.15440368652344	0.0010602474212646484	26	013
44	51.49742126464844	67.87960052490234	0.9661621451377869	3.557680130004883	127.36394500732422	0.0006327629089355469	545.3397827148438	206.0537109375	1.0	542.2853393554688	205.9255828857422	0.0014786124229431152	26	013
45	50.97852325439453	66.77696990966797	0.004747182130813599	49.342498779296875	66.3387451171875	0.00300443172454834	545.664794921875	205.43089294433594	0.9999998807907104	542.4019165039062	204.8916015625	0.0013758838176727295	26	013
46	546.869384765625	211.2228240966797	0.00017455220222473145	542.4251708984375	207.62786865234375	0.0002135932445526123	546.2415161132812	206.47198486328125	0.9999999403953552	542.8053588867188	206.19625854492188	0.0009734630584716797	26	013
47	50.54262161254883	65.09220123291016	0.014726877212524414	547.941650390625	207.18190002441406	0.00026479363441467285	546.1111450195312	205.19358825683594	1.0	542.56298828125	205.11239624023438	0.001211792230606079	26	013
48	546.9312133789062	210.7684326171875	0.00013044476509094238	2.5469136238098145	44.897621154785156	0.00017085671424865723	545.9471435546875	205.37953186035156	1.0	541.9483032226562	205.3473358154297	0.0007203519344329834	26	013
49	547.1970825195312	210.6596221923828	0.00017368793487548828	542.3086547851562	206.7931365966797	0.00016075372695922852	546.2559814453125	205.58311462402344	1.0	544.9053344726562	206.2584991455078	0.0007721781730651855	26	013
50	546.7916259765625	210.9236297607422	0.00014153122901916504	547.7606201171875	207.72621154785156	0.0001481175422668457	545.7575073242188	205.84896850585938	1.0	542.5084228515625	205.56015014648438	0.000816643238067627	26	013
51	547.0361938476562	210.75643920898438	9.652972221374512e-5	542.049560546875	207.14450073242188	0.00012257695198059082	546.2399291992188	205.84654235839844	1.0	542.6569213867188	205.7260284423828	0.0006915628910064697	26	013
52	546.8016967773438	211.07872009277344	0.00019997358322143555	547.1506958007812	207.60116577148438	0.00020763278007507324	545.6327514648438	205.7303466796875	0.9999999403953552	543.3807983398438	207.0488739013672	0.0016523301601409912	26	013
53	547.15576171875	210.4573211669922	0.00015777349472045898	547.6317138671875	206.97996520996094	0.00021860003471374512	545.8784790039062	205.21469116210938	1.0	542.3931884765625	205.2956085205078	0.0009671151638031006	26	013
54	19.436321258544922	50.335567474365234	0.00027436017990112305	1.6797981262207031	126.10291290283203	0.00042617321014404297	546.3379516601562	205.64437866210938	1.0	542.6959228515625	205.62689208984375	0.0007630288600921631	26	013
55	547.0532836914062	211.0365447998047	0.00015980005264282227	98.10851287841797	132.19261169433594	0.005751252174377441	546.07373046875	206.02430725097656	1.0	542.8662109375	205.79922485351562	0.001096963882446289	26	013
56	546.533203125	211.03271484375	0.00012195110321044922	87.15753173828125	131.482421875	1.0	545.2904663085938	206.06320190429688	1.0	542.228759765625	205.83375549316406	0.0008679032325744629	26	013
57	547.1243286132812	210.70411682128906	0.0001545250415802002	547.349609375	207.06324768066406	0.0002301335334777832	545.892333984375	205.41490173339844	1.0	542.5820922851562	205.1570587158203	0.001396268606185913	26	013
58	21.275876998901367	51.653594970703125	0.002201378345489502	0.9202618598937988	123.10018157958984	0.0008415877819061279	545.6660766601562	206.3927459716797	1.0	543.7113037109375	207.6785125732422	0.002287358045578003	26	013
59	547.0759887695312	211.1283416748047	0.00038185715675354004	547.4613037109375	208.06568908691406	0.00036978721618652344	545.6377563476562	206.37533569335938	0.9999999403953552	545.1439819335938	206.26376342773438	0.004773199558258057	26	013
60	546.648193359375	210.64273071289062	0.00011217594146728516	1.5211753845214844	127.1669921875	0.0021300315856933594	545.5189819335938	205.52081298828125	1.0	542.2528686523438	205.23423767089844	0.0007962584495544434	26	013
61	546.5899047851562	211.13890075683594	0.00016629695892333984	0.6281235218048096	127.41641235351562	0.00021463632583618164	545.7279663085938	205.89254760742188	0.9999998807907104	543.0408935546875	207.57838439941406	0.001194298267364502	26	013
62	0.7597835063934326	127.67144012451172	0.0001506805419921875	0.686903715133667	127.97154235839844	0.001958519220352173	546.1456909179688	205.62413024902344	0.9999998807907104	544.1635131835938	204.9990692138672	0.0009543001651763916	26	013
63	547.2633666992188	210.7941131591797	0.00017189979553222656	81.26296997070312	125.25145721435547	0.9998866319656372	546.3092651367188	205.6964111328125	1.0	542.819580078125	205.64781188964844	0.001065075397491455	26	013
64	546.8434448242188	210.82493591308594	0.00022673606872558594	97.0074234008789	129.30352783203125	1.0	545.1948852539062	205.63136291503906	0.9999998807907104	543.9440307617188	205.30062866210938	0.0034592151641845703	26	013
65	546.7017822265625	211.02174377441406	0.0001417100429534912	100.76773834228516	142.5822296142578	0.0009389817714691162	545.6640014648438	205.6623992919922	1.0	543.2271728515625	207.08810424804688	0.0015435516834259033	26	013
66	20.095935821533203	49.102962493896484	0.00033292174339294434	13.539223670959473	49.77971649169922	0.02624174952507019	546.0965576171875	205.84950256347656	1.0	542.5946655273438	205.94874572753906	0.0008654594421386719	26	013
67	547.0977783203125	211.06898498535156	0.00022539496421813965	95.81291961669922	135.34312438964844	0.9970057010650635	545.8460693359375	206.36708068847656	0.9999998807907104	542.9301147460938	205.91006469726562	0.0014758110046386719	26	013
68	546.7155151367188	211.1845245361328	0.0001614987850189209	13.088233947753906	44.37154006958008	0.0014286041259765625	545.616943359375	206.11953735351562	0.9999998807907104	542.3011474609375	205.88380432128906	0.0010894536972045898	26	013
69	547.1963500976562	210.64068603515625	0.0002455413341522217	103.03104400634766	146.66529846191406	0.5266162753105164	545.8352661132812	205.57839965820312	0.9999999403953552	543.8660888671875	205.4122772216797	0.0032821297645568848	26	013
70	546.6290893554688	210.79917907714844	0.0003045797348022461	100.95515441894531	145.8122100830078	0.08798226714134216	545.310546875	205.6817169189453	0.9999998807907104	543.9620361328125	205.40548706054688	0.003587573766708374	26	013
71	114.16925811767578	140.94102478027344	0.003049194812774658	109.23397064208984	142.3953857421875	0.9917124509811401	545.7437744140625	205.73648071289062	1.0	542.2850952148438	205.5169219970703	0.0010105669498443604	26	013
72	547.0861206054688	211.32833862304688	0.0002219080924987793	112.17143249511719	139.29383850097656	1.0	546.08056640625	205.82296752929688	1.0	544.404296875	207.0248260498047	0.0014997124671936035	26	013
73	115.9469985961914	132.5878448486328	0.0004604458808898926	110.84503936767578	135.15951538085938	0.9985268115997314	546.0223999023438	205.633056640625	0.9999998807907104	542.7030029296875	205.54086303710938	0.0011693239212036133	26	013
74	114.1461181640625	121.28013610839844	0.0005228519439697266	108.31499481201172	122.60294342041016	0.9999847412109375	545.5676879882812	205.93617248535156	0.9999999403953552	543.0093994140625	207.5742645263672	0.0014993846416473389	26	013
75	129.10789489746094	138.9295196533203	0.0002276897430419922	114.333984375	139.7946319580078	1.0	546.0907592773438	205.38807678222656	1.0	116.09187316894531	141.3765869140625	0.0029927492141723633	26	013
76	128.76983642578125	135.8324432373047	0.00042432546615600586	118.34449005126953	140.92059326171875	1.0	546.28466796875	205.68402099609375	1.0	118.34954833984375	141.76673889160156	0.0033119022846221924	26	013
77	129.4037322998047	147.13296508789062	0.0006115734577178955	120.06537628173828	142.53890991210938	1.0	545.6087646484375	206.30760192871094	0.9999999403953552	542.6325073242188	205.72300720214844	0.002538621425628662	26	013
78	130.40245056152344	139.11471557617188	0.000528872013092041	120.89410400390625	140.0647735595703	1.0	545.5579833984375	205.14801025390625	1.0	120.34026336669922	141.431396484375	0.0009456872940063477	26	013
79	127.86795043945312	133.8207550048828	0.0009108483791351318	121.85389709472656	136.70143127441406	1.0	545.7235717773438	205.48556518554688	0.9999998807907104	542.4700927734375	205.1354217529297	0.002488166093826294	26	013
80	128.62054443359375	133.87864685058594	0.0004915297031402588	124.3368911743164	136.61505126953125	1.0	546.0995483398438	205.316650390625	1.0	542.3964233398438	205.41429138183594	0.0008533000946044922	26	013
81	2.614238977432251	148.35406494140625	0.0005375146865844727	118.19084167480469	132.02854919433594	1.0	545.6187744140625	206.23294067382812	1.0	543.356201171875	207.22579956054688	0.0017726123332977295	26	013
82	547.1387939453125	210.26580810546875	0.00011083483695983887	116.7867431640625	127.6529769897461	0.9999998807907104	545.8333129882812	205.3944091796875	1.0	116.67704772949219	126.445556640625	0.0015479028224945068	26	013
83	547.1660766601562	210.86709594726562	0.00021943449974060059	132.2209014892578	129.74412536621094	1.0	546.5174560546875	205.81919860839844	1.0	130.19410705566406	128.80557250976562	0.0013430416584014893	26	013
84	144.63328552246094	133.3673858642578	0.000560075044631958	130.00599670410156	128.31593322753906	1.0	546.4654541015625	205.84957885742188	1.0	129.0161590576172	126.93256378173828	0.0017889738082885742	26	013
85	1.4831154346466064	148.18299865722656	0.0001723170280456543	135.41094970703125	128.3397674560547	1.0	545.8160400390625	205.36410522460938	1.0	131.1378173828125	129.53057861328125	0.002215832471847534	26	013
86	546.6821899414062	210.88084411621094	0.00029090046882629395	127.7283706665039	127.51262664794922	1.0	545.2520141601562	205.88685607910156	0.9999998807907104	124.20250701904297	128.46681213378906	0.0023200809955596924	26	013
87	546.89404296875	211.4953155517578	0.0001862943172454834	134.85919189453125	128.7147216796875	1.0	546.0926513671875	206.53128051757812	1.0	131.90426635742188	129.2972869873047	0.003450930118560791	26	013
88	546.7752075195312	211.24134826660156	0.00011470913887023926	136.9210205078125	126.99800872802734	0.9999998807907104	546.2789916992188	206.37953186035156	1.0	135.07371520996094	126.8281478881836	0.0007754266262054443	26	013
89	546.7445678710938	211.2183380126953	0.00020834803581237793	136.78060913085938	127.40170288085938	1.0	545.3479614257812	206.1713409423828	1.0	542.6314086914062	206.00668334960938	0.0024890899658203125	26	013
90	547.19384765625	210.8762664794922	0.00026488304138183594	138.87432861328125	125.75940704345703	1.0	546.257568359375	205.6242218017578	1.0	545.1616821289062	206.0509796142578	0.003514200448989868	26	013
91	547.0557861328125	210.97645568847656	0.00012129545211791992	142.67416381835938	125.11459350585938	1.0	546.3251342773438	206.0821533203125	0.9999999403953552	542.758544921875	205.8480987548828	0.000812917947769165	26	013
92	147.04412841796875	129.6771240234375	0.00016704201698303223	143.47982788085938	126.89689636230469	1.0	546.29443359375	205.565673828125	1.0	542.5845947265625	205.42510986328125	0.0007681846618652344	26	013
93	148.7604217529297	121.31485748291016	0.0003375709056854248	143.07485961914062	125.69007110595703	1.0	545.6000366210938	205.97193908691406	1.0	542.6134643554688	205.5799102783203	0.002230912446975708	26	013
94	144.49525451660156	124.43864440917969	0.0003465116024017334	141.0610809326172	126.38402557373047	1.0	545.7730102539062	206.33421325683594	1.0	543.6370849609375	207.41946411132812	0.002069234848022461	26	013
95	144.2654266357422	123.69515991210938	0.00028449296951293945	138.84661865234375	125.12548828125	0.9999998807907104	546.2014770507812	205.7282257080078	1.0	542.84912109375	205.8217010498047	0.0006418526172637939	26	013
96	546.604736328125	211.39102172851562	0.0002760887145996094	141.2566680908203	122.82601165771484	0.9999114274978638	545.3018798828125	206.54139709472656	0.9999999403953552	543.4774780273438	207.38546752929688	0.005857527256011963	26	013
97	547.080322265625	210.75091552734375	0.00023761391639709473	115.1402816772461	118.29258728027344	0.9999774098396301	545.7936401367188	205.42462158203125	1.0	542.2384643554688	205.19334411621094	0.000993102788925171	26	013
98	145.7912139892578	118.6480941772461	0.00024577975273132324	131.98944091796875	121.67554473876953	1.0	545.9134521484375	205.3376922607422	1.0	542.2640380859375	205.07154846191406	0.0009163022041320801	26	013
99	547.1115112304688	211.0300750732422	0.00019299983978271484	131.42539978027344	123.86431884765625	1.0	545.9851684570312	205.6443328857422	1.0	544.4803466796875	206.55628967285156	0.0011383295059204102	26	013
100	18.309595108032227	59.22248840332031	0.00841909646987915	118.95411682128906	123.34156036376953	1.0	545.876708984375	206.53529357910156	1.0	542.6317138671875	206.26541137695312	0.0013970732688903809	26	013
101	21.630407333374023	54.97494888305664	0.029319852590560913	111.852783203125	123.08035278320312	1.0	545.6766967773438	205.40972900390625	1.0	543.81689453125	205.1040496826172	0.0015700459480285645	26	013
102	20.122989654541016	47.900413513183594	0.5261213183403015	3.8279356956481934	34.6515998840332	0.0005595684051513672	545.8533325195312	205.9506072998047	0.9999998807907104	543.9208984375	206.893310546875	0.0015148818492889404	26	013
103	35.236053466796875	45.2627067565918	0.7053198218345642	111.99938201904297	130.39512634277344	1.0	545.9738159179688	205.86009216308594	0.9999998807907104	545.2822265625	206.3185272216797	0.0018886923789978027	26	013
104	48.8211555480957	47.148258209228516	0.9995445013046265	115.08186340332031	131.86700439453125	1.0	546.17578125	206.34628295898438	0.9999999403953552	114.04874420166016	139.19387817382812	0.025176256895065308	26	013
105	49.30419158935547	49.16227340698242	0.9996129274368286	134.4073486328125	132.24314880371094	1.0	545.661865234375	206.03659057617188	1.0	542.8751220703125	205.7076873779297	0.0027945339679718018	26	013
106	50.42412567138672	48.490928649902344	0.0012499690055847168	141.62010192871094	132.13514709472656	1.0	545.5733642578125	205.9829559326172	0.9999999403953552	542.979736328125	205.57931518554688	0.002560526132583618	26	013
107	47.8377685546875	51.585960388183594	0.9999991655349731	145.5173797607422	133.78106689453125	1.0	545.9407348632812	205.8963165283203	1.0	543.4197998046875	207.46554565429688	0.0007392764091491699	26	013
108	47.336570739746094	53.15266799926758	0.9999998211860657	155.9066619873047	134.22792053222656	1.0	546.0828857421875	205.66285705566406	1.0	542.3593139648438	205.55490112304688	0.0009118318557739258	26	013
109	49.443153381347656	51.175514221191406	0.04120713472366333	160.4568328857422	129.85598754882812	1.0	545.7222900390625	206.40780639648438	1.0	542.7171630859375	205.8876190185547	0.0016917884349822998	26	013
110	46.096405029296875	48.722877502441406	0.9063543081283569	164.51248168945312	128.53700256347656	1.0	545.7279052734375	206.09197998046875	1.0	544.9197998046875	206.4788818359375	0.0029330551624298096	26	013
111	42.85383224487305	50.44475555419922	0.9999998807907104	163.52247619628906	128.04437255859375	1.0	545.7832641601562	206.19760131835938	1.0	543.2134399414062	207.0181884765625	0.0015919506549835205	26	013
112	39.40887451171875	47.877845764160156	1.0	153.31407165527344	123.3900375366211	1.0	545.9728393554688	206.55715942382812	1.0	153.98377990722656	123.44774627685547	0.0013886094093322754	26	013
113	47.31387710571289	47.6507568359375	1.0	156.69039916992188	121.99671173095703	1.0	546.1680908203125	206.13526916503906	1.0	543.97998046875	207.23611450195312	0.001511901617050171	26	013
114	48.982181549072266	48.56956100463867	0.9999997615814209	165.4129180908203	120.88980102539062	1.0	546.5440673828125	206.33900451660156	1.0	543.9043579101562	207.75257873535156	0.0007717311382293701	26	013
115	48.46514129638672	47.180091857910156	1.0	165.04539489746094	119.78923034667969	1.0	545.837158203125	205.67428588867188	1.0	542.426025390625	205.4127197265625	0.0009935200214385986	26	013
116	47.582611083984375	48.94824981689453	1.0	151.975341796875	123.6798324584961	1.0	545.6953735351562	206.22315979003906	1.0	543.749755859375	207.19200134277344	0.0027433931827545166	26	013
117	51.950164794921875	49.7668342590332	0.8886502981185913	164.55181884765625	121.80843353271484	1.0	545.5834350585938	206.02874755859375	0.9999998807907104	542.9849243164062	207.3062286376953	0.001849055290222168	26	013
118	49.42822265625	48.29989242553711	1.0	155.77232360839844	127.806396484375	1.0	545.8665161132812	205.80433654785156	0.9999998807907104	544.9518432617188	206.4024200439453	0.001118481159210205	26	013
119	47.62504196166992	47.6363410949707	0.9999999403953552	155.8737030029297	129.19552612304688	1.0	546.0364379882812	205.3397674560547	1.0	542.84716796875	205.2766571044922	0.001408398151397705	26	013
120	47.263248443603516	48.17771911621094	1.0	159.01419067382812	132.62991333007812	1.0	546.2742919921875	205.13925170898438	1.0	544.0426025390625	204.96665954589844	0.0009115934371948242	26	013
121	47.28132629394531	46.561439514160156	1.0	160.51490783691406	131.75009155273438	1.0	546.1279907226562	205.74827575683594	0.9999998807907104	543.56298828125	207.04248046875	0.0016603469848632812	26	013
122	46.82939529418945	48.11084747314453	1.0	157.71554565429688	132.7322998046875	1.0	545.4271850585938	206.3875274658203	0.9999999403953552	542.5055541992188	206.017822265625	0.0026022791862487793	26	013
123	45.71995162963867	46.19218444824219	1.0	143.14337158203125	133.42837524414062	1.0	546.4573974609375	205.78280639648438	1.0	543.9930419921875	207.0098114013672	0.0013407468795776367	26	013
124	43.80185317993164	46.67305374145508	0.9999270439147949	148.19854736328125	134.3324432373047	1.0	545.8173217773438	205.22193908691406	1.0	544.07421875	205.1616973876953	0.003493010997772217	26	013
125	48.01000213623047	48.69453048706055	0.9999871253967285	145.2767333984375	136.92431640625	1.0	546.20166015625	206.28790283203125	1.0	542.8368530273438	206.20578002929688	0.0007707476615905762	26	013
126	45.42403793334961	48.85089874267578	1.0	144.4661102294922	142.4812469482422	1.0	545.5713500976562	206.80931091308594	0.9999998807907104	544.6316528320312	206.86767578125	0.005847752094268799	26	013
127	37.733909606933594	50.45014953613281	0.9897195100784302	137.61314392089844	141.182861328125	1.0	545.8866577148438	205.74681091308594	1.0	544.0713500976562	205.25831604003906	0.0014354586601257324	26	013
128	31.357152938842773	48.399497985839844	0.9998580813407898	127.52595520019531	131.4546661376953	1.0	546.2720336914062	205.6859893798828	1.0	127.37342071533203	133.55612182617188	0.004779458045959473	26	013
129	27.500085830688477	47.582275390625	0.9999920129776001	124.06602478027344	129.92376708984375	1.0	545.7421264648438	206.06387329101562	0.9999999403953552	543.303955078125	207.50462341308594	0.001107335090637207	26	013
130	28.910675048828125	46.70134735107422	0.9999995231628418	126.26224517822266	123.37281036376953	1.0	545.373779296875	206.04586791992188	1.0	542.2703857421875	205.79078674316406	0.0014989376068115234	26	013
131	23.98381805419922	46.717288970947266	0.9999897480010986	130.17030334472656	119.8522720336914	1.0	545.9618530273438	205.23387145996094	1.0	542.6095581054688	205.2843017578125	0.001164555549621582	26	013
132	24.421592712402344	46.874568939208984	0.9884626865386963	134.03634643554688	116.80107116699219	1.0	546.1340942382812	205.94650268554688	0.9999999403953552	543.0151977539062	205.6158447265625	0.0010692775249481201	26	013
133	22.75583267211914	47.47443389892578	0.9999996423721313	137.776123046875	116.99115753173828	1.0	546.6699829101562	205.4813995361328	1.0	542.9951782226562	205.37435913085938	0.0007560551166534424	26	013
134	22.97948455810547	47.9108772277832	0.9999992847442627	139.41151428222656	117.84225463867188	1.0	545.8072509765625	206.30613708496094	1.0	543.3971557617188	207.36375427246094	0.0019079744815826416	26	013
135	23.036039352416992	52.28488540649414	1.0	138.27096557617188	114.39094543457031	1.0	545.8037719726562	205.29270935058594	1.0	542.4893188476562	205.12025451660156	0.0012321174144744873	26	013
136	22.878305435180664	47.822364807128906	0.9998483061790466	137.76327514648438	108.81175231933594	0.6936513781547546	545.4494018554688	206.05447387695312	0.9999998807907104	544.6729125976562	206.5974884033203	0.003453850746154785	26	013
137	23.3277587890625	47.83989715576172	0.9999980926513672	130.08668518066406	105.95425415039062	0.9998821020126343	545.5048217773438	206.05050659179688	1.0	542.55615234375	205.78305053710938	0.0017030835151672363	26	013
138	21.313457489013672	47.50346755981445	0.9774796962738037	21.28143882751465	49.932979583740234	0.8882502913475037	545.880615234375	205.90174865722656	1.0	542.6188354492188	205.64125061035156	0.001207888126373291	26	013
139	24.291719436645508	48.996585845947266	0.970428466796875	129.57981872558594	107.61997985839844	0.9999459981918335	546.5020751953125	205.3522491455078	1.0	544.4011840820312	205.1465606689453	0.0009349584579467773	26	013
140	20.145217895507812	44.18079376220703	0.9999998807907104	134.02398681640625	109.76521301269531	1.0	545.6634521484375	205.86231994628906	0.9999999403953552	3.192234754562378	31.53773307800293	0.0046416521072387695	26	013
141	23.3898868560791	47.56451416015625	0.9999998807907104	133.04701232910156	111.60025787353516	0.9999998211860657	545.794189453125	205.92489624023438	1.0	542.658447265625	205.77542114257812	0.0012485682964324951	26	013
142	20.12328338623047	48.62491989135742	0.9999973773956299	131.93641662597656	113.26801300048828	1.0	545.6489868164062	205.86912536621094	0.9999998807907104	129.8751983642578	112.89875793457031	0.0016171932220458984	26	013
143	21.770177841186523	50.46135711669922	1.0	134.12095642089844	110.73661804199219	1.0	545.7338256835938	205.46055603027344	0.9999999403953552	542.3710327148438	205.32028198242188	0.0013557672500610352	26	013
144	21.68777847290039	50.87822341918945	0.9999998807907104	131.83445739746094	109.3379898071289	0.9999970197677612	545.9196166992188	206.01515197753906	1.0	543.574462890625	207.2460174560547	0.001129060983657837	26	013
145	21.51046371459961	41.864315032958984	1.0	138.6090087890625	104.28268432617188	1.0	545.487548828125	205.62472534179688	0.9999998807907104	3.993511199951172	31.11414909362793	0.004893094301223755	26	013
146	21.620473861694336	37.837215423583984	1.0	103.19595336914062	112.2117691040039	0.966797947883606	546.4595947265625	205.7243194580078	1.0	4.805322647094727	29.515024185180664	0.0024715065956115723	26	013
147	20.635334014892578	34.23208236694336	0.9999995827674866	116.13521575927734	113.19068908691406	1.0	546.0139770507812	206.67347717285156	0.9999998807907104	543.7390747070312	207.9246063232422	0.001922905445098877	26	013
148	18.412324905395508	29.95094108581543	1.0	113.70631408691406	120.40804290771484	1.0	546.6417236328125	205.1928253173828	1.0	2.341322660446167	5.275546550750732	0.006157428026199341	26	013
149	19.349021911621094	30.574825286865234	1.0	112.14250183105469	125.98291015625	1.0	546.1502685546875	205.58677673339844	0.9999998807907104	2.369497060775757	5.219111442565918	0.004503339529037476	26	013
150	20.921457290649414	33.51728439331055	1.0	114.63179779052734	129.14468383789062	1.0	545.6627197265625	205.5167694091797	0.9999999403953552	2.214728832244873	4.8781819343566895	0.0016896426677703857	26	013
151	19.193193435668945	34.75120544433594	1.0	117.18910217285156	131.88580322265625	1.0	545.4701538085938	205.99722290039062	0.9999999403953552	541.9099731445312	205.7751007080078	0.001012355089187622	26	013
152	21.53847312927246	35.352264404296875	1.0	119.8086166381836	131.52882385253906	1.0	545.7508544921875	205.36228942871094	1.0	115.76811218261719	138.83164978027344	0.001925438642501831	26	013
153	20.579740524291992	34.272098541259766	1.0	120.70537567138672	134.416259765625	1.0	546.238037109375	205.86627197265625	1.0	116.41362762451172	141.86949157714844	0.001136094331741333	26	013
154	21.26296615600586	31.94599151611328	0.9999966025352478	121.68344116210938	137.24295043945312	1.0	546.0717163085938	205.29562377929688	1.0	545.2153930664062	206.35092163085938	0.0016168951988220215	26	013
155	20.119550704956055	32.954524993896484	1.0	117.67817687988281	136.628173828125	1.0	546.2390747070312	205.5906982421875	1.0	2.2897768020629883	5.1686110496521	0.0016022026538848877	26	013
156	19.166099548339844	32.239933013916016	1.0	121.31106567382812	139.21839904785156	1.0	545.8990478515625	205.223388671875	1.0	2.2376105785369873	5.7775068283081055	0.0035837292671203613	26	013
157	19.900983810424805	33.25494384765625	0.9999998807907104	123.8925552368164	142.89938354492188	1.0	545.8953247070312	206.30722045898438	1.0	542.5926513671875	206.12335205078125	0.0010906457901000977	26	013
158	17.94582176208496	33.620059967041016	1.0	118.80186462402344	142.33726501464844	1.0	546.0946655273438	206.40347290039062	0.9999999403953552	2.56634259223938	5.723529815673828	0.002098679542541504	26	013
159	19.110084533691406	33.64801788330078	1.0	116.1488265991211	142.3979949951172	1.0	546.0714111328125	205.45257568359375	1.0	2.652085781097412	5.801690578460693	0.0014780163764953613	26	013
160	20.583520889282227	36.017333984375	1.0	116.28375244140625	142.36741638183594	1.0	545.365966796875	205.65069580078125	1.0	542.413330078125	205.35134887695312	0.0016820132732391357	26	013
161	20.92304229736328	35.26585388183594	1.0	118.53491973876953	143.34622192382812	1.0	546.3110961914062	206.03204345703125	1.0	4.165243625640869	28.538408279418945	0.0011497139930725098	26	013
162	23.592443466186523	36.204586029052734	1.0	124.9552001953125	137.94479370117188	1.0	546.073486328125	206.1796417236328	0.9999998807907104	4.013154029846191	29.320018768310547	0.0019213855266571045	26	013
163	31.185131072998047	37.125213623046875	0.003231942653656006	128.2467803955078	133.24234008789062	1.0	545.5147705078125	206.4301300048828	1.0	542.754638671875	206.17630004882812	0.001552283763885498	26	013
164	547.0531616210938	210.95794677734375	0.00034168362617492676	125.63069915771484	127.09129333496094	1.0	546.3200073242188	206.0631866455078	0.9999998807907104	545.18115234375	206.497314453125	0.002466738224029541	26	013
165	56.72895431518555	40.29235076904297	0.5406447052955627	110.8610610961914	130.01864624023438	1.0	545.1325073242188	206.2534637451172	0.9999998807907104	542.9655151367188	207.14608764648438	0.0023812055587768555	26	013
166	59.9970817565918	43.89956283569336	0.20985135436058044	97.7562255859375	148.00697326660156	1.0	545.675048828125	206.21913146972656	1.0	542.4518432617188	206.19090270996094	0.0015704929828643799	26	013
167	546.8458862304688	211.18365478515625	0.00017330050468444824	70.70143127441406	142.15960693359375	0.05205073952674866	546.1437377929688	206.1149444580078	1.0	543.4622802734375	207.4942169189453	0.0008251070976257324	26	013
168	89.9243392944336	48.81999588012695	0.9998700022697449	93.20504760742188	50.4493408203125	0.1322360336780548	545.5580444335938	205.57925415039062	1.0	542.6685180664062	205.22193908691406	0.0017611384391784668	26	013
169	98.6251449584961	54.57286834716797	0.9999804496765137	101.0800552368164	55.68124008178711	0.003235429525375366	546.0635375976562	205.26083374023438	1.0	544.2941284179688	205.15281677246094	0.0009993910789489746	26	013
170	110.19722747802734	53.64027786254883	1.0	112.40420532226562	54.11980438232422	0.0010924041271209717	545.9852294921875	205.57582092285156	1.0	542.9049072265625	205.41676330566406	0.001245945692062378	26	013
171	116.43682861328125	53.039180755615234	0.9996746778488159	10.86546516418457	135.5134735107422	0.7419430017471313	546.0595092773438	206.41702270507812	1.0	544.473388671875	205.71946716308594	0.00149613618850708	26	013
172	123.17054748535156	48.65922164916992	1.0	8.719861030578613	137.45960998535156	0.9998147487640381	546.4714965820312	205.86851501464844	1.0	543.931640625	206.8055419921875	0.0007849037647247314	26	013
173	126.80821990966797	50.087913513183594	1.0	3.7348012924194336	134.09329223632812	0.9992699027061462	546.2879028320312	205.44778442382812	1.0	544.8435668945312	206.1260223388672	0.0019390583038330078	26	013
174	132.56507873535156	48.630558013916016	0.9999997615814209	3.450542449951172	127.35989379882812	0.47773709893226624	545.6688842773438	206.13893127441406	0.9999999403953552	545.079833984375	206.5614471435547	0.003977298736572266	26	013
175	137.3174591064453	48.30720520019531	0.9999897480010986	142.5604248046875	49.33580780029297	0.2917048931121826	546.2597045898438	205.71632385253906	1.0	542.6881713867188	205.73509216308594	0.0009930133819580078	26	013
176	145.63250732421875	54.44567108154297	0.12086683511734009	3.2040131092071533	128.4922637939453	0.00023955106735229492	545.8574829101562	205.89292907714844	0.9999999403953552	542.4695434570312	205.8260498046875	0.0010532140731811523	26	013
177	547.17529296875	210.69332885742188	0.00025010108947753906	3.3128836154937744	128.58468627929688	0.0005051791667938232	546.0333251953125	205.46044921875	0.9999999403953552	544.3611450195312	205.1914520263672	0.0015799999237060547	26	013
178	166.78746032714844	66.5931396484375	0.045898616313934326	541.9219360351562	206.4801025390625	0.00020840764045715332	545.5639038085938	205.34329223632812	1.0	541.9422607421875	205.05709838867188	0.0009107589721679688	26	013
179	180.1101531982422	65.65348052978516	0.999991774559021	2.633664131164551	138.4104461669922	0.00042387843132019043	546.4288330078125	205.39744567871094	1.0	543.865234375	205.3824462890625	0.0010696947574615479	26	013
180	191.8419647216797	64.74144744873047	0.9999990463256836	198.1227264404297	60.03663635253906	0.0009431540966033936	545.8576049804688	205.730224609375	1.0	542.7200927734375	205.38267517089844	0.0016428232192993164	26	013
181	205.75479125976562	64.0625	0.679497480392456	208.68759155273438	67.16242980957031	0.0006490349769592285	546.3773803710938	205.11997985839844	1.0	542.9087524414062	205.18186950683594	0.0010994374752044678	26	013
182	212.15023803710938	63.72703552246094	0.9577065706253052	215.57215881347656	60.14350128173828	0.03121769428253174	546.6935424804688	205.81312561035156	0.9999999403953552	545.0661010742188	206.39891052246094	0.0020518600940704346	26	013
183	217.0833282470703	60.81932830810547	0.9997292757034302	75.38949584960938	82.80230712890625	0.986767053604126	545.5687255859375	206.14816284179688	1.0	543.6572875976562	207.47613525390625	0.0013899505138397217	26	013
184	221.83834838867188	49.53909683227539	1.0	225.59620666503906	50.63910675048828	0.16785874962806702	546.054443359375	205.59054565429688	1.0	542.612060546875	205.48159790039062	0.001119077205657959	26	013
185	223.71620178222656	36.25923156738281	1.0	1.7942962646484375	130.30642700195312	0.0019378662109375	545.6883544921875	206.14271545410156	0.9999998807907104	544.8986206054688	206.4809112548828	0.002262890338897705	26	013
186	227.9398193359375	26.26187515258789	1.0	134.92091369628906	102.28338623046875	0.9999997615814209	545.9618530273438	205.46218872070312	1.0	230.5513916015625	2.893528461456299	0.003775179386138916	26	013
187	231.95352172851562	19.84259605407715	1.0	135.2860565185547	108.11337280273438	1.0	546.1152954101562	205.77088928222656	1.0	131.544677734375	109.26838684082031	0.001865386962890625	26	013
188	232.46414184570312	18.224342346191406	1.0	128.44927978515625	118.2738265991211	1.0	546.5126342773438	205.3064422607422	1.0	243.91500854492188	3.7194435596466064	0.0033883750438690186	26	013
189	232.89967346191406	18.827322006225586	1.0	129.07211303710938	125.14117431640625	1.0	546.0621337890625	205.94557189941406	1.0	244.2563934326172	3.694056510925293	0.002595573663711548	26	013
190	235.36610412597656	22.8967227935791	1.0	129.11187744140625	128.29965209960938	1.0	546.0010986328125	205.47801208496094	1.0	245.6329803466797	4.12200927734375	0.0034196972846984863	26	013
191	239.96527099609375	25.02496337890625	1.0	134.0778350830078	129.6873779296875	1.0	545.9906616210938	205.9468536376953	1.0	246.59559631347656	3.8810040950775146	0.004782050848007202	26	013
192	245.80078125	24.77167510986328	1.0	138.9231414794922	125.9747085571289	1.0	545.9561767578125	206.117431640625	1.0	246.06494140625	2.545407772064209	0.005328655242919922	26	013
193	250.10757446289062	21.9051570892334	1.0	139.052978515625	118.09688568115234	1.0	545.8783569335938	205.75198364257812	1.0	261.3555908203125	4.153994560241699	0.003246992826461792	26	013
194	247.36907958984375	18.027132034301758	1.0	137.0422821044922	111.52294158935547	1.0	545.4518432617188	206.01409912109375	1.0	543.437255859375	207.2023162841797	0.0020271241664886475	26	013
195	251.712890625	24.40374183654785	1.0	3.0796711444854736	136.8500213623047	0.0022460520267486572	546.18408203125	205.11553955078125	1.0	246.36721801757812	0.8526904582977295	0.0026555657386779785	26	013
196	253.82029724121094	29.935012817382812	1.0	3.3988595008850098	130.43618774414062	0.0022251904010772705	546.1691284179688	206.71388244628906	1.0	248.07867431640625	5.579533100128174	0.0052298903465271	26	013
197	253.0841064453125	30.0145263671875	1.0	257.2261962890625	35.34292984008789	0.0002709925174713135	545.7596435546875	205.956787109375	1.0	248.33270263671875	5.715086936950684	0.0023987889289855957	26	013
198	254.15052795410156	30.062776565551758	1.0	163.71099853515625	113.99620819091797	0.09120166301727295	546.2919921875	205.77499389648438	1.0	248.75045776367188	5.627254486083984	0.001677870750427246	26	013
199	253.593994140625	33.56117248535156	1.0	164.06317138671875	116.90740203857422	0.9967082738876343	546.0897827148438	206.76231384277344	1.0	542.79248046875	206.53709411621094	0.0007497668266296387	26	013
200	253.91146850585938	33.54453659057617	1.0	166.94085693359375	127.70490264892578	0.014491081237792969	545.657958984375	205.39401245117188	1.0	542.013427734375	205.42025756835938	0.0008193552494049072	26	013
201	255.18096923828125	34.092742919921875	1.0	169.98934936523438	135.9627685546875	0.9999535083770752	545.261474609375	205.97206115722656	1.0	542.1642456054688	205.83773803710938	0.0014311671257019043	26	013
202	256.16973876953125	35.18214416503906	1.0	177.29010009765625	149.81381225585938	1.0	545.8493041992188	205.64263916015625	1.0	542.5733032226562	205.65953063964844	0.001077115535736084	26	013
203	254.9188995361328	35.96134948730469	1.0	179.9702911376953	149.68386840820312	0.002488642930984497	545.8171997070312	205.05227661132812	1.0	542.5763549804688	204.9581756591797	0.0012805163860321045	26	013
204	253.94381713867188	36.673500061035156	1.0	198.76193237304688	149.4370574951172	0.9996458888053894	545.8997192382812	206.20919799804688	1.0	543.5787963867188	207.39047241210938	0.002070903778076172	26	013
205	253.1776885986328	36.49595642089844	1.0	196.49310302734375	154.96884155273438	0.999701976776123	546.72265625	205.9437255859375	1.0	543.271240234375	205.91481018066406	0.0008549988269805908	26	013
206	253.160400390625	36.79444122314453	1.0	194.3651123046875	162.34783935546875	0.9999994039535522	546.0324096679688	205.4818572998047	1.0	193.02883911132812	162.3010711669922	0.004889577627182007	26	013
207	253.19688415527344	37.2210807800293	1.0	193.88832092285156	168.3052520751953	1.0	545.2003173828125	206.25653076171875	1.0	191.22744750976562	174.74090576171875	0.009383469820022583	26	013
208	252.54368591308594	36.522884368896484	1.0	200.22152709960938	169.2955780029297	0.9999997019767761	546.1666870117188	205.480712890625	0.9999999403953552	543.4985961914062	207.09336853027344	0.0015871822834014893	26	013
209	259.94940185546875	43.28485870361328	1.0	209.15155029296875	163.73202514648438	0.9983999729156494	545.734375	205.78262329101562	1.0	542.38134765625	205.61660766601562	0.0007054805755615234	26	013
210	272.3598937988281	47.894779205322266	0.9999998211860657	216.4393768310547	163.15570068359375	0.29607129096984863	545.9943237304688	206.22158813476562	1.0	544.3017578125	205.62693786621094	0.001579880714416504	26	013
211	286.3334655761719	49.51353073120117	1.0	219.39442443847656	163.77908325195312	1.0	546.2876586914062	206.05577087402344	0.9999998807907104	542.9006958007812	205.93267822265625	0.0008596479892730713	26	013
212	293.6304931640625	49.23925018310547	1.0	211.48873901367188	156.5261993408203	1.0	546.0889282226562	206.143798828125	0.9999999403953552	544.3868408203125	206.56971740722656	0.00183144211769104	26	013
213	304.0044250488281	51.415348052978516	1.0	200.34706115722656	139.76846313476562	0.999999463558197	545.8521728515625	206.43130493164062	1.0	543.3132934570312	207.89112854003906	0.00100785493850708	26	013
214	307.0106201171875	51.8272590637207	0.9999892711639404	196.38314819335938	134.40902709960938	0.9999886751174927	545.8692626953125	205.99468994140625	0.9999999403953552	543.76220703125	207.3075408935547	0.0019937753677368164	26	013
215	310.5515441894531	50.623016357421875	0.9999243021011353	312.5605773925781	51.831809997558594	0.9544476866722107	545.7213134765625	205.6685791015625	1.0	543.6610107421875	206.84486389160156	0.001896589994430542	26	013
216	317.20404052734375	51.17506408691406	0.9998867511749268	192.72906494140625	132.06504821777344	1.0	545.611328125	206.26113891601562	0.9999998211860657	543.7421264648438	207.4127197265625	0.004069387912750244	26	013
217	317.58245849609375	50.653709411621094	1.0	191.0503692626953	129.4650115966797	1.0	545.8074951171875	206.21571350097656	1.0	543.6519775390625	207.3192901611328	0.0016666054725646973	26	013
218	316.7496337890625	49.77228927612305	1.0	196.4359893798828	126.71961212158203	0.9999992251396179	545.75	205.77145385742188	1.0	193.861083984375	127.40777587890625	0.0015008747577667236	26	013
219	317.6278991699219	49.43968200683594	1.0	200.23350524902344	124.56617736816406	1.0	545.7730102539062	206.08843994140625	1.0	199.12203979492188	127.27925109863281	0.003405928611755371	26	013
220	320.0781555175781	56.65973663330078	0.9999931454658508	200.1746368408203	126.5249252319336	0.9834004044532776	545.5969848632812	206.62245178222656	1.0	542.4955444335938	206.28651428222656	0.0012710094451904297	26	013
221	547.12451171875	210.6833038330078	0.00017839670181274414	216.77244567871094	128.46136474609375	1.0	546.2001953125	205.68719482421875	1.0	542.8221435546875	205.6248321533203	0.0010058879852294922	26	013
222	339.7537536621094	82.25959014892578	0.9999995827674866	226.6049346923828	117.65292358398438	0.9999997615814209	545.5868530273438	205.85147094726562	1.0	542.3878173828125	205.77464294433594	0.0012552142143249512	26	013
223	352.962646484375	87.82648468017578	0.9999982118606567	227.9418487548828	93.84772491455078	1.0	545.566162109375	205.24893188476562	1.0	543.4541015625	206.47006225585938	0.0011219978332519531	26	013
224	358.86895751953125	91.62702178955078	0.999275803565979	227.25311279296875	87.34517669677734	0.9998927712440491	546.39111328125	205.56454467773438	1.0	542.9054565429688	205.58636474609375	0.0006644129753112793	26	013
225	368.9794006347656	93.9162826538086	0.9947273135185242	242.61996459960938	65.85914611816406	0.9991136789321899	545.7258911132812	206.31033325195312	1.0	542.5738525390625	206.2604217529297	0.0011377036571502686	26	013
226	380.847900390625	99.03186798095703	0.9993149638175964	380.5113830566406	100.19658660888672	0.9875681400299072	545.896484375	206.1232452392578	1.0	543.373291015625	207.3289031982422	0.0012436211109161377	26	013
227	395.1884460449219	94.3257064819336	0.997878909111023	276.1165771484375	65.25863647460938	1.0	546.157958984375	206.22286987304688	0.9999999403953552	542.62744140625	205.9813995361328	0.0009172260761260986	26	013
228	404.666259765625	94.79354858398438	0.9878835678100586	273.0534973144531	62.29593276977539	1.0	546.47509765625	205.37657165527344	1.0	545.138671875	206.1809539794922	0.0010233819484710693	26	013
229	413.72918701171875	94.08832550048828	1.0	273.4722595214844	62.68405532836914	1.0	545.945068359375	207.0051727294922	1.0	542.765625	206.6647491455078	0.0019125044345855713	26	013
230	416.60601806640625	94.74552154541016	0.9999998807907104	420.5080261230469	90.94029998779297	0.013589650392532349	545.8273315429688	206.8229522705078	1.0	542.954833984375	208.01986694335938	0.0010414719581604004	26	013
231	420.4783630371094	96.59174346923828	1.0	296.0922546386719	84.67391967773438	0.08939671516418457	545.9825439453125	206.80422973632812	0.9999998807907104	545.0077514648438	207.12771606445312	0.0036429762840270996	26	013
232	429.2121276855469	95.55091094970703	0.9999998807907104	303.4549560546875	85.14752960205078	0.9999729990959167	545.4324951171875	206.44993591308594	0.9999998807907104	544.5923461914062	206.89064025878906	0.0026886463165283203	26	013
233	497.408935546875	100.48260498046875	1.0	319.83203125	77.78656768798828	0.9999731779098511	546.138427734375	205.62742614746094	1.0	542.6396484375	205.66065979003906	0.0008468329906463623	26	013
234	434.5618896484375	77.42848205566406	0.8138272762298584	320.3207092285156	71.78691864013672	1.0	545.8712158203125	206.4777069091797	0.9999998807907104	544.8802490234375	207.01512145996094	0.0011206865310668945	26	013
235	439.8432922363281	64.45564270019531	0.9999992847442627	442.1683654785156	66.10150146484375	0.00020229816436767578	545.8345947265625	206.6404571533203	1.0	542.4755859375	206.35940551757812	0.0009996891021728516	26	013
236	434.9540100097656	60.4105224609375	0.9999995231628418	328.160400390625	90.1836929321289	0.29996371269226074	546.0714721679688	206.57894897460938	0.9999998807907104	543.1008911132812	206.1868896484375	0.0019830167293548584	26	013
237	434.0084228515625	52.48945999145508	0.9999860525131226	354.29132080078125	122.89234924316406	0.9999995231628418	545.2928466796875	206.14300537109375	0.9999998807907104	542.3765258789062	205.8764190673828	0.0012649595737457275	26	013
238	434.4449157714844	44.37321090698242	1.0	352.1451721191406	125.54910278320312	0.9999945163726807	546.632080078125	205.52511596679688	1.0	545.1785888671875	205.17796325683594	0.0010639429092407227	26	013
239	434.64007568359375	40.379638671875	1.0	341.970947265625	133.86146545410156	1.0	546.2498168945312	206.51173400878906	1.0	544.9151611328125	207.01788330078125	0.001095205545425415	26	013
240	434.04046630859375	41.87279510498047	1.0	341.91912841796875	142.28720092773438	1.0	546.18701171875	205.59776306152344	1.0	542.7745361328125	205.4937744140625	0.0009669661521911621	26	013
241	432.4272766113281	51.084617614746094	0.8227940797805786	339.9136962890625	144.60667419433594	1.0	545.8854370117188	205.6532440185547	1.0	338.86663818359375	144.52513122558594	0.00099259614944458	26	013
242	546.74365234375	210.90875244140625	0.00016263127326965332	350.1745300292969	143.73812866210938	0.9999710321426392	545.7061767578125	205.7677459716797	1.0	542.0376586914062	205.6293182373047	0.0005661547183990479	26	013
243	548.0697021484375	207.00648498535156	0.00011831521987915039	357.5613708496094	79.28509521484375	0.527414858341217	546.1824951171875	205.13037109375	1.0	542.5869140625	205.2261199951172	0.0009780824184417725	26	013
244	379.71160888671875	68.67495727539062	0.999984860420227	335.3822326660156	119.97636413574219	1.0	546.1327514648438	206.0228729248047	1.0	542.8046875	205.80735778808594	0.0009829998016357422	26	013
245	382.1929931640625	62.232242584228516	0.9999887943267822	342.0585021972656	117.23914337158203	0.9966937899589539	546.0869750976562	205.1359405517578	1.0	543.5637817382812	206.9266815185547	0.0012982189655303955	26	013
246	363.33587646484375	57.158870697021484	0.9999997019767761	418.61285400390625	127.34330749511719	0.01223936676979065	546.5525512695312	205.75743103027344	1.0	544.7639770507812	206.40008544921875	0.0008022487163543701	26	013
247	420.3314514160156	135.2783660888672	1.0	343.8023681640625	53.43992233276367	1.0	545.5623779296875	205.28077697753906	1.0	542.3314208984375	205.0855255126953	0.0010589659214019775	26	013
248	423.7012939453125	143.81993103027344	1.0	337.3712158203125	50.781734466552734	1.0	546.368408203125	205.25650024414062	1.0	543.2669067382812	205.29002380371094	0.0015892088413238525	26	013
249	421.55706787109375	145.2843475341797	1.0	337.2565002441406	42.99550247192383	1.0	546.6934814453125	205.59326171875	0.9999998807907104	545.56689453125	206.1409912109375	0.002096235752105713	26	013
250	422.088623046875	145.00140380859375	1.0	335.1831970214844	35.11259841918945	1.0	545.9930419921875	206.28729248046875	1.0	543.5478515625	207.36512756347656	0.0010289549827575684	26	013
251	418.7861328125	144.6740264892578	1.0	331.7764892578125	32.495540618896484	1.0	546.2509765625	205.7013397216797	1.0	542.8546752929688	205.78517150878906	0.001055985689163208	26	013
252	418.943115234375	144.79547119140625	1.0	322.3097229003906	25.001474380493164	1.0	545.2328491210938	205.8175506591797	0.9999997615814209	544.6099853515625	206.3841094970703	0.006855428218841553	26	013
253	419.9894714355469	145.7664031982422	1.0	320.87274169921875	23.46869468688965	1.0	545.9015502929688	205.44859313964844	1.0	323.47613525390625	7.561285018920898	0.002684295177459717	26	013
254	421.36871337890625	146.7244873046875	1.0	323.6924743652344	29.195220947265625	1.0	546.567138671875	205.45713806152344	1.0	544.018310546875	206.95806884765625	0.00197640061378479	26	013
255	425.8162536621094	147.28338623046875	1.0	323.24786376953125	35.475318908691406	1.0	546.039306640625	205.3661346435547	1.0	542.8381958007812	205.39634704589844	0.0009305775165557861	26	013
256	429.0828857421875	147.57481384277344	1.0	326.8989562988281	31.9207820892334	1.0	546.166748046875	205.21926879882812	1.0	544.2628173828125	205.2375946044922	0.001117795705795288	26	013
257	433.8646545410156	152.80316162109375	1.0	332.6015930175781	42.681339263916016	1.0	546.2903442382812	205.5407257080078	1.0	542.9024047851562	205.59117126464844	0.0009718239307403564	26	013
258	438.3206481933594	158.83908081054688	1.0	334.3487854003906	48.708251953125	1.0	545.5696411132812	205.62045288085938	0.9999998807907104	542.7598266601562	205.4077911376953	0.004234105348587036	26	013
259	438.71478271484375	160.59230041503906	1.0	337.9791564941406	51.12084197998047	1.0	545.652099609375	205.7598419189453	1.0	542.4645385742188	205.74461364746094	0.0012133419513702393	26	013
260	440.1943359375	161.32424926757812	1.0	339.2214660644531	57.92027282714844	1.0	545.9225463867188	206.06658935546875	1.0	542.66943359375	205.98440551757812	0.0011857450008392334	26	013
261	437.7947082519531	161.42311096191406	1.0	344.3192443847656	51.42608642578125	1.0	546.1115112304688	205.5714874267578	1.0	542.6449584960938	205.60617065429688	0.0008882582187652588	26	013
262	440.423828125	161.1931915283203	1.0	346.37933349609375	47.61516189575195	0.9999997019767761	545.9169921875	206.217529296875	0.9999998807907104	542.5916748046875	205.91647338867188	0.000997692346572876	26	013
263	440.386474609375	160.94384765625	1.0	340.1790771484375	45.122161865234375	1.0	546.0923461914062	205.28854370117188	1.0	542.72607421875	205.42135620117188	0.0010439157485961914	26	013
264	441.3426818847656	161.18289184570312	1.0	338.2770080566406	43.214168548583984	1.0	546.1588134765625	205.97813415527344	0.9999998807907104	542.7817993164062	205.74461364746094	0.0012892186641693115	26	013
265	439.0675048828125	160.57559204101562	1.0	338.49237060546875	40.95798873901367	1.0	546.03857421875	206.40379333496094	1.0	544.7488403320312	206.4994659423828	0.00217282772064209	26	013
266	439.7467041015625	159.11764526367188	1.0	341.54022216796875	40.877376556396484	1.0	545.6593017578125	205.98007202148438	1.0	542.3090209960938	205.8909454345703	0.0012944042682647705	26	013
267	438.5907897949219	154.1160888671875	1.0	347.1767578125	44.54404067993164	0.9999999403953552	546.3143310546875	205.62234497070312	1.0	542.5087280273438	205.53668212890625	0.0010151565074920654	26	013
268	441.2799987792969	153.12095642089844	1.0	356.5830383300781	49.96550369262695	0.9999997019767761	545.7598266601562	206.1969451904297	0.9999998807907104	543.8634643554688	207.42706298828125	0.0028704702854156494	26	013
269	442.6747741699219	154.8801727294922	1.0	357.41363525390625	63.74953079223633	0.9991679191589355	546.0892333984375	206.4413299560547	1.0	544.0374145507812	207.32492065429688	0.0014514923095703125	26	013
270	445.83856201171875	153.78594970703125	1.0	3.639219045639038	134.9932098388672	0.01475253701210022	546.52783203125	205.5404052734375	1.0	544.256591796875	206.7669219970703	0.0007669031620025635	26	013
271	445.6786804199219	152.74786376953125	1.0	354.92767333984375	70.92912292480469	0.9158159494400024	545.642333984375	205.52191162109375	1.0	543.9649047851562	206.51470947265625	0.003224104642868042	26	013
272	445.9535217285156	152.87799072265625	1.0	359.4530334472656	68.97510528564453	0.9990699291229248	546.4696044921875	205.2678985595703	1.0	543.0535888671875	205.50990295410156	0.0010440945625305176	26	013
273	446.17547607421875	153.22821044921875	1.0	379.1632080078125	71.0787353515625	0.9988725185394287	546.229736328125	205.8314971923828	1.0	543.4265747070312	207.24874877929688	0.0010259747505187988	26	013
274	447.77880859375	157.29051208496094	1.0	388.3913879394531	71.30216217041016	0.9999998211860657	545.478271484375	205.7252197265625	1.0	542.6741333007812	206.03810119628906	0.0011035799980163574	26	013
275	447.4305419921875	160.93170166015625	1.0	373.564453125	82.84899139404297	1.0	545.9847412109375	206.71981811523438	1.0	544.50732421875	206.89686584472656	0.0018534660339355469	26	013
276	448.3044128417969	163.6965789794922	1.0	375.9236755371094	81.72577667236328	0.9999998807907104	545.8670043945312	205.64678955078125	1.0	542.4314575195312	205.67410278320312	0.0016195476055145264	26	013
277	448.1375427246094	164.91595458984375	1.0	376.68524169921875	82.01641845703125	0.9999991059303284	545.9898071289062	205.88790893554688	1.0	542.5486450195312	205.9672088623047	0.0009311139583587646	26	013
278	449.7877197265625	166.20111083984375	1.0	373.77166748046875	80.32490539550781	0.9999998211860657	546.333984375	206.24525451660156	1.0	372.20684814453125	80.98124694824219	0.0007072985172271729	26	013
279	448.80169677734375	167.48109436035156	1.0	373.5431823730469	81.6695327758789	0.9999663829803467	545.2017822265625	206.32412719726562	1.0	542.5316162109375	206.05653381347656	0.002236396074295044	26	013
280	449.8758544921875	169.72618103027344	1.0	377.639892578125	89.61017608642578	0.9996575117111206	546.3380126953125	205.49325561523438	1.0	542.9164428710938	205.76329040527344	0.0007405877113342285	26	013
281	451.6590576171875	175.3900604248047	1.0	382.90802001953125	93.2163314819336	1.0	545.835693359375	205.72097778320312	1.0	542.4548950195312	206.02908325195312	0.000844806432723999	26	013
282	452.22698974609375	179.2203826904297	1.0	385.79559326171875	87.64627075195312	1.0	545.8063354492188	205.65223693847656	1.0	542.62060546875	206.14845275878906	0.0008299648761749268	26	013
283	451.68560791015625	182.396484375	1.0	385.11175537109375	89.29191589355469	1.0	545.3870849609375	206.48533630371094	1.0	543.4661865234375	207.80844116210938	0.0024800002574920654	26	013
284	450.8077087402344	181.97158813476562	1.0	384.53436279296875	89.6038818359375	0.9999904632568359	545.573486328125	205.82583618164062	1.0	542.2918701171875	205.85646057128906	0.000893324613571167	26	013
285	454.34527587890625	186.70755004882812	1.0	390.1426086425781	108.9386978149414	0.9999942779541016	545.1762084960938	205.71917724609375	1.0	543.4891357421875	207.1337890625	0.00127449631690979	26	013
286	449.9964599609375	185.86570739746094	1.0	391.2813415527344	107.40328979492188	1.0	544.8584594726562	206.0799560546875	1.0	390.6826477050781	108.44816589355469	0.0018149316310882568	26	013
287	442.91510009765625	185.74240112304688	1.0	387.7261657714844	111.613525390625	1.0	545.7184448242188	206.17974853515625	1.0	543.6165161132812	206.97889709472656	0.0012083649635314941	26	013
288	439.9346618652344	185.97171020507812	1.0	384.0146484375	111.27083587646484	0.9999998807907104	544.9164428710938	206.55348205566406	1.0	542.157958984375	206.45831298828125	0.002374798059463501	26	013
289	434.3034973144531	185.34361267089844	1.0	378.2353515625	101.46588134765625	1.0	545.9664916992188	205.68951416015625	1.0	542.873779296875	205.50399780273438	0.0013939142227172852	26	013
290	433.28643798828125	185.00355529785156	1.0	376.5387878417969	106.83074188232422	1.0	545.6776123046875	206.43008422851562	1.0	375.426513671875	109.65444946289062	0.0015961527824401855	26	013
291	432.040283203125	184.11865234375	1.0	374.3870544433594	108.20677185058594	1.0	545.4415893554688	206.55157470703125	1.0	542.8737182617188	206.1675567626953	0.0034305155277252197	26	013
292	429.96148681640625	182.80857849121094	1.0	370.4844665527344	108.66191864013672	1.0	545.613525390625	207.07911682128906	0.9999998807907104	369.5700378417969	112.75557708740234	0.0024219751358032227	26	013
293	430.82110595703125	182.58416748046875	1.0	366.92138671875	116.11795806884766	1.0	546.1419067382812	206.06838989257812	1.0	542.922607421875	206.05369567871094	0.0008688271045684814	26	013
294	429.600341796875	181.39315795898438	1.0	365.1484680175781	120.18772888183594	1.0	545.9105224609375	205.92431640625	1.0	542.9099731445312	205.77613830566406	0.0011747181415557861	26	013
295	427.9714050292969	181.0561065673828	1.0	364.3362121582031	123.18446350097656	1.0	546.0393676757812	206.11669921875	1.0	544.1167602539062	205.62310791015625	0.0006988048553466797	26	013
296	426.54833984375	183.22584533691406	1.0	364.45587158203125	126.85106658935547	1.0	546.0942993164062	205.5128173828125	1.0	542.8262329101562	205.51641845703125	0.0007281303405761719	26	013
297	424.7797546386719	181.08001708984375	1.0	362.61962890625	127.84187316894531	1.0	546.09375	205.6465606689453	0.9999999403953552	544.0040283203125	205.51597595214844	0.000771254301071167	26	013
298	425.80780029296875	180.61599731445312	1.0	366.1839599609375	124.76153564453125	1.0	546.2401733398438	206.3857421875	1.0	543.5074462890625	207.71551513671875	0.000904768705368042	26	013
299	425.94830322265625	179.14944458007812	1.0	365.5263977050781	127.54363250732422	1.0	546.5908203125	205.4901123046875	1.0	542.95654296875	205.3096160888672	0.0007238984107971191	26	013
300	425.0113830566406	180.53981018066406	1.0	364.49072265625	127.78628540039062	1.0	546.060791015625	206.2394256591797	1.0	542.828857421875	206.0092010498047	0.0010543465614318848	26	013
301	426.0774230957031	178.46142578125	1.0	361.6091613769531	127.78766632080078	0.9999997615814209	545.63623046875	205.25283813476562	0.9999999403953552	544.2722778320312	204.9538116455078	0.0013456344604492188	26	013
302	427.45477294921875	175.81724548339844	1.0	357.1544189453125	121.8814697265625	1.0	545.4004516601562	206.5707550048828	1.0	542.4583740234375	206.14862060546875	0.0013580918312072754	26	013
303	432.5614318847656	170.675048828125	1.0	366.2414855957031	117.76258850097656	1.0	546.0156860351562	206.85191345214844	0.9999998807907104	543.6696166992188	208.22360229492188	0.0015451014041900635	26	013
304	433.4686584472656	170.07513427734375	0.9999988079071045	363.6460266113281	118.28205871582031	1.0	545.768310546875	206.4497528076172	1.0	543.3488159179688	207.60752868652344	0.0009053647518157959	26	013
305	435.5802917480469	167.992919921875	1.0	366.9257507324219	121.11238861083984	1.0	546.6259155273438	205.82521057128906	0.9999999403953552	545.360595703125	206.66079711914062	0.0011031627655029297	26	013
306	442.5273742675781	166.6912078857422	0.9999994039535522	362.9078674316406	132.4101104736328	1.0	546.170166015625	205.45651245117188	1.0	542.7957763671875	205.2993621826172	0.0010114312171936035	26	013
307	443.62408447265625	168.4925079345703	0.9999999403953552	365.5672912597656	140.42294311523438	0.9999998807907104	545.9554443359375	206.49281311035156	0.9999999403953552	543.946533203125	207.5790252685547	0.0022932887077331543	26	013
308	445.1280517578125	165.3050994873047	1.0	364.6184997558594	141.63644409179688	0.018922805786132812	545.7035522460938	205.87570190429688	0.9999998807907104	542.6661376953125	205.7263641357422	0.001556992530822754	26	013
309	446.1984558105469	164.71405029296875	1.0	360.1496887207031	144.6629638671875	0.9999989867210388	546.073974609375	205.04110717773438	1.0	542.7833251953125	204.90379333496094	0.0016186833381652832	26	013
310	447.7892761230469	163.39797973632812	0.9999998807907104	363.70184326171875	144.6399688720703	0.007017165422439575	545.676513671875	206.03176879882812	0.9999998807907104	542.9381713867188	205.57476806640625	0.003058791160583496	26	013
311	448.4817810058594	165.31121826171875	0.2568354606628418	372.5289001464844	142.08584594726562	0.010254979133605957	546.0078125	205.4598846435547	0.9999999403953552	542.7650146484375	205.30953979492188	0.0011920332908630371	26	013
312	447.3635559082031	165.72406005859375	1.0	450.4984436035156	168.70046997070312	0.001653820276260376	545.9074096679688	205.7820281982422	1.0	542.7180786132812	205.59552001953125	0.0016086697578430176	26	013
313	448.1695251464844	165.5899200439453	0.9999997019767761	3.266939163208008	143.4877471923828	0.02262556552886963	546.5914306640625	205.8159637451172	1.0	543.2505493164062	205.9453887939453	0.0011365711688995361	26	013
314	448.06817626953125	166.0095977783203	0.9999843835830688	3.073777675628662	138.22518920898438	0.014810144901275635	545.76171875	206.16693115234375	1.0	542.6112670898438	206.04612731933594	0.0017702281475067139	26	013
315	451.5307922363281	168.4711151123047	0.9999935626983643	352.1934814453125	143.2339630126953	0.04551035165786743	546.0658569335938	206.08322143554688	1.0	542.7848510742188	205.90476989746094	0.0012743771076202393	26	013
316	457.3178405761719	170.3381805419922	1.0	357.8665466308594	144.4580841064453	0.11738952994346619	545.641845703125	206.7013702392578	0.9999998807907104	543.0260009765625	206.45957946777344	0.002507239580154419	26	013
317	460.5741271972656	168.8211669921875	1.0	367.97857666015625	144.93731689453125	1.0	545.5508422851562	206.01121520996094	1.0	542.5933227539062	205.6011505126953	0.0017814934253692627	26	013
318	461.2861328125	165.69349670410156	1.0	358.6376037597656	143.51345825195312	0.9999953508377075	546.0079956054688	206.01905822753906	1.0	542.6842651367188	205.96136474609375	0.0009991824626922607	26	013
319	463.11578369140625	167.7124786376953	1.0	355.8908386230469	143.08938598632812	0.9999995231628418	545.5029296875	206.25762939453125	1.0	542.4603881835938	206.11793518066406	0.001031637191772461	26	013
320	462.1888122558594	164.15121459960938	1.0	360.9967346191406	140.97593688964844	0.9997912049293518	545.6788330078125	206.0657501220703	0.9999998807907104	542.415771484375	205.67723083496094	0.0006946027278900146	26	013
321	463.14569091796875	164.69207763671875	1.0	456.7543640136719	168.66590881347656	0.0007377564907073975	545.6732177734375	205.49183654785156	1.0	542.3010864257812	205.44956970214844	0.0009361803531646729	26	013
322	462.7421875	161.09332275390625	1.0	373.4225769042969	143.10072326660156	0.009732604026794434	545.7061157226562	206.05865478515625	1.0	544.0014038085938	207.47056579589844	0.0014442205429077148	26	013
323	463.7331237792969	162.63040161132812	1.0	370.85174560546875	144.88670349121094	0.9999902248382568	546.3829345703125	205.70730590820312	1.0	542.868896484375	205.63323974609375	0.0008667409420013428	26	013
324	464.4935607910156	164.51881408691406	1.0	0.7195780277252197	137.42147827148438	0.0006347596645355225	545.824951171875	205.97491455078125	0.9999998807907104	542.529052734375	205.5512237548828	0.0010077953338623047	26	013
325	462.9365539550781	160.88262939453125	1.0	419.473876953125	148.82357788085938	0.0015704631805419922	546.17578125	204.9070587158203	1.0	544.5662231445312	204.7303924560547	0.0010215938091278076	26	013
326	464.2821044921875	161.41574096679688	1.0	376.56268310546875	145.03475952148438	0.9997571706771851	546.1597900390625	205.9171905517578	1.0	542.7431640625	205.9348907470703	0.00111466646194458	26	013
327	465.6841735839844	163.98648071289062	1.0	2.698671340942383	140.20428466796875	0.0024258196353912354	546.3040771484375	205.9290008544922	1.0	542.8850708007812	205.93017578125	0.0006726682186126709	26	013
328	465.59088134765625	159.5537109375	1.0	365.3067626953125	141.7680206298828	0.8162291049957275	545.7529296875	206.04652404785156	0.9999999403953552	542.8711547851562	206.04127502441406	0.0017529726028442383	26	013
329	464.7990417480469	162.10018920898438	0.9993178844451904	366.5088195800781	142.70506286621094	0.9404609203338623	545.8978881835938	206.1088409423828	0.9999999403953552	543.7140502929688	207.31253051757812	0.0012462139129638672	26	013
330	465.8483581542969	158.64144897460938	1.0	369.5333251953125	145.68841552734375	1.0	546.2476806640625	205.167236328125	1.0	544.2575073242188	205.2083740234375	0.0009478628635406494	26	013
331	465.9571533203125	160.37753295898438	1.0	362.60687255859375	143.2720489501953	1.0	546.207275390625	205.586181640625	1.0	542.9034423828125	205.5122528076172	0.0010559558868408203	26	013
332	465.6341857910156	159.2765655517578	1.0	359.69854736328125	141.1808319091797	1.0	546.2530517578125	206.48855590820312	0.9999998807907104	544.634033203125	207.12103271484375	0.0007854104042053223	26	013
333	466.49176025390625	157.952880859375	1.0	360.66802978515625	141.37875366210938	0.9143795967102051	545.341064453125	205.96298217773438	0.9999998807907104	542.5330810546875	205.7724609375	0.0022413432598114014	26	013
334	465.955810546875	164.34597778320312	1.0	368.64251708984375	142.9447784423828	1.0	545.8181762695312	205.79226684570312	1.0	544.4307250976562	205.248779296875	0.0012755990028381348	26	013
335	463.0505065917969	166.8472137451172	1.0	369.39544677734375	147.35179138183594	0.482952356338501	545.5319213867188	205.74874877929688	1.0	542.089599609375	205.70384216308594	0.0007600784301757812	26	013
336	461.6481018066406	167.68910217285156	1.0	380.423828125	138.41030883789062	0.9999818205833435	545.4737548828125	205.78765869140625	1.0	542.2117919921875	205.7701873779297	0.0014604032039642334	26	013
337	460.68798828125	167.39752197265625	1.0	373.00860595703125	137.86729431152344	0.9999945163726807	545.6298217773438	205.41055297851562	1.0	542.6354370117188	205.1802215576172	0.0009027719497680664	26	013
338	460.29534912109375	169.2432861328125	1.0	374.9770202636719	133.23333740234375	1.0	546.1021728515625	206.2961883544922	1.0	542.7142333984375	206.2821807861328	0.0007326602935791016	26	013
339	460.3353576660156	172.32278442382812	1.0	379.2154541015625	134.63169860839844	1.0	545.0779418945312	205.54849243164062	1.0	543.3373413085938	206.8693084716797	0.0013675987720489502	26	013
340	463.83984375	181.0441436767578	1.0	385.1773681640625	132.7303009033203	1.0	545.792724609375	205.82666015625	1.0	543.6197509765625	207.3368682861328	0.001022040843963623	26	013
341	465.33612060546875	184.7769317626953	1.0	384.80712890625	120.81221008300781	1.0	545.9996948242188	204.8529815673828	1.0	545.3197631835938	205.7583465576172	0.0011692047119140625	26	013
342	462.83831787109375	204.40379333496094	0.9841627478599548	379.19305419921875	111.56493377685547	1.0	545.4417114257812	206.07337951660156	0.9999998807907104	543.3958740234375	207.37982177734375	0.0009585022926330566	26	013
343	456.1314392089844	213.13873291015625	0.999995231628418	382.35577392578125	113.73539733886719	1.0	544.9366455078125	205.813720703125	1.0	541.7710571289062	205.99514770507812	0.0010480880737304688	26	013
344	447.8512878417969	215.8135528564453	1.0	380.5610656738281	106.39485168457031	1.0	545.1466064453125	205.86863708496094	0.9999999403953552	542.1482543945312	205.88719177246094	0.001873612403869629	26	013
345	439.1824645996094	220.57952880859375	1.0	384.7384948730469	102.88236236572266	1.0	545.0927124023438	205.6042022705078	1.0	541.7935180664062	205.7200927734375	0.0012849867343902588	26	013
346	436.4604187011719	219.75660705566406	1.0	393.1529541015625	101.90113067626953	1.0	546.2256469726562	205.2969207763672	1.0	542.6864013671875	205.32701110839844	0.0010474622249603271	26	013
347	432.9635925292969	219.03021240234375	1.0	396.3848571777344	102.37953186035156	0.971846342086792	545.71533203125	205.72781372070312	1.0	542.0491333007812	205.55271911621094	0.0008283257484436035	26	013
348	432.0447082519531	218.89764404296875	1.0	385.2635498046875	94.97569274902344	0.9999898672103882	545.5139770507812	205.7832794189453	1.0	542.2276000976562	205.73390197753906	0.0010431408882141113	26	013
349	431.3910217285156	215.613037109375	1.0	3.09328556060791	130.85035705566406	0.0008938908576965332	545.640625	206.52633666992188	0.9999998807907104	542.3566284179688	206.09442138671875	0.0008464455604553223	26	013
350	431.6916198730469	207.88211059570312	1.0	4.6990251541137695	139.33450317382812	0.012596726417541504	545.8717041015625	205.63592529296875	1.0	542.6580200195312	205.48521423339844	0.001532524824142456	26	013
351	437.4664001464844	198.93821716308594	1.0	437.2825012207031	199.37425231933594	0.003771960735321045	545.8156127929688	205.3229522705078	1.0	542.4598388671875	205.3555450439453	0.0012668967247009277	26	013
352	436.10504150390625	197.1907501220703	1.0	406.2487487792969	69.36398315429688	1.0	546.0999755859375	205.82577514648438	1.0	542.9447631835938	205.62864685058594	0.0015237629413604736	26	013
353	433.7544250488281	198.13693237304688	1.0	403.0290832519531	72.09798431396484	1.0	546.1412353515625	204.91160583496094	1.0	542.9600830078125	204.87879943847656	0.0011250972747802734	26	013
354	433.55914306640625	197.94435119628906	1.0	433.95770263671875	197.93931579589844	0.002214193344116211	545.9237060546875	205.7500762939453	1.0	542.7882080078125	206.0419158935547	0.0009782910346984863	26	013
355	435.52520751953125	196.5034942626953	1.0	435.4427185058594	197.38424682617188	0.0006503462791442871	546.1088256835938	205.39920043945312	1.0	542.878173828125	205.43743896484375	0.0008861422538757324	26	013
356	434.3630676269531	198.0338134765625	1.0	374.35113525390625	73.6270980834961	0.34315377473831177	546.050048828125	205.71327209472656	1.0	542.6563720703125	205.68328857421875	0.000677645206451416	26	013
357	435.04437255859375	197.13027954101562	1.0	1.8259644508361816	143.63209533691406	0.0011500418186187744	545.9763793945312	206.30271911621094	1.0	542.775146484375	206.08511352539062	0.0012754499912261963	26	013
358	434.915771484375	196.45249938964844	1.0	2.156827449798584	133.07119750976562	0.0005128681659698486	545.8021240234375	206.1865997314453	1.0	543.04150390625	206.07408142089844	0.0015327930450439453	26	013
359	434.311279296875	192.43634033203125	1.0	547.5692749023438	207.93795776367188	0.00013515353202819824	546.2220458984375	206.25027465820312	1.0	543.0432739257812	206.46441650390625	0.0008583962917327881	26	013
360	434.7019958496094	177.3533477783203	1.0	408.376953125	181.787841796875	0.04383444786071777	546.4011840820312	205.47323608398438	1.0	542.8253784179688	205.03033447265625	0.000886082649230957	26	013
361	434.81951904296875	160.68939208984375	1.0	406.9024353027344	177.75245666503906	0.012521445751190186	546.1586303710938	206.3097686767578	0.9999998807907104	544.6482543945312	206.691650390625	0.004801124334335327	26	013
362	439.68621826171875	151.58607482910156	1.0	447.228515625	153.42501831054688	0.00033283233642578125	545.7607421875	206.40232849121094	0.9999999403953552	544.2623901367188	207.1083221435547	0.0018431246280670166	26	013
363	440.7029113769531	144.3217315673828	1.0	358.3543701171875	166.39149475097656	0.010387182235717773	545.8595581054688	206.03515625	0.9999998807907104	543.7044067382812	206.93885803222656	0.004663676023483276	26	013
364	442.92138671875	140.22506713867188	1.0	443.50360107421875	143.52003479003906	0.001624464988708496	545.8364868164062	205.85231018066406	0.9999998807907104	542.8072509765625	205.43699645996094	0.001364678144454956	26	013
365	445.8309020996094	136.92630004882812	1.0	2.4683337211608887	142.18385314941406	0.004741847515106201	545.9007568359375	205.84130859375	1.0	542.5309448242188	205.94581604003906	0.0008802711963653564	26	013
366	449.6317138671875	136.43240356445312	1.0	349.7342224121094	174.18753051757812	0.9999995231628418	545.2478637695312	205.9719696044922	0.9999998807907104	542.4560546875	205.60794067382812	0.0020088255405426025	26	013
367	453.03045654296875	134.04884338378906	1.0	353.4377136230469	181.45748901367188	1.0	546.184326171875	205.24002075195312	1.0	542.6876220703125	205.21278381347656	0.0007206499576568604	26	013
368	457.32916259765625	132.53880310058594	1.0	348.2083740234375	182.70262145996094	1.0	546.0159912109375	206.2107696533203	0.9999999403953552	544.4751586914062	205.66403198242188	0.002865731716156006	26	013
369	460.6711120605469	126.31633758544922	1.0	356.5483093261719	180.78985595703125	1.0	546.3566284179688	206.28826904296875	1.0	543.1280517578125	206.09170532226562	0.0010643601417541504	26	013
370	464.626953125	118.70939636230469	1.0	362.7455139160156	171.37762451171875	1.0	546.16015625	205.61094665527344	0.9999999403953552	542.8991088867188	205.7165069580078	0.0011137425899505615	26	013
371	459.29998779296875	109.98246002197266	1.0	364.4720153808594	164.7831268310547	0.9998445510864258	545.9955444335938	205.70567321777344	1.0	542.94580078125	206.44357299804688	0.0012936592102050781	26	013
372	453.6138000488281	111.4582290649414	1.0	360.0356140136719	165.25970458984375	1.0	546.1936645507812	205.78005981445312	0.9999999403953552	542.8366088867188	205.7244873046875	0.0012935996055603027	26	013
373	447.1349182128906	111.86978912353516	1.0	368.40008544921875	173.09963989257812	1.0	546.2190551757812	205.89523315429688	1.0	543.905517578125	207.1439666748047	0.0015881359577178955	26	013
374	446.1626281738281	108.91905975341797	1.0	367.2707824707031	171.281982421875	1.0	546.127197265625	205.94436645507812	1.0	543.489501953125	207.28440856933594	0.0012455582618713379	26	013
375	444.6497497558594	108.35826873779297	1.0	368.5394592285156	175.58692932128906	1.0	546.2444458007812	205.8437042236328	1.0	543.0260009765625	205.5303497314453	0.0014357566833496094	26	013
376	443.03363037109375	107.32460021972656	1.0	376.28228759765625	175.39523315429688	1.0	546.2438354492188	205.94041442871094	1.0	542.899658203125	205.65965270996094	0.0014810264110565186	26	013
377	441.8049011230469	106.52177429199219	1.0	376.5033264160156	177.75697326660156	1.0	546.0743408203125	206.4171905517578	0.9999999403953552	543.7593994140625	207.35733032226562	0.0014060735702514648	26	013
378	441.6421203613281	104.62162780761719	1.0	378.0803527832031	176.4967498779297	1.0	546.3525390625	205.59056091308594	1.0	542.8045043945312	205.57272338867188	0.0010152459144592285	26	013
379	442.1857604980469	104.16268920898438	1.0	377.23675537109375	178.51963806152344	1.0	545.8745727539062	205.66441345214844	1.0	544.2162475585938	205.56187438964844	0.0023859143257141113	26	013
380	441.61572265625	102.92611694335938	1.0	377.753173828125	177.9137725830078	1.0	545.6461791992188	205.93678283691406	1.0	542.61669921875	205.56915283203125	0.0010893642902374268	26	013
381	441.19952392578125	102.015625	1.0	376.3966064453125	179.06350708007812	0.9999948740005493	546.228759765625	205.57154846191406	1.0	542.713134765625	205.37722778320312	0.0013045072555541992	26	013
382	442.2200927734375	99.26811981201172	1.0	377.045166015625	180.01516723632812	0.9999999403953552	546.3257446289062	205.72909545898438	1.0	542.53125	205.611083984375	0.0008054077625274658	26	013
383	440.9402770996094	99.15885162353516	1.0	377.3870849609375	179.2048797607422	1.0	545.760986328125	205.88510131835938	0.9999999403953552	543.831298828125	206.75628662109375	0.0019099414348602295	26	013
384	441.0037536621094	98.22535705566406	1.0	372.09906005859375	178.32049560546875	1.0	545.9002685546875	205.87464904785156	0.9999999403953552	542.9667358398438	205.7562255859375	0.0016222596168518066	26	013
385	441.65179443359375	97.67173767089844	1.0	369.22235107421875	178.6263885498047	1.0	546.5288696289062	205.99697875976562	0.9999998807907104	545.3508911132812	206.64256286621094	0.001959562301635742	26	013
386	441.85687255859375	97.63310241699219	1.0	364.3464050292969	183.7722625732422	1.0	546.2003784179688	205.31784057617188	1.0	542.6156005859375	205.16879272460938	0.0009456276893615723	26	013
387	442.0928955078125	95.43960571289062	1.0	366.3208923339844	181.61520385742188	1.0	545.9176025390625	205.35992431640625	0.9999998807907104	542.7803955078125	204.921142578125	0.0013948678970336914	26	013
388	441.8144226074219	96.55227661132812	1.0	366.64923095703125	180.38743591308594	1.0	546.4990234375	205.39071655273438	1.0	542.8436279296875	205.30162048339844	0.0007677972316741943	26	013
389	440.3544921875	94.99264526367188	1.0	367.5768737792969	178.3414764404297	1.0	546.4207763671875	206.18496704101562	0.9999998807907104	543.1117553710938	205.91624450683594	0.0009402334690093994	26	013
390	431.68670654296875	103.12728881835938	1.0	372.0994873046875	174.889404296875	1.0	546.0247802734375	205.8030242919922	1.0	542.9110107421875	205.25267028808594	0.0014391839504241943	26	013
391	423.819091796875	106.01467895507812	1.0	366.9260559082031	177.67684936523438	1.0	545.7099609375	205.75608825683594	1.0	542.478271484375	205.82078552246094	0.0012302994728088379	26	013
392	421.02752685546875	107.8354721069336	0.992703914642334	385.66278076171875	162.02874755859375	0.9999712705612183	545.919921875	206.03416442871094	1.0	542.2506103515625	205.9154510498047	0.0007756054401397705	26	013
393	414.95037841796875	107.20964050292969	0.9836755990982056	379.7563171386719	161.0147705078125	1.0	545.9822998046875	206.15542602539062	1.0	542.6167602539062	205.76307678222656	0.0013090670108795166	26	013
394	415.2217102050781	108.93329620361328	0.9998919367790222	377.3741455078125	160.56472778320312	0.9903793334960938	546.3229370117188	205.826171875	1.0	542.9837646484375	205.78790283203125	0.0010672211647033691	26	013
395	412.82806396484375	108.26192474365234	1.0	375.09246826171875	158.40133666992188	0.9999945163726807	545.9873046875	205.6500701904297	1.0	542.5944213867188	205.63406372070312	0.0010561943054199219	26	013
396	405.7135925292969	109.44316864013672	0.9999544620513916	384.832763671875	105.67198181152344	0.007982045412063599	545.9384765625	206.2204132080078	1.0	543.6593627929688	207.62210083007812	0.0014840364456176758	26	013
397	404.38629150390625	108.66913604736328	0.07651740312576294	4.484557151794434	138.04559326171875	0.0014988481998443604	545.9660034179688	205.77194213867188	1.0	542.302490234375	205.76487731933594	0.000908583402633667	26	013
398	384.4071960449219	172.61668395996094	1.0	385.3542785644531	175.3409881591797	0.00036537647247314453	546.040771484375	205.6060791015625	1.0	542.5404052734375	205.63394165039062	0.0009116530418395996	26	013
399	382.27239990234375	187.03736877441406	0.9999999403953552	385.6357421875	190.82850646972656	0.013425588607788086	546.1160888671875	206.16075134277344	1.0	543.5980834960938	207.30734252929688	0.0012957751750946045	26	013
400	383.0753479003906	207.14303588867188	1.0	402.6954650878906	101.47500610351562	0.005322456359863281	545.4314575195312	206.08218383789062	0.9999998807907104	542.4149780273438	205.52963256835938	0.0015378594398498535	26	013
401	382.4664306640625	238.984619140625	1.0	391.96563720703125	113.84114074707031	0.9634453058242798	545.223388671875	205.5344696044922	0.9999998807907104	542.52099609375	204.78030395507812	0.0012278258800506592	26	013
402	393.1927490234375	271.97528076171875	1.0	3.877094030380249	136.83786010742188	0.0021810531616210938	545.002197265625	206.4503936767578	0.9999998211860657	542.4534301757812	206.55064392089844	0.003450632095336914	26	013
403	373.1870422363281	273.441162109375	0.8349031209945679	372.3271789550781	274.017333984375	0.001677483320236206	546.6878051757812	205.67564392089844	1.0	544.6781005859375	205.6084747314453	0.0012688040733337402	26	013
404	428.87835693359375	206.79556274414062	1.0	374.3758544921875	281.9102478027344	0.9996236562728882	546.1123046875	206.12550354003906	1.0	542.8561401367188	206.12106323242188	0.0010158419609069824	26	013
405	430.24688720703125	195.0609130859375	1.0	371.7325134277344	294.7376403808594	1.0	545.8151245117188	206.14996337890625	0.9999998807907104	542.9034423828125	205.8589630126953	0.001162201166152954	26	013
406	426.2328796386719	186.08306884765625	1.0	367.05694580078125	307.6991271972656	1.0	545.8832397460938	206.1844024658203	0.9999998807907104	542.984130859375	205.80328369140625	0.0012963712215423584	26	013
407	423.7195129394531	177.77072143554688	1.0	381.5498046875	307.0083923339844	1.0	545.4659423828125	206.65516662597656	1.0	542.698486328125	206.53285217285156	0.0019962191581726074	26	013
408	419.6126708984375	172.1361541748047	1.0	387.4482727050781	293.2346496582031	1.0	545.8522338867188	205.66110229492188	1.0	542.27197265625	205.72085571289062	0.0008637905120849609	26	013
409	415.5164794921875	166.2344512939453	1.0	394.738037109375	291.9508972167969	0.9999999403953552	544.9140014648438	205.46133422851562	0.9999999403953552	542.267822265625	206.00596618652344	0.0010256469249725342	26	013
410	412.634765625	164.5124969482422	1.0	401.9952697753906	287.1385192871094	1.0	404.8393859863281	285.7831726074219	0.0001099705696105957	402.7873229980469	288.7336730957031	0.0005445778369903564	26	013
411	411.4170227050781	163.20492553710938	1.0	393.6353759765625	285.84759521484375	1.0	416.9414978027344	163.11749267578125	9.202957153320312e-5	398.2623596191406	286.70330810546875	0.00045421719551086426	26	013
412	410.5359191894531	163.90756225585938	1.0	388.8464050292969	285.4326171875	1.0	390.8440246582031	284.7428894042969	0.00012254714965820312	387.4669494628906	285.46148681640625	0.0016268491744995117	26	013
413	403.08709716796875	169.30064392089844	1.0	377.39190673828125	276.75469970703125	0.9999997615814209	407.336669921875	172.8577880859375	0.00017753243446350098	375.3148193359375	281.8587646484375	0.0001640915870666504	26	013
414	392.0942687988281	180.09228515625	0.9222009181976318	387.3739929199219	177.72085571289062	0.8021048307418823	393.5078430175781	180.50411987304688	1.9311904907226562e-5	396.58782958984375	174.24856567382812	9.03010368347168e-6	26	013
415	335.8433532714844	219.6321258544922	1.0	430.48577880859375	189.33131408691406	0.9649353623390198	430.2250671386719	190.07083129882812	0.00017639994621276855	428.5643005371094	191.25404357910156	0.0003923773765563965	26	013
416	322.9402770996094	225.56930541992188	1.0	425.5384521484375	180.2725067138672	0.9989206790924072	649.3141479492188	205.46978759765625	0.00032001733779907227	313.3951110839844	215.09649658203125	0.00011450052261352539	26	013
417	316.3876647949219	214.37515258789062	0.9999998807907104	423.7428283691406	167.4283905029297	0.9999994039535522	647.4948120117188	202.6078643798828	0.00022980570793151855	295.9981384277344	220.33331298828125	1.2099742889404297e-5	26	013
418	333.29156494140625	161.15208435058594	0.9999898076057434	336.1295166015625	161.76316833496094	0.9924191236495972	337.3392333984375	158.97833251953125	4.8041343688964844e-5	359.29937744140625	239.02914428710938	0.0001792311668395996	26	013
419	335.44580078125	133.5885467529297	0.9999997019767761	339.34539794921875	133.5873260498047	0.6043668389320374	650.1826171875	188.05178833007812	0.00011408329010009766	344.72247314453125	230.74111938476562	0.00016838312149047852	26	013
420	337.1006774902344	117.64724731445312	1.0	361.8556213378906	253.43026733398438	0.8441747426986694	361.4583740234375	252.0896759033203	8.597970008850098e-5	358.02740478515625	254.10433959960938	0.0012307167053222656	26	013
421	337.1509704589844	104.31361389160156	1.0	357.7030334472656	246.21316528320312	0.0022636055946350098	331.2418518066406	107.4824447631836	0.00011321902275085449	351.5003356933594	255.10626220703125	0.0001475214958190918	26	013
422	335.6896667480469	91.10392761230469	1.0	336.92340087890625	98.06364440917969	0.00016060471534729004	331.1054992675781	93.45399475097656	0.00011780858039855957	326.8519287109375	79.63957977294922	0.00016048550605773926	26	013
423	328.3902282714844	76.51497650146484	1.0	354.104736328125	209.20706176757812	0.32899823784828186	648.1844482421875	194.37779235839844	0.0004157125949859619	326.4612121582031	67.45148468017578	8.133053779602051e-5	26	013
424	321.4425354003906	68.60643768310547	1.0	346.6405029296875	207.24105834960938	1.0	347.7841491699219	203.88307189941406	0.00012192130088806152	349.3970031738281	207.08482360839844	0.0002652108669281006	26	013
425	321.29815673828125	62.55942916870117	1.0	326.8134460449219	208.96705627441406	0.3660210371017456	320.6231384277344	59.72630310058594	4.559755325317383e-5	314.0967712402344	53.37640380859375	5.5849552154541016e-5	26	013
426	319.6389465332031	60.772518157958984	1.0	331.12030029296875	209.0101776123047	0.9999998807907104	326.7959899902344	212.74461364746094	0.00010222196578979492	323.7845458984375	214.638671875	0.00017854571342468262	26	013
427	320.3889465332031	58.90371322631836	1.0	330.51556396484375	208.93084716796875	0.011738091707229614	318.63262939453125	62.12651062011719	5.8710575103759766e-5	314.7308349609375	67.52615356445312	3.7997961044311523e-5	26	013
428	318.66412353515625	61.11966323852539	1.0	333.25634765625	202.21575927734375	0.9999306201934814	647.3779296875	319.0954895019531	0.00016576051712036133	331.8817138671875	203.2743377685547	0.00016564130783081055	26	013
429	379.9942932128906	43.83647918701172	1.0	298.3173522949219	186.17889404296875	0.9999989867210388	379.5273742675781	46.09671401977539	0.00032398104667663574	299.140625	187.42637634277344	0.00026094913482666016	26	013
430	387.1195373535156	47.2171630859375	0.9999990463256836	301.5850830078125	190.9780731201172	0.9999998211860657	393.59478759765625	44.474754333496094	0.0005246996879577637	302.72662353515625	191.3333282470703	0.0026015043258666992	26	013
431	411.3963623046875	48.507354736328125	0.9999999403953552	314.318359375	174.16294860839844	0.9999328255653381	647.7600708007812	317.72613525390625	0.0008323788642883301	315.54034423828125	173.91989135742188	0.01633751392364502	26	013
432	425.9230041503906	45.836090087890625	1.0	314.13226318359375	161.16348266601562	1.0	422.0899963378906	42.286739349365234	0.0002913177013397217	317.7066345214844	162.74185180664062	0.0013517141342163086	26	013
433	428.375244140625	43.86545944213867	1.0	313.69482421875	154.47486877441406	1.0	428.9885559082031	46.05950927734375	0.0004844367504119873	312.941162109375	157.10757446289062	0.0017790496349334717	26	013
434	433.47869873046875	41.49519729614258	1.0	315.6756896972656	150.8169708251953	1.0	437.7774963378906	40.503570556640625	0.00012111663818359375	314.0650329589844	156.01339721679688	0.0016137659549713135	26	013
435	441.4832763671875	37.19993209838867	1.0	323.407470703125	138.72581481933594	1.0	325.89166259765625	139.27786254882812	0.00015050172805786133	323.2120666503906	139.26483154296875	0.0004010498523712158	26	013
436	449.0350341796875	34.87794876098633	1.0	335.3725891113281	126.1278305053711	1.0	646.9149780273438	318.912353515625	3.17990779876709e-5	336.9372863769531	125.73680114746094	0.00027495622634887695	26	013
437	352.59930419921875	115.94209289550781	0.00027045607566833496	350.1500549316406	115.11075592041016	1.0	353.4237060546875	112.39093017578125	9.331107139587402e-5	349.9037780761719	115.71659088134766	5.745887756347656e-5	26	013
438	436.54925537109375	36.781005859375	0.7877777814865112	343.6292419433594	112.8975830078125	1.0	341.5306091308594	115.10749053955078	7.319450378417969e-5	425.833251953125	4.058947563171387	0.00013148784637451172	26	013
439	448.8636474609375	34.19589614868164	1.0	337.0365905761719	105.08392333984375	0.9999990463256836	444.3704528808594	10.378344535827637	0.00010845065116882324	442.5128173828125	6.403659343719482	0.0010170340538024902	26	013
440	443.6711730957031	32.99547576904297	1.0	326.81353759765625	99.81173706054688	0.9999977946281433	435.674560546875	11.058603286743164	0.0002492964267730713	427.0976867675781	6.8782806396484375	0.0022350549697875977	26	013
441	431.34771728515625	33.0156135559082	0.9999244213104248	319.1568908691406	100.25506591796875	1.0	428.6244812011719	11.554588317871094	0.0003840625286102295	426.1474914550781	7.250240802764893	0.002049952745437622	26	013
442	438.2947998046875	36.52376174926758	1.0	317.1230773925781	111.64252471923828	0.9894759058952332	426.57769775390625	31.93387794494629	4.315376281738281e-5	321.3044738769531	113.6038818359375	0.00010055303573608398	26	013
443	433.25537109375	38.68370819091797	1.0	329.3968505859375	111.65143585205078	1.0	424.0408935546875	38.41822052001953	0.00010475516319274902	335.0445251464844	112.79905700683594	0.00029224157333374023	26	013
444	417.44378662109375	40.27373123168945	1.0	333.3363342285156	107.86447143554688	1.0	339.0976867675781	107.56584930419922	0.00011703372001647949	336.81231689453125	109.90522766113281	0.0003127753734588623	26	013
445	409.0079345703125	46.3052978515625	0.9999980926513672	418.22369384765625	49.21689987182617	0.9188467860221863	404.28985595703125	43.28898620605469	0.0005786716938018799	406.15777587890625	39.86570358276367	0.0008094906806945801	26	013
446	413.1781921386719	49.04383850097656	0.10305222868919373	367.6815185546875	36.48851013183594	4.711747169494629e-5	650.9945068359375	205.64805603027344	1.6629695892333984e-5	376.0339050292969	3.6937248706817627	5.841255187988281e-6	26	013
447	407.3123779296875	46.36445236206055	0.7775652408599854	412.76287841796875	39.9979362487793	0.0018495023250579834	411.993408203125	42.61450958251953	0.00014984607696533203	407.0890197753906	38.886558532714844	0.0002383887767791748	26	013
448	389.55267333984375	124.57721710205078	1.0	390.0184326171875	36.45513916015625	0.9158252477645874	379.65435791015625	12.243358612060547	0.0003114640712738037	363.2715148925781	5.987688064575195	0.001946777105331421	26	013
449	389.0944519042969	134.22833251953125	1.0	379.1727294921875	28.9815673828125	1.0	381.3814697265625	16.162063598632812	0.009091049432754517	375.22589111328125	9.052254676818848	0.005999714136123657	26	013
450	387.5764465332031	136.80572509765625	1.0	368.3411865234375	28.474512100219727	1.0	367.6764221191406	16.46708106994629	0.006514400243759155	373.7214660644531	7.266386032104492	0.00788065791130066	26	013
451	387.43707275390625	139.67459106445312	1.0	362.5	26.328876495361328	0.999998152256012	360.2709655761719	15.369800567626953	0.003566175699234009	371.6506042480469	5.5241475105285645	0.004200369119644165	26	013
452	387.47076416015625	139.81549072265625	1.0	367.29296875	21.138410568237305	1.0	363.98486328125	12.78101921081543	0.0030956268310546875	358.9501953125	5.2246599197387695	0.003618299961090088	26	013
453	388.38720703125	140.1625213623047	1.0	370.8191833496094	25.309162139892578	1.0	378.76287841796875	16.832630157470703	0.0050747692584991455	371.6744079589844	8.338768005371094	0.0046224892139434814	26	013
454	388.4537048339844	139.94171142578125	1.0	370.9438171386719	24.87786865234375	1.0	379.38348388671875	16.41832733154297	0.004586756229400635	372.54339599609375	7.974071502685547	0.0042877197265625	26	013
455	385.462646484375	142.02020263671875	1.0	366.2012939453125	26.704248428344727	1.0	368.34442138671875	17.130355834960938	0.006336390972137451	360.0129699707031	8.697572708129883	0.0031266212463378906	26	013
456	366.1868591308594	165.73635864257812	0.9999997615814209	355.7943420410156	48.09783935546875	0.9998350143432617	361.3212890625	167.61607360839844	9.894371032714844e-5	368.56671142578125	174.78286743164062	0.00011208653450012207	26	013
457	393.5732116699219	75.10865020751953	0.9999908208847046	355.7056884765625	182.7311553955078	0.999828577041626	395.6217041015625	78.48112487792969	0.00015485286712646484	391.74951171875	83.08863830566406	0.0001672506332397461	26	013
458	342.9684753417969	192.59640502929688	1.0	395.0521545410156	67.06858825683594	0.9994317293167114	348.6462097167969	193.2592010498047	0.00013813376426696777	342.92095947265625	184.99818420410156	0.0001595020294189453	26	013
459	337.1962585449219	206.1082305908203	0.6969054341316223	332.8893127441406	205.71365356445312	0.999981164932251	334.0650939941406	204.32974243164062	0.0001513063907623291	331.10565185546875	206.36399841308594	0.0002683103084564209	26	013
460	324.8328857421875	218.22091674804688	1.0	386.3236999511719	74.07122802734375	0.00250089168548584	328.3555603027344	218.31715393066406	0.0002764463424682617	327.1143798828125	222.00225830078125	0.00016370415687561035	26	013
461	323.3805236816406	226.7227325439453	1.0	383.2797546386719	89.49037170410156	0.9285036325454712	328.470703125	227.0084228515625	0.00022709369659423828	323.1317138671875	236.8123779296875	0.00026091933250427246	26	013
462	323.3742370605469	227.0701446533203	0.9999904036521912	324.0596618652344	225.05511474609375	0.9955857396125793	648.3727416992188	196.91725158691406	0.00036916136741638184	315.62957763671875	236.72421264648438	0.00017836689949035645	26	013
463	322.5011291503906	229.38201904296875	0.9999995827674866	376.4941101074219	96.84212493896484	0.9897615909576416	313.61529541015625	233.0022430419922	0.00017449259757995605	312.9540100097656	237.76568603515625	0.00046384334564208984	26	013
464	320.94537353515625	229.55087280273438	0.9999998807907104	371.8275451660156	94.85124206542969	0.09963083267211914	323.0372009277344	227.4874725341797	0.0003477931022644043	312.3924865722656	238.3368377685547	0.0006185770034790039	26	013
465	319.87908935546875	230.17164611816406	1.0	381.76947021484375	84.18206024169922	0.999991774559021	313.65673828125	231.87147521972656	0.0003343522548675537	383.7335205078125	84.32244110107422	0.0004578828811645508	26	013
466	318.8084411621094	229.88868713378906	1.0	374.7456970214844	94.37773895263672	0.9868561029434204	313.3901062011719	230.68716430664062	0.00046941637992858887	316.51092529296875	237.18435668945312	0.0013944506645202637	26	013
467	318.389892578125	231.1372833251953	1.0	377.68463134765625	84.79024505615234	0.9999918341636658	322.291015625	229.31336975097656	0.0012684166431427002	315.56988525390625	238.04541015625	0.0008511245250701904	26	013
468	319.0148620605469	229.08631896972656	1.0	369.3703918457031	94.30274200439453	0.016766726970672607	313.3356018066406	230.342529296875	0.0004610419273376465	319.93328857421875	237.2529754638672	0.00021001696586608887	26	013
469	317.2255554199219	232.656494140625	1.0	366.8598937988281	104.50505065917969	0.008866935968399048	317.8275146484375	236.01510620117188	0.0006426870822906494	315.3470153808594	238.80030822753906	0.0005580782890319824	26	013
470	319.1991882324219	227.94627380371094	1.0	357.940673828125	110.39982604980469	0.9995180368423462	312.5267028808594	230.50283813476562	0.00015726685523986816	349.1988525390625	115.5467300415039	0.0001296699047088623	26	013
471	317.5843200683594	231.29742431640625	1.0	355.05230712890625	129.61456298828125	1.0	318.4015808105469	235.4769744873047	0.0002530217170715332	315.45892333984375	238.26287841796875	0.00029018521308898926	26	013
472	314.2353210449219	236.56227111816406	1.0	355.5331726074219	134.95947265625	0.05716836452484131	316.0325927734375	238.06488037109375	0.00015357136726379395	308.10015869140625	226.024658203125	0.0001404881477355957	26	013
473	313.96173095703125	241.20724487304688	1.0	346.9928283691406	172.45587158203125	1.0	311.1143798828125	242.58387756347656	0.0001799464225769043	310.8797302246094	230.3794403076172	0.0003052949905395508	26	013
474	312.9495849609375	244.56573486328125	1.0	345.63275146484375	179.5352325439453	0.9999998807907104	315.7169494628906	249.0072021484375	8.705258369445801e-5	309.3823547363281	253.7251434326172	0.00017496943473815918	26	013
475	309.0468444824219	244.83062744140625	1.0	342.67236328125	183.47085571289062	1.0	647.6737060546875	29.089420318603516	4.824995994567871e-5	312.842529296875	252.00503540039062	4.050135612487793e-5	26	013
476	309.15625	248.33697509765625	1.0	342.750244140625	186.27780151367188	1.0	345.8102722167969	183.78915405273438	5.945563316345215e-5	312.0080261230469	253.84263610839844	9.313225746154785e-5	26	013
477	307.64111328125	250.36370849609375	1.0	344.1951904296875	190.4829559326172	1.0	649.3909912109375	187.8199005126953	3.927946090698242e-5	341.6832580566406	191.3519287109375	4.3332576751708984e-5	26	013
478	308.0826110839844	251.9576873779297	1.0	343.9553527832031	197.070068359375	0.04624834656715393	647.3656616210938	29.17631721496582	4.8041343688964844e-5	308.4324035644531	238.909912109375	7.101893424987793e-5	26	013
479	311.43896484375	255.5361328125	1.0	2.745419979095459	111.1938705444336	0.00011566281318664551	309.8155212402344	257.5841979980469	5.8531761169433594e-5	310.3440856933594	240.476806640625	0.00020524859428405762	26	013
480	311.99072265625	254.92247009277344	1.0	309.45745849609375	258.260986328125	8.90493392944336e-5	309.8753662109375	258.22979736328125	3.927946090698242e-5	310.62725830078125	239.42227172851562	0.00013962388038635254	26	013
481	313.6334533691406	255.83323669433594	0.9999821186065674	2.523709297180176	116.44223022460938	6.797909736633301e-5	648.0816650390625	29.19898796081543	0.00011581182479858398	297.1175231933594	241.19305419921875	1.5407800674438477e-5	26	013
482	314.8523254394531	254.56719970703125	0.9999973773956299	2.3465189933776855	111.91555786132812	0.0007694065570831299	647.6409301757812	317.62750244140625	5.0574541091918945e-5	1.3185298442840576	108.15755462646484	2.1725893020629883e-5	26	013
483	315.626220703125	252.1923370361328	0.9990845918655396	1.300901174545288	2.1097912788391113	5.796551704406738e-5	648.3701171875	133.89041137695312	0.0002110898494720459	312.2178649902344	236.51055908203125	2.1278858184814453e-5	26	013
484	313.7605895996094	253.1527557373047	0.970535159111023	359.2853088378906	223.8861083984375	0.8124939203262329	648.3595581054688	204.16363525390625	7.24494457244873e-5	106.65484619140625	3.917498826980591	3.7848949432373047e-6	26	013
485	316.9076843261719	252.5251922607422	0.999976634979248	1.2208828926086426	1.742607593536377	7.140636444091797e-5	649.715087890625	202.6260986328125	0.0003120303153991699	310.6071472167969	237.38555908203125	1.874566078186035e-5	26	013
486	318.37628173828125	254.38128662109375	0.8674357533454895	356.6914367675781	221.73609924316406	0.11551123857498169	647.902587890625	317.33453369140625	3.859400749206543e-5	2.4227843284606934	2.4206323623657227	4.112720489501953e-6	26	013
487	319.04754638671875	255.83486938476562	0.9411298036575317	1.5066730976104736	1.5195915699005127	3.6597251892089844e-5	647.5912475585938	317.5615539550781	8.219480514526367e-5	2.6609578132629395	2.2182202339172363	3.635883331298828e-6	26	013
488	318.41217041015625	255.54031372070312	0.9193360209465027	331.85052490234375	216.9199676513672	6.350874900817871e-5	648.6416625976562	190.7563018798828	3.400444984436035e-5	2.6679396629333496	2.4242382049560547	3.7848949432373047e-6	26	013
489	317.064208984375	254.0782012939453	0.09341797232627869	346.460693359375	221.97389221191406	0.00937885046005249	648.9083251953125	201.9169921875	0.0001201331615447998	2.5681703090667725	2.2879481315612793	1.823902130126953e-5	26	013
490	319.18511962890625	255.52374267578125	0.999966025352478	347.5035705566406	223.28793334960938	5.143880844116211e-5	648.2808837890625	326.99224853515625	0.00011199712753295898	1.732290267944336	2.3212859630584717	3.337860107421875e-6	26	013
491	320.06787109375	254.1104278564453	0.00019437074661254883	355.2537841796875	222.4033966064453	0.00011461973190307617	648.344970703125	201.75331115722656	8.407235145568848e-5	2.6373355388641357	2.493124485015869	7.450580596923828e-6	26	013
492	320.4107971191406	255.73143005371094	0.9849028587341309	356.0845947265625	224.42379760742188	0.00022146105766296387	647.218505859375	314.66802978515625	2.6941299438476562e-5	2.6531405448913574	2.8312180042266846	6.496906280517578e-6	26	013
493	317.96905517578125	258.258056640625	0.01869666576385498	2.1904468536376953	133.21995544433594	0.0002848803997039795	647.9389038085938	202.2137451171875	1.7464160919189453e-5	0.6454863548278809	126.5681381225586	5.8710575103759766e-6	26	013
494	315.4959411621094	247.9090118408203	0.0005557835102081299	0.9786548614501953	2.069906234741211	5.301833152770996e-5	649.9383544921875	186.94532775878906	0.00021535158157348633	2.122601270675659	2.1701998710632324	4.5299530029296875e-6	26	013
495	309.46258544921875	247.04261779785156	0.9989478588104248	1.83561372756958	1.6019506454467773	4.0084123611450195e-5	646.97998046875	317.2079162597656	0.00011914968490600586	296.9818115234375	239.63949584960938	4.407763481140137e-5	26	013
496	326.8666076660156	209.14044189453125	0.9999749660491943	327.5455017089844	204.53294372558594	0.08001387119293213	330.265380859375	205.31727600097656	6.461143493652344e-5	325.0373840332031	202.0402374267578	0.00018224120140075684	26	013
497	331.6379089355469	194.78982543945312	1.0	300.96319580078125	243.04795837402344	0.0011632442474365234	327.99267578125	198.3675079345703	7.021427154541016e-5	313.7567443847656	202.80465698242188	2.7418136596679688e-5	26	013
498	337.6820373535156	183.06326293945312	1.0	300.99224853515625	249.0140838623047	0.04787197709083557	337.4581298828125	188.118896484375	3.6656856536865234e-5	323.814208984375	260.3131408691406	2.1219253540039062e-5	26	013
499	342.5584411621094	170.60997009277344	1.0	304.46051025390625	259.9842224121094	0.13492456078529358	647.8907470703125	318.2669677734375	0.00026616454124450684	343.43817138671875	177.0174560546875	6.0230493545532227e-5	26	013
500	346.4812316894531	169.17657470703125	1.0	303.14691162109375	258.8695983886719	0.17805024981498718	347.1154479980469	172.0746612548828	8.577108383178711e-5	298.93939208984375	246.10519409179688	0.00014844536781311035	26	013
501	347.1632995605469	172.8407440185547	1.0	305.328369140625	257.2048645019531	0.0004762411117553711	350.0608215332031	173.59205627441406	5.7637691497802734e-5	345.3056945800781	179.09693908691406	1.537799835205078e-5	26	013
502	350.5296630859375	173.02435302734375	1.0	310.7315979003906	261.9964294433594	0.9996060132980347	348.71868896484375	173.04611206054688	0.00010448694229125977	303.4293212890625	263.4906921386719	0.0009497702121734619	26	013
503	354.2056884765625	175.14369201660156	1.0	308.2431640625	268.101318359375	0.996529221534729	646.7576293945312	318.7074890136719	5.334615707397461e-5	304.9307861328125	262.69439697265625	6.499886512756348e-5	26	013
504	356.38555908203125	174.21322631835938	1.0	310.90386962890625	269.6083679199219	0.9999998807907104	649.647216796875	186.39381408691406	0.0002964437007904053	309.4898376464844	265.79913330078125	0.0002899169921875	26	013
505	356.8728332519531	174.06509399414062	1.0	308.89447021484375	281.4890441894531	1.0	310.8277587890625	283.2469177246094	0.00022670626640319824	308.29888916015625	283.3050537109375	0.0006973147392272949	26	013
506	356.9889221191406	173.6206817626953	1.0	306.9106750488281	285.6584777832031	1.0	309.53179931640625	285.0088806152344	0.00045493245124816895	306.3052978515625	285.462890625	0.0011986494064331055	26	013
507	356.9021911621094	173.4965362548828	1.0	306.5372619628906	287.8409729003906	1.0	309.0690612792969	286.2084045410156	0.0001551806926727295	305.1136779785156	287.84588623046875	0.00017565488815307617	26	013
508	355.8466796875	174.94879150390625	1.0	310.6311340332031	291.5185852050781	1.0	313.5329284667969	291.58868408203125	0.00018766522407531738	308.1292724609375	298.873291015625	0.0005755126476287842	26	013
509	357.1771240234375	174.76693725585938	1.0	311.60430908203125	291.37530517578125	1.0	314.5171813964844	291.5311279296875	8.282065391540527e-5	308.8251037597656	298.76336669921875	0.00034502148628234863	26	013
510	358.58135986328125	173.5100860595703	1.0	313.7734375	284.01666259765625	0.9999912977218628	362.93695068359375	174.15554809570312	0.00012034177780151367	316.7288818359375	287.0988464355469	0.002564072608947754	26	013
511	363.81756591796875	165.3606414794922	1.0	340.70977783203125	276.4362487792969	0.0005796253681182861	360.88494873046875	166.41455078125	3.203749656677246e-5	334.6579284667969	284.2938232421875	1.537799835205078e-5	26	013
512	373.2782897949219	155.85498046875	1.0	341.4599914550781	278.1873474121094	0.0016795992851257324	369.22039794921875	159.407958984375	0.0001900792121887207	360.83062744140625	164.6966552734375	0.00015211105346679688	26	013
513	381.7588195800781	145.41334533691406	1.0	322.82965087890625	258.6464538574219	0.008913129568099976	385.81475830078125	144.34030151367188	3.129243850708008e-5	385.7933654785156	150.96934509277344	1.8030405044555664e-5	26	013
514	390.6336669921875	137.0471649169922	1.0	320.8779296875	270.052978515625	1.0	324.7165222167969	269.6435241699219	0.0002637207508087158	321.3984680175781	269.6048278808594	0.0008924901485443115	26	013
515	397.81329345703125	128.7167510986328	1.0	325.055908203125	262.81658935546875	0.9999960660934448	402.259521484375	127.72560119628906	3.337860107421875e-5	325.2708740234375	270.38043212890625	2.4944543838500977e-5	26	013
516	404.1056213378906	123.222900390625	1.0	329.96875	260.6251525878906	1.0	328.8171691894531	260.945556640625	0.00017645955085754395	331.60870361328125	264.1221923828125	0.000574648380279541	26	013
517	407.8091735839844	116.8415298461914	1.0	336.8106384277344	251.57777404785156	1.0	340.4067687988281	252.7633514404297	0.0002474486827850342	338.4081726074219	254.59849548339844	0.0020957589149475098	26	013
518	413.3669128417969	112.28343200683594	1.0	343.60498046875	248.0039520263672	1.0	346.3832702636719	249.96990966796875	0.0002009570598602295	345.2602233886719	251.12315368652344	0.003459036350250244	26	013
519	421.18060302734375	107.34569549560547	1.0	420.4362487792969	111.19660186767578	0.002873539924621582	423.61187744140625	107.56781005859375	0.0003063976764678955	422.2789611816406	113.75242614746094	0.00013583898544311523	26	013
520	427.7652893066406	101.15624237060547	1.0	352.92218017578125	229.4772491455078	1.0	646.0780029296875	314.8957824707031	6.264448165893555e-5	351.240478515625	237.2598114013672	0.00044652819633483887	26	013
521	436.1261901855469	94.29283905029297	1.0	356.2646484375	216.38116455078125	0.9999999403953552	647.087890625	319.6683349609375	9.563565254211426e-5	357.6351318359375	220.32847595214844	0.0004729330539703369	26	013
522	442.0422058105469	90.73401641845703	1.0	360.7446594238281	209.72518920898438	0.977597713470459	442.3871154785156	92.2116470336914	0.00030937790870666504	441.6521301269531	97.78630065917969	0.00017377734184265137	26	013
523	447.99273681640625	88.67435455322266	1.0	361.6999206542969	209.93116760253906	0.9999420642852783	443.13763427734375	90.33906555175781	4.729628562927246e-5	427.4180603027344	95.13262939453125	2.3484230041503906e-5	26	013
524	450.4642028808594	87.54777526855469	1.0	363.6361999511719	205.15476989746094	1.0	364.3033752441406	203.053955078125	0.00010281801223754883	358.85235595703125	199.97027587890625	0.00016063451766967773	26	013
525	453.4138488769531	86.44029235839844	1.0	365.0705871582031	202.6414031982422	0.9999954700469971	459.3279724121094	85.44155883789062	6.622076034545898e-5	365.0323791503906	203.91770935058594	0.0001036524772644043	26	013
526	455.3310852050781	84.92272186279297	1.0	370.4615173339844	200.643310546875	0.9999995231628418	461.0287170410156	83.67356872558594	7.596611976623535e-5	368.2216796875	207.11788940429688	0.00032466650009155273	26	013
527	466.61370849609375	79.48470306396484	1.0	371.6949157714844	198.947265625	0.9997000694274902	474.0386047363281	80.28448486328125	5.8650970458984375e-5	369.6839599609375	195.44081115722656	4.4405460357666016e-5	26	013
528	464.3955993652344	75.93705749511719	1.0	360.42279052734375	211.17308044433594	1.0	463.5775451660156	79.29374694824219	0.0001315474510192871	457.4310302734375	85.48855590820312	6.99758529663086e-5	26	013
529	463.087890625	75.27484130859375	1.0	357.57794189453125	212.9806671142578	1.0	461.9988098144531	78.54366302490234	0.0001481771469116211	351.63983154296875	213.11672973632812	0.00010266900062561035	26	013
530	458.40826416015625	77.33401489257812	1.0	355.23681640625	211.4171905517578	1.0	459.3376159667969	78.70826721191406	0.0001188516616821289	356.4128112792969	218.14695739746094	0.00012731552124023438	26	013
531	459.94818115234375	76.52462005615234	1.0	355.5853271484375	214.65756225585938	1.0	649.7553100585938	196.95802307128906	0.0003015100955963135	355.1466979980469	221.18626403808594	0.0006666779518127441	26	013
532	458.61029052734375	77.33915710449219	1.0	355.698974609375	215.9805450439453	1.0	359.0721740722656	213.33509826660156	0.000168532133102417	354.752685546875	222.07122802734375	0.000416487455368042	26	013
533	460.3357238769531	77.92527770996094	1.0	356.53045654296875	216.7469482421875	1.0	359.6731262207031	214.28492736816406	9.98377799987793e-5	359.33990478515625	219.46656799316406	0.00033348798751831055	26	013
534	458.03570556640625	79.12646484375	1.0	356.8717346191406	216.2279510498047	1.0	359.7489013671875	213.6727752685547	0.00013750791549682617	359.6005554199219	218.73464965820312	0.000474780797958374	26	013
535	459.0672912597656	80.20366668701172	1.0	357.3707275390625	217.7041778564453	1.0	360.72674560546875	217.80267333984375	8.589029312133789e-5	359.812744140625	219.7720947265625	0.00021022558212280273	26	013
536	459.0020446777344	80.40337371826172	1.0	354.4051208496094	216.328369140625	1.0	361.21783447265625	218.1291961669922	0.00015845894813537598	353.7886657714844	222.92771911621094	0.00015592575073242188	26	013
537	456.62384033203125	82.35244750976562	1.0	353.9803161621094	217.00234985351562	1.0	647.1414794921875	317.92852783203125	0.00023379921913146973	353.30853271484375	222.3973388671875	6.732344627380371e-5	26	013
538	456.8432922363281	82.77387237548828	1.0	352.1045837402344	217.77767944335938	1.0	465.31011962890625	81.83879089355469	0.00015372037887573242	356.8344421386719	220.64950561523438	0.0001221001148223877	26	013
539	457.0775146484375	83.03935241699219	1.0	352.5412902832031	219.29405212402344	1.0	465.6031799316406	81.91804504394531	9.131431579589844e-5	354.8077392578125	219.05233764648438	0.00021946430206298828	26	013
540	456.00079345703125	83.24589538574219	1.0	352.1219482421875	219.5372772216797	1.0	461.26458740234375	82.73570251464844	0.00012117624282836914	353.52740478515625	219.37368774414062	0.00030550360679626465	26	013
541	453.5514221191406	81.58799743652344	1.0	353.77032470703125	216.04811096191406	0.9999997615814209	459.4078674316406	81.71532440185547	9.080767631530762e-5	350.8860168457031	221.19512939453125	0.00012478232383728027	26	013
