# Supplementary material for: An automated feeding system for the African killifish reveals the impact of diet on lifespan and allows scalable assessment of associative learning
Source: eLife. 2022 Nov 10;11:e69008. doi: 10.7554/eLife.69008 (PMC9788828; doi:10.7554/eLife.69008)
Supplement: Figure 6—source data 2. [file elife-69008-fig6-data2.zip › Training Trajectories/t3_REC003DLC_resnet50_TrainAllTheThingsJun28shuffle1_1030000.csv]

bodyparts_coords	fishhead_x	fishhead_y	fishhead_likelihood	fishtail_x	fishtail_y	fishtail_likelihood	redlight_x	redlight_y	redlight_likelihood	fooddrop_x	fooddrop_y	fooddrop_likelihood	fishnum	recordingnum
0	239.93548583984375	119.43890380859375	1.0	194.10494995117188	101.37090301513672	1.0	648.620361328125	172.97378540039062	0.0001717209815979004	191.9450225830078	102.01486206054688	0.00012788176536560059	3	003
1	237.9620361328125	123.7470932006836	0.9999992251396179	199.58924865722656	100.68883514404297	0.9992609024047852	241.0155029296875	124.62538146972656	0.00042814016342163086	236.08787536621094	131.4969940185547	0.00020375847816467285	3	003
2	237.81219482421875	128.06182861328125	0.9999999403953552	198.37474060058594	101.48181915283203	0.9999920129776001	646.4378662109375	192.935791015625	0.0001735687255859375	234.3415069580078	133.03306579589844	4.64022159576416e-5	3	003
3	195.330322265625	107.99378204345703	0.9998274445533752	238.07147216796875	136.93722534179688	0.10680285096168518	236.93934631347656	132.89756774902344	0.001331329345703125	197.2375946044922	101.49756622314453	0.00012129545211791992	3	003
4	238.41429138183594	136.40232849121094	0.9999226331710815	201.30726623535156	111.23467254638672	0.9955873489379883	239.8551483154297	135.00128173828125	0.0004164278507232666	197.58731079101562	111.1365737915039	5.027651786804199e-5	3	003
5	239.90353393554688	137.5759735107422	0.999997615814209	202.6842803955078	115.20346069335938	1.0	647.3419799804688	190.59014892578125	0.0003693997859954834	236.07009887695312	144.761962890625	6.541609764099121e-5	3	003
6	240.2822723388672	139.94732666015625	0.9999985694885254	202.6837158203125	121.13331604003906	0.999596357345581	239.33489990234375	140.48464965820312	0.0002930164337158203	236.18148803710938	146.00296020507812	0.0001182258129119873	3	003
7	238.6295928955078	141.94659423828125	0.9999992251396179	199.10177612304688	120.522705078125	0.9876387119293213	647.8416137695312	173.80062866210938	0.0005519986152648926	234.73565673828125	148.0983428955078	0.00016695261001586914	3	003
8	236.92800903320312	142.8138427734375	0.9980483055114746	237.69155883789062	145.76890563964844	0.0006883442401885986	238.6383819580078	142.81890869140625	0.0004304051399230957	234.72702026367188	147.75741577148438	0.0001583397388458252	3	003
9	239.81004333496094	146.18927001953125	0.060313016176223755	200.99395751953125	128.2723388671875	0.9329240322113037	238.28768920898438	144.46456909179688	0.0009269416332244873	234.61068725585938	149.11398315429688	8.407235145568848e-5	3	003
10	238.7127227783203	143.23516845703125	0.9983310103416443	201.6414794921875	131.0518341064453	0.09826904535293579	242.35292053222656	142.75770568847656	0.0002632439136505127	234.4936065673828	149.13258361816406	9.247660636901855e-5	3	003
11	242.33352661132812	142.03726196289062	0.9971789121627808	200.8411102294922	140.28390502929688	0.9999141097068787	648.2265014648438	173.70753479003906	0.0005228221416473389	152.90557861328125	1.9831674098968506	3.930926322937012e-5	3	003
12	243.0820770263672	141.32847595214844	0.9999539852142334	198.88710021972656	143.8880615234375	0.9999951124191284	246.39828491210938	141.55528259277344	0.00023621320724487305	196.5495147705078	143.71182250976562	0.0001067817211151123	3	003
13	241.53289794921875	141.26998901367188	0.9999157190322876	200.6015625	144.04339599609375	0.018001288175582886	245.96327209472656	141.64955139160156	0.0004971921443939209	153.09402465820312	2.659029483795166	2.384185791015625e-5	3	003
14	244.11903381347656	139.88819885253906	1.0	205.79037475585938	149.71725463867188	0.2575036287307739	649.0946044921875	177.17848205566406	0.00015938282012939453	248.5656280517578	146.39955139160156	5.760788917541504e-5	3	003
15	245.52316284179688	138.93434143066406	1.0	199.79391479492188	151.0341796875	0.893362283706665	248.4910888671875	140.7215576171875	0.00012156367301940918	250.25006103515625	144.5568084716797	7.981061935424805e-5	3	003
16	248.9880828857422	137.99058532714844	1.0	256.02886962890625	139.80870056152344	0.0006157755851745605	250.15243530273438	141.37451171875	0.0002547800540924072	250.6729278564453	145.158935546875	0.0001558065414428711	3	003
17	252.4341278076172	135.87513732910156	1.0	0.6947846412658691	90.2689208984375	0.000499039888381958	646.3621215820312	192.00262451171875	0.00045603513717651367	153.48802185058594	3.2548742294311523	6.160140037536621e-5	3	003
18	255.5006866455078	134.4880828857422	1.0	204.8708038330078	155.78469848632812	0.42441534996032715	648.490234375	176.903076171875	8.434057235717773e-5	205.89198303222656	157.22096252441406	3.612041473388672e-5	3	003
19	258.6903991699219	131.93043518066406	1.0	261.14593505859375	134.32423400878906	0.01019519567489624	261.56683349609375	130.97779846191406	0.00016391277313232422	260.4096984863281	134.95106506347656	3.2573938369750977e-5	3	003
20	261.7162780761719	128.1016387939453	1.0	213.6509246826172	155.54840087890625	0.9741421937942505	264.264404296875	128.02642822265625	0.00010275840759277344	263.098388671875	132.82777404785156	5.474686622619629e-5	3	003
21	263.90936279296875	126.73954010009766	1.0	263.1976318359375	129.5554656982422	0.0010026097297668457	265.75128173828125	127.15538024902344	0.0001411736011505127	264.4399719238281	131.61383056640625	6.732344627380371e-5	3	003
22	265.457763671875	126.10785675048828	1.0	214.62953186035156	159.3134307861328	0.18220257759094238	267.2875671386719	126.1131362915039	0.00024208426475524902	266.0286560058594	130.6995086669922	0.00013253092765808105	3	003
23	267.2918701171875	124.4203109741211	0.9999999403953552	215.14630126953125	161.291015625	0.9999997615814209	268.50439453125	124.77491760253906	0.00035569071769714355	267.8908996582031	129.16305541992188	0.0001842975616455078	3	003
24	268.7373962402344	122.92467498779297	1.0	216.48129272460938	160.43031311035156	0.8376287221908569	217.88253784179688	158.66607666015625	0.00030365586280822754	215.6783447265625	162.97610473632812	0.00010260939598083496	3	003
25	270.1241760253906	121.40705871582031	1.0	217.9501495361328	160.74803161621094	1.0	647.8593139648438	190.80885314941406	0.0002740323543548584	216.1099853515625	162.5692138671875	8.568167686462402e-5	3	003
26	270.89483642578125	120.8717041015625	1.0	218.89675903320312	158.02503967285156	0.9999938011169434	220.58392333984375	157.03646850585938	0.00038185715675354004	218.81898498535156	159.7997283935547	0.0002535581588745117	3	003
27	271.89141845703125	119.89640045166016	1.0	219.08975219726562	158.25314331054688	0.9999994039535522	613.0939331054688	175.9976806640625	0.9999998807907104	609.3428955078125	176.14178466796875	0.0007228255271911621	3	003
28	272.34027099609375	118.56148529052734	1.0	219.42855834960938	157.2432403564453	0.9999969005584717	615.4583740234375	174.10464477539062	0.9999998807907104	610.9965209960938	174.57980346679688	0.0008249878883361816	3	003
29	272.231201171875	117.63294982910156	0.9999999403953552	220.7787628173828	156.83889770507812	0.999998927116394	613.0138549804688	175.29995727539062	0.9999998211860657	609.6996459960938	175.5334014892578	0.0010670125484466553	3	003
30	272.97125244140625	118.00011444091797	1.0	221.2882080078125	155.6686553955078	0.9999985694885254	614.810546875	174.97854614257812	0.9999997615814209	609.9872436523438	175.18951416015625	0.000668644905090332	3	003
31	272.77069091796875	117.64755249023438	1.0	221.6221466064453	155.9207763671875	0.9999997615814209	614.7438354492188	175.32183837890625	0.9999997615814209	619.3424682617188	175.01858520507812	0.0009768307209014893	3	003
32	273.28399658203125	118.14209747314453	1.0	221.38124084472656	156.15122985839844	0.9998593330383301	615.0162353515625	175.31655883789062	0.9999996423721313	610.5548706054688	175.789794921875	0.0008922815322875977	3	003
33	272.2173767089844	118.13798522949219	1.0	221.88284301757812	155.6333465576172	0.9999274611473083	615.5503540039062	175.5707244873047	0.9999993443489075	620.0324096679688	175.62083435058594	0.0007404983043670654	3	003
34	272.9635009765625	117.41439056396484	1.0	223.17640686035156	155.5914306640625	0.9992716312408447	613.9695434570312	174.9986572265625	0.9999998211860657	619.1939697265625	174.65687561035156	0.0007474720478057861	3	003
35	272.2529296875	117.95049285888672	1.0	221.13571166992188	156.1071014404297	0.9999762773513794	615.2070922851562	175.1757049560547	0.9999997615814209	610.8700561523438	175.17185974121094	0.0008729994297027588	3	003
36	272.25299072265625	117.44335174560547	1.0	219.73683166503906	153.85670471191406	0.9999942779541016	615.0370483398438	174.6747589111328	0.9999997615814209	619.330078125	175.0726318359375	0.0006033182144165039	3	003
37	272.1227111816406	118.11884307861328	1.0	217.03831481933594	153.2147216796875	0.9972677230834961	615.2479858398438	175.44400024414062	0.9999996423721313	611.1181640625	175.0142059326172	0.000783085823059082	3	003
38	271.4134826660156	117.94506072998047	1.0	217.03981018066406	151.84317016601562	0.007309675216674805	614.9387817382812	175.42031860351562	0.999999463558197	619.3306884765625	174.94969177246094	0.0009014308452606201	3	003
39	271.7237854003906	117.9660415649414	1.0	217.06529235839844	151.58993530273438	0.5709251761436462	615.4073486328125	175.13839721679688	0.9999991655349731	611.125	175.05313110351562	0.001006990671157837	3	003
40	271.78778076171875	118.45928955078125	1.0	223.5728759765625	148.25022888183594	0.3283190131187439	613.8040771484375	175.88291931152344	0.9999997615814209	609.84375	175.27064514160156	0.0006788671016693115	3	003
41	271.5533752441406	118.22801971435547	1.0	221.49502563476562	148.20887756347656	0.9825577735900879	613.9906616210938	175.16299438476562	0.9999997019767761	610.2222900390625	175.22630310058594	0.0009262263774871826	3	003
42	272.0780944824219	117.72551727294922	1.0	616.3670043945312	176.202392578125	0.000768512487411499	613.8693237304688	175.69976806640625	0.9999996423721313	610.1353759765625	175.748291015625	0.0010002851486206055	3	003
43	272.1324462890625	118.0559310913086	1.0	276.10430908203125	118.67985534667969	0.0034644007682800293	613.448974609375	175.72499084472656	0.9999998807907104	609.8387451171875	175.40869140625	0.0007444024085998535	3	003
44	271.2310791015625	118.27841186523438	1.0	274.3976135253906	118.08287048339844	0.009720444679260254	614.5120239257812	175.20761108398438	0.9999996423721313	619.7262573242188	175.03219604492188	0.0008365511894226074	3	003
45	271.5475769042969	117.67239379882812	1.0	275.7703552246094	118.37855529785156	0.0034407079219818115	615.6931762695312	174.86985778808594	0.9999997615814209	611.452392578125	175.252685546875	0.0007539987564086914	3	003
46	271.6266174316406	117.28081512451172	1.0	275.41302490234375	119.08116149902344	0.015921950340270996	614.4340209960938	175.22947692871094	0.9999998807907104	610.2617797851562	174.8705596923828	0.001046985387802124	3	003
47	267.2443542480469	121.3858871459961	0.9999997615814209	229.13775634765625	152.62380981445312	0.9965768456459045	614.9225463867188	175.62730407714844	0.9999996423721313	619.4096069335938	175.4901885986328	0.0005783736705780029	3	003
48	621.8607177734375	177.7628936767578	0.000258028507232666	615.61572265625	175.34278869628906	0.0005296170711517334	613.6018676757812	174.99118041992188	0.9999998807907104	610.1919555664062	174.88818359375	0.0007643997669219971	3	003
49	262.05767822265625	157.4987030029297	1.0	615.824462890625	175.77420043945312	0.0008635818958282471	613.7857666015625	175.1910400390625	0.9999996423721313	605.874267578125	174.2595977783203	0.0006840229034423828	3	003
50	254.29763793945312	166.1556854248047	1.0	615.8519897460938	175.829345703125	0.0008379220962524414	613.5784912109375	175.29055786132812	0.9999997615814209	609.7631225585938	175.43121337890625	0.0010071396827697754	3	003
51	244.68194580078125	176.6466827392578	1.0	275.3927307128906	127.36776733398438	1.0	614.8681030273438	175.007568359375	0.9999994039535522	611.1857299804688	175.3321533203125	0.0008424520492553711	3	003
52	233.88999938964844	190.503173828125	1.0	275.7125549316406	130.1908416748047	0.9839149117469788	614.1002807617188	174.92694091796875	0.9999996423721313	610.70166015625	175.17984008789062	0.0012174546718597412	3	003
53	224.12709045410156	201.81114196777344	1.0	274.593505859375	138.3729248046875	0.9999905824661255	614.5819702148438	174.71839904785156	0.9999996423721313	271.4158630371094	143.55126953125	0.0009190142154693604	3	003
54	218.81494140625	214.61460876464844	1.0	273.33740234375	143.10462951660156	1.0	615.4049682617188	175.15589904785156	0.999999463558197	611.67333984375	175.4453887939453	0.0010277628898620605	3	003
55	213.74671936035156	224.7564239501953	1.0	265.81854248046875	153.0662078857422	1.0	615.0606689453125	175.30477905273438	0.9999992847442627	611.1821899414062	175.19032287597656	0.0006949007511138916	3	003
56	208.89913940429688	233.33560180664062	1.0	257.5602111816406	161.10897827148438	1.0	614.0181884765625	175.43296813964844	0.9999997615814209	610.2089233398438	175.36981201171875	0.000849992036819458	3	003
57	206.65480041503906	241.82147216796875	1.0	252.92576599121094	168.65235900878906	1.0	614.6821899414062	175.16209411621094	0.9999997615814209	610.2384033203125	175.2617950439453	0.0010836124420166016	3	003
58	203.4958953857422	245.54331970214844	1.0	249.50469970703125	173.73240661621094	1.0	614.7634887695312	174.9163360595703	0.999999463558197	619.97607421875	175.04173278808594	0.0008591115474700928	3	003
59	203.0125732421875	246.9201202392578	1.0	252.20703125	172.32176208496094	1.0	614.5039672851562	175.35751342773438	0.9999998211860657	256.3089904785156	175.47052001953125	0.0009318292140960693	3	003
60	203.08604431152344	247.05130004882812	1.0	253.77847290039062	172.39427185058594	1.0	614.8096313476562	174.93785095214844	0.999999463558197	256.5953369140625	176.08200073242188	0.000911712646484375	3	003
61	202.32278442382812	249.24185180664062	1.0	257.3587341308594	173.78652954101562	1.0	614.724365234375	174.9162139892578	0.9999995231628418	610.63427734375	175.1612091064453	0.0005172193050384521	3	003
62	201.50845336914062	250.63587951660156	1.0	254.68295288085938	178.8650665283203	1.0	614.901123046875	174.8203582763672	0.999999463558197	610.3836669921875	175.94383239746094	0.000647813081741333	3	003
63	200.8927459716797	253.16290283203125	1.0	249.8538055419922	186.76419067382812	1.0	615.1234130859375	175.17637634277344	0.9999997019767761	610.45458984375	175.20140075683594	0.0008544027805328369	3	003
64	196.07669067382812	258.26788330078125	1.0	243.96966552734375	193.33717346191406	1.0	614.15185546875	175.15936279296875	0.9999997019767761	610.1480712890625	175.30162048339844	0.0007368326187133789	3	003
65	190.1338348388672	265.7794494628906	1.0	239.17086791992188	200.1985626220703	1.0	614.6921997070312	175.1599578857422	0.9999995827674866	610.6607666015625	175.2977752685547	0.0007991790771484375	3	003
66	185.15554809570312	271.56427001953125	1.0	238.8175506591797	203.3061065673828	1.0	615.5557250976562	176.23619079589844	0.9999996423721313	611.0315551757812	176.7329559326172	0.0007176101207733154	3	003
67	180.75425720214844	275.49114990234375	1.0	233.04550170898438	209.97010803222656	0.9999998807907104	614.34423828125	174.67530822753906	0.9999995231628418	619.2559814453125	174.95469665527344	0.0009145736694335938	3	003
68	178.3476104736328	278.6424865722656	1.0	231.1171875	213.18746948242188	1.0	615.4432373046875	175.05938720703125	0.9999993443489075	620.1852416992188	174.9752197265625	0.0007899999618530273	3	003
69	175.91885375976562	281.4495544433594	1.0	229.27464294433594	216.22509765625	1.0	613.8947143554688	175.10733032226562	0.9999995827674866	610.2904663085938	175.15805053710938	0.0007697343826293945	3	003
70	176.2545623779297	283.0890197753906	1.0	230.6507110595703	214.29989624023438	1.0	614.750732421875	175.20176696777344	0.9999995231628418	610.6204223632812	175.22593688964844	0.0011065006256103516	3	003
71	176.59681701660156	282.82733154296875	1.0	232.06631469726562	213.5292205810547	1.0	614.5518798828125	175.64486694335938	0.9999995827674866	610.873291015625	175.3352813720703	0.0007930099964141846	3	003
72	176.78265380859375	281.8145751953125	1.0	233.43138122558594	215.59048461914062	1.0	614.3681030273438	174.9547576904297	0.9999996423721313	610.337158203125	175.13641357421875	0.0005970001220703125	3	003
73	177.24844360351562	282.1494445800781	1.0	234.0057830810547	217.16282653808594	1.0	614.7562866210938	174.85523986816406	0.9999995231628418	611.0228881835938	175.05946350097656	0.0009386241436004639	3	003
74	178.34751892089844	280.4806213378906	1.0	232.59698486328125	217.39901733398438	1.0	614.4006958007812	175.300048828125	0.9999997615814209	610.4170532226562	175.47409057617188	0.0006376504898071289	3	003
75	178.97286987304688	279.5328063964844	1.0	232.85205078125	217.12132263183594	1.0	615.0509643554688	175.0690155029297	0.9999991655349731	620.0596313476562	175.2575225830078	0.0009725391864776611	3	003
76	179.77593994140625	279.1192932128906	1.0	234.5268096923828	216.31886291503906	1.0	614.9848022460938	175.03794860839844	0.9999996423721313	611.2691040039062	175.13043212890625	0.0006477236747741699	3	003
77	180.2864227294922	278.60821533203125	1.0	235.6938018798828	217.33114624023438	1.0	614.4179077148438	175.08380126953125	0.9999996423721313	610.7933349609375	175.3001708984375	0.0007359087467193604	3	003
78	179.90219116210938	278.3533935546875	1.0	235.21896362304688	218.3511505126953	1.0	614.6044921875	175.1007537841797	0.9999997019767761	619.2477416992188	174.6485595703125	0.0007763206958770752	3	003
79	179.43231201171875	278.13604736328125	1.0	233.5211639404297	218.58547973632812	1.0	614.9869384765625	175.0945281982422	0.9999995827674866	609.7794799804688	175.12078857421875	0.0009489059448242188	3	003
80	179.2921142578125	278.1815490722656	1.0	234.56155395507812	218.11907958984375	1.0	615.4867553710938	174.74472045898438	0.9999998211860657	619.114990234375	174.94667053222656	0.000789344310760498	3	003
81	179.53402709960938	278.1510009765625	1.0	234.70672607421875	217.47805786132812	1.0	614.8187866210938	175.5129852294922	0.9999992251396179	610.4619750976562	175.17776489257812	0.0007294118404388428	3	003
82	179.36297607421875	278.2574157714844	1.0	234.1861114501953	216.64382934570312	1.0	614.1979370117188	174.88751220703125	0.9999995231628418	610.6373901367188	175.2775421142578	0.0008079707622528076	3	003
83	179.409912109375	278.4073486328125	1.0	234.52415466308594	216.98146057128906	1.0	614.758544921875	175.33993530273438	0.9999996423721313	619.4336547851562	175.1833038330078	0.0010059475898742676	3	003
84	178.7366180419922	278.3152770996094	1.0	232.53408813476562	217.4386444091797	1.0	615.6148071289062	174.72195434570312	0.9999995827674866	619.5115356445312	174.76712036132812	0.0006681382656097412	3	003
85	179.17311096191406	278.397705078125	1.0	231.8092498779297	218.89361572265625	1.0	613.8199462890625	175.3660125732422	0.9999997019767761	609.9579467773438	175.6834716796875	0.001199185848236084	3	003
86	178.05938720703125	278.09417724609375	1.0	228.0413818359375	218.2328338623047	1.0	615.0643920898438	175.82472229003906	0.9999994039535522	610.8211669921875	175.44908142089844	0.0006507933139801025	3	003
87	178.007568359375	277.9576721191406	1.0	228.675048828125	216.13804626464844	1.0	615.6071166992188	175.0826416015625	0.9999997615814209	610.56689453125	175.7362518310547	0.0005906224250793457	3	003
88	177.18197631835938	278.71966552734375	1.0	229.1811065673828	214.88400268554688	1.0	614.6474609375	175.63180541992188	0.999999463558197	610.3029174804688	175.6128692626953	0.0009289979934692383	3	003
89	176.5779571533203	278.36773681640625	1.0	229.99595642089844	213.5098114013672	1.0	615.5537719726562	175.56661987304688	0.9999995231628418	610.7140502929688	175.3166961669922	0.000681072473526001	3	003
90	175.96963500976562	278.6310729980469	1.0	228.24432373046875	212.39874267578125	1.0	614.7471923828125	174.3048553466797	0.9999998211860657	619.4008178710938	174.43728637695312	0.0005247890949249268	3	003
91	174.7574005126953	279.5663757324219	1.0	225.40025329589844	213.5145721435547	1.0	614.8109130859375	175.6936798095703	0.9999995827674866	610.765380859375	175.69564819335938	0.0009287595748901367	3	003
92	173.36228942871094	280.1056823730469	1.0	224.99790954589844	213.25111389160156	1.0	615.28515625	175.42495727539062	0.9999994039535522	620.0890502929688	175.1895751953125	0.0009332001209259033	3	003
93	172.981689453125	280.6959228515625	1.0	223.29071044921875	212.85951232910156	1.0	615.06982421875	175.4633026123047	0.9999990463256836	610.6007080078125	175.67495727539062	0.00042951107025146484	3	003
94	172.65567016601562	281.88134765625	1.0	224.156494140625	212.63519287109375	1.0	615.6897583007812	174.32534790039062	0.9999995827674866	619.6129150390625	174.68775939941406	0.0006090402603149414	3	003
95	172.22056579589844	283.5452880859375	1.0	222.956298828125	212.44308471679688	1.0	614.2826538085938	175.5220947265625	0.9999997019767761	609.9058227539062	175.62625122070312	0.0009796321392059326	3	003
96	171.78196716308594	285.1994934082031	1.0	219.88710021972656	214.65684509277344	1.0	614.2273559570312	174.76553344726562	0.9999996423721313	610.5474243164062	175.4252471923828	0.0006007254123687744	3	003
97	171.5915069580078	286.3382568359375	1.0	220.03097534179688	213.4137420654297	1.0	613.1088256835938	175.68104553222656	0.9999996423721313	609.8175659179688	175.56109619140625	0.0008495151996612549	3	003
98	173.4146270751953	286.79302978515625	1.0	221.49851989746094	213.89405822753906	1.0	614.9698486328125	175.08372497558594	0.9999997615814209	619.5274658203125	175.05331420898438	0.0007403790950775146	3	003
99	175.037353515625	288.6033630371094	1.0	220.82765197753906	213.57864379882812	1.0	615.1637573242188	175.4382781982422	0.9999995231628418	619.177978515625	175.3580780029297	0.0005756914615631104	3	003
100	177.26634216308594	291.051513671875	1.0	220.15621948242188	213.46017456054688	1.0	614.8336181640625	175.27755737304688	0.9999998211860657	610.400146484375	175.07882690429688	0.0007999539375305176	3	003
101	179.17491149902344	292.8565368652344	1.0	214.71580505371094	216.55340576171875	1.0	614.8429565429688	175.6820068359375	0.9999995231628418	610.5822143554688	175.5175018310547	0.0008126497268676758	3	003
102	181.11434936523438	298.9187316894531	1.0	211.927978515625	218.1995391845703	1.0	614.2876586914062	174.49911499023438	0.9999997019767761	614.4720458984375	175.12481689453125	0.0008337497711181641	3	003
103	182.5531005859375	300.55645751953125	1.0	209.63302612304688	220.22409057617188	1.0	614.5300903320312	175.00799560546875	0.9999995827674866	619.7179565429688	174.87075805664062	0.0009106099605560303	3	003
104	184.36306762695312	303.1647644042969	1.0	208.07516479492188	219.20570373535156	1.0	614.7747192382812	174.7333526611328	0.9999997019767761	610.691650390625	174.9034423828125	0.000600278377532959	3	003
105	185.3856658935547	302.73468017578125	1.0	207.95298767089844	219.96022033691406	1.0	615.6029052734375	174.94908142089844	0.9999997615814209	619.5411376953125	174.6985626220703	0.0007412433624267578	3	003
106	185.75038146972656	303.26336669921875	1.0	206.9320068359375	219.6773223876953	1.0	615.59765625	175.093017578125	0.9999996423721313	610.9212646484375	174.97055053710938	0.0009842514991760254	3	003
107	187.21890258789062	303.7599792480469	1.0	206.6920166015625	219.23171997070312	1.0	614.99072265625	175.58908081054688	0.9999994039535522	610.7379760742188	175.06983947753906	0.0009768009185791016	3	003
108	189.0861358642578	305.3404541015625	1.0	204.45863342285156	221.84425354003906	1.0	613.5865478515625	174.64874267578125	0.9999998807907104	618.9113159179688	174.92001342773438	0.0007061958312988281	3	003
109	191.5462188720703	304.00079345703125	1.0	204.3384246826172	223.93182373046875	1.0	615.2969360351562	175.16635131835938	0.9999994039535522	611.41943359375	174.829345703125	0.0008489787578582764	3	003
110	193.4335479736328	305.0075378417969	1.0	205.04539489746094	217.23977661132812	0.9999927282333374	615.1748046875	175.46136474609375	0.9999996423721313	203.89756774902344	222.5248565673828	0.0007680952548980713	3	003
111	194.3151092529297	304.7720947265625	1.0	615.5325927734375	176.75819396972656	0.0007898807525634766	613.1130981445312	175.85546875	0.9999998807907104	604.9208984375	173.88760375976562	0.0007514059543609619	3	003
112	196.0175018310547	304.9443664550781	1.0	616.6930541992188	176.5604248046875	0.0007681846618652344	614.9988403320312	175.61984252929688	0.9999995827674866	610.7371215820312	175.40573120117188	0.000671684741973877	3	003
113	196.82928466796875	305.6008605957031	1.0	201.84915161132812	222.663330078125	0.062341153621673584	614.805908203125	175.6361541748047	0.9999992251396179	610.9005126953125	175.6678009033203	0.0009150207042694092	3	003
114	198.81875610351562	304.8404846191406	1.0	616.3084716796875	176.16749572753906	0.000702202320098877	614.482177734375	175.63072204589844	0.9999996423721313	610.6068115234375	175.44715881347656	0.001084059476852417	3	003
115	199.51254272460938	306.31256103515625	1.0	617.0867309570312	175.76478576660156	0.0006762146949768066	614.692626953125	175.33399963378906	0.9999995231628418	619.9038696289062	175.03953552246094	0.0006761550903320312	3	003
116	202.9972686767578	306.2723693847656	1.0	207.4135284423828	310.23529052734375	0.0014796257019042969	614.5105590820312	175.20347595214844	0.9999991655349731	619.8344116210938	175.0201873779297	0.0007406473159790039	3	003
117	206.46456909179688	306.1336975097656	1.0	209.12657165527344	309.622802734375	0.004089325666427612	615.2092895507812	175.20703125	0.9999995231628418	611.22314453125	175.22962951660156	0.0008581280708312988	3	003
118	209.40965270996094	307.6673889160156	1.0	212.5684356689453	310.68109130859375	0.0014751851558685303	614.7948608398438	175.25909423828125	0.9999995231628418	610.692138671875	175.34381103515625	0.0009646415710449219	3	003
119	212.4677734375	308.3186340332031	1.0	616.9663696289062	175.83509826660156	0.0008797645568847656	614.8017578125	175.03179931640625	0.9999995827674866	610.403076171875	175.46994018554688	0.0009225606918334961	3	003
120	216.64321899414062	308.981689453125	0.9998984336853027	197.63710021972656	243.94688415527344	0.9999992847442627	614.222900390625	175.1134033203125	0.9999997615814209	610.4425048828125	175.53562927246094	0.0005452334880828857	3	003
121	218.53076171875	309.01708984375	0.9999996423721313	196.5192413330078	246.73573303222656	1.0	614.5091552734375	175.2839813232422	0.9999996423721313	610.818359375	175.2465362548828	0.0009913146495819092	3	003
122	220.44924926757812	308.76171875	1.0	198.47425842285156	244.06881713867188	1.0	614.8240966796875	175.02174377441406	0.9999995231628418	610.7384033203125	175.35580444335938	0.0008534491062164307	3	003
123	222.19769287109375	309.2442626953125	0.9999994039535522	202.0281219482422	243.50054931640625	1.0	615.1544189453125	175.6852569580078	0.9999995231628418	611.0956420898438	175.0379638671875	0.0008527040481567383	3	003
124	223.55137634277344	308.3413391113281	1.0	201.93804931640625	240.1619415283203	1.0	615.5056762695312	175.6369171142578	0.9999996423721313	610.8187866210938	175.1899871826172	0.0007814764976501465	3	003
125	224.34510803222656	307.7509765625	1.0	202.90045166015625	239.31715393066406	1.0	614.5790405273438	175.56858825683594	0.9999995827674866	610.9166870117188	175.80123901367188	0.0011515617370605469	3	003
126	225.14512634277344	309.50604248046875	1.0	201.49102783203125	239.8242950439453	1.0	614.3943481445312	175.1825408935547	0.9999997615814209	609.686767578125	175.36813354492188	0.0007597804069519043	3	003
127	225.83595275878906	309.9298095703125	1.0	200.7026824951172	242.2426300048828	0.9999744892120361	613.5930786132812	174.9918975830078	0.9999997615814209	610.6455688476562	175.0542755126953	0.0007379055023193359	3	003
128	226.98153686523438	309.2488708496094	1.0	203.75070190429688	239.90182495117188	0.9999992847442627	614.8360595703125	175.2700958251953	0.9999995827674866	610.9010620117188	175.195068359375	0.000857919454574585	3	003
129	226.83050537109375	309.0760192871094	1.0	205.10772705078125	233.86685180664062	0.9999964833259583	614.6430053710938	175.67694091796875	0.9999996423721313	610.2903442382812	175.49623107910156	0.0008322000503540039	3	003
130	233.45236206054688	310.9532775878906	0.9998688697814941	204.79685974121094	239.5683135986328	1.0	614.56884765625	174.9352569580078	0.9999997019767761	609.999755859375	175.0728302001953	0.0006229579448699951	3	003
131	238.3861846923828	305.30560302734375	0.999984622001648	204.8448028564453	238.91830444335938	1.0	613.8966674804688	175.0042724609375	0.9999998807907104	610.2296752929688	175.22930908203125	0.0009119808673858643	3	003
132	241.5518341064453	298.8880920410156	1.0	213.16134643554688	236.91586303710938	0.9676648378372192	615.4876708984375	174.377197265625	0.9999995827674866	619.1858520507812	174.45973205566406	0.0007311403751373291	3	003
133	242.3256378173828	293.601318359375	1.0	213.31459045410156	228.8292236328125	0.3575977087020874	613.1132202148438	175.74049377441406	0.9999997615814209	610.0458984375	175.3417205810547	0.0009896159172058105	3	003
134	242.19921875	289.2425842285156	1.0	213.5438690185547	228.27500915527344	0.9884573817253113	615.1187744140625	175.35516357421875	0.9999992251396179	611.171630859375	174.97793579101562	0.0007661879062652588	3	003
135	242.9541778564453	287.6546630859375	1.0	214.69313049316406	227.1014862060547	0.9999979138374329	613.88037109375	175.29586791992188	0.9999997019767761	606.1038208007812	173.86920166015625	0.0005577802658081055	3	003
136	243.01544189453125	287.533203125	1.0	214.1208038330078	224.93434143066406	0.8501188158988953	614.2367553710938	174.93621826171875	0.9999997615814209	610.359130859375	175.55929565429688	0.0006395280361175537	3	003
137	242.86825561523438	286.79058837890625	1.0	217.20106506347656	218.74644470214844	0.09186869859695435	614.1427612304688	175.23777770996094	0.9999997615814209	609.5217895507812	175.2965087890625	0.0007553398609161377	3	003
138	242.0054473876953	286.67236328125	1.0	220.3435516357422	216.21923828125	0.00961613655090332	614.0943603515625	175.30796813964844	0.9999997615814209	605.4860229492188	173.95213317871094	0.0009081065654754639	3	003
139	242.02597045898438	286.9186706542969	1.0	221.15284729003906	216.30014038085938	0.07197767496109009	614.882568359375	175.60472106933594	0.9999994039535522	610.5535278320312	175.52146911621094	0.0011894404888153076	3	003
140	242.20535278320312	286.7804870605469	1.0	226.3619842529297	212.3970489501953	0.9999828338623047	615.31494140625	174.8228759765625	0.9999996423721313	610.7323608398438	175.28286743164062	0.0008410513401031494	3	003
141	242.17538452148438	286.86834716796875	1.0	230.3006591796875	210.10984802246094	0.9999997615814209	614.4573364257812	174.91001892089844	0.9999997615814209	610.6790771484375	175.0775146484375	0.0008769631385803223	3	003
142	242.82980346679688	287.8712158203125	1.0	229.3515625	205.82066345214844	1.0	614.2699584960938	175.891845703125	0.9999995231628418	619.1805419921875	175.25360107421875	0.0009067356586456299	3	003
143	242.3571014404297	288.3276062011719	1.0	228.88214111328125	205.5019073486328	0.9999999403953552	614.98193359375	175.20460510253906	0.9999997615814209	610.6192016601562	175.24905395507812	0.0007977485656738281	3	003
144	243.18051147460938	288.554443359375	1.0	229.02687072753906	202.63375854492188	1.0	614.6092529296875	174.52622985839844	0.9999997615814209	619.20849609375	174.51148986816406	0.0007323324680328369	3	003
145	245.84999084472656	286.5601806640625	1.0	225.41209411621094	203.1727294921875	0.9999945163726807	614.6875610351562	174.87820434570312	0.9999997615814209	619.105224609375	174.68287658691406	0.0008425712585449219	3	003
146	249.78073120117188	287.2586669921875	0.9999999403953552	227.17367553710938	211.88827514648438	0.999958872795105	615.3782348632812	175.2657928466797	0.9999995827674866	610.3031616210938	175.23931884765625	0.0009465813636779785	3	003
147	252.6361846923828	290.34161376953125	1.0	227.1153564453125	216.32542419433594	0.9833265542984009	615.5235595703125	175.63394165039062	0.9999994039535522	619.4188842773438	175.25755310058594	0.0005534589290618896	3	003
148	255.1772918701172	292.895751953125	1.0	224.6949005126953	218.8943634033203	0.9999978542327881	614.7742919921875	175.45175170898438	0.9999995231628418	610.6585693359375	175.25161743164062	0.0007937252521514893	3	003
149	257.3806457519531	294.505126953125	0.9999999403953552	224.1519317626953	220.1730499267578	1.0	615.6077270507812	175.00732421875	0.9999991655349731	610.658935546875	175.25360107421875	0.0010621249675750732	3	003
150	258.98272705078125	296.0494079589844	1.0	226.8983917236328	222.2434539794922	0.9999998807907104	614.9833374023438	174.94154357910156	0.9999997615814209	611.1143798828125	175.45263671875	0.0009974539279937744	3	003
151	260.33367919921875	298.15191650390625	1.0	226.88104248046875	218.14556884765625	0.9999999403953552	615.7428588867188	174.42318725585938	0.9999996423721313	619.2294921875	174.81097412109375	0.0006360113620758057	3	003
152	260.7928466796875	299.2296447753906	1.0	226.68304443359375	217.2041778564453	1.0	614.0278930664062	175.20733642578125	0.9999995231628418	610.2378540039062	175.13943481445312	0.0007569789886474609	3	003
153	261.4443664550781	299.5981750488281	1.0	224.0265350341797	218.65338134765625	1.0	614.089599609375	174.68600463867188	0.9999998807907104	610.3833618164062	175.56536865234375	0.0010038018226623535	3	003
154	261.5151672363281	301.5951232910156	1.0	226.02244567871094	218.30157470703125	1.0	613.29833984375	175.8319549560547	0.9999995827674866	260.2632141113281	294.7960205078125	0.0010572969913482666	3	003
155	261.52105712890625	300.1162109375	1.0	227.0534210205078	220.52825927734375	1.0	614.72021484375	175.19239807128906	0.9999991655349731	610.3142700195312	175.14585876464844	0.0009328722953796387	3	003
156	260.8114929199219	301.7655944824219	0.9999998807907104	229.5139923095703	219.51876831054688	1.0	614.8351440429688	174.63487243652344	0.9999996423721313	260.70037841796875	295.22564697265625	0.0011469721794128418	3	003
157	261.2421569824219	300.83526611328125	1.0	232.24742126464844	219.22364807128906	1.0	615.1778564453125	174.92025756835938	0.9999992847442627	260.45391845703125	293.2453308105469	0.0009045302867889404	3	003
158	261.4980773925781	300.14703369140625	1.0	230.6680908203125	219.62698364257812	1.0	614.7555541992188	174.9850616455078	0.9999995231628418	610.7036743164062	175.4383544921875	0.0010066330432891846	3	003
159	261.1147155761719	301.65252685546875	0.9999999403953552	229.4882354736328	220.1507568359375	1.0	615.033935546875	174.91680908203125	0.9999997019767761	261.16998291015625	294.72833251953125	0.0006078779697418213	3	003
160	262.33160400390625	298.6796569824219	0.9999995827674866	228.9425811767578	216.85682678222656	1.0	614.904052734375	175.4959716796875	0.9999995827674866	610.3330078125	175.60951232910156	0.0007648468017578125	3	003
161	266.5229187011719	302.5357360839844	0.999999463558197	238.7467803955078	231.4827117919922	1.0	614.4229736328125	174.9631805419922	0.9999992847442627	611.0164794921875	174.8583526611328	0.0007899701595306396	3	003
162	271.4300537109375	311.12689208984375	1.0	240.8336639404297	236.17385864257812	1.0	613.7646484375	174.764892578125	0.9999997615814209	610.4478149414062	174.98776245117188	0.0007807612419128418	3	003
163	277.0390319824219	316.5893859863281	1.0	242.0729217529297	241.6963348388672	1.0	614.365966796875	175.40557861328125	0.9999997615814209	611.0485229492188	175.45643615722656	0.0010272860527038574	3	003
164	280.1547546386719	319.70477294921875	0.9999998807907104	241.07086181640625	245.7495880126953	1.0	614.44384765625	174.92654418945312	0.9999997615814209	279.1048889160156	312.208251953125	0.0008761286735534668	3	003
165	284.15606689453125	321.6543884277344	0.999997615814209	242.88319396972656	249.94277954101562	1.0	614.8943481445312	175.08192443847656	0.9999995231628418	611.1069946289062	175.24806213378906	0.0009452700614929199	3	003
166	288.1205749511719	321.1830749511719	1.0	245.7359619140625	254.9939727783203	1.0	614.9961547851562	174.82521057128906	0.9999998211860657	610.904052734375	175.28219604492188	0.0009197890758514404	3	003
167	292.0087890625	317.42254638671875	1.0	255.47279357910156	268.4718017578125	1.0	614.3757934570312	175.61805725097656	0.9999997019767761	619.40185546875	175.40029907226562	0.0008360147476196289	3	003
168	304.2116394042969	317.02947998046875	1.0	263.7685241699219	278.7303466796875	1.0	614.349853515625	175.0719757080078	0.9999997615814209	610.4524536132812	175.73544311523438	0.0004973709583282471	3	003
169	306.4488830566406	318.5552978515625	1.0	269.080322265625	280.2828369140625	0.9999998211860657	614.2989501953125	175.07411193847656	0.9999998211860657	610.5713500976562	175.71444702148438	0.000896751880645752	3	003
170	308.6281433105469	321.1369934082031	1.0	274.4365539550781	280.19952392578125	0.9995250701904297	613.5368041992188	174.8602752685547	0.9999998211860657	610.103759765625	174.9457244873047	0.0005523860454559326	3	003
171	312.5800476074219	323.3622741699219	1.0	273.7511901855469	278.55419921875	0.9998934268951416	614.7623901367188	175.31324768066406	0.9999995827674866	610.2283325195312	175.94163513183594	0.0006773173809051514	3	003
172	314.6189880371094	323.29595947265625	1.0	272.4438171386719	276.4606018066406	1.0	614.4366455078125	175.49305725097656	0.9999987483024597	610.4329223632812	175.23020935058594	0.0008242130279541016	3	003
173	315.9158935546875	323.2391052246094	1.0	272.7767639160156	273.6188049316406	1.0	614.9019775390625	174.8795928955078	0.9999997615814209	619.0413208007812	175.05960083007812	0.0006494224071502686	3	003
174	317.6414794921875	323.1517333984375	1.0	273.9168701171875	272.39764404296875	1.0	613.9095458984375	175.06410217285156	0.9999998211860657	610.2545166015625	175.34844970703125	0.0009836554527282715	3	003
175	318.25372314453125	324.3515625	1.0	275.8482360839844	272.2501220703125	1.0	614.4202880859375	175.08840942382812	0.9999997019767761	619.7303466796875	174.75784301757812	0.0006753802299499512	3	003
176	319.92901611328125	324.8686218261719	1.0	277.33245849609375	271.9486083984375	1.0	614.7299194335938	175.11346435546875	0.9999996423721313	610.9518432617188	175.0469970703125	0.0008143186569213867	3	003
177	321.9294128417969	325.84649658203125	1.0	281.987060546875	273.2676086425781	1.0	616.2359619140625	175.34719848632812	0.9999991655349731	611.5396118164062	175.36875915527344	0.0012557506561279297	3	003
178	323.39569091796875	326.8076477050781	1.0	283.0250549316406	271.75885009765625	1.0	615.8878173828125	175.19725036621094	0.9999993443489075	611.010009765625	175.0218963623047	0.0013706088066101074	3	003
179	325.01959228515625	327.1499328613281	1.0	283.14801025390625	271.3819885253906	1.0	614.6619262695312	174.63905334472656	0.9999997615814209	610.4494018554688	175.50137329101562	0.0009462833404541016	3	003
180	326.7379455566406	326.3183898925781	1.0	284.84027099609375	270.35638427734375	1.0	614.336669921875	175.01429748535156	0.9999996423721313	610.037109375	175.30148315429688	0.000751882791519165	3	003
181	328.8425598144531	327.1457214355469	1.0	287.4106750488281	273.1816101074219	1.0	613.8020629882812	174.66879272460938	0.9999997615814209	610.1771240234375	175.28921508789062	0.0008318424224853516	3	003
182	331.591064453125	328.46484375	1.0	290.0647277832031	273.1203308105469	1.0	615.3419189453125	175.0957794189453	0.9999996423721313	611.2314453125	175.27183532714844	0.0009481906890869141	3	003
183	332.783447265625	327.1488952636719	1.0	290.9178161621094	273.27264404296875	1.0	614.5142822265625	175.0692901611328	0.9999998807907104	610.1973876953125	175.41653442382812	0.0007068514823913574	3	003
184	333.5887756347656	327.71160888671875	1.0	291.3200378417969	272.5182800292969	1.0	614.3929443359375	174.87423706054688	0.9999995231628418	610.2716674804688	175.510009765625	0.000846564769744873	3	003
185	334.6336364746094	329.22601318359375	1.0	293.636962890625	272.4324645996094	1.0	615.2946166992188	175.17164611816406	0.9999992251396179	619.5487060546875	174.98602294921875	0.0008915066719055176	3	003
186	335.3426818847656	329.0041198730469	1.0	293.38934326171875	272.3901062011719	1.0	614.9970092773438	174.85098266601562	0.9999996423721313	610.5963745117188	175.47113037109375	0.0010278522968292236	3	003
187	336.667236328125	328.9684143066406	1.0	295.2367248535156	271.9173278808594	1.0	614.19775390625	175.16253662109375	0.9999995231628418	609.8482055664062	175.25482177734375	0.0007018446922302246	3	003
188	336.20172119140625	328.3663024902344	1.0	295.11474609375	271.6109619140625	1.0	615.3759155273438	174.55807495117188	0.9999992251396179	619.3167724609375	174.57699584960938	0.0003961622714996338	3	003
189	336.2336120605469	328.4718322753906	1.0	296.2308044433594	270.49407958984375	1.0	614.3102416992188	174.89576721191406	0.9999997615814209	610.8209838867188	174.82077026367188	0.0006701648235321045	3	003
190	336.8526306152344	328.1990661621094	1.0	298.4919128417969	272.39324951171875	1.0	614.6774291992188	174.65106201171875	0.9999997615814209	610.1796264648438	174.95538330078125	0.00070151686668396	3	003
191	337.12091064453125	328.7516784667969	1.0	300.0218811035156	272.4864196777344	1.0	614.0902099609375	174.993408203125	0.9999997615814209	609.8102416992188	175.15798950195312	0.0009429752826690674	3	003
192	337.6654052734375	329.0331726074219	1.0	300.77227783203125	272.465087890625	1.0	614.5753784179688	174.69436645507812	0.9999996423721313	530.3408813476562	182.5608367919922	0.0021017491817474365	3	003
193	336.9632568359375	328.855712890625	1.0	299.7589416503906	271.7149658203125	1.0	615.564453125	174.74468994140625	0.9999995827674866	619.2625732421875	175.04344177246094	0.0004824995994567871	3	003
194	336.8566589355469	329.0556640625	1.0	299.8946228027344	272.5699768066406	1.0	614.7713623046875	174.95118713378906	0.9999997019767761	609.8892211914062	175.5077667236328	0.0008649826049804688	3	003
195	337.0514221191406	329.054443359375	1.0	299.73797607421875	270.5169982910156	1.0	614.546630859375	174.90969848632812	0.9999998211860657	619.3787231445312	174.6444549560547	0.0005473792552947998	3	003
196	336.021728515625	326.2178649902344	1.0	301.6299133300781	266.450927734375	1.0	615.3399658203125	175.0269317626953	0.9999998211860657	610.0365600585938	175.6405792236328	0.0007075369358062744	3	003
197	337.95843505859375	322.8709411621094	1.0	310.3699951171875	275.7371520996094	1.0	613.965087890625	174.33660888671875	0.9999998807907104	610.2252197265625	175.09652709960938	0.0006651580333709717	3	003
198	340.3634338378906	325.8224182128906	1.0	315.1610412597656	284.4815368652344	1.0	613.8352661132812	174.76539611816406	0.9999998807907104	609.73046875	175.2684326171875	0.0005628466606140137	3	003
199	342.12701416015625	329.52227783203125	1.0	320.9811096191406	293.530517578125	0.050025880336761475	615.4374389648438	174.92294311523438	0.9999996423721313	619.2606201171875	174.9677734375	0.000368267297744751	3	003
200	343.5631408691406	331.9960632324219	1.0	317.4593811035156	296.2127685546875	0.939115047454834	614.5753784179688	175.50782775878906	0.9999997615814209	609.6370239257812	175.5974578857422	0.0006368756294250488	3	003
201	346.10772705078125	335.0231018066406	0.9999996423721313	315.4247741699219	294.49444580078125	0.9999972581863403	613.9564819335938	174.8203582763672	0.9999996423721313	609.9810791015625	175.08984375	0.0009951591491699219	3	003
202	349.6922302246094	335.2169189453125	1.0	315.5244140625	296.4243469238281	1.0	614.2351684570312	174.6964569091797	0.9999998807907104	614.2937622070312	175.3348846435547	0.0004013180732727051	3	003
203	352.29339599609375	335.9590148925781	1.0	316.99822998046875	298.9478759765625	1.0	615.1673583984375	174.6584930419922	0.9999997615814209	618.7626342773438	174.73220825195312	0.0005927085876464844	3	003
204	355.49005126953125	337.89398193359375	0.9999999403953552	320.57470703125	301.0504455566406	1.0	614.788330078125	174.83094787597656	0.9999998807907104	610.3727416992188	175.64788818359375	0.0005514323711395264	3	003
205	359.1192321777344	337.0526428222656	1.0	320.86358642578125	302.2039794921875	1.0	614.9261474609375	174.7644500732422	0.9999997615814209	618.4530639648438	174.748291015625	0.0005805492401123047	3	003
206	362.2323303222656	335.53289794921875	1.0	321.1695251464844	302.0820007324219	1.0	615.0685424804688	175.25021362304688	0.9999996423721313	618.747314453125	174.98683166503906	0.0005782246589660645	3	003
207	365.71514892578125	336.50238037109375	1.0	324.1632385253906	300.0741882324219	1.0	614.5773315429688	174.43325805664062	0.9999998807907104	505.44635009765625	169.17630004882812	0.45689016580581665	3	003
208	368.6679382324219	336.8894348144531	1.0	323.5623779296875	300.62579345703125	1.0	613.4427490234375	175.0072784423828	0.9999999403953552	609.5546264648438	175.34991455078125	0.0004698336124420166	3	003
209	368.7853698730469	336.6493225097656	1.0	325.0789794921875	302.87017822265625	1.0	614.5079956054688	175.3585205078125	0.9999998807907104	610.1727905273438	175.5657958984375	0.000588536262512207	3	003
210	370.67877197265625	337.7884521484375	1.0	326.093017578125	304.9417419433594	1.0	613.8895874023438	175.08364868164062	0.9999998807907104	610.2089233398438	175.33924865722656	0.0005379915237426758	3	003
211	373.0803527832031	338.07861328125	1.0	327.7564392089844	305.5287780761719	1.0	614.4776000976562	174.22064208984375	0.9999999403953552	618.3628540039062	174.4622039794922	0.000637054443359375	3	003
212	376.22979736328125	337.0668029785156	1.0	326.29962158203125	305.759765625	1.0	615.0795288085938	175.39710998535156	0.9999996423721313	619.0653076171875	175.37420654296875	0.0008372366428375244	3	003
213	377.1531677246094	337.3462219238281	1.0	327.95819091796875	302.160888671875	1.0	613.9081420898438	175.28465270996094	0.9999998211860657	609.5857543945312	175.36561584472656	0.0004997849464416504	3	003
214	378.17559814453125	337.6501770019531	1.0	329.7450866699219	302.16656494140625	1.0	614.0446166992188	175.50205993652344	0.9999996423721313	619.0087890625	175.1339874267578	0.0006317794322967529	3	003
215	377.6463928222656	337.5821533203125	1.0	331.1311340332031	301.33416748046875	1.0	614.3077392578125	174.72344970703125	0.9999998211860657	610.7996826171875	175.2222900390625	0.0006157159805297852	3	003
216	377.3333740234375	336.8274841308594	1.0	333.65960693359375	301.7070617675781	0.9999839067459106	613.0654907226562	175.15126037597656	0.9999998807907104	609.4146728515625	175.38714599609375	0.0005917549133300781	3	003
217	376.9104309082031	336.5137939453125	1.0	335.6742248535156	300.9317321777344	0.9997530579566956	613.9691162109375	174.42759704589844	0.9999998211860657	606.5447998046875	173.8877410888672	0.0005631744861602783	3	003
218	377.20159912109375	335.3601379394531	1.0	332.13330078125	300.5650329589844	0.9999657869338989	615.9176025390625	174.87344360351562	0.9999995231628418	619.1885375976562	174.97979736328125	0.0006214380264282227	3	003
219	376.8639221191406	336.3516540527344	1.0	332.09619140625	299.06512451171875	0.9997774362564087	614.71142578125	174.8035430908203	0.9999997019767761	510.77642822265625	148.86715698242188	0.03305429220199585	3	003
220	377.4635925292969	335.8740539550781	1.0	334.0439453125	299.1874694824219	0.9999757409095764	614.3237915039062	175.02760314941406	0.9999998807907104	618.8036499023438	175.0169219970703	0.00045239925384521484	3	003
221	377.054443359375	337.04376220703125	1.0	334.42633056640625	297.3472900390625	0.999998927116394	614.1148681640625	175.4153594970703	0.9999996423721313	610.1795043945312	175.7142333984375	0.0009212791919708252	3	003
222	376.9044494628906	336.6746826171875	1.0	334.9277038574219	297.2673645019531	0.9999987483024597	613.5953979492188	175.0634765625	0.9999999403953552	605.6366577148438	173.8870849609375	0.0011033415794372559	3	003
223	377.1598815917969	336.68798828125	1.0	335.80126953125	297.9069519042969	1.0	614.6505126953125	174.71400451660156	0.9999998807907104	610.7076416015625	175.76318359375	0.0006443262100219727	3	003
224	377.36724853515625	336.46710205078125	1.0	335.9254455566406	297.49896240234375	1.0	614.3950805664062	174.35597229003906	0.9999998807907104	614.0748901367188	174.8048095703125	0.0004891455173492432	3	003
225	376.7557678222656	337.57733154296875	1.0	338.17205810546875	297.2027893066406	1.0	614.9191284179688	174.88185119628906	0.9999997615814209	618.6495971679688	175.0764923095703	0.0004839599132537842	3	003
226	377.2893371582031	337.36376953125	1.0	338.15106201171875	297.3675537109375	1.0	614.2933349609375	174.63819885253906	0.9999998211860657	610.0556030273438	174.39772033691406	0.0006045103073120117	3	003
227	377.6856689453125	336.4956970214844	1.0	335.9286804199219	296.66766357421875	1.0	614.4375610351562	175.20254516601562	0.9999996423721313	610.43603515625	175.5033416748047	0.0011916756629943848	3	003
228	377.2957458496094	336.25238037109375	1.0	336.85992431640625	296.24700927734375	1.0	614.7490844726562	174.548828125	0.9999997615814209	618.9945678710938	174.83367919921875	0.0009133517742156982	3	003
229	377.6893310546875	336.15802001953125	1.0	336.7273254394531	296.8027038574219	1.0	614.121826171875	175.1053466796875	0.9999996423721313	619.0211181640625	174.8933868408203	0.0006430149078369141	3	003
230	377.16790771484375	335.8928527832031	1.0	333.59783935546875	297.10296630859375	0.9999998807907104	614.507568359375	175.0752410888672	0.9999996423721313	618.7315063476562	175.29942321777344	0.0004769861698150635	3	003
231	376.6041259765625	336.4566345214844	1.0	335.0409851074219	296.36029052734375	1.0	613.6685180664062	175.3611602783203	0.9999994039535522	610.0260620117188	174.9429473876953	0.0007274746894836426	3	003
232	377.429443359375	336.5726623535156	1.0	337.50537109375	295.6102600097656	1.0	615.4701538085938	175.20758056640625	0.999999463558197	619.5813598632812	175.15403747558594	0.0006760656833648682	3	003
233	378.1717834472656	336.41766357421875	1.0	337.4652099609375	295.6165771484375	1.0	614.0274658203125	175.01626586914062	0.9999997615814209	610.0389404296875	174.87245178222656	0.0005967617034912109	3	003
234	377.8567199707031	336.3896484375	1.0	336.9390869140625	295.5728454589844	1.0	614.4110107421875	175.31082153320312	0.9999997615814209	618.406005859375	174.77099609375	0.0005555152893066406	3	003
235	378.3177795410156	336.55096435546875	1.0	336.2822265625	295.7435607910156	1.0	614.7098388671875	174.79408264160156	0.9999996423721313	610.618896484375	175.26174926757812	0.0007123351097106934	3	003
236	378.3804016113281	336.6833190917969	1.0	335.849365234375	293.82891845703125	0.9999998807907104	614.4844360351562	175.57257080078125	0.9999995827674866	610.4093017578125	175.73391723632812	0.0008830726146697998	3	003
237	378.468017578125	336.5300598144531	1.0	336.57977294921875	294.2010192871094	1.0	614.1845092773438	174.84222412109375	0.9999995827674866	609.81494140625	175.14169311523438	0.000788569450378418	3	003
238	379.771728515625	337.3011779785156	1.0	334.93963623046875	294.4496765136719	1.0	613.8236083984375	174.29566955566406	0.9999998807907104	605.921630859375	173.759521484375	0.000641167163848877	3	003
239	383.8501892089844	337.1258850097656	1.0	335.5270080566406	289.2284851074219	1.0	614.02294921875	175.08251953125	0.9999997615814209	618.5786743164062	175.1162872314453	0.0005932450294494629	3	003
240	386.4586181640625	338.383544921875	1.0	339.87750244140625	292.10858154296875	1.0	614.2068481445312	174.81979370117188	0.9999997615814209	609.9349365234375	175.0486602783203	0.0006448030471801758	3	003
241	389.92584228515625	343.3351745605469	1.0	344.6244812011719	293.4609069824219	1.0	613.5703735351562	174.85580444335938	0.9999998807907104	609.7869873046875	175.09312438964844	0.000634610652923584	3	003
242	395.271728515625	345.556396484375	1.0	345.92376708984375	294.6339416503906	1.0	614.1004028320312	174.9307861328125	0.9999997615814209	618.7109375	174.57814025878906	0.0006896853446960449	3	003
243	397.9122619628906	346.3109436035156	1.0	347.8348388671875	293.9685974121094	1.0	613.852783203125	174.60130310058594	0.9999997615814209	609.7206420898438	175.31356811523438	0.0005142688751220703	3	003
244	399.5896911621094	346.1490783691406	1.0	349.6351318359375	291.7550354003906	1.0	614.3553466796875	174.68080139160156	0.9999998807907104	610.1795043945312	175.10218811035156	0.0010234415531158447	3	003
245	398.9981994628906	344.2536926269531	1.0	349.5705261230469	294.2989501953125	1.0	614.7877807617188	174.26834106445312	0.9999996423721313	619.3418579101562	174.39768981933594	0.0010274648666381836	3	003
246	400.5632629394531	343.083984375	1.0	349.98638916015625	293.7801208496094	1.0	615.209716796875	174.7386474609375	0.9999997615814209	618.9410400390625	175.03892517089844	0.0006447434425354004	3	003
247	400.4250793457031	341.7419738769531	1.0	349.1893005371094	295.0572204589844	0.9999996423721313	614.58447265625	175.06961059570312	0.9999997615814209	610.0592041015625	175.8278350830078	0.0008167624473571777	3	003
248	400.41607666015625	343.07666015625	1.0	349.79400634765625	296.3279113769531	0.013395845890045166	614.578125	174.4556427001953	0.9999996423721313	619.2949829101562	174.47242736816406	0.0005972087383270264	3	003
249	401.4899597167969	342.9610595703125	1.0	353.5883483886719	293.9677734375	0.30570900440216064	613.4541625976562	175.56253051757812	0.9999998211860657	609.7453002929688	175.8912353515625	0.0006801784038543701	3	003
250	401.74737548828125	343.46429443359375	1.0	353.957275390625	293.8816833496094	0.7920371294021606	614.2947387695312	174.79002380371094	0.9999997615814209	610.077880859375	175.35987854003906	0.0007742047309875488	3	003
251	401.8041687011719	343.27850341796875	1.0	353.6485290527344	291.6497497558594	0.14631584286689758	613.313232421875	175.4980926513672	0.9999996423721313	618.8961791992188	175.24684143066406	0.0006517469882965088	3	003
252	402.31585693359375	343.27386474609375	1.0	353.1170959472656	293.2562255859375	0.9631358981132507	613.9517822265625	174.8000946044922	0.9999995827674866	610.3018188476562	175.32479858398438	0.0006797313690185547	3	003
253	402.6365661621094	343.2156066894531	1.0	353.1882019042969	292.7004699707031	0.9996663331985474	613.5236206054688	174.33277893066406	0.9999998807907104	605.84423828125	173.5577850341797	0.0006241500377655029	3	003
254	402.5105285644531	343.2871398925781	1.0	354.6475524902344	292.225341796875	0.9998865127563477	613.7432861328125	174.22073364257812	0.9999998807907104	609.885009765625	175.14590454101562	0.0006980299949645996	3	003
255	402.4882507324219	342.8714599609375	1.0	354.66192626953125	288.4529113769531	0.9999973773956299	614.613525390625	174.68121337890625	0.9999998807907104	609.9842529296875	174.90257263183594	0.000643610954284668	3	003
256	403.01727294921875	343.2536315917969	1.0	353.3104553222656	289.6417541503906	0.9999934434890747	613.7186889648438	174.7443084716797	0.9999997615814209	605.8511962890625	173.9674530029297	0.0006355643272399902	3	003
257	402.5958557128906	343.0228576660156	1.0	354.6882629394531	287.7820129394531	0.9999852180480957	614.934326171875	174.45309448242188	0.9999997615814209	610.8104248046875	174.82298278808594	0.00048273801803588867	3	003
258	402.8792724609375	343.54779052734375	1.0	351.8256530761719	288.7344055175781	0.9999595880508423	614.227294921875	174.8688507080078	0.9999998807907104	618.8621826171875	175.1344757080078	0.0006302297115325928	3	003
259	402.76556396484375	343.6888732910156	1.0	354.79376220703125	287.40179443359375	0.9999997615814209	613.6177978515625	174.40213012695312	0.9999998807907104	513.8458862304688	179.09329223632812	0.0060697197914123535	3	003
260	402.3561706542969	343.8409729003906	1.0	354.7333068847656	287.7735595703125	0.9999988079071045	614.4177856445312	175.02188110351562	0.9999997615814209	610.5071411132812	175.3535919189453	0.000848233699798584	3	003
261	402.4036865234375	341.45196533203125	1.0	354.6370849609375	286.29296875	1.0	614.0587768554688	174.54531860351562	0.9999998807907104	605.8599853515625	174.11868286132812	0.000601351261138916	3	003
262	406.3166809082031	333.0908203125	1.0	365.3461608886719	285.9433288574219	0.9999996423721313	613.12939453125	175.44593811035156	0.9999997019767761	604.9855346679688	174.24786376953125	0.0005133152008056641	3	003
263	416.9693603515625	335.216552734375	0.9999728202819824	614.8648071289062	175.58831787109375	0.0007068812847137451	613.6820678710938	175.1223907470703	0.9999999403953552	609.6729125976562	175.48529052734375	0.0006698071956634521	3	003
264	424.5301818847656	325.8264465332031	1.0	379.0509033203125	340.746337890625	0.04925352334976196	614.2781982421875	175.4658966064453	0.9999997615814209	606.0014038085938	173.96253967285156	0.000432819128036499	3	003
265	424.48675537109375	327.80517578125	0.9999628067016602	383.823486328125	337.8360290527344	0.9364283084869385	614.1390991210938	175.1532745361328	0.9999997019767761	606.2935791015625	173.83908081054688	0.0006014704704284668	3	003
266	430.91534423828125	326.7533264160156	0.9999445676803589	615.2472534179688	174.907958984375	0.0006956160068511963	613.5662841796875	174.40499877929688	0.9999998211860657	609.794677734375	175.2682342529297	0.0005909204483032227	3	003
267	431.46905517578125	325.5699768066406	0.9999998807907104	383.91741943359375	339.8667907714844	0.06412777304649353	614.790771484375	174.89881896972656	0.9999997615814209	610.6067504882812	174.80699157714844	0.0008196532726287842	3	003
268	432.68707275390625	326.9387512207031	0.999998152256012	616.4092407226562	175.26080322265625	0.0008581280708312988	614.5628051757812	175.0369415283203	0.9999997615814209	619.0550537109375	175.06521606445312	0.0007090568542480469	3	003
269	433.1822204589844	326.5057678222656	1.0	383.16064453125	337.42132568359375	0.10146310925483704	614.1279907226562	175.33206176757812	0.9999998211860657	610.1953735351562	175.2154998779297	0.0005775690078735352	3	003
270	432.78546142578125	326.2719421386719	0.9999998211860657	383.02386474609375	341.51531982421875	0.0035004913806915283	613.3250732421875	175.32362365722656	0.9999997615814209	609.6038818359375	175.060302734375	0.0008340179920196533	3	003
271	431.49664306640625	326.7256164550781	0.9999986886978149	381.4645080566406	338.4569396972656	0.8689082860946655	614.342041015625	174.7040252685547	0.9999997615814209	610.346435546875	174.99893188476562	0.0006385445594787598	3	003
272	434.54974365234375	316.836181640625	0.9999998807907104	437.419921875	310.1165466308594	0.042035579681396484	612.6534423828125	175.00880432128906	0.9999998211860657	609.6865844726562	175.08438110351562	0.0007589161396026611	3	003
273	434.85772705078125	274.8099365234375	1.0	398.32611083984375	341.17266845703125	0.7065789103507996	615.150146484375	174.55490112304688	0.9999995827674866	617.87744140625	176.00331115722656	0.0005723834037780762	3	003
274	442.1842346191406	255.12997436523438	1.0	407.595947265625	347.7258605957031	0.9999452233314514	613.3683471679688	174.90109252929688	0.9999999403953552	609.6193237304688	174.93746948242188	0.0006963014602661133	3	003
275	449.10693359375	239.1648712158203	1.0	417.41973876953125	339.7865295410156	1.0	614.166748046875	174.585693359375	0.9999998211860657	609.8422241210938	175.23855590820312	0.0007257759571075439	3	003
276	454.44122314453125	221.5981903076172	1.0	422.8187255859375	326.2659606933594	1.0	613.1013793945312	174.6649169921875	0.9999998807907104	608.724609375	175.30532836914062	0.0005798637866973877	3	003
277	461.2154235839844	206.8081512451172	1.0	426.1611022949219	318.9088439941406	1.0	614.3087768554688	175.46380615234375	0.9999997019767761	517.5588989257812	174.5092010498047	0.09332519769668579	3	003
278	467.6231994628906	199.63037109375	1.0	429.7837829589844	310.83837890625	1.0	613.9888305664062	174.8024444580078	0.9999997615814209	514.2570190429688	172.78746032714844	0.83263099193573	3	003
279	471.0253601074219	197.2958221435547	1.0	433.7720642089844	305.5691833496094	1.0	612.9435424804688	175.61814880371094	0.9999996423721313	515.4335327148438	173.5416259765625	0.9906567335128784	3	003
280	473.1167907714844	197.0394744873047	1.0	433.7984924316406	302.3330383300781	0.9999995231628418	613.2510375976562	174.94976806640625	0.9999997615814209	517.23193359375	178.01808166503906	0.2951565980911255	3	003
281	474.0437927246094	197.16758728027344	1.0	437.04010009765625	302.7286071777344	0.9999998807907104	613.8008422851562	175.221435546875	0.9999997019767761	517.7599487304688	178.18728637695312	0.05692082643508911	3	003
282	475.0670166015625	198.3778076171875	1.0	440.030029296875	306.4508972167969	0.9999990463256836	613.36669921875	175.1220703125	0.9999996423721313	512.2457885742188	173.2168731689453	0.1338798999786377	3	003
283	477.7298889160156	201.50103759765625	1.0	439.3269348144531	308.671630859375	1.0	613.7244873046875	174.56893920898438	0.9999994039535522	512.3177490234375	172.7296142578125	0.866958737373352	3	003
284	480.8280334472656	202.95594787597656	1.0	439.2369689941406	308.09588623046875	1.0	613.8575439453125	175.11578369140625	0.9999998211860657	511.4930114746094	172.67337036132812	0.7028833627700806	3	003
285	482.9836120605469	203.70741271972656	1.0	440.169677734375	308.2104187011719	0.09151962399482727	613.3660278320312	174.99742126464844	0.9999996423721313	509.60101318359375	174.3473663330078	0.7421257495880127	3	003
286	484.49267578125	201.47239685058594	1.0	487.008544921875	205.55010986328125	0.002229034900665283	613.974609375	175.1885223388672	0.9999996423721313	510.4363098144531	172.31044006347656	0.9821906089782715	3	003
287	484.8318786621094	201.06759643554688	1.0	487.7334289550781	206.28366088867188	0.001586228609085083	612.9249877929688	175.09153747558594	0.9999997615814209	510.4529724121094	176.31967163085938	0.006611466407775879	3	003
288	485.550048828125	199.26449584960938	0.9999999403953552	615.62158203125	174.8102569580078	0.0010027587413787842	613.5086669921875	174.7761688232422	0.9999995231628418	510.286376953125	175.5521697998047	0.0013654828071594238	3	003
289	485.17242431640625	198.4584197998047	1.0	441.32366943359375	286.176513671875	0.8228342533111572	614.5014038085938	175.14682006835938	0.9999997019767761	510.8086242675781	175.3448486328125	0.0014154613018035889	3	003
290	486.1766357421875	197.0570831298828	0.9999966621398926	439.8467102050781	285.9727783203125	0.9823039770126343	613.1543579101562	174.8159637451172	0.9999996423721313	504.3392333984375	177.97494506835938	0.012062042951583862	3	003
291	487.0256652832031	196.30909729003906	0.9999983310699463	446.9652099609375	281.1493225097656	0.9999998807907104	613.4390869140625	175.31103515625	0.9999998807907104	503.24334716796875	179.65203857421875	0.009547799825668335	3	003
292	513.9591064453125	190.72755432128906	0.9999951124191284	449.106201171875	281.6097717285156	1.0	612.7008056640625	174.85232543945312	0.9999997615814209	504.2353820800781	177.1572723388672	0.7865294218063354	3	003
293	513.1373291015625	189.8878936767578	0.9999861121177673	448.5993957519531	281.04132080078125	1.0	613.1810913085938	174.7375030517578	0.9999996423721313	502.97637939453125	177.2570037841797	0.6119610667228699	3	003
294	513.1090698242188	191.3922119140625	0.9999881982803345	447.8866882324219	282.8421325683594	1.0	614.8401489257812	174.97476196289062	0.9999995827674866	503.7207946777344	180.03494262695312	0.09664013981819153	3	003
295	513.262451171875	190.14205932617188	0.9999997019767761	447.8189697265625	283.56695556640625	1.0	613.9471435546875	175.41043090820312	0.9999995231628418	503.0762023925781	179.04364013671875	0.3920730650424957	3	003
296	512.9277954101562	189.7954864501953	0.9999995231628418	448.4542541503906	279.98516845703125	1.0	613.4608154296875	174.6448516845703	0.9999999403953552	504.7813415527344	179.97348022460938	0.1463966965675354	3	003
297	512.882568359375	189.67059326171875	0.9999991059303284	449.2801513671875	281.0039978027344	1.0	612.9171752929688	175.03762817382812	0.9999995231628418	499.8441162109375	180.3873291015625	0.46823927760124207	3	003
298	513.2228393554688	186.5180206298828	0.9999809861183167	447.0897216796875	277.25335693359375	1.0	612.8200073242188	175.11907958984375	0.9999995827674866	499.4027404785156	179.64498901367188	0.06462237238883972	3	003
299	517.19189453125	181.71835327148438	0.999974250793457	450.892822265625	273.8743591308594	1.0	613.1624145507812	175.37486267089844	0.9999997615814209	499.5203857421875	179.3065643310547	0.0057830810546875	3	003
300	515.4205932617188	179.55455017089844	0.9997949004173279	450.440185546875	276.41326904296875	1.0	612.5054321289062	175.85330200195312	0.9999997615814209	618.6698608398438	175.2998504638672	0.0005699098110198975	3	003
301	491.7883605957031	181.8566436767578	0.9999867677688599	447.4007263183594	279.2881774902344	1.0	613.094970703125	175.41549682617188	0.9999997019767761	618.7930908203125	175.1801300048828	0.0006067454814910889	3	003
302	493.7583312988281	180.0254669189453	0.9999986886978149	447.15240478515625	282.54400634765625	0.9999975562095642	613.6764526367188	175.23793029785156	0.9999995231628418	618.830810546875	175.1649169921875	0.0005898773670196533	3	003
303	495.1015930175781	180.82684326171875	0.9999983310699463	452.2142333984375	280.9974670410156	0.9299513101577759	612.8583374023438	175.3761444091797	0.9999997615814209	618.5579223632812	174.9993896484375	0.000820159912109375	3	003
304	495.4507751464844	180.0669403076172	0.9999904632568359	452.5306396484375	278.4908142089844	0.9997950792312622	612.9359130859375	175.27780151367188	0.9999996423721313	618.8502197265625	175.04296875	0.0005050897598266602	3	003
305	492.7941589355469	181.61109924316406	0.9995160102844238	451.44097900390625	277.6081848144531	1.0	613.5377197265625	174.81375122070312	0.9999997615814209	618.7081298828125	174.80947875976562	0.0006996393203735352	3	003
306	492.6336975097656	180.36227416992188	0.999896764755249	449.0841979980469	278.6001892089844	0.9999998807907104	613.3162841796875	175.30616760253906	0.9999995827674866	618.5977783203125	174.98007202148438	0.0005652904510498047	3	003
307	494.430419921875	179.3195343017578	0.9999589920043945	447.0213317871094	278.04925537109375	1.0	613.650146484375	175.40951538085938	0.9999997615814209	618.98095703125	175.1257781982422	0.0008920133113861084	3	003
308	497.6386413574219	176.6526641845703	0.9999693632125854	446.1250305175781	277.00823974609375	1.0	613.26318359375	175.30226135253906	0.9999997615814209	605.5350341796875	173.08441162109375	0.0005195736885070801	3	003
309	500.37847900390625	174.3566131591797	0.9999769330024719	447.63836669921875	278.0502624511719	1.0	613.9514770507812	175.12161254882812	0.9999996423721313	618.4293212890625	174.8390350341797	0.000767141580581665	3	003
310	499.8903503417969	173.89306640625	0.9999921321868896	447.272216796875	278.56854248046875	1.0	612.823486328125	174.68081665039062	0.9999998807907104	605.5665283203125	173.13414001464844	0.0005314648151397705	3	003
311	499.2969665527344	173.11952209472656	0.9999977350234985	449.7982177734375	278.0287170410156	1.0	614.2498168945312	175.4992218017578	0.9999995231628418	618.4404907226562	175.23460388183594	0.0008035898208618164	3	003
312	499.6099853515625	172.88632202148438	0.999998927116394	450.0291442871094	277.1881103515625	1.0	613.9458618164062	175.68557739257812	0.9999990463256836	619.082763671875	175.1737060546875	0.000780940055847168	3	003
313	501.31219482421875	172.07061767578125	0.9999980330467224	450.5174560546875	274.3756103515625	0.9999982118606567	613.390869140625	175.2532501220703	0.9999997019767761	618.8866577148438	175.26377868652344	0.000619739294052124	3	003
314	502.17205810546875	170.6455078125	0.9999999403953552	453.9523620605469	271.75384521484375	0.9999971389770508	613.4486083984375	175.08120727539062	0.9999995231628418	618.5128784179688	175.17254638671875	0.0010508298873901367	3	003
315	506.63848876953125	168.38661193847656	0.999997079372406	452.3733825683594	274.3261413574219	1.0	613.1976928710938	175.1202392578125	0.9999997019767761	490.0166931152344	177.44564819335938	0.0007860064506530762	3	003
316	500.90142822265625	165.017333984375	0.9999999403953552	450.8884582519531	275.0815734863281	1.0	613.7714233398438	175.74227905273438	0.999999463558197	618.6660766601562	175.45225524902344	0.001153796911239624	3	003
317	507.09710693359375	161.97535705566406	0.9999998807907104	453.118408203125	274.4681701660156	1.0	613.8770751953125	175.1576690673828	0.9999996423721313	618.637451171875	174.83534240722656	0.0007904767990112305	3	003
318	500.31451416015625	162.2688751220703	0.9996187090873718	454.0373229980469	268.4089660644531	1.0	613.6160888671875	175.5563201904297	0.9999996423721313	609.4050903320312	175.13333129882812	0.0010033845901489258	3	003
319	507.5681457519531	156.7863006591797	0.9997003078460693	454.13677978515625	267.53363037109375	1.0	612.646484375	175.80035400390625	0.9999996423721313	604.2498779296875	173.69097900390625	0.0006486177444458008	3	003
320	505.17364501953125	153.0301055908203	0.9701694250106812	453.4223327636719	271.1151428222656	0.9999998807907104	611.897705078125	175.8804931640625	0.999999463558197	604.7700805664062	173.39651489257812	0.0005647838115692139	3	003
321	505.4854736328125	151.52610778808594	0.9535858035087585	450.1766662597656	274.3024597167969	1.0	612.4857177734375	175.4404296875	0.9999997019767761	605.0798950195312	173.72012329101562	0.000727534294128418	3	003
322	509.2709655761719	146.4770050048828	0.9999750852584839	455.6951599121094	266.2275695800781	0.9999999403953552	613.0424194335938	175.40594482421875	0.9999992847442627	454.73101806640625	268.416259765625	0.0013000667095184326	3	003
323	507.87982177734375	141.98426818847656	0.9992581605911255	454.0794982910156	269.000244140625	0.9969991445541382	613.072021484375	175.4337615966797	0.9999995231628418	618.5625	174.87960815429688	0.0008036792278289795	3	003
324	502.99444580078125	140.47486877441406	0.09893429279327393	452.358642578125	267.4787292480469	1.0	612.5103759765625	175.69259643554688	0.9999996423721313	605.1690673828125	173.17648315429688	0.0006350576877593994	3	003
325	504.8380432128906	133.48171997070312	0.5791617631912231	450.5603332519531	267.19671630859375	1.0	614.1788330078125	175.53988647460938	0.9999992847442627	618.4485473632812	175.18984985351562	0.0005241334438323975	3	003
326	497.16717529296875	130.9879150390625	0.9999250173568726	454.567138671875	261.3903503417969	0.999627947807312	613.4765625	175.3596954345703	0.9999990463256836	618.919189453125	175.26959228515625	0.00032064318656921387	3	003
327	494.7206726074219	127.27230072021484	0.9999998807907104	456.91387939453125	262.3985595703125	0.0026562511920928955	614.0149536132812	174.991943359375	0.9999997019767761	606.8901977539062	174.81301879882812	0.0003210306167602539	3	003
328	494.6525573730469	123.56871795654297	0.9999995827674866	459.76739501953125	254.93121337890625	0.30823463201522827	613.397216796875	175.9092559814453	0.9999994039535522	605.1817626953125	173.6194610595703	0.00051078200340271	3	003
329	495.72552490234375	119.73584747314453	0.9999998807907104	458.1886291503906	256.4849548339844	0.9978595972061157	607.640380859375	175.28929138183594	0.9999992251396179	604.515625	173.74127197265625	0.00046303868293762207	3	003
330	495.96142578125	116.19963073730469	1.0	462.3039245605469	244.2234649658203	1.0	613.5908203125	175.51683044433594	0.9999996423721313	462.78643798828125	245.99972534179688	0.0004149973392486572	3	003
331	494.49859619140625	113.42889404296875	1.0	457.0047912597656	242.39671325683594	1.0	613.5732421875	175.181640625	0.9999995231628418	450.5072937011719	244.96385192871094	0.0007032454013824463	3	003
332	495.907470703125	111.20855712890625	1.0	456.0502624511719	237.575439453125	1.0	613.5784301757812	175.56723022460938	0.9999996423721313	450.6206970214844	241.26617431640625	0.0005459785461425781	3	003
333	496.55908203125	105.06088256835938	1.0	459.0212097167969	231.10443115234375	1.0	613.5626831054688	175.64205932617188	0.9999988079071045	618.889404296875	175.57569885253906	0.0006864666938781738	3	003
334	490.5069274902344	106.005615234375	0.9999998807907104	455.0916748046875	228.64219665527344	0.9934168457984924	614.4092407226562	175.08360290527344	0.9999995231628418	618.3773803710938	174.73228454589844	0.0004074573516845703	3	003
335	487.2326354980469	106.52555847167969	1.0	453.606689453125	231.092529296875	0.9999922513961792	613.5559692382812	175.4149627685547	0.9999996423721313	606.243408203125	174.2415771484375	0.00041300058364868164	3	003
336	486.39727783203125	107.04513549804688	1.0	449.1940002441406	235.76730346679688	0.982130765914917	614.0223999023438	175.25474548339844	0.9999997019767761	487.63323974609375	114.27748107910156	0.0007678568363189697	3	003
337	509.7217102050781	105.758056640625	0.9998934268951416	445.2415771484375	235.22682189941406	0.9999982118606567	612.9732055664062	175.71206665039062	0.9999988079071045	495.1507568359375	115.00476837158203	0.005693286657333374	3	003
338	489.02239990234375	106.77528381347656	0.9999996423721313	445.0251770019531	232.62730407714844	0.9999995231628418	614.2435302734375	175.3626708984375	0.9999984502792358	618.807861328125	174.99085998535156	0.0006718337535858154	3	003
339	490.8932800292969	104.24523162841797	0.9999760389328003	442.28778076171875	231.96731567382812	0.9999998807907104	614.1163940429688	175.15567016601562	0.9999992251396179	618.3446655273438	174.77330017089844	0.0005170702934265137	3	003
340	491.7442626953125	104.07418060302734	0.9999886155128479	443.49285888671875	231.05099487304688	0.9999328851699829	612.8656616210938	175.21963500976562	0.9999985694885254	618.9291381835938	174.73280334472656	0.0006622076034545898	3	003
341	499.4449157714844	101.73981475830078	0.9999992847442627	439.8740234375	231.67184448242188	0.9999986886978149	613.230224609375	175.14810180664062	0.9999995827674866	618.5003051757812	175.1488800048828	0.0006321966648101807	3	003
342	492.32965087890625	102.21399688720703	0.9999998807907104	446.6290588378906	227.5224151611328	0.9736300706863403	614.5906372070312	175.74679565429688	0.9999995231628418	618.4901733398438	175.3170166015625	0.0005276203155517578	3	003
343	492.0906066894531	101.0044174194336	1.0	446.22381591796875	225.0875244140625	0.05532088875770569	614.7223510742188	175.09585571289062	0.999999463558197	618.3883666992188	175.17880249023438	0.0004482269287109375	3	003
344	493.9279479980469	100.6272201538086	0.9999998807907104	449.111083984375	220.9512176513672	0.9999990463256836	614.8095092773438	175.48240661621094	0.999999463558197	451.286376953125	224.80799865722656	0.0012072324752807617	3	003
345	492.3955383300781	101.39036560058594	0.9999999403953552	451.0058898925781	221.009521484375	0.9997068047523499	614.1122436523438	175.41513061523438	0.9999996423721313	452.4460754394531	224.19837951660156	0.0010647773742675781	3	003
346	493.71551513671875	99.44661712646484	0.9999998807907104	450.1321716308594	223.5054931640625	0.8460407257080078	612.91015625	175.59732055664062	0.9999992847442627	618.749267578125	175.03189086914062	0.0006015896797180176	3	003
347	493.4642028808594	98.59037017822266	1.0	445.9071044921875	224.0469970703125	1.0	613.4940795898438	175.08021545410156	0.9999996423721313	448.447509765625	224.95843505859375	0.0010056495666503906	3	003
348	494.010498046875	97.45063781738281	1.0	443.44281005859375	225.3642578125	1.0	613.5532836914062	175.35015869140625	0.9999994039535522	610.1365356445312	175.18553161621094	0.0008963346481323242	3	003
349	493.4048767089844	96.4488525390625	1.0	447.3632507324219	218.80105590820312	1.0	614.8367309570312	175.31471252441406	0.9999994039535522	619.002685546875	174.96141052246094	0.0007471144199371338	3	003
350	501.9487609863281	93.21144104003906	1.0	447.8760070800781	213.07496643066406	1.0	613.1676635742188	175.37962341308594	0.9999985694885254	447.3564758300781	220.25453186035156	0.0008581578731536865	3	003
351	498.1348571777344	91.48017120361328	1.0	448.1869201660156	211.7310028076172	1.0	614.4854736328125	175.0064697265625	0.9999992847442627	618.9359741210938	174.84823608398438	0.0008848011493682861	3	003
352	496.4154968261719	86.86204528808594	1.0	450.0118103027344	207.69601440429688	1.0	613.0484008789062	175.22183227539062	0.9999996423721313	610.262451171875	175.25424194335938	0.00048092007637023926	3	003
353	496.826904296875	84.02752685546875	1.0	448.392822265625	207.4624786376953	1.0	613.4366455078125	175.1260986328125	0.9999995827674866	618.470458984375	175.041259765625	0.0006774961948394775	3	003
354	494.7380065917969	83.6956787109375	1.0	447.8481750488281	206.49049377441406	1.0	613.9634399414062	175.0150146484375	0.9999992847442627	618.9103393554688	174.8277587890625	0.0010516643524169922	3	003
355	496.39227294921875	82.7760238647461	1.0	447.43182373046875	207.53907775878906	1.0	613.4029541015625	175.16485595703125	0.9999994039535522	610.3280029296875	174.76365661621094	0.0009110867977142334	3	003
356	495.5247802734375	83.06853485107422	1.0	449.63531494140625	205.68502807617188	1.0	613.745361328125	175.1624298095703	0.9999997019767761	618.4874267578125	174.8973846435547	0.0005485415458679199	3	003
357	493.73431396484375	82.80657196044922	1.0	450.24029541015625	206.2707977294922	0.9999786615371704	613.3362426757812	175.61770629882812	0.9999996423721313	609.8262329101562	175.331787109375	0.0005382299423217773	3	003
358	493.2287902832031	81.80178833007812	1.0	451.2945861816406	200.54014587402344	1.0	613.545654296875	175.79202270507812	0.9999995827674866	609.5812377929688	175.91482543945312	0.000888824462890625	3	003
359	498.2334899902344	81.46756744384766	1.0	452.8059997558594	196.9931182861328	1.0	613.7699584960938	175.41732788085938	0.9999989867210388	618.8275756835938	174.93992614746094	0.0008089244365692139	3	003
360	492.0621032714844	74.35431671142578	0.9992978572845459	452.1719665527344	192.9248504638672	1.0	613.0394287109375	175.5659637451172	0.9999997615814209	609.4940795898438	175.5247802734375	0.0005194544792175293	3	003
361	493.33135986328125	52.14531326293945	0.999998152256012	460.4922790527344	180.60562133789062	0.9999999403953552	612.9984130859375	175.46221923828125	0.9999997615814209	609.0621948242188	175.48358154296875	0.0008088350296020508	3	003
362	493.2110595703125	46.58673858642578	1.0	462.05572509765625	171.31668090820312	1.0	612.9430541992188	174.8192596435547	0.9999997019767761	609.30615234375	175.22744750976562	0.0007317662239074707	3	003
363	495.9804992675781	40.3929328918457	1.0	459.5710754394531	167.1846160888672	1.0	613.62158203125	174.2730712890625	0.9999998807907104	609.5663452148438	174.84181213378906	0.0008320510387420654	3	003
364	493.6958312988281	35.610172271728516	1.0	456.7715148925781	165.0260467529297	1.0	613.5174560546875	174.93649291992188	0.9999998211860657	609.432861328125	175.28787231445312	0.0007234513759613037	3	003
365	494.84197998046875	31.128049850463867	1.0	456.8231506347656	155.7353057861328	1.0	613.5648193359375	175.40301513671875	0.9999997615814209	488.6638488769531	5.3402299880981445	0.001955181360244751	3	003
366	497.5315246582031	24.36614227294922	1.0	458.43121337890625	148.20681762695312	1.0	613.4719848632812	174.85781860351562	0.9999997615814209	487.2024230957031	0.854283332824707	0.0019744038581848145	3	003
367	495.3841857910156	23.971485137939453	1.0	456.0139465332031	149.64337158203125	1.0	614.291015625	174.94264221191406	0.9999998807907104	501.89306640625	3.184493064880371	0.0032449662685394287	3	003
368	490.05438232421875	28.665081024169922	1.0	458.2297058105469	148.35279846191406	1.0	613.0228271484375	174.80690002441406	0.9999999403953552	486.003662109375	4.591934680938721	0.0102805495262146	3	003
369	489.9627990722656	30.28270149230957	1.0	456.5107116699219	149.5838165283203	1.0	614.4697875976562	174.3462677001953	0.9999998807907104	487.5635070800781	5.0106520652771	0.011743396520614624	3	003
370	491.99542236328125	31.462541580200195	1.0	454.6881103515625	152.02061462402344	1.0	615.0955810546875	175.03366088867188	0.9999998807907104	488.5270080566406	5.388128280639648	0.00399327278137207	3	003
371	492.4590148925781	31.757841110229492	1.0	453.4563293457031	158.65155029296875	1.0	613.302490234375	174.63885498046875	0.9999997615814209	489.0628662109375	5.358303070068359	0.0051393210887908936	3	003
372	493.3731384277344	33.30564880371094	1.0	450.0733947753906	161.43763732910156	1.0	613.6688232421875	175.27711486816406	0.9999998211860657	609.58642578125	175.3905487060547	0.0008658170700073242	3	003
373	493.4342956542969	33.828147888183594	1.0	449.9825439453125	163.2261505126953	1.0	613.8512573242188	174.5519561767578	0.9999997615814209	610.1940307617188	175.41343688964844	0.001148521900177002	3	003
374	492.3589782714844	36.33687973022461	1.0	446.19207763671875	169.46359252929688	1.0	614.8382568359375	174.9780731201172	0.9999996423721313	610.7020874023438	175.07760620117188	0.0010695159435272217	3	003
375	491.6681823730469	39.92021560668945	1.0	446.3168640136719	166.74996948242188	1.0	614.5953979492188	175.1471405029297	0.9999997615814209	610.39892578125	175.43527221679688	0.0008718669414520264	3	003
376	492.8689270019531	38.75594711303711	1.0	445.05413818359375	160.28428649902344	1.0	614.56591796875	174.8510284423828	0.999999463558197	610.2938232421875	175.260498046875	0.0007899105548858643	3	003
377	489.94854736328125	41.70888137817383	1.0	442.6701354980469	157.87503051757812	1.0	614.0864868164062	174.99559020996094	0.9999996423721313	610.5617065429688	174.75125122070312	0.0008117854595184326	3	003
378	490.4674072265625	41.949222564697266	1.0	441.81646728515625	165.41671752929688	0.9999996423721313	613.3831787109375	174.6759796142578	0.9999998807907104	610.0040893554688	175.17005920410156	0.0008523166179656982	3	003
379	489.948486328125	47.13814926147461	1.0	444.4435119628906	159.12413024902344	1.0	613.1332397460938	174.71604919433594	0.9999999403953552	520.5426635742188	2.544189453125	0.0008257031440734863	3	003
380	491.8902282714844	51.39235305786133	1.0	444.1341247558594	166.46824645996094	0.999997615814209	614.5029296875	175.25514221191406	0.9999997615814209	520.61279296875	3.53603458404541	0.00110664963722229	3	003
381	492.8368225097656	52.3433952331543	1.0	443.3976745605469	163.21409606933594	0.9999986290931702	614.0955810546875	175.05882263183594	0.9999997615814209	520.9708862304688	2.6020426750183105	0.0006540119647979736	3	003
382	491.36358642578125	53.46195983886719	1.0	440.9988708496094	164.7149658203125	1.0	614.3367919921875	175.11358642578125	0.9999997615814209	610.0240478515625	175.1444091796875	0.000621110200881958	3	003
383	489.95208740234375	53.821475982666016	1.0	441.18896484375	150.60789489746094	0.9999977350234985	613.4205322265625	174.59649658203125	0.9999997019767761	440.54766845703125	157.90953063964844	0.0038009583950042725	3	003
384	490.50726318359375	53.827266693115234	1.0	439.8331298828125	140.4851837158203	1.0	614.2760620117188	174.3450927734375	0.9999998807907104	437.686279296875	144.1702117919922	0.0012111067771911621	3	003
385	489.1578674316406	53.598636627197266	1.0	438.3271789550781	138.2182159423828	1.0	613.1987915039062	175.17575073242188	0.9999998807907104	609.2045288085938	175.27003479003906	0.0006030499935150146	3	003
386	490.0679626464844	53.131996154785156	1.0	438.866943359375	135.32553100585938	1.0	615.0430297851562	174.11239624023438	0.9999998807907104	521.1845092773438	3.019526243209839	0.0014305710792541504	3	003
387	490.224609375	52.49317932128906	1.0	438.9164733886719	135.40859985351562	0.9999972581863403	614.4537963867188	174.43405151367188	0.9999997615814209	520.6820068359375	2.8988139629364014	0.0014864802360534668	3	003
388	490.97930908203125	52.310333251953125	1.0	438.1999206542969	134.09027099609375	1.0	613.886474609375	174.50906372070312	0.9999998807907104	521.2120361328125	2.1737518310546875	0.0006113350391387939	3	003
389	491.14813232421875	50.63103103637695	1.0	436.895263671875	133.38111877441406	0.9999998807907104	614.2418212890625	174.51646423339844	0.9999997615814209	519.99169921875	2.769794464111328	0.000539243221282959	3	003
390	492.36004638671875	49.428287506103516	1.0	434.0568542480469	135.1988525390625	0.9018958806991577	612.8848876953125	174.56654357910156	0.9999997615814209	521.0208740234375	3.1305153369903564	0.0013292133808135986	3	003
391	493.29827880859375	48.111873626708984	1.0	439.2840881347656	131.57095336914062	1.0	614.1189575195312	174.7432403564453	0.9999998807907104	520.5611572265625	2.7062442302703857	0.0010384917259216309	3	003
392	494.8103942871094	48.89820098876953	1.0	439.81781005859375	131.8645477294922	1.0	613.4765625	174.90069580078125	0.9999998807907104	520.0109252929688	2.8817296028137207	0.0007499456405639648	3	003
393	497.36761474609375	46.67352294921875	1.0	437.1114196777344	132.1912078857422	1.0	614.1563720703125	174.23410034179688	0.9999998807907104	496.5124206542969	37.758697509765625	0.0006352365016937256	3	003
394	500.0998229980469	45.93107604980469	1.0	438.2260437011719	126.40562438964844	0.9999182224273682	613.1112670898438	174.39573669433594	0.9999998807907104	500.66851806640625	37.780792236328125	0.0007666945457458496	3	003
395	502.9674072265625	47.526100158691406	1.0	441.6337585449219	125.70689392089844	1.0	613.4684448242188	174.66114807128906	0.9999998807907104	605.439208984375	173.80499267578125	0.00048610568046569824	3	003
396	502.0887145996094	54.06612014770508	1.0	438.8980407714844	120.95552062988281	0.26198622584342957	615.0245361328125	174.0264434814453	0.9999998807907104	618.9785766601562	174.19676208496094	0.00035515427589416504	3	003
397	505.40789794921875	55.34077453613281	1.0	435.547119140625	112.3035659790039	0.000932842493057251	615.4449462890625	174.18222045898438	0.9999998211860657	618.6937866210938	174.19833374023438	0.0004728734493255615	3	003
398	504.2210693359375	59.73731994628906	1.0	436.2226867675781	102.49808502197266	0.003080427646636963	615.006591796875	174.31930541992188	0.9999998807907104	614.4464111328125	174.62423706054688	0.0004588961601257324	3	003
399	505.02130126953125	60.66952896118164	1.0	435.3162841796875	95.66722106933594	0.9995579719543457	614.0217895507812	174.1815643310547	0.9999998807907104	614.0447998046875	174.01866149902344	0.0004942417144775391	3	003
400	506.9716491699219	62.534912109375	0.9999994039535522	431.6744689941406	93.87565612792969	0.9659170508384705	614.14599609375	173.784423828125	0.9999997615814209	614.3247680664062	174.25650024414062	0.0005439817905426025	3	003
401	506.3615417480469	64.88243865966797	0.999884843826294	503.1753845214844	71.16337585449219	0.0006418526172637939	614.0594482421875	174.1535186767578	0.9999999403953552	618.791748046875	174.5940399169922	0.0002893209457397461	3	003
402	549.1057739257812	83.9114761352539	0.07956787943840027	433.311279296875	88.00114440917969	0.0032990574836730957	613.8301391601562	174.60629272460938	0.9999998211860657	610.102294921875	175.1168212890625	0.0006260275840759277	3	003
403	548.5862426757812	78.9581069946289	0.001879662275314331	433.2451477050781	84.42953491210938	0.3187587261199951	615.0367431640625	173.83663940429688	0.9999998807907104	618.7849731445312	174.61514282226562	0.00031194090843200684	3	003
404	545.0078125	78.43701171875	0.9999943375587463	430.3804931640625	79.64436340332031	0.9999961853027344	615.6675415039062	174.0269012451172	0.9999997019767761	615.325927734375	174.95828247070312	0.0004113912582397461	3	003
405	546.8377685546875	75.63506317138672	0.999840259552002	428.9847717285156	74.97383117675781	0.9999997615814209	614.7298583984375	174.05360412597656	0.9999997615814209	618.9610595703125	174.56101989746094	0.0004004836082458496	3	003
406	432.8455810546875	75.53429412841797	0.0013682544231414795	428.7379150390625	75.55335998535156	0.9999972581863403	614.7162475585938	174.3380889892578	0.9999998807907104	618.6229248046875	174.70069885253906	0.00036835670471191406	3	003
407	546.3613891601562	77.29640197753906	0.06945416331291199	431.95916748046875	76.71797180175781	1.0	609.37548828125	176.33242797851562	0.9999998807907104	605.24658203125	174.38082885742188	0.0006752610206604004	3	003
408	546.1486206054688	78.93738555908203	0.038678646087646484	430.6118469238281	73.4334716796875	0.9998730421066284	647.267822265625	191.4024658203125	0.00013571977615356445	184.4388885498047	2.8097214698791504	3.7342309951782227e-5	3	003
409	512.26318359375	71.31973266601562	0.7995114326477051	428.8464050292969	73.49046325683594	0.9759527444839478	647.0578002929688	191.63241577148438	4.953145980834961e-5	153.14498901367188	1.858644962310791	2.7894973754882812e-5	3	003
410	545.2446899414062	74.92233276367188	0.9999947547912598	436.8819274902344	73.54485321044922	0.8981164693832397	648.3052978515625	175.82699584960938	0.00016042590141296387	547.4813232421875	66.21701049804688	5.7697296142578125e-5	3	003
411	544.9713134765625	74.22254943847656	0.03668338060379028	430.54595947265625	75.09112548828125	0.02151075005531311	647.7747802734375	176.39407348632812	3.814697265625e-5	171.16836547851562	2.5163826942443848	3.0606985092163086e-5	3	003
412	543.6243286132812	73.65838623046875	0.4518795311450958	425.2198791503906	76.82756042480469	0.999902069568634	648.8751220703125	176.3988494873047	0.00020357966423034668	425.062255859375	76.82752990722656	4.813075065612793e-5	3	003
413	517.3447265625	70.8414077758789	0.9996138215065002	423.44140625	77.7882080078125	0.8947571516036987	646.1967163085938	192.3515625	0.000391155481338501	153.16256713867188	2.179882764816284	1.9848346710205078e-5	3	003
414	512.6456298828125	69.01777648925781	0.9988781809806824	423.88458251953125	79.2388916015625	0.9996742010116577	647.9378051757812	192.44857788085938	2.8640031814575195e-5	425.0382385253906	78.1081771850586	8.320808410644531e-5	3	003
415	513.150390625	68.57472229003906	0.9999842047691345	424.63726806640625	72.60946655273438	0.39889249205589294	647.1602783203125	191.48985290527344	0.00015598535537719727	137.6033477783203	3.553793430328369	2.619624137878418e-5	3	003
416	511.4335021972656	57.30131530761719	0.9999996423721313	430.7921447753906	72.51249694824219	1.0	648.3345336914062	190.3977813720703	4.470348358154297e-5	432.8357849121094	69.25466918945312	6.529688835144043e-5	3	003
417	510.98052978515625	52.84160232543945	1.0	428.438720703125	72.2746810913086	0.9999995231628418	646.1484985351562	192.26800537109375	0.00010135769844055176	431.9597473144531	68.22706604003906	0.00010779500007629395	3	003
418	512.5478515625	49.92774200439453	0.9999961256980896	429.3358459472656	78.32296752929688	0.8761879205703735	508.11279296875	41.55277633666992	0.00011053681373596191	504.5840759277344	39.21272277832031	0.00028464198112487793	3	003
419	511.4811096191406	47.52877426147461	1.0	430.7931213378906	79.8385238647461	0.9997655153274536	509.1164245605469	43.1566162109375	0.00045692920684814453	505.01513671875	37.77818298339844	0.000985175371170044	3	003
420	512.998046875	45.91007614135742	1.0	438.1020202636719	83.08109283447266	1.0	514.6815795898438	44.10765838623047	0.0003731846809387207	510.6910095214844	35.90877914428711	0.0007366836071014404	3	003
421	514.38037109375	43.65262222290039	1.0	441.0644226074219	85.72225189208984	1.0	647.045166015625	189.9721221923828	0.00031936168670654297	518.02587890625	50.47267532348633	0.0004967153072357178	3	003
422	513.7461547851562	43.69622039794922	1.0	436.8764953613281	86.6197509765625	0.9998679757118225	516.701171875	45.75823974609375	0.0002448558807373047	514.1631469726562	34.56040954589844	0.0005079209804534912	3	003
423	515.2474365234375	43.7442626953125	1.0	433.9330139160156	91.50373840332031	0.9999999403953552	517.7676391601562	45.80773162841797	0.0004474520683288574	518.7462158203125	50.445560455322266	0.0008004307746887207	3	003
424	514.7492065429688	43.8652458190918	1.0	435.59490966796875	92.484375	1.0	515.7100830078125	42.36886978149414	0.00031751394271850586	514.77587890625	34.778133392333984	0.0005462765693664551	3	003
425	514.3868408203125	43.9420166015625	1.0	440.16180419921875	91.17440795898438	1.0	442.1903381347656	92.48644256591797	0.000272601842880249	514.439208984375	34.04033279418945	0.00045502185821533203	3	003
426	514.1113891601562	42.95409393310547	1.0	436.85498046875	93.0782699584961	1.0	518.3455200195312	41.91146469116211	0.00024968385696411133	506.83148193359375	4.633479118347168	0.0008493661880493164	3	003
427	514.296630859375	43.17986297607422	1.0	435.6050109863281	92.92262268066406	1.0	439.041259765625	93.27616882324219	0.00016543269157409668	520.0077514648438	4.584115982055664	0.00040143728256225586	3	003
428	514.4462280273438	42.50377655029297	1.0	435.3271179199219	89.49755096435547	1.0	646.6341552734375	191.9624481201172	0.00018671154975891113	518.1618041992188	48.840614318847656	0.00030487775802612305	3	003
429	512.8051147460938	41.699039459228516	1.0	434.591064453125	86.34260559082031	1.0	646.7763061523438	191.6304931640625	0.00016558170318603516	518.3375854492188	48.90260314941406	0.0004152059555053711	3	003
430	513.759765625	41.15544128417969	1.0	434.70135498046875	84.44499206542969	1.0	646.0676879882812	191.4769744873047	0.00041231513023376465	518.2852172851562	49.32673263549805	0.0003941357135772705	3	003
431	513.4630126953125	40.6884651184082	1.0	434.03924560546875	83.3385009765625	0.9999999403953552	647.90283203125	177.61326599121094	0.0002256929874420166	519.0169067382812	48.120792388916016	0.0003152191638946533	3	003
432	513.8692626953125	41.17201614379883	1.0	437.1383056640625	83.99567413330078	1.0	518.083984375	40.35004806518555	7.840991020202637e-5	507.1411437988281	4.701012134552002	0.0005612373352050781	3	003
433	513.9691162109375	39.65573501586914	1.0	438.7652893066406	85.11595916748047	1.0	517.564697265625	43.41340637207031	0.0001100003719329834	507.0672912597656	4.962386131286621	0.00041362643241882324	3	003
434	513.4246215820312	40.20357894897461	1.0	435.6484069824219	85.27803802490234	1.0	516.7274169921875	42.78416442871094	0.00025260448455810547	506.85272216796875	4.527254104614258	0.0004565119743347168	3	003
435	514.4146728515625	41.059078216552734	1.0	434.5357971191406	78.37728881835938	0.9997838735580444	645.985595703125	190.1517333984375	0.0001704692840576172	519.4141845703125	48.91221237182617	0.00028139352798461914	3	003
436	441.7691955566406	81.3032455444336	0.9999911785125732	547.9546508789062	80.90528106689453	0.9481827020645142	646.7875366210938	177.55848693847656	0.00023883581161499023	511.5857238769531	32.525474548339844	0.00014474987983703613	3	003
437	647.6343994140625	411.13330078125	0.0004635155200958252	448.83636474609375	83.55644989013672	1.0	646.2850341796875	192.25587463378906	0.0007176101207733154	447.8751220703125	84.32919311523438	0.00019782781600952148	3	003
438	524.7794189453125	48.878841400146484	0.00019824504852294922	450.24908447265625	70.37016296386719	1.0	646.54443359375	191.68138122558594	0.0005728006362915039	448.6943664550781	77.83821105957031	3.835558891296387e-5	3	003
439	524.8089599609375	49.721736907958984	0.13080528378486633	447.69775390625	62.17596435546875	1.0	648.8797607421875	118.73150634765625	0.0003657042980194092	448.7274169921875	66.79283142089844	0.00018513202667236328	3	003
440	526.0079345703125	49.508304595947266	0.00589752197265625	440.5866394042969	61.95058822631836	0.9973225593566895	646.4776000976562	191.35231018066406	0.0006368160247802734	446.05670166015625	63.1772575378418	2.6851892471313477e-5	3	003
441	438.6734924316406	59.87946319580078	0.9428777694702148	439.58697509765625	60.62445831298828	0.004445552825927734	648.3824462890625	175.4735870361328	3.844499588012695e-5	437.1587829589844	53.5829963684082	3.707408905029297e-5	3	003
442	451.0710144042969	67.00790405273438	0.00048094987869262695	447.8819274902344	68.47755432128906	1.0	648.1338500976562	177.13143920898438	0.000572502613067627	447.9878234863281	70.80035400390625	5.042552947998047e-5	3	003
443	446.3284606933594	55.401851654052734	0.003733605146408081	447.2563171386719	58.78905487060547	0.9999996423721313	646.7831420898438	190.23880004882812	0.00015082955360412598	447.2186279296875	63.64795684814453	3.403425216674805e-5	3	003
444	1.0782923698425293	153.5753936767578	0.0009321272373199463	442.5171203613281	55.54166030883789	0.0006440877914428711	645.9226684570312	192.58302307128906	4.380941390991211e-5	153.372314453125	2.0542092323303223	3.9577484130859375e-5	3	003
445	537.1535034179688	72.47974395751953	0.9999992847442627	446.52789306640625	60.62150955200195	0.9486004114151001	646.4169921875	191.93817138671875	0.00017005205154418945	448.8105163574219	59.04232406616211	5.823373794555664e-5	3	003
446	518.5105590820312	78.39833068847656	1.0	449.7182312011719	56.388648986816406	0.182634174823761	648.14892578125	177.43710327148438	0.00011348724365234375	504.9353942871094	87.29563903808594	6.318092346191406e-5	3	003
447	516.6575927734375	78.96711730957031	1.0	467.3094482421875	48.36353302001953	0.009652793407440186	645.9478149414062	190.4312744140625	3.2395124435424805e-5	505.2821350097656	85.98165130615234	4.506111145019531e-5	3	003
448	515.8709716796875	76.99183654785156	1.0	438.54541015625	54.50870895385742	0.02852746844291687	646.7217407226562	190.9872589111328	0.0003910958766937256	506.08563232421875	68.44915771484375	3.629922866821289e-5	3	003
449	514.4036865234375	77.93558502197266	1.0	440.7135009765625	51.782527923583984	0.9321805238723755	648.8947143554688	115.74955749511719	0.00013178586959838867	441.425537109375	4.466652870178223	0.0001372694969177246	3	003
450	514.92138671875	78.58553314208984	1.0	432.9986877441406	50.47767639160156	0.999985933303833	646.4759521484375	191.49862670898438	6.499886512756348e-5	425.43634033203125	4.529802322387695	0.00020194053649902344	3	003
451	514.332275390625	75.7735366821289	1.0	433.82745361328125	47.96299743652344	0.9911048412322998	646.5594482421875	192.6949005126953	0.000651925802230835	152.88580322265625	2.4918253421783447	8.532404899597168e-5	3	003
452	514.0867919921875	76.40275573730469	1.0	438.4128723144531	42.46687698364258	1.0	647.4105224609375	178.51962280273438	0.0001291334629058838	426.265869140625	4.096828937530518	0.00010287761688232422	3	003
453	513.1704711914062	74.97344970703125	1.0	435.09130859375	42.21829605102539	1.0	646.2326049804688	191.23684692382812	0.00014972686767578125	427.47076416015625	5.467494964599609	7.587671279907227e-5	3	003
454	512.8016967773438	76.09304809570312	1.0	429.6382751464844	44.47154235839844	0.9999542832374573	648.0365600585938	191.59390258789062	0.00022521615028381348	426.5435791015625	4.494106769561768	4.699826240539551e-5	3	003
455	513.2100830078125	75.0129165649414	1.0	547.9974365234375	81.17877960205078	0.034273356199264526	646.369384765625	192.7941131591797	0.00012820959091186523	514.8057250976562	65.5394515991211	5.9217214584350586e-5	3	003
456	511.36590576171875	76.31111907958984	1.0	438.0909423828125	42.29274368286133	1.0	646.6846923828125	191.8297576904297	0.00044736266136169434	425.5328674316406	4.17853307723999	7.56680965423584e-5	3	003
457	511.376708984375	77.0489501953125	1.0	427.9139404296875	45.31439208984375	0.9999999403953552	648.0833129882812	175.71205139160156	0.00010451674461364746	425.8828125	3.569591999053955	0.00011011958122253418	3	003
458	511.7408752441406	76.74644470214844	1.0	437.2209167480469	39.916900634765625	1.0	648.5635986328125	126.79681396484375	7.301568984985352e-5	433.2669982910156	46.57045364379883	4.8220157623291016e-5	3	003
459	511.62298583984375	75.43224334716797	1.0	437.0216064453125	34.63796615600586	1.0	431.9602355957031	9.491771697998047	0.00048547983169555664	428.22198486328125	6.715412616729736	0.0008413791656494141	3	003
460	511.4963073730469	75.62008666992188	1.0	438.5303955078125	35.215274810791016	1.0	646.2952270507812	191.45562744140625	0.0001679062843322754	427.739990234375	5.98104190826416	0.0005721449851989746	3	003
461	510.0310974121094	75.89303588867188	1.0	440.7879638671875	37.51084518432617	1.0	648.6795654296875	174.98875427246094	0.0001201927661895752	428.1219482421875	5.854526996612549	0.00019240379333496094	3	003
462	509.77655029296875	78.1791000366211	1.0	441.62884521484375	37.90870666503906	1.0	646.4140014648438	191.0496826171875	0.00037023425102233887	429.759765625	5.960309982299805	0.00010472536087036133	3	003
463	509.71246337890625	77.18359375	0.9999985694885254	441.128173828125	39.72395324707031	1.0	646.616455078125	192.461669921875	0.00012433528900146484	440.677490234375	45.15763473510742	3.072619438171387e-5	3	003
464	509.0098571777344	76.5676498413086	0.9999998807907104	441.4103088378906	40.71524429321289	1.0	648.1626586914062	176.24026489257812	8.910894393920898e-5	439.6331481933594	44.846614837646484	4.851818084716797e-5	3	003
465	508.5258483886719	77.76162719726562	0.9999998807907104	441.5226135253906	38.01423263549805	1.0	647.6101684570312	188.76254272460938	0.00034314393997192383	440.9059753417969	6.265551567077637	9.569525718688965e-5	3	003
466	509.6502380371094	77.51435852050781	0.9999985098838806	441.0180969238281	32.81391143798828	1.0	438.2140197753906	12.194478034973145	0.0009483993053436279	440.7801208496094	7.960127830505371	0.0009595155715942383	3	003
467	509.1968994140625	77.37916564941406	0.9999999403953552	441.4158020019531	35.086158752441406	1.0	647.767822265625	177.2353515625	0.00015527009963989258	441.87396240234375	7.931929588317871	0.00019225478172302246	3	003
468	509.2899475097656	77.03839874267578	1.0	443.411376953125	33.86722183227539	1.0	444.9239807128906	13.475557327270508	0.00028386712074279785	441.99041748046875	8.442325592041016	0.0003120303153991699	3	003
469	508.9128112792969	78.47930908203125	1.0	442.9909973144531	35.048683166503906	1.0	646.2127685546875	190.0955352783203	0.000856935977935791	441.430419921875	7.637561798095703	0.0004883408546447754	3	003
470	508.2568664550781	76.87027740478516	1.0	441.1170349121094	37.116878509521484	1.0	510.43975830078125	78.04399108886719	9.620189666748047e-5	441.3060607910156	7.16234016418457	0.00017896294593811035	3	003
471	508.3740234375	76.59764862060547	0.9999998807907104	443.01776123046875	33.26102066040039	1.0	444.7737731933594	13.472786903381348	0.0003781616687774658	441.4708557128906	8.387763023376465	0.00041815638542175293	3	003
472	508.1383972167969	77.91726684570312	1.0	443.5459899902344	34.4338493347168	1.0	444.5855407714844	13.04676342010498	0.0003790855407714844	441.8702392578125	7.8849968910217285	0.0004614889621734619	3	003
473	509.2195739746094	80.2323989868164	1.0	444.7522277832031	36.81760787963867	1.0	511.7033996582031	80.16390228271484	0.00012177228927612305	442.2222595214844	7.076371192932129	9.360909461975098e-5	3	003
474	509.650390625	86.0998306274414	1.0	448.544677734375	43.23884963989258	1.0	451.5269470214844	41.424461364746094	0.00024712085723876953	514.1409912109375	94.0933837890625	0.00019162893295288086	3	003
475	514.350830078125	88.31399536132812	1.0	443.72186279296875	36.081756591796875	0.0009356439113616943	515.861083984375	91.74446105957031	0.00014352798461914062	507.36065673828125	97.98312377929688	0.00021901726722717285	3	003
476	517.5875244140625	90.22276306152344	1.0	445.0306396484375	36.93820571899414	1.0	519.1234130859375	91.57520294189453	0.00014218688011169434	519.3936767578125	96.90298461914062	0.00010019540786743164	3	003
477	519.0313720703125	91.80134582519531	1.0	442.67803955078125	37.660030364990234	1.0	518.1958618164062	94.09207916259766	0.00011599063873291016	506.5431213378906	102.33309936523438	9.265542030334473e-5	3	003
478	519.52880859375	91.58704376220703	1.0	447.76031494140625	40.20270538330078	1.0	646.4744262695312	191.21287536621094	0.00028505921363830566	446.8587646484375	47.13339614868164	0.0002365708351135254	3	003
479	519.5004272460938	91.5520248413086	1.0	447.2174377441406	38.502174377441406	1.0	645.9091796875	192.5048828125	0.00013175606727600098	446.9544677734375	45.69086456298828	0.00024768710136413574	3	003
480	519.7606201171875	92.10636138916016	1.0	448.7666320800781	41.91844177246094	1.0	542.5532836914062	93.93048095703125	0.0005929470062255859	450.60980224609375	46.4993896484375	0.00041234493255615234	3	003
481	519.87451171875	93.5038833618164	1.0	447.7526550292969	37.19294357299805	1.0	529.4853515625	94.11335754394531	0.0002339482307434082	447.3899841308594	44.732391357421875	0.00013142824172973633	3	003
482	519.671630859375	93.08573150634766	1.0	447.4670104980469	43.5118408203125	1.0	529.4058227539062	94.4832763671875	9.778141975402832e-5	449.05096435546875	49.08144760131836	0.001196533441543579	3	003
483	520.867919921875	93.9124755859375	1.0	446.2965393066406	33.829715728759766	1.0	446.0023193359375	13.6438570022583	0.0009769201278686523	442.0137634277344	8.356200218200684	0.0006930232048034668	3	003
484	521.4425048828125	94.3510513305664	1.0	444.00238037109375	41.539764404296875	1.0	528.3818359375	93.84672546386719	0.00013196468353271484	446.35296630859375	47.37358474731445	7.37607479095459e-5	3	003
485	521.4783325195312	95.33595275878906	1.0	444.2155456542969	44.2967529296875	1.0	449.206298828125	43.11003112792969	0.00011745095252990723	445.66650390625	47.932716369628906	0.0001246631145477295	3	003
486	522.5914306640625	97.88320922851562	1.0	447.12890625	44.737396240234375	1.0	647.348388671875	178.8489990234375	0.00018683075904846191	449.6549072265625	47.079612731933594	0.0003167390823364258	3	003
487	522.9594116210938	101.1620101928711	1.0	448.88330078125	48.60260009765625	1.0	647.0439453125	190.87713623046875	0.00014019012451171875	449.5146789550781	50.17591094970703	0.0004993975162506104	3	003
488	524.004150390625	107.18109130859375	1.0	446.445556640625	48.07182693481445	0.9999946355819702	524.19775390625	110.47969818115234	0.0001265406608581543	522.1756591796875	114.54338073730469	7.37607479095459e-5	3	003
489	525.6649169921875	109.0840835571289	1.0	447.57586669921875	49.670875549316406	0.9999874234199524	525.6127319335938	111.75325012207031	7.56680965423584e-5	449.5994567871094	48.80645751953125	8.234381675720215e-5	3	003
490	527.8582763671875	109.74386596679688	1.0	447.8998107910156	49.69224166870117	1.0	647.1347045898438	190.6766815185547	0.00012621283531188965	448.8611755371094	51.909141540527344	0.00017070770263671875	3	003
491	529.6423950195312	109.51581573486328	1.0	449.6012878417969	46.10449981689453	1.0	646.9954833984375	190.17559814453125	0.00041547417640686035	450.947509765625	48.22322082519531	0.0001297295093536377	3	003
492	527.9947509765625	108.40803527832031	1.0	450.2904968261719	46.35837936401367	1.0	648.4092407226562	178.2968292236328	8.893013000488281e-5	451.22216796875	48.31806564331055	0.0002765953540802002	3	003
493	527.7423706054688	109.67471313476562	1.0	451.2991638183594	47.34862518310547	1.0	648.79638671875	123.02140808105469	0.00011488795280456543	450.64434814453125	49.773250579833984	0.0009296238422393799	3	003
494	527.62841796875	110.51498413085938	1.0	455.0657958984375	42.41954803466797	1.0	646.5801391601562	191.30174255371094	4.222989082336426e-5	453.1408386230469	45.895172119140625	0.00031492114067077637	3	003
495	527.5935668945312	109.38594055175781	1.0	453.78271484375	46.15964126586914	1.0	648.2249755859375	175.728515625	7.873773574829102e-5	452.0921936035156	47.36288833618164	0.00034695863723754883	3	003
496	529.7136840820312	110.50048065185547	1.0	451.80450439453125	47.22377395629883	1.0	647.0166625976562	190.92750549316406	0.00016105175018310547	450.5758972167969	48.89093780517578	0.00031003355979919434	3	003
497	531.2472534179688	110.4733657836914	1.0	450.55517578125	45.484474182128906	1.0	452.3747863769531	41.19402313232422	5.9217214584350586e-5	451.55908203125	48.43817138671875	0.0003185272216796875	3	003
498	531.0997314453125	110.4413070678711	1.0	452.0166015625	45.4605712890625	1.0	453.75115966796875	46.2758674621582	6.416440010070801e-5	452.49267578125	48.12100601196289	0.0006985962390899658	3	003
499	531.294189453125	111.88032531738281	1.0	453.3464050292969	48.05748748779297	1.0	454.6753234863281	47.348873138427734	6.136298179626465e-5	451.2671813964844	49.438987731933594	0.0003209710121154785	3	003
500	529.567138671875	111.49993133544922	1.0	455.11810302734375	49.30972671508789	1.0	452.7539978027344	51.891056060791016	5.447864532470703e-5	451.6775207519531	50.70099639892578	0.0001659691333770752	3	003
501	531.061767578125	111.53812408447266	1.0	454.2781066894531	48.794986724853516	1.0	643.7789916992188	196.7959747314453	5.1587820053100586e-5	451.87237548828125	50.38625717163086	0.00026279687881469727	3	003
502	531.7234497070312	111.34868621826172	1.0	450.8467102050781	50.4423828125	1.0	453.0917663574219	50.64485168457031	7.432699203491211e-5	448.43780517578125	53.98305892944336	0.00032263994216918945	3	003
503	533.7440795898438	111.51494598388672	1.0	449.4632568359375	50.06097412109375	1.0	648.3812866210938	177.20118713378906	0.00018537044525146484	447.716552734375	52.89653015136719	0.0002887845039367676	3	003
504	531.760986328125	110.2618408203125	1.0	445.9225158691406	49.8499870300293	1.0	450.006591796875	52.96479797363281	0.00011998414993286133	446.813720703125	55.18964767456055	0.0011106431484222412	3	003
505	531.1167602539062	110.27865600585938	1.0	442.9981384277344	54.00666046142578	0.9454429149627686	648.6959228515625	123.08361053466797	6.884336471557617e-5	522.0253295898438	100.3048095703125	0.00021776556968688965	3	003
506	531.2546997070312	110.21155548095703	1.0	446.418701171875	51.4038200378418	1.0	450.0710144042969	50.50438690185547	0.00010961294174194336	446.8445129394531	53.64215850830078	0.0003501474857330322	3	003
507	530.41259765625	110.74488830566406	1.0	443.930908203125	53.32157897949219	1.0	646.8909301757812	177.84719848632812	8.568167686462402e-5	446.3918151855469	56.093204498291016	0.0008366405963897705	3	003
508	529.1177368164062	109.9540786743164	1.0	441.22991943359375	55.24279022216797	0.9945380687713623	647.03173828125	191.56289672851562	0.00016900897026062012	137.9268035888672	3.0444369316101074	4.1872262954711914e-5	3	003
509	531.5908203125	109.56932067871094	1.0	443.7867736816406	56.47567367553711	1.0	528.8322143554688	112.70366668701172	4.601478576660156e-5	437.4127502441406	64.13761138916016	0.00015866756439208984	3	003
510	531.0089111328125	108.3582763671875	1.0	435.1213073730469	60.85953903198242	0.9983466863632202	646.9154663085938	191.68655395507812	5.555152893066406e-5	433.6679992675781	64.91055297851562	0.00016888976097106934	3	003
511	529.3640747070312	109.21699523925781	1.0	437.7620544433594	63.76542663574219	0.008697867393493652	647.4146728515625	175.89208984375	9.366869926452637e-5	532.0565185546875	98.58887481689453	7.233023643493652e-5	3	003
512	529.5569458007812	112.13723754882812	1.0	443.1661682128906	60.55683898925781	1.0	443.4639587402344	61.384300231933594	0.00013580918312072754	439.79119873046875	62.0703125	0.00033473968505859375	3	003
513	530.2779541015625	117.93638610839844	1.0	444.3755798339844	58.7099494934082	1.0	647.285400390625	175.83665466308594	9.196996688842773e-5	534.259033203125	124.86295318603516	0.00018808245658874512	3	003
514	531.7235107421875	120.60460662841797	1.0	451.7440490722656	58.529605865478516	1.0	649.3615112304688	133.6233367919922	9.772181510925293e-5	534.5840454101562	128.11578369140625	0.00010257959365844727	3	003
515	533.05859375	125.49034881591797	1.0	450.60430908203125	57.367332458496094	1.0	531.3921508789062	128.03271484375	0.00014662742614746094	522.1337890625	133.3953094482422	0.00013512372970581055	3	003
516	534.7723388671875	125.67086791992188	1.0	451.7177429199219	60.057899475097656	1.0	452.968017578125	60.17162322998047	0.00010588765144348145	450.0123596191406	60.80316925048828	0.0004857182502746582	3	003
517	536.8311157226562	128.2683563232422	1.0	456.1316833496094	62.898128509521484	0.9999580383300781	648.4534912109375	117.1244888305664	6.437301635742188e-5	452.86712646484375	64.75198364257812	0.00031763315200805664	3	003
518	537.400146484375	142.7672576904297	1.0	456.8465270996094	67.279296875	1.0	454.2518310546875	68.92645263671875	0.0001055598258972168	452.6269226074219	68.73861694335938	0.00018543004989624023	3	003
519	532.004150390625	147.43031311035156	1.0	455.4175109863281	73.54739379882812	1.0	449.1239929199219	76.27405548095703	6.136298179626465e-5	449.33795166015625	76.71061706542969	0.00024211406707763672	3	003
520	524.7202758789062	145.82542419433594	1.0	453.1778869628906	67.72478485107422	1.0	449.8780212402344	71.02290344238281	5.367398262023926e-5	521.591064453125	132.33572387695312	0.00015562772750854492	3	003
521	522.3014526367188	145.0061492919922	1.0	446.37164306640625	63.4825325012207	1.0	647.8096923828125	176.3753662109375	0.00010260939598083496	449.17620849609375	64.89314270019531	0.0006848573684692383	3	003
522	520.6743774414062	146.7278594970703	1.0	443.83038330078125	60.68532180786133	1.0	525.3602905273438	145.9447021484375	8.922815322875977e-5	447.3837890625	62.877952575683594	0.0008654892444610596	3	003
523	518.5938110351562	146.00465393066406	1.0	438.2911682128906	60.90190887451172	1.0	439.43499755859375	62.22893524169922	0.00012540817260742188	436.528076171875	62.92408752441406	0.0014878809452056885	3	003
524	518.3793334960938	146.59002685546875	1.0	439.2284851074219	58.8586311340332	1.0	524.2708740234375	145.90505981445312	0.00010141730308532715	436.9577941894531	61.31297302246094	0.0005596280097961426	3	003
525	519.4566650390625	147.08486938476562	1.0	439.9713134765625	57.29000473022461	1.0	642.026611328125	205.2139434814453	0.0001946091651916504	436.34259033203125	60.25896072387695	0.0001437067985534668	3	003
526	520.0392456054688	150.99803161621094	1.0	437.7563781738281	59.70817565917969	1.0	439.0029296875	59.94295883178711	0.0001462996006011963	437.7946472167969	62.631370544433594	0.00020134449005126953	3	003
527	521.9022827148438	154.4455108642578	1.0	437.1156921386719	66.73123168945312	0.9995781183242798	646.9215698242188	178.6210479736328	0.00024107098579406738	444.14141845703125	70.25255584716797	0.00013750791549682617	3	003
528	522.6345825195312	160.1416015625	1.0	447.7917175292969	66.73418426513672	1.0	450.8052673339844	66.05653381347656	0.00025603175163269043	447.94586181640625	68.94448852539062	0.0004310011863708496	3	003
529	524.98193359375	162.66461181640625	1.0	447.1690979003906	69.26250457763672	1.0	646.6075439453125	193.387451171875	0.0004336833953857422	447.4812927246094	71.6866226196289	5.692243576049805e-5	3	003
530	527.1035766601562	166.0411376953125	1.0	445.1809387207031	70.16409301757812	1.0	450.02679443359375	67.98747253417969	0.00015676021575927734	446.16876220703125	71.98450469970703	4.4852495193481445e-5	3	003
531	529.15283203125	167.68397521972656	1.0	444.43658447265625	69.15640258789062	1.0	449.4300842285156	67.25135803222656	0.00015297532081604004	519.3815307617188	152.13658142089844	4.774332046508789e-5	3	003
532	529.5625610351562	169.24998474121094	1.0	443.6435546875	70.68827819824219	1.0	449.6617431640625	69.22041320800781	0.0001602470874786377	445.97869873046875	72.52538299560547	5.6356191635131836e-5	3	003
533	530.5243530273438	169.54928588867188	1.0	446.82122802734375	73.5354995727539	1.0	446.49310302734375	75.60025024414062	6.341934204101562e-5	448.80780029296875	74.90568542480469	0.0001023709774017334	3	003
534	531.4668579101562	174.49197387695312	1.0	450.44476318359375	84.45726013183594	1.0	453.2646484375	81.85377502441406	7.82012939453125e-5	522.5210571289062	162.97735595703125	8.13603401184082e-5	3	003
535	532.9288940429688	176.94500732421875	1.0	453.35235595703125	83.30221557617188	1.0	540.3042602539062	177.0967559814453	0.0001634657382965088	519.2409057617188	165.9621124267578	6.192922592163086e-5	3	003
536	535.7622680664062	180.23971557617188	1.0	455.953369140625	82.68236541748047	1.0	545.043701171875	180.35137939453125	0.000140458345413208	544.5765380859375	188.09815979003906	0.00031819939613342285	3	003
537	537.53271484375	182.21505737304688	1.0	460.86328125	81.18370056152344	1.0	464.5021057128906	80.94134521484375	4.6879053115844727e-5	542.5174560546875	187.8681182861328	0.0003000199794769287	3	003
538	539.9644165039062	184.64125061035156	1.0	456.09173583984375	82.40608215332031	1.0	647.9735717773438	175.60342407226562	0.0001214146614074707	451.57879638671875	84.18974304199219	0.00014597177505493164	3	003
539	541.9625854492188	186.0562744140625	1.0	452.60968017578125	79.62140655517578	1.0	548.13232421875	188.30926513671875	6.29425048828125e-5	461.0289611816406	83.2607421875	0.00020989775657653809	3	003
540	540.027587890625	189.40097045898438	1.0	458.3189697265625	86.60431671142578	1.0	534.229248046875	194.31968688964844	8.210539817810059e-5	461.949951171875	94.21963500976562	0.0005514323711395264	3	003
541	544.2207641601562	201.6002197265625	1.0	458.8225402832031	91.35845947265625	1.0	457.6048583984375	90.32491302490234	9.989738464355469e-5	460.47735595703125	96.54216766357422	0.0006035268306732178	3	003
542	539.0139770507812	199.5402374267578	1.0	464.2781066894531	92.47867584228516	1.0	468.3371887207031	90.15984344482422	0.00014910101890563965	465.8050842285156	91.46898651123047	0.00029599666595458984	3	003
543	532.7113037109375	198.4199676513672	1.0	453.20037841796875	88.54564666748047	1.0	648.4158325195312	123.76952362060547	6.321072578430176e-5	536.2132568359375	206.07476806640625	6.35385513305664e-5	3	003
544	531.0490112304688	198.8861541748047	1.0	449.1590881347656	83.930419921875	1.0	648.1957397460938	122.82026672363281	5.272030830383301e-5	450.4222717285156	92.72590637207031	8.732080459594727e-5	3	003
