# Supplementary material for: An automated feeding system for the African killifish reveals the impact of diet on lifespan and allows scalable assessment of associative learning
Source: eLife. 2022 Nov 10;11:e69008. doi: 10.7554/eLife.69008 (PMC9788828; doi:10.7554/eLife.69008)
Supplement: Figure 6—source data 2. [file elife-69008-fig6-data2.zip › Training Trajectories/t13_REC013DLC_resnet50_TrainAllTheThingsJun28shuffle1_1030000.csv]

bodyparts_coords	fishhead_x	fishhead_y	fishhead_likelihood	fishtail_x	fishtail_y	fishtail_likelihood	redlight_x	redlight_y	redlight_likelihood	fooddrop_x	fooddrop_y	fooddrop_likelihood	fishnum	recordingnum
0	644.3392944335938	31.305147171020508	0.00025004148483276367	641.07763671875	3.25856614112854	0.00017127394676208496	644.854248046875	29.976810455322266	0.0006869733333587646	638.9865112304688	3.111182451248169	1.8298625946044922e-5	13	013
1	644.2799072265625	30.603242874145508	9.891390800476074e-5	646.9703979492188	362.89398193359375	0.00011333823204040527	644.570556640625	29.5604305267334	0.0002880394458770752	638.9332275390625	2.803828001022339	7.3015689849853516e-6	13	013
2	645.157470703125	363.99810791015625	6.178021430969238e-5	646.3802490234375	362.6458435058594	8.77678394317627e-5	650.1782836914062	221.52064514160156	0.0012290775775909424	639.2923583984375	2.0504560470581055	1.2755393981933594e-5	13	013
3	644.122802734375	30.040632247924805	0.00011795759201049805	640.3372192382812	2.7834720611572266	8.797645568847656e-5	644.8406372070312	28.615102767944336	0.00029224157333374023	638.839111328125	2.420330047607422	9.208917617797852e-6	13	013
4	645.82861328125	333.2052917480469	0.00020268559455871582	647.4329223632812	332.8066711425781	0.00011143088340759277	649.9644775390625	218.94717407226562	0.00017699599266052246	638.8761596679688	2.4957165718078613	4.708766937255859e-6	13	013
5	646.7401733398438	333.79449462890625	7.426738739013672e-5	640.3975219726562	2.897768497467041	6.985664367675781e-5	648.2522583007812	267.6762390136719	0.0002568066120147705	639.1455688476562	2.0152783393859863	7.361173629760742e-6	13	013
6	2.9928948879241943	5.62668514251709	5.4955482482910156e-5	647.201171875	362.4751281738281	7.799267768859863e-5	648.5160522460938	172.58372497558594	0.00027757883071899414	639.040283203125	2.3867669105529785	8.463859558105469e-6	13	013
7	645.5609741210938	387.4429626464844	8.815526962280273e-5	646.9669189453125	362.874755859375	9.381771087646484e-5	648.3057250976562	156.61642456054688	0.0002657771110534668	2.056356906890869	1.6427583694458008	2.8312206268310547e-6	13	013
8	644.51806640625	31.140623092651367	6.559491157531738e-5	640.8239135742188	2.8114192485809326	7.936358451843262e-5	644.6824340820312	29.830793380737305	0.00045287609100341797	639.0733032226562	2.4339489936828613	8.07642936706543e-6	13	013
9	644.971923828125	395.9748229980469	0.00010985136032104492	646.6401977539062	363.58843994140625	0.00011682510375976562	646.06884765625	30.15355682373047	0.0004481971263885498	638.8555908203125	3.093432903289795	1.1861324310302734e-5	13	013
10	645.30224609375	30.26283836364746	7.769465446472168e-5	640.7492065429688	2.9576616287231445	0.00012487173080444336	649.5072631835938	252.21275329589844	0.0001341700553894043	638.8632202148438	2.7360568046569824	9.59634780883789e-6	13	013
11	645.24365234375	30.363306045532227	0.00011107325553894043	640.6767578125	2.7849180698394775	0.00012201070785522461	645.54638671875	30.08940887451172	0.00041100382804870605	639.3963012695312	2.99497127532959	1.996755599975586e-5	13	013
12	645.634521484375	364.568359375	0.00012567639350891113	640.7836303710938	2.661877155303955	0.00015082955360412598	648.6737060546875	348.9076232910156	5.2034854888916016e-5	639.2666625976562	1.9825448989868164	1.004338264465332e-5	13	013
13	645.7603149414062	388.22052001953125	6.80387020111084e-5	646.985595703125	362.2217102050781	0.00012946128845214844	645.0745849609375	28.898305892944336	0.00010567903518676758	640.4693603515625	362.5223083496094	3.337860107421875e-6	13	013
14	644.5812377929688	30.346364974975586	6.949901580810547e-5	640.6578979492188	3.260849952697754	8.669495582580566e-5	646.7496337890625	144.06387329101562	0.00033473968505859375	639.4290771484375	2.514662742614746	7.4803829193115234e-6	13	013
15	645.1412353515625	396.0645751953125	8.07344913482666e-5	646.7919921875	362.71746826171875	0.00012928247451782227	649.784423828125	236.25192260742188	0.00039958953857421875	639.43994140625	2.267235517501831	4.708766937255859e-6	13	013
16	645.512451171875	333.4986267089844	0.000122755765914917	639.9849243164062	3.122318744659424	0.00011083483695983887	650.513671875	219.3551483154297	0.0005227327346801758	639.0841064453125	3.10697078704834	1.0967254638671875e-5	13	013
17	645.4488525390625	388.0528259277344	5.46872615814209e-5	646.61181640625	361.8469543457031	4.7713518142700195e-5	644.7405395507812	29.308813095092773	6.082653999328613e-5	2.7726118564605713	1.533843994140625	2.86102294921875e-6	13	013
18	644.3018798828125	30.138093948364258	8.314847946166992e-5	640.94482421875	3.3186163902282715	0.00010675191879272461	649.3046264648438	252.64212036132812	0.0007891654968261719	639.4296875	2.5350987911224365	1.3709068298339844e-5	13	013
19	2.7637863159179688	5.804966449737549	6.154179573059082e-5	640.5123901367188	2.6371612548828125	9.739398956298828e-5	647.4889526367188	140.334716796875	0.00024706125259399414	639.3660278320312	2.675304889678955	6.318092346191406e-6	13	013
20	645.5264282226562	388.06890869140625	4.404783248901367e-5	647.6434936523438	333.814208984375	7.966160774230957e-5	649.374267578125	222.66842651367188	0.00026738643646240234	639.8142700195312	2.1498513221740723	5.9604644775390625e-6	13	013
21	2.787713050842285	5.461344242095947	9.328126907348633e-5	640.3588256835938	3.540710687637329	8.228421211242676e-5	645.14013671875	29.96000862121582	0.0005997419357299805	638.7075805664062	3.041551113128662	8.165836334228516e-6	13	013
22	646.5402221679688	332.3837585449219	0.00012627243995666504	647.2633056640625	332.3595275878906	9.882450103759766e-5	647.1022338867188	125.11840057373047	0.0001817643642425537	639.173583984375	2.2983083724975586	7.778406143188477e-6	13	013
23	1.4541864395141602	152.92979431152344	0.000272601842880249	646.1206665039062	362.9555969238281	0.0001379549503326416	645.6720581054688	29.00730323791504	0.00023183226585388184	639.2926025390625	2.8766844272613525	1.233816146850586e-5	13	013
24	2.0623371601104736	151.2863006591797	0.0006496906280517578	1.7345149517059326	146.18186950683594	0.0016941726207733154	648.021484375	159.28082275390625	0.000545889139175415	639.3203125	2.6295366287231445	1.0073184967041016e-5	13	013
25	2.9442248344421387	149.98072814941406	0.0007782280445098877	1.6605322360992432	145.04214477539062	0.004017919301986694	645.794189453125	30.108732223510742	0.0002148747444152832	-1.4175963401794434	139.24249267578125	1.0401010513305664e-5	13	013
26	2.4042773246765137	150.16285705566406	9.974837303161621e-5	0.47412896156311035	143.06875610351562	0.0002035200595855713	530.1089477539062	209.61532592773438	1.0	527.6621704101562	209.34288024902344	0.0005306899547576904	13	013
27	2.4225845336914062	150.75387573242188	0.000581204891204834	1.3455040454864502	145.64691162109375	0.00046306848526000977	530.275390625	209.22303771972656	1.0	529.0467529296875	210.11216735839844	0.000514596700668335	13	013
28	2.8026328086853027	5.5011467933654785	9.778141975402832e-5	0.797548770904541	143.16806030273438	0.00010225176811218262	530.4220581054688	208.36888122558594	1.0	529.452392578125	209.63409423828125	0.00045481324195861816	13	013
29	530.467529296875	212.1201934814453	7.680058479309082e-5	646.9004516601562	364.09698486328125	0.00010183453559875488	529.8443603515625	208.7181854248047	1.0	528.9508666992188	209.763427734375	0.0006393492221832275	13	013
30	645.52587890625	387.9223937988281	0.0001036524772644043	-0.1383223533630371	143.7303466796875	0.0002472102642059326	529.9533081054688	208.7157745361328	1.0	528.7118530273438	209.5074462890625	0.0006222724914550781	13	013
31	3.2758524417877197	151.7073974609375	0.0001150667667388916	0.9308929443359375	143.57904052734375	0.00012162327766418457	529.7156372070312	208.7903289794922	1.0	528.4700927734375	209.80052185058594	0.0006454288959503174	13	013
32	644.7809448242188	333.60491943359375	9.453296661376953e-5	1.2751901149749756	144.30320739746094	0.00048786401748657227	530.0900268554688	208.36842346191406	1.0	529.2890014648438	209.21864318847656	0.0005311667919158936	13	013
33	646.1251220703125	334.9615173339844	0.00015312433242797852	1.369676113128662	142.99668884277344	0.0006517171859741211	530.0885620117188	209.03038024902344	1.0	528.6317749023438	210.23095703125	0.00033402442932128906	13	013
34	4.037940502166748	151.61952209472656	0.000256270170211792	0.38664722442626953	142.90939331054688	0.00019291043281555176	529.2364501953125	208.79354858398438	1.0	528.1233520507812	210.1582794189453	0.000681072473526001	13	013
35	645.2942504882812	372.9273376464844	0.000102996826171875	0.20734858512878418	142.3948211669922	0.00032901763916015625	529.83984375	208.28611755371094	1.0	528.7352905273438	209.3880615234375	0.0007141828536987305	13	013
36	531.8175048828125	212.75057983398438	0.00010505318641662598	0.68068528175354	142.56784057617188	0.00043842196464538574	530.56982421875	208.6151885986328	1.0	529.5477294921875	209.61402893066406	0.0007917582988739014	13	013
37	4.169407844543457	149.7239227294922	0.001694798469543457	1.6373324394226074	144.57806396484375	0.0005221068859100342	530.0856323242188	208.34886169433594	1.0	528.9625244140625	209.21218872070312	0.0008055567741394043	13	013
38	4.188257694244385	149.7250213623047	0.00032252073287963867	1.0879454612731934	144.0999298095703	0.0003459751605987549	529.510009765625	208.2322235107422	1.0	528.6862182617188	209.3286590576172	0.0005776584148406982	13	013
39	4.132181167602539	149.8102569580078	0.0007974207401275635	0.12778711318969727	142.26841735839844	0.0008086860179901123	530.0281372070312	209.26165771484375	1.0	528.6213989257812	210.07183837890625	0.0005640685558319092	13	013
40	2.639523506164551	149.3658905029297	0.00010773539543151855	0.5200939178466797	142.5757293701172	0.0032663941383361816	530.164306640625	208.20188903808594	1.0	529.4342651367188	209.2658233642578	0.00044280290603637695	13	013
41	531.5621337890625	212.4976043701172	8.562207221984863e-5	645.918701171875	349.74493408203125	0.00014650821685791016	530.3084716796875	208.40260314941406	1.0	529.4810791015625	208.5409698486328	0.00034809112548828125	13	013
42	645.1266479492188	366.15478515625	7.981061935424805e-5	640.7699584960938	2.7837977409362793	0.00013333559036254883	530.4095458984375	208.15318298339844	1.0	529.605712890625	209.2489013671875	0.0003669261932373047	13	013
43	1.9903671741485596	147.992919921875	0.00029963254928588867	2.1571435928344727	143.82077026367188	0.002824842929840088	529.8203735351562	208.16954040527344	1.0	529.3043212890625	209.0254364013672	0.0005485117435455322	13	013
44	2.4686594009399414	149.33859252929688	8.499622344970703e-5	0.5960533618927002	143.22511291503906	0.0019977986812591553	530.3588256835938	209.1724395751953	1.0	529.1507568359375	210.0165252685547	0.0005411207675933838	13	013
45	645.1629638671875	388.1170349121094	6.580352783203125e-5	0.5232079029083252	142.30908203125	7.402896881103516e-5	529.6127319335938	208.1980438232422	1.0	528.68017578125	209.66697692871094	0.0006472766399383545	13	013
46	2.3816518783569336	149.2012939453125	0.00016582012176513672	0.4468410015106201	143.54916381835938	0.002755105495452881	529.9302368164062	209.3345947265625	1.0	528.5928955078125	210.10780334472656	0.00036337971687316895	13	013
47	644.8245239257812	30.0732364654541	9.366869926452637e-5	640.5335083007812	3.6460750102996826	0.00012758374214172363	530.1998291015625	208.7810516357422	1.0	528.9241333007812	209.81935119628906	0.0005252361297607422	13	013
48	645.1807250976562	396.31585693359375	0.00017783045768737793	646.6300048828125	363.4454040527344	0.00011539459228515625	529.917724609375	209.25111389160156	1.0	528.7833862304688	209.9021453857422	0.0007872879505157471	13	013
49	530.8850708007812	212.83897399902344	0.00011944770812988281	529.777587890625	210.60426330566406	0.00012236833572387695	529.2269897460938	208.6758575439453	1.0	528.6307983398438	209.58432006835938	0.0012110769748687744	13	013
50	2.8849072456359863	5.53806209564209	6.777048110961914e-5	641.05322265625	3.3870182037353516	9.441375732421875e-5	530.405517578125	208.97218322753906	1.0	529.2351684570312	209.95086669921875	0.0003503262996673584	13	013
51	645.3291015625	364.8703918457031	0.00018835067749023438	646.6648559570312	363.251708984375	0.00020313262939453125	530.07080078125	208.415283203125	1.0	529.0200805664062	209.77171325683594	0.0006884336471557617	13	013
52	645.6357421875	387.7030029296875	0.00019341707229614258	645.2013549804688	394.21807861328125	0.0001741647720336914	530.5855712890625	208.651611328125	1.0	528.9830322265625	209.90902709960938	0.0006777644157409668	13	013
53	531.1326293945312	212.68580627441406	7.721781730651855e-5	28.73961067199707	149.7328338623047	0.0002416074275970459	529.9938354492188	208.1707000732422	1.0	528.899658203125	209.26849365234375	0.0007086098194122314	13	013
54	645.2254638671875	395.9656982421875	5.97536563873291e-5	24.30457305908203	151.1133575439453	0.00016286969184875488	530.1290283203125	208.1518096923828	1.0	528.035400390625	207.35076904296875	0.0006021261215209961	13	013
55	645.8187255859375	372.6493225097656	0.00012636184692382812	646.9915771484375	363.56256103515625	0.00017189979553222656	530.19091796875	208.68017578125	1.0	528.9014892578125	209.5218963623047	0.00044086575508117676	13	013
56	644.1299438476562	30.214866638183594	0.0002180337905883789	646.9923706054688	363.9957275390625	0.0001983344554901123	529.948974609375	209.29708862304688	1.0	528.6314697265625	209.89840698242188	0.000972747802734375	13	013
57	645.26220703125	335.45941162109375	0.00019073486328125	646.0498657226562	362.7314758300781	0.0001749098300933838	529.7040405273438	208.73330688476562	1.0	528.5935668945312	209.98548889160156	0.0006127655506134033	13	013
58	645.7947998046875	372.6692199707031	0.00014925003051757812	646.4276123046875	363.41082763671875	0.00018930435180664062	529.9733276367188	209.1656036376953	1.0	528.5758056640625	210.0085906982422	0.0006113946437835693	13	013
59	646.2626342773438	335.5792541503906	8.684396743774414e-5	640.9025268554688	3.321977138519287	0.0002390742301940918	529.8104858398438	209.1278839111328	1.0	528.3482666015625	209.77191162109375	0.0006754696369171143	13	013
60	645.6688232421875	365.1138000488281	9.709596633911133e-5	647.14208984375	363.8117980957031	0.0001278519630432129	529.718994140625	208.7391357421875	1.0	528.866943359375	209.65682983398438	0.0006001591682434082	13	013
61	645.746826171875	388.7273254394531	0.0001392960548400879	645.5093383789062	395.37713623046875	9.062886238098145e-5	529.742919921875	208.77685546875	1.0	528.766357421875	209.64828491210938	0.0007654130458831787	13	013
62	646.4142456054688	341.710205078125	0.000350266695022583	646.4411010742188	364.51806640625	0.00033801794052124023	529.9683837890625	208.6731414794922	1.0	528.5667724609375	209.825439453125	0.0007926821708679199	13	013
63	644.5858154296875	364.63134765625	0.00012734532356262207	645.998779296875	363.6319885253906	0.00018128752708435059	529.9882202148438	209.10536193847656	1.0	528.68212890625	210.0603485107422	0.000865548849105835	13	013
64	646.176513671875	388.462158203125	0.00013425946235656738	646.6819458007812	361.375244140625	0.0001576542854309082	530.274169921875	208.9258270263672	1.0	528.7222900390625	210.09861755371094	0.0005207359790802002	13	013
65	644.7791137695312	341.1109619140625	0.00017642974853515625	645.9696044921875	362.5594482421875	0.0001055598258972168	530.069091796875	207.91058349609375	1.0	529.13671875	208.96131896972656	0.0006718337535858154	13	013
66	531.0426635742188	213.2545623779297	8.359551429748535e-5	530.2732543945312	211.0029754638672	7.635354995727539e-5	530.1566162109375	209.1425018310547	1.0	528.4102783203125	210.15879821777344	0.0006254911422729492	13	013
67	530.8982543945312	212.7166748046875	6.312131881713867e-5	640.3922729492188	2.4436144828796387	8.636713027954102e-5	529.8365478515625	208.2930908203125	1.0	528.7119750976562	209.41000366210938	0.0004931986331939697	13	013
68	645.1431274414062	387.9034423828125	0.0001347064971923828	646.4457397460938	364.40521240234375	0.00014922022819519043	530.3732299804688	208.74139404296875	1.0	528.9517822265625	209.8431396484375	0.0005277395248413086	13	013
69	645.2730712890625	387.5179138183594	0.0001093447208404541	530.0691528320312	211.24649047851562	8.088350296020508e-5	529.853271484375	209.06468200683594	1.0	528.6270751953125	210.03213500976562	0.0008428394794464111	13	013
70	645.755126953125	373.1186828613281	0.0001233220100402832	529.3313598632812	211.04507446289062	7.113814353942871e-5	529.457763671875	209.28497314453125	1.0	528.1026000976562	210.1648406982422	0.0006489157676696777	13	013
71	530.89892578125	213.10696411132812	6.443262100219727e-5	646.9375	364.04931640625	0.00010475516319274902	529.8460083007812	208.93093872070312	1.0	528.3673095703125	210.1403045654297	0.0004678070545196533	13	013
72	530.7831420898438	212.8505401611328	6.964802742004395e-5	529.7960205078125	210.5389862060547	7.036328315734863e-5	529.7254638671875	208.66709899902344	1.0	528.3037109375	209.540771484375	0.000496596097946167	13	013
73	645.0488891601562	396.86761474609375	8.90493392944336e-5	85.3583755493164	103.66895294189453	0.00013265013694763184	529.6800537109375	208.63070678710938	1.0	528.4795532226562	209.44053649902344	0.0004700124263763428	13	013
74	95.22591400146484	103.42948913574219	0.1935419738292694	94.88874816894531	104.95277404785156	0.6281527280807495	529.9826049804688	208.48146057128906	1.0	528.5897216796875	209.63314819335938	0.0007954835891723633	13	013
75	645.57177734375	333.90576171875	6.899237632751465e-5	94.60323333740234	102.3267822265625	0.5312004089355469	530.0859985351562	208.6405487060547	1.0	528.5107421875	210.06222534179688	0.0005036592483520508	13	013
76	98.38533020019531	97.0851821899414	0.012729138135910034	96.00877380371094	98.40988159179688	0.9999999403953552	529.7935791015625	208.79129028320312	1.0	527.853271484375	207.50381469726562	0.00033611059188842773	13	013
77	97.89330291748047	105.72575378417969	0.10094252228736877	98.05130767822266	104.60352325439453	0.9963231086730957	530.0213012695312	209.03256225585938	1.0	528.4564208984375	210.0546875	0.0005730390548706055	13	013
78	530.8488159179688	212.8477020263672	7.042288780212402e-5	99.97615051269531	97.67308807373047	0.20698362588882446	529.7918701171875	208.5027618408203	1.0	528.519287109375	209.79202270507812	0.0006790459156036377	13	013
79	105.7114486694336	95.30502319335938	0.08873856067657471	106.7665786743164	94.31742858886719	0.9999985694885254	529.672607421875	208.7052001953125	1.0	528.6422729492188	209.7702178955078	0.0008975565433502197	13	013
80	113.47052764892578	93.70736694335938	0.6023287773132324	113.22296905517578	93.37857055664062	0.9998828172683716	530.3215942382812	208.44500732421875	1.0	529.1411743164062	209.33644104003906	0.0005578398704528809	13	013
81	124.3858642578125	85.06121826171875	0.9982966184616089	125.54409790039062	83.49502563476562	0.999746561050415	529.4301147460938	208.79055786132812	1.0	528.2528686523438	209.9088592529297	0.0005640983581542969	13	013
82	137.04617309570312	79.56300354003906	0.8760610818862915	138.129150390625	78.65528869628906	0.9989278316497803	530.35986328125	208.2438507080078	1.0	529.3841552734375	209.1771240234375	0.0005961060523986816	13	013
83	147.10293579101562	72.79824829101562	0.9999977350234985	149.45655822753906	73.15174102783203	0.0004146695137023926	530.2379150390625	208.03265380859375	1.0	529.3133544921875	209.36412048339844	0.00045546889305114746	13	013
84	155.85565185546875	65.70401000976562	1.0	160.1215362548828	66.75086212158203	0.0014410316944122314	530.3331909179688	207.92567443847656	1.0	529.0549926757812	209.3285675048828	0.0005801618099212646	13	013
85	161.3364715576172	64.05838012695312	0.963333010673523	162.77552795410156	63.83556365966797	0.001644521951675415	529.5067749023438	208.79701232910156	1.0	527.7862548828125	209.68728637695312	0.0007066130638122559	13	013
86	168.08468627929688	62.19733428955078	0.9999297857284546	173.7188262939453	61.82204055786133	0.005251288414001465	529.17431640625	207.7975311279297	1.0	528.8640747070312	208.9545440673828	0.0005980134010314941	13	013
87	170.91409301757812	61.5121955871582	0.9999982118606567	175.67379760742188	61.491737365722656	0.003683626651763916	529.9833984375	208.0728759765625	1.0	529.126953125	209.2689971923828	0.0007811486721038818	13	013
88	172.7534942626953	60.46009063720703	0.9999999403953552	177.00135803222656	61.37928009033203	0.012942612171173096	530.68603515625	208.3224334716797	1.0	529.3792114257812	209.52320861816406	0.0008369684219360352	13	013
89	173.13356018066406	61.41111755371094	0.9995911121368408	176.27760314941406	62.04471969604492	0.036112308502197266	530.11328125	208.9074249267578	1.0	528.8529663085938	210.00479125976562	0.0005867481231689453	13	013
90	174.4391632080078	60.73699188232422	0.012798935174942017	530.450439453125	210.88658142089844	8.234381675720215e-5	530.3235473632812	208.6280059814453	1.0	529.625244140625	209.4970245361328	0.0003954470157623291	13	013
91	174.97361755371094	62.21011734008789	0.9971116781234741	178.58680725097656	62.94233322143555	0.0018499791622161865	529.9266967773438	208.42921447753906	1.0	528.664794921875	210.04022216796875	0.000755608081817627	13	013
92	181.2262420654297	63.64796829223633	0.010654717683792114	640.8214721679688	3.2306666374206543	0.00022268295288085938	530.2035522460938	208.54795837402344	1.0	528.7274780273438	210.01190185546875	0.0006248652935028076	13	013
93	188.98812866210938	62.90715026855469	0.0003355443477630615	646.1401977539062	364.25885009765625	0.00026026368141174316	529.9716186523438	208.68101501464844	1.0	529.08544921875	209.78225708007812	0.0007033050060272217	13	013
94	645.7276611328125	388.1524658203125	0.00018358230590820312	641.345947265625	3.084897756576538	0.00013887882232666016	529.9722290039062	208.3755645751953	1.0	528.2316284179688	209.33641052246094	0.0005695223808288574	13	013
95	530.8125	213.05467224121094	7.927417755126953e-5	640.1192626953125	3.2476301193237305	0.00014147162437438965	529.5801391601562	208.55316162109375	1.0	527.9497680664062	209.66033935546875	0.0009167194366455078	13	013
96	645.4825439453125	388.7502136230469	8.636713027954102e-5	647.3045654296875	363.0912170410156	0.00011533498764038086	529.7931518554688	208.4638671875	1.0	528.6283569335938	209.74221801757812	0.000775068998336792	13	013
97	531.2011108398438	212.88209533691406	9.274482727050781e-5	647.2587280273438	363.69439697265625	9.986758232116699e-5	530.0289306640625	208.47817993164062	1.0	528.8886108398438	209.5006866455078	0.0008341073989868164	13	013
98	645.0684204101562	396.7796325683594	8.52048397064209e-5	640.698486328125	3.1238389015197754	0.00012439489364624023	530.5357666015625	208.970703125	1.0	529.5593872070312	210.34066772460938	0.000585019588470459	13	013
99	645.533203125	388.3633728027344	0.00011333823204040527	646.8690185546875	364.1915283203125	9.688735008239746e-5	530.2124633789062	208.64828491210938	1.0	528.929443359375	209.82958984375	0.0005887150764465332	13	013
100	241.85203552246094	59.93782043457031	0.9480727910995483	640.7133178710938	2.880819797515869	0.00011354684829711914	529.8298950195312	208.6072235107422	1.0	528.6016235351562	209.45094299316406	0.000700145959854126	13	013
101	644.4934692382812	30.687278747558594	9.876489639282227e-5	641.2976684570312	2.968285083770752	0.0003021657466888428	529.945068359375	207.84645080566406	1.0	529.030029296875	209.02484130859375	0.0008414387702941895	13	013
102	246.753173828125	63.503746032714844	0.8223056793212891	242.7020263671875	63.67620086669922	0.00013697147369384766	530.4037475585938	209.12876892089844	1.0	529.0350952148438	210.07257080078125	0.0007484257221221924	13	013
103	251.09536743164062	61.50693130493164	0.9992567300796509	258.38580322265625	61.89533996582031	0.0001424849033355713	529.2409057617188	208.17425537109375	1.0	528.8287353515625	209.09458923339844	0.0006577670574188232	13	013
104	247.4954833984375	62.43452072143555	0.9374653697013855	246.03292846679688	65.05128479003906	0.0017091929912567139	529.6513061523438	207.76544189453125	1.0	528.9300537109375	209.0749969482422	0.0006824731826782227	13	013
105	250.96127319335938	61.371822357177734	0.9999940395355225	255.09036254882812	63.0997428894043	0.0022464096546173096	530.2257690429688	209.0012969970703	1.0	529.0732421875	210.00753784179688	0.0007088780403137207	13	013
106	246.75135803222656	63.9357795715332	0.002154439687728882	645.2098388671875	393.59375	0.0001455843448638916	529.95556640625	208.5016326904297	1.0	528.4869995117188	209.59934997558594	0.0006816685199737549	13	013
107	252.44644165039062	61.45504379272461	0.9967352151870728	640.7532348632812	3.1851654052734375	0.00022462010383605957	529.788330078125	208.2784423828125	1.0	528.6111450195312	209.93466186523438	0.0009260773658752441	13	013
108	645.1531372070312	388.3581848144531	0.0001391768455505371	530.2494506835938	210.10977172851562	0.00011116266250610352	530.06201171875	207.79676818847656	1.0	529.3561401367188	209.049560546875	0.0009505748748779297	13	013
109	645.374267578125	388.44525146484375	8.741021156311035e-5	646.8253784179688	363.35791015625	0.00015670061111450195	529.9638061523438	208.56143188476562	1.0	527.8880615234375	207.26051330566406	0.0005708932876586914	13	013
110	645.3699951171875	387.8306579589844	6.321072578430176e-5	640.350341796875	3.2898190021514893	7.495284080505371e-5	529.8519287109375	208.8809356689453	1.0	528.4271850585938	210.07870483398438	0.0006702840328216553	13	013
111	644.545166015625	30.0262508392334	0.00012215971946716309	640.7186889648438	3.096301317214966	0.00015017390251159668	530.425537109375	208.66184997558594	1.0	529.1040649414062	209.92718505859375	0.0005423128604888916	13	013
112	645.9365234375	333.6852111816406	0.0003522634506225586	646.8593139648438	364.5105895996094	0.00012379884719848633	529.6880493164062	208.7384033203125	1.0	528.32666015625	209.35299682617188	0.0008156001567840576	13	013
113	644.5550537109375	29.892921447753906	0.00013634562492370605	640.9503173828125	3.46519136428833	0.00018334388732910156	530.263427734375	208.5775146484375	1.0	529.1328125	209.59072875976562	0.0005460381507873535	13	013
114	645.3953247070312	396.252685546875	6.979703903198242e-5	530.0969848632812	210.498291015625	8.872151374816895e-5	529.90625	208.51434326171875	1.0	528.5526123046875	209.61509704589844	0.0007057785987854004	13	013
115	310.3097839355469	132.2397003173828	0.9467921257019043	310.15985107421875	133.88160705566406	0.00014528632164001465	530.2304077148438	209.1221466064453	1.0	528.599365234375	210.18218994140625	0.0006974935531616211	13	013
116	530.9368896484375	212.4794921875	0.00010094046592712402	529.514892578125	209.87451171875	0.00011020898818969727	529.5230102539062	208.08021545410156	1.0	528.8513793945312	208.74905395507812	0.0009356141090393066	13	013
117	645.9022827148438	372.283203125	0.00010037422180175781	646.9785766601562	363.1083984375	0.0001074373722076416	530.27490234375	208.96299743652344	1.0	528.6597290039062	210.00572204589844	0.0008563101291656494	13	013
118	646.402587890625	334.53704833984375	9.819865226745605e-5	338.77923583984375	153.60397338867188	0.00025209784507751465	529.9746704101562	208.52908325195312	1.0	528.2210083007812	209.88226318359375	0.000557243824005127	13	013
119	645.5874633789062	388.7035827636719	0.000261157751083374	645.5433349609375	395.1805114746094	0.00014695525169372559	529.5991821289062	209.0294189453125	1.0	528.1422119140625	210.33128356933594	0.0006334483623504639	13	013
120	645.679931640625	388.546630859375	0.00011524558067321777	640.1460571289062	3.3157341480255127	0.00012439489364624023	529.680419921875	208.25929260253906	1.0	529.224853515625	209.22438049316406	0.00042560696601867676	13	013
121	644.0808715820312	30.444965362548828	0.0001233518123626709	645.9058227539062	394.96051025390625	0.00015622377395629883	529.6702270507812	208.74234008789062	1.0	527.82080078125	207.73611450195312	0.0005373656749725342	13	013
122	644.65673828125	30.46551513671875	0.0001309812068939209	640.7794799804688	3.0767979621887207	0.00015860795974731445	530.3453979492188	208.23089599609375	1.0	529.3914184570312	209.6072540283203	0.00046202540397644043	13	013
123	354.06964111328125	158.4755401611328	0.026705384254455566	640.2593994140625	2.6993021965026855	9.927153587341309e-5	529.5240478515625	208.68344116210938	1.0	528.0592041015625	209.53445434570312	0.0004725456237792969	13	013
124	352.688720703125	156.79254150390625	0.9858368635177612	530.0057983398438	210.9255828857422	0.00010719895362854004	529.6295776367188	208.56222534179688	1.0	528.5533447265625	209.67408752441406	0.0009136497974395752	13	013
125	645.027587890625	30.20709228515625	0.00013461709022521973	641.286865234375	3.6143507957458496	0.00014925003051757812	529.8236694335938	208.60525512695312	1.0	528.5990600585938	209.77964782714844	0.000681072473526001	13	013
126	645.5435791015625	381.3614196777344	0.0001068413257598877	646.8556518554688	363.2147216796875	0.00016632676124572754	529.5426635742188	209.10182189941406	1.0	527.6903076171875	209.84385681152344	0.0007481575012207031	13	013
127	353.8746643066406	155.91070556640625	0.9901955127716064	646.3388061523438	362.5650329589844	0.00013905763626098633	529.6009521484375	208.7987060546875	1.0	528.0767822265625	209.78219604492188	0.000755608081817627	13	013
128	645.3411254882812	364.6800842285156	0.00012472271919250488	646.7293701171875	363.18133544921875	0.00013619661331176758	530.2078247070312	208.0928955078125	1.0	529.0706787109375	208.8765869140625	0.0004112124443054199	13	013
129	531.07958984375	212.1128692626953	7.912516593933105e-5	646.7587890625	335.64556884765625	0.00012895464897155762	530.354248046875	208.64642333984375	1.0	529.1509399414062	209.33956909179688	0.0007242858409881592	13	013
130	354.68157958984375	157.51815795898438	0.0003040134906768799	529.7000732421875	210.93299865722656	0.00011152029037475586	529.6619873046875	208.944091796875	1.0	528.2142944335938	209.75196838378906	0.0009926855564117432	13	013
131	645.576416015625	363.9434814453125	8.52048397064209e-5	646.8544921875	362.89739990234375	0.00015813112258911133	529.964111328125	208.1384735107422	1.0	528.4163208007812	209.3466796875	0.0006688833236694336	13	013
132	646.1519165039062	335.252685546875	0.00013768672943115234	640.8486938476562	3.356997489929199	0.0001131594181060791	529.4293212890625	208.25994873046875	1.0	527.1775512695312	207.32839965820312	0.0006101727485656738	13	013
133	645.7731323242188	334.0654296875	9.685754776000977e-5	324.4959716796875	127.05548858642578	0.6889354586601257	529.7007446289062	209.184814453125	1.0	528.864990234375	210.37429809570312	0.0006562471389770508	13	013
134	357.0057678222656	193.96424865722656	0.9996540546417236	335.0177917480469	125.13951110839844	0.0002677738666534424	529.7189331054688	208.64480590820312	1.0	349.316162109375	198.3435516357422	0.002470254898071289	13	013
135	360.3608093261719	199.44371032714844	0.19623515009880066	370.24310302734375	201.9673614501953	0.00039884448051452637	529.4846801757812	208.50706481933594	1.0	528.639892578125	209.45059204101562	0.0005180835723876953	13	013
136	363.6315002441406	208.68125915527344	0.8077393770217896	363.13726806640625	209.0301513671875	0.0003399848937988281	529.6649169921875	208.68470764160156	1.0	359.15960693359375	210.5441436767578	0.0010492801666259766	13	013
137	365.30096435546875	209.41705322265625	0.9998424649238586	366.3700256347656	210.3271026611328	0.032659679651260376	530.143798828125	208.392822265625	1.0	353.6448669433594	212.8458251953125	0.008613169193267822	13	013
138	364.8677062988281	211.0381317138672	0.00027674436569213867	530.1004638671875	211.16163635253906	7.596611976623535e-5	529.6019897460938	209.07908630371094	1.0	528.6123657226562	210.22657775878906	0.000667870044708252	13	013
139	645.4660034179688	372.94793701171875	0.00013193488121032715	645.10302734375	394.91046142578125	0.0001359879970550537	529.4771118164062	208.18527221679688	1.0	528.7652587890625	208.91156005859375	0.0006277859210968018	13	013
140	644.7789916992188	29.684547424316406	9.894371032714844e-5	640.8431396484375	2.9680604934692383	0.00016307830810546875	529.3917846679688	208.77635192871094	1.0	528.460205078125	210.1321258544922	0.0006275773048400879	13	013
141	373.43695068359375	210.11865234375	0.0001055598258972168	529.6685791015625	210.5745086669922	0.0001119077205657959	529.4055786132812	208.22872924804688	1.0	529.004638671875	209.216064453125	0.0006838738918304443	13	013
142	369.8286437988281	208.80430603027344	0.9998687505722046	368.3554992675781	209.17564392089844	0.0002878904342651367	529.3831176757812	208.8590850830078	1.0	528.3616943359375	209.72384643554688	0.001006990671157837	13	013
143	644.9782104492188	349.1944274902344	7.382035255432129e-5	640.9850463867188	3.031789779663086	6.255507469177246e-5	529.4485473632812	208.92234802246094	1.0	528.0692749023438	209.99813842773438	0.0007172822952270508	13	013
144	373.72723388671875	210.19419860839844	0.000558704137802124	647.0030517578125	362.36639404296875	0.00012001395225524902	529.408203125	208.8667755126953	1.0	528.2564697265625	210.02447509765625	0.0007056891918182373	13	013
145	644.7817993164062	349.9806823730469	0.00021907687187194824	645.8251953125	364.12109375	0.00018158555030822754	529.0061645507812	208.0011444091797	1.0	527.2939453125	207.01939392089844	0.0006589591503143311	13	013
146	373.35382080078125	211.88417053222656	0.999744176864624	640.5689086914062	2.796590566635132	0.00013360381126403809	528.9721069335938	208.1953582763672	1.0	528.3080444335938	209.3038330078125	0.0006978213787078857	13	013
147	371.3663330078125	209.76495361328125	0.9999999403953552	646.5467529296875	364.0068359375	0.00018894672393798828	529.3197021484375	208.29518127441406	1.0	527.2598266601562	206.91119384765625	0.0005017220973968506	13	013
148	645.8471069335938	373.0660400390625	0.00011855363845825195	640.5347900390625	3.73684024810791	0.00011083483695983887	529.1798706054688	208.11782836914062	1.0	527.403564453125	206.76927185058594	0.00039327144622802734	13	013
149	645.03515625	363.7900695800781	0.00010028481483459473	646.5529174804688	362.39862060546875	0.00019502639770507812	529.2335205078125	208.74356079101562	1.0	527.3172607421875	207.52198791503906	0.0006488561630249023	13	013
150	401.1393737792969	211.0128936767578	0.518737256526947	647.21044921875	362.55670166015625	0.00016224384307861328	528.9725341796875	208.55917358398438	1.0	526.9641723632812	207.4869842529297	0.0004736781120300293	13	013
151	402.6150207519531	219.55880737304688	0.9999997615814209	402.0368347167969	223.1226806640625	0.0005742907524108887	528.9578857421875	208.25108337402344	1.0	395.3935546875	225.88912963867188	0.00040203332901000977	13	013
152	404.3067626953125	229.22091674804688	0.3853820562362671	646.9910888671875	363.0252380371094	7.18235969543457e-5	529.342041015625	207.8556671142578	1.0	526.7573852539062	207.86712646484375	0.00041803717613220215	13	013
153	401.69000244140625	230.51451110839844	0.9999986886978149	646.9236450195312	362.78436279296875	9.1552734375e-5	529.4381713867188	208.175048828125	1.0	527.6345825195312	207.0305633544922	0.0005971789360046387	13	013
154	402.99066162109375	229.92355346679688	0.48183995485305786	640.4924926757812	3.4234354496002197	0.00012323260307312012	529.350830078125	208.66358947753906	1.0	526.9364013671875	206.78622436523438	0.0004030168056488037	13	013
155	407.0726318359375	232.32810974121094	0.9999946355819702	407.9931335449219	238.5096435546875	0.0001347362995147705	529.2883911132812	208.61416625976562	1.0	527.0703735351562	207.5492706298828	0.0007245540618896484	13	013
156	406.1072692871094	234.46189880371094	0.0008294880390167236	640.9205932617188	2.9460043907165527	8.994340896606445e-5	529.4229125976562	208.92979431152344	1.0	527.7486572265625	210.0316162109375	0.0006394386291503906	13	013
157	404.67022705078125	231.927490234375	0.9992977976799011	647.1105346679688	364.4092102050781	0.0001614987850189209	529.7716674804688	208.54493713378906	1.0	528.3236694335938	209.85528564453125	0.000695347785949707	13	013
158	645.7125244140625	372.50537109375	9.581446647644043e-5	640.3720092773438	2.9612882137298584	0.00021755695343017578	529.9360961914062	208.74879455566406	1.0	528.1978759765625	210.0060272216797	0.000545114278793335	13	013
159	645.6510009765625	350.14617919921875	0.0002651214599609375	646.603515625	349.47320556640625	0.00025641918182373047	529.5103759765625	208.55157470703125	1.0	528.1666259765625	209.4110107421875	0.0006602108478546143	13	013
160	530.592529296875	213.06854248046875	6.133317947387695e-5	529.214111328125	210.50035095214844	7.367134094238281e-5	529.3861083984375	208.72247314453125	1.0	528.049072265625	209.54498291015625	0.0005225837230682373	13	013
161	645.7482299804688	372.93017578125	9.381771087646484e-5	645.5706787109375	394.2724304199219	8.827447891235352e-5	529.7186279296875	208.2757110595703	1.0	527.5025634765625	207.062255859375	0.0005463063716888428	13	013
162	410.2602233886719	200.7015380859375	0.020537108182907104	398.19769287109375	203.30104064941406	0.014513790607452393	529.7149047851562	208.16012573242188	1.0	528.8307495117188	209.06198120117188	0.000664830207824707	13	013
163	645.237548828125	29.507678985595703	8.243322372436523e-5	395.91632080078125	207.18995666503906	0.0019109249114990234	529.785400390625	208.5687255859375	1.0	528.7880249023438	209.37950134277344	0.0005259215831756592	13	013
164	407.2662658691406	192.39764404296875	0.9560616612434387	402.7544250488281	192.54052734375	0.41305434703826904	529.6268920898438	208.64662170410156	1.0	528.9418334960938	209.56317138671875	0.0006167292594909668	13	013
165	409.95013427734375	185.50721740722656	0.8715211153030396	407.08270263671875	187.27267456054688	0.4702654182910919	529.8097534179688	208.45077514648438	1.0	528.9026489257812	209.39857482910156	0.0012316703796386719	13	013
166	412.89520263671875	178.99002075195312	0.02713829278945923	389.4063720703125	211.72169494628906	0.10162118077278137	529.5765991210938	208.87911987304688	1.0	528.5730590820312	209.8242645263672	0.0005683600902557373	13	013
167	416.977294921875	173.0263671875	0.20265480875968933	417.56011962890625	169.9984893798828	0.12554752826690674	528.7537231445312	208.0122528076172	1.0	528.1867065429688	209.4419708251953	0.00123557448387146	13	013
168	420.3125305175781	172.3291015625	0.0027275383472442627	388.9414978027344	208.01239013671875	0.8747848868370056	529.320068359375	208.5366973876953	1.0	528.5604858398438	209.90061950683594	0.0007085800170898438	13	013
169	416.6619567871094	165.27403259277344	0.9999991655349731	386.2567443847656	210.93980407714844	0.04770362377166748	529.3359985351562	208.6181182861328	1.0	528.2171630859375	209.8719024658203	0.0007269680500030518	13	013
170	414.6304016113281	165.56649780273438	1.0	411.0628967285156	165.23216247558594	0.002351045608520508	529.3623657226562	208.72727966308594	1.0	527.6134033203125	207.548583984375	0.0005675554275512695	13	013
171	416.44580078125	165.0324249267578	0.9991264939308167	417.5896911621094	166.07582092285156	0.012319475412368774	529.1943969726562	208.5671844482422	1.0	528.4215698242188	209.78009033203125	0.0006823837757110596	13	013
172	418.07684326171875	162.57569885253906	0.9999997615814209	411.8412780761719	163.9784698486328	0.0005967617034912109	529.7835693359375	209.25942993164062	1.0	528.4161376953125	210.35440063476562	0.000653386116027832	13	013
173	416.2524719238281	163.33197021484375	1.0	411.20172119140625	164.55111694335938	0.006272494792938232	529.2140502929688	208.36013793945312	1.0	527.8353881835938	207.2661895751953	0.0013784170150756836	13	013
174	415.9659729003906	162.13650512695312	0.9999966621398926	410.6490173339844	164.04261779785156	0.001530975103378296	529.4934692382812	208.4727783203125	1.0	529.015625	209.72360229492188	0.0008642375469207764	13	013
175	415.42926025390625	163.4375	1.0	410.8663635253906	164.16098022460938	0.016422897577285767	529.4695434570312	209.4875946044922	1.0	527.927978515625	210.48179626464844	0.0006695985794067383	13	013
176	414.0010986328125	162.89149475097656	0.9999994039535522	410.59088134765625	164.51068115234375	0.041909635066986084	529.9351806640625	208.40652465820312	1.0	528.9676513671875	209.45388793945312	0.0008825957775115967	13	013
177	415.3371276855469	164.4147186279297	0.9999979734420776	410.5680847167969	165.51480102539062	0.0005842447280883789	529.2809448242188	208.51319885253906	1.0	528.0186157226562	209.55348205566406	0.0009327530860900879	13	013
178	414.6092224121094	162.89122009277344	1.0	411.08935546875	166.06846618652344	0.004552930593490601	528.8998413085938	208.39097595214844	1.0	527.8810424804688	209.62925720214844	0.0009159743785858154	13	013
179	410.7586669921875	167.2879180908203	0.9964677095413208	409.26861572265625	167.66978454589844	0.01545107364654541	529.422119140625	208.61260986328125	1.0	527.8008422851562	209.6514434814453	0.0008144080638885498	13	013
180	645.4754638671875	388.3033752441406	0.00026279687881469727	646.5733032226562	363.9387512207031	0.00015613436698913574	529.5809326171875	208.07286071777344	1.0	528.5203857421875	209.5827178955078	0.0008893013000488281	13	013
181	427.7825927734375	189.34420776367188	0.41862934827804565	392.3828430175781	168.92739868164062	0.239007830619812	529.5315551757812	208.06613159179688	1.0	527.5162353515625	206.68943786621094	0.0006323158740997314	13	013
182	431.0085144042969	192.3824005126953	0.011378169059753418	389.99658203125	176.09051513671875	0.03502050042152405	530.1197509765625	208.4297637939453	1.0	529.0406494140625	209.4915008544922	0.0007489025592803955	13	013
183	645.8424682617188	373.19000244140625	9.432435035705566e-5	391.47882080078125	175.23536682128906	0.016443520784378052	529.9661865234375	208.4810028076172	1.0	528.8186645507812	209.5621337890625	0.001041114330291748	13	013
184	431.50262451171875	190.5143585205078	0.8883185982704163	422.1338806152344	188.1405792236328	0.0002913475036621094	530.5419311523438	208.8555450439453	1.0	528.8433227539062	209.53778076171875	0.0004335343837738037	13	013
185	427.0931396484375	188.23272705078125	0.0007034540176391602	399.04345703125	176.33921813964844	0.011004745960235596	529.8092651367188	209.1043701171875	1.0	528.1959228515625	209.8223876953125	0.0005037188529968262	13	013
186	427.5050048828125	186.6700897216797	0.06889429688453674	645.2373046875	394.0550231933594	0.00013586878776550293	529.6260986328125	208.65684509277344	1.0	528.4801635742188	209.59170532226562	0.0009998679161071777	13	013
187	424.0830078125	183.8356475830078	0.05198323726654053	417.3619079589844	184.29257202148438	0.0003514289855957031	529.2288208007812	208.03158569335938	1.0	528.5869140625	209.22012329101562	0.0005222558975219727	13	013
188	425.3204040527344	184.6904754638672	0.9999099969863892	423.15478515625	185.56138610839844	0.0004944801330566406	530.1672973632812	208.4834747314453	1.0	528.7335205078125	209.25924682617188	0.0005866289138793945	13	013
189	425.76177978515625	182.84048461914062	0.6869673728942871	421.72314453125	184.48037719726562	0.0007309913635253906	529.2894897460938	208.39205932617188	1.0	528.2926635742188	209.71975708007812	0.0005618631839752197	13	013
190	423.92578125	184.58938598632812	0.9930052161216736	420.87652587890625	187.02993774414062	0.00046688318252563477	529.869384765625	208.39320373535156	1.0	528.7514038085938	209.71913146972656	0.000640183687210083	13	013
191	427.8863525390625	180.79591369628906	0.0016255974769592285	416.11541748046875	181.8613739013672	0.0004512369632720947	529.8373413085938	209.11241149902344	1.0	528.6442260742188	210.01278686523438	0.0007528066635131836	13	013
192	645.3494873046875	364.831787109375	9.247660636901855e-5	417.2496643066406	182.2161865234375	0.00013321638107299805	529.9306030273438	207.66421508789062	1.0	529.0902709960938	208.87213134765625	0.0005404949188232422	13	013
193	645.2652587890625	396.9302062988281	0.0001150369644165039	641.0717163085938	2.8595616817474365	0.0001176595687866211	529.861083984375	209.3284454345703	1.0	528.6812744140625	210.05905151367188	0.000715106725692749	13	013
194	428.9316101074219	180.5485076904297	0.04830107092857361	418.8618469238281	182.12147521972656	0.00022307038307189941	530.0411376953125	208.08656311035156	1.0	528.9703979492188	209.29344177246094	0.0009249746799468994	13	013
195	431.28009033203125	186.86456298828125	0.9935418367385864	424.8326416015625	189.40574645996094	0.000736236572265625	529.987060546875	208.57699584960938	1.0	528.9857177734375	210.05984497070312	0.0006215572357177734	13	013
196	433.5758361816406	194.24685668945312	0.9984655380249023	640.258056640625	3.0180325508117676	0.0001157522201538086	529.9566650390625	208.63015747070312	1.0	528.6939697265625	209.39382934570312	0.0006593465805053711	13	013
197	431.67431640625	197.33802795410156	0.01219448447227478	647.3203125	362.7592468261719	0.00029161572456359863	530.0791015625	208.5963897705078	1.0	527.8997192382812	207.40689086914062	0.0007300078868865967	13	013
198	435.99798583984375	203.10671997070312	0.07183915376663208	419.75335693359375	194.1792449951172	0.0001100003719329834	529.9857177734375	208.38421630859375	1.0	528.8842163085938	209.48599243164062	0.0008446574211120605	13	013
199	418.54058837890625	203.37701416015625	0.5598277449607849	416.47613525390625	199.05699157714844	0.00027701258659362793	529.8363647460938	208.80319213867188	1.0	528.3370971679688	209.20767211914062	0.0005692541599273682	13	013
200	428.61566162109375	205.187255859375	1.0	428.0520324707031	207.43443298339844	0.0015263557434082031	529.8013305664062	208.9584197998047	1.0	422.800537109375	194.96653747558594	0.0005917549133300781	13	013
201	422.913818359375	202.69586181640625	0.9999992847442627	425.7431640625	206.9488983154297	0.000800788402557373	530.1502685546875	209.03114318847656	1.0	528.8491821289062	210.231689453125	0.0006578564643859863	13	013
202	432.9930725097656	203.63743591308594	1.0	431.8340759277344	207.9102325439453	0.0003654956817626953	529.547607421875	208.35301208496094	1.0	528.3951416015625	209.34149169921875	0.00036901235580444336	13	013
203	434.656494140625	198.9906463623047	0.9999955892562866	419.4403076171875	197.8355712890625	0.0004080235958099365	529.5407104492188	209.08653259277344	1.0	528.5469970703125	209.9781494140625	0.0009673237800598145	13	013
204	431.0327453613281	200.20901489257812	1.0	646.5579223632812	362.5196533203125	0.00018650293350219727	529.4089965820312	208.797119140625	1.0	528.1795043945312	209.85418701171875	0.00047847628593444824	13	013
205	430.4925842285156	197.68087768554688	1.0	641.1348876953125	3.3254177570343018	0.0002345740795135498	530.1158447265625	208.30809020996094	1.0	528.784423828125	209.82369995117188	0.0007986724376678467	13	013
206	428.5413513183594	195.54269409179688	0.9892393350601196	363.7992248535156	146.12498474121094	0.0008584558963775635	530.2127075195312	208.74179077148438	1.0	528.8963012695312	209.5121307373047	0.000776141881942749	13	013
207	426.2929992675781	185.3408203125	0.009559839963912964	360.33856201171875	145.47506713867188	0.04953703284263611	529.2404174804688	208.5022430419922	1.0	528.7455444335938	209.4303741455078	0.000615924596786499	13	013
208	419.949951171875	181.14608764648438	0.9986532926559448	418.86712646484375	183.30899047851562	0.0004303157329559326	529.39892578125	208.9156494140625	1.0	528.1544799804688	209.55545043945312	0.0006604492664337158	13	013
209	419.13104248046875	173.27085876464844	0.009422332048416138	414.9406433105469	179.72377014160156	0.0006726086139678955	529.3697509765625	209.02540588378906	1.0	528.578857421875	209.5562744140625	0.0009180307388305664	13	013
210	419.9335632324219	168.02777099609375	0.9999696016311646	422.3743591308594	176.4655303955078	0.00021156668663024902	529.0735473632812	208.4864044189453	1.0	528.0067138671875	209.0009307861328	0.0004544854164123535	13	013
211	418.6792907714844	164.0959930419922	0.4426489472389221	362.5185241699219	128.16290283203125	0.14433413743972778	529.6538696289062	209.23162841796875	1.0	528.440673828125	209.81585693359375	0.0007495582103729248	13	013
212	417.85601806640625	167.45240783691406	1.0	363.9857177734375	123.00160217285156	0.0009663999080657959	529.1566162109375	208.6122283935547	1.0	528.2630615234375	209.63629150390625	0.0006136596202850342	13	013
213	419.9718017578125	164.76564025878906	0.9999995231628418	356.7879638671875	128.93692016601562	0.00018039345741271973	529.361083984375	208.5802001953125	1.0	528.5451049804688	209.560302734375	0.0006512105464935303	13	013
214	358.16619873046875	125.5979232788086	0.995500922203064	361.8118896484375	121.58614349365234	0.0009654760360717773	529.8458862304688	209.20574951171875	1.0	528.5526733398438	210.07208251953125	0.0006392896175384521	13	013
215	424.3240966796875	159.66390991210938	0.004894286394119263	365.3475646972656	128.7526092529297	0.00043073296546936035	529.867431640625	208.380859375	1.0	528.9754028320312	209.38003540039062	0.0004729330539703369	13	013
216	531.1533813476562	212.6345977783203	9.971857070922852e-5	640.4559326171875	3.659667730331421	0.0001341700553894043	529.705322265625	208.314208984375	1.0	529.2294311523438	208.94818115234375	0.000627368688583374	13	013
217	419.7752380371094	151.20481872558594	0.824001669883728	529.1756591796875	210.83364868164062	9.331107139587402e-5	529.17578125	209.04115295410156	1.0	528.4008178710938	210.0532989501953	0.0008535385131835938	13	013
218	420.0438232421875	150.0146026611328	0.38051003217697144	414.9353942871094	149.64247131347656	0.0001284480094909668	529.4409790039062	208.27676391601562	1.0	528.4846801757812	208.99449157714844	0.0008594989776611328	13	013
219	422.6262512207031	152.598876953125	0.02819231152534485	371.7309875488281	127.37309265136719	0.00037404894828796387	529.794677734375	207.6875457763672	1.0	529.2749633789062	208.90065002441406	0.0006609261035919189	13	013
220	420.7874755859375	163.62823486328125	0.07872658967971802	528.3208618164062	209.62399291992188	0.00011643767356872559	528.5713500976562	208.11447143554688	1.0	528.0823974609375	208.7906951904297	0.0008858442306518555	13	013
221	419.34698486328125	173.45315551757812	0.011826395988464355	647.4249267578125	363.8402099609375	8.794665336608887e-5	529.156982421875	208.59710693359375	1.0	528.4767456054688	209.64222717285156	0.0004672706127166748	13	013
222	416.34619140625	183.8218536376953	0.9999970197677612	413.1885986328125	189.8575439453125	0.00023308396339416504	529.369140625	208.2800750732422	1.0	527.3916015625	206.97244262695312	0.0006090402603149414	13	013
223	410.8109130859375	186.18482971191406	0.9999933242797852	410.03485107421875	189.7027587890625	0.0011273026466369629	529.5918579101562	208.10989379882812	1.0	408.9312438964844	190.79736328125	0.0011669397354125977	13	013
224	409.3152160644531	185.97506713867188	0.9999999403953552	409.19769287109375	189.6206817626953	0.0013727545738220215	529.0032348632812	209.15509033203125	1.0	408.2762451171875	190.97117614746094	0.0015028417110443115	13	013
225	409.9048767089844	186.83731079101562	1.0	419.9820556640625	192.36326599121094	0.0004939734935760498	529.438720703125	208.69012451171875	1.0	395.1592712402344	185.38771057128906	0.001796424388885498	13	013
226	406.5354919433594	187.22134399414062	1.0	407.60406494140625	189.78851318359375	0.0021438896656036377	529.4030151367188	208.46261596679688	1.0	393.8656005859375	182.80429077148438	0.0016342401504516602	13	013
227	406.7645568847656	188.443359375	0.999999463558197	408.4358825683594	190.2452850341797	0.0008533596992492676	529.269287109375	208.731689453125	1.0	408.21795654296875	191.177978515625	0.0015694499015808105	13	013
228	404.6236267089844	185.46804809570312	0.9999887943267822	408.1737976074219	190.03375244140625	0.0007269382476806641	529.2761840820312	208.0670623779297	1.0	528.6499633789062	209.1925048828125	0.0006182193756103516	13	013
229	407.91400146484375	187.8434600830078	1.0	409.5998229980469	190.5101318359375	0.00037795305252075195	528.9403076171875	208.78717041015625	1.0	527.7012939453125	209.8590850830078	0.0005676746368408203	13	013
230	404.66949462890625	186.46961975097656	1.0	407.6866455078125	189.44638061523438	0.0009978115558624268	529.5479736328125	208.46856689453125	1.0	528.7485961914062	209.52102661132812	0.0005465149879455566	13	013
231	409.8177185058594	191.59153747558594	0.9999918341636658	405.8240661621094	194.3714141845703	0.00033539533615112305	529.9542846679688	208.87356567382812	1.0	529.0941772460938	209.58949279785156	0.0006698071956634521	13	013
232	413.3470153808594	195.7449188232422	1.0	420.49383544921875	198.2868194580078	0.00029587745666503906	529.3416137695312	208.2525177001953	1.0	528.2211303710938	209.35073852539062	0.000383228063583374	13	013
233	415.2947692871094	203.5685272216797	0.9999994039535522	419.707763671875	206.67001342773438	0.0005255043506622314	529.58837890625	209.32421875	1.0	408.85504150390625	208.78244018554688	0.0006911754608154297	13	013
234	409.37652587890625	204.34678649902344	0.9999914169311523	410.0539855957031	206.2361297607422	0.000478893518447876	529.347900390625	208.17495727539062	1.0	407.9981994628906	207.4569091796875	0.0006751120090484619	13	013
235	406.8147277832031	201.49795532226562	0.9999999403953552	408.4704284667969	205.5535125732422	0.0013143420219421387	529.26171875	208.1255340576172	1.0	407.9371643066406	206.5733184814453	0.0010873973369598389	13	013
236	407.4938659667969	199.78660583496094	1.0	408.9617614746094	204.82591247558594	0.0004888772964477539	529.5870971679688	208.75625610351562	1.0	528.7716674804688	209.65663146972656	0.0009633302688598633	13	013
237	405.6884765625	196.49745178222656	1.0	409.199951171875	202.0828399658203	0.00030034780502319336	529.662109375	208.72024536132812	1.0	527.7384033203125	207.3802947998047	0.0006649494171142578	13	013
238	404.5098571777344	192.70814514160156	1.0	407.1236572265625	194.17909240722656	0.00021949410438537598	529.1049194335938	208.55783081054688	1.0	528.1505737304688	209.44972229003906	0.000551760196685791	13	013
239	406.7006530761719	189.17630004882812	1.0	403.9128112792969	191.2187957763672	0.000569760799407959	529.1812133789062	208.4535369873047	1.0	527.2822875976562	206.94192504882812	0.0006783008575439453	13	013
240	408.53741455078125	186.16268920898438	1.0	408.5594177246094	189.2340545654297	0.0004773736000061035	530.0051879882812	208.0557098388672	1.0	393.9904479980469	183.89366149902344	0.0004794895648956299	13	013
241	405.2823181152344	186.18295288085938	1.0	406.9725646972656	190.31573486328125	0.001169443130493164	529.3275146484375	209.05885314941406	1.0	393.8800354003906	183.8262939453125	0.0015561878681182861	13	013
242	406.0723571777344	191.03334045410156	0.9999997019767761	405.2663269042969	191.92880249023438	0.0026195943355560303	528.9845581054688	208.30624389648438	1.0	396.28814697265625	195.80149841308594	0.001979827880859375	13	013
243	404.814697265625	197.6583709716797	1.0	646.7268676757812	363.7512512207031	0.00012227892875671387	529.2656860351562	209.09896850585938	1.0	528.2108764648438	209.91220092773438	0.00044161081314086914	13	013
244	406.2405090332031	206.22142028808594	0.999969482421875	404.4995422363281	208.10202026367188	0.00016680359840393066	529.658447265625	208.693115234375	1.0	528.8639526367188	209.28671264648438	0.0004628300666809082	13	013
245	408.8179016113281	210.44398498535156	0.9999997615814209	407.6047668457031	212.98834228515625	0.00032773613929748535	529.5726318359375	208.75848388671875	1.0	528.6666259765625	209.73838806152344	0.0005409121513366699	13	013
246	410.2450256347656	215.43080139160156	0.9999819397926331	645.1932373046875	395.32318115234375	0.0001462101936340332	528.6732788085938	208.2198028564453	1.0	526.5665283203125	208.61058044433594	0.00046893954277038574	13	013
247	415.0023193359375	225.35458374023438	0.9995859861373901	645.4237060546875	394.57354736328125	0.0001119077205657959	529.54833984375	208.70616149902344	1.0	528.1251831054688	209.8104705810547	0.0006350874900817871	13	013
248	426.1813049316406	228.21714782714844	0.9999821186065674	646.1884765625	349.9848937988281	0.00016435980796813965	529.498291015625	208.9991455078125	1.0	527.8593139648438	210.13499450683594	0.0004011392593383789	13	013
249	425.4770812988281	231.7837677001953	0.9997713565826416	647.444091796875	362.29791259765625	6.893277168273926e-5	529.5474243164062	209.10418701171875	1.0	528.4707641601562	209.90380859375	0.00024831295013427734	13	013
250	428.00164794921875	233.065185546875	0.9961003661155701	645.26416015625	394.8365478515625	0.00011947751045227051	529.0403442382812	208.539306640625	1.0	528.2496948242188	209.13726806640625	0.0003764331340789795	13	013
251	422.64306640625	233.71107482910156	0.9998832941055298	646.5450439453125	362.1116027832031	0.00011971592903137207	529.6746826171875	208.74990844726562	1.0	409.29058837890625	228.8699188232422	0.0012040436267852783	13	013
252	421.2418518066406	238.78958129882812	0.6257768273353577	646.1146240234375	363.819580078125	0.00020572543144226074	530.1679077148438	208.26231384277344	1.0	411.2665710449219	231.01148986816406	0.0020657777786254883	13	013
253	420.7326354980469	236.407958984375	0.21924647688865662	647.14697265625	363.8121337890625	0.00014895200729370117	529.603271484375	208.6664581298828	1.0	528.5604248046875	209.3028106689453	0.0003178417682647705	13	013
254	419.3970642089844	235.9449005126953	0.0045678019523620605	640.8307495117188	2.999189853668213	0.00014328956604003906	530.0945434570312	208.646240234375	1.0	413.1974792480469	226.93153381347656	0.0006948113441467285	13	013
255	418.2326965332031	234.56617736816406	1.0	422.6440124511719	235.37283325195312	0.00014832615852355957	529.7259521484375	208.693115234375	1.0	410.26397705078125	229.45008850097656	0.019281893968582153	13	013
256	418.5031433105469	233.71426391601562	1.0	528.6837158203125	210.51742553710938	0.00010886788368225098	529.20947265625	208.56846618652344	1.0	407.11090087890625	222.70191955566406	0.0022564828395843506	13	013
257	419.0613098144531	232.8941192626953	1.0	646.6693725585938	363.96197509765625	0.00014275312423706055	530.1375732421875	208.83648681640625	1.0	406.8936462402344	222.43898010253906	0.0011343061923980713	13	013
258	417.82147216796875	232.62777709960938	1.0	414.9822692871094	236.92393493652344	0.00015932321548461914	530.084228515625	209.27981567382812	1.0	406.4437561035156	221.7533721923828	0.0008306503295898438	13	013
259	417.9905090332031	233.26742553710938	1.0	414.3598937988281	236.12290954589844	0.0001634359359741211	530.1163330078125	209.244140625	1.0	406.2052917480469	221.98822021484375	0.0017499327659606934	13	013
260	416.76416015625	232.0099639892578	1.0	414.1377258300781	236.90574645996094	0.0001462697982788086	529.5390014648438	208.77735900878906	1.0	407.04498291015625	225.1385955810547	0.008560508489608765	13	013
261	417.857421875	231.96055603027344	1.0	529.578369140625	210.16160583496094	0.00014495849609375	529.801025390625	208.48660278320312	1.0	406.4503479003906	221.58987426757812	0.0026622116565704346	13	013
262	417.6718444824219	234.04811096191406	1.0	414.9133605957031	237.10488891601562	0.0001321732997894287	530.025634765625	208.9398651123047	1.0	407.3233337402344	224.24392700195312	0.002264738082885742	13	013
263	418.9392395019531	234.2560272216797	1.0	646.7120971679688	363.61590576171875	0.00013932585716247559	529.943115234375	208.99937438964844	1.0	408.0079040527344	225.0617218017578	0.0014835894107818604	13	013
264	418.35955810546875	234.94424438476562	1.0	640.674072265625	3.3585023880004883	0.00019693374633789062	529.8395385742188	209.08726501464844	1.0	407.2828369140625	224.64459228515625	0.0017457306385040283	13	013
265	418.2125549316406	236.13519287109375	1.0	526.2781982421875	210.9578857421875	0.00010779500007629395	529.1053466796875	208.60731506347656	1.0	407.5364074707031	225.3793182373047	0.0014970004558563232	13	013
266	421.1738586425781	235.70848083496094	1.0	641.0225219726562	3.207458019256592	0.00013694167137145996	529.1466674804688	208.12661743164062	1.0	408.859619140625	226.6954803466797	0.0008858144283294678	13	013
267	421.72296142578125	235.1345672607422	1.0	647.088134765625	364.0293884277344	9.635090827941895e-5	529.7547607421875	209.12637329101562	1.0	528.44091796875	209.6077880859375	0.0005828738212585449	13	013
268	421.21307373046875	234.45530700683594	1.0	646.6793212890625	363.7398681640625	0.00010386109352111816	529.2803344726562	208.55157470703125	1.0	528.4993286132812	209.2529754638672	0.0006369054317474365	13	013
269	421.4158935546875	235.03602600097656	1.0	645.7039184570312	394.4089050292969	0.0001405775547027588	529.4093017578125	208.52362060546875	1.0	528.82080078125	209.19451904296875	0.0005618035793304443	13	013
270	420.851318359375	236.2996826171875	1.0	429.4656066894531	235.83802795410156	0.00015565752983093262	529.0634765625	208.483154296875	1.0	527.5528564453125	207.8523712158203	0.0007543563842773438	13	013
271	419.71514892578125	237.7552490234375	1.0	640.99462890625	3.3431577682495117	0.00015267729759216309	529.5079345703125	208.83421325683594	1.0	409.1681213378906	227.96392822265625	0.0006501376628875732	13	013
272	419.9610900878906	237.7328643798828	1.0	646.679931640625	362.6960754394531	0.00019246339797973633	528.9481201171875	209.08993530273438	1.0	409.002685546875	228.37350463867188	0.0013719499111175537	13	013
273	418.8834228515625	238.96249389648438	1.0	529.1709594726562	209.7128143310547	0.00013592839241027832	529.3303833007812	208.20648193359375	1.0	409.6952819824219	231.4058837890625	0.012823253870010376	13	013
274	421.9385070800781	243.0316162109375	1.0	428.9924621582031	245.31195068359375	0.00012940168380737305	529.6099243164062	208.42410278320312	1.0	406.39068603515625	230.31028747558594	0.001255720853805542	13	013
275	425.1640930175781	244.8975830078125	1.0	645.0756225585938	393.9222106933594	0.00013428926467895508	528.9192504882812	208.4282989501953	1.0	407.2080383300781	233.33938598632812	0.0007139742374420166	13	013
276	423.9276123046875	248.03358459472656	1.0	646.8763427734375	363.5038757324219	0.00013494491577148438	529.2284545898438	208.2750701904297	1.0	528.5987548828125	209.29087829589844	0.0003331601619720459	13	013
277	424.3359375	247.3304901123047	1.0	647.0398559570312	363.5541687011719	0.00021860003471374512	529.2550048828125	207.63735961914062	1.0	526.5645751953125	207.87306213378906	0.0002453625202178955	13	013
278	426.0502014160156	245.68765258789062	0.9999998211860657	423.35028076171875	247.6834716796875	0.00021013617515563965	529.1578979492188	208.6473846435547	1.0	408.92218017578125	243.66146850585938	0.001096487045288086	13	013
279	423.81390380859375	244.77401733398438	0.11330816149711609	419.7661437988281	247.1483154296875	0.00012180209159851074	529.393798828125	208.04957580566406	1.0	411.1304931640625	249.20777893066406	0.00043487548828125	13	013
280	530.3306884765625	212.7657928466797	5.328655242919922e-5	640.6558227539062	2.627246379852295	8.64267349243164e-5	528.5851440429688	207.8186492919922	1.0	526.8809814453125	206.95057678222656	0.0004207491874694824	13	013
281	424.8999938964844	283.5178527832031	0.99998939037323	425.04022216796875	286.9829406738281	0.00014260411262512207	529.0894165039062	207.63427734375	1.0	420.4044494628906	273.3064270019531	0.0008072257041931152	13	013
282	425.9610900878906	288.4634094238281	0.9999980926513672	640.8477172851562	3.145495891571045	0.00013378262519836426	529.9808959960938	208.81101989746094	1.0	424.2615051269531	277.45733642578125	0.001563727855682373	13	013
283	417.32086181640625	288.1854248046875	0.9989449977874756	647.0912475585938	362.7874755859375	0.0001233518123626709	529.0816650390625	208.72767639160156	1.0	527.3258666992188	207.45530700683594	0.0004849433898925781	13	013
284	415.85382080078125	289.87298583984375	1.0	367.2433166503906	205.25453186035156	0.10082712769508362	529.4747314453125	208.50502014160156	1.0	411.2711486816406	279.896728515625	0.0003981292247772217	13	013
285	415.19134521484375	291.1690979003906	1.0	420.6210632324219	290.0514221191406	0.0010490715503692627	529.8095703125	208.81455993652344	1.0	528.1021728515625	210.3414764404297	0.0004769563674926758	13	013
286	414.0904541015625	291.8862609863281	1.0	420.3020935058594	293.32269287109375	0.00034296512603759766	529.6632080078125	208.22352600097656	1.0	528.7996826171875	209.81646728515625	0.00039526820182800293	13	013
287	414.28515625	295.36639404296875	0.9999995231628418	419.8954772949219	296.64422607421875	0.00026428699493408203	529.6375732421875	208.8099822998047	1.0	528.5257568359375	210.19320678710938	0.0007047057151794434	13	013
288	413.0505676269531	296.0375061035156	1.0	419.7383728027344	293.44635009765625	0.0011347532272338867	529.9374389648438	208.7541961669922	1.0	528.4573974609375	209.70765686035156	0.0004150271415710449	13	013
289	413.1346130371094	298.9486389160156	1.0	419.08074951171875	302.5664367675781	0.0004176199436187744	529.9091796875	209.2548370361328	1.0	528.1340942382812	210.31729125976562	0.0006941258907318115	13	013
290	414.25006103515625	300.67529296875	1.0	418.6939392089844	303.14410400390625	0.0019358992576599121	529.5410766601562	208.7358856201172	1.0	407.7790832519531	291.8409729003906	0.0007246136665344238	13	013
291	413.2951965332031	301.9151306152344	0.9999985694885254	419.1880187988281	303.5968933105469	0.001437157392501831	529.385986328125	209.4936065673828	1.0	408.322265625	293.37384033203125	0.001137852668762207	13	013
292	411.1138000488281	301.2020568847656	1.0	407.9778747558594	304.9773254394531	0.0005644559860229492	529.2904052734375	208.34365844726562	1.0	526.9757690429688	207.5840606689453	0.0005201399326324463	13	013
293	412.3634033203125	302.038330078125	0.9999982118606567	418.9127502441406	303.8383483886719	0.0011791586875915527	530.3004150390625	208.91250610351562	1.0	528.5921630859375	209.82278442382812	0.0005109906196594238	13	013
294	412.1431884765625	303.72406005859375	0.9999968409538269	415.55517578125	305.0701599121094	0.002016216516494751	529.8341064453125	208.57748413085938	1.0	407.9300231933594	294.59716796875	0.001079261302947998	13	013
295	414.52874755859375	304.1512756347656	0.9999992847442627	418.61688232421875	305.372314453125	0.0008037686347961426	529.5990600585938	207.86041259765625	1.0	527.2252807617188	207.127685546875	0.0006308555603027344	13	013
296	414.9486389160156	305.13458251953125	1.0	418.95745849609375	306.8703918457031	0.000721663236618042	529.5528564453125	207.82931518554688	1.0	528.782470703125	209.36741638183594	0.0004934370517730713	13	013
297	417.9359436035156	302.35455322265625	1.0	420.5699157714844	303.72137451171875	0.0006025731563568115	530.5261840820312	209.31980895996094	1.0	528.642333984375	209.80821228027344	0.000667273998260498	13	013
298	421.457275390625	305.0115661621094	0.9997955560684204	422.6451721191406	304.0667419433594	0.0008679032325744629	529.8692626953125	208.44003295898438	1.0	528.586181640625	209.8098907470703	0.0006801486015319824	13	013
299	419.6325378417969	302.1304626464844	1.0	422.1549987792969	303.28582763671875	0.0007542967796325684	530.0153198242188	208.6000518798828	1.0	528.8567504882812	209.56005859375	0.0008635818958282471	13	013
300	421.59051513671875	302.5570373535156	0.9999998807907104	423.3995666503906	303.3584289550781	0.0004312098026275635	529.8861083984375	207.79119873046875	1.0	528.9047241210938	208.88926696777344	0.000737994909286499	13	013
301	419.3846435546875	302.00982666015625	0.9978560209274292	421.8284606933594	303.4516296386719	0.0006195604801177979	529.275390625	208.16299438476562	1.0	528.4738159179688	209.5382080078125	0.0007720291614532471	13	013
302	420.0583190917969	299.93353271484375	1.0	422.325439453125	301.856201171875	0.0006851851940155029	529.9098510742188	208.54539489746094	1.0	528.3985595703125	209.9833984375	0.0005496740341186523	13	013
303	423.21697998046875	295.9789733886719	0.7753868103027344	647.366455078125	362.96429443359375	0.00012388825416564941	529.7686767578125	208.27801513671875	1.0	528.9931640625	209.36880493164062	0.0007776916027069092	13	013
304	425.6450500488281	291.3412170410156	0.9999994039535522	422.58013916015625	292.8668518066406	0.0019974112510681152	530.65380859375	208.76611328125	1.0	527.9583129882812	207.9650421142578	0.000642925500869751	13	013
305	423.6937561035156	289.3891296386719	0.9999966621398926	422.7126770019531	290.97320556640625	0.015200495719909668	529.9340209960938	208.43846130371094	1.0	528.8742065429688	209.46275329589844	0.0007982552051544189	13	013
306	426.3434143066406	287.47412109375	0.9896968603134155	427.7699279785156	289.9092102050781	0.0002792179584503174	530.2720947265625	208.81222534179688	1.0	528.6351318359375	209.35304260253906	0.0006417334079742432	13	013
307	426.65338134765625	287.4169616699219	0.9999995231628418	427.5614929199219	289.6485290527344	0.0004664957523345947	530.02294921875	208.57186889648438	1.0	528.9695434570312	209.3054656982422	0.0006552934646606445	13	013
308	429.11785888671875	286.2568664550781	0.9999151229858398	443.5176086425781	274.9078369140625	0.0008702576160430908	529.8789672851562	208.12623596191406	1.0	527.6090698242188	206.7139892578125	0.0005641281604766846	13	013
309	428.18359375	284.18798828125	0.9933446645736694	428.9380798339844	289.1734619140625	0.000364840030670166	529.664794921875	208.52760314941406	1.0	528.2470703125	209.3364715576172	0.0006871819496154785	13	013
310	423.19427490234375	282.1343078613281	0.9999990463256836	421.8436584472656	280.9699401855469	0.004386097192764282	529.722900390625	207.9719696044922	1.0	528.8761596679688	208.9344940185547	0.001008540391921997	13	013
311	428.8553771972656	282.716552734375	0.9982373118400574	429.4195251464844	288.9314270019531	0.00037235021591186523	529.9808959960938	208.2958221435547	1.0	529.0380249023438	209.31312561035156	0.0008438527584075928	13	013
312	425.145751953125	281.871337890625	0.9990401268005371	422.619140625	281.44451904296875	0.005100548267364502	529.6825561523438	208.049560546875	1.0	528.53662109375	208.851806640625	0.0011267364025115967	13	013
313	424.8054504394531	279.03509521484375	0.9971884489059448	419.5481262207031	277.980712890625	0.00018146634101867676	530.2755737304688	208.98043823242188	1.0	528.6284790039062	207.76918029785156	0.0010966658592224121	13	013
314	425.9497375488281	278.48724365234375	0.9999997019767761	422.7268981933594	279.9422302246094	0.002991408109664917	529.884033203125	208.61463928222656	1.0	528.3175048828125	209.41726684570312	0.0008237063884735107	13	013
315	422.4873352050781	277.4510803222656	0.14688733220100403	412.10791015625	279.1041564941406	0.9997807741165161	530.1856689453125	208.4785614013672	1.0	529.25439453125	209.25408935546875	0.00043517351150512695	13	013
316	644.479736328125	31.090927124023438	0.0001284778118133545	530.5004272460938	210.9574737548828	0.00010147690773010254	530.0211181640625	208.68409729003906	1.0	528.5377807617188	209.7306365966797	0.0009865164756774902	13	013
317	428.6126708984375	262.0403747558594	0.0018242895603179932	529.8387451171875	210.19076538085938	0.00011375546455383301	529.629150390625	208.3103485107422	1.0	528.671875	208.88623046875	0.0009587705135345459	13	013
318	426.7290344238281	260.0250549316406	0.16338777542114258	641.0643920898438	2.830044984817505	0.00011560320854187012	530.4884643554688	208.1506805419922	1.0	529.3120727539062	209.07333374023438	0.000687718391418457	13	013
319	426.1952819824219	255.78602600097656	0.9999998807907104	423.5876770019531	258.9424743652344	0.0016259551048278809	530.2068481445312	208.36463928222656	1.0	529.2943115234375	209.30679321289062	0.0006991922855377197	13	013
320	422.9692077636719	254.85435485839844	0.9999957084655762	419.4359130859375	257.43548583984375	0.0010787248611450195	530.586669921875	208.1184844970703	1.0	529.2232055664062	209.07760620117188	0.000760197639465332	13	013
321	421.53643798828125	257.5434875488281	0.020885050296783447	646.9743041992188	365.1987609863281	0.00022202730178833008	529.5734252929688	208.8439483642578	1.0	528.2806396484375	209.55126953125	0.0008564889430999756	13	013
322	425.0865478515625	256.4372253417969	0.9999834895133972	422.05169677734375	257.7951965332031	0.00033229589462280273	529.920654296875	208.43560791015625	1.0	528.8251953125	209.3408966064453	0.0009479820728302002	13	013
323	420.6898193359375	257.9352722167969	0.9999985694885254	419.1026916503906	259.3595275878906	0.0011653304100036621	529.7916259765625	207.67738342285156	1.0	527.794189453125	206.71621704101562	0.0006319582462310791	13	013
324	423.97039794921875	257.8650817871094	0.999998927116394	421.18646240234375	259.14569091796875	0.0007708072662353516	530.6644287109375	208.2487335205078	1.0	529.7478637695312	208.61859130859375	0.0005767643451690674	13	013
325	427.6502685546875	258.87005615234375	0.999993622303009	422.7929382324219	259.8119812011719	0.0008510053157806396	530.2528076171875	208.3946990966797	1.0	529.0336303710938	209.37765502929688	0.0006094276905059814	13	013
326	426.16229248046875	260.0690002441406	0.0018299520015716553	530.1240844726562	210.8480682373047	9.062886238098145e-5	530.1212158203125	208.88026428222656	1.0	528.66552734375	209.5913848876953	0.0007613301277160645	13	013
327	426.2599792480469	262.8069152832031	0.0246124267578125	647.2113647460938	362.5254211425781	0.00012820959091186523	529.7340087890625	208.73541259765625	1.0	528.330810546875	209.50367736816406	0.0006832480430603027	13	013
328	426.68768310546875	265.1755065917969	0.9333918690681458	646.7330322265625	363.5247802734375	0.00018981099128723145	530.55810546875	208.40634155273438	1.0	529.524169921875	209.6160125732422	0.0006280243396759033	13	013
329	2.9063005447387695	5.8608622550964355	0.00010231137275695801	529.8724365234375	210.47532653808594	7.584691047668457e-5	530.1522827148438	208.53382873535156	1.0	528.7338256835938	209.17303466796875	0.0005119144916534424	13	013
330	530.5794677734375	212.8271026611328	8.535385131835938e-5	529.2163696289062	210.42848205566406	0.00010368227958679199	529.4802856445312	208.4435577392578	1.0	528.1896362304688	209.2861785888672	0.000827491283416748	13	013
331	428.9787292480469	272.1389465332031	0.05362263321876526	647.055908203125	348.4114074707031	0.0001653134822845459	530.1744995117188	208.54226684570312	1.0	529.0108032226562	209.47557067871094	0.0011224746704101562	13	013
332	531.0182495117188	212.56680297851562	0.00012481212615966797	529.5896606445312	210.3973388671875	0.0001500546932220459	529.61962890625	208.0575408935547	1.0	529.1439208984375	208.877197265625	0.0009866654872894287	13	013
333	427.9055480957031	272.2215576171875	0.0006045997142791748	640.8861083984375	3.2786741256713867	0.0001080632209777832	530.0526123046875	208.40504455566406	1.0	527.7180786132812	206.7959442138672	0.0005040466785430908	13	013
334	432.06256103515625	269.8836669921875	0.6438941955566406	646.879638671875	363.5796813964844	9.709596633911133e-5	530.2095947265625	209.03311157226562	1.0	528.4573364257812	209.4679412841797	0.0005005896091461182	13	013
335	426.0697021484375	267.85540771484375	0.9355450868606567	416.9020690917969	273.8004455566406	0.0004417002201080322	530.2030639648438	207.64111328125	1.0	529.5824584960938	208.52224731445312	0.00045421719551086426	13	013
336	531.577392578125	212.54522705078125	9.325146675109863e-5	530.595458984375	210.48910522460938	0.00010120868682861328	530.5126953125	208.35853576660156	1.0	529.546875	208.91453552246094	0.000554889440536499	13	013
337	424.8227233886719	267.016845703125	0.8647448420524597	418.9846496582031	264.3799133300781	0.0002753138542175293	530.0093994140625	208.83090209960938	1.0	528.3919677734375	209.2755584716797	0.0010540783405303955	13	013
338	425.36962890625	274.81903076171875	0.11008530855178833	530.2476806640625	210.49888610839844	0.00015607476234436035	529.7224731445312	208.0646514892578	1.0	528.6586303710938	209.59109497070312	0.0011530518531799316	13	013
339	429.63140869140625	276.0102233886719	0.999932050704956	641.2340698242188	3.293426752090454	0.00021097064018249512	530.1116333007812	208.25592041015625	1.0	528.9329223632812	209.30503845214844	0.0009750127792358398	13	013
340	430.1183166503906	278.1551818847656	0.12751930952072144	530.5331420898438	210.5813751220703	0.00011152029037475586	530.3912963867188	208.28515625	1.0	529.28076171875	209.64370727539062	0.001108020544052124	13	013
341	433.68023681640625	278.7237854003906	0.05291047692298889	424.0140686035156	277.917724609375	0.0002695620059967041	530.1004638671875	208.37940979003906	1.0	529.2416381835938	208.94752502441406	0.0006411373615264893	13	013
342	427.8194580078125	278.1051025390625	0.00017756223678588867	530.2233276367188	210.9463653564453	0.00012999773025512695	529.886474609375	208.4986114501953	1.0	529.0562133789062	209.32127380371094	0.0008350908756256104	13	013
343	645.2060546875	388.28936767578125	7.522106170654297e-5	645.2684936523438	380.52490234375	0.00010481476783752441	530.0496215820312	208.71995544433594	1.0	528.5463256835938	209.3375701904297	0.0006654262542724609	13	013
344	531.7423706054688	212.68621826171875	7.215142250061035e-5	641.03466796875	2.7256202697753906	9.635090827941895e-5	530.46728515625	208.76026916503906	1.0	529.6714477539062	209.468017578125	0.00042194128036499023	13	013
345	645.1549072265625	363.2557067871094	0.00010573863983154297	530.2474365234375	210.5630645751953	0.00011628866195678711	530.0430297851562	208.1888885498047	1.0	529.4513549804688	209.13328552246094	0.0006611943244934082	13	013
346	644.9436645507812	363.8765869140625	0.00013270974159240723	646.7626342773438	362.27587890625	0.00013780593872070312	530.5782470703125	208.38108825683594	1.0	529.2848510742188	209.14649963378906	0.0005415081977844238	13	013
347	530.2084350585938	212.0479278564453	0.00010308623313903809	529.8466186523438	210.78994750976562	0.00011396408081054688	529.5905151367188	208.17591857910156	1.0	528.3848876953125	209.2783203125	0.0007773637771606445	13	013
348	645.0438232421875	29.77912712097168	0.00016877055168151855	640.5884399414062	2.5140163898468018	0.00014606118202209473	530.1906127929688	208.8059844970703	1.0	529.167236328125	209.5285186767578	0.0006633996963500977	13	013
349	645.5381469726562	372.54364013671875	0.00018990039825439453	640.5657348632812	2.3961966037750244	0.00012451410293579102	530.4482421875	209.16351318359375	1.0	529.0352172851562	209.8628692626953	0.0007724165916442871	13	013
350	530.8712768554688	212.3447723388672	9.307265281677246e-5	530.5324096679688	211.06295776367188	0.00010901689529418945	530.5278930664062	209.1343536376953	1.0	529.1726684570312	209.60057067871094	0.0005007386207580566	13	013
351	644.9014892578125	334.688232421875	0.00013324618339538574	530.1585083007812	211.43064880371094	9.623169898986816e-5	529.6741943359375	209.73126220703125	1.0	528.2955932617188	210.3233184814453	0.0011729300022125244	13	013
352	644.7747192382812	348.2417297363281	0.00012752413749694824	639.95166015625	3.500248670578003	0.00015664100646972656	530.3268432617188	209.04299926757812	1.0	529.115966796875	209.68377685546875	0.0006912350654602051	13	013
353	530.6575317382812	212.3517303466797	0.00010022521018981934	646.96728515625	348.48553466796875	0.00014829635620117188	530.2908935546875	208.99806213378906	1.0	529.1250610351562	210.07398986816406	0.0006967484951019287	13	013
354	431.60406494140625	295.9476013183594	0.012903988361358643	427.4861755371094	297.8055419921875	0.3679485321044922	529.4458618164062	208.23672485351562	1.0	528.6776123046875	209.3744354248047	0.0008119344711303711	13	013
355	530.4779663085938	212.17840576171875	0.00014579296112060547	529.7799682617188	210.67892456054688	0.00017449259757995605	529.7199096679688	208.6608123779297	1.0	528.4863891601562	209.71652221679688	0.0013368725776672363	13	013
356	427.84588623046875	296.0639343261719	0.008218646049499512	428.9481506347656	297.3625793457031	0.000939786434173584	529.779296875	207.88815307617188	1.0	528.6546020507812	208.8890838623047	0.00041544437408447266	13	013
357	644.7133178710938	30.02416229248047	0.0001125633716583252	640.8111572265625	3.4606873989105225	0.00014573335647583008	530.2015380859375	209.1628875732422	1.0	528.75341796875	210.02745056152344	0.0006146728992462158	13	013
358	646.908203125	334.78692626953125	9.357929229736328e-5	647.5177612304688	334.2366027832031	0.00013524293899536133	530.86083984375	208.89120483398438	1.0	529.4684448242188	209.83529663085938	0.0007260143756866455	13	013
359	3.015880584716797	5.505084037780762	0.0001500546932220459	647.171875	362.947265625	0.00013890862464904785	529.9465942382812	208.64892578125	1.0	529.0988159179688	209.26756286621094	0.0008096396923065186	13	013
360	437.0753173828125	292.538330078125	0.9579671621322632	646.380615234375	347.2999572753906	0.0001563429832458496	529.99169921875	208.82827758789062	1.0	528.5962524414062	209.3695831298828	0.0006155967712402344	13	013
361	645.59375	363.65576171875	9.09566879272461e-5	640.8742065429688	3.0287539958953857	0.000212937593460083	529.8312377929688	208.72499084472656	1.0	528.5003662109375	210.14854431152344	0.0008138716220855713	13	013
362	645.8045043945312	396.5736083984375	9.235739707946777e-5	530.6237182617188	210.40628051757812	0.00010776519775390625	530.6764526367188	208.1918487548828	1.0	529.4906005859375	209.3643798828125	0.0008912086486816406	13	013
363	438.2994384765625	279.829833984375	0.0013784468173980713	530.2528076171875	210.44479370117188	0.00012803077697753906	530.1731567382812	208.39883422851562	1.0	529.2113647460938	209.25064086914062	0.0008442401885986328	13	013
364	643.7800903320312	29.938993453979492	0.00013616681098937988	641.1959228515625	4.0610480308532715	0.00025025010108947754	529.7207641601562	208.24046325683594	1.0	529.3649291992188	209.13328552246094	0.0009837746620178223	13	013
365	531.832275390625	212.541015625	8.219480514526367e-5	640.695068359375	3.67077898979187	0.00013303756713867188	531.0003662109375	208.46104431152344	1.0	529.9642944335938	209.12005615234375	0.00043955445289611816	13	013
366	643.65673828125	30.39910316467285	0.00010558962821960449	640.728759765625	3.323007822036743	0.00013372302055358887	530.4260864257812	208.62203979492188	1.0	529.6553955078125	209.6618194580078	0.0008048117160797119	13	013
367	646.545654296875	334.02789306640625	0.00012287497520446777	646.667236328125	362.7389221191406	9.995698928833008e-5	529.7691650390625	208.71978759765625	1.0	528.7556762695312	209.15753173828125	0.0006439387798309326	13	013
368	440.369140625	276.14068603515625	0.001565307378768921	646.7744140625	362.22027587890625	0.0001271963119506836	530.7133178710938	208.1322479248047	1.0	529.2149658203125	208.7415771484375	0.0006411373615264893	13	013
369	438.1727600097656	275.4966125488281	0.002831876277923584	530.0775146484375	210.6004180908203	0.00011450052261352539	529.5802612304688	208.2495574951172	1.0	528.6796875	209.40301513671875	0.0007977485656738281	13	013
370	643.83154296875	30.87628173828125	0.00014144182205200195	640.679931640625	3.1730315685272217	0.00012490153312683105	529.7727661132812	208.2989959716797	1.0	528.8876953125	209.1689910888672	0.000714033842086792	13	013
371	445.2138366699219	259.696044921875	0.02553120255470276	530.1847534179688	210.05245971679688	0.00013431906700134277	529.8555297851562	207.72999572753906	1.0	529.544677734375	208.6630859375	0.0005799233913421631	13	013
372	439.9043273925781	261.81048583984375	0.9824363589286804	437.9720153808594	260.3297424316406	0.0003426074981689453	529.4979858398438	207.22576904296875	1.0	527.2783813476562	206.26104736328125	0.0013535618782043457	13	013
373	437.9197998046875	259.2098083496094	0.9999972581863403	438.02777099609375	260.76422119140625	0.00033396482467651367	529.8555908203125	208.30075073242188	1.0	529.2816162109375	209.028564453125	0.0010100901126861572	13	013
374	433.6248474121094	260.0660705566406	1.0	388.34515380859375	295.3139953613281	0.0012867748737335205	529.8753051757812	208.60626220703125	1.0	528.6353759765625	209.4564208984375	0.0008108317852020264	13	013
375	430.6564636230469	254.93043518066406	0.9999998211860657	432.09466552734375	253.61717224121094	0.005528509616851807	530.1278076171875	209.26406860351562	1.0	528.8235473632812	209.80299377441406	0.0006583333015441895	13	013
376	430.4395446777344	256.89581298828125	1.0	426.9338684082031	258.53399658203125	0.0009347498416900635	530.0020751953125	208.0923309326172	1.0	529.0183715820312	208.8406524658203	0.0005652308464050293	13	013
377	430.5501708984375	255.78993225097656	1.0	427.1992492675781	258.8214416503906	0.002456843852996826	530.3109741210938	208.9600830078125	1.0	529.1513671875	209.6205596923828	0.0006475150585174561	13	013
378	431.2109680175781	256.4090576171875	1.0	426.8922119140625	259.0513610839844	0.0008174479007720947	529.9232788085938	209.2271728515625	1.0	528.6700439453125	209.9506072998047	0.0009066164493560791	13	013
379	430.1270446777344	256.5013122558594	1.0	426.98419189453125	258.3429870605469	0.0018402040004730225	529.2459106445312	208.90969848632812	1.0	528.1677856445312	209.66403198242188	0.0009336471557617188	13	013
380	430.1617736816406	256.3040466308594	0.9995740056037903	33.9519157409668	144.46969604492188	0.034763485193252563	530.0621337890625	208.79031372070312	1.0	528.9067993164062	209.53573608398438	0.0006140470504760742	13	013
381	430.5211181640625	256.4270935058594	0.9999861717224121	426.2083740234375	260.3266906738281	0.0002968311309814453	529.868408203125	208.26243591308594	1.0	528.7896728515625	208.8431396484375	0.0005429387092590332	13	013
382	431.9057922363281	254.20606994628906	0.9999998807907104	432.6690368652344	253.19744873046875	0.006660401821136475	529.9453735351562	208.21189880371094	1.0	529.1189575195312	209.47259521484375	0.0007133781909942627	13	013
383	432.968017578125	255.44412231445312	1.0	387.4232482910156	296.6829833984375	0.0031568408012390137	529.649169921875	208.37860107421875	1.0	529.0194091796875	209.45216369628906	0.0009486377239227295	13	013
384	434.4818420410156	256.0101013183594	1.0	434.9426574707031	253.4580078125	0.0007916688919067383	529.8016357421875	208.1002655029297	1.0	528.9314575195312	209.13308715820312	0.0010057389736175537	13	013
385	434.471435546875	254.98202514648438	1.0	434.97637939453125	252.9921875	0.0013206303119659424	530.2259521484375	208.71987915039062	1.0	528.9036865234375	209.64617919921875	0.0008383691310882568	13	013
386	433.786865234375	256.93475341796875	1.0	434.61376953125	254.17054748535156	0.000809401273727417	529.7293701171875	207.73056030273438	1.0	527.329345703125	205.81068420410156	0.00039908289909362793	13	013
387	433.83624267578125	254.81338500976562	1.0	433.7704162597656	256.9519958496094	0.0005236268043518066	529.9070434570312	208.55404663085938	1.0	528.5327758789062	209.37173461914062	0.0007356107234954834	13	013
388	434.20135498046875	256.44488525390625	1.0	434.82867431640625	253.81393432617188	0.0027118325233459473	529.6267700195312	208.84555053710938	1.0	528.4163818359375	209.76947021484375	0.0004897117614746094	13	013
389	434.90606689453125	257.2395324707031	1.0	380.2257385253906	307.9034118652344	0.0012170076370239258	529.9513549804688	208.50265502929688	1.0	529.0857543945312	209.28724670410156	0.0005638301372528076	13	013
390	434.1787109375	254.44204711914062	1.0	436.08099365234375	253.364990234375	0.004130005836486816	529.7948608398438	208.82484436035156	1.0	528.728759765625	209.85256958007812	0.0005008876323699951	13	013
391	435.5345153808594	254.53924560546875	1.0	385.1658935546875	307.2666320800781	0.01247859001159668	530.1287841796875	208.53836059570312	1.0	529.3085327148438	209.5223846435547	0.0008662045001983643	13	013
392	435.65277099609375	253.1258087158203	1.0	387.6365661621094	308.3328552246094	0.015395104885101318	530.0320434570312	208.33595275878906	1.0	529.570556640625	209.2010955810547	0.0004057586193084717	13	013
393	440.0310363769531	249.43226623535156	0.9999869465827942	438.656005859375	247.6508026123047	0.0006564855575561523	529.6452026367188	207.9552764892578	1.0	528.519775390625	208.7931671142578	0.0006978511810302734	13	013
394	440.2951354980469	245.59219360351562	1.0	439.2886047363281	245.9620361328125	0.0010227560997009277	529.7286376953125	208.7969970703125	1.0	527.9143676757812	207.37619018554688	0.0007193088531494141	13	013
395	443.27593994140625	239.6205291748047	1.0	439.9656982421875	242.37232971191406	0.0006679892539978027	529.4804077148438	208.06715393066406	1.0	528.1829833984375	209.28408813476562	0.0006611943244934082	13	013
396	443.002685546875	238.74420166015625	1.0	393.8118896484375	296.03765869140625	0.963604748249054	529.637939453125	208.7375030517578	1.0	528.0282592773438	209.6894073486328	0.0003941357135772705	13	013
397	445.1813049316406	237.2526397705078	0.9999997615814209	440.0330505371094	240.69390869140625	0.0005448758602142334	529.8098754882812	208.03903198242188	1.0	528.9011840820312	208.50552368164062	0.00041979551315307617	13	013
398	445.4002990722656	228.81588745117188	1.0	442.6851501464844	230.24072265625	0.0019529759883880615	529.1076049804688	208.26795959472656	1.0	527.3573608398438	207.31146240234375	0.0011185705661773682	13	013
399	445.0905456542969	225.62750244140625	0.9995190501213074	395.4664306640625	289.6243896484375	0.9940340518951416	529.2737426757812	208.51417541503906	1.0	527.2796630859375	207.00711059570312	0.0005668103694915771	13	013
400	456.66241455078125	212.1385040283203	0.01644456386566162	398.0747375488281	286.4308776855469	0.8018007278442383	528.98828125	208.32684326171875	1.0	526.9910888671875	207.00767517089844	0.0007574558258056641	13	013
401	445.736572265625	214.1829376220703	0.999374270439148	440.06121826171875	214.41989135742188	0.00023189187049865723	529.21142578125	208.55026245117188	1.0	528.1964721679688	209.9196319580078	0.0005213022232055664	13	013
402	441.8502197265625	210.17555236816406	1.0	439.8345947265625	213.0081329345703	0.001323699951171875	529.2876586914062	208.66844177246094	1.0	527.2268676757812	208.7202911376953	0.0004920065402984619	13	013
403	440.68731689453125	211.93966674804688	0.9999997615814209	438.25994873046875	214.37725830078125	0.0006460845470428467	529.3951416015625	208.40771484375	1.0	528.2632446289062	209.33106994628906	0.0006736814975738525	13	013
404	440.6050109863281	209.3057861328125	1.0	398.8344421386719	293.7526550292969	0.009205937385559082	529.1764526367188	208.16598510742188	1.0	527.13916015625	207.2799530029297	0.0007390677928924561	13	013
405	440.18011474609375	210.18841552734375	1.0	437.50201416015625	211.98068237304688	0.0004239678382873535	529.2384033203125	208.18600463867188	1.0	526.636962890625	206.4392852783203	0.00046756863594055176	13	013
406	439.05316162109375	207.8072509765625	1.0	437.37738037109375	210.53025817871094	0.0038770735263824463	529.3219604492188	208.1692352294922	1.0	527.2962646484375	206.89768981933594	0.0006422102451324463	13	013
407	440.0465393066406	208.93862915039062	0.9998760223388672	436.8955383300781	211.9654541015625	0.0002562999725341797	528.4434814453125	208.02882385253906	1.0	526.6068725585938	207.14031982421875	0.0005162358283996582	13	013
408	440.4873046875	208.13758850097656	0.9999992847442627	438.8198547363281	211.45509338378906	0.0007746517658233643	529.64794921875	208.7579345703125	1.0	528.4581909179688	209.95843505859375	0.000767141580581665	13	013
409	438.3607177734375	207.21485900878906	1.0	440.4165344238281	210.037841796875	0.0015518367290496826	528.84619140625	207.9918670654297	1.0	526.8204345703125	208.1983184814453	0.0004006922245025635	13	013
410	441.46893310546875	205.5467529296875	0.9999986886978149	436.218017578125	211.55784606933594	0.0009095072746276855	529.0894775390625	208.3775634765625	1.0	526.8870239257812	207.0934295654297	0.0006538927555084229	13	013
411	436.1820373535156	211.2323760986328	0.9465571641921997	437.8763427734375	210.53564453125	0.9865435361862183	645.6447143554688	29.39621925354004	0.00018095970153808594	430.7835693359375	212.49891662597656	0.00011241436004638672	13	013
412	436.0195617675781	210.62770080566406	0.9999947547912598	437.7062072753906	211.47744750976562	0.3561896085739136	644.8632202148438	29.864299774169922	0.00041237473487854004	427.4919738769531	212.6223907470703	0.0004005134105682373	13	013
413	437.99993896484375	209.907470703125	0.9999998807907104	438.80279541015625	211.1732177734375	0.011083811521530151	437.64715576171875	210.5995330810547	0.0002657473087310791	427.2734375	214.2419891357422	0.00019937753677368164	13	013
414	435.1577453613281	208.8152313232422	0.9986605644226074	436.53289794921875	209.17454528808594	0.8087691068649292	645.3472290039062	29.115243911743164	0.0004892051219940186	429.71099853515625	210.9953155517578	0.0006169974803924561	13	013
415	434.3282470703125	210.36611938476562	0.9991254210472107	436.5140686035156	210.7119598388672	0.6430329084396362	645.3802490234375	29.641857147216797	0.00042113661766052246	428.4078063964844	212.29092407226562	0.00013560056686401367	13	013
416	435.1007385253906	211.2598114013672	0.9989140629768372	435.9566345214844	211.5898895263672	0.9998469352722168	648.1849365234375	269.520751953125	0.00011664628982543945	429.40911865234375	212.09222412109375	0.0001977086067199707	13	013
417	437.0689697265625	209.7899169921875	1.0	438.2923278808594	211.43093872070312	0.024655789136886597	435.8043518066406	210.5136260986328	0.00019088387489318848	426.27081298828125	213.6300048828125	0.00015932321548461914	13	013
418	439.4640197753906	208.2956085205078	1.0	439.3068542480469	209.70510864257812	0.032262325286865234	438.3204650878906	210.80796813964844	0.0006909668445587158	428.68927001953125	214.10325622558594	0.0003441274166107178	13	013
419	439.3344421386719	201.72714233398438	0.9999994039535522	439.4587707519531	201.94581604003906	0.004519104957580566	440.6920166015625	204.59625244140625	0.00045558810234069824	439.5093078613281	208.4720916748047	0.00013458728790283203	13	013
420	441.8909912109375	197.33230590820312	0.9999828338623047	441.4152526855469	198.36398315429688	0.4005415737628937	650.372314453125	220.57411193847656	0.0004883408546447754	430.26904296875	207.57662963867188	0.00010192394256591797	13	013
421	440.3180236816406	195.0697021484375	0.999883770942688	440.498046875	196.65089416503906	0.03382837772369385	447.93646240234375	196.7015838623047	0.00029087066650390625	429.5278625488281	195.4359130859375	8.639693260192871e-5	13	013
422	443.0095520019531	193.34222412109375	0.999993622303009	441.4671630859375	195.38294982910156	0.24950620532035828	648.9013671875	250.70018005371094	0.0006195604801177979	440.7330017089844	184.91748046875	0.00022971630096435547	13	013
423	443.9127502441406	184.9757537841797	0.4844900071620941	439.3675842285156	188.97320556640625	0.0019819140434265137	648.5830688476562	172.0561981201172	0.00024086236953735352	431.0732116699219	192.08999633789062	2.1725893020629883e-5	13	013
424	444.91546630859375	182.15345764160156	0.0013155639171600342	440.1655578613281	184.1321563720703	0.4291944205760956	649.3136596679688	269.78631591796875	0.0008080899715423584	432.5025634765625	187.7950897216797	1.5914440155029297e-5	13	013
425	444.9456481933594	179.6827392578125	0.9959262013435364	441.4832458496094	180.22100830078125	0.009542316198348999	646.076171875	29.614994049072266	0.00023490190505981445	431.52044677734375	186.82456970214844	2.8133392333984375e-5	13	013
426	445.0972595214844	180.05709838867188	0.9870890378952026	440.2420349121094	180.84486389160156	0.0060453712940216064	645.6829223632812	28.936031341552734	0.000331193208694458	639.3749389648438	2.714590549468994	1.755356788635254e-5	13	013
427	447.7961120605469	179.99481201171875	0.567855954170227	441.36627197265625	181.59231567382812	0.02263084053993225	648.2620849609375	252.1019744873047	0.00018599629402160645	639.4261474609375	2.310053825378418	1.2427568435668945e-5	13	013
428	646.0771484375	348.0528869628906	0.00013938546180725098	439.7577819824219	179.92295837402344	0.6936107873916626	645.5712890625	29.177637100219727	0.00021713972091674805	445.3016357421875	184.73065185546875	0.00011989474296569824	13	013
429	450.48162841796875	178.26609802246094	0.0017437338829040527	439.7871398925781	177.88082885742188	0.00016498565673828125	648.2921142578125	156.71705627441406	0.000148087739944458	639.2536010742188	2.4040989875793457	1.0877847671508789e-5	13	013
430	447.4945068359375	174.61459350585938	0.06347545981407166	440.3908386230469	175.88076782226562	0.048670172691345215	644.8973999023438	29.505067825317383	0.00015491247177124023	441.5298156738281	168.2923583984375	6.4849853515625e-5	13	013
431	449.4111328125	162.1582489013672	0.21219214797019958	441.57891845703125	162.97068786621094	0.027861595153808594	645.7374267578125	29.73525047302246	0.00014585256576538086	639.4956665039062	2.8216724395751953	8.732080459594727e-6	13	013
432	645.0108642578125	30.648143768310547	0.00011819601058959961	640.560546875	2.948599338531494	0.00016620755195617676	645.6187744140625	29.857677459716797	0.00040411949157714844	639.0735473632812	2.871530771255493	2.3066997528076172e-5	13	013
433	448.06500244140625	152.68179321289062	0.0006903707981109619	448.71453857421875	153.64186096191406	0.0005634129047393799	646.4161376953125	158.68484497070312	0.0002675950527191162	638.9791870117188	2.812178134918213	8.016824722290039e-6	13	013
434	450.0864562988281	148.46014404296875	0.9958067536354065	441.23577880859375	149.390380859375	0.002652108669281006	643.9761352539062	29.8700008392334	6.625056266784668e-5	439.57000732421875	163.57550048828125	2.6494264602661133e-5	13	013
435	646.2067260742188	334.7009582519531	0.00011548399925231934	640.5391845703125	2.683593273162842	0.0001214146614074707	644.8970336914062	28.382070541381836	0.00023704767227172852	639.3687133789062	2.882208824157715	1.4036893844604492e-5	13	013
436	646.431884765625	333.5561828613281	0.00015458464622497559	444.16888427734375	145.79696655273438	0.0003097355365753174	649.4505004882812	251.94686889648438	0.0009463727474212646	639.5169067382812	2.4396414756774902	1.4185905456542969e-5	13	013
437	455.4880676269531	133.34646606445312	0.0003941953182220459	446.6146240234375	132.9915771484375	0.002767413854598999	648.4314575195312	254.38922119140625	0.0005133748054504395	639.1624145507812	2.451531410217285	8.761882781982422e-6	13	013
438	447.1034240722656	132.5446014404297	0.00010481476783752441	444.75677490234375	134.22576904296875	0.003007829189300537	645.6207275390625	29.83961296081543	0.0002518892288208008	639.0701904296875	3.118549108505249	7.867813110351562e-6	13	013
439	450.2425842285156	126.67329406738281	0.8610910177230835	440.50738525390625	128.65008544921875	0.0033634603023529053	644.7909545898438	28.92731285095215	0.0003267228603363037	441.77069091796875	119.65602111816406	3.650784492492676e-5	13	013
440	645.6995849609375	336.6026306152344	9.995698928833008e-5	444.97723388671875	125.29446411132812	0.00018852949142456055	646.8975219726562	158.6818389892578	0.00024244189262390137	639.180908203125	2.660633087158203	7.68899917602539e-6	13	013
441	645.9303588867188	30.184518814086914	8.663535118103027e-5	437.5179443359375	128.7533416748047	0.0019345283508300781	646.5570678710938	29.715232849121094	0.00020334124565124512	639.2235717773438	2.3927431106567383	1.0728836059570312e-5	13	013
442	646.4735717773438	340.4657897949219	0.00013712048530578613	436.3226013183594	125.41661071777344	0.0003432929515838623	645.503662109375	29.09388542175293	0.00022670626640319824	639.8648071289062	2.351789951324463	4.32133674621582e-6	13	013
443	645.1800537109375	395.2066955566406	0.00010785460472106934	437.10247802734375	116.45341491699219	0.00030562281608581543	645.214111328125	29.72989273071289	0.00016111135482788086	639.4872436523438	2.470057487487793	1.1414289474487305e-5	13	013
444	644.27685546875	30.79444122314453	0.00016021728515625	442.35723876953125	111.92263793945312	0.000141143798828125	645.04443359375	29.26473617553711	0.0003751516342163086	638.6133422851562	2.8618240356445312	1.0758638381958008e-5	13	013
445	644.5158081054688	364.4037780761719	0.0001335740089416504	646.37060546875	363.0377502441406	0.00013509392738342285	644.9326782226562	29.33588218688965	0.00011229515075683594	2.0654428005218506	2.4771475791931152	4.738569259643555e-6	13	013
446	646.6634521484375	334.7811584472656	0.000263214111328125	647.7018432617188	334.5330505371094	0.00023895502090454102	648.650146484375	253.08572387695312	0.0004813969135284424	642.12646484375	334.6813049316406	1.4156103134155273e-5	13	013
447	646.14697265625	348.23870849609375	9.167194366455078e-5	647.3497314453125	363.02362060546875	0.00010862946510314941	649.1141967773438	254.5558319091797	0.0011065304279327393	639.40966796875	2.3227157592773438	6.22868537902832e-6	13	013
448	645.1904907226562	333.5128479003906	0.00013843178749084473	441.4810791015625	111.88922882080078	0.00012663006782531738	649.205322265625	250.41445922851562	0.001611560583114624	639.4618530273438	2.2102928161621094	1.2606382369995117e-5	13	013
449	645.2752075195312	343.0511474609375	5.981326103210449e-5	646.6619262695312	362.64898681640625	0.00011438131332397461	647.4771728515625	156.57118225097656	0.0001856386661529541	639.5106201171875	2.918957233428955	7.361173629760742e-6	13	013
450	645.4762573242188	334.95721435546875	5.5849552154541016e-5	430.5115661621094	132.53599548339844	0.00021883845329284668	650.3864135742188	220.94143676757812	0.00023064017295837402	639.3073120117188	2.557844638824463	3.725290298461914e-6	13	013
451	645.439697265625	388.63861083984375	0.0001538693904876709	640.3770751953125	3.374598979949951	0.00019669532775878906	644.3718872070312	29.78853416442871	0.0003857612609863281	639.0253295898438	2.4522697925567627	1.1563301086425781e-5	13	013
452	2.9447455406188965	5.130553722381592	7.936358451843262e-5	640.3524780273438	2.6690921783447266	8.38935375213623e-5	645.1548461914062	29.217548370361328	0.00016641616821289062	2.133604049682617	1.5754892826080322	6.467103958129883e-6	13	013
453	644.450927734375	29.77940559387207	0.00017881393432617188	641.0845947265625	2.7280774116516113	0.00017598271369934082	644.742431640625	28.47969627380371	0.000606924295425415	639.3663940429688	2.6616439819335938	2.16066837310791e-5	13	013
454	434.6127014160156	113.67984008789062	0.00010466575622558594	435.6231384277344	111.00663757324219	0.005204111337661743	649.3895263671875	251.38600158691406	0.0007717907428741455	639.0589599609375	2.937924861907959	2.1159648895263672e-5	13	013
455	645.591064453125	388.0451965332031	0.00010040402412414551	640.1637573242188	3.3400776386260986	0.00010901689529418945	647.7734985351562	255.71762084960938	0.0014302730560302734	639.3379516601562	2.2678346633911133	1.004338264465332e-5	13	013
456	644.8779296875	350.7897644042969	7.402896881103516e-5	645.6997680664062	394.16497802734375	9.328126907348633e-5	650.0227661132812	222.55911254882812	0.00021156668663024902	2.0675225257873535	2.3907904624938965	5.21540641784668e-6	13	013
457	645.9177856445312	387.7778625488281	7.227063179016113e-5	647.048095703125	363.5985107421875	0.00013512372970581055	648.6206665039062	348.353271484375	0.0001214742660522461	638.8451538085938	2.6612091064453125	1.3589859008789062e-5	13	013
458	644.844970703125	348.54656982421875	0.0001786351203918457	646.5205688476562	363.210205078125	0.00012728571891784668	649.19921875	251.05160522460938	0.0008313357830047607	639.2649536132812	2.5164968967437744	1.049041748046875e-5	13	013
459	643.7846069335938	31.266437530517578	7.236003875732422e-5	640.7909545898438	3.075261354446411	0.0001176297664642334	644.4365234375	29.295730590820312	0.0001399219036102295	639.4263305664062	2.4897847175598145	9.03010368347168e-6	13	013
460	647.0751342773438	333.1537170410156	0.00016304850578308105	647.790771484375	332.58258056640625	8.758902549743652e-5	646.68994140625	30.029949188232422	0.0003523826599121094	641.546630859375	333.7725830078125	5.334615707397461e-6	13	013
461	2.6324057579040527	5.578190326690674	9.41157341003418e-5	646.645263671875	364.1851501464844	5.671381950378418e-5	644.6320190429688	29.221872329711914	0.00021755695343017578	2.6321542263031006	2.2317066192626953	8.13603401184082e-6	13	013
462	644.8907470703125	30.087514877319336	0.0001016855239868164	641.1272583007812	3.0136685371398926	0.00016158819198608398	648.8200073242188	347.52691650390625	0.0004892945289611816	638.8694458007812	2.792409658432007	1.9878149032592773e-5	13	013
463	645.5526733398438	349.90692138671875	0.00015604496002197266	648.1793823242188	335.29693603515625	0.00011134147644042969	647.989013671875	156.56492614746094	0.00010830163955688477	639.3956909179688	2.348151445388794	8.732080459594727e-6	13	013
464	645.9076538085938	372.3755187988281	7.051229476928711e-5	425.17169189453125	100.8734359741211	9.119510650634766e-5	647.8619995117188	172.078857421875	9.551644325256348e-5	639.2952270507812	2.7507121562957764	6.586313247680664e-6	13	013
465	646.2280883789062	333.52435302734375	0.00019168853759765625	640.8206787109375	3.06948184967041	0.00013324618339538574	648.620361328125	254.45570373535156	0.0003648698329925537	639.1451416015625	2.742584705352783	1.049041748046875e-5	13	013
466	425.3278503417969	104.8569107055664	0.00010710954666137695	645.4678344726562	393.6793518066406	7.021427154541016e-5	645.8616333007812	157.1625213623047	9.888410568237305e-5	423.535888671875	101.91027069091797	2.5987625122070312e-5	13	013
467	645.1309814453125	349.0027770996094	0.0001506209373474121	641.2034912109375	2.661060333251953	0.0001398026943206787	648.9058227539062	252.48489379882812	0.0005826652050018311	639.5418701171875	2.6922476291656494	1.1026859283447266e-5	13	013
468	645.6255493164062	388.2211608886719	8.660554885864258e-5	640.8701782226562	3.7432589530944824	0.00015690922737121582	647.8113403320312	156.830078125	0.000820845365524292	638.7982788085938	3.024414539337158	1.7762184143066406e-5	13	013
469	646.3896484375	333.84521484375	8.508563041687012e-5	645.7941284179688	394.0191650390625	6.464123725891113e-5	645.1160888671875	30.220680236816406	0.0002982020378112793	2.4010610580444336	2.003554582595825	5.364418029785156e-6	13	013
470	644.3541259765625	365.2038269042969	0.0001316666603088379	418.8118896484375	126.66012573242188	0.00015056133270263672	649.2525634765625	253.70938110351562	0.0002358853816986084	638.6675415039062	2.997148036956787	1.558661460876465e-5	13	013
471	423.892578125	133.7361297607422	0.6643000841140747	423.0008544921875	133.01687622070312	0.0009721517562866211	645.0814208984375	29.68866729736328	0.0004506707191467285	414.4630126953125	137.51541137695312	1.1324882507324219e-5	13	013
472	428.9308776855469	142.21788024902344	0.03428483009338379	423.3998107910156	143.35191345214844	0.31442591547966003	644.7728881835938	28.586177825927734	0.0005005896091461182	415.52386474609375	148.82781982421875	4.1157007217407227e-5	13	013
473	645.4461669921875	388.2147216796875	7.593631744384766e-5	640.1845703125	3.371170997619629	0.00012937188148498535	645.47509765625	28.77800941467285	0.00030875205993652344	638.6325073242188	2.9294142723083496	8.13603401184082e-6	13	013
474	427.74151611328125	149.46942138671875	0.5039111375808716	431.3007507324219	149.9661102294922	0.0008275806903839111	650.3711547851562	220.18260192871094	8.568167686462402e-5	639.2079467773438	2.637244701385498	5.0961971282958984e-6	13	013
475	645.876708984375	372.5917053222656	7.078051567077637e-5	639.9857177734375	3.312920093536377	4.318356513977051e-5	650.5540161132812	219.51754760742188	0.0003394186496734619	639.2571411132812	2.4467368125915527	4.4405460357666016e-6	13	013
476	646.1153564453125	335.6570129394531	0.00014317035675048828	647.0411376953125	349.64727783203125	0.00015094876289367676	649.4853515625	172.53036499023438	0.00010609626770019531	638.6461791992188	2.787299156188965	1.0520219802856445e-5	13	013
477	645.57666015625	364.34088134765625	8.419156074523926e-5	647.0065307617188	362.8453369140625	0.0001163482666015625	645.146240234375	29.554311752319336	0.0002900660037994385	640.008544921875	2.393306255340576	6.884336471557617e-6	13	013
478	645.6966552734375	362.8570861816406	4.4792890548706055e-5	647.0515747070312	361.4521484375	7.063150405883789e-5	647.2067260742188	123.5965805053711	7.56978988647461e-5	639.2943725585938	2.2428784370422363	5.900859832763672e-6	13	013
479	645.341064453125	363.7629699707031	7.018446922302246e-5	442.1861267089844	160.4419403076172	0.0003536641597747803	645.953857421875	29.377727508544922	0.00011214613914489746	639.3343505859375	2.369309663772583	1.0192394256591797e-5	13	013
480	644.884765625	365.0340881347656	6.899237632751465e-5	648.2854614257812	331.01507568359375	9.146332740783691e-5	648.6731567382812	235.04696655273438	0.0008186101913452148	643.3522338867188	331.9979553222656	8.463859558105469e-6	13	013
481	645.5183715820312	334.3912048339844	0.00015875697135925293	441.5339660644531	161.46286010742188	0.00023436546325683594	648.0087890625	141.7745361328125	0.0007137954235076904	639.1799926757812	2.5822129249572754	1.0758638381958008e-5	13	013
482	645.7913208007812	372.5560302734375	8.252263069152832e-5	640.9254760742188	2.9548048973083496	0.00012886524200439453	645.761962890625	29.488985061645508	0.0004767775535583496	639.2701416015625	3.008819103240967	1.4930963516235352e-5	13	013
483	645.7125244140625	334.3408508300781	8.475780487060547e-5	640.5508422851562	2.660209894180298	0.00011137127876281738	645.5974731445312	29.307559967041016	0.00025156140327453613	639.1956176757812	2.7733683586120605	1.1742115020751953e-5	13	013
484	644.5003051757812	31.330778121948242	9.068846702575684e-5	640.7150268554688	4.061020374298096	0.0001017451286315918	647.4212036132812	164.2072296142578	0.0004845559597015381	638.8351440429688	2.8575034141540527	1.1980533599853516e-5	13	013
485	646.688232421875	332.4146728515625	0.00010228157043457031	647.5679931640625	332.463134765625	0.0001544654369354248	648.5443115234375	254.07376098632812	0.001084446907043457	639.2134399414062	2.776134490966797	1.773238182067871e-5	13	013
486	3.2285349369049072	5.144736289978027	8.00788402557373e-5	639.9984130859375	2.732173442840576	0.00010016560554504395	644.9851684570312	28.96547508239746	0.0002111196517944336	638.9149169921875	2.5251517295837402	1.1056661605834961e-5	13	013
487	645.3037719726562	372.6895751953125	9.715557098388672e-5	640.27978515625	3.1141700744628906	0.00010097026824951172	645.1572265625	29.03902244567871	0.000418245792388916	638.964599609375	2.926577091217041	1.3500452041625977e-5	13	013
488	644.0086669921875	29.87258529663086	8.445978164672852e-5	640.340087890625	3.1610116958618164	0.00016060471534729004	644.6802978515625	28.76725959777832	0.00043064355850219727	639.2159423828125	2.618198871612549	1.6748905181884766e-5	13	013
489	645.5418090820312	363.7163391113281	6.717443466186523e-5	647.1572265625	362.1478271484375	0.0001315474510192871	647.66259765625	175.88067626953125	0.0004443824291229248	639.6021118164062	2.251823902130127	4.947185516357422e-6	13	013
490	644.3875732421875	29.937467575073242	0.00012293457984924316	640.738525390625	2.944178581237793	0.00019046664237976074	645.3203125	29.11861228942871	0.0005242824554443359	639.0452880859375	2.617337226867676	1.9043684005737305e-5	13	013
491	3.2935991287231445	5.700248718261719	0.00011432170867919922	639.9126586914062	3.404198169708252	0.00014126300811767578	646.1375122070312	30.02585792541504	0.0005075931549072266	638.9451904296875	3.1246254444122314	1.2040138244628906e-5	13	013
492	2.735103130340576	5.342948913574219	7.480382919311523e-5	640.85791015625	3.010215997695923	0.00012055039405822754	648.5774536132812	252.00831604003906	0.0007317960262298584	638.9384765625	3.174347162246704	1.800060272216797e-5	13	013
493	644.8511352539062	348.71337890625	0.00017747282981872559	646.34228515625	348.70281982421875	0.00015023350715637207	645.1378784179688	29.810409545898438	0.0003470778465270996	639.1630859375	2.5355420112609863	1.2665987014770508e-5	13	013
494	645.196533203125	396.690185546875	0.0002262592315673828	646.3848266601562	363.1911315917969	0.00014904141426086426	649.33740234375	254.03997802734375	0.0012754499912261963	639.3753662109375	2.1986865997314453	4.827976226806641e-6	13	013
495	645.6270141601562	333.0185241699219	0.00018987059593200684	646.7833251953125	347.6573791503906	0.00020268559455871582	645.2822875976562	29.03614616394043	0.00011068582534790039	639.2894897460938	2.1866583824157715	7.569789886474609e-6	13	013
496	646.2360229492188	373.20166015625	9.685754776000977e-5	647.145263671875	364.0113525390625	0.00014778971672058105	648.6502075195312	254.90492248535156	0.000614851713180542	638.9204711914062	2.075817823410034	1.0848045349121094e-5	13	013
497	645.3478393554688	388.2170104980469	0.000110626220703125	646.7980346679688	363.7778625488281	8.234381675720215e-5	644.83837890625	29.612672805786133	9.399652481079102e-5	639.3299560546875	2.684969902038574	7.718801498413086e-6	13	013
498	430.40625	197.6982421875	0.00014737248420715332	640.0133056640625	2.8313677310943604	9.629130363464355e-5	645.181884765625	29.572769165039062	0.00014907121658325195	638.540771484375	2.4148778915405273	1.424551010131836e-5	13	013
499	646.8782958984375	333.7679138183594	3.4183263778686523e-5	429.9071350097656	200.10350036621094	7.784366607666016e-5	645.3001098632812	28.92534065246582	0.00011196732521057129	639.3485717773438	2.2663772106170654	4.678964614868164e-6	13	013
500	645.40380859375	348.865478515625	8.380413055419922e-5	640.0057983398438	3.004124402999878	0.00011354684829711914	644.8350219726562	29.27068328857422	0.0004958212375640869	639.0224609375	2.551307439804077	7.62939453125e-6	13	013
501	2.231886863708496	5.41893196105957	6.565451622009277e-5	640.8984375	2.7952256202697754	0.0001418590545654297	645.1071166992188	28.8468017578125	0.0001919269561767578	639.1053466796875	2.359203338623047	1.564621925354004e-5	13	013
502	645.64013671875	388.3516540527344	8.058547973632812e-5	646.973876953125	348.3113708496094	0.00014102458953857422	645.5100708007812	28.94147491455078	0.00018778443336486816	638.8805541992188	3.182149887084961	8.851289749145508e-6	13	013
503	645.6554565429688	388.0892639160156	7.37905502319336e-5	645.5734252929688	394.9203796386719	5.555152893066406e-5	645.5443725585938	29.394832611083984	0.0002505183219909668	639.0892944335938	2.419163227081299	3.2186508178710938e-6	13	013
504	646.98046875	335.1214294433594	8.350610733032227e-5	647.5931396484375	362.53692626953125	6.797909736633301e-5	647.6737670898438	158.228759765625	0.0006039738655090332	639.87109375	2.2084741592407227	6.22868537902832e-6	13	013
505	644.93212890625	30.636802673339844	0.00011265277862548828	640.870849609375	3.202570915222168	0.0001341402530670166	644.9714965820312	29.47952651977539	0.0003158748149871826	639.0376586914062	2.7793140411376953	2.3752450942993164e-5	13	013
506	2.818352222442627	5.547416687011719	5.906820297241211e-5	640.9569091796875	2.709531307220459	5.85019588470459e-5	649.5638427734375	250.31912231445312	0.00012859702110290527	639.8109741210938	2.6704092025756836	6.22868537902832e-6	13	013
507	644.0883178710938	29.934947967529297	0.00012230873107910156	640.91796875	2.8673582077026367	0.00019547343254089355	645.0894165039062	28.827451705932617	0.0003808140754699707	638.9110717773438	2.5553483963012695	1.963973045349121e-5	13	013
508	645.2153930664062	388.4284973144531	8.96751880645752e-5	646.4902954101562	362.9783020019531	6.660819053649902e-5	648.79296875	252.42718505859375	0.0004412829875946045	639.5799560546875	2.27530574798584	3.3974647521972656e-6	13	013
509	646.5370483398438	334.5916442871094	0.0002257227897644043	647.7700805664062	348.1928405761719	0.00015872716903686523	648.794921875	253.87112426757812	0.00036400556564331055	639.3382568359375	2.6108572483062744	1.0073184967041016e-5	13	013
510	2.6391966342926025	5.263986587524414	4.5806169509887695e-5	646.9119262695312	362.0890197753906	5.5402517318725586e-5	648.0147705078125	254.01290893554688	0.00020271539688110352	2.5041346549987793	1.8562190532684326	2.9802322387695312e-6	13	013
511	644.776611328125	349.3666076660156	5.6356191635131836e-5	646.1387329101562	348.7308349609375	4.2557716369628906e-5	646.8256225585938	176.4794921875	6.884336471557617e-5	639.6863403320312	2.1455368995666504	4.5299530029296875e-6	13	013
512	646.8193969726562	333.2481384277344	0.0001118779182434082	647.8343505859375	347.8441467285156	9.92119312286377e-5	645.1644287109375	28.788272857666016	0.00029471516609191895	639.6445922851562	2.4628682136535645	6.467103958129883e-6	13	013
513	645.7893676757812	340.62188720703125	9.757280349731445e-5	646.7747802734375	348.2381591796875	0.00014215707778930664	645.8242797851562	30.073801040649414	0.00016510486602783203	638.9094848632812	2.429743766784668	1.4066696166992188e-5	13	013
514	645.1229858398438	364.0491027832031	0.00011423230171203613	646.631103515625	362.66162109375	0.00010192394256591797	649.2719116210938	248.7532196044922	0.00010380148887634277	2.4252266883850098	1.6750683784484863	5.632638931274414e-6	13	013
515	645.4318237304688	372.8196105957031	4.413723945617676e-5	641.409912109375	2.750215530395508	9.453296661376953e-5	647.8995971679688	158.86923217773438	0.0023494064807891846	639.5623779296875	1.9255197048187256	8.225440979003906e-6	13	013
516	645.3556518554688	387.5522766113281	6.705522537231445e-5	641.2000122070312	2.6582043170928955	0.00011050701141357422	646.10400390625	29.142335891723633	0.0002567470073699951	639.0447387695312	2.4504857063293457	8.344650268554688e-6	13	013
517	645.5820922851562	396.1854553222656	0.00011450052261352539	640.7681274414062	2.9029741287231445	0.00019109249114990234	650.0928955078125	221.18551635742188	0.0009016096591949463	638.6796875	3.2643632888793945	1.3709068298339844e-5	13	013
518	645.4889526367188	388.1751708984375	9.074807167053223e-5	646.82470703125	364.18829345703125	0.00011852383613586426	648.449951171875	268.1230773925781	0.00038948655128479004	638.869873046875	2.7561559677124023	6.079673767089844e-6	13	013
519	645.673828125	388.5823059082031	6.80088996887207e-5	646.8662109375	362.2062683105469	0.00011643767356872559	649.5021362304688	269.5299987792969	0.0002047121524810791	639.4284057617188	2.380676746368408	1.2755393981933594e-5	13	013
520	645.7630615234375	348.7310791015625	0.0001201629638671875	640.5810546875	3.2956173419952393	7.590651512145996e-5	645.46044921875	28.954593658447266	0.0003651082515716553	639.5382690429688	2.686762571334839	7.12275505065918e-6	13	013
