# Supplementary material for: An automated feeding system for the African killifish reveals the impact of diet on lifespan and allows scalable assessment of associative learning
Source: eLife. 2022 Nov 10;11:e69008. doi: 10.7554/eLife.69008 (PMC9788828; doi:10.7554/eLife.69008)
Supplement: Figure 6—source data 2. [file elife-69008-fig6-data2.zip › Training Trajectories/t25_REC017DLC_resnet50_TrainAllTheThingsJun28shuffle1_1030000.csv]

bodyparts_coords	fishhead_x	fishhead_y	fishhead_likelihood	fishtail_x	fishtail_y	fishtail_likelihood	redlight_x	redlight_y	redlight_likelihood	fooddrop_x	fooddrop_y	fooddrop_likelihood	fishnum	recordingnum
0	340.21807861328125	3.22050142288208	0.02023470401763916	349.4483642578125	122.42173767089844	1.0	645.1470947265625	479.5687561035156	0.01789984107017517	352.10400390625	123.28450012207031	0.004203110933303833	25	017
1	320.5484313964844	12.055872917175293	1.0	362.4910583496094	113.97026824951172	1.0	645.0584716796875	479.6413269042969	0.016731470823287964	309.898681640625	-2.3835644721984863	0.0017311573028564453	25	017
2	310.20172119140625	9.758191108703613	1.0	364.5310974121094	118.42279815673828	1.0	645.0079345703125	479.57470703125	0.017238527536392212	367.8484802246094	126.8111343383789	0.004551947116851807	25	017
3	290.0312805175781	3.617537498474121	0.9995206594467163	371.2432861328125	100.89939880371094	1.0	645.2476806640625	479.6737976074219	0.017928659915924072	279.56646728515625	-0.8840169906616211	0.0033229291439056396	25	017
4	272.02490234375	13.123982429504395	1.0	374.33709716796875	99.88014221191406	1.0	645.0499267578125	479.5529479980469	0.01816248893737793	251.92141723632812	3.1974878311157227	0.0032493174076080322	25	017
5	261.1741027832031	12.718935012817383	0.9538658261299133	374.5764465332031	107.11431121826172	1.0	645.11962890625	479.4577941894531	0.019511550664901733	249.3874053955078	3.906947612762451	0.0018600225448608398	25	017
6	249.9293975830078	2.8211731910705566	0.03499433398246765	362.75457763671875	93.5748519897461	1.0	645.0700073242188	479.5335693359375	0.01770162582397461	246.78060913085938	0.16265606880187988	0.0015080273151397705	25	017
7	221.7006072998047	8.895206451416016	0.1377774178981781	354.8987731933594	103.93722534179688	1.0	531.0223999023438	206.6868133544922	1.0	528.576904296875	207.57647705078125	0.0006555020809173584	25	017
8	457.8897705078125	391.3620300292969	0.00019410252571105957	343.4638977050781	100.83273315429688	1.0	531.1253051757812	207.40293884277344	1.0	529.2239379882812	208.2665252685547	0.0005373060703277588	25	017
9	645.53125	332.2192077636719	0.00017660856246948242	319.625244140625	102.48432922363281	1.0	531.0121459960938	206.55596923828125	1.0	528.97705078125	207.54119873046875	0.00047650933265686035	25	017
10	190.0437774658203	35.15874481201172	0.8226175308227539	459.645751953125	389.2082824707031	0.00396573543548584	531.0433349609375	207.04544067382812	1.0	528.81982421875	207.799560546875	0.0006128847599029541	25	017
11	197.11532592773438	45.45737838745117	1.0	262.48480224609375	119.5597915649414	0.9999996423721313	530.3753662109375	207.24546813964844	1.0	258.6565246582031	126.28974151611328	0.0007287263870239258	25	017
12	210.02963256835938	50.34896469116211	0.9999890327453613	256.50860595703125	118.9664306640625	0.9999751448631287	530.8004150390625	206.9510955810547	1.0	528.9303588867188	207.913818359375	0.0005947351455688477	25	017
13	212.23825073242188	50.45862579345703	0.9995460510253906	252.87940979003906	128.39678955078125	1.0	531.2286376953125	206.82611083984375	1.0	256.2294006347656	130.5692138671875	0.0011361241340637207	25	017
14	211.18328857421875	51.483154296875	0.9998478293418884	255.95361328125	125.98031616210938	1.0	531.0732421875	206.92889404296875	1.0	256.8876953125	128.09707641601562	0.002176135778427124	25	017
15	211.25050354003906	51.20566940307617	0.9999999403953552	253.89205932617188	127.72230529785156	1.0	530.9281005859375	206.52798461914062	1.0	248.26959228515625	132.23922729492188	0.0013608336448669434	25	017
16	209.1848602294922	67.86466217041016	0.004538387060165405	246.41795349121094	132.08250427246094	0.9819484949111938	530.8221435546875	206.94093322753906	1.0	528.6565551757812	207.75904846191406	0.0010576844215393066	25	017
17	531.68212890625	211.80206298828125	0.00014010071754455566	239.93609619140625	116.93864440917969	1.0	530.6460571289062	207.06158447265625	1.0	239.92567443847656	123.4578628540039	0.0019452869892120361	25	017
18	254.91375732421875	108.2263412475586	1.0	201.47500610351562	67.97439575195312	0.9999985694885254	531.2352294921875	206.70225524902344	1.0	528.8463134765625	207.78187561035156	0.00046309828758239746	25	017
19	262.7328186035156	113.02216339111328	1.0	205.3561248779297	73.69587707519531	0.04779052734375	530.9749145507812	206.80516052246094	1.0	528.4161987304688	207.63619995117188	0.0006021559238433838	25	017
20	265.6668395996094	112.16116333007812	0.7974148392677307	204.19049072265625	77.17916870117188	0.9996517896652222	530.791259765625	207.15768432617188	1.0	528.8032836914062	207.79217529296875	0.0006519854068756104	25	017
21	272.5685729980469	114.3233642578125	1.0	212.4537811279297	81.75094604492188	0.9995867013931274	530.7222900390625	206.6661834716797	1.0	528.6176147460938	207.5723114013672	0.0006577074527740479	25	017
22	291.5640869140625	125.70159149169922	1.0	220.59339904785156	93.01734161376953	0.9998267889022827	531.0203247070312	207.4335174560547	1.0	528.4859619140625	208.14657592773438	0.00047910213470458984	25	017
23	304.86724853515625	131.3067169189453	1.0	221.30442810058594	87.8199691772461	1.0	530.7041015625	207.3770751953125	1.0	528.3519897460938	207.983642578125	0.0005748867988586426	25	017
24	340.4310302734375	143.9951171875	0.9974035024642944	251.9059295654297	97.37224578857422	1.0	530.9876098632812	206.8876953125	1.0	528.7779541015625	207.87770080566406	0.0006980001926422119	25	017
25	364.40130615234375	147.42640686035156	1.0	253.94168090820312	126.71414947509766	0.9998149275779724	531.2642211914062	206.86402893066406	1.0	529.775634765625	207.7728271484375	0.0005455315113067627	25	017
26	366.4652099609375	145.48101806640625	1.0	259.54656982421875	141.20803833007812	1.0	530.6382446289062	206.99844360351562	1.0	528.6467895507812	207.94976806640625	0.00040543079376220703	25	017
27	369.1558532714844	145.7386016845703	1.0	281.8483581542969	135.58421325683594	1.0	531.0511474609375	207.51156616210938	1.0	529.61767578125	208.32284545898438	0.0004979968070983887	25	017
28	369.9627685546875	146.4397430419922	1.0	282.1484680175781	140.382568359375	1.0	532.049072265625	206.85728454589844	1.0	529.5707397460938	207.9910888671875	0.0004335343837738037	25	017
29	372.4062194824219	143.34182739257812	1.0	643.574951171875	478.81463623046875	0.0026343166828155518	531.9047241210938	206.8077392578125	1.0	529.5021362304688	207.89730834960938	0.0003667473793029785	25	017
30	374.593505859375	148.4557342529297	1.0	296.1861572265625	157.5987091064453	0.14950808882713318	530.7225341796875	206.93502807617188	1.0	529.45361328125	207.53634643554688	0.00044527649879455566	25	017
31	375.20050048828125	148.31253051757812	1.0	643.564208984375	478.7417907714844	0.0025377869606018066	531.1080932617188	206.90281677246094	1.0	529.0381469726562	207.9346160888672	0.0005343258380889893	25	017
32	376.6209716796875	145.61167907714844	1.0	299.441162109375	158.78799438476562	0.9998747110366821	530.8150634765625	207.10496520996094	1.0	528.4442749023438	207.8927764892578	0.0006883144378662109	25	017
33	381.181640625	158.34872436523438	1.0	305.3531494140625	164.99937438964844	0.06886744499206543	529.9878540039062	206.8412628173828	1.0	529.1837158203125	207.34039306640625	0.0006485581398010254	25	017
34	389.8265075683594	170.85317993164062	1.0	643.6319580078125	478.61968994140625	0.0022621452808380127	530.7972412109375	206.96307373046875	1.0	528.5064697265625	207.96131896972656	0.00044095516204833984	25	017
35	411.43731689453125	219.56658935546875	1.0	342.1328430175781	132.39390563964844	1.0	529.9287719726562	206.8765106201172	1.0	528.10986328125	207.688720703125	0.000785142183303833	25	017
36	423.82135009765625	253.81015014648438	1.0	353.4242248535156	127.97323608398438	1.0	530.0984497070312	207.19918823242188	1.0	528.32568359375	208.0070343017578	0.0005842149257659912	25	017
37	427.9793701171875	259.3962097167969	1.0	356.6321105957031	128.55191040039062	1.0	530.669921875	206.665283203125	1.0	528.4827880859375	207.14529418945312	0.00046515464782714844	25	017
38	430.71002197265625	262.0238342285156	1.0	363.7629089355469	141.3778839111328	1.0	530.5430908203125	206.70556640625	1.0	528.1724243164062	207.59185791015625	0.0005157291889190674	25	017
39	431.23187255859375	258.8146057128906	1.0	357.0640869140625	153.5484619140625	1.0	530.3998413085938	207.17257690429688	1.0	529.2094116210938	208.0260467529297	0.0006520748138427734	25	017
40	431.6103515625	232.35276794433594	0.9999991655349731	352.2422790527344	155.19349670410156	0.9999998807907104	530.4949340820312	206.5994873046875	1.0	528.40087890625	207.26919555664062	0.0007864534854888916	25	017
41	406.9015197753906	243.67160034179688	0.9999997615814209	366.1509704589844	200.76541137695312	1.0	531.3765869140625	206.92282104492188	1.0	529.5899658203125	207.18106079101562	0.0005568265914916992	25	017
42	442.7156066894531	199.39822387695312	1.0	378.7900085449219	253.48475646972656	0.9998796582221985	530.7025146484375	207.02027893066406	1.0	529.1228637695312	207.82908630371094	0.0004947185516357422	25	017
43	415.3775329589844	157.62875366210938	0.9999997615814209	417.046875	160.28070068359375	0.008241802453994751	529.8978881835938	206.93116760253906	1.0	529.0029296875	207.8946533203125	0.0005832314491271973	25	017
44	431.03271484375	138.21604919433594	1.0	459.6322326660156	386.98187255859375	0.12093710899353027	530.3351440429688	207.3055419921875	1.0	528.87939453125	208.10797119140625	0.000636667013168335	25	017
45	431.3951110839844	136.85012817382812	1.0	422.81524658203125	274.26495361328125	0.03698986768722534	530.2454833984375	206.697509765625	1.0	527.7726440429688	207.21290588378906	0.0005497634410858154	25	017
46	419.1026306152344	143.5883026123047	1.0	422.26141357421875	298.354248046875	1.0	529.6234741210938	206.48464965820312	1.0	417.0682067871094	303.2895812988281	0.00530320405960083	25	017
47	406.3577880859375	145.2605743408203	1.0	419.64178466796875	291.5301208496094	0.9999966025352478	529.9365234375	206.7614288330078	1.0	415.7098388671875	294.2331237792969	0.08276179432868958	25	017
48	403.2474670410156	155.379638671875	1.0	459.64892578125	388.9165954589844	0.006813764572143555	529.711669921875	207.06936645507812	1.0	528.0908813476562	206.70123291015625	0.0005400478839874268	25	017
49	405.20068359375	152.16616821289062	1.0	394.1531982421875	222.45904541015625	0.9999995827674866	530.7197265625	206.71588134765625	1.0	397.7277526855469	224.2770233154297	0.001013636589050293	25	017
50	411.9964904785156	143.9392547607422	1.0	388.41558837890625	241.96627807617188	1.0	530.028076171875	207.02975463867188	1.0	386.8148193359375	249.3741912841797	0.000746995210647583	25	017
51	413.8101806640625	141.33575439453125	1.0	389.857421875	243.28466796875	1.0	530.52490234375	207.12124633789062	1.0	387.3957214355469	250.30311584472656	0.0005355477333068848	25	017
52	412.9892578125	137.36416625976562	1.0	385.9456481933594	241.2251434326172	1.0	529.89013671875	207.02134704589844	1.0	529.0777587890625	207.3022918701172	0.0006035566329956055	25	017
53	408.9571533203125	137.0663604736328	1.0	398.2344055175781	238.2568359375	1.0	529.7242431640625	206.6377410888672	1.0	401.7351379394531	238.70675659179688	0.0026435554027557373	25	017
54	408.04766845703125	136.0186004638672	1.0	406.01434326171875	238.8394775390625	1.0	530.1660766601562	206.6263427734375	1.0	403.8477783203125	238.1046905517578	0.0007229149341583252	25	017
55	407.8033142089844	134.26242065429688	1.0	403.9899597167969	233.06936645507812	1.0	529.8582763671875	207.03379821777344	1.0	403.30718994140625	234.41773986816406	0.0017309784889221191	25	017
56	405.6997375488281	133.99656677246094	1.0	403.3305969238281	229.4874725341797	1.0	530.7542724609375	206.84457397460938	1.0	399.517333984375	236.36029052734375	0.003201305866241455	25	017
57	406.0658874511719	134.0324249267578	1.0	403.3795166015625	226.1909637451172	1.0	530.3599243164062	206.4749298095703	1.0	527.5758666992188	206.6688995361328	0.0004967451095581055	25	017
58	403.1964416503906	134.65200805664062	1.0	407.5285339355469	221.88795471191406	1.0	530.793701171875	206.92828369140625	1.0	404.49102783203125	221.55276489257812	0.0013186633586883545	25	017
59	404.1466064453125	133.271484375	1.0	403.386474609375	224.04298400878906	1.0	530.965087890625	207.0371856689453	1.0	401.4086608886719	232.64202880859375	0.0007481873035430908	25	017
60	405.6568603515625	137.28350830078125	1.0	398.1910705566406	220.84017944335938	1.0	530.4561767578125	206.8355712890625	1.0	400.04986572265625	221.9027862548828	0.0007208287715911865	25	017
61	403.7527160644531	143.47216796875	1.0	393.77947998046875	228.42910766601562	1.0	529.9746704101562	206.97691345214844	1.0	528.8659057617188	207.72935485839844	0.0004609525203704834	25	017
62	429.281494140625	165.153564453125	0.00042551755905151367	459.88330078125	388.8940734863281	0.005131959915161133	530.4749145507812	207.40484619140625	1.0	529.3607177734375	208.1855926513672	0.0005862414836883545	25	017
63	428.4416809082031	215.5081787109375	1.0	365.6813659667969	153.6658172607422	0.9988380074501038	531.0675659179688	207.48672485351562	1.0	528.8792724609375	208.22802734375	0.000835031270980835	25	017
64	418.1152648925781	261.1164855957031	1.0	459.95281982421875	388.70941162109375	0.022084444761276245	530.9890747070312	206.68917846679688	1.0	528.646484375	207.7414093017578	0.00043258070945739746	25	017
65	416.8808288574219	279.3922424316406	1.0	409.35931396484375	151.13978576660156	0.48191291093826294	530.5960083007812	206.06805419921875	1.0	408.8433532714844	157.05950927734375	0.00080108642578125	25	017
66	414.62158203125	301.1259460449219	1.0	404.9234619140625	147.63531494140625	1.0	530.4733276367188	206.74411010742188	1.0	528.4224243164062	207.18333435058594	0.00046306848526000977	25	017
67	404.96575927734375	302.76727294921875	1.0	400.8021240234375	151.1192169189453	1.0	530.1340942382812	206.7263946533203	1.0	528.42578125	207.3236846923828	0.0005201995372772217	25	017
68	400.1062927246094	296.5310363769531	1.0	403.2215270996094	155.19830322265625	1.0	530.3932495117188	207.2042236328125	1.0	527.6310424804688	207.60736083984375	0.0004916489124298096	25	017
69	389.0347900390625	272.6241455078125	1.0	460.96484375	387.0855407714844	0.06805795431137085	531.1309814453125	207.00694274902344	1.0	529.7283935546875	207.87086486816406	0.0006444752216339111	25	017
70	382.1122131347656	255.63720703125	0.5101249814033508	460.4011535644531	387.78289794921875	0.018954873085021973	530.681640625	207.33314514160156	1.0	529.64013671875	207.4284210205078	0.0007056295871734619	25	017
71	372.46295166015625	205.9628143310547	1.0	374.7950134277344	201.8647003173828	0.010640710592269897	530.8840942382812	206.70481872558594	1.0	529.8434448242188	207.21078491210938	0.0006202161312103271	25	017
72	359.7813720703125	189.61570739746094	1.0	417.29864501953125	240.1062774658203	0.1581626534461975	530.68603515625	206.8568572998047	1.0	529.6971435546875	206.9140625	0.0008291304111480713	25	017
73	346.0450744628906	181.73985290527344	1.0	422.83807373046875	242.7819061279297	0.5090000629425049	530.7230224609375	206.85247802734375	1.0	528.5511474609375	207.60252380371094	0.0007123649120330811	25	017
74	304.72735595703125	162.29046630859375	1.0	418.0261535644531	231.5585479736328	0.9999996423721313	530.6819458007812	207.04660034179688	1.0	416.5532531738281	236.63790893554688	0.001686185598373413	25	017
75	276.33294677734375	156.28395080566406	1.0	421.4420471191406	227.4346466064453	1.0	530.2904052734375	207.2271728515625	1.0	529.173828125	207.6856231689453	0.0007298290729522705	25	017
76	265.544921875	151.08761596679688	1.0	411.8349304199219	214.7412567138672	1.0	531.0852661132812	206.93777465820312	1.0	529.0391235351562	207.59046936035156	0.0005250275135040283	25	017
77	246.8048553466797	147.80056762695312	1.0	384.4822998046875	224.90682983398438	1.0	530.9197387695312	206.9100799560547	1.0	528.9580078125	207.17210388183594	0.0009409785270690918	25	017
78	239.82069396972656	145.31077575683594	1.0	371.34716796875	232.75619506835938	1.0	530.9324340820312	207.0330352783203	1.0	371.651611328125	233.79827880859375	0.0007555484771728516	25	017
79	236.79396057128906	143.4761199951172	1.0	372.37713623046875	215.20408630371094	1.0	530.5993041992188	206.82318115234375	1.0	528.5053100585938	207.75787353515625	0.0005728006362915039	25	017
80	203.23924255371094	132.69049072265625	1.0	337.3990173339844	214.63052368164062	1.0	529.9840698242188	206.849365234375	1.0	334.9654541015625	220.9589080810547	0.0008169114589691162	25	017
81	174.21798706054688	124.69737243652344	1.0	304.5595397949219	209.2146759033203	1.0	531.431640625	207.07196044921875	1.0	528.8924560546875	208.06533813476562	0.0006228387355804443	25	017
82	158.07066345214844	111.80156707763672	1.0	294.04583740234375	204.52197265625	1.0	530.7233276367188	207.1902313232422	1.0	528.760009765625	207.53770446777344	0.0015224218368530273	25	017
83	123.51365661621094	162.74420166015625	1.0	255.87339782714844	192.1261749267578	0.9999949932098389	531.4943237304688	206.66758728027344	1.0	255.53350830078125	191.42555236816406	0.0007838308811187744	25	017
84	112.38825988769531	175.4006805419922	1.0	249.56536865234375	159.5940704345703	1.0	530.5281372070312	207.04693603515625	1.0	528.4603271484375	207.5391845703125	0.0009613633155822754	25	017
85	92.97823333740234	191.2029571533203	1.0	236.874755859375	109.81221771240234	0.9999990463256836	530.4317626953125	206.57496643066406	1.0	238.6280059814453	115.89106750488281	0.0006571412086486816	25	017
86	87.67416381835938	220.3269805908203	1.0	224.3665008544922	127.41229248046875	1.0	530.9825439453125	206.85560607910156	1.0	528.8552856445312	207.53662109375	0.0005601346492767334	25	017
87	82.56562805175781	230.36288452148438	1.0	193.1334686279297	133.81932067871094	0.9999998807907104	531.597900390625	207.06979370117188	1.0	529.807373046875	207.410400390625	0.0004369020462036133	25	017
88	76.0474853515625	246.47166442871094	1.0	177.51744079589844	115.8111572265625	1.0	531.5023193359375	207.06378173828125	1.0	182.54739379882812	122.78707885742188	0.0005189776420593262	25	017
89	69.439453125	254.36651611328125	1.0	162.11453247070312	125.1739501953125	1.0	530.851318359375	206.78713989257812	1.0	529.87060546875	207.41529846191406	0.0005234181880950928	25	017
90	68.01580810546875	255.07090759277344	1.0	159.510986328125	130.7221221923828	1.0	530.9352416992188	207.377197265625	1.0	69.90350341796875	246.45335388183594	0.000516355037689209	25	017
91	66.12474822998047	255.76565551757812	1.0	163.6947479248047	141.3966827392578	1.0	530.949462890625	207.10586547851562	1.0	529.7766723632812	207.7359619140625	0.0005668401718139648	25	017
92	64.59980773925781	254.98403930664062	1.0	165.7209930419922	140.7777862548828	1.0	530.7544555664062	206.5585174560547	1.0	166.78720092773438	142.40774536132812	0.0007930994033813477	25	017
93	63.72505569458008	254.86048889160156	1.0	163.97897338867188	138.62368774414062	1.0	531.239501953125	206.89651489257812	1.0	166.28237915039062	141.03814697265625	0.0006635487079620361	25	017
94	64.20770263671875	253.6495819091797	1.0	160.6294708251953	134.29405212402344	1.0	530.82080078125	207.4722900390625	1.0	528.6703491210938	207.88278198242188	0.0006434619426727295	25	017
95	62.93571090698242	253.14813232421875	1.0	163.17628479003906	139.34730529785156	1.0	530.9113159179688	207.01803588867188	1.0	165.97381591796875	141.72679138183594	0.0014719963073730469	25	017
96	63.17349624633789	254.09388732910156	1.0	160.70741271972656	142.92849731445312	1.0	530.78076171875	206.94895935058594	1.0	161.51950073242188	142.7716522216797	0.0005162656307220459	25	017
97	62.26655578613281	253.7970733642578	1.0	163.35887145996094	145.96839904785156	1.0	531.034423828125	207.02500915527344	1.0	529.0281372070312	207.52157592773438	0.0008033514022827148	25	017
98	63.392276763916016	252.94471740722656	1.0	167.4159393310547	146.73472595214844	1.0	530.9793701171875	206.998046875	1.0	528.4518432617188	207.6591339111328	0.0009908676147460938	25	017
99	61.966407775878906	253.07359313964844	1.0	168.508056640625	145.34112548828125	1.0	530.9122314453125	206.7169952392578	1.0	529.8041381835938	207.48129272460938	0.0006345212459564209	25	017
100	62.66853713989258	252.83453369140625	1.0	170.71591186523438	144.9752655029297	1.0	530.7225341796875	206.8626708984375	1.0	528.2335205078125	207.7493133544922	0.0005541741847991943	25	017
101	63.269004821777344	252.519775390625	1.0	172.19317626953125	148.47291564941406	1.0	531.200439453125	206.481201171875	1.0	528.972412109375	207.6387481689453	0.0004889965057373047	25	017
102	63.515953063964844	252.39305114746094	1.0	168.0107421875	149.14236450195312	1.0	530.6174926757812	206.96368408203125	1.0	528.4314575195312	207.74801635742188	0.0004513263702392578	25	017
103	64.16944122314453	253.09088134765625	1.0	166.87791442871094	149.8267822265625	1.0	531.507080078125	207.30731201171875	1.0	65.99688720703125	244.06130981445312	0.00044417381286621094	25	017
104	62.944252014160156	252.42877197265625	1.0	166.1865692138672	149.65884399414062	1.0	530.9365234375	206.77088928222656	1.0	528.5291137695312	207.8343505859375	0.000555187463760376	25	017
105	62.994346618652344	253.7651824951172	1.0	167.11117553710938	150.2003173828125	1.0	530.2297973632812	206.5928955078125	1.0	528.7428588867188	207.5117645263672	0.0008421242237091064	25	017
106	62.65010070800781	251.7126007080078	1.0	170.55836486816406	149.78762817382812	1.0	530.37060546875	207.3332977294922	1.0	528.3550415039062	207.7688751220703	0.0007484257221221924	25	017
107	62.05649948120117	251.51702880859375	1.0	172.59048461914062	149.40159606933594	1.0	530.6223754882812	207.06951904296875	1.0	529.3228759765625	207.6473388671875	0.0009030401706695557	25	017
108	62.41017532348633	253.02772521972656	1.0	170.7533721923828	151.90386962890625	1.0	530.9915771484375	207.44752502441406	1.0	529.271484375	207.8344268798828	0.0004699230194091797	25	017
109	55.695556640625	252.99618530273438	1.0	161.81268310546875	153.75953674316406	1.0	530.7613525390625	206.79946899414062	1.0	528.514404296875	207.82675170898438	0.0005277395248413086	25	017
110	53.750484466552734	255.9158172607422	1.0	164.39463806152344	155.5318603515625	1.0	531.0595092773438	207.33641052246094	1.0	528.57373046875	207.90399169921875	0.00074729323387146	25	017
111	51.640525817871094	257.38848876953125	1.0	162.5172576904297	157.31613159179688	1.0	531.0185546875	206.47183227539062	1.0	528.8179931640625	207.33399963378906	0.0006380975246429443	25	017
112	49.824180603027344	259.75762939453125	1.0	146.73341369628906	156.463623046875	1.0	531.556884765625	207.4148406982422	1.0	148.93484497070312	159.36541748046875	0.000742107629776001	25	017
113	48.46278762817383	270.6140441894531	1.0	147.43836975097656	156.72523498535156	1.0	531.2713012695312	206.63990783691406	1.0	149.28097534179688	157.37738037109375	0.00046253204345703125	25	017
114	49.02476501464844	287.1896667480469	0.9999999403953552	136.55068969726562	178.27310180664062	1.0	530.3590087890625	206.50489807128906	1.0	53.45849609375	278.6882629394531	0.00100669264793396	25	017
115	48.57936096191406	299.8041076660156	1.0	120.53032684326172	168.84300231933594	1.0	530.1687622070312	207.03598022460938	1.0	529.0861206054688	207.65379333496094	0.0009168088436126709	25	017
116	46.219207763671875	305.29034423828125	1.0	121.01393127441406	171.26466369628906	1.0	530.8350830078125	206.66604614257812	1.0	529.7279663085938	207.79754638671875	0.0006461441516876221	25	017
117	44.512271881103516	316.5013427734375	0.9999960660934448	113.3642807006836	185.0723419189453	1.0	531.309326171875	207.52825927734375	1.0	528.85791015625	208.34255981445312	0.0006800293922424316	25	017
118	38.47396469116211	326.44671630859375	0.9187080264091492	109.25187683105469	188.62734985351562	1.0	531.153564453125	206.4097442626953	1.0	529.0499877929688	207.20216369628906	0.0006769895553588867	25	017
119	38.475955963134766	340.23492431640625	0.8531025052070618	108.63430786132812	196.04193115234375	1.0	531.0559692382812	206.84097290039062	1.0	528.4307250976562	207.63925170898438	0.0006414055824279785	25	017
120	34.71131134033203	352.57073974609375	0.9854942560195923	102.7596206665039	208.10850524902344	1.0	530.9633178710938	207.0059051513672	1.0	528.5241088867188	208.05389404296875	0.0005691349506378174	25	017
121	35.13327407836914	355.143798828125	0.9882742166519165	97.38445281982422	214.3675079345703	1.0	530.30126953125	206.78793334960938	1.0	528.2807006835938	207.55458068847656	0.0008043348789215088	25	017
122	34.77965545654297	355.77874755859375	0.9829584956169128	100.13098907470703	214.963623046875	1.0	530.78173828125	206.8266143798828	1.0	528.6221313476562	207.87953186035156	0.0005060434341430664	25	017
123	37.881412506103516	355.1363830566406	0.47504961490631104	103.39369201660156	212.84881591796875	1.0	530.7700805664062	207.13844299316406	1.0	528.478271484375	207.7651824951172	0.0007104575634002686	25	017
124	46.99951171875	352.60321044921875	0.009610950946807861	102.97125244140625	211.3234405517578	1.0	530.9668579101562	206.8627166748047	1.0	44.58815002441406	352.3597106933594	0.0010856688022613525	25	017
125	39.306400299072266	358.1685485839844	0.8924163579940796	103.89766693115234	210.357421875	1.0	530.9883422851562	207.30514526367188	1.0	528.7000122070312	207.82644653320312	0.000545203685760498	25	017
126	38.40410614013672	358.66802978515625	0.5154509544372559	102.8082275390625	210.04330444335938	1.0	531.073486328125	206.98561096191406	1.0	37.13698196411133	364.07733154296875	0.001367807388305664	25	017
127	38.53915023803711	357.1196594238281	0.9978288412094116	105.71945190429688	211.35205078125	1.0	532.0138549804688	207.118408203125	1.0	528.8753051757812	208.17323303222656	0.0006397664546966553	25	017
128	39.606285095214844	357.68829345703125	0.9999997615814209	104.39767456054688	211.9729766845703	1.0	529.8298950195312	207.47988891601562	1.0	527.9376220703125	207.70523071289062	0.000873267650604248	25	017
129	40.07969284057617	356.0394287109375	0.9927409887313843	104.43787384033203	213.22854614257812	1.0	531.220703125	207.13487243652344	1.0	528.657470703125	208.0196075439453	0.0005653500556945801	25	017
130	39.12115478515625	358.2228698730469	0.9999513030052185	105.33397674560547	213.57034301757812	1.0	530.343505859375	207.1982879638672	1.0	41.37451171875	364.2392578125	0.0007127821445465088	25	017
131	39.25369644165039	358.669677734375	0.6892693042755127	105.96238708496094	213.76611328125	1.0	530.7146606445312	207.208251953125	1.0	529.6971435546875	207.94515991210938	0.0005011558532714844	25	017
132	44.682491302490234	358.0182800292969	0.9999872446060181	107.30770874023438	211.9271240234375	1.0	531.1127319335938	206.66929626464844	1.0	528.3148803710938	207.74444580078125	0.0004114508628845215	25	017
133	49.28053665161133	355.8763122558594	1.0	108.70941925048828	214.578369140625	1.0	531.1688232421875	206.99960327148438	1.0	528.825439453125	207.63539123535156	0.0005318522453308105	25	017
134	54.21056365966797	361.543212890625	1.0	101.47360229492188	230.4632568359375	1.0	530.6631469726562	207.00259399414062	1.0	529.3767700195312	207.5364532470703	0.0004571676254272461	25	017
135	58.938907623291016	367.3774108886719	1.0	97.40826416015625	244.13150024414062	1.0	530.8933715820312	206.7888946533203	1.0	55.76504898071289	358.9654235839844	0.0010394155979156494	25	017
136	59.10811233520508	369.50982666015625	1.0	91.16575622558594	241.09942626953125	1.0	530.8952026367188	206.56777954101562	1.0	94.81095123291016	241.62155151367188	0.0008325278759002686	25	017
137	63.409854888916016	373.47039794921875	1.0	84.59915924072266	241.889404296875	1.0	531.2347412109375	206.6556396484375	1.0	57.9239616394043	384.47967529296875	0.0005592107772827148	25	017
138	65.10944366455078	372.57373046875	1.0	82.9857406616211	242.80862426757812	1.0	530.5878295898438	206.9871063232422	1.0	79.80580139160156	251.75302124023438	0.0027354657649993896	25	017
139	67.498291015625	374.0517578125	1.0	80.41256713867188	246.24380493164062	1.0	530.9891967773438	207.0371551513672	1.0	77.48323059082031	253.1699981689453	0.0032612085342407227	25	017
140	67.17584991455078	374.4580078125	1.0	78.18810272216797	252.60955810546875	1.0	531.0198974609375	207.1438446044922	1.0	528.7854614257812	207.70159912109375	0.0005432367324829102	25	017
141	67.79991149902344	376.7640075683594	1.0	78.86829376220703	253.96237182617188	1.0	530.8483276367188	206.8638153076172	1.0	79.18787384033203	257.07659912109375	0.0013685822486877441	25	017
142	66.02716827392578	374.5847473144531	1.0	79.45960998535156	258.86419677734375	1.0	530.8663330078125	207.2239227294922	1.0	76.61576080322266	268.3456115722656	0.0017337203025817871	25	017
143	68.2513198852539	375.13824462890625	1.0	85.15888977050781	264.0350341796875	1.0	530.8114013671875	207.30801391601562	1.0	528.6070556640625	207.82278442382812	0.0009512603282928467	25	017
144	69.60689544677734	373.53173828125	1.0	87.5217514038086	263.9345397949219	1.0	531.56640625	206.7794189453125	1.0	69.92518615722656	381.5187072753906	0.0005341470241546631	25	017
145	70.70500183105469	373.976318359375	1.0	91.65821838378906	267.70513916015625	1.0	530.6246337890625	206.96115112304688	1.0	529.3749389648438	207.7761688232422	0.0008930563926696777	25	017
146	71.71145629882812	373.3813781738281	1.0	96.86409759521484	268.71051025390625	1.0	530.4681396484375	207.2411346435547	1.0	97.95013427734375	268.5169372558594	0.0008548498153686523	25	017
147	71.2712173461914	373.2726135253906	1.0	91.90451049804688	272.68426513671875	1.0	531.0518188476562	207.0196990966797	1.0	528.3837890625	207.84698486328125	0.00043013691902160645	25	017
148	71.4669418334961	373.55633544921875	1.0	92.01715850830078	274.3280334472656	1.0	530.5703735351562	206.28028869628906	1.0	528.6205444335938	207.34776306152344	0.0005979537963867188	25	017
149	71.17808532714844	375.1563720703125	1.0	91.46028137207031	270.4510803222656	1.0	530.970947265625	206.679931640625	1.0	69.78245544433594	381.996826171875	0.0005921423435211182	25	017
150	69.91313934326172	373.1195068359375	1.0	96.14759063720703	267.9375915527344	1.0	530.7869873046875	206.61843872070312	1.0	97.85591125488281	267.2831115722656	0.0009284317493438721	25	017
151	70.33816528320312	373.4988708496094	1.0	92.08715057373047	267.11260986328125	1.0	530.747802734375	207.12689208984375	1.0	528.4859008789062	207.74732971191406	0.0005067586898803711	25	017
152	71.19518280029297	373.01043701171875	1.0	92.38094329833984	268.9934387207031	1.0	530.9174194335938	206.56619262695312	1.0	528.7835693359375	207.56304931640625	0.00038501620292663574	25	017
153	72.15383911132812	372.8670959472656	1.0	91.85002136230469	271.0907287597656	1.0	531.0146484375	207.02403259277344	1.0	528.7799072265625	207.7919464111328	0.0006202459335327148	25	017
154	68.01697540283203	371.008544921875	1.0	93.87847900390625	271.7812194824219	1.0	530.4158325195312	206.74136352539062	1.0	529.13720703125	207.59942626953125	0.0008418262004852295	25	017
155	70.58110046386719	372.419677734375	1.0	94.24755096435547	271.54400634765625	1.0	530.9881591796875	207.09056091308594	1.0	528.817626953125	207.6895751953125	0.0007897615432739258	25	017
156	69.45270538330078	370.8157653808594	1.0	94.70068359375	269.9609069824219	1.0	531.1991577148438	207.20660400390625	1.0	528.90673828125	207.79867553710938	0.0006671249866485596	25	017
157	71.44937133789062	373.9604187011719	1.0	94.2939453125	266.9032287597656	1.0	531.0323486328125	207.28207397460938	1.0	529.8338012695312	207.94955444335938	0.0004610121250152588	25	017
158	71.09915161132812	371.4351806640625	1.0	95.14307403564453	266.908203125	1.0	530.9061279296875	207.05471801757812	1.0	529.0390014648438	207.851318359375	0.0005373060703277588	25	017
159	71.40605163574219	374.71923828125	1.0	95.57051849365234	264.27716064453125	1.0	530.5618896484375	207.1173553466797	1.0	69.1697006225586	382.1242980957031	0.0010904967784881592	25	017
160	72.27381896972656	373.15203857421875	1.0	93.7358169555664	263.87255859375	1.0	531.20361328125	206.4781036376953	1.0	72.30096435546875	380.6584167480469	0.0009746551513671875	25	017
161	72.83246612548828	372.6578063964844	1.0	94.035400390625	261.8878479003906	1.0	530.6095581054688	206.9716339111328	1.0	528.7125244140625	207.8525390625	0.0004794001579284668	25	017
162	70.94648742675781	372.2990417480469	1.0	94.0315170288086	260.12640380859375	1.0	530.4622192382812	206.97994995117188	1.0	528.6135864257812	207.64599609375	0.0007630288600921631	25	017
163	71.04988861083984	371.1072998046875	1.0	95.35968780517578	257.5513916015625	1.0	531.4459838867188	206.7907257080078	1.0	529.0687866210938	207.52310180664062	0.0006414651870727539	25	017
164	72.23082733154297	371.12188720703125	1.0	95.14913940429688	256.5924072265625	1.0	530.5366821289062	207.11183166503906	1.0	529.439208984375	207.59561157226562	0.00046959519386291504	25	017
165	71.76750183105469	371.2762756347656	1.0	96.99452209472656	256.6904602050781	1.0	530.7101440429688	206.94845581054688	1.0	528.7503662109375	207.7262725830078	0.000567317008972168	25	017
166	70.96693420410156	371.555419921875	1.0	96.53897094726562	254.4797821044922	1.0	530.9237060546875	207.30406188964844	1.0	528.7733764648438	207.91952514648438	0.0005328357219696045	25	017
167	72.79989624023438	371.583984375	1.0	99.2820053100586	256.4449462890625	1.0	530.70166015625	206.9346466064453	1.0	528.437744140625	207.69271850585938	0.000641167163848877	25	017
168	68.82878112792969	371.4617004394531	0.9999988079071045	98.82073974609375	255.54803466796875	1.0	530.893798828125	206.7096710205078	1.0	528.44775390625	207.5870361328125	0.0007669329643249512	25	017
169	73.21346282958984	371.3837585449219	1.0	98.78499603271484	254.376220703125	1.0	530.8942260742188	206.71719360351562	1.0	529.6044921875	207.6937713623047	0.0004583895206451416	25	017
170	70.97972106933594	369.90087890625	0.9999998807907104	100.40039825439453	255.0909423828125	1.0	529.9779663085938	206.90289306640625	1.0	529.343505859375	207.33302307128906	0.0006312131881713867	25	017
171	72.54094696044922	369.1033630371094	0.9999998807907104	100.78015899658203	253.65567016601562	1.0	531.2556762695312	206.60556030273438	1.0	102.50617980957031	254.58230590820312	0.0007183849811553955	25	017
172	72.38032531738281	370.34259033203125	0.9999982118606567	101.6277084350586	254.9295196533203	1.0	530.576416015625	206.9525909423828	1.0	529.1378173828125	207.6569061279297	0.0006140470504760742	25	017
173	73.5558853149414	369.8963623046875	1.0	101.52841186523438	254.8933868408203	1.0	531.3861083984375	206.8230438232422	1.0	109.89594268798828	255.069580078125	0.0008074641227722168	25	017
174	72.84361267089844	370.7857666015625	1.0	101.64200592041016	253.13619995117188	1.0	530.4873046875	207.03125	1.0	529.10302734375	207.61154174804688	0.00048163533210754395	25	017
175	72.16175842285156	368.4067077636719	0.9999980926513672	103.14446258544922	253.7120819091797	1.0	530.9155883789062	206.94747924804688	1.0	529.06103515625	207.69302368164062	0.0008864700794219971	25	017
176	74.07698059082031	370.7961120605469	1.0	102.05278015136719	252.44354248046875	1.0	530.9771728515625	207.05349731445312	1.0	103.5463638305664	254.27420043945312	0.001033693552017212	25	017
177	72.9292984008789	370.2829284667969	1.0	102.95966339111328	253.01564025878906	1.0	531.4640502929688	206.8294677734375	1.0	529.1155395507812	207.90591430664062	0.0006920099258422852	25	017
178	73.44992065429688	369.8388366699219	1.0	103.42654418945312	253.68771362304688	1.0	530.5696411132812	207.50132751464844	1.0	529.1763305664062	208.45596313476562	0.0006844699382781982	25	017
179	74.37715911865234	371.2443542480469	0.9999999403953552	101.83207702636719	251.98362731933594	1.0	531.1552734375	207.1842041015625	1.0	103.43394470214844	253.25721740722656	0.001187831163406372	25	017
180	73.32697296142578	370.1341552734375	1.0	102.67916870117188	252.52774047851562	1.0	531.024658203125	206.52366638183594	1.0	103.30836486816406	254.30886840820312	0.0008323192596435547	25	017
181	73.64695739746094	371.027099609375	1.0	101.48702239990234	250.90591430664062	1.0	530.9415283203125	206.91033935546875	1.0	103.81770324707031	252.8860321044922	0.001310110092163086	25	017
182	72.03046417236328	369.3518981933594	1.0	101.06317901611328	251.42791748046875	1.0	531.3779296875	206.9180450439453	1.0	103.08688354492188	253.18995666503906	0.0011233389377593994	25	017
183	72.44497680664062	369.5809326171875	1.0	97.71913146972656	250.21322631835938	1.0	530.8899536132812	206.50595092773438	1.0	528.8042602539062	207.20567321777344	0.0005065500736236572	25	017
184	68.66030883789062	368.037841796875	1.0	96.15545654296875	248.8267059326172	1.0	530.9805908203125	207.34756469726562	1.0	528.29931640625	207.90652465820312	0.0005679428577423096	25	017
185	67.31319427490234	365.470947265625	1.0	94.76260375976562	246.52908325195312	1.0	530.791015625	206.63812255859375	1.0	528.4945678710938	207.69764709472656	0.0007899701595306396	25	017
186	62.420921325683594	359.83953857421875	1.0	99.40113830566406	242.38507080078125	1.0	531.1170043945312	206.6934051513672	1.0	528.79541015625	207.35919189453125	0.0006744861602783203	25	017
187	62.387596130371094	358.1414489746094	1.0	102.67619323730469	242.67149353027344	1.0	531.1873779296875	206.67051696777344	1.0	109.18035888671875	248.30624389648438	0.0009620785713195801	25	017
188	59.52825164794922	354.3201599121094	1.0	107.32249450683594	242.97291564941406	1.0	531.2628784179688	206.99990844726562	1.0	529.8600463867188	207.79876708984375	0.0004967153072357178	25	017
189	59.46035385131836	353.0303955078125	1.0	110.03119659423828	241.2831573486328	1.0	531.1853637695312	207.32237243652344	1.0	529.781005859375	208.22103881835938	0.0004604458808898926	25	017
190	58.97844696044922	352.7154541015625	1.0	110.33172607421875	241.4800567626953	1.0	530.8793334960938	206.646728515625	1.0	528.2861328125	207.43922424316406	0.0005274116992950439	25	017
191	57.580116271972656	349.46490478515625	1.0	111.66973876953125	239.19790649414062	1.0	531.022216796875	207.1182861328125	1.0	54.51921463012695	341.65972900390625	0.0005150735378265381	25	017
192	55.72582244873047	348.68902587890625	1.0	110.19921112060547	238.10833740234375	1.0	530.6453247070312	207.51470947265625	1.0	111.30529022216797	238.63279724121094	0.00043776631355285645	25	017
193	56.4538459777832	347.7876281738281	1.0	108.78316497802734	238.30430603027344	1.0	531.4127197265625	206.80453491210938	1.0	528.5958251953125	207.5879364013672	0.00046178698539733887	25	017
194	55.563926696777344	347.3202819824219	1.0	111.04476928710938	239.94541931152344	1.0	531.5091552734375	207.3422393798828	1.0	528.9060668945312	208.17710876464844	0.00046318769454956055	25	017
195	55.69319534301758	346.35791015625	1.0	112.54066467285156	239.4466094970703	1.0	531.01416015625	207.0964813232422	1.0	529.8495483398438	207.6809844970703	0.0006678104400634766	25	017
196	55.08720397949219	344.4500427246094	1.0	112.57579040527344	240.54226684570312	1.0	531.113525390625	206.9464569091797	1.0	528.89794921875	207.8721160888672	0.0004534125328063965	25	017
197	54.259193420410156	344.7213134765625	1.0	113.5892562866211	240.01324462890625	1.0	530.7333374023438	206.7931365966797	1.0	528.3143310546875	207.44891357421875	0.0006083846092224121	25	017
198	52.35001754760742	343.3675842285156	1.0	110.44219207763672	237.92868041992188	1.0	530.4249267578125	207.1273956298828	1.0	528.2482299804688	207.98992919921875	0.0008431375026702881	25	017
199	47.89727783203125	336.5616455078125	0.9999951124191284	103.86833953857422	234.10118103027344	1.0	530.76953125	206.85740661621094	1.0	105.56739044189453	235.16200256347656	0.0015556812286376953	25	017
200	38.42403030395508	335.8511657714844	0.039150774478912354	111.10909271240234	235.8443145751953	1.0	531.006591796875	207.3561248779297	1.0	114.35783386230469	238.55226135253906	0.0006247460842132568	25	017
201	40.37123489379883	327.4561462402344	0.9990341663360596	115.29508972167969	235.85501098632812	1.0	530.531494140625	206.9248809814453	1.0	528.659423828125	207.84457397460938	0.0006915032863616943	25	017
202	37.016300201416016	318.7583312988281	1.0	122.07546997070312	237.71102905273438	1.0	530.128173828125	206.40406799316406	1.0	528.3995971679688	207.40916442871094	0.0006132721900939941	25	017
203	33.3800163269043	316.936767578125	1.0	126.38672637939453	239.3360595703125	1.0	531.3677978515625	206.70193481445312	1.0	529.0128173828125	207.5926513671875	0.0005156397819519043	25	017
204	31.245262145996094	313.9508972167969	0.9999998807907104	126.65199279785156	238.36688232421875	1.0	530.9672241210938	207.15023803710938	1.0	8.011902809143066	315.4825134277344	0.0006639957427978516	25	017
205	31.36949920654297	311.87615966796875	0.9999995231628418	127.47158813476562	237.216552734375	1.0	531.379150390625	206.93975830078125	1.0	9.678715705871582	314.9490966796875	0.0008836686611175537	25	017
206	30.180095672607422	309.8526306152344	0.9999613761901855	128.9829864501953	238.50132751464844	1.0	531.1783447265625	207.26593017578125	1.0	9.368457794189453	314.7939453125	0.0010049641132354736	25	017
207	28.894319534301758	309.52862548828125	1.0	131.56500244140625	238.90895080566406	1.0	531.4747314453125	207.154296875	1.0	8.728010177612305	314.0626525878906	0.00052642822265625	25	017
208	27.1103572845459	307.8539733886719	1.0	122.8497314453125	239.64517211914062	1.0	531.6051025390625	206.5198974609375	1.0	529.219970703125	207.14532470703125	0.0006963610649108887	25	017
209	29.191055297851562	308.3436584472656	0.999998927116394	125.44966888427734	240.40805053710938	1.0	531.1963500976562	207.0521697998047	1.0	529.6390991210938	207.85708618164062	0.0005040764808654785	25	017
210	28.328502655029297	307.2060241699219	1.0	122.56800842285156	235.62908935546875	1.0	530.6427612304688	206.9578094482422	1.0	127.3452377319336	238.40260314941406	0.001444011926651001	25	017
211	28.53101348876953	305.00933837890625	0.9999999403953552	126.43602752685547	235.7464141845703	1.0	530.7005615234375	206.84986877441406	1.0	130.09521484375	236.3677978515625	0.0018459856510162354	25	017
212	28.411151885986328	305.162841796875	1.0	126.72291564941406	234.0397491455078	1.0	531.0357666015625	206.47251892089844	1.0	528.8291015625	207.30650329589844	0.0005730986595153809	25	017
213	27.978050231933594	304.3401794433594	1.0	127.30088806152344	232.73013305664062	1.0	530.58544921875	207.38406372070312	1.0	132.40957641601562	237.04920959472656	0.0012626349925994873	25	017
214	29.903465270996094	304.92864990234375	0.999990701675415	124.89557647705078	234.46653747558594	1.0	531.2424926757812	206.75225830078125	1.0	9.852096557617188	311.8547058105469	0.0005093514919281006	25	017
215	29.76249122619629	302.8768615722656	0.9999999403953552	125.72303009033203	236.35276794433594	1.0	531.2882080078125	207.15573120117188	1.0	131.04345703125	234.89944458007812	0.0013541579246520996	25	017
216	27.786935806274414	302.1642761230469	1.0	123.77278900146484	235.9755859375	1.0	531.6446533203125	206.86001586914062	1.0	129.03619384765625	236.907958984375	0.0034470558166503906	25	017
217	25.663389205932617	300.96826171875	1.0	123.09303283691406	235.66786193847656	1.0	531.7266235351562	207.13584899902344	1.0	128.32012939453125	236.83485412597656	0.002646893262863159	25	017
218	24.57123565673828	300.26910400390625	1.0	122.69035339355469	235.8713836669922	1.0	531.076904296875	207.2620086669922	1.0	128.0793914794922	237.1895751953125	0.0026393532752990723	25	017
219	22.473411560058594	298.50701904296875	1.0	124.72933959960938	236.51779174804688	1.0	531.4723510742188	207.07371520996094	1.0	129.84796142578125	237.07049560546875	0.0025458037853240967	25	017
220	22.5268497467041	297.2859802246094	1.0	126.054443359375	235.7772216796875	1.0	531.1627807617188	207.04745483398438	1.0	129.40985107421875	236.96853637695312	0.0027475059032440186	25	017
221	22.23256492614746	297.4090270996094	1.0	128.26980590820312	233.9243927001953	1.0	530.6129150390625	206.74002075195312	1.0	130.56982421875	238.23312377929688	0.004514604806900024	25	017
222	20.099374771118164	296.6325988769531	1.0	128.42539978027344	231.97434997558594	1.0	531.511962890625	206.78103637695312	1.0	130.58248901367188	236.49586486816406	0.0016273856163024902	25	017
223	19.820411682128906	296.7922058105469	1.0	129.77293395996094	235.0398406982422	1.0	531.0816650390625	206.86184692382812	1.0	1.2088515758514404	285.16143798828125	0.0009163618087768555	25	017
224	19.32687759399414	294.67205810546875	1.0	128.7787322998047	237.3548126220703	1.0	530.8135986328125	207.13418579101562	1.0	131.25338745117188	236.21929931640625	0.0014782547950744629	25	017
225	18.353988647460938	293.1431884765625	1.0	131.51612854003906	239.77304077148438	1.0	531.0504760742188	206.92372131347656	1.0	141.04837036132812	242.90011596679688	0.0005307793617248535	25	017
226	17.76827621459961	290.76519775390625	1.0	127.56143951416016	237.10543823242188	1.0	531.2501831054688	206.990966796875	1.0	130.3052978515625	236.8247528076172	0.002461731433868408	25	017
227	17.282468795776367	283.2954406738281	1.0	127.80525970458984	235.21632385253906	1.0	531.1384887695312	206.70936584472656	1.0	131.44891357421875	235.1050567626953	0.0016608238220214844	25	017
228	13.931044578552246	280.4964904785156	1.0	134.60218811035156	237.8487548828125	1.0	530.9114379882812	206.93321228027344	1.0	142.19918823242188	242.1881103515625	0.0006371736526489258	25	017
229	12.453940391540527	279.9295959472656	1.0	132.0531005859375	232.0358123779297	1.0	530.2842407226562	207.247802734375	1.0	142.00567626953125	237.53565979003906	0.0010399818420410156	25	017
230	11.034345626831055	279.0427551269531	1.0	133.78895568847656	235.37713623046875	1.0	531.2485961914062	206.307373046875	1.0	528.7184448242188	207.38339233398438	0.00048464536666870117	25	017
231	11.151582717895508	276.8636779785156	1.0	137.0442657470703	238.53810119628906	1.0	531.00634765625	206.5332489013672	1.0	141.96633911132812	239.48345947265625	0.0006369352340698242	25	017
232	11.08614730834961	277.6950988769531	1.0	126.58696746826172	231.35586547851562	1.0	531.0255126953125	206.8363037109375	1.0	132.6528778076172	237.08746337890625	0.005203843116760254	25	017
233	11.845703125	275.4637145996094	1.0	129.28004455566406	229.5792236328125	1.0	531.498291015625	206.97882080078125	1.0	132.85589599609375	235.59222412109375	0.0008596181869506836	25	017
234	11.086647987365723	274.8212585449219	1.0	129.11692810058594	225.13461303710938	1.0	530.819091796875	207.07594299316406	1.0	529.3895874023438	207.61050415039062	0.0004801452159881592	25	017
235	11.979912757873535	273.6050720214844	1.0	130.26637268066406	226.1395263671875	1.0	531.4917602539062	206.8738555908203	1.0	-0.030397415161132812	254.40731811523438	0.0009079873561859131	25	017
236	9.316633224487305	276.2698669433594	1.0	127.35946655273438	227.5578155517578	1.0	530.3255615234375	206.46551513671875	1.0	529.5658569335938	207.68374633789062	0.0006488263607025146	25	017
237	10.915973663330078	274.6255187988281	1.0	129.74053955078125	229.33912658691406	1.0	531.212158203125	206.82705688476562	1.0	528.658935546875	207.73538208007812	0.0006292760372161865	25	017
238	9.848761558532715	274.6679992675781	1.0	129.80235290527344	230.6647491455078	1.0	531.067138671875	206.19676208496094	1.0	134.8380126953125	234.97239685058594	0.0014709234237670898	25	017
239	10.16780948638916	273.8376159667969	1.0	127.01274871826172	227.9756622314453	1.0	531.1165161132812	206.88385009765625	1.0	127.2308349609375	236.30458068847656	0.0011166930198669434	25	017
240	10.097566604614258	273.9211730957031	1.0	125.70399475097656	222.20730590820312	1.0	530.25634765625	206.737548828125	1.0	0.41555070877075195	254.5706787109375	0.0006332695484161377	25	017
241	9.83723258972168	273.05535888671875	1.0	125.25588989257812	221.19631958007812	1.0	531.1736450195312	206.13583374023438	1.0	0.339984655380249	254.29185485839844	0.0006614029407501221	25	017
242	8.815814971923828	273.84454345703125	1.0	125.46453857421875	220.41201782226562	1.0	531.0651245117188	207.01138305664062	1.0	528.8912353515625	207.70169067382812	0.0005156993865966797	25	017
243	10.830450057983398	273.8205871582031	1.0	122.22949981689453	221.4455108642578	1.0	531.2421875	207.42510986328125	1.0	127.66564178466797	220.5070343017578	0.0005193352699279785	25	017
244	10.286564826965332	273.8403625488281	1.0	124.07979583740234	223.6809844970703	1.0	530.3844604492188	207.2996063232422	1.0	528.2131958007812	207.72528076171875	0.0005929768085479736	25	017
245	10.642245292663574	273.5063171386719	1.0	124.46170043945312	223.47142028808594	1.0	645.208740234375	479.64666748046875	0.017485767602920532	128.61660766601562	234.39158630371094	0.0011886060237884521	25	017
246	10.877129554748535	274.2181396484375	1.0	120.48987579345703	220.52391052246094	1.0	645.1202392578125	479.5469665527344	0.017697632312774658	126.57740783691406	225.04751586914062	0.0013155043125152588	25	017
247	9.991655349731445	275.1316833496094	1.0	118.39668273925781	213.2985382080078	1.0	645.008544921875	479.5367126464844	0.01723271608352661	-0.936213493347168	261.62628173828125	0.0005138516426086426	25	017
248	9.026721954345703	274.7523193359375	1.0	121.80502319335938	214.54254150390625	1.0	645.1776123046875	479.65338134765625	0.01669749617576599	-1.6194305419921875	261.8022766113281	0.00044721364974975586	25	017
249	10.395696640014648	274.5800476074219	1.0	120.81792449951172	213.0349578857422	1.0	645.0809326171875	479.63079833984375	0.016269207000732422	0.27602291107177734	254.32022094726562	0.0007100105285644531	25	017
250	10.209339141845703	274.04144287109375	1.0	120.6998062133789	213.5406951904297	1.0	645.051513671875	479.5834045410156	0.017993032932281494	0.13739538192749023	254.75396728515625	0.0005948245525360107	25	017
251	9.178458213806152	274.2427062988281	1.0	119.86904907226562	214.28561401367188	1.0	645.1307983398438	479.528564453125	0.01819908618927002	1.5939006805419922	291.5663757324219	0.0010264217853546143	25	017
252	9.43077278137207	274.7547302246094	1.0	118.91145324707031	215.4514617919922	1.0	645.14697265625	479.4882507324219	0.018363237380981445	0.9399335384368896	291.2964782714844	0.0007187724113464355	25	017
253	9.337740898132324	274.69140625	1.0	120.0316390991211	217.32089233398438	1.0	645.2123413085938	479.46624755859375	0.01905307173728943	127.16177368164062	219.9510955810547	0.0014259517192840576	25	017
254	9.777917861938477	276.05908203125	1.0	119.89814758300781	217.1073455810547	1.0	644.9935302734375	479.5902099609375	0.01746046543121338	127.14988708496094	220.7873992919922	0.002528667449951172	25	017
255	9.748435974121094	274.7255554199219	1.0	118.60211181640625	214.81488037109375	1.0	645.1970825195312	479.5946960449219	0.017554551362991333	0.8371515274047852	291.8691101074219	0.0007866621017456055	25	017
256	9.948052406311035	275.284423828125	1.0	116.37368774414062	209.77720642089844	1.0	645.124755859375	479.5735168457031	0.018180042505264282	-1.6415729522705078	261.41925048828125	0.000666886568069458	25	017
257	9.297619819641113	276.1764221191406	1.0	116.07484436035156	210.2407684326172	1.0	645.0578002929688	479.65545654296875	0.016985327005386353	0.7636713981628418	292.0054931640625	0.0006587505340576172	25	017
258	9.480522155761719	275.5868225097656	1.0	117.46045684814453	212.27642822265625	1.0	645.0744018554688	479.5977783203125	0.017873376607894897	1.363595962524414	291.6001892089844	0.0012783408164978027	25	017
259	8.791976928710938	276.8125305175781	1.0	116.32023620605469	213.19187927246094	1.0	645.2080688476562	479.51983642578125	0.018426895141601562	0.8239181041717529	291.5644836425781	0.0010046660900115967	25	017
260	6.616926670074463	274.5815124511719	1.0	116.86569213867188	214.55955505371094	1.0	645.0653076171875	479.5169372558594	0.019882768392562866	0.11660075187683105	254.83607482910156	0.0007919073104858398	25	017
261	7.365947246551514	275.756103515625	1.0	116.00776672363281	211.911865234375	1.0	645.283203125	479.6102600097656	0.01572275161743164	0.9096369743347168	291.5991516113281	0.001104205846786499	25	017
262	7.841670989990234	274.7075500488281	1.0	115.35248565673828	209.27029418945312	1.0	645.0720825195312	479.5104675292969	0.01842460036277771	0.3178412914276123	291.7647399902344	0.0006602704524993896	25	017
263	7.846644878387451	278.0519104003906	1.0	116.24261474609375	211.73397827148438	1.0	645.4332885742188	479.5487976074219	0.016797423362731934	0.8342955112457275	292.0638732910156	0.0009962916374206543	25	017
264	7.996987819671631	278.7538757324219	0.9999985694885254	118.64861297607422	215.6171112060547	1.0	645.4458618164062	479.2982177734375	0.018222570419311523	0.46323490142822266	291.7394714355469	0.0007935166358947754	25	017
265	6.830362319946289	278.3637390136719	0.9999998211860657	117.67725372314453	214.8274688720703	1.0	645.2073974609375	479.5403747558594	0.018221676349639893	-0.08122539520263672	292.4649963378906	0.0008522570133209229	25	017
266	8.139649391174316	280.684326171875	0.9999999403953552	113.75448608398438	213.8377685546875	1.0	645.1474609375	479.606689453125	0.016904383897781372	-2.4424939155578613	268.8308410644531	0.001628100872039795	25	017
267	7.6917853355407715	281.74481201171875	0.9999953508377075	112.8354721069336	212.69053649902344	1.0	644.9930419921875	479.73260498046875	0.017289578914642334	-1.4308295249938965	270.0507507324219	0.0016683638095855713	25	017
268	6.88623046875	280.63629150390625	0.9999998211860657	112.30821228027344	207.69859313964844	1.0	645.018798828125	479.6199645996094	0.016822457313537598	-3.00376033782959	268.8017272949219	0.0011490285396575928	25	017
269	7.334445953369141	280.0506896972656	0.99958336353302	113.31893920898438	205.62344360351562	1.0	645.200927734375	479.4642333984375	0.020033836364746094	0.0347905158996582	292.3757019042969	0.0008279681205749512	25	017
270	7.668918132781982	282.02789306640625	0.9955710172653198	113.2054443359375	205.86019897460938	1.0	645.0387573242188	479.50299072265625	0.017793655395507812	-1.0275535583496094	270.96759033203125	0.0016438961029052734	25	017
271	7.548061847686768	280.5354309082031	0.9858567118644714	112.50659942626953	206.15431213378906	1.0	645.1778564453125	479.2875061035156	0.019371896982192993	0.6850848197937012	293.0728454589844	0.0016249120235443115	25	017
272	8.366966247558594	279.8199462890625	0.9916882514953613	114.01339721679688	207.1263885498047	1.0	645.123046875	479.3941345214844	0.020731121301651	0.9674601554870605	292.1822204589844	0.0017192959785461426	25	017
273	7.994668006896973	280.6917419433594	0.986325740814209	113.61385345458984	207.3159942626953	1.0	645.090576171875	479.5775146484375	0.01735106110572815	1.0352332592010498	292.3078308105469	0.0014848709106445312	25	017
274	8.61002254486084	280.9351501464844	0.9997561573982239	114.37020111083984	209.58322143554688	1.0	645.1737670898438	479.684814453125	0.01720982789993286	-1.5484519004821777	270.3359375	0.001041114330291748	25	017
275	7.586771488189697	281.0106201171875	0.9998354911804199	115.0586166381836	210.8532257080078	1.0	645.03125	479.4460754394531	0.01851600408554077	0.49365735054016113	292.6834716796875	0.0013705790042877197	25	017
276	8.264164924621582	280.73748779296875	0.9999549388885498	113.29589080810547	207.3379364013672	1.0	645.148681640625	479.5536804199219	0.018350332975387573	0.8537404537200928	293.0416564941406	0.001267760992050171	25	017
277	9.04580307006836	281.1676330566406	0.9963201880455017	112.70221710205078	201.2744598388672	1.0	645.16259765625	479.45379638671875	0.018969684839248657	-0.5606827735900879	271.0848083496094	0.0017493367195129395	25	017
278	7.575716018676758	281.20989990234375	0.9999998807907104	111.52899169921875	199.0309295654297	1.0	644.9888916015625	479.5890808105469	0.01814711093902588	-2.062345504760742	269.2393493652344	0.0017305612564086914	25	017
279	8.243779182434082	282.0323181152344	0.9999982118606567	111.27122497558594	197.3163604736328	1.0	645.190185546875	479.6083068847656	0.018488973379135132	-1.3164067268371582	269.8704833984375	0.0021657049655914307	25	017
280	7.869288921356201	280.6226806640625	0.9894610643386841	112.23541259765625	199.39059448242188	1.0	645.2071533203125	479.5444030761719	0.01747429370880127	0.9261181354522705	292.6475524902344	0.0023647546768188477	25	017
281	9.814799308776855	281.9447937011719	0.9999746680259705	115.80821990966797	200.57257080078125	1.0	645.1483154296875	479.5804138183594	0.017283082008361816	-0.7880086898803711	270.1270446777344	0.0012629330158233643	25	017
282	15.731643676757812	287.51812744140625	0.9999498128890991	121.55350494384766	205.86822509765625	1.0	645.1786499023438	479.27789306640625	0.018383800983428955	1.3193604946136475	272.3837585449219	0.0029851794242858887	25	017
283	24.49657440185547	290.5022888183594	0.9999997019767761	94.69355773925781	208.46438598632812	1.0	645.1903076171875	479.49139404296875	0.019407153129577637	7.392334938049316	296.15557861328125	0.0005164146423339844	25	017
284	85.9052963256836	194.26947021484375	0.9999990463256836	96.69558715820312	205.69224548339844	1.0	645.15234375	479.5113525390625	0.018479257822036743	98.47006225585938	206.64161682128906	0.001289665699005127	25	017
285	37.125823974609375	304.2126159667969	0.9992676973342896	96.1124496459961	184.80859375	1.0	645.0774536132812	479.52557373046875	0.01872846484184265	36.78007125854492	295.4081115722656	0.0004788041114807129	25	017
286	48.584693908691406	309.2051086425781	0.9999998807907104	100.52985382080078	173.4136505126953	1.0	645.1737060546875	479.5953674316406	0.016858607530593872	102.23363494873047	173.159912109375	0.0005483329296112061	25	017
287	51.48758316040039	309.7920227050781	1.0	97.93031311035156	167.37689208984375	1.0	645.1791381835938	479.61822509765625	0.017035841941833496	32.24097442626953	319.6841735839844	6.872415542602539e-5	25	017
288	60.38499069213867	311.5225524902344	1.0	97.04995727539062	175.41912841796875	1.0	644.9658203125	479.61041259765625	0.016915947198867798	57.52643585205078	319.2376708984375	0.0002536773681640625	25	017
289	69.08858489990234	318.8877868652344	0.9999989867210388	86.15921783447266	182.07179260253906	1.0	645.1414184570312	479.5516052246094	0.017510980367660522	68.33977508544922	310.66522216796875	0.0007512271404266357	25	017
290	74.47698211669922	321.9554443359375	0.9999454021453857	80.39028930664062	180.84857177734375	1.0	645.1729125976562	479.54248046875	0.017841875553131104	63.207740783691406	326.38787841796875	0.0004749298095703125	25	017
291	80.08599853515625	325.43719482421875	1.0	79.34620666503906	176.24786376953125	1.0	645.1605224609375	479.5824279785156	0.017835289239883423	79.46015167236328	175.5074920654297	0.00021284818649291992	25	017
292	84.83612823486328	325.2341003417969	1.0	74.7392578125	173.8850860595703	1.0	645.3102416992188	479.48944091796875	0.01878461241722107	73.0640640258789	174.56231689453125	0.0003139078617095947	25	017
293	86.7149887084961	326.0325927734375	1.0	73.96463012695312	174.64256286621094	1.0	645.2874145507812	479.6322937011719	0.018346697092056274	84.2934799194336	334.44525146484375	0.00018963217735290527	25	017
294	90.33966064453125	325.009765625	1.0	73.62796783447266	175.1587677001953	1.0	645.1058349609375	479.5238952636719	0.018966764211654663	95.79409790039062	330.7553405761719	0.00018030405044555664	25	017
295	92.25444793701172	324.0961608886719	0.9999998807907104	73.9798583984375	176.93487548828125	1.0	645.261474609375	479.39483642578125	0.02038690447807312	67.75967407226562	181.12442016601562	0.00045794248580932617	25	017
296	95.41527557373047	324.9428405761719	1.0	76.1606674194336	178.6742706298828	1.0	645.0690307617188	479.638671875	0.01675364375114441	96.45298767089844	331.80181884765625	0.00020191073417663574	25	017
297	95.90716552734375	324.069580078125	1.0	78.83907318115234	182.60995483398438	1.0	645.1975708007812	479.4063720703125	0.019158750772476196	78.91815185546875	189.24905395507812	0.00021642446517944336	25	017
298	96.84646606445312	323.6339111328125	1.0	79.3338394165039	180.82571411132812	1.0	645.1351318359375	479.4638366699219	0.018596112728118896	97.86731719970703	334.0537109375	0.00016519427299499512	25	017
299	96.97632598876953	322.3603210449219	0.9999998211860657	80.64495086669922	179.66213989257812	1.0	645.1689453125	479.3257141113281	0.01998719573020935	98.24563598632812	331.3785705566406	9.924173355102539e-5	25	017
300	99.53692626953125	320.9048156738281	1.0	81.31676483154297	179.0461883544922	1.0	645.1373291015625	479.4994812011719	0.01842552423477173	101.9106216430664	311.7122497558594	0.00019985437393188477	25	017
301	103.85807800292969	316.1461181640625	1.0	83.58421325683594	182.81320190429688	1.0	645.3216552734375	479.5343933105469	0.01630711555480957	91.8173599243164	322.6493225097656	0.00016385316848754883	25	017
302	116.1084213256836	303.6440124511719	0.9999998807907104	101.5784683227539	191.61410522460938	0.9999980330467224	645.0811157226562	479.6324157714844	0.01757359504699707	104.8313217163086	306.9183349609375	0.00031298398971557617	25	017
303	129.70840454101562	297.1854553222656	1.0	102.66667175292969	217.00531005859375	1.0	645.0029296875	479.6083679199219	0.016501665115356445	103.7076187133789	221.0463409423828	0.0008432567119598389	25	017
304	136.18765258789062	294.4325866699219	1.0	98.00653076171875	226.3962860107422	0.9999986886978149	645.1553955078125	479.45184326171875	0.01858985424041748	98.59053039550781	227.05389404296875	0.0007196962833404541	25	017
305	145.59681701660156	294.6849670410156	1.0	94.7721939086914	245.07521057128906	1.0	645.0248413085938	479.5068359375	0.018203705549240112	146.09771728515625	304.41845703125	5.486607551574707e-5	25	017
306	154.0448455810547	291.1881103515625	1.0	99.37761688232422	256.5102844238281	1.0	645.1627807617188	479.6060791015625	0.017885267734527588	98.34716033935547	256.3759765625	0.0005550682544708252	25	017
307	155.88868713378906	291.18829345703125	1.0	105.72494506835938	259.7632141113281	0.9999992251396179	645.083251953125	479.5571594238281	0.018227070569992065	102.55976104736328	260.31109619140625	0.001630246639251709	25	017
308	165.36329650878906	290.9605407714844	1.0	109.35384368896484	254.04208374023438	1.0	645.14697265625	479.4987487792969	0.01844102144241333	108.86983489990234	256.3404541015625	0.0019221901893615723	25	017
309	172.1905517578125	289.58905029296875	1.0	114.0759506225586	249.16383361816406	1.0	645.0771484375	479.5326232910156	0.01760023832321167	112.20210266113281	253.92752075195312	0.00021079182624816895	25	017
310	192.742919921875	260.5131530761719	0.9999996423721313	114.20838165283203	254.3957061767578	1.0	645.2232666015625	479.4517517089844	0.01876857876777649	114.03213500976562	256.740966796875	0.0039058923721313477	25	017
311	213.96499633789062	252.2858428955078	1.0	121.83466339111328	251.37881469726562	0.9999998807907104	645.1136474609375	479.5224304199219	0.017539381980895996	123.73423767089844	252.6429443359375	0.0007842183113098145	25	017
312	225.41818237304688	249.6239471435547	1.0	119.80160522460938	257.8712158203125	0.999996542930603	645.2013549804688	479.43048095703125	0.019959717988967896	112.69680786132812	262.13739013671875	0.00012928247451782227	25	017
313	242.61993408203125	248.3174591064453	1.0	136.01101684570312	281.2411193847656	1.0	645.1519165039062	479.6318359375	0.016913026571273804	136.39984130859375	284.5212707519531	0.0005658566951751709	25	017
314	258.0107727050781	245.8247833251953	1.0	144.7911834716797	278.0312805175781	1.0	645.0030517578125	479.5530090332031	0.016813039779663086	143.1900634765625	285.3501892089844	6.669759750366211e-5	25	017
315	264.157958984375	241.99208068847656	1.0	149.36386108398438	276.4832763671875	1.0	645.0531616210938	479.5818786621094	0.01810893416404724	263.2024230957031	230.761474609375	0.0001392364501953125	25	017
316	275.70574951171875	239.8380584716797	1.0	164.3511505126953	271.53558349609375	0.9999978542327881	645.1676635742188	479.494873046875	0.01897364854812622	162.45004272460938	272.6480407714844	0.0002294778823852539	25	017
317	282.6124572753906	238.09878540039062	1.0	178.761962890625	279.0231018066406	1.0	645.1401977539062	479.6548767089844	0.015688776969909668	180.46295166015625	283.48150634765625	0.00032588839530944824	25	017
318	284.697509765625	236.9797821044922	1.0	182.2198486328125	281.42303466796875	1.0	645.1712036132812	479.5330505371094	0.019173502922058105	184.43275451660156	284.1428527832031	0.00021848082542419434	25	017
319	287.51141357421875	236.4071807861328	1.0	186.60360717773438	285.01348876953125	1.0	645.1754760742188	479.4376525878906	0.021178722381591797	186.1887664794922	286.11614990234375	0.00012624263763427734	25	017
320	290.1491394042969	235.34625244140625	1.0	190.0021209716797	286.04644775390625	1.0	645.0718383789062	479.51483154296875	0.018930554389953613	191.73129272460938	285.5792541503906	0.0001042783260345459	25	017
321	292.02783203125	234.495361328125	1.0	192.8826904296875	286.2148132324219	1.0	645.1251831054688	479.63665771484375	0.016203224658966064	192.95834350585938	286.4835205078125	0.00011718273162841797	25	017
322	293.2054138183594	232.37461853027344	1.0	199.57000732421875	288.804931640625	1.0	645.1114501953125	479.6138916015625	0.01762714982032776	295.32037353515625	241.83843994140625	0.00010058283805847168	25	017
323	293.08966064453125	233.076904296875	1.0	199.79373168945312	287.3854064941406	1.0	645.218994140625	479.427490234375	0.019200950860977173	295.3345031738281	241.2709503173828	0.00015163421630859375	25	017
324	294.9853210449219	232.31063842773438	1.0	202.96063232421875	286.4770812988281	1.0	645.1096801757812	479.60382080078125	0.018247604370117188	201.1527862548828	287.0909423828125	0.00015339255332946777	25	017
325	295.240234375	232.13050842285156	1.0	203.5232696533203	286.071533203125	1.0	645.2462158203125	479.46893310546875	0.017552107572555542	202.59890747070312	286.61962890625	0.0001900196075439453	25	017
326	296.1095275878906	230.1918182373047	1.0	203.70672607421875	285.2654113769531	1.0	645.0407104492188	479.56402587890625	0.018069028854370117	205.9525146484375	286.22772216796875	0.00017905235290527344	25	017
327	292.35504150390625	231.5397491455078	1.0	210.65945434570312	284.8135986328125	1.0	645.1090698242188	479.494140625	0.01829981803894043	209.9006805419922	284.9743957519531	0.00015473365783691406	25	017
328	281.2261657714844	232.21104431152344	1.0	217.09715270996094	289.98236083984375	1.0	645.0501708984375	479.578857421875	0.017855077981948853	281.96807861328125	239.20794677734375	0.00020432472229003906	25	017
329	278.45294189453125	233.31008911132812	1.0	225.86306762695312	291.5496520996094	1.0	645.1078491210938	479.61932373046875	0.016596972942352295	280.8147888183594	239.95657348632812	0.0001881122589111328	25	017
330	276.349609375	233.8134002685547	1.0	232.70782470703125	287.9256591796875	1.0	645.1753540039062	479.482666015625	0.019429802894592285	280.1063537597656	240.1070556640625	0.00032904744148254395	25	017
331	273.70208740234375	231.55885314941406	1.0	239.34939575195312	289.1108703613281	1.0	645.1655883789062	479.5749206542969	0.01691567897796631	236.28662109375	282.0994873046875	0.0001697838306427002	25	017
