# Supplementary material for: An automated feeding system for the African killifish reveals the impact of diet on lifespan and allows scalable assessment of associative learning
Source: eLife. 2022 Nov 10;11:e69008. doi: 10.7554/eLife.69008 (PMC9788828; doi:10.7554/eLife.69008)
Supplement: Figure 6—source data 2. [file elife-69008-fig6-data2.zip › Training Trajectories/t4_REC054DLC_resnet50_TrainAllTheThingsJun28shuffle1_1030000.csv]

bodyparts_coords	fishhead_x	fishhead_y	fishhead_likelihood	fishtail_x	fishtail_y	fishtail_likelihood	redlight_x	redlight_y	redlight_likelihood	fooddrop_x	fooddrop_y	fooddrop_likelihood	fishnum	recordingnum
0	64.34835052490234	158.68301391601562	0.13947656750679016	0.9684066772460938	383.30523681640625	0.0002104640007019043	565.5447998046875	265.9425964355469	0.9995647668838501	561.42041015625	268.3990173339844	0.00037544965744018555	4	054
1	3.4939675331115723	5.722345352172852	5.97834587097168e-5	1.4793386459350586	384.14495849609375	0.0008629262447357178	565.1603393554688	265.68060302734375	0.9999114274978638	561.306884765625	265.0996398925781	0.0001837015151977539	4	054
2	5.199981689453125	5.040626049041748	2.434849739074707e-5	0.9021382331848145	382.8165588378906	0.0005297958850860596	565.1642456054688	265.7051086425781	0.9988235235214233	561.787353515625	264.9953308105469	0.0001723170280456543	4	054
3	645.1134643554688	453.37158203125	0.00018778443336486816	71.47362518310547	143.29046630859375	0.0010495483875274658	565.2695922851562	265.8835144042969	0.9981088638305664	562.2200927734375	265.0791320800781	5.1975250244140625e-5	4	054
4	22.525785446166992	169.92041015625	0.0033693015575408936	2.6266021728515625	385.56134033203125	0.0005480349063873291	564.809814453125	265.3888244628906	0.9955878257751465	560.5372314453125	263.9520568847656	5.6743621826171875e-5	4	054
5	30.113052368164062	166.2570343017578	0.0005523562431335449	2.0052683353424072	383.36328125	0.0004902780055999756	565.480712890625	266.4375	0.9999217987060547	561.3109130859375	264.99505615234375	0.0001163184642791748	4	054
6	37.92777633666992	167.00538635253906	0.0001532137393951416	646.8883056640625	126.896728515625	9.566545486450195e-5	565.1920166015625	266.8906555175781	0.9999030828475952	561.5103149414062	265.5296630859375	0.00015971064567565918	4	054
7	646.0826416015625	458.4230651855469	7.12275505065918e-5	1.7362713813781738	383.5030822753906	0.0007272958755493164	564.723388671875	265.80804443359375	0.9997959733009338	561.512451171875	265.0596618652344	0.00021529197692871094	4	054
8	644.8734741210938	457.59869384765625	0.00010949373245239258	645.5142822265625	143.61001586914062	0.0002308487892150879	564.8092651367188	266.12188720703125	0.9999472498893738	561.2396240234375	265.4970703125	0.0003317296504974365	4	054
9	645.2000122070312	457.160400390625	2.9385089874267578e-5	2.9543042182922363	196.78695678710938	0.0002409219741821289	564.9622192382812	266.7896423339844	0.9993869066238403	561.2429809570312	265.5361633300781	0.00010129809379577637	4	054
10	563.6195068359375	267.9488220214844	2.1636486053466797e-5	2.2999842166900635	384.30096435546875	0.0005528032779693604	564.8780517578125	266.8866882324219	0.9998143315315247	561.29443359375	266.7860107421875	0.0007597804069519043	4	054
11	5.104395866394043	5.170811176300049	2.682209014892578e-5	63.544071197509766	139.05142211914062	0.061797767877578735	564.6367797851562	266.259521484375	0.9996122121810913	561.6248168945312	268.5286560058594	0.0002886354923248291	4	054
12	647.1708984375	456.63128662109375	8.937716484069824e-5	94.9874038696289	191.47171020507812	0.9990682005882263	565.009033203125	265.1481628417969	0.9999300241470337	561.0360107421875	264.33209228515625	0.00022044777870178223	4	054
13	72.7118148803711	128.36253356933594	0.00022593140602111816	96.57231140136719	191.1556854248047	0.00678589940071106	564.9208374023438	266.43988037109375	0.9997148513793945	561.4014282226562	265.8288269042969	8.550286293029785e-5	4	054
14	2.1664090156555176	189.39309692382812	2.703070640563965e-5	97.16731262207031	193.44447326660156	0.5302907228469849	564.303955078125	266.5330505371094	0.9999211430549622	561.7562866210938	268.3681945800781	0.0016232728958129883	4	054
15	4.2245283126831055	4.968157768249512	6.446242332458496e-5	95.94131469726562	192.18899536132812	0.9294551014900208	564.9254760742188	268.02154541015625	0.999842643737793	562.0404663085938	269.7409362792969	0.00032889842987060547	4	054
16	98.59243774414062	190.3654327392578	0.0002143383026123047	96.79830932617188	191.7700958251953	0.9999961853027344	564.569580078125	266.73760986328125	0.9987335205078125	97.7630615234375	191.8009490966797	0.00033983588218688965	4	054
17	645.2913208007812	457.3255920410156	0.0011154711246490479	96.20757293701172	192.7224884033203	0.9999998807907104	564.234619140625	267.2031555175781	0.9995454549789429	97.3561782836914	192.18174743652344	0.0002608299255371094	4	054
18	98.25336456298828	190.0597381591797	0.00022995471954345703	95.32270812988281	191.6857147216797	0.9999483823776245	564.2886352539062	266.5209655761719	0.9989677667617798	93.61306762695312	193.7865753173828	0.0004087388515472412	4	054
19	97.55175018310547	188.36634826660156	9.107589721679688e-5	93.29244995117188	189.3962860107422	0.9999440312385559	564.9766845703125	265.5101013183594	0.9994518756866455	560.9127197265625	265.024169921875	0.0002574920654296875	4	054
20	30.198518753051758	163.07933044433594	0.00035941600799560547	93.79133605957031	187.7462158203125	0.04355347156524658	565.4081420898438	266.6716003417969	0.9999633431434631	561.84130859375	268.7296142578125	0.0005504488945007324	4	054
21	645.4769287109375	457.83856201171875	0.0004456639289855957	96.03907775878906	190.5347137451172	0.9954417943954468	565.37841796875	267.2657165527344	0.9998571872711182	562.200439453125	269.42193603515625	0.0017602741718292236	4	054
22	37.84178924560547	164.6826629638672	0.0019974708557128906	99.41487121582031	194.19979858398438	0.27281495928764343	564.76611328125	267.16009521484375	0.99916672706604	562.1644897460938	269.1318359375	0.00039517879486083984	4	054
23	40.56931686401367	164.7979278564453	0.0012767910957336426	99.70042419433594	197.3045196533203	0.0007527768611907959	564.5475463867188	265.71295166015625	0.9977413415908813	561.52978515625	268.7497863769531	0.0007121860980987549	4	054
24	66.91529083251953	158.49551391601562	0.9755809307098389	102.28327941894531	199.76666259765625	0.11225429177284241	564.9114379882812	265.0757751464844	0.9998482465744019	560.66162109375	264.17474365234375	0.00018092989921569824	4	054
25	548.901123046875	225.90908813476562	0.16075459122657776	72.50492095947266	156.5616912841797	0.07359379529953003	565.0957641601562	265.8124084472656	0.4708583652973175	555.6092529296875	213.47459411621094	6.595253944396973e-5	4	054
26	548.0966796875	225.1496124267578	0.32758352160453796	546.8118286132812	224.43133544921875	0.001290351152420044	548.3107299804688	222.27674865722656	0.9993174076080322	542.9396362304688	222.80503845214844	0.0017268359661102295	4	054
27	548.419921875	225.0762176513672	0.771487832069397	547.045166015625	224.63648986816406	0.0006269216537475586	548.8656616210938	221.92843627929688	0.9995464086532593	543.2553100585938	222.59326171875	0.003873497247695923	4	054
28	547.9203491210938	225.54498291015625	0.4527803957462311	131.3975830078125	126.1862564086914	0.28100723028182983	548.2614135742188	222.70037841796875	0.9996320009231567	542.57080078125	223.27157592773438	0.002246856689453125	4	054
29	147.09303283691406	117.71476745605469	0.999912440776825	147.80548095703125	173.97251892089844	0.03605246543884277	548.9689331054688	221.61170959472656	0.9993081092834473	544.2284545898438	222.53167724609375	0.002767592668533325	4	054
30	158.80616760253906	115.4363784790039	1.0	150.3282012939453	170.33522033691406	0.018582016229629517	548.6181030273438	222.05589294433594	0.9988952279090881	543.1270751953125	222.5777130126953	0.004076749086380005	4	054
31	162.32122802734375	120.24899291992188	0.9966850280761719	155.16954040527344	186.2377471923828	0.9995307922363281	549.2255249023438	222.16964721679688	0.9995555877685547	543.8973999023438	223.1544189453125	0.0009499490261077881	4	054
32	166.43820190429688	126.00997161865234	0.9047369360923767	157.85960388183594	180.9381103515625	1.0	548.9624633789062	222.53729248046875	0.9997581243515015	544.2271728515625	223.19110107421875	0.00448647141456604	4	054
33	170.71157836914062	127.55211639404297	0.9235212802886963	159.68777465820312	182.17872619628906	1.0	548.4450073242188	223.05279541015625	0.9998646974563599	543.812744140625	223.3666229248047	0.004641801118850708	4	054
34	172.13351440429688	127.01815032958984	0.9949764609336853	163.57852172851562	179.27732849121094	1.0	547.9531860351562	222.03529357910156	0.9997859001159668	543.2862548828125	222.83233642578125	0.0058158934116363525	4	054
35	171.45957946777344	129.6178436279297	0.8893647193908691	168.24429321289062	184.00875854492188	0.9999997615814209	548.9488525390625	221.80545043945312	0.9998805522918701	544.7451171875	222.40428161621094	0.008316725492477417	4	054
36	174.1864013671875	129.30474853515625	0.8402448892593384	167.84542846679688	178.0616912841797	0.9999963045120239	549.0296630859375	222.22386169433594	0.9995297193527222	543.8241577148438	223.3224639892578	0.002804875373840332	4	054
37	548.853515625	223.76638793945312	0.4106425642967224	167.8683319091797	176.27357482910156	0.9998112916946411	549.142333984375	221.71900939941406	0.9996727705001831	543.8422241210938	222.61822509765625	0.004742234945297241	4	054
38	178.1239776611328	130.266845703125	0.9962345361709595	169.6569366455078	178.4307098388672	1.0	549.510986328125	221.8480224609375	0.9998308420181274	544.3364868164062	222.22254943847656	0.0026581287384033203	4	054
39	179.33578491210938	125.42574310302734	0.9999747276306152	169.11004638671875	179.71688842773438	1.0	548.7684326171875	222.31732177734375	0.9993170499801636	543.6468505859375	222.7753143310547	0.004028499126434326	4	054
40	180.08370971679688	125.9437484741211	0.9999998211860657	168.8868865966797	179.2903289794922	0.9999645948410034	548.5359497070312	221.71466064453125	0.9994217157363892	543.6207275390625	222.99957275390625	0.002189546823501587	4	054
41	181.45828247070312	127.93470001220703	1.0	166.60865783691406	181.2470245361328	0.9999969005584717	547.3057250976562	222.47232055664062	0.9993621706962585	542.9986572265625	222.99758911132812	0.0037929415702819824	4	054
42	180.65284729003906	125.27105712890625	0.9999997615814209	165.85098266601562	182.71368408203125	0.9999998807907104	548.6061401367188	222.43804931640625	0.9993315935134888	542.7615966796875	223.36781311035156	0.002425849437713623	4	054
43	182.39788818359375	125.7865982055664	1.0	164.832763671875	183.52786254882812	1.0	547.643798828125	222.33323669433594	0.9989192485809326	542.6098022460938	222.8882598876953	0.0026244521141052246	4	054
44	182.32156372070312	124.43067169189453	1.0	162.457275390625	184.69207763671875	1.0	548.1157836914062	222.45794677734375	0.9989188313484192	542.7997436523438	222.85421752929688	0.005309939384460449	4	054
45	182.47630310058594	126.79844665527344	0.9999964833259583	161.81753540039062	184.8414764404297	1.0	548.9256591796875	222.2566375732422	0.9995230436325073	543.3953247070312	222.51626586914062	0.0033568739891052246	4	054
46	184.1598663330078	126.5128402709961	0.9999996423721313	160.41867065429688	182.5126953125	1.0	549.153076171875	222.31130981445312	0.9995405673980713	543.8418579101562	222.88475036621094	0.004614204168319702	4	054
47	184.2823944091797	126.24771118164062	1.0	158.96034240722656	181.3417205810547	1.0	549.2897338867188	221.95223999023438	0.9999288320541382	544.127197265625	222.87677001953125	0.0014019012451171875	4	054
48	183.03358459472656	127.24359130859375	1.0	162.5936737060547	180.6798858642578	1.0	548.6561279296875	221.64651489257812	0.99988853931427	543.706787109375	223.05038452148438	0.002062678337097168	4	054
49	547.84033203125	225.0936737060547	0.9423945546150208	167.4733123779297	175.7999725341797	0.9980396628379822	548.2909545898438	222.44882202148438	0.9996356964111328	542.5734252929688	225.5640106201172	0.0009770691394805908	4	054
50	548.3872680664062	224.83157348632812	0.39626604318618774	177.3191375732422	161.87554931640625	1.0	548.8280029296875	222.23728942871094	0.998837411403656	543.3367309570312	223.48074340820312	0.0019218623638153076	4	054
51	547.967529296875	225.17703247070312	0.2597229480743408	178.56185913085938	161.2423553466797	1.0	548.3942260742188	221.8430938720703	0.9998475313186646	543.9577026367188	222.4739532470703	0.005952984094619751	4	054
52	221.33995056152344	115.01568603515625	0.9641693830490112	185.4741668701172	144.6865997314453	0.9999979734420776	547.9325561523438	222.32443237304688	0.9995720386505127	543.6985473632812	222.91943359375	0.007293492555618286	4	054
53	229.11419677734375	113.0896224975586	0.9999942779541016	230.37799072265625	113.43885803222656	0.8470110297203064	549.9654541015625	221.97789001464844	0.9998395442962646	544.7401123046875	222.75341796875	0.003937780857086182	4	054
54	548.9786987304688	224.8392791748047	0.4264024496078491	237.5029296875	112.2184829711914	0.9990030527114868	549.1134643554688	222.33367919921875	0.9994916915893555	544.0056762695312	222.70425415039062	0.004874229431152344	4	054
55	242.36468505859375	109.58857727050781	0.9870389699935913	196.7122344970703	144.07957458496094	1.0	548.7232055664062	222.22830200195312	0.998795747756958	543.0565185546875	222.8378448486328	0.0017471015453338623	4	054
56	247.96792602539062	105.80609893798828	0.9999973773956299	199.64096069335938	147.1370849609375	1.0	548.6170043945312	222.16221618652344	0.998950183391571	542.8062133789062	223.21963500976562	0.0009958148002624512	4	054
57	252.92300415039062	104.83458709716797	1.0	201.64015197753906	145.9942626953125	0.9942705631256104	549.2234497070312	221.82862854003906	0.9999598264694214	544.5621948242188	222.84228515625	0.0016022026538848877	4	054
58	549.616943359375	223.27110290527344	0.17161113023757935	221.15194702148438	142.3394775390625	1.0	550.396240234375	221.8568115234375	0.9999473690986633	545.4171142578125	221.80850219726562	0.005391955375671387	4	054
59	548.421875	223.9888916015625	0.672783374786377	3.0293335914611816	243.40786743164062	0.0018176436424255371	548.5927124023438	222.2880859375	0.9988723397254944	542.7664184570312	223.10037231445312	0.002033054828643799	4	054
60	548.3676147460938	225.20587158203125	0.2713639736175537	547.384521484375	224.4361572265625	0.0009272098541259766	548.7861328125	221.73573303222656	0.9999219179153442	544.2518310546875	222.45370483398438	0.004976332187652588	4	054
61	546.968017578125	224.8115997314453	0.8909427523612976	2.3457469940185547	383.8712463378906	0.0008028149604797363	547.491455078125	221.9042510986328	0.9990088939666748	542.5474243164062	223.42843627929688	0.0031172633171081543	4	054
62	548.2973022460938	224.93299865722656	0.3231350779533386	547.7047729492188	223.93585205078125	0.0009366869926452637	548.6961059570312	222.3450164794922	0.9998330473899841	543.86572265625	223.04922485351562	0.005515754222869873	4	054
63	369.74041748046875	65.27574157714844	0.9930541515350342	4.099925518035889	244.64418029785156	0.00257265567779541	549.2079467773438	222.3269805908203	0.9985251426696777	543.4598388671875	222.9227294921875	0.0034520626068115234	4	054
64	333.61639404296875	115.50045776367188	0.9999955892562866	335.59820556640625	116.39710235595703	0.026592612266540527	549.387939453125	221.7262725830078	0.9995745420455933	547.84228515625	223.9969024658203	0.0027273893356323242	4	054
65	391.3744201660156	66.92701721191406	0.313408762216568	337.5250549316406	121.00172424316406	0.9999998807907104	549.7801513671875	221.8187255859375	0.998462438583374	549.7130737304688	225.41964721679688	0.003077000379562378	4	054
66	399.9123229980469	67.92130279541016	1.0	340.0030212402344	121.60682678222656	1.0	549.4019165039062	220.740234375	0.9996007680892944	543.8564453125	221.9042510986328	0.004806488752365112	4	054
67	403.5027770996094	67.29800415039062	1.0	340.8849182128906	123.23471069335938	0.9999972581863403	550.215576171875	220.7303466796875	0.9997260570526123	544.8229370117188	221.82418823242188	0.0030820369720458984	4	054
68	407.6341247558594	64.50542449951172	1.0	345.4596252441406	121.50498962402344	0.9999654293060303	549.4984130859375	221.96456909179688	0.9997178316116333	544.3049926757812	222.36376953125	0.005552232265472412	4	054
69	410.8311767578125	64.59947967529297	1.0	344.0571594238281	121.05917358398438	0.04553622007369995	547.5453491210938	220.77249145507812	0.999354898929596	543.4300537109375	222.36119079589844	0.0037696659564971924	4	054
70	414.2710876464844	64.91229248046875	1.0	331.5897216796875	118.7370376586914	0.06153032183647156	547.92041015625	221.27874755859375	0.9991521835327148	549.9722290039062	225.34164428710938	0.00404474139213562	4	054
71	416.9190368652344	63.93620300292969	1.0	346.3695068359375	126.30217742919922	0.9999798536300659	549.4876708984375	222.52145385742188	0.9999434947967529	544.0595703125	223.38104248046875	0.0028291940689086914	4	054
72	418.51385498046875	63.55795669555664	1.0	340.73748779296875	126.28018951416016	1.0	548.7796020507812	221.16310119628906	0.9993387460708618	544.0660400390625	222.52056884765625	0.0031214654445648193	4	054
73	419.6000671386719	61.93183135986328	1.0	340.918701171875	128.29693603515625	1.0	549.2492065429688	221.18414306640625	0.999640941619873	550.8661499023438	224.61138916015625	0.0038910210132598877	4	054
74	421.72235107421875	60.869537353515625	1.0	339.5906066894531	126.97572326660156	1.0	549.4930419921875	222.1094970703125	0.9988256692886353	555.6791381835938	224.36032104492188	0.0030967295169830322	4	054
75	422.58489990234375	62.01365280151367	1.0	342.1201477050781	128.25018310546875	1.0	549.2716064453125	221.7767333984375	0.9998904466629028	545.0526123046875	222.5418701171875	0.008864492177963257	4	054
76	424.04681396484375	63.180442810058594	1.0	340.19561767578125	126.4743423461914	1.0	549.7666015625	221.62374877929688	0.9997041821479797	543.9746704101562	222.7869873046875	0.0023505091667175293	4	054
77	423.8861083984375	62.66490173339844	1.0	338.1593322753906	125.2513427734375	0.9999992251396179	548.736083984375	221.48304748535156	0.9995059967041016	543.9005737304688	222.52505493164062	0.005113035440444946	4	054
78	423.9826354980469	62.90447998046875	1.0	335.1203308105469	123.72946166992188	0.9999957084655762	549.95654296875	221.9065704345703	0.9984778165817261	544.5361328125	222.47222900390625	0.008042454719543457	4	054
79	423.7269287109375	63.244441986083984	1.0	359.9971618652344	128.74685668945312	0.12835291028022766	550.041015625	222.09584045410156	0.999884843826294	550.5115356445312	225.46243286132812	0.0017774999141693115	4	054
80	424.8729248046875	63.882080078125	1.0	354.7870788574219	126.63946533203125	0.9998512268066406	549.301513671875	220.73805236816406	0.9997358322143555	545.1027221679688	221.72328186035156	0.0026096105575561523	4	054
81	426.69635009765625	65.08910369873047	1.0	363.1999816894531	137.81231689453125	1.0	551.6621704101562	221.02474975585938	0.9998049736022949	551.9500732421875	224.6985321044922	0.001994878053665161	4	054
82	428.5163269042969	65.22093963623047	1.0	360.3279113769531	144.3502655029297	1.0	549.4833984375	220.98582458496094	0.9991352558135986	549.6768798828125	225.88909912109375	0.003239661455154419	4	054
83	431.057861328125	62.05856704711914	1.0	372.5771484375	134.1916046142578	1.0	548.197021484375	221.28900146484375	0.999290943145752	542.5068969726562	225.34544372558594	0.0015897154808044434	4	054
84	433.6346130371094	58.397151947021484	1.0	373.6145324707031	127.07120513916016	1.0	548.4130859375	221.01783752441406	0.9997559189796448	544.5926513671875	221.60092163085938	0.010080099105834961	4	054
85	435.4532165527344	58.006141662597656	1.0	377.99798583984375	122.17341613769531	1.0	548.8250122070312	221.0679931640625	0.9977202415466309	548.8119506835938	225.08798217773438	0.002690821886062622	4	054
86	436.71234130859375	57.919715881347656	1.0	382.32025146484375	121.58538818359375	1.0	549.437744140625	220.69900512695312	0.9998578429222107	552.1278686523438	224.26739501953125	0.008182883262634277	4	054
87	439.9547119140625	58.47903823852539	1.0	382.34130859375	118.29431915283203	1.0	548.6885986328125	220.0729522705078	0.9989017248153687	544.23095703125	221.42037963867188	0.005059093236923218	4	054
88	441.43035888671875	57.80036926269531	1.0	381.5464172363281	115.25181579589844	1.0	549.174560546875	220.4111785888672	0.9990610480308533	557.155029296875	223.63351440429688	0.0020155906677246094	4	054
89	444.12969970703125	57.45573425292969	1.0	382.0039367675781	112.25077056884766	1.0	549.0255737304688	221.56851196289062	0.9996105432510376	543.4574584960938	225.82679748535156	0.002437770366668701	4	054
90	444.2530212402344	56.43967056274414	1.0	384.4422607421875	110.47960662841797	1.0	549.2882080078125	220.02279663085938	0.9985716342926025	551.8416748046875	223.7532501220703	0.006820201873779297	4	054
91	444.6065979003906	56.3758659362793	0.9999971389770508	385.4373474121094	110.38115692138672	1.0	549.145751953125	219.8663330078125	0.999535083770752	544.128662109375	221.04600524902344	0.0024673640727996826	4	054
92	445.0506591796875	55.278282165527344	1.0	389.7898864746094	107.07459259033203	1.0	549.831298828125	221.1763153076172	0.9945202469825745	550.0440063476562	224.4470672607422	0.002181023359298706	4	054
93	444.5909118652344	56.120330810546875	1.0	391.82952880859375	105.11893463134766	1.0	549.1338500976562	220.7836151123047	0.9994449019432068	543.87158203125	221.70108032226562	0.005012631416320801	4	054
94	446.2207336425781	56.062530517578125	0.9999996423721313	394.70892333984375	102.54944610595703	0.9999972581863403	548.1759033203125	220.6455535888672	0.9969764947891235	543.4759521484375	222.18936157226562	0.0020029544830322266	4	054
95	447.105224609375	56.90977478027344	1.0	4.147952079772949	244.93804931640625	0.02765589952468872	548.7748413085938	220.1087646484375	0.9990858435630798	543.0186767578125	225.8452911376953	0.0016789138317108154	4	054
96	448.2769775390625	55.752845764160156	1.0	3.3492591381073	243.5634307861328	0.0012509524822235107	549.1485595703125	221.01840209960938	0.9985435009002686	550.0347290039062	224.5745391845703	0.004261493682861328	4	054
97	450.1526184082031	56.9996337890625	1.0	458.1679382324219	66.56746673583984	0.0007569491863250732	548.1073608398438	221.25975036621094	0.9997517466545105	543.6110229492188	222.1920928955078	0.0043246448040008545	4	054
98	451.06097412109375	55.104042053222656	1.0	4.095229148864746	244.138671875	0.001233607530593872	549.19091796875	221.33103942871094	0.9987186193466187	543.7208862304688	222.2171173095703	0.005286097526550293	4	054
99	449.8719177246094	54.136146545410156	1.0	387.7591552734375	110.61138153076172	0.9999997615814209	548.8104248046875	220.88803100585938	0.9996367692947388	544.9436645507812	221.53318786621094	0.008360892534255981	4	054
100	451.8902893066406	52.897178649902344	1.0	391.5072326660156	107.24769592285156	0.9999999403953552	548.3870239257812	220.9573516845703	0.9997676610946655	543.7111206054688	222.08709716796875	0.005399882793426514	4	054
101	451.7575988769531	51.71672821044922	1.0	4.388237953186035	245.56549072265625	0.0009856820106506348	548.9222412109375	220.33926391601562	0.9991772174835205	543.4108276367188	222.1619110107422	0.001246422529220581	4	054
102	453.1028747558594	51.60083770751953	1.0	550.584716796875	224.14578247070312	0.0007219016551971436	550.048828125	221.56423950195312	0.9997556209564209	544.2664794921875	222.0904541015625	0.0034080147743225098	4	054
103	455.09918212890625	52.82360076904297	0.9998307228088379	397.3351135253906	102.40641784667969	1.0	549.1200561523438	220.85940551757812	0.9984817504882812	544.0394287109375	221.92376708984375	0.011357545852661133	4	054
104	459.39361572265625	54.446205139160156	0.8532540798187256	396.4070129394531	100.1579360961914	1.0	547.8999633789062	220.1202850341797	0.9989066123962402	543.019287109375	221.3349609375	0.0036812424659729004	4	054
105	548.18115234375	223.9595489501953	0.84686678647995	394.9053955078125	94.69448852539062	1.0	549.1490478515625	220.20982360839844	0.9987994432449341	550.4307250976562	224.7763214111328	0.0033949315547943115	4	054
106	549.039306640625	222.3912811279297	0.497109591960907	394.2652282714844	91.25997161865234	0.9999969005584717	549.0797729492188	219.86508178710938	0.9998035430908203	544.60302734375	221.2498016357422	0.007436126470565796	4	054
107	547.7718505859375	223.74984741210938	0.6725952625274658	395.34710693359375	85.13252258300781	0.9999979734420776	548.7576293945312	219.8804931640625	0.999305009841919	544.077392578125	221.45175170898438	0.003043264150619507	4	054
108	459.1529846191406	63.987281799316406	0.9998977184295654	399.5892333984375	81.9124755859375	0.9999998807907104	548.7304077148438	220.84376525878906	0.999679446220398	549.6624755859375	226.52349853515625	0.0009745359420776367	4	054
109	464.0647277832031	67.92280578613281	0.9999988079071045	401.6042785644531	78.73696899414062	1.0	549.4556884765625	220.5182342529297	0.9993357062339783	549.9680786132812	225.1553955078125	0.0014189481735229492	4	054
110	461.6560363769531	68.12116241455078	0.9999309182167053	547.15380859375	224.15249633789062	0.0007596313953399658	548.6284790039062	221.00588989257812	0.9994680881500244	543.9553833007812	222.15850830078125	0.0029638707637786865	4	054
111	459.7676696777344	70.5069351196289	0.9990923404693604	546.6464233398438	223.58938598632812	0.0013632774353027344	548.9903564453125	219.98402404785156	0.9969638586044312	550.6498413085938	224.9455108642578	0.0015195012092590332	4	054
112	458.4977111816406	68.62220764160156	0.9999988079071045	1.9250059127807617	384.0379638671875	0.0014835596084594727	548.6654052734375	220.77642822265625	0.9994935989379883	543.952880859375	221.56777954101562	0.016057491302490234	4	054
113	459.0495910644531	68.98369598388672	0.9999743700027466	1.2815771102905273	383.4979248046875	0.0035570263862609863	548.0778198242188	221.30734252929688	0.9963415265083313	548.6636962890625	225.59249877929688	0.002883732318878174	4	054
114	459.6709899902344	69.51490783691406	0.9999998211860657	1.9049725532531738	382.4570617675781	0.0011695027351379395	549.868896484375	221.39732360839844	0.999843955039978	551.102294921875	225.11253356933594	0.002838701009750366	4	054
115	460.1008605957031	71.5149154663086	0.983169436454773	402.4487609863281	78.73049926757812	0.028480350971221924	548.5660400390625	221.9366912841797	0.9991328716278076	543.3576049804688	223.27040100097656	0.005090624094009399	4	054
116	459.587890625	73.79214477539062	0.9918279051780701	550.61962890625	224.26290893554688	0.0007131099700927734	549.3095703125	222.15354919433594	0.9998069405555725	549.409423828125	225.34750366210938	0.0063314735889434814	4	054
117	458.2189025878906	72.44554138183594	0.9998427629470825	402.40869140625	84.31991577148438	0.09844863414764404	548.9620971679688	219.9513702392578	0.9984534978866577	544.6304931640625	221.67214965820312	0.004652738571166992	4	054
118	462.34857177734375	73.46248626708984	0.9999352693557739	3.6158838272094727	245.4882354736328	0.004463374614715576	548.6917724609375	221.3280029296875	0.9994158148765564	543.7180786132812	222.47244262695312	0.0022398829460144043	4	054
119	461.1755065917969	74.22978210449219	0.9991284608840942	546.7820434570312	223.2008819580078	0.0006133913993835449	548.1907958984375	221.4609375	0.9972414970397949	543.07080078125	222.87213134765625	0.00212705135345459	4	054
120	455.9947204589844	77.38050842285156	0.999986469745636	550.80810546875	224.37693786621094	0.0006560683250427246	549.173095703125	222.1486358642578	0.9991796016693115	556.1715698242188	224.3789825439453	0.0023006200790405273	4	054
121	463.0769958496094	80.50669860839844	0.9991538524627686	0.7333829402923584	382.356201171875	0.0010215938091278076	548.444580078125	221.2476348876953	0.9992156624794006	544.4356079101562	222.39930725097656	0.0023485124111175537	4	054
122	469.95843505859375	94.63831329345703	0.9976264238357544	1.1965041160583496	383.10400390625	0.0025655031204223633	548.8687744140625	221.60267639160156	0.9990342855453491	549.34814453125	225.6845245361328	0.001114964485168457	4	054
123	475.96466064453125	98.09332275390625	0.9999954700469971	386.4541931152344	70.37458801269531	0.03469154238700867	549.303955078125	220.21958923339844	0.9975376129150391	545.1719360351562	221.59820556640625	0.002754896879196167	4	054
124	480.62286376953125	103.71785736083984	0.9999909996986389	388.89923095703125	72.01260375976562	0.7329267263412476	549.082275390625	220.32208251953125	0.9989858865737915	551.05419921875	225.05706787109375	0.003954827785491943	4	054
125	482.1648864746094	111.77339935302734	1.0	382.5489807128906	72.08894348144531	0.9999998211860657	549.0045166015625	221.01625061035156	0.9980608224868774	550.8148193359375	225.39529418945312	0.009557247161865234	4	054
126	479.9929504394531	114.56930541992188	1.0	384.113037109375	64.28567504882812	0.9999998211860657	549.5354614257812	220.6202392578125	0.9996235370635986	544.7952270507812	221.77574157714844	0.0033245086669921875	4	054
127	480.1372985839844	115.32003784179688	1.0	383.2650146484375	63.114501953125	0.018281131982803345	548.6624755859375	220.34738159179688	0.9987885355949402	543.9693603515625	221.82240295410156	0.0035277903079986572	4	054
128	479.6288146972656	119.27664184570312	1.0	2.5059595108032227	243.54986572265625	0.0011825859546661377	549.0117797851562	220.51026916503906	0.9980378150939941	549.9339599609375	225.96405029296875	0.0012484490871429443	4	054
129	480.9651184082031	123.50675964355469	1.0	546.8388671875	224.07960510253906	0.001476585865020752	548.220703125	220.66380310058594	0.9996559619903564	544.1677856445312	221.83053588867188	0.003998100757598877	4	054
130	480.2355651855469	127.60604095458984	1.0	546.3427734375	222.97625732421875	0.0006615817546844482	548.5342407226562	219.8592071533203	0.9997521638870239	551.2418212890625	224.6317596435547	0.004540562629699707	4	054
131	478.2463684082031	131.44822692871094	1.0	388.63446044921875	56.959659576416016	0.009217590093612671	549.64306640625	220.5175323486328	0.9979122877120972	545.0232543945312	221.99819946289062	0.0009620189666748047	4	054
132	479.7096862792969	132.52291870117188	1.0	4.496575355529785	242.68731689453125	0.002481818199157715	548.5486450195312	221.0230712890625	0.9996945858001709	544.3485107421875	222.48251342773438	0.0017689168453216553	4	054
133	475.4903259277344	133.44656372070312	1.0	1.427882194519043	383.28790283203125	0.0011176764965057373	548.1572875976562	220.16416931152344	0.9984486103057861	543.6270751953125	221.9871063232422	0.0008617639541625977	4	054
134	474.85211181640625	135.0213623046875	1.0	424.6607666015625	3.33413028717041	0.0007762014865875244	549.9325561523438	220.36648559570312	0.9996596574783325	556.8112182617188	223.40121459960938	0.0032540559768676758	4	054
135	473.4681091308594	136.00831604003906	1.0	3.2425851821899414	243.0341339111328	0.0018373429775238037	549.9608154296875	220.54759216308594	0.9998369216918945	545.7379150390625	221.2176513671875	0.004222959280014038	4	054
136	473.8092346191406	137.04800415039062	1.0	396.0810852050781	3.6590476036071777	0.0007853507995605469	548.6807861328125	220.9954833984375	0.9991514682769775	549.8898315429688	225.42410278320312	0.001952141523361206	4	054
137	473.4317321777344	138.14756774902344	1.0	395.37115478515625	3.194662094116211	0.00041034817695617676	549.5526123046875	220.72947692871094	0.9998425841331482	552.2561645507812	224.4713897705078	0.0038024485111236572	4	054
138	473.663330078125	137.9785919189453	1.0	3.25545072555542	243.54022216796875	0.0009833872318267822	549.11767578125	220.92214965820312	0.9997526407241821	549.879150390625	225.70849609375	0.0013386309146881104	4	054
139	474.04754638671875	139.37193298339844	1.0	394.7475891113281	3.163106918334961	0.00043508410453796387	550.0069580078125	221.3790283203125	0.9998524188995361	550.4265747070312	225.21197509765625	0.0022344589233398438	4	054
140	474.21917724609375	139.89320373535156	1.0	4.936397075653076	243.32345581054688	0.0014659464359283447	549.3599853515625	221.14627075195312	0.999483585357666	544.2896118164062	221.91773986816406	0.0037272274494171143	4	054
141	475.33599853515625	141.37718200683594	1.0	370.61083984375	45.336448669433594	0.09218940138816833	548.6405029296875	220.7807159423828	0.9977486729621887	544.38232421875	222.1118621826172	0.0031351447105407715	4	054
142	473.9471740722656	140.93118286132812	1.0	368.67388916015625	46.118370056152344	0.3572177290916443	549.497802734375	220.36688232421875	0.9998908638954163	551.9108276367188	224.2128143310547	0.0020073354244232178	4	054
143	473.0000915527344	142.06341552734375	1.0	365.9959411621094	38.74146270751953	0.002623438835144043	549.366943359375	220.11366271972656	0.9999696016311646	551.1673583984375	225.1842041015625	0.002458900213241577	4	054
144	470.8191833496094	145.01837158203125	1.0	360.2773742675781	35.507999420166016	0.024656563997268677	548.3753051757812	220.4484405517578	0.9997283220291138	551.3062744140625	224.97760009765625	0.0017037689685821533	4	054
145	470.22955322265625	148.60548400878906	1.0	4.904544353485107	244.02810668945312	0.0014248192310333252	549.823486328125	221.38624572753906	0.9999600648880005	551.3139038085938	224.8857879638672	0.003369659185409546	4	054
146	471.70538330078125	153.81793212890625	1.0	371.6015319824219	59.56480026245117	0.6733109354972839	549.281494140625	220.14295959472656	0.9998756647109985	545.9927368164062	221.7652130126953	0.00428500771522522	4	054
147	473.0028381347656	156.82574462890625	1.0	378.3167724609375	63.6959114074707	0.37176817655563354	549.3030395507812	219.44395446777344	0.9993410110473633	553.4028930664062	223.58937072753906	0.001923292875289917	4	054
148	473.05059814453125	160.4834442138672	1.0	379.09527587890625	61.88519287109375	0.9998477697372437	549.3519287109375	220.41603088378906	0.9999174475669861	552.1107788085938	224.82757568359375	0.0027829408645629883	4	054
149	471.618408203125	162.3494415283203	1.0	374.58074951171875	62.67960739135742	0.9073436260223389	548.896484375	219.9075927734375	0.9992842674255371	545.5340576171875	221.61317443847656	0.0012330114841461182	4	054
150	468.06805419921875	163.39259338378906	1.0	368.4547119140625	59.005775451660156	0.3148508667945862	548.58984375	220.12936401367188	0.9999778270721436	545.875732421875	220.9429473876953	0.004276931285858154	4	054
151	463.2840576171875	165.62779235839844	1.0	380.2129821777344	66.03856658935547	0.1724223494529724	549.3958740234375	220.59925842285156	0.9999758005142212	551.5479736328125	224.61900329589844	0.0024813711643218994	4	054
152	460.90618896484375	167.23854064941406	1.0	385.95831298828125	62.37848663330078	0.999989926815033	548.75537109375	221.20843505859375	0.9998622536659241	551.5742797851562	224.79443359375	0.0022787153720855713	4	054
153	459.851806640625	169.3387908935547	1.0	379.76837158203125	59.63102722167969	1.0	548.8253784179688	221.66885375976562	0.9999589920043945	545.0142211914062	222.4267578125	0.0035631656646728516	4	054
154	460.6607971191406	170.77748107910156	1.0	381.3951416015625	56.750179290771484	0.962296724319458	548.4609985351562	220.80018615722656	0.9998583793640137	551.7215576171875	225.40074157714844	0.006914407014846802	4	054
155	460.4572448730469	171.50868225097656	1.0	0.983590841293335	382.8096008300781	0.0007601082324981689	548.6669311523438	220.83668518066406	0.9998958706855774	551.5128784179688	225.5581817626953	0.00109139084815979	4	054
156	458.748291015625	171.5946044921875	1.0	3.9025416374206543	244.35507202148438	0.00048792362213134766	548.4473266601562	222.03086853027344	0.999920666217804	544.982177734375	222.5995635986328	0.0033813118934631348	4	054
157	455.9166259765625	171.038330078125	1.0	0.745715856552124	381.99237060546875	0.0006188750267028809	550.6909790039062	221.03982543945312	0.9994670152664185	552.7091064453125	224.83053588867188	0.0008453130722045898	4	054
158	454.4756774902344	171.1529541015625	1.0	2.224329948425293	243.15850830078125	0.008642375469207764	548.6658935546875	221.42678833007812	0.9999063014984131	550.9210205078125	225.98060607910156	0.0012308061122894287	4	054
159	453.122802734375	171.52072143554688	1.0	0.7728629112243652	382.1897277832031	0.0013298094272613525	548.1311645507812	221.57667541503906	0.9999581575393677	550.0322875976562	226.303466796875	0.002876192331314087	4	054
160	452.38922119140625	171.034423828125	1.0	355.9389953613281	52.930137634277344	0.0029703378677368164	548.7278442382812	221.45578002929688	0.999894380569458	544.9819946289062	221.93798828125	0.0032007694244384766	4	054
161	451.1532897949219	171.2305450439453	1.0	357.12677001953125	53.432640075683594	0.9994080662727356	550.35595703125	220.77772521972656	0.9999460577964783	551.6962890625	224.588623046875	0.002108752727508545	4	054
162	451.302734375	171.6981658935547	1.0	351.73895263671875	53.40248489379883	0.9997620582580566	548.2184448242188	220.92471313476562	0.9996734857559204	544.5858154296875	222.42196655273438	0.0009307861328125	4	054
163	449.66455078125	171.84716796875	1.0	351.0387268066406	53.99284744262695	0.6942419409751892	548.9109497070312	221.51434326171875	0.999782383441925	550.0741577148438	225.84925842285156	0.0033537447452545166	4	054
164	449.85418701171875	171.29417419433594	1.0	346.824462890625	56.377132415771484	0.9999967813491821	549.4509887695312	221.2667999267578	0.9995073080062866	546.164794921875	221.54269409179688	0.00990179181098938	4	054
165	449.916748046875	170.82662963867188	1.0	346.286865234375	58.00662612915039	0.9999943971633911	548.6441650390625	220.27769470214844	0.9992189407348633	544.3914794921875	221.9313507080078	0.0008339285850524902	4	054
166	449.41815185546875	169.2120819091797	1.0	344.67767333984375	59.221981048583984	0.9999978542327881	548.137939453125	221.43238830566406	0.9996474981307983	549.8670043945312	225.5570526123047	0.0028432607650756836	4	054
167	449.3721618652344	167.80201721191406	1.0	347.91094970703125	58.08541488647461	0.9999998807907104	549.5159301757812	220.83209228515625	0.999934196472168	552.7608642578125	223.757568359375	0.001954883337020874	4	054
168	449.6159362792969	165.41445922851562	1.0	349.0844421386719	58.37652587890625	0.9999996423721313	548.4702758789062	221.1107177734375	0.9998898506164551	544.00732421875	222.34759521484375	0.001217871904373169	4	054
169	450.73980712890625	162.65277099609375	1.0	348.9634094238281	58.61808395385742	0.18993207812309265	549.1203002929688	220.54144287109375	0.9999755620956421	552.7549438476562	224.24081420898438	0.0037974119186401367	4	054
170	450.0072326660156	160.65591430664062	1.0	346.9561767578125	57.55178451538086	0.998005747795105	548.5497436523438	220.3136749267578	0.9999143481254578	544.0907592773438	222.01202392578125	0.0028121471405029297	4	054
171	450.64715576171875	158.2919158935547	1.0	2.496055841445923	383.95458984375	0.0007488727569580078	549.692138671875	220.48866271972656	0.9998116493225098	552.1856689453125	225.31613159179688	0.0022579431533813477	4	054
172	449.2756042480469	157.6615447998047	1.0	335.9233703613281	54.12139129638672	0.3911276161670685	549.824462890625	220.61001586914062	0.9997913837432861	546.5369262695312	221.77784729003906	0.0034487545490264893	4	054
173	448.97027587890625	155.5322723388672	1.0	548.0730590820312	223.60336303710938	0.0009648501873016357	548.6770629882812	221.53280639648438	0.9994052648544312	551.3505249023438	225.77101135253906	0.0034010112285614014	4	054
174	449.2524108886719	153.9237060546875	1.0	3.460587501525879	244.9691619873047	0.0022916197776794434	548.4047241210938	221.31053161621094	0.9998831748962402	544.5701293945312	222.3660430908203	0.0023147761821746826	4	054
175	452.5693359375	153.3480987548828	1.0	546.0977783203125	223.2302703857422	0.0004937648773193359	548.4063720703125	220.46270751953125	0.9997934103012085	545.0846557617188	222.14407348632812	0.0023892223834991455	4	054
176	452.812255859375	152.779296875	1.0	4.376509666442871	245.5625	0.013851523399353027	549.9529418945312	221.09349060058594	0.9998763799667358	551.4015502929688	224.92933654785156	0.005663484334945679	4	054
177	453.98785400390625	150.8412628173828	1.0	546.8414306640625	224.08746337890625	0.00041422247886657715	548.180908203125	221.23536682128906	0.9996638894081116	544.410888671875	222.6730499267578	0.003438591957092285	4	054
178	454.2942810058594	148.68751525878906	1.0	2.6421918869018555	242.42315673828125	0.0010109245777130127	547.8333740234375	221.53492736816406	0.9990606307983398	550.126953125	226.54837036132812	0.003018021583557129	4	054
179	455.5448913574219	147.96746826171875	1.0	3.236363410949707	246.99301147460938	0.047850608825683594	548.5126953125	221.0535125732422	0.9996476173400879	545.4429931640625	221.95635986328125	0.0016013085842132568	4	054
180	457.4737548828125	146.7469024658203	1.0	338.8247985839844	70.48162841796875	0.001245945692062378	548.5866088867188	221.37713623046875	0.9993765950202942	545.3788452148438	222.10476684570312	0.0025267601013183594	4	054
181	458.5738525390625	146.86244201660156	1.0	4.112338542938232	245.01937866210938	0.0009472370147705078	549.266357421875	220.4967041015625	0.9999392032623291	552.9279174804688	224.1465606689453	0.003442108631134033	4	054
182	458.0329895019531	146.35304260253906	1.0	1.1961183547973633	383.48480224609375	0.0023259520530700684	550.342041015625	220.4578094482422	0.9996700286865234	552.9226684570312	224.08192443847656	0.0035864710807800293	4	054
183	458.31884765625	146.16082763671875	1.0	336.94287109375	70.69001770019531	0.008644670248031616	549.1381225585938	220.86074829101562	0.9997180700302124	551.4887084960938	225.5344696044922	0.001486748456954956	4	054
184	458.79534912109375	145.5364990234375	1.0	326.940185546875	70.89205169677734	0.05120044946670532	548.8091430664062	221.006103515625	0.9997198581695557	550.8483276367188	225.70816040039062	0.0020000338554382324	4	054
185	459.97369384765625	144.2169189453125	1.0	0.9036209583282471	382.9693908691406	0.0009477436542510986	549.3527221679688	221.42196655273438	0.999819278717041	551.9986572265625	224.94395446777344	0.005161792039871216	4	054
186	460.6710205078125	142.89346313476562	1.0	0.4314417839050293	381.7926940917969	0.0008724033832550049	549.073974609375	222.02711486816406	0.9995253086090088	544.86181640625	222.2545166015625	0.006236374378204346	4	054
187	460.9721374511719	141.5733642578125	1.0	326.427001953125	67.2420654296875	0.9999998807907104	549.087890625	220.54054260253906	0.9997838139533997	545.5638427734375	221.68955993652344	0.008878916501998901	4	054
188	461.0784606933594	140.88906860351562	1.0	330.5680847167969	70.64774322509766	0.0034544169902801514	548.776611328125	221.06204223632812	0.9998056292533875	550.503662109375	225.46449279785156	0.0018745064735412598	4	054
189	461.7400817871094	140.14151000976562	1.0	2.087001323699951	383.4508972167969	0.0006444156169891357	548.7119750976562	221.0338134765625	0.9993040561676025	544.2752075195312	222.1273193359375	0.0017168819904327393	4	054
190	461.36773681640625	138.42559814453125	1.0	3.9873008728027344	244.3128204345703	0.002094179391860962	549.195068359375	221.3947296142578	0.9993398189544678	545.1871337890625	221.9805450439453	0.004934221506118774	4	054
191	459.6332702636719	136.99403381347656	1.0	0.9216666221618652	383.4141540527344	0.0011182725429534912	547.9373168945312	220.409912109375	0.9995361566543579	544.4375	222.11463928222656	0.0019404888153076172	4	054
192	459.0679931640625	136.512939453125	1.0	545.9473876953125	224.04800415039062	0.0009011924266815186	548.155517578125	220.98521423339844	0.9995710849761963	545.2955322265625	221.8561553955078	0.01154288649559021	4	054
193	458.8975830078125	135.89639282226562	1.0	547.096435546875	224.25506591796875	0.0005425512790679932	548.3779907226562	221.32289123535156	0.9998376965522766	544.3338623046875	222.36602783203125	0.004122734069824219	4	054
194	456.9290466308594	135.80406188964844	1.0	4.881001949310303	244.0967559814453	0.0010338425636291504	548.6248779296875	221.2961883544922	0.9992663860321045	542.3660278320312	225.68617248535156	0.0010565519332885742	4	054
195	456.67919921875	135.4869384765625	1.0	0.629286527633667	382.5321350097656	0.0005817711353302002	550.4724731445312	220.92254638671875	0.999832272529602	551.5198364257812	224.3183135986328	0.002449899911880493	4	054
196	458.1098937988281	136.39479064941406	1.0	323.6654968261719	73.80947875976562	0.6625898480415344	550.3368530273438	221.76821899414062	0.9997755885124207	550.8284301757812	225.15782165527344	0.0025635361671447754	4	054
197	460.90118408203125	137.34002685546875	1.0	4.19611120223999	244.8370361328125	0.001312851905822754	549.7442016601562	220.9744873046875	0.9997286796569824	551.3108520507812	224.69302368164062	0.0033547580242156982	4	054
198	460.87255859375	137.78338623046875	1.0	3.0632171630859375	241.78529357910156	0.0013053715229034424	549.03369140625	220.74856567382812	0.9992430210113525	545.3515625	221.80747985839844	0.003971844911575317	4	054
199	462.6003112792969	138.34466552734375	1.0	1.4438257217407227	383.0193786621094	0.0024986565113067627	548.9472045898438	220.4915008544922	0.998931348323822	550.2211303710938	225.38442993164062	0.0017270147800445557	4	054
200	463.4010314941406	139.41659545898438	1.0	461.8021545410156	141.35906982421875	0.00045740604400634766	549.5868530273438	221.48135375976562	0.9995040893554688	557.5339965820312	224.2209014892578	0.0035011768341064453	4	054
201	461.66485595703125	139.04330444335938	1.0	0.9131314754486084	383.0174865722656	0.0016961097717285156	549.0020141601562	219.79598999023438	0.9996587634086609	557.6353759765625	222.80770874023438	0.004805028438568115	4	054
202	461.67681884765625	139.5962371826172	1.0	1.281590223312378	383.5976257324219	0.002109318971633911	547.8819580078125	221.13766479492188	0.9993820786476135	549.7576904296875	225.8608856201172	0.0019331276416778564	4	054
203	461.027099609375	139.53126525878906	1.0	3.834583044052124	244.9244384765625	0.0027998685836791992	547.835693359375	221.6170654296875	0.9947634935379028	549.4102783203125	225.9130859375	0.003249943256378174	4	054
204	457.4744567871094	139.0830078125	1.0	0.9799797534942627	383.24517822265625	0.0008789896965026855	547.5708618164062	220.9490966796875	0.9995431900024414	550.292724609375	225.67144775390625	0.0031450986862182617	4	054
205	455.5620422363281	142.2393341064453	1.0	1.5968999862670898	383.9896545410156	0.0004890859127044678	548.48974609375	220.89492797851562	0.999527096748352	542.4544677734375	225.1288604736328	0.0012049674987792969	4	054
206	454.19012451171875	146.8616180419922	1.0	546.5256958007812	224.479248046875	0.00038301944732666016	548.3698120117188	221.4786834716797	0.9996841549873352	542.9352416992188	225.58364868164062	0.0014175474643707275	4	054
207	458.03753662109375	153.0396728515625	1.0	353.6463317871094	69.1236801147461	0.9975226521492004	550.1663208007812	220.3585662841797	0.9996815919876099	557.6575927734375	223.47427368164062	0.0017596781253814697	4	054
208	457.70880126953125	158.81759643554688	1.0	546.2826538085938	223.0944061279297	0.00030988454818725586	547.8451538085938	220.49118041992188	0.9996976256370544	544.3624267578125	222.15841674804688	0.003567814826965332	4	054
209	456.9163818359375	162.34251403808594	1.0	350.0398254394531	68.577392578125	0.9999997615814209	548.4810180664062	220.7317352294922	0.9991869926452637	550.7875366210938	225.0183563232422	0.0013888180255889893	4	054
210	455.2872619628906	165.05337524414062	1.0	354.7934265136719	66.48104095458984	1.0	548.0095825195312	220.80853271484375	0.9997878074645996	551.7213134765625	224.50242614746094	0.0031931698322296143	4	054
211	453.90740966796875	167.47402954101562	1.0	354.3811950683594	63.7961540222168	0.9999999403953552	548.3937377929688	221.6444854736328	0.9997433423995972	550.548828125	225.2042694091797	0.0022399723529815674	4	054
212	453.642578125	168.09690856933594	1.0	354.9221496582031	64.37162017822266	1.0	548.7264404296875	220.29051208496094	0.998639702796936	551.7156372070312	224.40414428710938	0.0010178685188293457	4	054
213	452.9518127441406	168.6779022216797	1.0	356.1077880859375	64.26005554199219	1.0	548.7258911132812	221.29029846191406	0.9999441504478455	544.8338012695312	222.3046417236328	0.0015348196029663086	4	054
214	452.1896057128906	167.41561889648438	1.0	358.8224182128906	67.40827178955078	1.0	549.5487060546875	221.6941680908203	0.99986732006073	545.2356567382812	222.69944763183594	0.0023284554481506348	4	054
215	453.2132263183594	168.64596557617188	1.0	361.76580810546875	73.23196411132812	0.9999998211860657	548.5798950195312	221.4686279296875	0.9998875260353088	543.0157470703125	225.68226623535156	0.0011703073978424072	4	054
216	453.422607421875	168.21871948242188	1.0	359.2942199707031	67.39096069335938	0.9995306730270386	549.428466796875	220.2174835205078	0.9999628067016602	546.2601318359375	221.3416748046875	0.0011897385120391846	4	054
217	453.09271240234375	167.7779083251953	1.0	353.79638671875	66.07378387451172	0.999915361404419	547.5904541015625	220.755615234375	0.9996949434280396	543.962158203125	222.41392517089844	0.0013822317123413086	4	054
218	451.8990478515625	166.1642303466797	1.0	355.36309814453125	69.02863311767578	0.9101268649101257	548.2210693359375	221.1232452392578	0.9998904466629028	544.0014038085938	222.28805541992188	0.0035625100135803223	4	054
219	452.9912414550781	165.71749877929688	1.0	347.64874267578125	66.14274597167969	0.008893698453903198	547.34423828125	221.5034637451172	0.9993295669555664	550.360107421875	224.8085174560547	0.0022167563438415527	4	054
220	453.41162109375	165.0338897705078	1.0	345.8965759277344	64.24652862548828	0.012058466672897339	548.86083984375	221.03399658203125	0.9999251365661621	545.561767578125	222.24522399902344	0.0030701756477355957	4	054
221	454.14251708984375	165.69424438476562	1.0	355.57110595703125	79.18697357177734	0.9992071390151978	549.6642456054688	221.08413696289062	0.999823808670044	545.2499389648438	222.29440307617188	0.0026120543479919434	4	054
222	454.37255859375	166.5000762939453	1.0	351.4859313964844	75.44784545898438	0.9999260902404785	549.41796875	221.5327911376953	0.9998955726623535	545.8045043945312	222.30364990234375	0.003784000873565674	4	054
223	454.2681884765625	166.49110412597656	1.0	349.0542297363281	71.12606811523438	0.9683531522750854	548.34619140625	220.94911193847656	0.9998598694801331	550.3573608398438	224.94529724121094	0.002636551856994629	4	054
224	454.76239013671875	165.11065673828125	1.0	349.2515563964844	72.33706665039062	0.22775787115097046	548.8189697265625	221.49942016601562	0.9991177320480347	556.9496459960938	224.1531982421875	0.00348779559135437	4	054
225	454.83514404296875	164.6258087158203	1.0	342.8589172363281	69.24867248535156	0.010771006345748901	548.357421875	220.7147216796875	0.9997954368591309	545.3143310546875	222.00643920898438	0.004665344953536987	4	054
226	454.8922119140625	162.899169921875	1.0	1.4939155578613281	382.77362060546875	0.0007794201374053955	547.8790283203125	220.1866455078125	0.9993299245834351	542.6084594726562	223.8999481201172	0.0013672411441802979	4	054
227	455.8223876953125	160.8272247314453	1.0	340.3579406738281	70.77727508544922	0.9525709748268127	549.2462158203125	220.74700927734375	0.9996917843818665	552.724365234375	224.4596710205078	0.0017978549003601074	4	054
228	456.7090759277344	158.65185546875	1.0	4.233003616333008	242.9430694580078	0.0011191070079803467	548.600341796875	220.19952392578125	0.9998385906219482	545.067626953125	221.35203552246094	0.001873791217803955	4	054
229	456.0369873046875	157.17129516601562	1.0	1.6768951416015625	243.73402404785156	0.013727575540542603	548.5819702148438	221.14926147460938	0.9996016025543213	551.1317749023438	225.37542724609375	0.0027569830417633057	4	054
230	455.6437683105469	155.70578002929688	1.0	336.44085693359375	67.8349838256836	0.9998384118080139	548.7664794921875	220.06253051757812	0.9998829364776611	552.3314208984375	224.79556274414062	0.0045511722564697266	4	054
231	455.1475524902344	154.1779327392578	1.0	332.785888671875	68.81400299072266	0.999821662902832	549.2047729492188	220.81045532226562	0.9999585747718811	542.7575073242188	225.0885009765625	0.0009024739265441895	4	054
232	455.2373046875	152.9525909423828	1.0	329.3514709472656	68.6052017211914	0.9214702844619751	548.3308715820312	220.96463012695312	0.99994957447052	545.3172607421875	222.16319274902344	0.0033018290996551514	4	054
233	454.7595520019531	152.0866241455078	1.0	327.7295227050781	73.13819885253906	0.9998650550842285	549.6170043945312	220.65240478515625	0.9998539686203003	557.849365234375	223.98536682128906	0.001841217279434204	4	054
234	454.8029479980469	150.98428344726562	1.0	330.001953125	75.22063446044922	0.9771082997322083	548.1481323242188	221.25967407226562	0.999744713306427	549.9780883789062	225.77154541015625	0.001116245985031128	4	054
235	455.571533203125	148.1441192626953	1.0	327.3991394042969	74.2958755493164	0.003511875867843628	547.8810424804688	221.00071716308594	0.9986675977706909	544.2991333007812	222.01165771484375	0.003842473030090332	4	054
236	455.6022644042969	147.04493713378906	1.0	3.0809710025787354	243.32838439941406	0.0023493170738220215	548.8847045898438	221.0009002685547	0.999758780002594	545.2166748046875	221.82717895507812	0.00535273551940918	4	054
237	455.0312194824219	146.27377319335938	1.0	326.5420227050781	70.73831939697266	0.9862935543060303	548.954833984375	222.26377868652344	0.9992220401763916	545.3450317382812	222.7398681640625	0.006614565849304199	4	054
238	458.2939758300781	145.18515014648438	1.0	546.6326293945312	223.9744415283203	0.00040328502655029297	547.7709350585938	221.45079040527344	0.9998106360435486	544.4114990234375	222.5711669921875	0.0025897324085235596	4	054
239	458.910888671875	144.1444549560547	1.0	338.1068115234375	84.41650390625	0.9597982168197632	547.818359375	221.6529541015625	0.998996913433075	543.7074584960938	222.56796264648438	0.0016050338745117188	4	054
240	547.9051513671875	223.99594116210938	0.5398873686790466	346.5097961425781	82.4599380493164	0.9999927282333374	548.5423583984375	220.6165008544922	0.9998148679733276	544.2511596679688	221.956298828125	0.002813875675201416	4	054
241	456.0751037597656	134.95396423339844	1.0	4.214265823364258	242.9532012939453	0.0026699304580688477	549.5672607421875	221.5047149658203	0.9975188970565796	550.52001953125	225.83743286132812	0.0012264847755432129	4	054
242	449.1666259765625	136.14199829101562	1.0	546.4823608398438	223.6835174560547	0.0006962418556213379	548.6160888671875	221.0425262451172	0.9986943006515503	549.9099731445312	224.6259765625	0.0042632222175598145	4	054
243	444.1358947753906	136.1431427001953	1.0	3.8885087966918945	243.98828125	0.0012399852275848389	549.3314819335938	220.36981201171875	0.9994297027587891	551.3097534179688	224.9947967529297	0.0013241767883300781	4	054
244	440.3403015136719	136.2845458984375	1.0	334.4400329589844	71.07592010498047	0.9999783039093018	548.6419067382812	220.73931884765625	0.9998974800109863	544.7182006835938	221.94337463378906	0.004987478256225586	4	054
245	439.3532409667969	135.79116821289062	1.0	330.7540588378906	67.9621353149414	0.999997615814209	548.2915649414062	221.53692626953125	0.9999687671661377	544.0928344726562	222.7984161376953	0.004260718822479248	4	054
246	441.47918701171875	134.15658569335938	1.0	329.8431091308594	69.2807388305664	0.9999914169311523	548.9572143554688	222.05697631835938	0.9992387890815735	544.3352661132812	222.76943969726562	0.007789164781570435	4	054
247	444.4945068359375	130.30789184570312	1.0	326.54754638671875	75.71430206298828	0.9999992251396179	548.4022216796875	220.88449096679688	0.9998236894607544	544.4429321289062	221.9789581298828	0.003628969192504883	4	054
248	448.4752197265625	128.15374755859375	1.0	322.76141357421875	76.60599517822266	0.9955346584320068	549.1097412109375	221.45188903808594	0.9992583990097046	544.3893432617188	222.27484130859375	0.0028484463691711426	4	054
249	452.91143798828125	126.29670715332031	1.0	324.04052734375	81.79472351074219	0.8280988931655884	550.1561279296875	220.7606964111328	0.9992863535881042	545.9511108398438	221.59725952148438	0.0027854442596435547	4	054
250	453.57940673828125	125.48926544189453	1.0	323.83306884765625	82.67655181884766	0.9652543067932129	549.9130859375	221.63937377929688	0.9999312162399292	544.46826171875	223.04495239257812	0.0025346875190734863	4	054
251	455.2299499511719	123.41133880615234	1.0	323.9449462890625	84.51963806152344	0.1355246901512146	549.6406860351562	220.33795166015625	0.9986792802810669	542.157470703125	225.74667358398438	0.001272827386856079	4	054
252	453.4977722167969	122.23593139648438	1.0	326.7561340332031	85.22067260742188	0.2125488519668579	547.2390747070312	220.50721740722656	0.9926466941833496	542.93994140625	222.66168212890625	0.001654207706451416	4	054
253	481.63543701171875	122.66864013671875	0.9999992251396179	325.6570129394531	84.2347640991211	0.002079874277114868	548.9528198242188	220.552978515625	0.9998558759689331	544.18115234375	222.1494140625	0.0013428032398223877	4	054
254	445.6544189453125	113.48519897460938	1.0	0.4504218101501465	383.27557373046875	0.0008075833320617676	548.6990356445312	221.1427001953125	0.9992434978485107	550.1509399414062	226.4181365966797	0.001783519983291626	4	054
255	442.9482421875	109.76127624511719	1.0	4.684215068817139	244.103271484375	0.0013241469860076904	547.7637939453125	220.6208953857422	0.9981586933135986	543.3331298828125	222.2384796142578	0.002664715051651001	4	054
256	439.7429504394531	107.50145721435547	1.0	447.52447509765625	109.4202880859375	0.0004744231700897217	548.983642578125	221.2264862060547	0.99935382604599	544.0807495117188	222.5599822998047	0.002249389886856079	4	054
257	437.5491027832031	105.04517364501953	1.0	4.3936381340026855	243.57501220703125	0.0011319518089294434	548.0888671875	220.88876342773438	0.9994343519210815	543.3125610351562	222.52879333496094	0.002056896686553955	4	054
258	436.3285217285156	102.97493743896484	1.0	3.540546417236328	243.3888397216797	0.0007959902286529541	548.7220458984375	221.14395141601562	0.9997302293777466	543.7108764648438	222.55416870117188	0.003373652696609497	4	054
259	436.2391052246094	101.89486694335938	1.0	321.08001708984375	82.41165924072266	0.003048539161682129	548.2356567382812	219.5918731689453	0.9994667172431946	543.9653930664062	221.47894287109375	0.0024081170558929443	4	054
260	435.5420837402344	99.23739624023438	0.999995231628418	437.5877380371094	100.15900421142578	0.007066637277603149	548.4879760742188	221.07913208007812	0.9975333213806152	542.9512329101562	222.70591735839844	0.003599882125854492	4	054
261	436.4969787597656	97.8097152709961	1.0	546.7164306640625	217.21157836914062	0.0024209916591644287	548.9320068359375	221.16065979003906	0.9995648264884949	545.3056640625	222.0895233154297	0.016083180904388428	4	054
262	435.85198974609375	97.75232696533203	0.9999991655349731	436.7213134765625	98.43879699707031	0.03342097997665405	548.0220336914062	220.6763916015625	0.9974641799926758	542.4265747070312	222.13870239257812	0.003519117832183838	4	054
263	436.7845764160156	97.59134674072266	0.9999866485595703	437.45159912109375	98.11408233642578	0.08298695087432861	549.7669067382812	221.59445190429688	0.999318540096283	549.6159057617188	225.71304321289062	0.002679973840713501	4	054
264	437.2776184082031	97.65162658691406	0.9997146129608154	438.098876953125	98.42518615722656	0.07350274920463562	550.1019897460938	221.49720764160156	0.9988938570022583	555.8709716796875	224.18994140625	0.004652142524719238	4	054
265	548.1749267578125	223.7767791748047	0.7866175174713135	439.66900634765625	100.00807189941406	0.04627224802970886	549.699462890625	220.5731658935547	0.9994261264801025	544.8336791992188	221.61886596679688	0.0020195841789245605	4	054
266	437.7902526855469	97.08025360107422	0.9999231696128845	322.2708435058594	75.42288970947266	0.05582103133201599	549.513916015625	221.84654235839844	0.9996960759162903	542.5553588867188	226.0624542236328	0.0014587342739105225	4	054
267	548.0374145507812	223.3360595703125	0.9374895095825195	546.8729248046875	224.0670928955078	0.0010728538036346436	548.3690185546875	221.24961853027344	0.996026873588562	543.0181274414062	225.10804748535156	0.0014771819114685059	4	054
268	441.0045471191406	98.68397521972656	0.9999678134918213	440.5441589355469	101.0321273803711	0.005463957786560059	549.9172973632812	220.5975341796875	0.9995331764221191	545.2266235351562	221.7139892578125	0.002695441246032715	4	054
269	448.5359191894531	101.77498626708984	0.9999998807907104	329.12799072265625	76.03022766113281	0.0023208558559417725	550.0125122070312	220.89450073242188	0.9995356798171997	544.4911499023438	222.07020568847656	0.003005802631378174	4	054
270	454.7462158203125	105.20832061767578	1.0	330.2523193359375	69.62539672851562	0.8934472799301147	549.2915649414062	221.39181518554688	0.9992929100990295	549.29443359375	225.87281799316406	0.003748685121536255	4	054
271	457.16973876953125	109.93685913085938	1.0	330.97283935546875	66.67971801757812	0.4595825970172882	549.1121215820312	220.40139770507812	0.9984472990036011	550.3697509765625	224.8292694091797	0.002623915672302246	4	054
272	460.3212585449219	112.50342559814453	0.9999961853027344	546.3173217773438	224.3755645751953	0.0010435283184051514	548.4610595703125	220.91558837890625	0.9967284202575684	543.1757202148438	222.11695861816406	0.0013564527034759521	4	054
273	462.64984130859375	113.92229461669922	0.9997211694717407	1.3355903625488281	382.7624816894531	0.0017583072185516357	549.6445922851562	221.97128295898438	0.9998395442962646	544.8421630859375	222.90716552734375	0.0024333298206329346	4	054
274	526.8038330078125	78.68705749511719	0.9999603033065796	4.609380722045898	244.4596405029297	0.0009039342403411865	549.345703125	222.19674682617188	0.9996242523193359	557.0193481445312	224.11216735839844	0.01204681396484375	4	054
275	459.20977783203125	115.06299591064453	0.9999699592590332	546.1622924804688	223.7191162109375	0.0010640323162078857	547.6925048828125	221.11209106445312	0.9975422620773315	543.4264526367188	222.60791015625	0.004576176404953003	4	054
276	460.93988037109375	116.73114776611328	1.0	4.863300800323486	242.3009490966797	0.0011562108993530273	548.3306884765625	220.8961181640625	0.9992948770523071	543.6674194335938	222.25814819335938	0.0014019608497619629	4	054
277	461.2425231933594	117.36866760253906	0.9999998807907104	547.0377807617188	224.9805908203125	0.000671684741973877	549.27392578125	221.94244384765625	0.9993270635604858	544.1064453125	222.53916931152344	0.0035264790058135986	4	054
278	461.156494140625	117.35943603515625	1.0	644.0492553710938	430.5421142578125	0.00044855475425720215	548.3746948242188	221.35304260253906	0.9990977644920349	542.140625	226.11264038085938	0.0009263455867767334	4	054
279	460.4117736816406	117.59201049804688	1.0	2.4519402980804443	383.8751220703125	0.0018332898616790771	547.6903686523438	221.154052734375	0.9977928400039673	541.458740234375	225.61936950683594	0.0007758140563964844	4	054
280	459.74456787109375	117.94662475585938	1.0	326.7507629394531	65.27338409423828	0.8830989599227905	549.0812377929688	221.7603302001953	0.9996263384819031	543.977294921875	222.55050659179688	0.004739850759506226	4	054
281	548.210693359375	223.1016082763672	0.9674290418624878	0.9433550834655762	383.73687744140625	0.000926971435546875	548.3797607421875	221.25694274902344	0.998144268989563	542.3869018554688	225.58352661132812	0.0013785958290100098	4	054
282	460.5892028808594	120.83544921875	0.999805212020874	3.8669180870056152	242.91928100585938	0.005568593740463257	549.5086669921875	221.46652221679688	0.99941486120224	550.4688720703125	224.77716064453125	0.0031967461109161377	4	054
283	459.9621887207031	125.15968322753906	0.9999628067016602	547.048828125	224.0146942138672	0.0010013282299041748	548.8823852539062	221.34413146972656	0.999625563621521	543.8673095703125	221.90309143066406	0.001979827880859375	4	054
284	462.6608581542969	128.91683959960938	0.9999935626983643	324.9162902832031	67.26180267333984	0.5050413012504578	548.1884155273438	220.58462524414062	0.9988160133361816	544.2418823242188	222.323974609375	0.002086549997329712	4	054
285	461.933349609375	131.1251678466797	1.0	334.5702819824219	64.49124908447266	0.0006058216094970703	548.8326416015625	220.86041259765625	0.9991179704666138	543.4119262695312	222.07083129882812	0.001201719045639038	4	054
286	463.80133056640625	134.14212036132812	1.0	330.9771423339844	63.44789505004883	0.828095555305481	548.4968872070312	221.62506103515625	0.9988948702812195	549.9082641601562	225.80355834960938	0.006204724311828613	4	054
287	463.88165283203125	138.03692626953125	1.0	1.2142894268035889	383.7049865722656	0.001214146614074707	549.7338256835938	220.70162963867188	0.99988853931427	551.0808715820312	225.0675048828125	0.0018231868743896484	4	054
288	464.357666015625	141.2013702392578	1.0	335.8309631347656	71.38481903076172	0.8822054862976074	548.3783569335938	221.08067321777344	0.9998065829277039	544.7887573242188	221.75067138671875	0.010752499103546143	4	054
289	464.626708984375	142.9663848876953	1.0	343.6201171875	70.98453521728516	0.022733569145202637	549.9473876953125	221.38766479492188	0.9993013143539429	545.2294921875	222.19210815429688	0.0020247697830200195	4	054
290	460.5270080566406	143.75318908691406	1.0	546.0328979492188	223.42605590820312	0.000791400671005249	547.4639892578125	220.71646118164062	0.9954109191894531	542.1610107421875	225.02284240722656	0.0020145773887634277	4	054
291	453.69189453125	145.74774169921875	1.0	546.6253662109375	223.15032958984375	0.0008777379989624023	548.1835327148438	221.04998779296875	0.9996200799942017	544.2229614257812	221.95040893554688	0.004394978284835815	4	054
292	450.54962158203125	148.94004821777344	1.0	1.1691052913665771	383.015869140625	0.00228843092918396	550.1251220703125	220.86228942871094	0.9995225667953491	551.6448974609375	224.62200927734375	0.0016417205333709717	4	054
293	450.1639709472656	150.9930419921875	1.0	333.4447021484375	60.031124114990234	0.010768622159957886	547.9292602539062	220.9065399169922	0.9997714757919312	544.212890625	222.15478515625	0.004942029714584351	4	054
294	450.5048522949219	150.62229919433594	1.0	329.1454162597656	65.4707260131836	0.9997006058692932	548.3949584960938	220.51263427734375	0.9992902874946594	544.5645141601562	222.18441772460938	0.0033608973026275635	4	054
295	451.0988464355469	151.38400268554688	1.0	327.87835693359375	66.14111328125	0.9997804164886475	548.9717407226562	220.95289611816406	0.9993286728858948	545.718505859375	222.37384033203125	0.004340469837188721	4	054
296	453.2127685546875	152.75259399414062	1.0	328.0802917480469	70.23206329345703	1.0	549.40576171875	221.17015075683594	0.9999206066131592	545.3195190429688	221.87181091308594	0.01502084732055664	4	054
297	454.04833984375	153.84852600097656	1.0	327.6243896484375	72.59890747070312	0.999498724937439	549.4577026367188	221.3897247314453	0.9998766779899597	545.41064453125	221.86695861816406	0.0022853612899780273	4	054
298	454.126708984375	153.9587860107422	1.0	329.18194580078125	79.71263122558594	0.9997009634971619	548.7330322265625	220.9486846923828	0.9988524317741394	551.0455322265625	225.19493103027344	0.0025864243507385254	4	054
299	454.70330810546875	154.34364318847656	1.0	326.8563232421875	79.66339874267578	0.9999998807907104	548.0574340820312	221.2731475830078	0.9998620748519897	543.9932861328125	222.01129150390625	0.0020214319229125977	4	054
300	455.4153747558594	153.7666015625	1.0	324.7726745605469	78.65007781982422	1.0	548.8832397460938	220.4672088623047	0.9996820092201233	552.013671875	225.30557250976562	0.0011678338050842285	4	054
301	455.5033264160156	153.26193237304688	1.0	323.8109130859375	77.9881362915039	0.999882161617279	548.52880859375	221.0027618408203	0.9988426566123962	557.8358154296875	224.9442596435547	0.0014875531196594238	4	054
302	454.28826904296875	152.40614318847656	1.0	326.1631164550781	78.2765121459961	0.0068051815032958984	548.2086181640625	220.6182403564453	0.9974983930587769	550.9899291992188	225.3258514404297	0.0025154948234558105	4	054
303	456.3442687988281	152.8074188232422	1.0	332.5636291503906	82.3928451538086	1.0	549.0524291992188	221.5555419921875	0.9993873834609985	544.8295288085938	222.4603729248047	0.005253195762634277	4	054
304	456.5945739746094	151.32101440429688	1.0	330.281982421875	82.86400604248047	0.9999894499778748	548.0025634765625	221.18856811523438	0.9982233047485352	550.2235717773438	226.0914306640625	0.0007233917713165283	4	054
305	457.07391357421875	147.67881774902344	1.0	328.6227111816406	76.61566162109375	0.9933730959892273	549.7489624023438	221.0789794921875	0.9999080896377563	551.668212890625	225.06805419921875	0.0010124742984771729	4	054
306	459.537353515625	148.2821807861328	1.0	3.221238136291504	241.799072265625	0.0261097252368927	548.5526123046875	221.1873779296875	0.9953702688217163	550.5151977539062	225.352294921875	0.0021588802337646484	4	054
307	453.8915710449219	146.80752563476562	1.0	1.4144585132598877	383.6881408691406	0.0012528598308563232	548.5043334960938	220.9394073486328	0.9990576505661011	544.2546997070312	221.9546661376953	0.0019338428974151611	4	054
308	450.2903137207031	143.94451904296875	1.0	3.3001699447631836	244.12364196777344	0.013366639614105225	548.915771484375	220.76043701171875	0.9998724460601807	551.6917724609375	224.56631469726562	0.005305439233779907	4	054
309	447.7081298828125	140.8575439453125	1.0	1.7458078861236572	383.86480712890625	0.0015202760696411133	548.8610229492188	222.35052490234375	0.990434467792511	542.9276733398438	226.6939239501953	0.0016610920429229736	4	054
310	446.30999755859375	139.9800567626953	1.0	3.9466946125030518	246.73971557617188	0.17420411109924316	548.931640625	220.66180419921875	0.9975517988204956	550.6038208007812	225.58009338378906	0.0007214248180389404	4	054
311	446.5117492675781	139.02749633789062	1.0	338.6885681152344	80.84767150878906	0.9999747276306152	549.6104736328125	221.63116455078125	0.9995043277740479	549.819091796875	225.1058349609375	0.0015079677104949951	4	054
312	445.04449462890625	138.15940856933594	1.0	337.0704040527344	82.28791809082031	1.0	549.2206420898438	221.54299926757812	0.9994370937347412	544.6103515625	222.58758544921875	0.0018390119075775146	4	054
313	445.4319152832031	138.3445281982422	1.0	336.7165222167969	80.68888092041016	0.9999997615814209	548.4970092773438	220.9757080078125	0.9994959235191345	542.744140625	225.0048828125	0.0015849173069000244	4	054
314	445.51806640625	138.77105712890625	1.0	333.8894958496094	82.03838348388672	1.0	548.6382446289062	222.0566864013672	0.9987232685089111	542.1607055664062	225.38235473632812	0.0013003349304199219	4	054
315	444.4894104003906	138.1310577392578	1.0	332.8243408203125	84.778076171875	0.9999998807907104	548.2428588867188	220.8303985595703	0.9915772080421448	543.384521484375	222.07608032226562	0.002612859010696411	4	054
316	444.627685546875	138.76568603515625	1.0	332.7722473144531	86.92434692382812	0.9999819993972778	548.7023315429688	221.03732299804688	0.9990661144256592	542.271240234375	225.00543212890625	0.0009867846965789795	4	054
317	443.1067810058594	140.30801391601562	1.0	343.4556884765625	83.98301696777344	0.9999984502792358	549.3504638671875	220.57302856445312	0.9961539506912231	557.0831909179688	224.12698364257812	0.0008661746978759766	4	054
318	442.3055419921875	144.16110229492188	1.0	337.4433288574219	84.7818832397461	1.0	549.0205078125	221.65469360351562	0.9996281266212463	549.7984619140625	225.34515380859375	0.004249393939971924	4	054
319	445.8358459472656	150.2460174560547	1.0	4.100006580352783	245.3839111328125	0.025121092796325684	549.8054809570312	221.8858642578125	0.9993530511856079	550.9012451171875	225.20994567871094	0.0012579262256622314	4	054
320	450.7796936035156	154.5650634765625	1.0	357.4037780761719	85.8104019165039	1.0	548.5029907226562	221.33168029785156	0.99763023853302	550.52197265625	225.51332092285156	0.0016994476318359375	4	054
321	453.22723388671875	155.26393127441406	1.0	356.1164855957031	82.14436340332031	1.0	549.2478637695312	221.1958465576172	0.9995214939117432	545.1148681640625	221.96585083007812	0.008180022239685059	4	054
322	455.4049377441406	154.4310302734375	1.0	359.2329406738281	79.20848846435547	1.0	547.1832885742188	220.2045135498047	0.998943030834198	551.564697265625	225.28280639648438	0.0016283690929412842	4	054
323	455.81414794921875	155.39303588867188	1.0	360.28253173828125	76.82270050048828	1.0	549.7479248046875	222.0272979736328	0.9996682405471802	549.6044311523438	226.6112060546875	0.0013075172901153564	4	054
324	519.9249877929688	77.99758911132812	1.0	357.4237060546875	76.21729278564453	1.0	548.976318359375	221.93946838378906	0.9999299645423889	550.917724609375	224.6991729736328	0.007571697235107422	4	054
325	456.95770263671875	161.4166259765625	1.0	365.7579650878906	74.95476531982422	1.0	548.7982788085938	221.93582153320312	0.9997439980506897	550.3789672851562	225.61489868164062	0.0019463896751403809	4	054
326	457.1383361816406	163.12509155273438	1.0	365.9212341308594	73.38655090332031	1.0	547.4266967773438	220.692138671875	0.9954918622970581	542.0714111328125	225.18882751464844	0.0011589527130126953	4	054
327	457.96484375	162.95913696289062	1.0	365.4809875488281	71.24029541015625	0.9999999403953552	549.2968139648438	221.3543243408203	0.9997878074645996	550.8849487304688	224.2709197998047	0.0012113451957702637	4	054
328	457.3940124511719	163.55873107910156	1.0	364.390380859375	67.77262878417969	0.9818751811981201	547.1707153320312	221.13607788085938	0.9995355606079102	543.4703979492188	222.44227600097656	0.005910426378250122	4	054
329	456.0002746582031	164.0773162841797	1.0	362.14398193359375	63.569175720214844	0.9998893141746521	548.352294921875	221.01565551757812	0.9995255470275879	544.29443359375	222.0294952392578	0.0008914768695831299	4	054
330	455.5984191894531	164.41845703125	1.0	355.3179626464844	53.05887985229492	0.8258692026138306	547.0040893554688	221.7158203125	0.9983038902282715	549.7369384765625	225.6533660888672	0.001935720443725586	4	054
331	456.236328125	164.6368865966797	1.0	354.1270751953125	51.47235870361328	0.5459821820259094	550.2188110351562	221.9949493408203	0.9997799396514893	551.2363891601562	224.83302307128906	0.003362298011779785	4	054
332	455.8030090332031	165.17233276367188	1.0	354.4619445800781	53.248939514160156	0.003968536853790283	547.8951416015625	221.1394805908203	0.9999278783798218	544.616943359375	221.98719787597656	0.003571242094039917	4	054
333	455.80108642578125	167.70709228515625	1.0	354.13623046875	60.32870101928711	0.0015469789505004883	549.433349609375	221.9168243408203	0.9974079132080078	551.2545776367188	226.240966796875	0.0009748637676239014	4	054
334	456.1319274902344	170.05992126464844	1.0	352.2879638671875	60.91104507446289	0.024284541606903076	548.5926513671875	221.21798706054688	0.9996579885482788	543.9140014648438	222.580322265625	0.0018578767776489258	4	054
335	456.3340759277344	172.58816528320312	1.0	353.0018310546875	73.50472259521484	1.0	548.42724609375	220.836669921875	0.9951874017715454	556.8341064453125	223.54356384277344	0.0041231513023376465	4	054
336	457.1859436035156	174.46653747558594	1.0	363.8671875	75.67012023925781	1.0	548.302001953125	221.0120086669922	0.9997543096542358	544.8028564453125	222.0089874267578	0.005183786153793335	4	054
337	458.6726989746094	176.78768920898438	1.0	365.8827209472656	71.08866119384766	0.9999473094940186	548.614013671875	221.7175750732422	0.9993849992752075	541.9225463867188	225.23219299316406	0.0009477436542510986	4	054
338	458.27716064453125	180.85894775390625	1.0	362.1484375	69.31217956542969	1.0	546.98583984375	221.8778839111328	0.9991528391838074	548.8224487304688	226.15640258789062	0.0018766522407531738	4	054
339	457.14056396484375	185.93914794921875	1.0	363.03753662109375	68.14119720458984	1.0	548.598388671875	222.25448608398438	0.9997410774230957	549.356201171875	226.16351318359375	0.001209557056427002	4	054
340	456.7092590332031	189.6293182373047	1.0	363.0271301269531	74.98579406738281	1.0	548.3327026367188	221.8087615966797	0.9998753666877747	544.0980224609375	222.7920379638672	0.0016547143459320068	4	054
341	456.91265869140625	192.45623779296875	1.0	363.9456787109375	74.97126770019531	1.0	547.9242553710938	221.8008575439453	0.99787837266922	543.3286743164062	223.232666015625	0.0021529197692871094	4	054
342	455.81640625	199.6688690185547	1.0	365.8041076660156	79.61302947998047	0.9998754262924194	548.8246459960938	221.61788940429688	0.9994695782661438	550.1446533203125	226.1605682373047	0.001113981008529663	4	054
343	452.7923889160156	201.5286407470703	1.0	374.99603271484375	89.46947479248047	0.952231764793396	547.2030029296875	221.22927856445312	0.9995800256729126	543.9400024414062	222.38194274902344	0.0075147151947021484	4	054
344	447.07110595703125	201.69512939453125	1.0	382.9531555175781	93.9065933227539	0.9851632118225098	547.87744140625	221.4426727294922	0.9993244409561157	549.5347290039062	226.06639099121094	0.0021843910217285156	4	054
345	445.2784729003906	203.19064331054688	1.0	376.6737976074219	82.53602600097656	1.0	547.493896484375	221.46994018554688	0.998967170715332	544.2493896484375	222.94857788085938	0.003122270107269287	4	054
346	445.5679931640625	201.00205993652344	1.0	378.0307312011719	81.0643539428711	0.9999960660934448	547.986083984375	220.78317260742188	0.9993583559989929	544.6260375976562	222.5305938720703	0.002622246742248535	4	054
347	445.1094665527344	199.923095703125	1.0	375.48907470703125	78.88932800292969	0.9999998807907104	547.8798217773438	222.2454833984375	0.9982059001922607	551.1036987304688	225.6826171875	0.001229703426361084	4	054
348	444.5599060058594	198.7595672607422	1.0	375.29888916015625	75.38861083984375	1.0	548.2247924804688	220.04544067382812	0.991899311542511	543.646484375	222.29791259765625	0.0009338259696960449	4	054
349	444.1719665527344	198.59942626953125	1.0	373.9385070800781	73.05181121826172	1.0	549.075439453125	220.6197967529297	0.9998505115509033	545.5634765625	222.4476776123047	0.0009122490882873535	4	054
350	446.1184997558594	197.9146270751953	1.0	373.80322265625	72.05465698242188	1.0	548.3483276367188	221.046875	0.9999210834503174	545.181884765625	222.23031616210938	0.0026147961616516113	4	054
351	446.1531066894531	198.16522216796875	1.0	373.6341857910156	71.59281921386719	1.0	548.553466796875	221.619140625	0.9999508857727051	550.6990356445312	225.534912109375	0.0026379525661468506	4	054
352	447.9447937011719	197.22055053710938	1.0	372.3738708496094	72.07975006103516	1.0	548.418212890625	221.2623291015625	0.9998273849487305	551.0173950195312	225.0009307861328	0.009170621633529663	4	054
353	449.8453674316406	198.014404296875	1.0	371.69500732421875	72.29267883300781	1.0	548.9324951171875	221.5356903076172	0.9999969005584717	546.5059204101562	222.6911163330078	0.0008907318115234375	4	054
354	450.9004821777344	197.03570556640625	1.0	369.1122741699219	71.96183013916016	1.0	548.1514282226562	221.90953063964844	0.9999023675918579	545.383544921875	222.49012756347656	0.011681735515594482	4	054
355	451.8893127441406	195.7095947265625	1.0	367.9025573730469	73.70303344726562	1.0	548.13232421875	220.8123016357422	0.9999438524246216	544.9949340820312	222.13552856445312	0.0031068027019500732	4	054
356	451.8869323730469	194.8381805419922	1.0	367.389404296875	74.13992309570312	1.0	547.9592895507812	219.89524841308594	0.9998012781143188	551.713134765625	225.175537109375	0.0018523037433624268	4	054
357	452.4539794921875	193.63282775878906	1.0	364.29083251953125	75.27375793457031	1.0	549.7064208984375	220.63848876953125	0.9998059272766113	557.5264282226562	224.82435607910156	0.0016289353370666504	4	054
358	450.0965576171875	190.79794311523438	1.0	360.49530029296875	74.27007293701172	0.9999999403953552	550.2609252929688	221.30636596679688	0.9999518394470215	547.2520751953125	222.67889404296875	0.0008223354816436768	4	054
359	450.7608947753906	189.70445251464844	1.0	359.5111999511719	70.99043273925781	1.0	549.37939453125	220.5015106201172	0.9999645948410034	551.4417724609375	224.6496124267578	0.0015381872653961182	4	054
360	452.0830993652344	188.60311889648438	1.0	358.2661437988281	71.7244644165039	1.0	548.7328491210938	221.31658935546875	0.9993976354598999	544.12646484375	222.76031494140625	0.002111762762069702	4	054
361	452.12518310546875	187.3950958251953	1.0	356.7009582519531	72.48548126220703	1.0	548.0391845703125	220.9644012451172	0.9997317790985107	544.174072265625	222.482421875	0.0005674064159393311	4	054
362	452.0877990722656	186.06680297851562	1.0	355.8806457519531	72.5943603515625	1.0	548.3729248046875	221.9501495361328	0.999956488609314	544.3118896484375	222.88624572753906	0.001683741807937622	4	054
363	452.93988037109375	185.19642639160156	1.0	353.5866394042969	76.10389709472656	1.0	548.2367553710938	220.63919067382812	0.9999719858169556	546.1807861328125	221.83680725097656	0.0018776357173919678	4	054
364	452.1366271972656	181.54212951660156	1.0	350.14398193359375	74.19526672363281	1.0	548.0476684570312	221.85877990722656	0.9998528957366943	544.4977416992188	222.49447631835938	0.003675997257232666	4	054
365	453.33294677734375	178.78639221191406	1.0	348.0224609375	70.98689270019531	0.9999996423721313	548.492919921875	220.64581298828125	0.9999785423278809	551.1399536132812	225.7179412841797	0.001050114631652832	4	054
366	453.1230163574219	177.3260498046875	1.0	349.35589599609375	80.64191436767578	0.9979085922241211	548.1492309570312	221.26023864746094	0.9996147751808167	550.490966796875	225.275634765625	0.0025052130222320557	4	054
367	452.7442626953125	175.31675720214844	1.0	354.67938232421875	99.46713256835938	0.0053581297397613525	549.099853515625	221.04286193847656	0.9998461604118347	544.76318359375	222.1469268798828	0.0016496479511260986	4	054
368	452.54632568359375	174.2706756591797	1.0	350.28204345703125	87.84274291992188	0.38232624530792236	548.4622192382812	220.59803771972656	0.9998925924301147	544.395751953125	222.14537048339844	0.001946568489074707	4	054
369	451.7683410644531	172.07330322265625	1.0	347.06024169921875	89.5441665649414	0.7739092707633972	548.7684936523438	220.78419494628906	0.9991147518157959	542.9208984375	225.58860778808594	0.0007726848125457764	4	054
370	450.4990539550781	169.29237365722656	1.0	346.9338073730469	88.21019744873047	0.002497553825378418	548.2330932617188	220.66282653808594	0.9995927810668945	544.7515258789062	222.52215576171875	0.0012171566486358643	4	054
371	450.7298583984375	163.8347625732422	1.0	338.9378662109375	78.88470458984375	0.8152785301208496	547.8090209960938	219.89451599121094	0.9995763301849365	544.29443359375	221.72499084472656	0.001352459192276001	4	054
372	448.40283203125	156.28060913085938	1.0	332.9920654296875	73.23648071289062	0.9993830323219299	548.2908325195312	220.78782653808594	0.9978794455528259	543.4259033203125	221.88970947265625	0.0019201934337615967	4	054
373	448.37774658203125	150.3880615234375	1.0	2.465153694152832	241.78231811523438	0.0015704333782196045	549.1879272460938	221.50564575195312	0.999474287033081	543.861328125	222.7132110595703	0.0017198026180267334	4	054
374	446.9900207519531	144.81219482421875	1.0	4.183424949645996	245.40480041503906	0.0011886954307556152	548.4627685546875	220.0771942138672	0.9998937845230103	545.202880859375	222.04214477539062	0.0018625259399414062	4	054
375	448.86688232421875	142.13438415527344	1.0	1.7537086009979248	383.9523620605469	0.0019212067127227783	549.8135986328125	221.84535217285156	0.9997705221176147	544.89111328125	222.64500427246094	0.003947943449020386	4	054
376	448.4455261230469	139.6658477783203	1.0	2.87278413772583	245.9356231689453	0.0006406307220458984	550.037353515625	222.67919921875	0.9994372129440308	544.2324829101562	223.2105255126953	0.0036450624465942383	4	054
377	450.2042236328125	136.5201416015625	1.0	332.2388916015625	97.19790649414062	0.11983069777488708	548.865966796875	221.1941680908203	0.9997544288635254	544.5072021484375	222.4217987060547	0.0014337599277496338	4	054
378	450.1705017089844	134.46304321289062	1.0	1.3248374462127686	383.40948486328125	0.0005179047584533691	549.2296752929688	221.22056579589844	0.9991676807403564	544.027587890625	222.42259216308594	0.001653909683227539	4	054
379	450.61651611328125	133.36029052734375	1.0	339.722412109375	101.19439697265625	0.09193962812423706	549.0232543945312	221.67617797851562	0.9997562170028687	549.6371459960938	225.374267578125	0.0022791028022766113	4	054
380	451.36614990234375	132.54844665527344	1.0	330.66619873046875	93.46090698242188	0.9788542985916138	548.9195556640625	220.46510314941406	0.9997673034667969	544.95849609375	222.17233276367188	0.0013854503631591797	4	054
381	448.47845458984375	132.91444396972656	1.0	327.43365478515625	92.9718017578125	0.2706085443496704	549.3372192382812	221.65733337402344	0.9990197420120239	550.1124877929688	226.15370178222656	0.0035325288772583008	4	054
382	452.37896728515625	136.18817138671875	1.0	546.6927490234375	223.5062255859375	0.00048616528511047363	548.91845703125	220.6803741455078	0.9988659024238586	544.650390625	221.4176788330078	0.005072414875030518	4	054
383	449.5546569824219	134.84042358398438	1.0	546.7957763671875	224.54083251953125	0.0015748143196105957	548.8562622070312	221.3038330078125	0.9945564866065979	543.4686889648438	222.00164794921875	0.00781276822090149	4	054
384	448.0287780761719	133.97003173828125	1.0	546.67822265625	223.9724884033203	0.0006704628467559814	547.9744873046875	221.46315002441406	0.9993026852607727	543.1661987304688	222.2572479248047	0.0029616355895996094	4	054
385	445.573974609375	131.79885864257812	1.0	1.0700831413269043	382.8374938964844	0.0007149577140808105	548.3530883789062	221.53631591796875	0.9999164342880249	544.1146850585938	222.35812377929688	0.0038676559925079346	4	054
386	444.98614501953125	130.6312255859375	1.0	545.8822021484375	223.28953552246094	0.001928776502609253	546.9889526367188	221.1543731689453	0.9964675903320312	542.6345825195312	222.3981475830078	0.0025064945220947266	4	054
387	442.21209716796875	130.13705444335938	1.0	514.460693359375	90.91363525390625	0.005824953317642212	548.2289428710938	220.16355895996094	0.9984167814254761	544.6815185546875	221.12400817871094	0.027194201946258545	4	054
388	440.82879638671875	129.20265197753906	1.0	369.1484069824219	86.84015655517578	0.9989719390869141	548.0303344726562	220.63507080078125	0.9957997798919678	549.5630493164062	225.22850036621094	0.003058701753616333	4	054
389	441.7347717285156	128.26597595214844	1.0	513.4171142578125	88.96731567382812	0.3672454059123993	548.5836791992188	221.74160766601562	0.9994500279426575	542.5923461914062	225.53964233398438	0.001560598611831665	4	054
390	441.0205993652344	126.79215240478516	1.0	350.1763916015625	86.19544219970703	0.9999861717224121	548.8436279296875	221.5988311767578	0.9997318983078003	543.5196533203125	223.23390197753906	0.0015991628170013428	4	054
391	440.03778076171875	125.59400939941406	1.0	348.0945129394531	84.43572998046875	0.9997900724411011	549.505859375	221.0944061279297	0.9998971223831177	550.6763305664062	224.92059326171875	0.002135366201400757	4	054
392	439.84747314453125	125.27104187011719	1.0	348.9644775390625	84.21588897705078	0.9995006918907166	548.5535888671875	221.2357940673828	0.9986474514007568	544.0537719726562	221.9925537109375	0.00214540958404541	4	054
393	440.35491943359375	127.2054214477539	1.0	356.00177001953125	72.1751937866211	0.015015661716461182	548.4088745117188	221.74583435058594	0.9995131492614746	544.0511474609375	221.93011474609375	0.010683894157409668	4	054
394	517.7088012695312	80.68492889404297	1.0	1.152688980102539	383.805419921875	0.003995150327682495	549.29150390625	220.87753295898438	0.9994433522224426	543.5833740234375	222.1435546875	0.0015346109867095947	4	054
395	519.660888671875	76.74520111083984	1.0	342.72509765625	81.74417877197266	1.0	548.47265625	220.45335388183594	0.9996988773345947	544.8530883789062	222.3721466064453	0.0015157461166381836	4	054
396	428.2314758300781	131.08961486816406	1.0	351.1664123535156	76.0368423461914	0.9181607365608215	549.0465698242188	220.59078979492188	0.999929666519165	544.73388671875	221.57952880859375	0.004441797733306885	4	054
397	422.7880859375	134.99435424804688	1.0	363.4443054199219	78.99408721923828	0.018874138593673706	549.3258666992188	221.8396759033203	0.9988741874694824	549.2219848632812	225.90487670898438	0.0015575885772705078	4	054
398	418.1702575683594	139.03858947753906	1.0	382.90045166015625	77.19034576416016	0.0047428905963897705	549.5584106445312	221.21847534179688	0.9995501637458801	550.9264526367188	225.0171356201172	0.0016248822212219238	4	054
399	413.95635986328125	143.98622131347656	1.0	3.5361549854278564	242.66177368164062	0.0034047067165374756	548.8445434570312	220.76588439941406	0.9996007680892944	544.7000732421875	222.05506896972656	0.0017703473567962646	4	054
400	411.422607421875	148.35110473632812	1.0	0.9529452323913574	382.4283752441406	0.0018289387226104736	550.8409423828125	220.43618774414062	0.99930739402771	556.9500122070312	223.59339904785156	0.014035701751708984	4	054
401	410.31646728515625	148.60643005371094	1.0	1.5484857559204102	384.0480041503906	0.0005002319812774658	551.2769165039062	220.5089569091797	0.9995326995849609	545.903564453125	222.21630859375	0.0012686848640441895	4	054
402	409.887451171875	147.24276733398438	1.0	547.1864013671875	223.9977264404297	0.0003389418125152588	549.8099365234375	221.6133270263672	0.9999020099639893	544.5847778320312	223.0243682861328	0.0009380578994750977	4	054
403	407.5874328613281	147.52120971679688	1.0	516.0514526367188	149.4575958251953	0.0006912350654602051	551.4234008789062	220.38621520996094	0.9999276399612427	546.2781982421875	221.7121124267578	0.001995682716369629	4	054
404	408.03375244140625	149.17111206054688	1.0	518.1123657226562	150.1872100830078	0.002644091844558716	550.2892456054688	220.79869079589844	0.9996057748794556	545.6229858398438	222.03353881835938	0.0025521814823150635	4	054
405	405.261962890625	149.32826232910156	1.0	370.238525390625	83.67021942138672	0.16191580891609192	548.777587890625	220.6123046875	0.999652087688446	544.58447265625	222.31765747070312	0.002018362283706665	4	054
406	404.6669921875	147.5445556640625	1.0	368.4380798339844	84.5107650756836	0.9982745051383972	549.8748779296875	221.7365264892578	0.9989602565765381	544.1690063476562	222.92727661132812	0.002850264310836792	4	054
407	402.7049560546875	148.21844482421875	1.0	367.6446838378906	83.91986083984375	0.9996057748794556	551.076171875	221.02906799316406	0.9998868703842163	545.54541015625	221.97128295898438	0.003361135721206665	4	054
408	397.8636474609375	148.66258239746094	1.0	360.0205993652344	84.30147552490234	0.9999998807907104	548.8914794921875	221.5929718017578	0.9996020793914795	544.1517333984375	222.65829467773438	0.00233343243598938	4	054
409	392.1527099609375	150.13400268554688	1.0	353.8567810058594	87.9258041381836	0.006879180669784546	549.9035034179688	221.33973693847656	0.9995608329772949	544.2125244140625	222.3139190673828	0.0018213093280792236	4	054
410	386.8381652832031	148.9342041015625	1.0	504.4312438964844	86.36197662353516	0.4496925473213196	549.3929443359375	222.17529296875	0.31425711512565613	541.9497680664062	226.2755126953125	0.00042507052421569824	4	054
411	382.8804016113281	149.47256469726562	1.0	644.1405639648438	146.06222534179688	0.0004247426986694336	564.4942016601562	265.68890380859375	0.9991215467453003	560.4738159179688	264.1853942871094	7.638335227966309e-5	4	054
412	380.83050537109375	146.7682342529297	1.0	1.8398592472076416	383.48492431640625	0.0015620887279510498	564.2979125976562	265.1800842285156	0.9986999034881592	560.5123901367188	264.68890380859375	0.00011387467384338379	4	054
413	376.934326171875	146.6400909423828	1.0	394.5366516113281	6.570174694061279	0.0002588927745819092	563.3084716796875	265.6896057128906	0.9614143371582031	392.4931335449219	3.7342746257781982	0.00017532706260681152	4	054
414	373.8058166503906	147.1360626220703	1.0	1.5351507663726807	383.1492004394531	0.0006522536277770996	564.4775390625	267.069091796875	0.9999030828475952	561.4585571289062	266.29168701171875	0.0005404949188232422	4	054
415	372.6027526855469	146.23353576660156	1.0	1.2628214359283447	383.28857421875	0.0012814104557037354	565.1983032226562	265.74566650390625	0.9989994168281555	561.27978515625	264.8726806640625	0.00010275840759277344	4	054
416	372.7573547363281	146.41848754882812	1.0	645.6633911132812	144.03656005859375	0.0004259943962097168	565.5562133789062	265.4918518066406	0.975117027759552	476.1241760253906	4.500794887542725	3.5136938095092773e-5	4	054
417	372.34185791015625	145.0673370361328	1.0	1.0033514499664307	382.95684814453125	0.0005005002021789551	564.5625610351562	265.74664306640625	0.9983227252960205	560.6488647460938	264.3645935058594	8.919835090637207e-5	4	054
418	372.56121826171875	147.10630798339844	1.0	645.5213012695312	143.54087829589844	0.0002867579460144043	564.74951171875	265.5988464355469	0.9964563250541687	561.3411254882812	267.8157043457031	4.017353057861328e-5	4	054
419	370.87823486328125	147.25750732421875	1.0	385.4421691894531	81.3333969116211	0.9992539882659912	564.5433349609375	265.40972900390625	0.9994350075721741	373.44635009765625	70.29200744628906	0.00030288100242614746	4	054
420	370.83807373046875	147.76048278808594	1.0	387.07696533203125	80.26124572753906	0.3494209349155426	565.3489379882812	265.96258544921875	0.9998582601547241	376.19091796875	70.52397155761719	0.0002542734146118164	4	054
421	369.7975769042969	147.58502197265625	1.0	386.1140441894531	79.60492706298828	0.19495248794555664	564.4078979492188	265.7702941894531	0.9997692108154297	371.39166259765625	68.46090698242188	0.0006624162197113037	4	054
422	369.07440185546875	147.15866088867188	1.0	386.05108642578125	78.7121810913086	0.005300253629684448	564.6046752929688	266.1308288574219	0.9913322925567627	369.71600341796875	66.81633758544922	0.0007670223712921143	4	054
423	367.7903137207031	144.07945251464844	1.0	385.7444152832031	79.27900695800781	0.003527611494064331	565.258056640625	265.880126953125	0.9985597133636475	370.16558837890625	67.93319702148438	0.0015916526317596436	4	054
424	366.18365478515625	143.0894775390625	1.0	0.9821798801422119	383.2601623535156	0.0003247857093811035	564.5797729492188	266.1286926269531	0.9992835521697998	369.11553955078125	67.51486206054688	0.0013718008995056152	4	054
425	365.7768859863281	142.768798828125	1.0	1.3741369247436523	383.3939208984375	0.0006856024265289307	565.16748046875	266.1697692871094	0.9992053508758545	368.0960388183594	66.4559097290039	0.0001545250415802002	4	054
426	364.8050842285156	142.47845458984375	1.0	374.6348876953125	81.312744140625	0.00030937790870666504	565.2574462890625	266.29693603515625	0.9999656677246094	364.3660583496094	68.58749389648438	0.001019120216369629	4	054
427	361.7534484863281	143.155517578125	1.0	375.9596252441406	81.87092590332031	0.004745990037918091	564.4327392578125	266.0056457519531	0.999794602394104	367.5198669433594	67.62560272216797	0.0010940730571746826	4	054
428	358.06988525390625	144.62567138671875	1.0	645.2769775390625	146.41641235351562	0.0004367530345916748	565.3661499023438	266.14398193359375	0.9346650838851929	373.6058044433594	66.7730484008789	4.965066909790039e-5	4	054
429	354.1996154785156	143.4561004638672	1.0	3.0962047576904297	384.5420227050781	0.0007793605327606201	564.9863891601562	265.8747253417969	0.9996304512023926	561.589111328125	265.54840087890625	0.0001640021800994873	4	054
430	379.3152770996094	73.20075988769531	1.0	354.7771301269531	145.73464965820312	0.0002503693103790283	564.8797607421875	266.19403076171875	0.9990478754043579	361.1010437011719	68.08904266357422	0.00022265315055847168	4	054
431	350.76434326171875	142.06927490234375	1.0	647.7820434570312	235.62088012695312	0.000347822904586792	564.855712890625	265.3611145019531	0.9998928308486938	561.16650390625	264.82177734375	0.0003127157688140869	4	054
432	348.8818664550781	142.47669982910156	1.0	0.8741734027862549	382.4110107421875	0.0005842745304107666	564.5132446289062	265.916748046875	0.999147355556488	344.11798095703125	133.68197631835938	0.00017637014389038086	4	054
433	346.63922119140625	143.54429626464844	1.0	2.133662700653076	383.7930603027344	0.001073300838470459	564.73583984375	267.0744323730469	0.9996556639671326	561.8399047851562	268.93927001953125	0.00031006336212158203	4	054
434	344.31884765625	143.96290588378906	1.0	1.3676199913024902	383.8307189941406	0.0007515251636505127	564.35498046875	265.0728454589844	0.9995424747467041	560.985107421875	264.5760192871094	0.0003279745578765869	4	054
435	341.3873291015625	145.34335327148438	1.0	1.7755460739135742	383.7597351074219	0.0010004639625549316	564.5419311523438	266.3580627441406	0.9995806217193604	375.6853942871094	69.06334686279297	0.00018930435180664062	4	054
436	339.2403869628906	146.4998779296875	1.0	385.9080505371094	80.08158111572266	0.09900373220443726	564.841552734375	264.8750915527344	0.9999452233314514	379.24951171875	82.08311462402344	0.00032958388328552246	4	054
437	337.21435546875	147.06491088867188	1.0	386.0008544921875	80.82978057861328	0.08211705088615417	564.820068359375	266.06524658203125	0.9997134804725647	561.3224487304688	268.2889099121094	0.000141143798828125	4	054
438	335.2917175292969	148.33412170410156	1.0	384.6746520996094	80.39320373535156	0.998170018196106	564.8260498046875	265.9852294921875	0.9989075660705566	561.4662475585938	268.85626220703125	0.00015479326248168945	4	054
439	335.4767150878906	148.09815979003906	1.0	385.85284423828125	81.10202026367188	0.9999246597290039	565.1836547851562	266.1020812988281	0.9971929788589478	375.9027404785156	71.14381408691406	0.0001888275146484375	4	054
440	334.5193176269531	148.60919189453125	1.0	386.1278991699219	81.3592758178711	0.9957139492034912	565.3136596679688	266.82421875	0.9980645179748535	561.20458984375	269.58282470703125	0.00023928284645080566	4	054
441	334.2925109863281	148.9423370361328	1.0	387.7706298828125	82.67352294921875	0.9999991655349731	566.1165161132812	266.42449951171875	0.9997746348381042	561.810546875	266.21466064453125	0.00011777877807617188	4	054
442	334.1911926269531	148.38409423828125	1.0	387.7552185058594	81.98336791992188	0.9999988079071045	565.1319580078125	265.3466796875	0.9982560276985168	378.0534362792969	72.21529388427734	7.265806198120117e-5	4	054
443	332.2194519042969	147.96414184570312	1.0	388.419677734375	82.50647735595703	0.9992408156394958	564.7542724609375	266.36993408203125	0.9996808171272278	561.1637573242188	266.04644775390625	0.0005817115306854248	4	054
444	331.5032653808594	147.83250427246094	1.0	391.4883117675781	84.73554229736328	1.0	564.9214477539062	265.949462890625	0.9992715120315552	561.7669677734375	266.1401672363281	0.0005745589733123779	4	054
445	330.50982666015625	146.49241638183594	1.0	390.9193115234375	84.0351791381836	1.0	563.8099975585938	265.4211120605469	0.9993839263916016	560.19091796875	263.69207763671875	0.0001035928726196289	4	054
446	329.9356689453125	147.17127990722656	1.0	395.4276428222656	85.82233428955078	0.9999982118606567	564.2491455078125	265.4417419433594	0.9991365075111389	560.4528198242188	264.7784118652344	0.0002046823501586914	4	054
447	330.459228515625	146.6852569580078	1.0	395.9097900390625	86.17820739746094	0.9999967813491821	565.4351806640625	265.7199401855469	0.9998133182525635	561.4891357421875	265.4107360839844	0.0003826618194580078	4	054
448	331.5817565917969	148.97250366210938	1.0	384.2179870605469	82.88314056396484	0.4787523150444031	565.4497680664062	265.8003845214844	0.9999387264251709	561.4089965820312	265.3155212402344	0.00033164024353027344	4	054
449	377.608642578125	77.6197509765625	1.0	384.03564453125	80.22745513916016	0.1984998881816864	565.005126953125	266.03369140625	0.9998816847801208	561.7034912109375	265.41473388671875	0.00040009617805480957	4	054
450	333.9867858886719	153.5585479736328	1.0	342.6589050292969	148.05465698242188	0.0001474320888519287	564.6251220703125	266.27227783203125	0.9983617067337036	561.0914306640625	264.9773254394531	9.161233901977539e-5	4	054
451	333.38116455078125	154.26473999023438	1.0	1.8394784927368164	383.830322265625	0.0008125603199005127	565.4048461914062	266.2477111816406	0.9936118125915527	331.9521789550781	160.29290771484375	5.239248275756836e-5	4	054
452	331.3879699707031	157.23306274414062	1.0	339.8652038574219	157.3370361328125	0.00021860003471374512	564.3756103515625	265.2746276855469	0.9999209642410278	560.7203979492188	264.49200439453125	0.00030413269996643066	4	054
453	329.9526062011719	157.88473510742188	1.0	1.311844825744629	383.5406494140625	0.00023373961448669434	564.8163452148438	266.7714538574219	0.9996594190597534	562.0499877929688	265.94635009765625	0.00029343366622924805	4	054
454	329.8420104980469	158.74859619140625	1.0	0.8889648914337158	383.316162109375	0.00023761391639709473	564.5623168945312	266.135498046875	0.9977313876152039	326.9851989746094	148.1202850341797	9.879469871520996e-5	4	054
455	329.4516906738281	159.87388610839844	1.0	1.360112190246582	383.65350341796875	0.0002627074718475342	563.9612426757812	265.7983703613281	0.9996905326843262	560.5440063476562	267.345947265625	0.00016224384307861328	4	054
456	328.8945617675781	160.30482482910156	1.0	647.4964599609375	236.62905883789062	0.00035440921783447266	564.750244140625	266.1324157714844	0.9996283054351807	561.4833374023438	265.2252197265625	0.00016695261001586914	4	054
457	329.1655578613281	160.83172607421875	1.0	1.8123996257781982	383.2227478027344	0.0006223618984222412	565.1738891601562	266.2334289550781	0.9989627599716187	561.6145629882812	265.67138671875	0.00020372867584228516	4	054
458	329.4508972167969	160.94308471679688	1.0	400.47479248046875	82.83977508544922	0.38090506196022034	564.4733276367188	266.07537841796875	0.9998087882995605	561.0225219726562	268.1506042480469	0.00044858455657958984	4	054
459	328.9133605957031	161.55447387695312	1.0	394.2209777832031	81.15885925292969	0.011500328779220581	565.5130615234375	264.96405029296875	0.9994151592254639	362.2059020996094	65.88237762451172	8.812546730041504e-5	4	054
460	328.0554504394531	161.7107391357422	1.0	400.08575439453125	85.30852508544922	0.1943560540676117	565.5315551757812	265.95379638671875	0.999751627445221	561.461669921875	266.00323486328125	0.0002027750015258789	4	054
461	328.5878601074219	161.3195037841797	1.0	392.0201721191406	82.25849914550781	0.0013373494148254395	564.2301635742188	265.40087890625	0.9991785287857056	367.3257141113281	66.28839111328125	0.0002860724925994873	4	054
462	327.1817321777344	161.92236328125	1.0	396.2156982421875	81.8990707397461	0.9895214438438416	565.4307861328125	266.3019104003906	0.9977072477340698	369.90325927734375	67.35678100585938	8.0108642578125e-5	4	054
463	327.9892578125	161.37074279785156	1.0	393.4659729003906	82.5421142578125	0.948122501373291	564.848876953125	265.2359313964844	0.9979775547981262	561.5584716796875	264.2557373046875	4.9114227294921875e-5	4	054
464	328.15960693359375	161.1695098876953	1.0	396.0429382324219	83.6228256225586	0.9999852776527405	565.3477172851562	265.0243225097656	0.9943157434463501	380.46148681640625	84.70281982421875	0.0002416074275970459	4	054
465	328.18194580078125	159.53555297851562	1.0	395.6028137207031	83.78490447998047	0.3341515064239502	564.6954956054688	265.145263671875	0.9997571706771851	561.5596923828125	264.88275146484375	0.00022667646408081055	4	054
466	328.91015625	157.470947265625	1.0	390.4864501953125	78.38279724121094	0.0017351508140563965	565.19921875	266.5163269042969	0.9998216032981873	561.7527465820312	268.7663269042969	0.00036972761154174805	4	054
467	329.0628356933594	155.99285888671875	1.0	397.5067138671875	83.59516143798828	0.6263750791549683	565.1043090820312	266.542236328125	0.9992199540138245	561.4215698242188	268.8223571777344	0.00025665760040283203	4	054
468	328.6793212890625	155.3745574951172	1.0	474.8292236328125	84.03325653076172	0.9861822128295898	564.7680053710938	266.3219909667969	0.9998543858528137	561.1847534179688	265.98443603515625	0.0005107223987579346	4	054
469	329.44158935546875	154.32313537597656	1.0	411.91680908203125	83.33698272705078	0.9998389482498169	564.3424072265625	265.8895568847656	0.9994280338287354	561.639892578125	268.1131286621094	0.0004539787769317627	4	054
470	332.346435546875	155.10992431640625	1.0	416.71624755859375	87.8168716430664	0.9996708631515503	564.8181762695312	266.0882263183594	0.9995908737182617	562.010986328125	268.7739562988281	0.0010690093040466309	4	054
471	333.0511169433594	155.26031494140625	1.0	419.72442626953125	88.70408630371094	0.9533798694610596	564.15380859375	265.5104675292969	0.9996532201766968	560.1065673828125	264.82379150390625	0.00026044249534606934	4	054
472	334.0523681640625	154.7765350341797	1.0	1.0873963832855225	383.43328857421875	0.0009414553642272949	565.3050537109375	265.938720703125	0.9996691346168518	562.4854125976562	265.7544860839844	0.00034928321838378906	4	054
473	334.6923828125	154.50531005859375	1.0	388.3426513671875	85.975830078125	0.9997051954269409	564.3117065429688	265.4493408203125	0.9978734850883484	560.4155883789062	264.8942565917969	0.00012132525444030762	4	054
474	336.2657165527344	153.84925842285156	1.0	390.5509033203125	84.69425201416016	0.9999954104423523	565.0274047851562	266.6228942871094	0.9997940063476562	561.874755859375	266.7802734375	0.0010907649993896484	4	054
475	337.5761413574219	153.30442810058594	1.0	390.7613525390625	83.82166290283203	0.002661764621734619	564.8809814453125	265.51287841796875	0.9997864961624146	561.41455078125	265.09942626953125	0.0003598630428314209	4	054
476	337.7664489746094	153.4308319091797	1.0	389.0531921386719	84.96147918701172	0.9897068738937378	564.385498046875	266.0602722167969	0.9992436170578003	560.8104248046875	265.40191650390625	0.000429689884185791	4	054
477	337.99322509765625	152.9179229736328	1.0	471.55230712890625	86.7125244140625	0.9999533295631409	565.354736328125	266.1225280761719	0.9991885423660278	561.4884643554688	266.1520690917969	0.00040093064308166504	4	054
478	339.95318603515625	153.7462158203125	1.0	467.4391174316406	87.37203216552734	0.9999719858169556	564.8746337890625	265.1697082519531	0.9996764659881592	560.8998413085938	264.49334716796875	0.00018292665481567383	4	054
479	351.07452392578125	156.11495971679688	1.0	411.0639343261719	90.08653259277344	0.013520479202270508	564.9227294921875	264.6141357421875	0.999812126159668	343.1985168457031	146.6599578857422	0.00014892220497131348	4	054
480	363.81884765625	159.0419464111328	1.0	485.9382629394531	98.82383728027344	0.1961371898651123	564.7683715820312	265.92742919921875	0.9995161294937134	561.0467529296875	268.4317626953125	0.0002904236316680908	4	054
481	353.39971923828125	82.20272064208984	1.0	358.0260314941406	86.03910827636719	0.0003274381160736084	564.8544921875	264.4759521484375	0.9992607831954956	362.0115051269531	168.07275390625	9.414553642272949e-5	4	054
482	351.1883544921875	76.95613098144531	1.0	511.4469909667969	169.1247100830078	0.009081155061721802	564.4563598632812	266.0081787109375	0.9996640682220459	342.991455078125	64.93161010742188	0.0001582801342010498	4	054
483	390.76727294921875	170.48631286621094	1.0	344.798095703125	74.9767074584961	0.5998339056968689	564.5263061523438	266.94525146484375	0.9988896250724792	561.6563720703125	268.7202453613281	0.00021818280220031738	4	054
484	395.84857177734375	173.2718048095703	1.0	344.53192138671875	78.11873626708984	1.0	564.75439453125	265.7842712402344	0.9978601932525635	395.0548095703125	178.984375	8.71419906616211e-5	4	054
485	401.5357971191406	176.7494354248047	1.0	342.5003356933594	80.48579406738281	0.9999995231628418	565.1285400390625	266.58831787109375	0.9623344540596008	405.4985046386719	180.7700653076172	6.175041198730469e-5	4	054
486	408.291259765625	179.39413452148438	1.0	348.4336242675781	82.52864074707031	1.0	564.056884765625	266.0016174316406	0.9778867959976196	343.3203430175781	70.69886779785156	0.00012093782424926758	4	054
487	412.3939208984375	181.73764038085938	1.0	345.4347839355469	82.43379974365234	1.0	565.114990234375	265.46209716796875	0.96665358543396	342.4804992675781	72.37968444824219	6.902217864990234e-5	4	054
488	416.6143798828125	184.51571655273438	1.0	347.001953125	84.2981185913086	0.9999986886978149	563.8516235351562	267.1851501464844	0.9904652833938599	409.06121826171875	173.81292724609375	6.031990051269531e-5	4	054
489	419.3244934082031	185.7959442138672	1.0	349.3306579589844	86.05406188964844	0.7147137522697449	564.7356567382812	266.5350341796875	0.964083194732666	472.9184265136719	195.3820343017578	3.784894943237305e-5	4	054
490	420.2798156738281	185.84963989257812	1.0	349.5129699707031	85.01380157470703	0.027775317430496216	564.4810180664062	267.6323547363281	0.9986591339111328	457.76910400390625	198.91702270507812	5.7637691497802734e-5	4	054
491	421.6661682128906	186.93765258789062	1.0	346.6273498535156	86.39251708984375	0.8918040990829468	563.7584228515625	265.8529357910156	0.8788002729415894	457.5263366699219	198.55291748046875	8.434057235717773e-5	4	054
492	422.845947265625	186.73727416992188	1.0	342.6766662597656	79.48017883300781	0.9193702340126038	564.9105834960938	266.2801818847656	0.9794979095458984	457.09759521484375	198.58303833007812	5.8263540267944336e-5	4	054
493	423.7750244140625	187.39492797851562	1.0	341.7728576660156	79.30824279785156	0.35146912932395935	563.3801879882812	266.4970397949219	0.9986714720726013	560.3854370117188	268.608642578125	0.00010946393013000488	4	054
494	424.7704772949219	187.07745361328125	1.0	516.8230590820312	95.98236846923828	0.77314293384552	564.7252197265625	266.0762023925781	0.9980043172836304	510.728759765625	99.2287368774414	0.00018584728240966797	4	054
495	425.2073974609375	186.9885711669922	1.0	348.37255859375	91.46530151367188	0.6987026929855347	564.919921875	265.6465759277344	0.9945363998413086	509.90423583984375	100.38558959960938	0.00011602044105529785	4	054
496	426.1407165527344	187.23081970214844	1.0	516.0977783203125	97.00788116455078	0.006997436285018921	564.9361572265625	267.8039855957031	0.9752501249313354	510.2184143066406	99.95281219482422	0.00013962388038635254	4	054
497	427.1036682128906	187.8076934814453	1.0	516.5764770507812	97.16351318359375	0.3306747078895569	564.2612915039062	266.85687255859375	0.9966161251068115	509.8542785644531	98.74420928955078	0.000258713960647583	4	054
498	427.13238525390625	187.68377685546875	1.0	515.7896728515625	96.11273193359375	0.470551073551178	564.8563842773438	266.8702697753906	0.9982303380966187	510.72283935546875	97.40650177001953	0.0004038810729980469	4	054
499	427.1488342285156	187.99098205566406	1.0	340.30218505859375	90.25328826904297	0.339173823595047	564.715576171875	267.0154113769531	0.9994474649429321	561.4335327148438	268.97003173828125	0.0003014206886291504	4	054
500	427.1671142578125	187.75929260253906	1.0	341.22149658203125	87.572998046875	0.9999071359634399	564.6629638671875	266.56219482421875	0.9932675957679749	507.73516845703125	100.57210540771484	0.00013658404350280762	4	054
501	427.42645263671875	188.3050537109375	1.0	339.39019775390625	88.89030456542969	1.0	563.905517578125	266.9045715332031	0.9984445571899414	509.2320861816406	99.193115234375	0.00022113323211669922	4	054
502	426.78448486328125	187.4782257080078	1.0	338.837890625	91.03944396972656	1.0	563.7923583984375	266.17828369140625	0.992432177066803	560.7315673828125	265.19024658203125	0.00016030669212341309	4	054
503	427.23779296875	188.21194458007812	1.0	337.95050048828125	94.35287475585938	0.9998429417610168	564.6058349609375	266.8836669921875	0.9947286248207092	510.115234375	100.48079681396484	0.00018420815467834473	4	054
504	428.74542236328125	188.83895874023438	1.0	340.4806213378906	91.78907012939453	0.24775433540344238	564.369873046875	266.4026184082031	0.9533930420875549	424.3657531738281	179.15060424804688	0.00010913610458374023	4	054
505	432.24609375	191.4121551513672	1.0	348.8245849609375	97.58466339111328	0.9483422040939331	564.290771484375	266.55120849609375	0.9894368648529053	560.5160522460938	265.9347839355469	5.117058753967285e-5	4	054
506	437.7702331542969	196.7577362060547	1.0	353.0834655761719	97.3927230834961	1.0	563.8880004882812	267.26934814453125	0.9907093048095703	353.08538818359375	99.45851135253906	0.00017812848091125488	4	054
507	440.623291015625	201.9090576171875	1.0	351.8971252441406	97.83313751220703	1.0	564.357177734375	266.3887939453125	0.9986432790756226	442.24383544921875	208.59971618652344	0.00010544061660766602	4	054
508	440.9607238769531	206.21937561035156	1.0	352.35797119140625	97.18402099609375	1.0	564.671630859375	267.398681640625	0.9978435039520264	353.3491516113281	99.066162109375	0.0003650486469268799	4	054
509	440.1943359375	208.16917419433594	1.0	360.65643310546875	98.78384399414062	1.0	564.2991943359375	267.96087646484375	0.9306473731994629	366.16729736328125	100.79605865478516	0.00015294551849365234	4	054
510	439.9775085449219	209.98095703125	1.0	363.092529296875	96.99241638183594	0.9999998807907104	565.7001342773438	266.16339111328125	0.992143452167511	560.9279174804688	265.5268859863281	4.673004150390625e-5	4	054
511	439.2490539550781	210.54129028320312	1.0	364.2560729980469	98.07855987548828	1.0	564.2819213867188	267.0829772949219	0.9867587089538574	561.3494873046875	268.74462890625	0.00029087066650390625	4	054
512	439.4582824707031	210.54075622558594	1.0	364.5071105957031	97.7241439819336	1.0	564.2761840820312	266.5870056152344	0.9987047910690308	367.3395080566406	98.11776733398438	0.00016367435455322266	4	054
513	439.30218505859375	210.98892211914062	1.0	363.0219421386719	95.7056655883789	0.9999997019767761	564.8423461914062	266.47271728515625	0.9998165965080261	560.9544067382812	265.3064270019531	0.00011402368545532227	4	054
514	438.648681640625	210.79884338378906	1.0	363.42559814453125	92.92984008789062	0.9999997019767761	564.9222412109375	267.4215393066406	0.9996547698974609	561.8001708984375	269.2619934082031	0.00016924738883972168	4	054
515	437.91717529296875	209.67747497558594	1.0	363.7597961425781	94.96212768554688	1.0	564.1152954101562	266.9172058105469	0.8740032315254211	511.31243896484375	99.38420104980469	0.00043401122093200684	4	054
516	438.3235778808594	211.2714385986328	1.0	360.6413879394531	96.62403106689453	0.9999980330467224	564.6355590820312	266.6944885253906	0.9998252391815186	560.7453002929688	264.8409118652344	0.00013062357902526855	4	054
517	437.805419921875	211.19290161132812	1.0	359.7823181152344	96.9150161743164	0.9999955296516418	564.242431640625	266.92071533203125	0.9987179040908813	510.97283935546875	100.62713623046875	0.0002301037311553955	4	054
518	438.4413757324219	211.4478759765625	1.0	358.3560485839844	96.41035461425781	1.0	564.7235717773438	266.5433654785156	0.9685794115066528	357.5370178222656	95.21849822998047	0.0001176297664642334	4	054
519	437.94293212890625	210.8032684326172	1.0	357.52685546875	97.27848052978516	1.0	564.1530151367188	267.7031555175781	0.9889999628067017	356.6422119140625	96.53864288330078	0.0004601478576660156	4	054
520	438.0379943847656	211.02027893066406	1.0	356.9250183105469	97.50309753417969	1.0	564.2033081054688	265.983642578125	0.9997806549072266	560.6696166992188	264.71685791015625	0.00035387277603149414	4	054
521	437.7218322753906	210.81520080566406	1.0	356.1288757324219	99.27434539794922	1.0	564.8762817382812	266.9088134765625	0.999708354473114	562.0978393554688	268.5407409667969	0.00038367509841918945	4	054
522	438.08905029296875	210.77578735351562	1.0	352.05633544921875	101.03089141845703	1.0	564.1381225585938	266.1408386230469	0.9923516511917114	352.2244567871094	109.04728698730469	4.5418739318847656e-5	4	054
523	438.041259765625	211.34194946289062	1.0	350.5126647949219	103.69580078125	1.0	564.1987915039062	265.9454345703125	0.9723716974258423	352.8006286621094	107.06379699707031	0.0001290440559387207	4	054
524	438.19439697265625	210.62413024902344	1.0	346.7904052734375	106.75541687011719	1.0	565.3809204101562	266.6477355957031	0.9996896982192993	346.0800476074219	107.5653305053711	0.0006383359432220459	4	054
525	437.3121032714844	210.54832458496094	1.0	345.48358154296875	109.19406127929688	1.0	564.6583862304688	265.67425537109375	0.9989793300628662	349.5660705566406	110.5645751953125	0.0006377100944519043	4	054
526	437.43109130859375	210.49559020996094	1.0	347.5259704589844	107.88127136230469	1.0	563.955810546875	266.0893249511719	0.9935743808746338	350.8493347167969	109.37701416015625	0.0007106661796569824	4	054
527	438.60015869140625	211.16336059570312	1.0	347.6993103027344	108.74288940429688	1.0	564.9270629882812	266.3500061035156	0.9976465702056885	351.12762451171875	109.2922134399414	0.0007441341876983643	4	054
528	438.51007080078125	211.614501953125	1.0	349.5443115234375	107.60460662841797	1.0	564.09814453125	266.4335021972656	0.998275637626648	352.6584777832031	109.07672882080078	0.001506507396697998	4	054
529	438.8677673339844	213.6161346435547	1.0	346.8612060546875	109.91586303710938	1.0	564.943359375	266.76409912109375	0.9989566802978516	350.2769470214844	110.65372467041016	0.00040847063064575195	4	054
530	439.4712219238281	214.82327270507812	1.0	346.6941833496094	110.38557434082031	1.0	564.1929931640625	266.395751953125	0.997510552406311	349.8636779785156	110.47944641113281	0.0003204643726348877	4	054
531	439.7046203613281	215.83053588867188	1.0	346.6117248535156	113.39290618896484	1.0	563.87890625	265.61248779296875	0.9956046342849731	348.7513732910156	116.54246520996094	0.00017493963241577148	4	054
532	438.577880859375	216.43223571777344	1.0	345.94488525390625	113.77134704589844	1.0	563.8063354492188	266.89556884765625	0.9982749223709106	341.0775451660156	116.1199722290039	0.00017324090003967285	4	054
533	438.6852111816406	216.98838806152344	1.0	347.3905944824219	116.7962417602539	1.0	564.2832641601562	266.44329833984375	0.9744653701782227	349.9713439941406	124.61174011230469	0.000250011682510376	4	054
534	438.6409606933594	217.04940795898438	1.0	345.6724853515625	119.50418090820312	1.0	564.028076171875	264.82562255859375	0.9970002770423889	345.84783935546875	123.24268341064453	0.00021982192993164062	4	054
535	438.6592712402344	216.50473022460938	1.0	343.9037170410156	114.90814971923828	1.0	563.9913330078125	265.5527038574219	0.9866594076156616	510.9925537109375	117.8714370727539	0.00017184019088745117	4	054
536	438.4440002441406	216.01763916015625	1.0	346.7767639160156	119.88496398925781	1.0	563.9424438476562	266.0748291015625	0.9993009567260742	561.04736328125	267.9463195800781	0.00029030442237854004	4	054
537	438.1635437011719	216.7963104248047	1.0	340.628173828125	116.278076171875	1.0	564.6376953125	266.6494445800781	0.9962239861488342	423.7856140136719	207.92710876464844	0.00015151500701904297	4	054
538	437.1728210449219	215.92625427246094	1.0	337.678955078125	113.6726303100586	1.0	564.1117553710938	267.32208251953125	0.9988111853599548	561.3839111328125	268.67510986328125	0.00017091631889343262	4	054
539	437.02679443359375	216.2364959716797	1.0	337.4001159667969	117.4599380493164	1.0	564.4696044921875	266.79400634765625	0.999711275100708	337.46734619140625	124.90145111083984	0.0002937912940979004	4	054
540	437.161376953125	216.45594787597656	1.0	337.13079833984375	118.47924041748047	1.0	564.8635864257812	266.3683776855469	0.9989542961120605	335.46484375	125.58995819091797	0.0002874433994293213	4	054
541	435.9552001953125	215.79774475097656	1.0	339.5965270996094	118.81623840332031	0.9999129772186279	564.5715942382812	266.93585205078125	0.9988895654678345	561.4407348632812	266.52044677734375	0.0005004405975341797	4	054
542	435.9297790527344	216.05838012695312	1.0	337.4026794433594	115.9206771850586	0.9999997615814209	564.9600830078125	266.4394836425781	0.9998293519020081	561.0940551757812	265.4515075683594	0.0004093945026397705	4	054
543	435.82354736328125	215.2139129638672	1.0	337.9490966796875	117.19957733154297	1.0	564.4240112304688	265.89361572265625	0.9938576221466064	519.1986694335938	127.10565948486328	0.00032892823219299316	4	054
544	433.8725891113281	214.2994384765625	1.0	337.1090393066406	120.68985748291016	1.0	563.9274291992188	266.6373596191406	0.9087311029434204	338.5958251953125	122.80233764648438	0.00046131014823913574	4	054
545	434.2343444824219	214.83604431152344	1.0	344.2363586425781	121.7083969116211	1.0	564.9978637695312	266.1499328613281	0.9969165325164795	343.3009033203125	125.14102935791016	0.0008093416690826416	4	054
546	434.53375244140625	217.24900817871094	1.0	352.8028259277344	120.75827026367188	1.0	563.590576171875	266.8585205078125	0.9944034218788147	422.73260498046875	207.1637420654297	0.00014483928680419922	4	054
547	436.6731872558594	219.89324951171875	1.0	362.8132019042969	127.629638671875	1.0	563.32763671875	266.7105407714844	0.9426559209823608	425.0272216796875	211.52365112304688	0.00012445449829101562	4	054
548	439.2429504394531	223.6941680908203	1.0	369.45391845703125	128.75511169433594	1.0	564.667236328125	266.5819396972656	0.9951468706130981	498.1812744140625	135.69366455078125	8.085370063781738e-5	4	054
549	440.8416442871094	227.89163208007812	1.0	376.6977844238281	135.1317596435547	1.0	564.8901977539062	266.21795654296875	0.9906395673751831	501.8758239746094	142.2630615234375	0.0001512765884399414	4	054
550	442.64764404296875	233.25021362304688	1.0	386.8713073730469	155.01651000976562	1.0	564.2909545898438	267.2345886230469	0.9950428009033203	442.06390380859375	239.30606079101562	0.00020742416381835938	4	054
