# Supplementary material for: An automated feeding system for the African killifish reveals the impact of diet on lifespan and allows scalable assessment of associative learning
Source: eLife. 2022 Nov 10;11:e69008. doi: 10.7554/eLife.69008 (PMC9788828; doi:10.7554/eLife.69008)
Supplement: Figure 6—source data 2. [file elife-69008-fig6-data2.zip › Training Trajectories/t20_REC020DLC_resnet50_TrainAllTheThingsJun28shuffle1_1030000.csv]

bodyparts_coords	fishhead_x	fishhead_y	fishhead_likelihood	fishtail_x	fishtail_y	fishtail_likelihood	redlight_x	redlight_y	redlight_likelihood	fooddrop_x	fooddrop_y	fooddrop_likelihood	fishnum	recordingnum
0	134.6165771484375	52.527095794677734	1.0	104.24549102783203	144.9913330078125	1.0	102.10401153564453	146.31277465820312	8.928775787353516e-5	99.34496307373047	146.94825744628906	0.000270158052444458	20	020
1	135.38192749023438	57.984622955322266	1.0	107.84860229492188	132.75613403320312	0.4240403473377228	137.44009399414062	59.8372802734375	2.047419548034668e-5	116.76980590820312	145.5894317626953	0.0001501142978668213	20	020
2	128.53060913085938	71.666015625	1.0	115.17186737060547	138.79164123535156	1.0	119.99537658691406	136.39501953125	2.8759241104125977e-5	116.14544677734375	141.0692901611328	0.00023612380027770996	20	020
3	126.0648193359375	79.32421875	1.0	133.92977905273438	76.95391845703125	0.00027635693550109863	609.4408569335938	227.05535888671875	0.0002796351909637451	125.24473571777344	81.654541015625	3.4242868423461914e-5	20	020
4	125.91887664794922	81.12928771972656	1.0	135.3160858154297	78.27043151855469	0.00010481476783752441	128.89407348632812	79.45664978027344	5.498528480529785e-5	129.38938903808594	87.58129119873047	2.5063753128051758e-5	20	020
5	127.8476791381836	81.07005310058594	1.0	132.7998809814453	84.52486419677734	0.00015974044799804688	609.9832153320312	228.49765014648438	0.001000046730041504	1.3983209133148193	2.3181285858154297	1.099705696105957e-5	20	020
6	132.181884765625	95.63384246826172	0.9997050762176514	124.13074493408203	81.21458435058594	0.9086637496948242	123.27769470214844	82.43636322021484	8.764863014221191e-5	126.00440216064453	79.76063537597656	5.885958671569824e-5	20	020
7	130.3394012451172	94.28245544433594	1.0	130.55335998535156	99.11113739013672	6.181001663208008e-5	609.4522094726562	229.39732360839844	0.03736996650695801	122.30108642578125	102.50578308105469	4.836916923522949e-5	20	020
8	139.130859375	103.7670669555664	1.0	134.17825317382812	102.19584655761719	7.069110870361328e-5	610.7738037109375	227.8671417236328	0.0005317032337188721	123.21885681152344	106.84371185302734	6.848573684692383e-5	20	020
9	144.49346923828125	112.07038879394531	1.0	145.43255615234375	114.65679168701172	0.00013148784637451172	133.55477905273438	100.42912292480469	0.00020104646682739258	133.99632263183594	95.82526397705078	6.577372550964355e-5	20	020
10	145.44468688964844	110.96051788330078	1.0	2.5205464363098145	3.086029529571533	9.050965309143066e-5	610.2987060546875	228.06253051757812	0.00015854835510253906	147.6709442138672	99.84415435791016	9.804964065551758e-5	20	020
11	146.30838012695312	111.835205078125	1.0	155.52366638183594	99.57952117919922	8.696317672729492e-5	148.4988555908203	102.6968002319336	0.0004857778549194336	147.052734375	100.17132568359375	8.744001388549805e-5	20	020
12	148.8677215576172	115.93995666503906	1.0	155.6020965576172	97.96329498291016	0.000650256872177124	149.94517517089844	123.70018768310547	7.072091102600098e-5	140.1625518798828	130.84791564941406	6.553530693054199e-5	20	020
13	149.65200805664062	131.5838623046875	1.0	158.48538208007812	92.44706726074219	0.01705119013786316	152.88250732421875	98.00316619873047	4.7534704208374023e-5	135.8616485595703	125.3072509765625	4.252791404724121e-5	20	020
14	137.61672973632812	145.89456176757812	1.0	167.0207977294922	89.11808013916016	0.9821399450302124	168.39356994628906	90.77022552490234	7.873773574829102e-5	168.13479614257812	93.90928649902344	7.76052474975586e-5	20	020
15	129.40631103515625	155.5824737548828	1.0	183.21128845214844	85.29960632324219	0.9779939651489258	128.04933166503906	157.80799865722656	0.00013461709022521973	123.73097229003906	160.2633819580078	6.887316703796387e-5	20	020
16	115.44172668457031	173.0283660888672	1.0	190.1162567138672	88.46794128417969	0.9999829530715942	113.25282287597656	174.62054443359375	0.0001169741153717041	107.07825469970703	178.87112426757812	6.872415542602539e-5	20	020
17	95.87124633789062	196.38671875	1.0	190.1036376953125	92.07804870605469	0.9999998807907104	194.99818420410156	91.12401580810547	0.0001385211944580078	190.24105834960938	94.2440185546875	6.499886512756348e-5	20	020
18	83.99862670898438	216.92742919921875	1.0	178.8931121826172	116.21135711669922	0.8759890198707581	87.63629150390625	217.6869354248047	0.00010120868682861328	88.7930908203125	222.5067596435547	5.733966827392578e-5	20	020
19	66.96971130371094	240.5650177001953	1.0	162.7112274169922	133.55963134765625	1.0	162.44406127929688	134.4124298095703	3.8951635360717773e-5	56.65007400512695	245.30337524414062	2.0623207092285156e-5	20	020
20	56.81474304199219	262.8919982910156	1.0	147.49876403808594	153.63296508789062	0.9996024370193481	65.12980651855469	261.6017150878906	0.00010675191879272461	143.3480987548828	157.56825256347656	4.073977470397949e-5	20	020
21	41.38593292236328	286.30816650390625	0.999958872795105	121.780029296875	179.03330993652344	0.9999997615814209	43.36187744140625	285.0357971191406	9.739398956298828e-5	40.49470520019531	279.39593505859375	0.0002525150775909424	20	020
22	39.13154602050781	315.5694274902344	0.9999476075172424	103.0759506225586	200.42572021484375	1.0	105.81494140625	201.92446899414062	0.00030994415283203125	40.81784439086914	318.84539794921875	0.0002859830856323242	20	020
23	31.225582122802734	338.91876220703125	0.9999635219573975	93.90167999267578	222.6852569580078	1.0	610.8167724609375	228.42115783691406	0.0037265121936798096	4.126133918762207	336.6429138183594	0.0005712211132049561	20	020
24	28.941064834594727	360.26104736328125	1.0	87.56427764892578	243.68905639648438	1.0	8.653141021728516	357.30963134765625	0.00041407346725463867	6.251498699188232	362.80169677734375	0.0011896491050720215	20	020
25	33.51616668701172	364.9750671386719	1.0	82.46694946289062	262.57843017578125	1.0	32.17994689941406	367.4312744140625	0.00011709332466125488	4.16794490814209	378.32342529296875	0.0001138150691986084	20	020
26	39.03192901611328	372.327392578125	1.0	71.63975524902344	281.4395446777344	1.0	550.1702880859375	188.48651123046875	1.0	549.2682495117188	188.50978088378906	0.0052439868450164795	20	020
27	44.679439544677734	384.1203918457031	0.999941349029541	65.47409057617188	302.57208251953125	1.0	550.2525634765625	188.16810607910156	1.0	549.015869140625	188.01304626464844	0.002793937921524048	20	020
28	42.16927719116211	379.3527526855469	1.0	60.78599548339844	310.75958251953125	1.0	550.29052734375	188.85459899902344	1.0	548.5394897460938	188.8558349609375	0.0021640658378601074	20	020
29	44.67257308959961	365.0187072753906	1.0	60.722801208496094	350.61004638671875	0.0010718703269958496	550.7295532226562	188.424560546875	1.0	548.6326904296875	188.64805603027344	0.0018803775310516357	20	020
30	56.12349319458008	369.753173828125	1.0	549.0397338867188	190.17247009277344	0.00033977627754211426	550.0820922851562	188.72496032714844	1.0	548.1664428710938	189.32289123535156	0.001456618309020996	20	020
31	60.31502914428711	366.4272766113281	1.0	548.9230346679688	190.15127563476562	0.00034755468368530273	549.9892578125	188.75225830078125	1.0	548.1963500976562	189.2108154296875	0.0015408694744110107	20	020
32	63.16686248779297	364.2019348144531	1.0	548.9049682617188	190.07339477539062	0.00084686279296875	549.6978149414062	189.26318359375	1.0	548.2210693359375	189.20899963378906	0.004016578197479248	20	020
33	67.33091735839844	363.7031555175781	0.9999996423721313	549.038818359375	190.29794311523438	0.0003788173198699951	550.1444702148438	189.03128051757812	1.0	548.0808715820312	189.65185546875	0.0017321407794952393	20	020
34	67.64149475097656	361.4993896484375	0.3566988706588745	549.021728515625	188.87249755859375	0.000384598970413208	550.1780395507812	188.04953002929688	1.0	548.6277465820312	188.3081512451172	0.0014805197715759277	20	020
35	70.25727844238281	366.2200012207031	0.9991422891616821	549.2449951171875	189.3760986328125	0.0005058050155639648	550.2059326171875	188.26248168945312	1.0	548.6495361328125	188.50535583496094	0.003328651189804077	20	020
36	73.2970962524414	368.057861328125	0.9999523162841797	549.5131225585938	189.9364471435547	0.0005846917629241943	550.3770751953125	188.9140167236328	1.0	548.842529296875	189.09271240234375	0.0032597780227661133	20	020
37	71.15547943115234	358.41412353515625	1.0	549.0806884765625	189.23086547851562	0.0005626380443572998	549.85498046875	188.50146484375	1.0	548.6666259765625	188.46409606933594	0.0036271214485168457	20	020
38	69.67308807373047	355.8836669921875	1.0	102.68930053710938	335.9699401855469	0.20874956250190735	549.9921875	188.56712341308594	1.0	548.5382690429688	188.7692108154297	0.0024568140506744385	20	020
39	70.98719024658203	358.0775146484375	0.999998927116394	118.15862274169922	327.8497009277344	0.44400814175605774	550.2374267578125	188.74560546875	1.0	548.4915771484375	188.84027099609375	0.0029245615005493164	20	020
40	130.53623962402344	321.6019287109375	1.0	133.35902404785156	323.5784912109375	0.0007017850875854492	550.556396484375	188.50469970703125	1.0	548.5869140625	188.93626403808594	0.0013165175914764404	20	020
41	141.9945831298828	317.6295166015625	1.0	146.51954650878906	314.22674560546875	0.0030105412006378174	550.4380493164062	188.62667846679688	1.0	548.6710205078125	188.8718719482422	0.0017471909523010254	20	020
42	148.4259033203125	315.1340637207031	1.0	70.79418182373047	376.59039306640625	0.9964148998260498	550.5079345703125	188.64511108398438	1.0	549.0430297851562	188.69073486328125	0.0020071864128112793	20	020
43	73.41268157958984	374.5566711425781	0.9999997019767761	161.71315002441406	314.8455505371094	0.9883004426956177	550.81787109375	187.6162109375	1.0	549.4725341796875	187.79710388183594	0.002315700054168701	20	020
44	169.9464111328125	308.9921875	1.0	173.18275451660156	308.5362854003906	0.8407366275787354	550.588623046875	188.32403564453125	1.0	548.9725952148438	188.6894989013672	0.0016067028045654297	20	020
45	181.19931030273438	305.7792053222656	1.0	98.65259552001953	370.4516906738281	0.9442981481552124	549.9910888671875	188.55018615722656	1.0	548.5807495117188	188.8537139892578	0.0032265186309814453	20	020
46	193.72824096679688	300.6147766113281	1.0	112.9477310180664	359.7337341308594	0.9970290660858154	550.3848876953125	188.64634704589844	1.0	548.7687377929688	188.62216186523438	0.0015754401683807373	20	020
47	205.258544921875	297.7467956542969	1.0	126.36878204345703	355.1385192871094	1.0	550.5092163085938	189.0059356689453	1.0	548.2870483398438	189.16075134277344	0.0019368231296539307	20	020
48	216.12660217285156	291.796142578125	1.0	139.52540588378906	353.23748779296875	0.9999673962593079	550.5507202148438	188.768310546875	1.0	548.772216796875	188.998779296875	0.0023300647735595703	20	020
49	226.67083740234375	288.8151550292969	1.0	149.9165496826172	345.3753356933594	0.9998103976249695	550.287841796875	188.35595703125	1.0	548.9512939453125	188.71307373046875	0.00268399715423584	20	020
50	235.4654541015625	284.41650390625	1.0	159.93617248535156	342.7734680175781	0.9934480786323547	550.2526245117188	188.58999633789062	1.0	548.6531372070312	188.8654327392578	0.003465592861175537	20	020
51	239.2591094970703	281.43988037109375	1.0	162.2557373046875	343.72283935546875	0.9965747594833374	550.31640625	188.78929138183594	1.0	548.73291015625	188.8406524658203	0.0016101598739624023	20	020
52	240.97576904296875	281.143310546875	1.0	163.66424560546875	344.470703125	0.9999811053276062	550.1710205078125	188.2284393310547	1.0	548.79345703125	188.6987762451172	0.0023401081562042236	20	020
53	242.61231994628906	279.7745361328125	1.0	166.6986541748047	344.5262451171875	0.9999998211860657	550.3890380859375	188.0814971923828	1.0	548.93896484375	188.39913940429688	0.002085089683532715	20	020
54	245.90184020996094	278.7662658691406	1.0	171.4273681640625	341.68402099609375	0.9999006986618042	550.231201171875	188.73171997070312	1.0	548.3212280273438	188.958984375	0.002832174301147461	20	020
55	251.201904296875	277.16265869140625	1.0	172.56871032714844	341.1406555175781	1.0	550.2201538085938	188.12619018554688	1.0	548.7493896484375	188.7196807861328	0.0017538368701934814	20	020
56	258.4358215332031	274.0757751464844	1.0	181.8473358154297	339.1195983886719	0.9995424151420593	549.945068359375	189.033935546875	1.0	548.1021118164062	189.3227996826172	0.0017581284046173096	20	020
57	268.2649230957031	272.105224609375	1.0	194.96249389648438	334.3409118652344	0.9759610891342163	549.9883422851562	187.83900451660156	1.0	548.9049072265625	188.00741577148438	0.001889735460281372	20	020
58	273.6956481933594	266.23626708984375	1.0	196.86544799804688	329.6804504394531	0.9999999403953552	549.8999633789062	188.78451538085938	1.0	548.1399536132812	189.19586181640625	0.0013203024864196777	20	020
59	277.2307434082031	262.63519287109375	1.0	206.5201873779297	327.9681091308594	1.0	549.966064453125	188.7923583984375	1.0	548.1337890625	189.07920837402344	0.0025310516357421875	20	020
60	284.1403503417969	258.68505859375	1.0	216.26962280273438	326.4920959472656	1.0	550.4827270507812	187.68270874023438	1.0	549.4237060546875	188.0038299560547	0.0033122599124908447	20	020
61	289.2796325683594	257.8468017578125	1.0	222.1038055419922	323.7041015625	1.0	550.1419677734375	188.4805908203125	1.0	548.5560913085938	188.77029418945312	0.002889871597290039	20	020
62	297.4974365234375	255.55555725097656	1.0	225.4669647216797	322.41229248046875	1.0	550.77197265625	188.89451599121094	1.0	548.984619140625	189.12025451660156	0.0024752914905548096	20	020
63	302.3271789550781	254.10177612304688	1.0	227.3105926513672	321.3917236328125	1.0	550.049072265625	188.38189697265625	1.0	548.7161254882812	188.61485290527344	0.0021448135375976562	20	020
64	306.68292236328125	251.39768981933594	1.0	233.97093200683594	316.19195556640625	0.9569905400276184	550.1001586914062	188.3429718017578	1.0	548.4253540039062	188.62884521484375	0.0031437575817108154	20	020
65	314.9629211425781	250.19198608398438	1.0	234.63404846191406	315.158203125	1.0	550.1356201171875	188.40374755859375	1.0	548.6503295898438	188.72222900390625	0.0027828216552734375	20	020
66	322.2174377441406	246.5371551513672	1.0	241.9595947265625	311.1932678222656	0.9024004936218262	549.8917236328125	188.7088165283203	1.0	548.5618286132812	188.68084716796875	0.0035327672958374023	20	020
67	330.7834167480469	242.59149169921875	1.0	248.914306640625	308.30450439453125	0.7501290440559387	551.026611328125	188.65682983398438	1.0	549.2286376953125	189.07313537597656	0.0014311671257019043	20	020
68	337.2413024902344	240.75563049316406	1.0	256.6114807128906	305.15264892578125	0.9998499155044556	550.4650268554688	188.91407775878906	1.0	548.4006958007812	189.3643035888672	0.0021317899227142334	20	020
69	346.08929443359375	236.5296173095703	1.0	261.7065734863281	304.147705078125	0.9994632601737976	550.11767578125	189.04391479492188	1.0	548.44921875	189.12606811523438	0.0024235546588897705	20	020
70	264.7815856933594	301.3729553222656	0.999468207359314	356.0142517089844	233.4596405029297	0.99997478723526	550.28515625	188.74424743652344	1.0	548.517822265625	188.89747619628906	0.0018330812454223633	20	020
71	272.7090148925781	300.047119140625	0.9965543746948242	361.3578186035156	230.45811462402344	0.9999948143959045	550.5180053710938	188.52255249023438	1.0	549.1161499023438	188.47991943359375	0.005018055438995361	20	020
72	364.1819763183594	230.3289794921875	0.9972766637802124	278.21856689453125	303.5247802734375	0.9999997615814209	550.1299438476562	188.06507873535156	1.0	548.8388671875	188.1577911376953	0.003895789384841919	20	020
73	364.294677734375	230.48582458496094	0.9999994039535522	280.19549560546875	304.0439147949219	0.9986621141433716	550.2506103515625	188.3448486328125	1.0	548.7596435546875	188.34352111816406	0.004134804010391235	20	020
74	365.1468811035156	229.78610229492188	0.9999999403953552	368.3173828125	228.76919555664062	0.9662217497825623	550.1748046875	188.28558349609375	1.0	548.4635620117188	188.70375061035156	0.0012221932411193848	20	020
75	366.5819396972656	229.867431640625	1.0	287.1251525878906	304.1348876953125	0.9999556541442871	549.9635009765625	188.75506591796875	1.0	548.3054809570312	188.99478149414062	0.001547396183013916	20	020
76	366.6661071777344	228.4856414794922	1.0	289.89678955078125	306.5084228515625	0.9999999403953552	550.2398681640625	188.2215576171875	1.0	548.6524658203125	188.48892211914062	0.003014892339706421	20	020
77	367.45758056640625	228.88687133789062	1.0	371.6940002441406	230.80003356933594	0.08242452144622803	550.2379760742188	188.80462646484375	1.0	548.3558959960938	189.04432678222656	0.002194046974182129	20	020
78	367.63232421875	228.68621826171875	1.0	295.61773681640625	304.73468017578125	0.9999870657920837	549.8153686523438	189.07687377929688	1.0	548.2940063476562	189.07440185546875	0.003606557846069336	20	020
79	369.9228515625	227.11322021484375	0.9999997615814209	299.0735778808594	302.8029479980469	0.9859888553619385	550.1749267578125	188.8887176513672	1.0	548.2454223632812	188.7926483154297	0.0025022923946380615	20	020
80	375.6571044921875	223.5872344970703	0.9999997615814209	301.4048156738281	304.9273986816406	0.9999979138374329	550.481201171875	187.8636016845703	1.0	549.2432861328125	187.89308166503906	0.0027230679988861084	20	020
81	381.90509033203125	222.8373260498047	0.9999992847442627	306.3789978027344	300.1399841308594	0.9999848008155823	550.396728515625	187.6819305419922	1.0	549.1468505859375	187.7469024658203	0.0023847222328186035	20	020
82	385.86175537109375	221.01820373535156	1.0	309.0425720214844	291.8764343261719	0.9997953176498413	550.8836669921875	188.14622497558594	1.0	549.135986328125	188.22511291503906	0.0023258626461029053	20	020
83	390.19219970703125	218.90231323242188	1.0	311.0299072265625	288.70758056640625	0.9999992847442627	550.8743896484375	187.14610290527344	0.9999999403953552	549.8289794921875	187.7379913330078	0.002179563045501709	20	020
84	393.779541015625	214.7195281982422	1.0	314.0039367675781	284.8377685546875	0.8216538429260254	550.8709106445312	187.57196044921875	1.0	549.4458618164062	187.84780883789062	0.0014238059520721436	20	020
85	398.2284851074219	211.338623046875	0.9999999403953552	317.66595458984375	283.23486328125	0.9999998807907104	550.7508544921875	187.6177520751953	0.9999999403953552	548.4088745117188	186.4683837890625	0.0010615885257720947	20	020
86	398.6363830566406	210.46450805664062	1.0	320.567138671875	283.26947021484375	0.9999994039535522	551.0615234375	187.322998046875	0.9999999403953552	548.302734375	186.80755615234375	0.0008741617202758789	20	020
87	398.3534240722656	211.07936096191406	1.0	322.62445068359375	285.1304016113281	1.0	551.193359375	187.54196166992188	1.0	322.85369873046875	279.9000244140625	0.0011426806449890137	20	020
88	399.0433349609375	212.13143920898438	0.9999997019767761	323.429443359375	287.9840393066406	0.9999996423721313	550.5025634765625	187.24986267089844	1.0	548.0452270507812	186.2181854248047	0.0007524192333221436	20	020
89	399.5434875488281	212.87648010253906	0.9999997615814209	324.9226379394531	289.8927307128906	1.0	550.8233642578125	187.62744140625	0.9999998807907104	548.1634521484375	186.91873168945312	0.0009533166885375977	20	020
90	400.3931884765625	213.0416259765625	0.9999999403953552	324.0109558105469	291.6105651855469	1.0	551.1027221679688	187.02134704589844	1.0	548.5598754882812	186.5477752685547	0.0006760954856872559	20	020
91	400.24920654296875	213.36203002929688	0.9999933242797852	322.9233093261719	293.5764465332031	0.9999991655349731	550.5140380859375	187.50453186035156	1.0	547.9909057617188	186.83975219726562	0.0009253621101379395	20	020
92	399.77996826171875	212.5367431640625	0.9999923706054688	326.7472839355469	291.3065185546875	1.0	550.216796875	187.32290649414062	0.9999998807907104	547.8746337890625	185.8568878173828	0.0015323758125305176	20	020
93	402.125244140625	210.0352020263672	1.0	328.1774597167969	288.8240966796875	0.9995732307434082	550.9949951171875	187.3013916015625	0.9999999403953552	548.285400390625	186.8275604248047	0.0011591911315917969	20	020
94	404.9857177734375	207.9766845703125	0.9999101161956787	330.73089599609375	288.7373962402344	1.0	551.2987670898438	186.6850128173828	0.9999999403953552	548.3482055664062	186.16184997558594	0.0005054771900177002	20	020
95	407.7314758300781	205.072998046875	0.9999971389770508	331.97430419921875	288.6800231933594	1.0	551.479248046875	186.91452026367188	0.9999997615814209	549.16796875	186.3975372314453	0.000337451696395874	20	020
96	410.5303955078125	203.8272247314453	1.0	336.7201232910156	279.42645263671875	0.9999996423721313	551.5743408203125	187.14097595214844	0.9999995231628418	412.2672424316406	209.06719970703125	0.0002620816230773926	20	020
97	413.0137939453125	205.6925048828125	1.0	337.2104797363281	278.4590759277344	1.0	551.3480834960938	187.2079315185547	0.9999998807907104	549.0272216796875	186.66973876953125	0.0006308555603027344	20	020
98	415.97998046875	213.63348388671875	1.0	340.51123046875	276.1895751953125	1.0	550.5936279296875	186.88668823242188	0.9999998807907104	548.1986694335938	186.2565460205078	0.0009128153324127197	20	020
99	417.55303955078125	223.8325653076172	0.9999909400939941	343.4338073730469	271.1459655761719	0.9999761581420898	550.38818359375	187.25950622558594	1.0	547.6332397460938	186.73477172851562	0.0006708204746246338	20	020
100	422.21673583984375	230.03053283691406	1.0	341.5323181152344	260.8363037109375	0.9998757839202881	550.7146606445312	187.01022338867188	1.0	548.0217895507812	186.30078125	0.0009412169456481934	20	020
101	423.06842041015625	232.52597045898438	1.0	342.429931640625	256.4183044433594	0.999995231628418	550.6298828125	187.0941619873047	1.0	549.3729248046875	187.3118438720703	0.0010783076286315918	20	020
102	422.7041015625	234.4467010498047	1.0	341.6413269042969	254.68910217285156	0.9999980330467224	550.535400390625	188.0504913330078	1.0	549.314453125	188.11178588867188	0.0026869475841522217	20	020
103	420.9216613769531	235.41876220703125	1.0	336.4820556640625	253.2902374267578	1.0	550.3257446289062	187.9581298828125	1.0	549.164794921875	187.9486541748047	0.002012699842453003	20	020
104	421.0349426269531	238.64971923828125	0.9999992847442627	336.8636169433594	253.35797119140625	1.0	550.3668212890625	188.75582885742188	1.0	549.1058349609375	188.744873046875	0.0023988187313079834	20	020
105	421.21771240234375	238.58999633789062	0.9999983310699463	337.14739990234375	254.1008758544922	1.0	550.90283203125	187.5164337158203	1.0	549.724365234375	188.04811096191406	0.0010766983032226562	20	020
106	420.7492370605469	239.39352416992188	0.9999970197677612	336.689453125	253.66159057617188	1.0	551.1763916015625	187.70875549316406	1.0	549.8561401367188	187.98306274414062	0.0016113817691802979	20	020
107	420.4517517089844	239.5184326171875	1.0	337.779541015625	253.17657470703125	0.9626682996749878	550.6546630859375	188.2040557861328	1.0	549.2027587890625	188.40850830078125	0.0015473365783691406	20	020
108	422.36065673828125	238.56674194335938	1.0	336.88067626953125	255.26885986328125	0.9999980330467224	550.3662109375	188.35264587402344	1.0	548.8743286132812	188.51730346679688	0.002488940954208374	20	020
109	423.7110290527344	236.60581970214844	1.0	341.0946960449219	257.3868103027344	0.9987528324127197	550.5046997070312	187.92807006835938	1.0	548.9743041992188	188.36895751953125	0.002244889736175537	20	020
110	426.530517578125	231.4376983642578	1.0	350.87969970703125	260.9366455078125	0.9123328924179077	550.6452026367188	187.8400421142578	1.0	549.1400756835938	188.18544006347656	0.0025353729724884033	20	020
111	429.552490234375	229.9460906982422	1.0	344.8210144042969	263.06195068359375	0.17494463920593262	550.3467407226562	187.94686889648438	1.0	548.9237060546875	188.1410675048828	0.001963108777999878	20	020
112	433.5494384765625	230.625244140625	1.0	345.03582763671875	269.5044250488281	0.9999997615814209	550.4845581054688	188.0123748779297	1.0	549.2657470703125	188.35855102539062	0.001962214708328247	20	020
113	436.3113708496094	230.88165283203125	1.0	345.8664245605469	272.0036926269531	1.0	550.5429077148438	188.22914123535156	1.0	548.7848510742188	188.65016174316406	0.0010786652565002441	20	020
114	436.6822814941406	230.10400390625	1.0	349.1387939453125	274.3114929199219	1.0	550.5308837890625	187.22726440429688	0.9999998807907104	548.020263671875	186.7986602783203	0.002687692642211914	20	020
115	436.4136657714844	228.45315551757812	1.0	350.9433898925781	275.7672119140625	1.0	550.907470703125	187.78143310546875	1.0	548.0926513671875	187.62205505371094	0.0017612278461456299	20	020
116	436.6372375488281	227.75172424316406	1.0	352.07513427734375	277.5948181152344	0.9999998211860657	550.5139770507812	188.11923217773438	1.0	549.1470947265625	188.3947296142578	0.0029348433017730713	20	020
117	436.3504333496094	227.78402709960938	1.0	354.1051025390625	280.03814697265625	1.0	550.42724609375	188.5845947265625	0.9999999403953552	548.8743286132812	188.6680145263672	0.003091961145401001	20	020
118	436.2740783691406	227.13662719726562	1.0	354.3734130859375	283.8311767578125	1.0	550.6760864257812	188.0732879638672	1.0	549.511474609375	188.22743225097656	0.002295851707458496	20	020
119	435.5878601074219	227.54942321777344	1.0	351.6956481933594	287.5462951660156	1.0	550.8027954101562	187.63340759277344	1.0	549.612548828125	187.63819885253906	0.002514570951461792	20	020
120	436.0221862792969	227.20831298828125	1.0	349.78521728515625	291.1116027832031	1.0	551.2654418945312	187.66378784179688	1.0	549.7205810546875	187.75701904296875	0.0016126632690429688	20	020
121	435.426513671875	227.40296936035156	1.0	348.76397705078125	292.2989807128906	1.0	550.9383544921875	187.95291137695312	1.0	549.3662109375	188.31423950195312	0.0011331439018249512	20	020
122	435.5170593261719	227.8992462158203	1.0	352.223388671875	291.2791748046875	1.0	550.6046142578125	187.82907104492188	1.0	549.1787109375	187.95089721679688	0.0021121203899383545	20	020
123	435.1990661621094	228.01351928710938	1.0	354.7307434082031	291.2629699707031	1.0	551.030517578125	188.37130737304688	1.0	549.4063720703125	188.44723510742188	0.0017969608306884766	20	020
124	435.716552734375	228.06805419921875	1.0	355.1726379394531	292.9288024902344	1.0	551.2250366210938	187.9989776611328	1.0	549.6458740234375	188.19058227539062	0.0020111799240112305	20	020
125	436.34991455078125	227.66070556640625	1.0	360.2245178222656	291.5674743652344	1.0	550.5712890625	188.0367889404297	1.0	549.3243408203125	187.91082763671875	0.002537965774536133	20	020
126	436.9837951660156	227.44837951660156	1.0	362.9462890625	286.3940124511719	0.9995898008346558	550.8610229492188	187.52264404296875	1.0	549.7056884765625	187.7059326171875	0.003825753927230835	20	020
127	438.9898681640625	226.57308959960938	1.0	363.1043701171875	288.8134765625	1.0	550.4822387695312	188.2725372314453	1.0	549.3958740234375	188.07150268554688	0.004498302936553955	20	020
128	441.4518737792969	225.1874237060547	1.0	361.1246643066406	291.10736083984375	1.0	550.8618774414062	188.34825134277344	1.0	549.089599609375	188.41818237304688	0.0018022656440734863	20	020
129	441.8804016113281	225.27301025390625	1.0	356.7886657714844	292.90966796875	1.0	550.6644287109375	188.2325439453125	1.0	548.967529296875	188.3600616455078	0.0060233473777771	20	020
130	442.66900634765625	226.3765411376953	1.0	361.2882080078125	292.35052490234375	1.0	550.6243286132812	187.57659912109375	1.0	549.4327392578125	187.96978759765625	0.0023478567600250244	20	020
131	444.62109375	226.71690368652344	1.0	365.5059814453125	289.5962829589844	1.0	550.4025268554688	187.89808654785156	1.0	548.978515625	187.78817749023438	0.005031615495681763	20	020
132	446.3421630859375	227.1391143798828	1.0	367.07275390625	289.61083984375	0.9999923706054688	550.1834106445312	188.25367736816406	1.0	548.2782592773438	188.67379760742188	0.0037309229373931885	20	020
133	448.0590515136719	227.31459045410156	1.0	367.33099365234375	290.73150634765625	1.0	550.5389404296875	188.14549255371094	1.0	548.881591796875	188.5701904296875	0.0022998154163360596	20	020
134	449.92034912109375	226.93666076660156	1.0	368.1123046875	291.3802490234375	1.0	551.211669921875	187.4999542236328	1.0	549.5869750976562	187.8119354248047	0.0027258694171905518	20	020
135	453.1247863769531	228.5542449951172	1.0	372.8338317871094	288.3202819824219	0.9281004667282104	550.731201171875	188.5315704345703	1.0	548.8176879882812	188.5496368408203	0.003811389207839966	20	020
136	455.794677734375	228.81448364257812	1.0	373.3495788574219	287.5619201660156	0.9996532201766968	550.7518920898438	187.81939697265625	1.0	549.1953735351562	187.98046875	0.001995086669921875	20	020
137	461.1476745605469	230.7921142578125	1.0	374.67529296875	289.45703125	1.0	550.9283447265625	188.49476623535156	1.0	549.2113647460938	188.77279663085938	0.003393113613128662	20	020
138	466.75872802734375	232.03790283203125	1.0	379.068359375	286.15362548828125	0.9999998807907104	550.6110229492188	187.81895446777344	1.0	548.7847290039062	188.27442932128906	0.0021786093711853027	20	020
139	469.0650939941406	231.9355926513672	1.0	382.2109069824219	285.84967041015625	0.9999034404754639	550.8284912109375	188.20654296875	1.0	549.0162963867188	188.43411254882812	0.0023401379585266113	20	020
140	468.2283630371094	231.2918701171875	1.0	384.4786376953125	288.3935546875	0.9996415376663208	551.2548828125	188.0075225830078	1.0	549.4940795898438	188.29393005371094	0.0023432374000549316	20	020
141	469.0650329589844	230.8820343017578	1.0	387.895263671875	290.7585144042969	1.0	551.2474365234375	187.9757080078125	1.0	549.4647827148438	188.4074249267578	0.0017792284488677979	20	020
142	467.5995178222656	229.79690551757812	1.0	391.0374755859375	292.2281188964844	0.9999948740005493	550.922607421875	188.0510711669922	1.0	549.1610107421875	188.3302764892578	0.00204429030418396	20	020
143	469.6046142578125	229.4833526611328	1.0	393.2242431640625	292.998779296875	0.9999946355819702	551.0625	187.9276123046875	1.0	549.258056640625	188.68963623046875	0.0021146535873413086	20	020
144	469.46026611328125	229.17779541015625	1.0	524.350341796875	287.0014953613281	0.9999352693557739	550.923583984375	187.39454650878906	1.0	549.5293579101562	187.74041748046875	0.002579599618911743	20	020
145	468.2504577636719	229.81922912597656	1.0	393.8011169433594	292.4654846191406	0.9999991655349731	551.0374755859375	188.24061584472656	1.0	549.1354370117188	188.9532928466797	0.001916050910949707	20	020
146	467.64947509765625	229.9554901123047	1.0	395.32476806640625	292.1794738769531	1.0	551.3121948242188	188.21131896972656	1.0	549.5394897460938	188.27951049804688	0.002251267433166504	20	020
147	466.80438232421875	231.12109375	1.0	395.47406005859375	294.4073791503906	0.9999998807907104	550.89013671875	188.16720581054688	1.0	549.2857666015625	188.39686584472656	0.0019036531448364258	20	020
148	466.9109191894531	231.666015625	1.0	523.3638305664062	290.72784423828125	0.9999942779541016	550.8517456054688	187.8956298828125	1.0	549.3021240234375	187.99465942382812	0.003615349531173706	20	020
149	466.5325622558594	231.56410217285156	1.0	395.0513000488281	292.94927978515625	0.9966029524803162	550.8251953125	187.30535888671875	1.0	549.7582397460938	187.73838806152344	0.003275543451309204	20	020
150	466.7648010253906	233.4021453857422	1.0	519.27392578125	287.4207458496094	0.9986864328384399	551.0452880859375	187.97991943359375	1.0	549.5946655273438	188.4591522216797	0.001995861530303955	20	020
151	467.8595886230469	232.91015625	1.0	400.268798828125	291.23529052734375	1.0	550.686279296875	188.052978515625	1.0	549.0515747070312	188.45191955566406	0.002352774143218994	20	020
152	470.2568664550781	233.75421142578125	1.0	520.5086059570312	289.2705993652344	0.9999994039535522	551.35009765625	187.36077880859375	1.0	549.9088134765625	188.03692626953125	0.002248227596282959	20	020
153	470.1236877441406	234.76681518554688	1.0	515.4695434570312	287.55291748046875	0.9952934980392456	550.8595581054688	187.7427520751953	1.0	549.5552368164062	188.18800354003906	0.00151139497756958	20	020
154	471.5550842285156	235.3787078857422	1.0	512.6470336914062	284.8271179199219	0.9474173784255981	550.6862182617188	187.77322387695312	1.0	549.3743896484375	188.3517303466797	0.001849353313446045	20	020
155	469.9951171875	235.00836181640625	1.0	404.7617492675781	288.6944885253906	0.9971768856048584	551.0817260742188	187.7520751953125	1.0	549.626708984375	188.0464324951172	0.0022809505462646484	20	020
156	472.7763366699219	233.7931365966797	1.0	406.1065368652344	288.50714111328125	0.9999970197677612	551.1970825195312	187.87191772460938	1.0	549.6132202148438	188.1328887939453	0.0025373101234436035	20	020
157	471.5884094238281	234.0993194580078	1.0	406.3446044921875	288.3020324707031	0.9999951124191284	550.8937377929688	188.214599609375	1.0	549.158447265625	188.50994873046875	0.0021780431270599365	20	020
158	471.8971252441406	234.70925903320312	1.0	404.2657165527344	289.2853698730469	0.9999958276748657	551.1442260742188	187.63259887695312	1.0	549.7994995117188	188.01254272460938	0.002314150333404541	20	020
159	471.1707763671875	235.8249969482422	1.0	405.1927795410156	291.1209716796875	0.9844355583190918	551.0247802734375	187.69813537597656	1.0	549.6414794921875	187.9745330810547	0.00144234299659729	20	020
160	471.10858154296875	236.2425079345703	1.0	404.7763671875	292.3134765625	1.0	550.6322021484375	188.31434631347656	1.0	548.9697875976562	188.74073791503906	0.0021393299102783203	20	020
161	468.3426513671875	238.25164794921875	1.0	405.2266845703125	292.3031921386719	0.9999997615814209	551.032958984375	188.00245666503906	1.0	549.5553588867188	188.17401123046875	0.0024317800998687744	20	020
162	468.9143371582031	237.59918212890625	1.0	405.2139587402344	292.6769714355469	1.0	550.3333740234375	187.7842559814453	1.0	548.818359375	188.32583618164062	0.0021080076694488525	20	020
163	469.6128845214844	237.84336853027344	1.0	403.6329040527344	293.2461853027344	0.9999997615814209	550.8655395507812	187.51246643066406	1.0	549.3577270507812	187.98109436035156	0.0013753175735473633	20	020
164	468.2858581542969	238.15187072753906	1.0	403.44085693359375	294.1769104003906	1.0	550.632568359375	187.9469451904297	1.0	549.1027221679688	188.05967712402344	0.002235919237136841	20	020
165	468.3935546875	238.42825317382812	1.0	404.3000793457031	294.625732421875	1.0	550.745849609375	188.0923614501953	1.0	549.2312622070312	188.40298461914062	0.0025058388710021973	20	020
166	468.9422607421875	238.29360961914062	1.0	404.7268981933594	295.65252685546875	1.0	550.9048461914062	187.67257690429688	0.9999999403953552	549.6028442382812	187.8087158203125	0.0027812421321868896	20	020
167	468.985595703125	239.49290466308594	1.0	405.59698486328125	295.49200439453125	1.0	550.589111328125	187.62319946289062	1.0	549.1168212890625	188.09033203125	0.0032265186309814453	20	020
168	469.1573486328125	239.2647705078125	1.0	405.3139343261719	296.078857421875	1.0	550.4143676757812	187.96029663085938	1.0	549.0286865234375	188.21429443359375	0.0031810998916625977	20	020
169	469.34649658203125	239.97230529785156	1.0	405.562744140625	296.41082763671875	0.9999998807907104	550.698974609375	187.68992614746094	1.0	549.2732543945312	188.37448120117188	0.0016990602016448975	20	020
170	470.6285400390625	239.4645538330078	1.0	405.69805908203125	297.36688232421875	1.0	551.1824951171875	187.67098999023438	1.0	549.7691650390625	188.03543090820312	0.0021251142024993896	20	020
171	469.3818359375	239.95745849609375	1.0	405.96734619140625	298.1859130859375	0.9999999403953552	550.619873046875	188.13235473632812	1.0	549.123291015625	188.6620635986328	0.0018694102764129639	20	020
172	470.3414611816406	242.1689910888672	1.0	405.20172119140625	298.6805114746094	1.0	550.9907836914062	187.30885314941406	1.0	549.6322631835938	187.7623291015625	0.001389920711517334	20	020
173	471.5147399902344	240.71243286132812	1.0	405.2628173828125	299.6741943359375	1.0	550.6299438476562	187.72581481933594	1.0	549.35302734375	187.88235473632812	0.0036163926124572754	20	020
174	470.12945556640625	241.44142150878906	1.0	511.7828063964844	292.5895080566406	1.0	550.4845581054688	187.9980926513672	1.0	549.4769897460938	188.36154174804688	0.0028967857360839844	20	020
175	469.9839172363281	241.753662109375	1.0	407.1967468261719	299.68975830078125	1.0	550.3663940429688	187.78392028808594	1.0	549.3643188476562	188.0236358642578	0.0014803111553192139	20	020
176	471.873291015625	243.3076629638672	1.0	406.2937316894531	300.8638000488281	1.0	550.6514892578125	188.4032745361328	1.0	548.98388671875	188.8598175048828	0.0020047128200531006	20	020
177	470.52764892578125	244.2854766845703	1.0	512.8257446289062	294.7060241699219	1.0	550.94287109375	187.8446502685547	1.0	549.249755859375	188.22755432128906	0.002683490514755249	20	020
178	470.09857177734375	245.00048828125	1.0	513.2465209960938	295.6252136230469	1.0	550.0574951171875	188.47671508789062	1.0	548.3203125	188.47293090820312	0.003215104341506958	20	020
179	469.79986572265625	245.8001708984375	1.0	405.9895935058594	302.42840576171875	0.9999998807907104	550.6907348632812	187.96144104003906	1.0	549.2490234375	188.42515563964844	0.0032296478748321533	20	020
180	469.2895812988281	247.23846435546875	1.0	406.5793762207031	302.6284484863281	0.9999998807907104	550.482666015625	188.02098083496094	1.0	549.2747192382812	188.3278350830078	0.0026484429836273193	20	020
181	469.2196044921875	248.10671997070312	1.0	406.1150817871094	302.8793640136719	0.9999983310699463	551.0005493164062	187.91835021972656	1.0	549.470703125	188.09814453125	0.0020053982734680176	20	020
182	467.1100769042969	249.0200958251953	1.0	405.83282470703125	302.8433837890625	0.9999973177909851	550.835693359375	188.00074768066406	1.0	549.303955078125	188.26693725585938	0.0022191405296325684	20	020
183	468.1857604980469	250.13735961914062	1.0	406.89764404296875	302.81298828125	0.9999786615371704	551.4034423828125	187.5745391845703	1.0	550.0162963867188	188.08139038085938	0.002315908670425415	20	020
184	467.8475646972656	250.76898193359375	1.0	406.1282958984375	303.2799377441406	0.9999977350234985	550.8365478515625	187.808837890625	1.0	548.9039306640625	188.19424438476562	0.0019406676292419434	20	020
185	468.6856689453125	250.67056274414062	1.0	405.3375549316406	302.55841064453125	1.0	550.403564453125	188.35423278808594	0.9999999403953552	549.1654663085938	188.4498748779297	0.004053652286529541	20	020
186	469.85211181640625	250.558349609375	1.0	405.7540588378906	303.1745910644531	0.9999999403953552	550.3963012695312	188.50486755371094	1.0	549.05810546875	188.85308837890625	0.004058152437210083	20	020
187	468.12249755859375	250.74453735351562	1.0	405.8083801269531	303.1561279296875	1.0	550.4176025390625	188.57785034179688	1.0	548.6219482421875	188.8563232421875	0.002329319715499878	20	020
188	469.6240234375	250.91542053222656	1.0	406.74737548828125	302.9416198730469	0.9999998807907104	550.7188110351562	187.4573516845703	1.0	549.520263671875	187.58880615234375	0.002857714891433716	20	020
189	468.5955810546875	251.6741943359375	1.0	406.702392578125	302.9528503417969	0.9999998807907104	550.775634765625	187.8350830078125	1.0	549.255859375	188.44662475585938	0.0016505420207977295	20	020
190	468.972412109375	252.19354248046875	1.0	405.99072265625	303.48638916015625	0.9999995827674866	551.1607666015625	188.0634765625	1.0	549.38720703125	188.47080993652344	0.0017674267292022705	20	020
191	467.9438171386719	252.87448120117188	1.0	405.52752685546875	303.1380615234375	1.0	550.7696533203125	187.85708618164062	1.0	549.0624389648438	188.26156616210938	0.0023587942123413086	20	020
192	467.5310363769531	253.30079650878906	1.0	405.9158630371094	303.5229797363281	1.0	550.893798828125	188.36097717285156	1.0	549.01513671875	188.947998046875	0.002166837453842163	20	020
193	466.8749694824219	253.59242248535156	1.0	406.0074157714844	304.1625671386719	0.9999998807907104	550.7373046875	187.39390563964844	1.0	549.324951171875	188.09539794921875	0.0018534958362579346	20	020
194	466.1937255859375	253.54385375976562	1.0	406.6825256347656	303.4883728027344	0.9999857544898987	550.80712890625	188.16232299804688	1.0	549.5739135742188	188.7069854736328	0.0037478506565093994	20	020
195	467.14599609375	253.58624267578125	1.0	405.7757568359375	304.01568603515625	0.9999991655349731	550.4609985351562	188.42831420898438	1.0	548.575439453125	188.61239624023438	0.002476423978805542	20	020
196	466.7430419921875	254.4713897705078	1.0	405.3375244140625	304.2277526855469	0.9999998807907104	550.617919921875	188.19081115722656	1.0	548.9491577148438	188.40798950195312	0.0022059381008148193	20	020
197	466.7868347167969	254.40234375	1.0	404.5032043457031	303.75604248046875	1.0	550.465087890625	188.62620544433594	1.0	548.6845092773438	189.0375518798828	0.0030001699924468994	20	020
198	468.357666015625	254.80575561523438	1.0	405.28936767578125	304.34503173828125	1.0	550.507568359375	187.9814910888672	1.0	549.030029296875	188.10537719726562	0.003061830997467041	20	020
199	466.2830505371094	255.17630004882812	1.0	405.3808898925781	305.2214050292969	0.9999974966049194	549.921142578125	188.53848266601562	1.0	548.1239624023438	188.8999786376953	0.002335190773010254	20	020
200	467.3622741699219	255.7318878173828	1.0	405.00335693359375	304.4420471191406	1.0	550.1512451171875	188.55064392089844	1.0	548.2914428710938	188.7391815185547	0.0029157400131225586	20	020
201	466.6098327636719	256.6529235839844	1.0	404.57598876953125	305.2119140625	1.0	550.7438354492188	188.1926727294922	1.0	548.81201171875	189.0515594482422	0.001080632209777832	20	020
202	466.0991516113281	256.1494445800781	1.0	404.7929382324219	305.34027099609375	1.0	550.6934814453125	187.63536071777344	1.0	549.4740600585938	188.1820526123047	0.003342241048812866	20	020
203	464.7297058105469	256.8721618652344	1.0	405.4149169921875	305.80029296875	1.0	550.2269897460938	188.1866455078125	1.0	548.7308959960938	188.4337921142578	0.00308188796043396	20	020
204	464.300537109375	256.7560119628906	1.0	406.1993408203125	305.47894287109375	1.0	551.0573120117188	188.8954315185547	1.0	548.8628540039062	189.1117401123047	0.002061516046524048	20	020
205	462.6911926269531	257.11431884765625	1.0	407.5140380859375	305.61993408203125	1.0	550.6941528320312	188.4114532470703	1.0	549.12255859375	188.8403778076172	0.0019946396350860596	20	020
206	462.9351806640625	257.43182373046875	1.0	407.5912780761719	305.70556640625	1.0	550.3841552734375	188.4552764892578	1.0	549.1344604492188	188.3834228515625	0.0046024322509765625	20	020
207	462.4778137207031	258.2186279296875	1.0	406.29718017578125	306.8856201171875	1.0	550.8494873046875	188.3880615234375	1.0	549.0382080078125	189.03317260742188	0.002042800188064575	20	020
208	462.31854248046875	258.340576171875	1.0	407.9063720703125	307.65777587890625	1.0	550.7942504882812	187.9906463623047	1.0	549.3461303710938	188.2979278564453	0.003150045871734619	20	020
209	461.5202941894531	257.4994812011719	1.0	407.07244873046875	306.9346008300781	0.9995161294937134	550.8591918945312	188.17236328125	1.0	549.0770263671875	188.6514129638672	0.002350836992263794	20	020
210	461.24334716796875	257.7489929199219	1.0	407.7051696777344	306.6952209472656	0.9999985098838806	550.2207641601562	188.5357666015625	1.0	548.584228515625	188.5237274169922	0.0038316547870635986	20	020
211	460.49334716796875	258.2059020996094	1.0	406.6708984375	306.1029357910156	0.9853589534759521	550.56494140625	188.26556396484375	1.0	549.2545776367188	188.56442260742188	0.003379315137863159	20	020
212	459.8431091308594	258.69622802734375	1.0	405.50909423828125	306.4788818359375	0.9997592568397522	550.31640625	188.60304260253906	1.0	548.597900390625	188.87612915039062	0.004620999097824097	20	020
213	459.20977783203125	259.0414733886719	1.0	407.8442687988281	307.7517395019531	0.9999974966049194	550.6984252929688	188.48265075683594	1.0	549.0819702148438	188.83676147460938	0.0023838281631469727	20	020
214	458.48040771484375	259.2031555175781	1.0	405.7502746582031	308.633056640625	0.9999438524246216	550.3400268554688	188.58436584472656	1.0	548.9874267578125	188.32107543945312	0.003665030002593994	20	020
215	458.8891906738281	259.4004821777344	1.0	406.34320068359375	307.3465881347656	0.8872100710868835	551.018310546875	188.05825805664062	1.0	549.359130859375	188.55780029296875	0.0018864274024963379	20	020
216	458.45135498046875	259.5856628417969	1.0	405.2770690917969	307.2096252441406	0.4609185755252838	550.289306640625	188.70382690429688	1.0	548.4741821289062	188.576416015625	0.002369701862335205	20	020
217	458.39337158203125	259.45257568359375	1.0	405.6812744140625	307.0145263671875	0.9947433471679688	550.46044921875	188.7438507080078	1.0	548.8118896484375	189.0643310546875	0.0037136971950531006	20	020
218	458.66217041015625	259.3121337890625	1.0	405.7537536621094	308.9323425292969	0.9873870611190796	550.6510009765625	188.26943969726562	1.0	548.5763549804688	188.79612731933594	0.0019467175006866455	20	020
219	457.76177978515625	259.1409912109375	1.0	404.99029541015625	309.1349182128906	0.002576887607574463	550.4379272460938	187.95712280273438	1.0	549.0321044921875	188.48802185058594	0.0019527971744537354	20	020
220	457.61846923828125	259.48992919921875	1.0	406.0089416503906	309.064697265625	0.024920284748077393	550.4979248046875	188.35369873046875	1.0	548.7883911132812	188.93658447265625	0.001747816801071167	20	020
221	457.1096496582031	259.5009460449219	1.0	403.3341369628906	308.7578430175781	0.8770272731781006	550.8514404296875	188.0363006591797	1.0	549.1093139648438	188.6282958984375	0.0018269121646881104	20	020
222	456.52166748046875	260.4017639160156	1.0	404.2225341796875	309.853515625	0.8519586324691772	550.3848266601562	188.4936981201172	1.0	548.439208984375	188.93995666503906	0.0023176968097686768	20	020
223	455.678955078125	261.02001953125	1.0	403.51837158203125	311.8778381347656	0.9999997019767761	550.4686279296875	188.46798706054688	1.0	548.8685302734375	189.00900268554688	0.0026503801345825195	20	020
224	456.1704406738281	260.8495178222656	1.0	404.1048889160156	311.2577209472656	0.6952450275421143	550.354736328125	188.0917510986328	1.0	548.8323974609375	188.31993103027344	0.0016591548919677734	20	020
225	455.8031921386719	260.8831787109375	1.0	404.0357971191406	310.7157897949219	0.014991700649261475	550.705322265625	188.16868591308594	1.0	549.3052368164062	188.14443969726562	0.003564387559890747	20	020
226	455.222900390625	261.33160400390625	1.0	401.6773986816406	312.47137451171875	0.9999973773956299	550.2360229492188	188.69667053222656	1.0	548.36962890625	189.037353515625	0.0028841495513916016	20	020
227	455.26220703125	261.5016174316406	1.0	401.93206787109375	315.73345947265625	1.0	550.446044921875	188.42713928222656	1.0	548.8157348632812	188.46853637695312	0.003010183572769165	20	020
228	456.4107666015625	262.1199645996094	1.0	406.52001953125	310.9405517578125	0.9999523758888245	550.073486328125	188.83126831054688	1.0	548.7759399414062	188.7124786376953	0.005407929420471191	20	020
229	456.49798583984375	263.1261901855469	1.0	405.3212585449219	310.93719482421875	0.9998633861541748	550.3600463867188	188.60403442382812	1.0	548.7462768554688	188.7837371826172	0.002926468849182129	20	020
230	455.54071044921875	264.1616516113281	1.0	404.7528381347656	312.76239013671875	1.0	550.5028686523438	188.2010498046875	0.9999998807907104	549.0626831054688	188.39068603515625	0.0028618276119232178	20	020
231	454.20947265625	266.9395751953125	1.0	407.2427978515625	311.26055908203125	0.9999685287475586	550.6610717773438	188.23974609375	1.0	549.3008422851562	188.55638122558594	0.0026644468307495117	20	020
232	458.08673095703125	265.8199462890625	1.0	412.48736572265625	306.4572448730469	0.9999998807907104	550.3818969726562	187.83108520507812	1.0	549.3993530273438	187.92120361328125	0.004105746746063232	20	020
233	457.533203125	266.6348571777344	0.9999998807907104	412.86248779296875	307.093017578125	0.9999976754188538	550.3187866210938	188.78221130371094	1.0	548.599365234375	188.57894897460938	0.004289597272872925	20	020
234	459.25506591796875	267.1288757324219	1.0	409.53387451171875	307.615966796875	0.9999995827674866	551.1533813476562	188.0349578857422	1.0	549.185791015625	188.487548828125	0.0010004639625549316	20	020
235	459.9263916015625	267.7887268066406	1.0	408.94140625	309.2807312011719	1.0	550.8858032226562	188.22535705566406	1.0	549.2747192382812	188.2938995361328	0.0019270777702331543	20	020
236	460.1732482910156	265.5498962402344	1.0	409.1457214355469	309.161376953125	1.0	551.4732055664062	187.481689453125	1.0	504.6393127441406	199.357177734375	0.9787575006484985	20	020
237	460.28125	266.9058532714844	1.0	408.96075439453125	309.4183654785156	1.0	551.8480224609375	187.81051635742188	1.0	499.6081848144531	206.37315368652344	0.0014730095863342285	20	020
238	460.13177490234375	266.470947265625	1.0	409.70159912109375	308.9644775390625	1.0	550.3738403320312	187.31112670898438	1.0	510.4809875488281	185.15390014648438	0.0020591020584106445	20	020
239	458.3346252441406	265.9265441894531	1.0	411.37347412109375	309.46710205078125	0.9999998807907104	551.0851440429688	187.5299072265625	1.0	506.68865966796875	186.73519897460938	0.9997618794441223	20	020
240	459.1734924316406	265.8066101074219	1.0	411.4822998046875	309.7209167480469	1.0	551.2785034179688	188.1451873779297	1.0	501.69696044921875	192.80726623535156	0.012730330228805542	20	020
241	458.7729797363281	265.45037841796875	1.0	411.8669128417969	309.54864501953125	0.9999996423721313	551.9871826171875	187.16978454589844	1.0	503.11907958984375	193.9250030517578	0.9982534646987915	20	020
242	456.845703125	266.1063537597656	0.9999999403953552	412.59283447265625	309.69696044921875	0.9999604821205139	551.0588989257812	187.2252655029297	1.0	506.5830383300781	188.68780517578125	0.6277479529380798	20	020
243	458.5155029296875	265.42279052734375	1.0	413.20672607421875	309.43536376953125	0.7948131561279297	551.5322265625	187.0654754638672	1.0	497.9095458984375	227.654296875	0.038275182247161865	20	020
244	457.60791015625	265.13922119140625	1.0	415.14166259765625	309.366943359375	0.20030853152275085	551.542236328125	187.13470458984375	1.0	503.045166015625	189.61813354492188	0.5355369448661804	20	020
245	457.2445373535156	265.076171875	1.0	412.53192138671875	311.30615234375	0.9987591505050659	551.5180053710938	187.26620483398438	1.0	503.87469482421875	195.66233825683594	0.8443959951400757	20	020
246	457.908447265625	263.0641784667969	1.0	418.4997253417969	310.07989501953125	0.5180709958076477	551.3159790039062	187.2434539794922	1.0	505.80670166015625	192.98204040527344	0.9999862909317017	20	020
247	461.1222839355469	262.9801025390625	1.0	416.1476745605469	308.9652099609375	0.005046159029006958	551.73291015625	188.09353637695312	1.0	498.8949890136719	204.04185485839844	0.9999898672103882	20	020
248	464.6545104980469	262.2303466796875	1.0	416.7645263671875	306.9173889160156	0.9576693773269653	551.551513671875	187.53477478027344	1.0	502.1813659667969	198.593017578125	0.9999938607215881	20	020
249	470.5965270996094	257.95928955078125	1.0	425.30731201171875	300.09967041015625	0.9998599886894226	551.7314453125	187.3536376953125	1.0	500.51123046875	196.3550567626953	0.9999988675117493	20	020
250	474.1217041015625	253.7175750732422	1.0	426.14752197265625	300.6530456542969	0.9991388320922852	551.7811279296875	187.80770874023438	1.0	497.7407531738281	200.39768981933594	0.9999996423721313	20	020
251	486.2021484375	241.0201416015625	0.9999998807907104	435.8042907714844	286.9462585449219	0.999962568283081	551.2280883789062	187.27288818359375	1.0	500.8438415527344	191.49591064453125	0.9999974966049194	20	020
252	487.6753234863281	240.64720153808594	0.9999954104423523	436.3954772949219	286.79449462890625	0.9999903440475464	551.3663940429688	187.74969482421875	1.0	500.6639099121094	191.90997314453125	0.9999971389770508	20	020
253	488.5419921875	241.0451202392578	0.993158757686615	440.12152099609375	285.8379211425781	0.9915567636489868	551.6192016601562	187.2281036376953	1.0	502.0296325683594	193.3393096923828	0.9998327493667603	20	020
254	483.4190673828125	242.34584045410156	0.998787522315979	438.7333679199219	285.3836975097656	0.9997116327285767	551.1387939453125	187.0734405517578	1.0	501.1987609863281	191.88584899902344	0.9999983310699463	20	020
255	478.486572265625	241.74612426757812	0.10144969820976257	441.13995361328125	282.84100341796875	0.9999985694885254	551.2215576171875	187.9571990966797	1.0	506.34912109375	185.3459014892578	0.5662996172904968	20	020
256	470.73919677734375	243.82168579101562	0.9999998807907104	439.8510437011719	282.63623046875	0.9999998807907104	550.5451049804688	186.61444091796875	1.0	490.487060546875	193.31295776367188	0.9999997019767761	20	020
257	468.8478698730469	246.77633666992188	1.0	445.9212951660156	276.8713073730469	0.9993547797203064	550.5661010742188	187.4371337890625	1.0	493.0531311035156	188.65460205078125	0.9999971389770508	20	020
258	466.80352783203125	247.738037109375	0.001933664083480835	496.83428955078125	185.7991180419922	0.0003052651882171631	550.901611328125	186.48548889160156	1.0	492.82769775390625	192.62144470214844	0.999994158744812	20	020
259	455.2242431640625	269.0577392578125	1.0	451.5504150390625	271.4002380371094	9.009242057800293e-5	550.9291381835938	186.19729614257812	1.0	491.0827941894531	193.06871032714844	0.9999580979347229	20	020
260	455.102294921875	266.8557434082031	1.0	456.91680908203125	272.9428405761719	4.780292510986328e-5	550.6439208984375	188.6308135986328	1.0	489.2431335449219	201.17605590820312	0.9974259734153748	20	020
261	454.24993896484375	270.1455383300781	1.0	452.03094482421875	273.56402587890625	6.282329559326172e-5	551.9412841796875	187.39779663085938	0.9999999403953552	485.9271545410156	196.25772094726562	0.9999319314956665	20	020
262	447.5577087402344	264.0037841796875	1.0	480.1570129394531	193.62022399902344	0.0002168416976928711	551.0321655273438	187.2248992919922	1.0	483.0561218261719	193.77137756347656	0.9999999403953552	20	020
263	442.8277587890625	259.444091796875	1.0	550.0382080078125	189.34596252441406	8.38935375213623e-5	551.068359375	188.21144104003906	1.0	486.63372802734375	193.73533630371094	0.9999967813491821	20	020
264	442.5741271972656	260.359619140625	1.0	438.4203186035156	262.4889831542969	8.699297904968262e-5	550.9876098632812	189.2009735107422	1.0	484.39959716796875	192.67127990722656	0.9999997019767761	20	020
265	441.0164794921875	260.1581115722656	1.0	491.78326416015625	200.21343994140625	0.00015434622764587402	551.48876953125	188.1954345703125	1.0	484.0398864746094	193.66175842285156	0.9999970197677612	20	020
266	442.35992431640625	261.3209228515625	1.0	494.2771301269531	196.2924346923828	0.00015550851821899414	551.5413208007812	187.41921997070312	1.0	488.2793884277344	193.18067932128906	0.999935507774353	20	020
267	440.6239318847656	261.8319396972656	1.0	551.289306640625	188.25924682617188	5.2928924560546875e-5	551.366455078125	187.7872772216797	1.0	492.32061767578125	192.4785614013672	0.3890797793865204	20	020
268	439.2641906738281	261.02178955078125	1.0	498.0380554199219	197.31468200683594	4.792213439941406e-5	551.0236206054688	188.73402404785156	1.0	495.86846923828125	195.01890563964844	0.8829869031906128	20	020
269	438.72308349609375	259.8282470703125	0.9999998807907104	551.4957275390625	188.61477661132812	6.046891212463379e-5	551.42724609375	188.28826904296875	1.0	490.1825256347656	185.52503967285156	0.9924571514129639	20	020
270	437.60906982421875	261.36151123046875	1.0	444.3378601074219	257.2325744628906	5.081295967102051e-5	551.925048828125	187.25521850585938	1.0	499.2144470214844	193.5697784423828	0.011822789907455444	20	020
271	437.9228515625	260.74920654296875	1.0	443.477783203125	257.4382629394531	5.397200584411621e-5	551.7294311523438	188.00701904296875	1.0	549.2044067382812	187.18667602539062	0.0002487301826477051	20	020
272	434.34771728515625	256.5638427734375	1.0	439.77142333984375	261.584228515625	6.0886144638061523e-5	551.7321166992188	187.71925354003906	0.9999998807907104	485.22412109375	181.10211181640625	0.005402714014053345	20	020
273	432.78936767578125	257.00299072265625	1.0	10.20719051361084	275.598388671875	0.003863602876663208	551.2984008789062	187.8836669921875	1.0	495.6202087402344	184.52342224121094	0.0028514564037323	20	020
274	435.96234130859375	259.1953430175781	1.0	441.87371826171875	255.96771240234375	0.0002009272575378418	551.5419311523438	188.31704711914062	0.9999998807907104	549.2256469726562	187.40830993652344	0.00028005242347717285	20	020
275	436.2589111328125	259.642822265625	1.0	441.7270202636719	255.82598876953125	0.00010749697685241699	551.8521118164062	187.60809326171875	0.9999998807907104	485.7615661621094	174.4939422607422	0.6808064579963684	20	020
276	434.3656311035156	257.2215881347656	0.9999994039535522	442.1866455078125	256.72857666015625	0.00021594762802124023	551.4303588867188	187.86297607421875	1.0	484.8266906738281	177.7085723876953	0.9221130609512329	20	020
277	437.5231628417969	262.428955078125	1.0	443.005615234375	256.780029296875	0.00035196542739868164	551.9887084960938	188.0100860595703	1.0	484.030517578125	170.8889923095703	0.047455042600631714	20	020
278	433.8249816894531	258.7546081542969	1.0	442.5501708984375	256.48876953125	0.0002416670322418213	551.6472778320312	187.69686889648438	1.0	484.76580810546875	172.42588806152344	0.9593162536621094	20	020
279	433.11456298828125	256.4900817871094	1.0	441.64739990234375	256.613037109375	0.0002372264862060547	551.722412109375	186.9716339111328	0.9999998807907104	482.0010681152344	180.12266540527344	0.21606990694999695	20	020
280	444.4001159667969	267.41595458984375	0.9999997615814209	444.21551513671875	258.47674560546875	0.00012513995170593262	551.2505493164062	188.01901245117188	1.0	548.79736328125	187.4202423095703	0.0003720223903656006	20	020
281	432.48223876953125	257.0431213378906	1.0	441.4144592285156	256.9426574707031	0.00045052170753479004	551.600830078125	187.569580078125	0.9999998807907104	549.0008544921875	186.6905975341797	0.0002301931381225586	20	020
282	430.4720764160156	257.743896484375	1.0	441.1337585449219	256.7027587890625	0.00017085671424865723	551.2894897460938	187.51730346679688	1.0	481.7835693359375	179.87716674804688	0.0011403262615203857	20	020
283	432.3756408691406	257.87353515625	0.9999998807907104	443.1747131347656	257.44024658203125	0.00027889013290405273	551.3648071289062	186.9658660888672	1.0	548.0602416992188	187.700439453125	0.00024560093879699707	20	020
284	429.5230407714844	256.8085021972656	1.0	440.7054443359375	255.0478973388672	0.00010037422180175781	551.5369873046875	187.71827697753906	0.9999998807907104	549.2942504882812	187.0631561279297	0.0003001987934112549	20	020
285	429.71905517578125	256.87652587890625	1.0	440.76580810546875	255.50479125976562	0.00018584728240966797	551.2210693359375	187.93887329101562	0.9999998807907104	549.3935546875	187.18739318847656	0.00018081068992614746	20	020
286	430.06231689453125	257.55926513671875	1.0	551.1878051757812	188.93060302734375	0.00016775727272033691	551.7080078125	187.74974060058594	1.0	548.3588256835938	188.32431030273438	0.0002925395965576172	20	020
287	429.9406433105469	257.8808288574219	1.0	440.7286682128906	255.9721221923828	0.0001976490020751953	551.3501586914062	187.87295532226562	1.0	426.5410461425781	247.2002410888672	0.0002358853816986084	20	020
288	429.8985290527344	257.96221923828125	0.9999999403953552	441.68780517578125	255.37826538085938	0.00011909008026123047	551.7357177734375	187.27081298828125	0.9999998807907104	549.7632446289062	186.56417846679688	0.0002776980400085449	20	020
289	428.9875793457031	256.8823547363281	1.0	440.4063720703125	254.98226928710938	0.00010609626770019531	551.3613891601562	186.5614013671875	1.0	498.04754638671875	183.6601104736328	0.003072381019592285	20	020
290	427.6321716308594	257.3362731933594	1.0	429.1483154296875	260.0074768066406	8.684396743774414e-5	552.073486328125	187.24783325195312	0.9999999403953552	486.24951171875	178.59774780273438	0.0015125274658203125	20	020
291	429.1519775390625	256.5241394042969	1.0	439.9725036621094	255.374267578125	0.00019937753677368164	551.0946655273438	187.12123107910156	1.0	425.51995849609375	247.21185302734375	0.0004673302173614502	20	020
292	429.5028381347656	257.9463195800781	1.0	551.0729370117188	189.42715454101562	9.036064147949219e-5	551.6472778320312	187.99166870117188	1.0	549.34912109375	187.1920928955078	0.00015872716903686523	20	020
293	429.4700012207031	260.03985595703125	1.0	440.626220703125	256.3195495605469	0.00019228458404541016	551.1739501953125	186.8705596923828	0.9999998807907104	486.3106994628906	180.896240234375	0.00014922022819519043	20	020
294	431.05670166015625	261.1007385253906	1.0	550.598388671875	189.13645935058594	4.744529724121094e-5	551.3085327148438	187.56797790527344	1.0	549.7727661132812	188.55433654785156	9.924173355102539e-5	20	020
295	429.8058776855469	258.8374328613281	1.0	550.4424438476562	187.86561584472656	0.00012734532356262207	551.288818359375	186.6885986328125	1.0	550.1250610351562	187.5784149169922	0.00018158555030822754	20	020
296	437.2316589355469	245.69369506835938	0.9994049072265625	395.6164855957031	342.771728515625	0.5847236514091492	550.840087890625	187.84616088867188	1.0	548.6857299804688	186.68409729003906	0.00017905235290527344	20	020
297	483.39276123046875	444.2603759765625	2.372264862060547e-5	417.5044860839844	339.20001220703125	0.9808780550956726	550.02734375	187.6256103515625	1.0	547.2679443359375	188.2978057861328	0.00012475252151489258	20	020
298	272.506591796875	358.8234558105469	0.9999924898147583	364.98388671875	342.5973205566406	0.6765165328979492	549.2789916992188	187.73826599121094	1.0	509.5458679199219	182.0833740234375	0.0061202943325042725	20	020
299	255.85777282714844	354.2205810546875	1.0	350.8343200683594	329.39141845703125	0.935834527015686	550.4561767578125	189.16445922851562	1.0	500.7373046875	185.5372772216797	0.029157906770706177	20	020
300	243.5775146484375	354.1468505859375	1.0	337.9951477050781	319.7914733886719	0.9996566772460938	551.2809448242188	187.91197204589844	1.0	506.41949462890625	186.784912109375	0.2078298032283783	20	020
301	232.63438415527344	353.01812744140625	1.0	320.2948303222656	311.1593017578125	1.0	548.4617919921875	187.4019012451172	1.0	546.7036743164062	186.02407836914062	0.0002205967903137207	20	020
302	224.29800415039062	353.9394226074219	1.0	311.92205810546875	304.011962890625	1.0	549.353271484375	187.1986541748047	1.0	512.8092041015625	195.28956604003906	0.0016209781169891357	20	020
303	216.87030029296875	355.2826843261719	1.0	291.0860900878906	300.5362854003906	1.0	553.66650390625	181.07785034179688	0.9999996423721313	518.1190795898438	196.05833435058594	0.0007531344890594482	20	020
304	211.85003662109375	353.9656677246094	1.0	282.7063903808594	293.5168151855469	1.0	547.8811645507812	190.20761108398438	1.0	516.3705444335938	198.64144897460938	0.0011040866374969482	20	020
305	203.86477661132812	355.3238830566406	1.0	276.770263671875	288.9490966796875	1.0	550.3319702148438	186.74615478515625	0.9999999403953552	546.6981811523438	184.30934143066406	0.00013172626495361328	20	020
306	207.15640258789062	342.125244140625	1.0	256.61541748046875	302.0948791503906	1.0	552.008544921875	187.03005981445312	0.9999996423721313	255.4495086669922	302.3874206542969	0.0003350675106048584	20	020
307	193.0160369873047	313.9233703613281	0.9999772310256958	237.08164978027344	335.495361328125	1.0	550.7373046875	190.6560821533203	1.0	548.7947998046875	191.2871856689453	0.0006870627403259277	20	020
308	186.5975341796875	304.8307189941406	1.0	225.7339324951172	330.7286682128906	1.0	546.976318359375	183.24105834960938	1.0	226.8917999267578	332.4438781738281	0.0007192790508270264	20	020
309	181.16416931152344	300.2425842285156	1.0	217.24728393554688	325.3759460449219	1.0	547.8984985351562	188.66873168945312	1.0	544.6432495117188	188.8560028076172	0.0002503395080566406	20	020
310	177.20388793945312	296.414306640625	1.0	210.58802795410156	323.8121337890625	1.0	553.29150390625	189.8101806640625	0.9999996423721313	547.50537109375	187.5135040283203	0.0003012716770172119	20	020
311	173.4075927734375	293.78466796875	1.0	205.007080078125	323.8038330078125	0.9999998807907104	549.0892944335938	188.92477416992188	1.0	546.4920654296875	188.08197021484375	0.0002555251121520996	20	020
312	170.03797912597656	293.45233154296875	1.0	199.89817810058594	324.27056884765625	1.0	550.3067016601562	187.9912872314453	1.0	547.76611328125	187.3443145751953	0.0003974437713623047	20	020
313	165.2281951904297	292.9508056640625	1.0	194.29867553710938	324.6610412597656	1.0	550.916259765625	190.16326904296875	0.9999998807907104	547.2066040039062	187.72369384765625	0.00023284554481506348	20	020
314	159.54991149902344	293.8478088378906	1.0	190.0371551513672	325.9064636230469	1.0	551.3720703125	190.15443420410156	0.9999998807907104	547.6875	187.14280700683594	0.0002964437007904053	20	020
315	156.15682983398438	293.76019287109375	1.0	183.4582977294922	326.9685363769531	1.0	551.1008911132812	186.16726684570312	1.0	548.264404296875	186.81346130371094	0.00021120905876159668	20	020
316	151.95777893066406	295.4613952636719	1.0	178.60208129882812	328.5531921386719	1.0	551.5762329101562	188.19076538085938	0.9999999403953552	548.4403686523438	188.2365264892578	0.0003236532211303711	20	020
317	148.29624938964844	295.4400939941406	1.0	174.42628479003906	329.98077392578125	0.9999996423721313	552.0603637695312	189.67337036132812	0.9999998807907104	175.8697052001953	335.4750671386719	0.00025659799575805664	20	020
318	148.14768981933594	292.81500244140625	1.0	165.90382385253906	332.69000244140625	0.06062772870063782	552.385498046875	189.24957275390625	1.0	550.7384643554688	188.64492797851562	0.0004340708255767822	20	020
319	146.89215087890625	290.6562194824219	1.0	159.48988342285156	336.13763427734375	0.06295132637023926	550.4205322265625	189.1919708251953	1.0	512.0087890625	195.92153930664062	0.0003019571304321289	20	020
320	143.6936492919922	291.2979736328125	1.0	148.35020446777344	294.8351135253906	0.0012835562229156494	552.9258422851562	187.9029998779297	0.9999998807907104	508.81854248046875	202.3031768798828	0.0006472766399383545	20	020
321	140.54640197753906	292.46759033203125	1.0	146.01193237304688	291.55609130859375	0.0025493204593658447	553.3013305664062	189.60781860351562	0.9999998807907104	504.1650085449219	207.4283447265625	0.00032129883766174316	20	020
322	135.9471435546875	294.584716796875	1.0	142.2870635986328	296.89556884765625	0.0007310807704925537	551.9100952148438	189.04139709472656	1.0	503.5900573730469	202.15554809570312	0.019221097230911255	20	020
323	132.29574584960938	295.38055419921875	1.0	136.0962371826172	296.9229736328125	0.00022989511489868164	551.91455078125	186.79031372070312	0.9999998807907104	501.220947265625	207.42593383789062	0.00031557679176330566	20	020
324	129.0982208251953	296.4448547363281	1.0	131.05003356933594	301.9631652832031	0.0005608201026916504	553.1300659179688	187.53546142578125	0.9999998807907104	546.5230712890625	186.31573486328125	0.00019550323486328125	20	020
325	126.95083618164062	298.1435546875	1.0	132.30548095703125	298.587158203125	0.0004043281078338623	551.0701904296875	188.329345703125	1.0	503.74517822265625	202.40850830078125	0.10567596554756165	20	020
326	123.5023422241211	299.45587158203125	1.0	127.78610229492188	303.2406921386719	0.00034368038177490234	551.3114013671875	188.62841796875	0.9999998807907104	506.5002746582031	201.64122009277344	0.17059439420700073	20	020
327	120.60688018798828	299.47503662109375	1.0	118.52173614501953	304.36785888671875	0.0005467832088470459	551.9613647460938	186.7659454345703	0.9999998807907104	505.826416015625	200.7240753173828	0.009412199258804321	20	020
328	118.88529968261719	299.2205810546875	1.0	117.24561309814453	304.3052062988281	0.0011533498764038086	552.0565185546875	187.02276611328125	1.0	501.8226623535156	199.79612731933594	0.0012145042419433594	20	020
329	116.48687744140625	299.0069580078125	1.0	116.31525421142578	355.67242431640625	0.001863628625869751	550.2836303710938	188.13233947753906	1.0	503.2522888183594	199.2313995361328	0.0017642080783843994	20	020
330	113.8088607788086	298.8715515136719	1.0	115.51932525634766	357.8913879394531	0.00034752488136291504	551.6113891601562	187.8549041748047	0.9999998807907104	107.98110961914062	306.7842102050781	0.00040653347969055176	20	020
331	111.84489440917969	299.387939453125	1.0	112.83871459960938	356.57196044921875	0.0010271072387695312	552.4837646484375	187.22515869140625	0.9999994039535522	500.1858825683594	197.19493103027344	0.001138538122177124	20	020
332	109.2282943725586	299.1316223144531	1.0	109.61601257324219	358.33160400390625	0.21526706218719482	551.8878173828125	187.0874481201172	0.9999998807907104	503.3125305175781	196.00152587890625	0.22642835974693298	20	020
333	106.77831268310547	299.7853698730469	1.0	103.37003326416016	356.1756896972656	0.14434215426445007	549.1885986328125	188.8155517578125	1.0	547.44677734375	189.2653045654297	0.0008570849895477295	20	020
334	106.03620910644531	298.7016296386719	1.0	100.97611236572266	355.1287841796875	0.06647756695747375	549.7859497070312	187.30291748046875	1.0	548.184326171875	188.3002471923828	0.0011539161205291748	20	020
335	104.2085189819336	298.0576171875	1.0	98.592529296875	355.403564453125	0.8826720714569092	549.212158203125	186.96539306640625	0.9999999403953552	548.708251953125	187.58119201660156	0.002455204725265503	20	020
336	102.8900375366211	297.7697448730469	1.0	97.88235473632812	357.25262451171875	0.557927131652832	550.172119140625	186.9284210205078	1.0	548.6148681640625	187.74868774414062	0.0010693073272705078	20	020
337	101.07711029052734	298.4308166503906	1.0	97.58531951904297	358.0834045410156	0.0006961226463317871	550.41650390625	188.11883544921875	1.0	549.088134765625	188.06912231445312	0.0013124346733093262	20	020
338	100.23584747314453	297.2693786621094	1.0	89.4622802734375	355.73785400390625	0.0005152523517608643	551.0769653320312	187.3885955810547	1.0	487.88360595703125	211.3870849609375	0.9998732805252075	20	020
339	99.36688995361328	297.979248046875	1.0	88.12600708007812	356.2808837890625	0.2815092206001282	551.1683959960938	186.29029846191406	1.0	484.012939453125	212.6614532470703	0.9954702854156494	20	020
340	99.57964324951172	296.3780822753906	1.0	87.82166290283203	356.40155029296875	0.10464727878570557	551.0974731445312	186.7775115966797	1.0	485.3614807128906	212.0340118408203	0.9989479780197144	20	020
341	98.95213317871094	296.2038269042969	1.0	86.7794189453125	356.9427185058594	0.30956071615219116	550.3946533203125	187.82720947265625	1.0	486.328857421875	206.24095153808594	0.050718337297439575	20	020
342	97.53197479248047	295.6905212402344	1.0	86.39115905761719	356.1196594238281	0.9623985290527344	550.6441040039062	188.4254608154297	1.0	487.8620910644531	206.92127990722656	0.9966297149658203	20	020
343	96.73455810546875	295.18585205078125	1.0	84.39557647705078	357.4986877441406	0.999995231628418	550.9686279296875	187.62464904785156	1.0	485.9851989746094	207.62933349609375	0.999916672706604	20	020
344	96.04944610595703	295.0596008300781	1.0	84.43792724609375	356.2040100097656	0.6115577816963196	551.8056640625	187.610107421875	1.0	490.9022521972656	202.39356994628906	0.999999463558197	20	020
345	95.5597915649414	295.1180419921875	1.0	83.64217376708984	356.82147216796875	0.9944608211517334	549.9363403320312	188.55038452148438	1.0	488.3632507324219	201.65528869628906	0.9999996423721313	20	020
346	96.20262908935547	294.55340576171875	1.0	82.68595886230469	355.8644714355469	0.9901750087738037	550.7271728515625	188.84494018554688	1.0	492.62896728515625	199.7476348876953	0.9999998807907104	20	020
347	95.1337661743164	294.2192077636719	1.0	83.54759979248047	356.0088195800781	0.9803280830383301	550.7344360351562	188.19166564941406	1.0	492.16278076171875	197.0056610107422	1.0	20	020
348	95.07907104492188	294.2674560546875	1.0	83.31201171875	356.6025390625	0.1457328200340271	550.7515869140625	187.8371124267578	1.0	491.71038818359375	197.3793182373047	1.0	20	020
349	95.02068328857422	294.2324523925781	1.0	83.34567260742188	356.36279296875	0.8397469520568848	551.1884155273438	187.93043518066406	1.0	489.4063720703125	195.35504150390625	0.9999998807907104	20	020
350	95.16011047363281	295.34100341796875	1.0	84.13972473144531	356.27972412109375	0.8087576627731323	551.1522827148438	187.70994567871094	1.0	493.23382568359375	195.48365783691406	0.9999999403953552	20	020
351	95.69781494140625	295.7282409667969	1.0	84.71123504638672	357.77691650390625	0.0162925124168396	551.1220092773438	187.9912872314453	1.0	492.9801330566406	193.84181213378906	1.0	20	020
352	96.05424499511719	295.81884765625	1.0	83.53949737548828	358.27532958984375	0.9877843260765076	549.6700439453125	188.89707946777344	1.0	489.3525390625	193.1800994873047	0.9999994039535522	20	020
353	95.53175354003906	296.2585754394531	1.0	83.48684692382812	357.89288330078125	0.9142775535583496	550.500732421875	188.72361755371094	1.0	489.0300598144531	195.4065704345703	0.9999995231628418	20	020
354	94.4032974243164	295.8226318359375	1.0	83.51957702636719	358.36444091796875	0.16578418016433716	550.606201171875	188.47474670410156	1.0	491.1513977050781	193.85269165039062	0.9999998807907104	20	020
355	93.96062469482422	295.8973388671875	1.0	83.71728515625	357.6368408203125	0.7934752702713013	550.7587890625	187.73760986328125	1.0	490.6883239746094	192.8618621826172	0.9999998807907104	20	020
356	93.53974151611328	296.3576965332031	1.0	83.78677368164062	358.0499267578125	0.9769460558891296	550.9317626953125	187.81759643554688	1.0	490.8677062988281	192.49612426757812	0.9999997615814209	20	020
357	93.75861358642578	296.6010437011719	1.0	83.3079833984375	357.65728759765625	0.29578858613967896	550.6560668945312	188.33485412597656	1.0	488.33160400390625	195.3380889892578	0.999999463558197	20	020
358	94.73757934570312	296.2430419921875	1.0	82.87603759765625	359.1693420410156	0.14667803049087524	550.7540893554688	187.90115356445312	1.0	490.0641174316406	193.1178436279297	0.9999992251396179	20	020
359	94.8803939819336	294.21087646484375	1.0	82.31726837158203	357.9183349609375	0.9837851524353027	550.6239013671875	187.96461486816406	1.0	487.1295166015625	195.60594177246094	0.9999990463256836	20	020
360	98.08536529541016	286.1365051269531	1.0	81.51001739501953	352.95318603515625	0.009735286235809326	550.3094482421875	187.61917114257812	1.0	485.4177551269531	193.18934631347656	0.9999997019767761	20	020
361	102.9771728515625	283.658203125	1.0	80.74871063232422	356.46710205078125	0.9993981122970581	550.3048706054688	188.17225646972656	1.0	486.6753234863281	193.1464080810547	0.6629270315170288	20	020
362	104.85107421875	282.0929870605469	1.0	79.85818481445312	358.35272216796875	0.9999794960021973	550.470947265625	188.04649353027344	1.0	549.3009643554688	188.019775390625	0.0016614794731140137	20	020
363	107.0926513671875	282.2881774902344	1.0	81.8199462890625	358.0019836425781	0.9993042349815369	550.6132202148438	187.5373992919922	1.0	483.37384033203125	196.48800659179688	0.9993530511856079	20	020
364	107.45963287353516	282.163818359375	1.0	82.22738647460938	357.802978515625	0.20781776309013367	550.5411376953125	188.143798828125	1.0	482.771728515625	192.31480407714844	0.024977952241897583	20	020
365	107.25367736816406	280.659423828125	1.0	79.1031494140625	358.251708984375	0.9999992847442627	550.684814453125	188.7230682373047	1.0	486.14715576171875	194.91075134277344	0.0015018284320831299	20	020
366	105.83595275878906	279.5058898925781	1.0	79.79844665527344	357.1800842285156	0.9996839165687561	550.4140014648438	188.2947998046875	1.0	548.7875366210938	188.27830505371094	0.001427382230758667	20	020
367	104.2157211303711	278.4097595214844	1.0	79.81111145019531	356.9539489746094	0.9999573230743408	550.5234985351562	187.9594268798828	1.0	484.6545715332031	192.23458862304688	0.9995020627975464	20	020
368	103.20865631103516	277.94769287109375	1.0	79.60804748535156	354.958740234375	0.9998400211334229	550.5584716796875	187.8266143798828	1.0	487.4337158203125	196.24742126464844	0.9998684525489807	20	020
369	102.66770935058594	277.0235290527344	1.0	78.13941192626953	353.721923828125	0.9999998807907104	550.7841186523438	187.4619903564453	1.0	488.9838562011719	194.6502227783203	0.9999998807907104	20	020
370	101.63641357421875	275.96160888671875	1.0	77.41935729980469	355.1089172363281	1.0	550.99609375	187.5167236328125	1.0	484.5350036621094	194.8453369140625	0.9999984502792358	20	020
371	102.51062774658203	273.43560791015625	1.0	78.14595794677734	346.75042724609375	0.9693551063537598	550.7845458984375	187.90130615234375	1.0	485.1450500488281	193.65890502929688	0.887958288192749	20	020
372	101.17402648925781	267.3829040527344	1.0	80.143798828125	340.6880187988281	1.0	551.4392700195312	187.63804626464844	1.0	487.4155578613281	197.9998779296875	0.9729651212692261	20	020
373	105.35395812988281	255.25	0.9999992251396179	81.32450866699219	327.22601318359375	1.0	550.947265625	187.92506408691406	1.0	491.1458435058594	193.48886108398438	0.9999148845672607	20	020
374	107.8351058959961	245.6764373779297	0.9999992847442627	85.53337860107422	309.4992980957031	0.9597760438919067	551.1588134765625	187.45367431640625	1.0	489.2141418457031	194.886962890625	0.9999991655349731	20	020
375	111.9071273803711	237.0342559814453	1.0	86.04328918457031	307.2521667480469	0.9999936819076538	551.1936645507812	188.35308837890625	1.0	489.474609375	195.2637481689453	0.9988512992858887	20	020
376	115.04766082763672	225.5030059814453	1.0	93.44384765625	287.8592529296875	0.9999997615814209	550.80908203125	188.48550415039062	1.0	488.94219970703125	195.62527465820312	0.999923050403595	20	020
377	119.34190368652344	214.67044067382812	1.0	95.15077209472656	279.80828857421875	0.9999998211860657	550.8358154296875	187.911865234375	1.0	489.43658447265625	193.62916564941406	0.9995261430740356	20	020
378	122.71501922607422	201.8793182373047	1.0	96.00788879394531	277.826904296875	1.0	551.3506469726562	187.90719604492188	1.0	491.8720397949219	192.52845764160156	0.999778151512146	20	020
379	129.13949584960938	192.3404998779297	1.0	101.79960632324219	263.89739990234375	1.0	551.0703125	188.10964965820312	1.0	486.3139343261719	192.53724670410156	0.999993622303009	20	020
380	134.2984161376953	184.1743621826172	1.0	102.20136260986328	259.2927551269531	1.0	550.5615844726562	189.65846252441406	1.0	490.81463623046875	192.2801055908203	0.9997219443321228	20	020
381	138.52967834472656	177.76864624023438	1.0	100.76946258544922	256.9931945800781	1.0	550.2112426757812	189.66270446777344	1.0	490.9526062011719	194.34713745117188	0.05352291464805603	20	020
382	140.4110565185547	174.93511962890625	1.0	103.02112579345703	258.2420959472656	1.0	550.3416748046875	190.27870178222656	1.0	486.489501953125	192.98434448242188	0.9999797940254211	20	020
383	142.25489807128906	173.36643981933594	1.0	108.52618408203125	254.17909240722656	1.0	550.3109741210938	190.29310607910156	1.0	489.6731262207031	193.40757751464844	0.9999935030937195	20	020
384	143.98158264160156	172.25088500976562	1.0	109.82359313964844	250.99205017089844	0.9999988675117493	550.0154418945312	189.87472534179688	1.0	486.74078369140625	191.26907348632812	0.8657761812210083	20	020
385	145.12994384765625	171.55892944335938	1.0	109.56210327148438	249.40525817871094	0.9962663650512695	550.7330322265625	189.5118865966797	1.0	489.3806457519531	192.70343017578125	0.9999984502792358	20	020
386	145.77210998535156	170.95127868652344	1.0	110.21685791015625	247.46755981445312	0.9999995231628418	550.7054443359375	189.72811889648438	1.0	487.92352294921875	193.6576690673828	0.9992566108703613	20	020
387	146.8992462158203	171.70555114746094	1.0	109.50836181640625	247.16419982910156	0.9999973773956299	550.3159790039062	190.2217559814453	1.0	491.8664245605469	192.589599609375	0.9998166561126709	20	020
388	146.42193603515625	173.00692749023438	1.0	108.73779296875	245.3844757080078	0.997582733631134	550.5221557617188	189.47084045410156	1.0	486.55810546875	195.26646423339844	0.9999998807907104	20	020
389	146.76576232910156	172.63587951660156	1.0	111.1579360961914	244.1824188232422	0.999421238899231	550.6517944335938	190.112548828125	1.0	490.20684814453125	191.95669555664062	0.9999678134918213	20	020
390	147.05935668945312	171.55015563964844	1.0	112.89608764648438	242.26817321777344	0.1254688799381256	550.7225341796875	189.30604553222656	1.0	492.7429504394531	192.2349395751953	0.9999942779541016	20	020
391	146.51666259765625	171.5948486328125	1.0	112.01933288574219	246.041015625	0.9870898723602295	550.6036376953125	189.73255920410156	1.0	491.7843322753906	194.0748291015625	0.9999973177909851	20	020
392	146.49327087402344	170.86033630371094	1.0	115.03292083740234	245.103759765625	0.8899887204170227	550.7335205078125	189.79161071777344	1.0	489.151123046875	194.0941162109375	0.9999905824661255	20	020
393	147.33355712890625	170.51141357421875	1.0	117.67985534667969	241.50894165039062	0.05217239260673523	550.5672607421875	189.93218994140625	0.9999999403953552	491.54571533203125	191.73663330078125	0.9987461566925049	20	020
394	148.15625	170.2097625732422	1.0	119.34272003173828	241.1072540283203	0.9959049224853516	550.7465209960938	188.77513122558594	1.0	488.10101318359375	191.1428985595703	0.9999967813491821	20	020
395	148.0768280029297	169.8766632080078	1.0	118.48270416259766	241.86386108398438	0.24751919507980347	550.5107421875	189.49099731445312	1.0	487.1960144042969	191.57164001464844	0.9999953508377075	20	020
396	147.2832489013672	169.9154052734375	1.0	117.8254623413086	244.2200927734375	0.9999338388442993	550.7633666992188	189.66156005859375	1.0	490.1798095703125	189.68478393554688	0.9999959468841553	20	020
397	146.89707946777344	169.948974609375	1.0	118.92333221435547	243.40724182128906	0.7389270067214966	550.3700561523438	189.9151153564453	1.0	489.50531005859375	192.04493713378906	0.9999920129776001	20	020
398	147.5145263671875	169.95680236816406	1.0	119.07518005371094	247.49180603027344	0.9954097270965576	550.5576782226562	190.01881408691406	1.0	490.0410461425781	192.8222198486328	0.9999985098838806	20	020
399	146.7789764404297	170.25355529785156	1.0	123.0015869140625	239.75184631347656	0.9999790191650391	550.8744506835938	189.26173400878906	1.0	489.69842529296875	191.5499725341797	0.9997055530548096	20	020
400	147.6726837158203	169.91802978515625	1.0	121.58220672607422	241.1090087890625	0.999997615814209	550.7562255859375	188.1876678466797	1.0	489.1244812011719	190.6202392578125	0.9999887943267822	20	020
401	148.8534698486328	169.2371826171875	1.0	123.27418518066406	240.54559326171875	0.9999997019767761	550.7256469726562	189.56475830078125	1.0	488.32562255859375	193.40679931640625	0.9999963045120239	20	020
402	148.86196899414062	169.60260009765625	1.0	121.68457794189453	237.13079833984375	0.9582622647285461	550.4390258789062	189.1348876953125	1.0	485.2984313964844	188.55783081054688	0.9997364282608032	20	020
403	149.6195068359375	169.08627319335938	1.0	122.76274108886719	237.8478546142578	0.9998407959938049	128.7179718017578	237.38543701171875	0.00015816092491149902	489.052978515625	192.373291015625	0.973784327507019	20	020
404	151.41036987304688	168.12022399902344	1.0	122.29920959472656	236.47216796875	0.999943733215332	124.95027923583984	236.51010131835938	9.644031524658203e-5	488.9803771972656	192.78102111816406	0.010076522827148438	20	020
405	152.3461456298828	166.65440368652344	1.0	125.35145568847656	236.4048614501953	0.9999979734420776	126.0589370727539	235.15489196777344	0.0003552436828613281	487.242431640625	191.84600830078125	0.9797331690788269	20	020
406	152.86647033691406	167.84683227539062	1.0	125.7454605102539	235.686767578125	0.9999978542327881	126.9345703125	235.2366485595703	0.00033286213874816895	487.2148132324219	192.51963806152344	0.6427381038665771	20	020
407	154.0852813720703	167.07809448242188	1.0	126.1082534790039	235.09848022460938	0.9999995231628418	129.51113891601562	234.38380432128906	0.00017729401588439941	489.3539123535156	196.40606689453125	0.0035682618618011475	20	020
408	154.58863830566406	166.95562744140625	1.0	125.93407440185547	235.6314239501953	0.9999932646751404	129.6320037841797	234.93423461914062	0.00013390183448791504	485.2386779785156	190.38319396972656	0.0038731396198272705	20	020
409	154.8202667236328	166.81639099121094	1.0	127.36394500732422	233.302490234375	0.9999998807907104	130.891357421875	232.62437438964844	0.00041091442108154297	482.8288269042969	191.7854461669922	0.8809115290641785	20	020
410	153.9427490234375	167.68116760253906	1.0	128.18467712402344	232.83773803710938	0.999995231628418	130.97254943847656	232.06141662597656	0.0005249381065368652	128.2628173828125	238.70411682128906	0.0010389089584350586	20	020
411	153.4690399169922	167.11541748046875	1.0	129.38009643554688	232.38552856445312	0.9999983906745911	132.1779327392578	232.1517791748047	0.00022089481353759766	484.7219543457031	192.85459899902344	0.002036541700363159	20	020
412	153.24574279785156	168.43600463867188	1.0	129.8848114013672	232.6982421875	0.9999995231628418	560.9682006835938	229.37692260742188	0.0019372999668121338	128.79200744628906	236.90499877929688	0.0006003379821777344	20	020
413	154.1953887939453	167.994384765625	1.0	129.3790740966797	231.90586853027344	0.9999995827674866	560.4761352539062	229.15692138671875	0.002775341272354126	128.74305725097656	238.36141967773438	0.000976860523223877	20	020
414	155.5287322998047	167.8662567138672	1.0	128.24423217773438	231.7126922607422	0.9964677095413208	559.3739013671875	228.3977813720703	0.00018262863159179688	128.9421844482422	238.30636596679688	0.00021246075630187988	20	020
415	155.36741638183594	167.43321228027344	1.0	130.40377807617188	232.13307189941406	0.999993085861206	160.3330841064453	165.4955291748047	0.0001901388168334961	130.62753295898438	237.02366638183594	0.0009602904319763184	20	020
416	155.4622802734375	167.1022186279297	1.0	131.64659118652344	231.44007873535156	0.27275925874710083	560.3441772460938	227.66937255859375	0.000980973243713379	131.16050720214844	236.85670471191406	0.0002478063106536865	20	020
417	154.6772918701172	167.05252075195312	1.0	130.277099609375	230.24085998535156	0.9520118236541748	160.19979858398438	165.48284912109375	0.00014993548393249512	160.246826171875	169.16928100585938	7.337331771850586e-5	20	020
418	154.11451721191406	168.0472412109375	1.0	130.8756103515625	230.54159545898438	0.9831023812294006	560.8556518554688	230.3572235107422	0.0005548000335693359	131.3102569580078	235.4617462158203	0.0001291036605834961	20	020
419	153.73875427246094	168.35903930664062	1.0	130.7655792236328	230.97933959960938	0.9999998807907104	160.09291076660156	166.4149169921875	0.00019848346710205078	129.53158569335938	238.20375061035156	0.0010257065296173096	20	020
420	155.77272033691406	167.1387176513672	1.0	131.66238403320312	230.89630126953125	0.9999919533729553	559.1619873046875	228.28330993652344	0.001023411750793457	134.67337036132812	235.2620849609375	0.0017333924770355225	20	020
421	156.21546936035156	167.40744018554688	1.0	131.34722900390625	231.60577392578125	0.9999994039535522	133.9188232421875	229.5	0.00031894445419311523	131.36151123046875	237.05494689941406	0.0014894306659698486	20	020
422	156.68324279785156	167.55523681640625	1.0	131.9281463623047	230.40379333496094	0.9991961121559143	160.17501831054688	165.718017578125	0.00028955936431884766	131.7951202392578	235.7825469970703	0.0007702410221099854	20	020
423	156.26602172851562	167.1688232421875	1.0	131.1328887939453	230.10784912109375	1.0	160.12705993652344	165.29733276367188	0.00020968914031982422	484.48565673828125	185.0837860107422	0.004913061857223511	20	020
424	155.57058715820312	167.53445434570312	1.0	130.60655212402344	230.8072509765625	0.9999998807907104	610.4483032226562	227.52032470703125	0.020359724760055542	483.6707458496094	190.0951690673828	0.0016429126262664795	20	020
425	155.22244262695312	167.40802001953125	1.0	132.70999145507812	229.0620574951172	0.08868750929832458	560.7477416992188	228.61126708984375	0.0007619261741638184	124.05309295654297	228.25283813476562	0.0003191828727722168	20	020
426	154.17503356933594	168.553466796875	1.0	133.044677734375	230.66539001464844	0.9999792575836182	135.9353790283203	229.79002380371094	0.00013977289199829102	477.5914001464844	181.93621826171875	0.003137439489364624	20	020
427	155.90074157714844	168.54718017578125	1.0	132.16661071777344	229.4378662109375	0.9999999403953552	160.47442626953125	166.3165283203125	0.00019291043281555176	131.9642791748047	235.62332153320312	0.001086205244064331	20	020
428	156.8125	167.6101837158203	1.0	132.5159912109375	229.61196899414062	1.0	160.5147247314453	165.40052795410156	0.00031560659408569336	131.57965087890625	235.4441680908203	0.0008028149604797363	20	020
429	157.19882202148438	167.80276489257812	1.0	131.47459411621094	230.17510986328125	0.9999998211860657	160.53028869628906	165.4796905517578	0.0001290440559387207	130.8539581298828	235.99676513671875	0.0012007653713226318	20	020
430	163.9008331298828	160.01962280273438	1.0	134.474853515625	225.3379364013672	0.04063573479652405	133.60122680664062	225.52703857421875	0.0002633035182952881	127.6237564086914	227.40365600585938	0.0006534159183502197	20	020
431	131.42459106445312	222.78488159179688	1.0	178.98927307128906	156.1230010986328	0.9972745180130005	174.88955688476562	156.18551635742188	0.00028768181800842285	174.9823760986328	159.6383514404297	0.00023892521858215332	20	020
432	184.81349182128906	152.41212463378906	1.0	191.17652893066406	154.30751037597656	0.0013358891010284424	186.2842559814453	154.44638061523438	0.00017347931861877441	187.00108337402344	158.33969116210938	0.00018203258514404297	20	020
433	191.5220489501953	149.0641632080078	1.0	124.70121765136719	228.04469299316406	0.9999998807907104	128.88319396972656	225.54861450195312	8.848309516906738e-5	128.86599731445312	237.3445281982422	7.712841033935547e-5	20	020
434	197.996337890625	144.07205200195312	1.0	129.36444091796875	225.77125549316406	0.9999974966049194	131.5651397705078	223.41297912597656	0.00012093782424926758	132.14303588867188	234.4195098876953	9.40561294555664e-5	20	020
435	203.5075225830078	140.0402374267578	1.0	127.3033676147461	227.14122009277344	1.0	204.55226135253906	140.37069702148438	0.0004101991653442383	468.66363525390625	182.80245971679688	0.016036659479141235	20	020
436	207.84942626953125	135.36083984375	1.0	132.0320587158203	225.9301300048828	1.0	133.3899688720703	222.76808166503906	0.00017720460891723633	127.56877899169922	225.73403930664062	0.00019684433937072754	20	020
437	212.3104705810547	132.28619384765625	1.0	136.4765167236328	225.36367797851562	1.0	138.32154846191406	222.01446533203125	0.0001150667667388916	131.04574584960938	226.10020446777344	8.26120376586914e-5	20	020
438	215.9510040283203	131.12237548828125	1.0	139.73361206054688	223.6815185546875	1.0	145.18612670898438	220.76609802246094	0.00026702880859375	142.82423400878906	222.9487762451172	0.0004667937755584717	20	020
439	218.49838256835938	130.9781951904297	1.0	142.9293212890625	221.51683044433594	1.0	143.51348876953125	219.51112365722656	0.00023478269577026367	142.38758850097656	220.52833557128906	0.0006649792194366455	20	020
440	221.5335693359375	127.74409484863281	1.0	145.75477600097656	217.3460235595703	0.9999943971633911	147.74636840820312	215.30801391601562	0.0002098679542541504	143.09841918945312	219.9256591796875	0.0006052255630493164	20	020
441	226.13555908203125	125.08262634277344	1.0	153.28042602539062	214.5106964111328	1.0	229.99057006835938	124.13481140136719	0.0001640915870666504	230.12196350097656	130.37693786621094	0.00010943412780761719	20	020
442	223.65065002441406	129.1514129638672	1.0	153.068359375	219.51168823242188	1.0	154.694091796875	218.04664611816406	0.0005122125148773193	150.3641815185547	219.2332000732422	0.0006271898746490479	20	020
443	221.29483032226562	133.08370971679688	1.0	152.92881774902344	225.66932678222656	1.0	153.57887268066406	223.75985717773438	0.00013786554336547852	147.55953979492188	226.23377990722656	0.0002974271774291992	20	020
444	219.72633361816406	135.06593322753906	1.0	150.12777709960938	229.9337921142578	1.0	151.34706115722656	228.62461853027344	7.75456428527832e-5	146.69570922851562	235.9619903564453	0.00012665987014770508	20	020
445	217.76748657226562	136.58779907226562	1.0	152.50845336914062	231.44837951660156	1.0	218.58682250976562	138.5186309814453	6.034970283508301e-5	489.2453918457031	183.6094207763672	0.00010836124420166016	20	020
446	216.18772888183594	136.20135498046875	1.0	153.49871826171875	234.14059448242188	1.0	154.31663513183594	233.5999755859375	0.0003549158573150635	152.31546020507812	234.9764862060547	0.0006631016731262207	20	020
447	214.0613555908203	136.6298828125	1.0	153.77536010742188	235.64645385742188	1.0	154.2973175048828	234.37490844726562	0.0003775060176849365	150.53880310058594	235.7085418701172	0.000470578670501709	20	020
448	213.9863739013672	136.645263671875	1.0	154.98951721191406	234.18455505371094	0.9999998807907104	155.5066375732422	233.5025634765625	0.00018766522407531738	484.6771240234375	185.63116455078125	0.0025580227375030518	20	020
449	212.4877166748047	136.5687255859375	1.0	155.10659790039062	231.87200927734375	0.9999999403953552	160.8606719970703	229.8258819580078	0.00016605854034423828	158.5907745361328	239.18360900878906	0.00020799040794372559	20	020
450	212.10537719726562	137.0682373046875	1.0	156.1820068359375	231.8596954345703	1.0	161.180908203125	232.84605407714844	0.00010704994201660156	158.32421875	238.7866973876953	0.00045174360275268555	20	020
451	211.51060485839844	136.92210388183594	1.0	155.03895568847656	233.91604614257812	1.0	156.00318908691406	232.97732543945312	0.00022354722023010254	157.90956115722656	239.28115844726562	0.0002608001232147217	20	020
452	209.51365661621094	138.1249237060547	1.0	154.86122131347656	236.8239288330078	1.0	156.68287658691406	234.83880615234375	0.00040391087532043457	153.98133850097656	236.9182891845703	0.00046330690383911133	20	020
453	210.7311248779297	137.76095581054688	1.0	155.25082397460938	237.085205078125	1.0	157.03883361816406	235.4115753173828	0.00031515955924987793	154.0556182861328	237.39503479003906	0.0003822743892669678	20	020
454	208.70420837402344	138.2000732421875	1.0	157.2510223388672	235.9892120361328	1.0	158.59425354003906	235.12460327148438	0.0004564523696899414	156.26292419433594	236.84031677246094	0.00042068958282470703	20	020
455	208.40457153320312	138.80284118652344	1.0	157.537109375	236.353759765625	1.0	211.06787109375	139.72373962402344	0.00019374489784240723	159.5813446044922	236.7602081298828	0.0003705024719238281	20	020
456	206.9993133544922	140.094482421875	1.0	158.75405883789062	236.85470581054688	1.0	206.6529998779297	141.6551513671875	0.0003317594528198242	160.3298797607422	236.65444946289062	0.0005678534507751465	20	020
457	205.7529296875	141.01914978027344	1.0	159.09400939941406	238.3345184326172	1.0	205.69293212890625	142.5194549560547	0.00019150972366333008	159.6343231201172	238.49021911621094	0.00020295381546020508	20	020
458	205.91384887695312	140.9720001220703	1.0	160.5615997314453	238.5420684814453	1.0	205.7945098876953	142.47174072265625	0.0002136826515197754	160.52621459960938	238.38949584960938	0.00021469593048095703	20	020
459	205.13766479492188	141.06488037109375	1.0	160.18844604492188	236.34140014648438	1.0	162.86141967773438	236.071044921875	0.00028312206268310547	161.53628540039062	235.4832763671875	0.0005613565444946289	20	020
460	204.0311737060547	141.39964294433594	1.0	159.14170837402344	236.64376831054688	1.0	161.2577362060547	236.96664428710938	0.0002835392951965332	160.61387634277344	236.6199951171875	0.0005665123462677002	20	020
461	204.12510681152344	142.01983642578125	1.0	158.90406799316406	239.6248779296875	1.0	160.00042724609375	238.83155822753906	0.00018402934074401855	159.25637817382812	239.25909423828125	0.00020524859428405762	20	020
462	202.6485137939453	142.09474182128906	1.0	158.28717041015625	242.0172882080078	1.0	161.48715209960938	239.73648071289062	0.00013297796249389648	155.36810302734375	243.21072387695312	7.638335227966309e-5	20	020
463	201.472900390625	143.0261688232422	1.0	158.3290557861328	241.82794189453125	1.0	162.49493408203125	239.86082458496094	0.00018295645713806152	160.29904174804688	244.00526428222656	9.530782699584961e-5	20	020
464	201.29229736328125	143.04258728027344	1.0	157.8352508544922	239.20339965820312	1.0	160.90762329101562	238.21046447753906	0.00011986494064331055	155.4208526611328	242.36436462402344	6.845593452453613e-5	20	020
465	201.66819763183594	145.35923767089844	1.0	154.67181396484375	239.06536865234375	1.0	155.93499755859375	238.3509063720703	0.0001405775547027588	148.17567443847656	241.66607666015625	0.0001672506332397461	20	020
466	199.25599670410156	147.40289306640625	1.0	155.80274963378906	241.31549072265625	1.0	160.21510314941406	240.20606994628906	0.00011408329010009766	155.47705078125	242.9031524658203	0.00011047720909118652	20	020
467	197.05247497558594	148.95245361328125	1.0	158.76707458496094	243.34432983398438	1.0	162.7244415283203	241.21688842773438	0.00010836124420166016	482.5000305175781	218.42874145507812	0.00018990039825439453	20	020
468	195.2931365966797	150.06591796875	1.0	158.7150115966797	244.1683807373047	1.0	162.72964477539062	242.5195770263672	0.00013568997383117676	160.25473022460938	252.86746215820312	0.0002371668815612793	20	020
469	194.42112731933594	151.9610137939453	1.0	157.04214477539062	245.04331970214844	1.0	162.2441864013672	243.24156188964844	0.00013616681098937988	158.85877990722656	251.23220825195312	0.00021925568580627441	20	020
470	195.4430389404297	153.11898803710938	1.0	158.007080078125	246.93222045898438	1.0	162.04620361328125	247.10675048828125	0.0002942085266113281	159.47718811035156	250.77972412109375	0.00038176774978637695	20	020
471	194.44821166992188	153.57460021972656	1.0	159.18577575683594	249.0021209716797	1.0	162.70924377441406	247.63023376464844	0.0003796815872192383	160.61090087890625	251.1263885498047	0.0004164278507232666	20	020
472	193.962890625	154.97743225097656	1.0	159.93353271484375	247.2578125	0.9999933242797852	162.2242431640625	246.993408203125	0.0006190240383148193	158.40968322753906	252.22389221191406	0.0009898245334625244	20	020
473	194.1444854736328	155.4257049560547	1.0	160.8729248046875	247.8029022216797	1.0	163.4088134765625	246.21336364746094	0.00040858983993530273	161.04881286621094	250.67172241210938	0.0010262131690979004	20	020
474	194.85406494140625	154.59881591796875	1.0	159.90573120117188	249.0202178955078	1.0	163.67750549316406	246.76556396484375	0.00034949183464050293	483.1940002441406	212.12918090820312	0.0020087063312530518	20	020
475	193.6966552734375	155.44534301757812	1.0	157.9844970703125	252.42318725585938	1.0	162.1475067138672	250.5158233642578	0.00030815601348876953	159.83670043945312	253.4022674560547	0.0005057156085968018	20	020
476	194.795654296875	155.3421173095703	1.0	158.24559020996094	254.28744506835938	1.0	159.3809051513672	253.2383270263672	0.00024297833442687988	159.28147888183594	255.90625	0.0002579689025878906	20	020
477	194.2793731689453	155.49832153320312	1.0	158.99525451660156	254.2164764404297	1.0	159.82008361816406	252.58409118652344	0.00025463104248046875	482.8531799316406	212.42404174804688	0.0009226500988006592	20	020
478	194.50889587402344	155.37501525878906	1.0	157.67861938476562	253.079345703125	1.0	159.11465454101562	252.05438232421875	0.00026494264602661133	485.5329284667969	211.22122192382812	0.00019171833992004395	20	020
479	194.953125	155.55062866210938	1.0	155.81045532226562	254.2091827392578	1.0	157.79067993164062	252.5543212890625	0.0002747476100921631	152.70538330078125	250.58338928222656	0.0001831352710723877	20	020
480	195.12081909179688	156.07669067382812	1.0	154.79295349121094	254.2462921142578	1.0	156.47943115234375	252.83157348632812	0.00023427605628967285	483.0733947753906	213.41796875	0.027638554573059082	20	020
481	196.00608825683594	155.13888549804688	1.0	154.60443115234375	254.11195373535156	1.0	156.13612365722656	251.75860595703125	0.0001932382583618164	483.7600402832031	217.3069305419922	0.007447957992553711	20	020
482	195.99063110351562	155.26565551757812	1.0	154.65284729003906	254.2398681640625	1.0	156.38023376464844	252.1781768798828	0.0002587437629699707	482.3577880859375	217.2628173828125	0.0003078877925872803	20	020
483	197.11138916015625	155.44805908203125	1.0	152.42428588867188	250.5979766845703	1.0	155.27899169921875	251.1250457763672	0.0009074807167053223	485.91357421875	202.1681365966797	0.016165465116500854	20	020
484	195.22865295410156	156.7261505126953	1.0	151.87437438964844	250.4759063720703	1.0	154.3494873046875	251.42398071289062	0.0006997883319854736	483.51788330078125	206.52503967285156	0.0013061761856079102	20	020
485	193.17703247070312	161.21823120117188	1.0	151.1392059326172	253.49111938476562	1.0	153.01980590820312	253.1868133544922	0.00026494264602661133	484.5960388183594	193.54452514648438	0.013306587934494019	20	020
486	193.5823516845703	165.1754608154297	1.0	149.8106231689453	246.91152954101562	1.0	151.13626098632812	245.65968322753906	0.00025650858879089355	483.0244140625	210.88198852539062	0.006085574626922607	20	020
487	192.56846618652344	167.31329345703125	1.0	148.93775939941406	241.71595764160156	1.0	150.44595336914062	239.05511474609375	0.00010961294174194336	485.0265808105469	201.39671325683594	0.00013703107833862305	20	020
488	194.09532165527344	169.03004455566406	1.0	148.80105590820312	239.98291015625	1.0	150.908447265625	237.1759490966797	0.0003866255283355713	146.63162231445312	238.8208465576172	0.0001875758171081543	20	020
489	194.7962188720703	169.74734497070312	1.0	149.408447265625	236.57327270507812	1.0	151.71035766601562	234.69874572753906	0.00018319487571716309	149.52218627929688	237.01864624023438	0.00031194090843200684	20	020
490	194.3937225341797	170.1055145263672	1.0	150.3217010498047	234.08352661132812	1.0	153.46017456054688	231.18316650390625	0.00011479854583740234	484.3197937011719	199.89950561523438	0.0021379590034484863	20	020
491	193.8561553955078	171.1635284423828	1.0	150.21604919433594	231.7279052734375	1.0	196.49217224121094	170.8046875	0.00011149048805236816	151.9188690185547	235.01321411132812	0.00018510222434997559	20	020
492	193.044677734375	169.81158447265625	1.0	151.90997314453125	230.8701934814453	1.0	195.2821807861328	170.87022399902344	0.00017720460891723633	148.38429260253906	237.9541015625	0.00012749433517456055	20	020
493	192.51022338867188	170.36595153808594	1.0	152.31851196289062	231.1151580810547	1.0	194.93492126464844	171.33587646484375	0.0001684725284576416	157.05250549316406	237.12742614746094	7.537007331848145e-5	20	020
494	194.08518981933594	170.37942504882812	1.0	152.01071166992188	232.24594116210938	1.0	195.86825561523438	171.23057556152344	0.00010564923286437988	147.9973907470703	238.69479370117188	9.47415828704834e-5	20	020
495	195.26675415039062	171.2286376953125	1.0	151.55068969726562	230.7359161376953	1.0	153.55218505859375	228.48622131347656	9.542703628540039e-5	148.28158569335938	237.44692993164062	0.0001271963119506836	20	020
496	196.36688232421875	170.8479461669922	1.0	152.6683807373047	230.82667541503906	1.0	198.4948272705078	171.49533081054688	7.218122482299805e-5	485.2066955566406	194.04888916015625	0.0005362927913665771	20	020
497	195.451904296875	170.2723388671875	1.0	152.44178771972656	231.1790008544922	1.0	197.00656127929688	170.85189819335938	9.149312973022461e-5	148.7972869873047	237.71676635742188	0.00013202428817749023	20	020
498	195.0347900390625	169.9308319091797	1.0	153.10935974121094	229.98251342773438	1.0	196.87872314453125	170.51461791992188	0.00010156631469726562	157.29209899902344	236.5737762451172	9.295344352722168e-5	20	020
499	195.6073760986328	170.30503845214844	1.0	153.62669372558594	229.25149536132812	0.9999998807907104	197.94442749023438	170.91207885742188	8.64565372467041e-5	484.1267395019531	193.87448120117188	0.0006849467754364014	20	020
500	195.1233367919922	170.53501892089844	1.0	153.34190368652344	229.90736389160156	1.0	152.10305786132812	228.9711151123047	0.00011938810348510742	483.8007507324219	191.94631958007812	0.002020537853240967	20	020
501	194.84986877441406	170.33082580566406	1.0	154.0212860107422	229.58755493164062	1.0	152.31805419921875	229.31344604492188	8.392333984375e-5	157.7930450439453	236.4653778076172	0.00010344386100769043	20	020
502	195.64842224121094	170.30905151367188	1.0	153.8521270751953	227.25277709960938	0.9999999403953552	151.54627990722656	227.6406707763672	0.00010880827903747559	485.0733642578125	189.10592651367188	0.9516146183013916	20	020
503	194.3962860107422	170.25732421875	1.0	153.70877075195312	228.753173828125	1.0	196.17843627929688	170.9423828125	9.208917617797852e-5	484.88153076171875	196.4591827392578	0.0017244517803192139	20	020
504	193.17568969726562	170.50209045410156	1.0	153.78668212890625	229.00596618652344	1.0	195.39224243164062	171.27584838867188	0.00014069676399230957	483.41473388671875	195.0467987060547	0.0035983622074127197	20	020
505	195.08517456054688	170.66226196289062	1.0	153.90484619140625	228.14866638183594	1.0	197.36692810058594	170.33119201660156	0.00010603666305541992	487.0933532714844	192.36744689941406	0.993377685546875	20	020
506	196.2210235595703	170.95118713378906	1.0	154.4075927734375	228.82101440429688	1.0	198.2595977783203	171.20973205566406	8.177757263183594e-5	487.17974853515625	197.41651916503906	0.9999701976776123	20	020
507	195.5350341796875	170.9140625	1.0	154.3223876953125	228.83482360839844	1.0	152.32833862304688	228.5458526611328	0.00012734532356262207	484.59619140625	203.77894592285156	0.18235069513320923	20	020
508	195.19029235839844	171.04905700683594	1.0	155.20616149902344	228.44854736328125	1.0	196.80984497070312	171.35708618164062	6.973743438720703e-5	199.58937072753906	176.5995330810547	6.246566772460938e-5	20	020
509	194.22854614257812	169.6206817626953	1.0	155.1655731201172	228.1991729736328	1.0	196.11874389648438	170.64102172851562	0.00010722875595092773	487.6108703613281	200.92893981933594	0.9999479055404663	20	020
510	192.5723419189453	171.0610809326172	1.0	154.0316162109375	231.28887939453125	1.0	195.11468505859375	171.48057556152344	0.00017884373664855957	483.47430419921875	204.97445678710938	0.07689109444618225	20	020
511	186.09754943847656	174.17864990234375	1.0	153.99642944335938	234.1064910888672	1.0	187.1837615966797	174.11236572265625	0.00013011693954467773	153.60598754882812	235.07420349121094	0.00021153688430786133	20	020
512	181.38978576660156	177.02162170410156	1.0	155.86082458496094	217.6920928955078	0.9999799132347107	187.24217224121094	176.88067626953125	0.00011301040649414062	486.71527099609375	195.52911376953125	0.37760061025619507	20	020
513	178.13565063476562	178.79335021972656	1.0	155.49588012695312	194.03594970703125	0.0484502911567688	186.97396850585938	182.74072265625	6.711483001708984e-5	189.54051208496094	178.853515625	2.4080276489257812e-5	20	020
514	196.61126708984375	202.50022888183594	0.9999991655349731	166.946044921875	176.69137573242188	0.6216753125190735	175.1043701171875	176.71249389648438	0.0003210306167602539	486.0660705566406	202.9339599609375	0.04493364691734314	20	020
515	199.15048217773438	205.04122924804688	1.0	162.78683471679688	175.1265106201172	1.0	167.4832000732422	174.60504150390625	0.00014957785606384277	164.88604736328125	176.9225311279297	0.0007733404636383057	20	020
516	201.1551513671875	208.49844360351562	1.0	159.4332275390625	174.2248992919922	0.9999999403953552	165.29962158203125	173.25650024414062	0.000141143798828125	162.92739868164062	178.2312469482422	0.00018793344497680664	20	020
517	202.74415588378906	210.0601348876953	1.0	157.65927124023438	173.84861755371094	0.999998927116394	163.2360076904297	173.01434326171875	8.744001388549805e-5	484.5852966308594	197.83389282226562	0.10783115029335022	20	020
518	203.73106384277344	210.98667907714844	1.0	157.9005126953125	171.53964233398438	0.9999998211860657	163.06930541992188	170.68646240234375	8.812546730041504e-5	485.8727111816406	194.0885467529297	0.0008589029312133789	20	020
519	205.013916015625	211.36097717285156	1.0	159.24017333984375	168.4026336669922	1.0	163.42466735839844	167.6487579345703	0.00012892484664916992	158.13121032714844	169.67327880859375	9.530782699584961e-5	20	020
520	205.3134765625	213.29434204101562	1.0	160.68609619140625	164.6934814453125	1.0	164.42459106445312	163.46612548828125	0.0001805424690246582	160.9371337890625	164.58255004882812	0.0002689361572265625	20	020
521	205.2664337158203	214.36849975585938	1.0	165.4169158935547	162.38864135742188	1.0	167.97897338867188	160.83181762695312	8.556246757507324e-5	162.9375762939453	161.8895721435547	0.000370711088180542	20	020
522	206.0673065185547	217.21673583984375	0.9999998211860657	170.68687438964844	159.60655212402344	1.0	178.01405334472656	160.7330322265625	9.557604789733887e-5	169.0321044921875	160.56472778320312	0.0005294978618621826	20	020
523	207.08253479003906	217.35292053222656	0.9999992847442627	174.66517639160156	159.74232482910156	1.0	180.4766845703125	160.24752807617188	0.00031429529190063477	177.09544372558594	160.43885803222656	0.0008932650089263916	20	020
524	205.99932861328125	216.53038024902344	0.999985933303833	177.4640350341797	161.11305236816406	1.0	181.53456115722656	160.2021942138672	0.0004006326198577881	177.9501495361328	161.26666259765625	0.00039198994636535645	20	020
525	205.73243713378906	215.19642639160156	1.0	178.11717224121094	161.6651611328125	1.0	181.8386993408203	159.79635620117188	0.00025713443756103516	177.51446533203125	162.48275756835938	0.00016680359840393066	20	020
526	206.37857055664062	215.8889617919922	0.9999997615814209	179.64515686035156	161.4731903076172	1.0	182.8037872314453	159.77127075195312	0.00024324655532836914	178.4064178466797	161.90573120117188	0.00015285611152648926	20	020
527	206.0646209716797	216.24258422851562	0.9999997615814209	179.51548767089844	162.22494506835938	1.0	182.8260955810547	160.71914672851562	0.000256270170211792	178.40296936035156	162.64822387695312	0.00014865398406982422	20	020
528	207.92727661132812	217.32098388671875	0.9999960064888	178.4958953857422	162.80203247070312	1.0	182.28541564941406	161.4768524169922	0.00019565224647521973	484.10919189453125	188.97361755371094	0.01038503646850586	20	020
529	206.5334930419922	216.23458862304688	0.999995231628418	179.54983520507812	162.73277282714844	1.0	182.77488708496094	161.4470672607422	0.00017151236534118652	178.4883270263672	163.2549591064453	0.00014072656631469727	20	020
530	205.8794708251953	215.98910522460938	0.9999997615814209	181.24761962890625	162.1717529296875	1.0	184.4274444580078	161.13160705566406	8.490681648254395e-5	179.39207458496094	162.55364990234375	0.00016188621520996094	20	020
531	206.0148468017578	215.93832397460938	0.9999998807907104	183.60240173339844	160.95481872558594	1.0	205.0754852294922	214.5279083251953	0.00011524558067321777	181.30953979492188	161.59596252441406	0.00018930435180664062	20	020
532	206.86666870117188	215.73826599121094	1.0	182.65475463867188	161.2454071044922	1.0	184.98355102539062	160.15133666992188	9.509921073913574e-5	180.5609130859375	161.48390197753906	0.00028395652770996094	20	020
533	206.6907196044922	215.67433166503906	0.9999998807907104	181.97801208496094	160.93899536132812	1.0	184.916259765625	160.12835693359375	0.00013372302055358887	180.03240966796875	161.68382263183594	0.0003103911876678467	20	020
534	208.27383422851562	215.0037841796875	0.9999994039535522	184.35723876953125	158.27081298828125	1.0	209.13833618164062	214.85598754882812	0.0004146397113800049	182.79931640625	159.57904052734375	0.00012171268463134766	20	020
535	214.12583923339844	213.9632568359375	0.9998247623443604	180.33079528808594	167.7253875732422	0.9999996423721313	170.83287048339844	177.50071716308594	5.716085433959961e-5	166.3575439453125	178.1124267578125	9.557604789733887e-5	20	020
536	223.46560668945312	206.0641632080078	0.9999896287918091	178.74044799804688	175.59474182128906	1.0	182.4549102783203	174.9490203857422	0.00015345215797424316	178.5201873779297	176.97178649902344	0.001948028802871704	20	020
537	230.3127899169922	202.9515380859375	1.0	174.39207458496094	185.0791473388672	0.999997615814209	227.6770477294922	202.3121795654297	0.00017648935317993164	477.3469543457031	195.72862243652344	0.0010801255702972412	20	020
538	235.68092346191406	200.3143310546875	1.0	176.13999938964844	193.0616455078125	0.9999896287918091	178.63595581054688	192.55894470214844	9.274482727050781e-5	172.38027954101562	191.67559814453125	4.1037797927856445e-5	20	020
539	235.92147827148438	196.32275390625	1.0	181.5843505859375	201.41990661621094	0.0070545971393585205	180.6400146484375	202.28182983398438	9.199976921081543e-5	181.9375	197.6751708984375	0.00012183189392089844	20	020
540	236.92697143554688	194.201171875	0.9999998807907104	183.2644805908203	209.77674865722656	0.00929802656173706	237.44015502929688	193.20742797851562	2.250075340270996e-5	178.3780975341797	198.55938720703125	2.7418136596679688e-5	20	020
