# Supplementary material for: An automated feeding system for the African killifish reveals the impact of diet on lifespan and allows scalable assessment of associative learning
Source: eLife. 2022 Nov 10;11:e69008. doi: 10.7554/eLife.69008 (PMC9788828; doi:10.7554/eLife.69008)
Supplement: Figure 6—source data 2. [file elife-69008-fig6-data2.zip › Training Trajectories/t5_REC030DLC_resnet50_TrainAllTheThingsJun28shuffle1_1030000.csv]

bodyparts_coords	fishhead_x	fishhead_y	fishhead_likelihood	fishtail_x	fishtail_y	fishtail_likelihood	redlight_x	redlight_y	redlight_likelihood	fooddrop_x	fooddrop_y	fooddrop_likelihood	fishnum	recordingnum
0	273.7831115722656	255.87435913085938	1.0	240.97256469726562	221.09303283691406	0.9836106300354004	272.49237060546875	256.8163757324219	0.00028395652770996094	262.14031982421875	244.34140014648438	0.0003465712070465088	5	030
1	273.8489990234375	254.18701171875	1.0	243.6290740966797	216.6378631591797	0.975127100944519	271.6685791015625	255.3288116455078	0.0003342628479003906	266.151611328125	245.3492431640625	0.00032079219818115234	5	030
2	276.1544494628906	252.35240173339844	1.0	258.5239562988281	231.8335418701172	0.00020065903663635254	276.34625244140625	253.3475799560547	0.0002015829086303711	270.8594055175781	242.04083251953125	0.00016865134239196777	5	030
3	278.9361877441406	252.0288848876953	0.9999997615814209	283.9104309082031	245.67462158203125	9.28342342376709e-5	275.6993408203125	247.6084747314453	0.00016257166862487793	277.7713623046875	243.7081298828125	0.0008055269718170166	5	030
4	286.4400329589844	251.0321807861328	0.9999866485595703	283.8236999511719	246.6400146484375	0.002512335777282715	282.13916015625	248.93612670898438	0.000349193811416626	277.2950134277344	244.19921875	0.0024064481258392334	5	030
5	289.0860900878906	250.27015686035156	0.18356353044509888	298.26287841796875	243.6439971923828	0.00014486908912658691	280.71649169921875	246.2630615234375	0.000194549560546875	292.9808349609375	244.25897216796875	0.0004886090755462646	5	030
6	295.96337890625	248.10325622558594	0.9964886903762817	2.1947181224823	1.7574713230133057	0.00010561943054199219	299.85888671875	247.7764129638672	0.0003466010093688965	292.71099853515625	241.669189453125	0.00013238191604614258	5	030
7	303.47894287109375	237.73240661621094	0.9999983310699463	298.19952392578125	239.8052978515625	0.00045365095138549805	304.9533386230469	237.34251403808594	0.00035643577575683594	297.2353820800781	245.83815002441406	8.982419967651367e-5	5	030
8	308.8340148925781	227.5016326904297	1.0	280.1696472167969	261.7090759277344	0.9999987483024597	278.27764892578125	262.1638488769531	6.687641143798828e-5	273.4845275878906	264.12176513671875	4.416704177856445e-5	5	030
9	314.3735046386719	226.3936309814453	1.0	284.9991149902344	252.39039611816406	0.9996913075447083	318.8734130859375	225.48956298828125	6.324052810668945e-5	286.8978271484375	255.8505401611328	0.00010102987289428711	5	030
10	319.66839599609375	226.25360107421875	1.0	4.124802589416504	154.82135009765625	0.00013849139213562012	322.41912841796875	224.37176513671875	4.407763481140137e-5	312.03802490234375	230.62118530273438	1.3947486877441406e-5	5	030
11	321.5067138671875	224.4043426513672	1.0	288.94873046875	239.06378173828125	0.004166334867477417	324.1981201171875	223.97454833984375	0.00010541081428527832	325.99371337890625	228.3509979248047	5.796551704406738e-5	5	030
12	321.8440246582031	224.95948791503906	1.0	2.0091004371643066	1.763887643814087	0.00017559528350830078	322.3841857910156	224.9425506591797	8.001923561096191e-5	325.5975341796875	229.1610107421875	6.264448165893555e-5	5	030
13	322.469482421875	224.0341796875	1.0	293.85858154296875	239.45416259765625	0.37276843190193176	323.28179931640625	224.39085388183594	8.195638656616211e-5	326.2890625	228.79859924316406	4.7773122787475586e-5	5	030
14	324.3968811035156	223.3199462890625	1.0	294.9539794921875	240.13511657714844	0.00028124451637268066	647.545166015625	116.35087585449219	0.00023570656776428223	312.0758361816406	231.8455352783203	4.1872262954711914e-5	5	030
15	324.1893615722656	224.13392639160156	1.0	324.17724609375	227.15518188476562	0.0001308917999267578	324.4759521484375	224.26565551757812	0.00012138485908508301	311.95623779296875	231.55319213867188	5.862116813659668e-5	5	030
16	322.8256530761719	226.24888610839844	1.0	323.98565673828125	228.44595336914062	0.0001290738582611084	648.1953125	196.2815399169922	0.00019231438636779785	311.4935302734375	232.40194702148438	4.4226646423339844e-5	5	030
17	321.9140319824219	227.06747436523438	1.0	324.1742858886719	229.76609802246094	0.0001970529556274414	322.7479553222656	226.65933227539062	5.081295967102051e-5	324.05950927734375	231.38670349121094	2.5331974029541016e-5	5	030
18	323.0630187988281	225.9309844970703	1.0	295.903076171875	240.50430297851562	0.00776335597038269	323.54986572265625	225.77566528320312	7.551908493041992e-5	311.2453308105469	232.96112060546875	4.634261131286621e-5	5	030
19	323.0258483886719	226.28765869140625	1.0	324.13275146484375	229.12576293945312	0.0001620948314666748	323.38592529296875	225.80722045898438	7.066130638122559e-5	311.81866455078125	231.4676513671875	3.075599670410156e-5	5	030
20	322.50341796875	227.1599884033203	1.0	311.9414367675781	233.10435485839844	0.00030344724655151367	649.3335571289062	188.8341827392578	0.00025966763496398926	311.6837158203125	232.72117614746094	4.157423973083496e-5	5	030
21	322.7906799316406	226.69244384765625	1.0	310.470947265625	233.30545043945312	0.00032910704612731934	647.9093017578125	333.6042785644531	0.00012177228927612305	311.1587219238281	232.3419189453125	3.802776336669922e-5	5	030
22	324.2677917480469	226.20309448242188	1.0	324.56549072265625	228.86099243164062	9.721517562866211e-5	324.3697814941406	225.6952362060547	0.00011911988258361816	311.8903503417969	232.56356811523438	5.6803226470947266e-5	5	030
23	323.51580810546875	226.47479248046875	1.0	13.40212345123291	480.9390869140625	0.00023055076599121094	323.8827209472656	225.56640625	0.00012230873107910156	311.7344665527344	232.40206909179688	6.732344627380371e-5	5	030
24	323.49530029296875	226.71470642089844	1.0	324.4371032714844	228.9145050048828	0.00014093518257141113	323.5279541015625	225.7046356201172	9.700655937194824e-5	311.881103515625	231.7886962890625	5.429983139038086e-5	5	030
25	322.5934753417969	226.99916076660156	1.0	312.5696105957031	232.31857299804688	0.00018152594566345215	320.638916015625	227.6181182861328	7.975101470947266e-5	311.5583801269531	231.93162536621094	4.062056541442871e-5	5	030
26	323.8906555175781	226.18728637695312	1.0	324.65655517578125	228.8826904296875	0.00017520785331726074	545.2617797851562	206.7403106689453	1.0	544.75390625	207.21592712402344	0.01204746961593628	5	030
27	547.12939453125	211.4011688232422	4.693865776062012e-5	321.99432373046875	222.1730194091797	0.0008411109447479248	544.559814453125	205.83840942382812	1.0	541.5222778320312	205.5850372314453	0.0011074542999267578	5	030
28	353.9337463378906	308.7955627441406	0.0047165751457214355	349.9128112792969	309.5134582519531	0.16172853112220764	544.3985595703125	206.2958221435547	1.0	543.291259765625	207.17564392089844	0.0017696022987365723	5	030
29	348.7030334472656	222.19419860839844	0.9999983310699463	361.39599609375	313.7379455566406	0.9999902844429016	543.8764038085938	205.93267822265625	1.0	543.568359375	203.44229125976562	0.003442525863647461	5	030
30	343.00634765625	211.2399139404297	1.0	344.9884033203125	212.88687133789062	0.00043082237243652344	544.6875610351562	206.17501831054688	1.0	542.5507202148438	205.72288513183594	0.0013293325901031494	5	030
31	343.0721740722656	210.11293029785156	1.0	12.507890701293945	44.1077995300293	0.007762342691421509	544.2373657226562	205.53408813476562	1.0	541.3585815429688	205.38616943359375	0.0016465485095977783	5	030
32	344.6925964355469	208.0819549560547	1.0	342.8524169921875	211.40078735351562	0.001950770616531372	544.5123291015625	205.79359436035156	1.0	541.9030151367188	202.96353149414062	0.0012719929218292236	5	030
33	344.6322326660156	209.29586791992188	1.0	356.931396484375	307.2811584472656	0.8753578662872314	544.6370239257812	205.4976806640625	1.0	542.2445068359375	205.35137939453125	0.0011214017868041992	5	030
34	343.783203125	212.51576232910156	1.0	357.5773010253906	310.1679992675781	0.05675762891769409	544.36083984375	205.0735626220703	1.0	543.1727294921875	202.91183471679688	0.0034563839435577393	5	030
35	344.8153076171875	217.22840881347656	0.9999105930328369	359.9091491699219	316.7265930175781	0.9999972581863403	545.0462036132812	205.47894287109375	1.0	361.42803955078125	317.9928894042969	0.002831876277923584	5	030
36	344.92132568359375	216.19285583496094	0.9999998807907104	356.0296325683594	315.78302001953125	0.9279175996780396	544.7194213867188	206.21182250976562	1.0	541.761962890625	205.9220733642578	0.0007490813732147217	5	030
37	348.5962219238281	219.3892364501953	0.9999998211860657	359.9105224609375	318.5154113769531	0.9837692975997925	545.0146484375	205.46881103515625	1.0	543.5729370117188	202.70166015625	0.0017927885055541992	5	030
38	349.9176025390625	220.79446411132812	0.9921647310256958	352.0150451660156	221.60968017578125	0.9014842510223389	545.1266479492188	205.93226623535156	1.0	544.2169799804688	203.28506469726562	0.0007578134536743164	5	030
39	354.630615234375	220.5386505126953	0.9974976778030396	359.0678405761719	318.5619812011719	0.9999785423278809	544.5841674804688	205.86141967773438	1.0	541.235595703125	205.9578857421875	0.0010302066802978516	5	030
40	365.6251220703125	219.51597595214844	0.9985033869743347	354.1312561035156	313.2811279296875	0.9999998807907104	544.6669921875	206.2208251953125	1.0	543.6246337890625	203.3279266357422	0.001597285270690918	5	030
41	374.8512268066406	214.1897735595703	1.0	381.65948486328125	216.27317810058594	0.0011329352855682373	545.2944946289062	205.6273651123047	1.0	543.9404907226562	203.67552185058594	0.0016283988952636719	5	030
42	392.3727722167969	207.7435302734375	1.0	396.27203369140625	208.9736328125	0.009888023138046265	545.26025390625	205.15145874023438	1.0	541.6618041992188	204.9837188720703	0.00067901611328125	5	030
43	403.57196044921875	200.859130859375	1.0	350.17144775390625	273.2712707519531	1.0	546.3749389648438	205.4025421142578	1.0	545.6452026367188	206.82691955566406	0.0008174777030944824	5	030
44	413.05889892578125	197.38377380371094	1.0	352.99371337890625	269.0021057128906	1.0	545.7406005859375	206.12937927246094	1.0	542.3323364257812	205.76669311523438	0.00083160400390625	5	030
45	419.85675048828125	196.4854278564453	1.0	356.73687744140625	264.5448303222656	1.0	545.7695922851562	206.3943328857422	1.0	542.3069458007812	206.0613250732422	0.0007473230361938477	5	030
46	425.1763000488281	196.0085906982422	1.0	360.0633850097656	259.097900390625	1.0	544.8763427734375	205.97299194335938	1.0	541.630615234375	205.6443328857422	0.000699460506439209	5	030
47	429.4068298339844	195.08631896972656	1.0	359.3023376464844	258.2519226074219	1.0	545.4906005859375	206.11366271972656	1.0	542.582763671875	205.38600158691406	0.000896751880645752	5	030
48	435.0466003417969	192.45941162109375	1.0	368.7711181640625	255.78956604003906	0.999933123588562	545.0836791992188	204.53143310546875	1.0	543.7044067382812	205.29791259765625	0.0009939372539520264	5	030
49	441.39990234375	190.23989868164062	1.0	376.1492919921875	254.58966064453125	0.9999961853027344	545.8764038085938	206.20169067382812	1.0	545.4428100585938	207.06729125976562	0.0005216002464294434	5	030
50	442.1885986328125	183.4854736328125	1.0	379.04888916015625	250.2357635498047	0.9999633431434631	545.8731689453125	205.83444213867188	1.0	542.3500366210938	206.0996551513672	0.00039193034172058105	5	030
51	443.99774169921875	175.89784240722656	1.0	390.1636047363281	247.747314453125	1.0	545.626953125	205.77798461914062	1.0	543.6857299804688	206.0625762939453	0.0011923611164093018	5	030
52	445.07720947265625	170.51681518554688	1.0	391.33856201171875	251.7216796875	1.0	545.5723266601562	205.3686065673828	1.0	541.9038696289062	205.2711639404297	0.00040468573570251465	5	030
53	440.9809265136719	165.90135192871094	1.0	389.9829406738281	252.13070678710938	1.0	544.8897094726562	204.87400817871094	1.0	543.1736450195312	205.46722412109375	0.0009341835975646973	5	030
54	439.6593933105469	159.5736541748047	1.0	385.38861083984375	246.55873107910156	1.0	545.0903930664062	205.69822692871094	1.0	541.7994995117188	205.64459228515625	0.000656425952911377	5	030
55	438.8757019042969	154.23770141601562	1.0	388.1207275390625	245.4168243408203	0.0005717277526855469	545.0555419921875	205.76206970214844	1.0	541.9613647460938	205.65647888183594	0.0008599162101745605	5	030
56	440.5476989746094	149.00128173828125	1.0	393.19671630859375	243.5561065673828	0.9999998807907104	545.1832275390625	205.697998046875	1.0	541.9151611328125	205.59429931640625	0.0006227791309356689	5	030
57	441.93280029296875	143.33938598632812	1.0	388.4757080078125	232.95201110839844	0.001253366470336914	545.4791870117188	205.73988342285156	1.0	544.1660766601562	205.75218200683594	0.0009112954139709473	5	030
58	442.2925720214844	139.92343139648438	1.0	386.9602966308594	230.98179626464844	0.999835193157196	545.0940551757812	205.02642822265625	1.0	541.8358154296875	205.41091918945312	0.0005669593811035156	5	030
59	442.0179748535156	135.46998596191406	1.0	392.0431823730469	223.66830444335938	0.9981862306594849	545.268310546875	205.32691955566406	1.0	541.708740234375	205.4248504638672	0.0005888044834136963	5	030
60	442.2853698730469	131.32858276367188	1.0	390.645751953125	211.6512908935547	0.9999121427536011	545.3778076171875	205.80490112304688	1.0	544.2987060546875	203.24942016601562	0.0007433295249938965	5	030
61	442.5308532714844	126.733642578125	1.0	385.6226501464844	210.33209228515625	0.2050771415233612	544.6251831054688	205.3222198486328	1.0	541.6146240234375	205.2451934814453	0.0009177029132843018	5	030
62	441.5987854003906	124.67662048339844	1.0	387.9916076660156	209.1665496826172	0.9999999403953552	545.2269287109375	205.9632110595703	1.0	541.9149780273438	205.7285614013672	0.0005396902561187744	5	030
63	443.2271423339844	117.04859161376953	1.0	391.99432373046875	201.58152770996094	0.9998947381973267	545.6357421875	206.0294952392578	1.0	542.14208984375	205.70883178710938	0.00048232078552246094	5	030
64	443.6673278808594	108.87742614746094	1.0	391.45672607421875	191.10824584960938	1.0	545.0493774414062	206.42562866210938	1.0	543.68701171875	206.23631286621094	0.0009104013442993164	5	030
65	444.0602111816406	98.90046691894531	1.0	395.7302551269531	186.68035888671875	0.9999998807907104	544.4756469726562	206.41038513183594	1.0	541.781494140625	206.4969024658203	0.0018212199211120605	5	030
66	441.8916931152344	90.74005126953125	1.0	392.8487854003906	175.1477813720703	0.9999972581863403	544.6182861328125	206.4015655517578	1.0	541.404296875	206.29364013671875	0.0010802149772644043	5	030
67	439.7121887207031	79.4130859375	1.0	390.1631774902344	172.16624450683594	1.0	544.8468017578125	206.05130004882812	1.0	543.6145629882812	203.23065185546875	0.0012833476066589355	5	030
68	441.10223388671875	73.04102325439453	1.0	392.7586669921875	171.66212463378906	0.9999997615814209	544.7647094726562	205.64193725585938	1.0	544.1207275390625	205.74964904785156	0.001684725284576416	5	030
69	440.2061767578125	68.53659057617188	1.0	394.93365478515625	169.38455200195312	0.9999999403953552	545.096435546875	205.4607391357422	1.0	541.7230834960938	205.22341918945312	0.0009602904319763184	5	030
70	441.56072998046875	64.50611877441406	1.0	391.35150146484375	163.24618530273438	0.9865505695343018	544.3167724609375	206.13778686523438	1.0	540.991455078125	205.5757293701172	0.001170337200164795	5	030
71	441.53961181640625	63.05551528930664	1.0	392.35699462890625	148.8944854736328	0.9770375490188599	545.4945678710938	206.19407653808594	1.0	543.4786987304688	206.06124877929688	0.0012598037719726562	5	030
72	442.541748046875	60.12840270996094	1.0	392.6361083984375	158.3543243408203	0.9998792409896851	544.9127197265625	205.90638732910156	1.0	541.4011840820312	205.15914916992188	0.000871807336807251	5	030
73	442.6608581542969	58.40464782714844	1.0	6.362196922302246	32.7836799621582	0.00028777122497558594	545.0625610351562	205.41738891601562	1.0	541.7052001953125	205.0654754638672	0.0009171068668365479	5	030
74	442.1517639160156	56.63874816894531	1.0	389.11328125	127.81381225585938	0.14240986108779907	544.7693481445312	205.9331817626953	1.0	541.338623046875	205.6507568359375	0.0013219118118286133	5	030
75	441.7246398925781	55.94690704345703	1.0	448.3121032714844	58.90597915649414	0.00029009580612182617	545.37548828125	206.61500549316406	1.0	545.5833129882812	206.8529052734375	0.0017025172710418701	5	030
76	441.1632080078125	55.42938995361328	1.0	383.56573486328125	125.70014953613281	0.9999982118606567	545.388916015625	205.2974395751953	1.0	544.5185546875	202.6764373779297	0.0013618171215057373	5	030
77	438.847900390625	60.6471061706543	1.0	437.4101867675781	64.8149185180664	0.0008659064769744873	544.927001953125	205.93064880371094	1.0	544.0580444335938	202.94845581054688	0.003988921642303467	5	030
78	443.134765625	62.95131301879883	0.0013871192932128906	385.6692199707031	102.10894775390625	0.0017284750938415527	544.6557006835938	205.02496337890625	1.0	541.4620971679688	205.32345581054688	0.0010043084621429443	5	030
79	547.3214111328125	211.55345153808594	7.784366607666016e-5	3.798654317855835	149.97540283203125	0.0008228123188018799	545.162841796875	205.8452606201172	1.0	543.031982421875	206.06846618652344	0.002016127109527588	5	030
80	543.683349609375	209.83335876464844	7.548928260803223e-5	387.632080078125	87.33453369140625	0.09405973553657532	545.1036987304688	205.4092559814453	1.0	543.9501953125	205.6044158935547	0.002209097146987915	5	030
81	501.1720275878906	79.64836883544922	0.00031644105911254883	1.6608703136444092	235.25888061523438	0.00011989474296569824	545.4849853515625	205.09580993652344	1.0	544.7088012695312	202.60406494140625	0.002144455909729004	5	030
82	451.1946105957031	69.3145980834961	0.9999234676361084	3.797189712524414	160.5843505859375	0.0007508993148803711	545.2399291992188	205.5097198486328	1.0	545.0582275390625	206.739990234375	0.0026625394821166992	5	030
83	3.7561535835266113	3.306809902191162	8.866190910339355e-5	3.3719253540039062	142.2528076171875	0.00013378262519836426	545.388427734375	205.59451293945312	1.0	542.17822265625	205.4060516357422	0.0008457005023956299	5	030
84	498.7698669433594	78.62390899658203	0.9930503368377686	5.355118751525879	33.22115707397461	0.0016650855541229248	545.193115234375	205.82894897460938	1.0	544.2197875976562	203.49703979492188	0.00102156400680542	5	030
85	499.1405334472656	76.91612243652344	0.9999997019767761	391.8330383300781	67.01118469238281	0.01577317714691162	544.4308471679688	205.83224487304688	1.0	541.2680053710938	205.5602569580078	0.001022249460220337	5	030
86	501.01556396484375	77.91214752197266	0.00019693374633789062	547.0303344726562	206.43685913085938	0.00012880563735961914	544.1405639648438	204.96514892578125	1.0	542.6674194335938	203.03988647460938	0.002685725688934326	5	030
87	493.8691711425781	73.99423217773438	0.151515394449234	451.9784851074219	84.74504852294922	0.0007575154304504395	544.4717407226562	206.23095703125	1.0	543.7498779296875	203.12022399902344	0.002198636531829834	5	030
88	456.1704406738281	89.61112213134766	1.0	389.5844421386719	68.36641693115234	0.9999977350234985	545.1158447265625	206.0830078125	1.0	544.9752197265625	207.19525146484375	0.0017058849334716797	5	030
89	460.4252014160156	90.12432098388672	1.0	391.0390930175781	59.31584930419922	0.9998939037322998	544.8887939453125	205.57528686523438	1.0	543.4905395507812	203.35137939453125	0.0008368790149688721	5	030
90	459.2247619628906	94.24573516845703	1.0	388.4071960449219	54.89369583129883	1.0	544.692138671875	204.93276977539062	1.0	543.2426147460938	202.93505859375	0.0009171366691589355	5	030
91	461.6572570800781	101.03573608398438	1.0	393.4374694824219	61.52812194824219	1.0	544.4567260742188	206.16836547851562	1.0	541.5864868164062	205.98660278320312	0.0022686421871185303	5	030
92	460.4946594238281	101.49246215820312	1.0	393.78509521484375	62.8992919921875	1.0	544.3036499023438	205.75448608398438	1.0	541.3465576171875	205.5092315673828	0.0015483498573303223	5	030
93	459.6570129394531	101.88363647460938	1.0	391.1755065917969	61.32887268066406	1.0	545.7710571289062	205.3236083984375	1.0	544.738037109375	203.21908569335938	0.0008522868156433105	5	030
94	459.9917907714844	101.97825622558594	1.0	387.2937316894531	58.687923431396484	1.0	545.1295166015625	206.04615783691406	1.0	541.993408203125	205.8854522705078	0.0015580356121063232	5	030
95	461.5926208496094	103.206298828125	1.0	384.85479736328125	60.03322982788086	1.0	545.2723388671875	205.98641967773438	1.0	542.1113891601562	205.62677001953125	0.0006211996078491211	5	030
96	462.38360595703125	105.86599731445312	1.0	386.1570129394531	65.40336608886719	1.0	545.0706787109375	206.21824645996094	1.0	544.0197143554688	203.3751678466797	0.0012500584125518799	5	030
97	462.52386474609375	105.18509674072266	1.0	385.391845703125	66.14749145507812	1.0	544.9393310546875	205.57998657226562	1.0	541.3267211914062	205.2293701171875	0.0006245970726013184	5	030
98	463.27056884765625	107.65298461914062	1.0	382.5603332519531	59.84428024291992	0.9999998807907104	545.1747436523438	206.27366638183594	1.0	543.6991577148438	206.42727661132812	0.0021187961101531982	5	030
99	462.2548522949219	112.757080078125	1.0	383.1901550292969	64.48176574707031	0.9858443737030029	545.4017333984375	206.39724731445312	1.0	542.456787109375	206.19761657714844	0.0012394189834594727	5	030
100	464.01031494140625	118.05291748046875	1.0	390.2889099121094	76.031005859375	0.9981685280799866	545.4268188476562	205.27371215820312	1.0	542.4815063476562	204.9078369140625	0.0027709603309631348	5	030
101	462.737548828125	120.6655044555664	1.0	388.57720947265625	65.78727722167969	1.0	544.9125366210938	205.587890625	1.0	541.6438598632812	205.49566650390625	0.0009291768074035645	5	030
102	461.88067626953125	120.54824829101562	1.0	388.37371826171875	62.231048583984375	1.0	544.6641235351562	205.6625518798828	1.0	541.7918090820312	205.49266052246094	0.0017666220664978027	5	030
103	460.6543884277344	121.70853424072266	1.0	387.7724304199219	57.06757354736328	1.0	545.79931640625	205.15060424804688	1.0	542.4339599609375	204.80091857910156	0.0007911920547485352	5	030
104	460.2102355957031	124.10262298583984	1.0	385.69921875	54.779579162597656	1.0	545.1206665039062	205.9128875732422	1.0	541.8411254882812	205.5355987548828	0.0013502836227416992	5	030
105	457.8019714355469	126.36104583740234	1.0	388.16253662109375	53.57352066040039	1.0	545.4279174804688	205.0811309814453	1.0	543.9669189453125	202.6929473876953	0.0010100305080413818	5	030
106	459.2237854003906	127.47969055175781	1.0	386.2045593261719	58.933616638183594	1.0	545.1026611328125	205.92822265625	1.0	541.62255859375	205.793701171875	0.0009330213069915771	5	030
107	459.43170166015625	128.28016662597656	1.0	383.75701904296875	49.94625473022461	1.0	545.1471557617188	205.3760986328125	1.0	541.5846557617188	205.0818634033203	0.0006042122840881348	5	030
108	460.13311767578125	128.22523498535156	1.0	383.93402099609375	44.70931625366211	1.0	544.5863647460938	206.34767150878906	0.9999998807907104	541.6577758789062	205.9023895263672	0.0014423131942749023	5	030
109	462.7835693359375	129.76486206054688	1.0	379.8468017578125	44.374176025390625	0.9997410178184509	545.40478515625	205.53750610351562	0.9999998807907104	542.1949462890625	205.29800415039062	0.002025306224822998	5	030
110	461.6722106933594	129.45933532714844	1.0	382.67987060546875	43.8709831237793	0.5994080901145935	545.0979614257812	206.2296600341797	1.0	542.2207641601562	206.04270935058594	0.0032412707805633545	5	030
111	461.91021728515625	129.03810119628906	1.0	383.20623779296875	37.75080108642578	0.09187257289886475	545.419189453125	205.6171417236328	1.0	542.11279296875	205.31997680664062	0.0008349120616912842	5	030
112	461.1397399902344	129.6123046875	1.0	382.6680908203125	35.51099395751953	0.48062512278556824	545.0801391601562	205.22244262695312	1.0	544.3775024414062	203.08021545410156	0.0011674165725708008	5	030
113	461.01605224609375	128.78509521484375	1.0	382.92584228515625	35.9692268371582	0.0016488432884216309	544.6948852539062	205.9035186767578	1.0	541.7933349609375	206.09532165527344	0.0019067227840423584	5	030
114	460.8064880371094	128.1346435546875	1.0	468.0816345214844	131.55665588378906	0.0003872513771057129	544.8125610351562	205.94985961914062	1.0	544.01123046875	203.38726806640625	0.002827674150466919	5	030
115	459.39013671875	127.31025695800781	1.0	385.1099548339844	35.08541488647461	0.9997497797012329	545.1560668945312	204.9815216064453	1.0	543.9016723632812	202.2963104248047	0.001317143440246582	5	030
116	459.7730407714844	125.9259262084961	1.0	382.515625	32.82061767578125	0.7079268097877502	545.4827880859375	205.98939514160156	1.0	377.81866455078125	7.522414207458496	0.002122640609741211	5	030
117	461.0938720703125	124.74147033691406	1.0	381.31353759765625	33.9495849609375	0.05725786089897156	545.1849365234375	205.4459686279297	1.0	542.0792846679688	205.04891967773438	0.000908583402633667	5	030
118	460.71075439453125	123.84477996826172	1.0	464.88702392578125	128.9456329345703	0.00018966197967529297	544.7919311523438	205.5697784423828	1.0	543.44921875	203.21742248535156	0.0009845495223999023	5	030
119	461.9074401855469	124.341552734375	1.0	384.30572509765625	31.934022903442383	0.9686167240142822	545.2591552734375	205.49038696289062	1.0	376.8075256347656	7.060092449188232	0.0041145384311676025	5	030
120	463.4288635253906	124.90746307373047	1.0	386.04315185546875	33.006263732910156	0.7133663892745972	544.980712890625	206.04750061035156	1.0	391.4959716796875	7.07478141784668	0.0009950697422027588	5	030
121	462.1211853027344	123.18448638916016	1.0	374.61627197265625	30.385902404785156	0.0006075799465179443	545.6364135742188	206.15223693847656	1.0	377.50433349609375	6.773726463317871	0.0008968710899353027	5	030
122	460.9241943359375	123.22254943847656	1.0	375.00897216796875	21.623088836669922	0.005140900611877441	545.094482421875	204.97274780273438	1.0	374.9656982421875	6.676377296447754	0.0038931071758270264	5	030
123	461.69427490234375	121.98875427246094	1.0	372.52911376953125	32.15882873535156	0.11642593145370483	544.3821411132812	204.9542999267578	1.0	541.4862670898438	204.78729248046875	0.0033597350120544434	5	030
124	462.00872802734375	121.15884399414062	1.0	375.3821716308594	31.655805587768555	0.09820693731307983	544.7029418945312	205.32383728027344	1.0	376.356201171875	6.345603942871094	0.001716017723083496	5	030
125	460.7556457519531	121.50391387939453	1.0	371.30255126953125	30.440160751342773	0.00117453932762146	545.1802978515625	205.17884826660156	1.0	545.28515625	206.47535705566406	0.0008736550807952881	5	030
126	460.7249450683594	120.77290344238281	1.0	376.7019348144531	32.06310272216797	0.895855188369751	545.3594360351562	206.3013153076172	1.0	375.80712890625	7.995208740234375	0.005178987979888916	5	030
127	462.11785888671875	120.850830078125	1.0	372.7755126953125	30.532716751098633	0.8193060159683228	545.6154174804688	206.0358123779297	1.0	374.3203125	6.882282257080078	0.008329272270202637	5	030
128	460.4089050292969	119.85416412353516	1.0	374.442138671875	29.784269332885742	0.18452611565589905	545.4293823242188	205.7499237060547	1.0	542.2010498046875	205.6472625732422	0.0015999078750610352	5	030
129	462.36480712890625	120.87916564941406	1.0	374.0973815917969	29.994461059570312	0.03109803795814514	545.0075073242188	205.875732421875	1.0	541.8616333007812	205.71206665039062	0.0010700225830078125	5	030
130	462.23876953125	120.45198059082031	1.0	373.72613525390625	28.787214279174805	0.02114197611808777	544.3612060546875	205.09805297851562	1.0	543.1314697265625	202.90843200683594	0.002527862787246704	5	030
131	462.13360595703125	120.8746566772461	1.0	375.1595764160156	30.40374183654785	0.1391521394252777	545.3489990234375	205.3814239501953	1.0	376.6348571777344	7.0769195556640625	0.0021017789840698242	5	030
132	462.3215637207031	121.52882385253906	1.0	374.0896911621094	23.30575942993164	0.5737579464912415	545.3040771484375	206.05282592773438	1.0	374.18951416015625	7.3165974617004395	0.0036889612674713135	5	030
133	462.6260681152344	124.15762329101562	1.0	376.49945068359375	28.64126968383789	0.26912733912467957	544.8206176757812	205.30055236816406	1.0	374.40277099609375	6.353544235229492	0.0013219714164733887	5	030
134	462.7481994628906	124.30422973632812	1.0	380.85791015625	32.14576721191406	0.9511054754257202	545.1974487304688	205.16397094726562	1.0	375.5781555175781	7.033308982849121	0.0027130544185638428	5	030
135	461.3142395019531	125.40547180175781	1.0	375.18951416015625	20.342384338378906	0.22614365816116333	545.199951171875	205.5232696533203	1.0	364.57470703125	6.836779594421387	0.0017529428005218506	5	030
136	463.4107971191406	126.8888168334961	1.0	375.1300048828125	31.57013511657715	0.01326790452003479	545.2042236328125	205.14871215820312	1.0	542.2886352539062	204.9503631591797	0.0015478432178497314	5	030
137	463.4633483886719	126.99464416503906	1.0	374.3777160644531	28.572376251220703	0.0006829202175140381	544.2762451171875	205.5593719482422	1.0	541.3969116210938	202.90652465820312	0.0014441609382629395	5	030
138	462.4176940917969	126.78583526611328	1.0	371.8071594238281	17.298282623291016	0.003552675247192383	545.349365234375	205.3308868408203	1.0	542.0044555664062	205.17529296875	0.000921785831451416	5	030
139	462.861328125	128.07041931152344	1.0	372.95916748046875	17.537933349609375	0.003530442714691162	545.0958862304688	205.69314575195312	1.0	375.3082275390625	5.881289958953857	0.0005658268928527832	5	030
140	463.02301025390625	128.2666473388672	1.0	384.2566833496094	32.6732177734375	0.9963456392288208	545.0121459960938	204.80810546875	1.0	377.21893310546875	8.219207763671875	0.006372570991516113	5	030
141	464.26904296875	129.99668884277344	1.0	374.6031494140625	30.38774299621582	0.9784903526306152	546.02880859375	205.46287536621094	1.0	375.6846923828125	7.24884033203125	0.004139602184295654	5	030
142	463.9212646484375	130.43019104003906	1.0	375.3872375488281	31.220741271972656	0.8343814611434937	545.3176879882812	205.453369140625	1.0	376.0570068359375	7.877449989318848	0.0015086531639099121	5	030
143	464.4760437011719	131.48492431640625	1.0	376.15509033203125	32.003170013427734	0.03392919898033142	545.0034790039062	206.13455200195312	1.0	542.1419067382812	206.00404357910156	0.0026241838932037354	5	030
144	463.8228454589844	133.3704376220703	1.0	373.1564636230469	30.89881706237793	0.00034171342849731445	545.526123046875	204.63034057617188	1.0	542.1656494140625	204.70095825195312	0.0004832148551940918	5	030
145	465.4817199707031	134.11599731445312	1.0	382.4760437011719	35.36703872680664	0.27690035104751587	545.4951782226562	205.49749755859375	1.0	542.2647705078125	205.4083709716797	0.0011055469512939453	5	030
146	465.0624084472656	135.10447692871094	1.0	379.6631164550781	34.27720642089844	0.96807861328125	545.2520751953125	205.92527770996094	1.0	377.0389404296875	7.932104587554932	0.0014728307723999023	5	030
147	463.33648681640625	133.89280700683594	1.0	0.7313778400421143	221.3732147216797	0.00019562244415283203	544.7908325195312	205.22476196289062	1.0	541.4320678710938	205.1374969482422	0.0005698204040527344	5	030
148	464.60565185546875	136.13316345214844	1.0	379.43353271484375	37.1450309753418	0.9999761581420898	545.1702880859375	205.50616455078125	1.0	541.8845825195312	205.43194580078125	0.0015009045600891113	5	030
149	465.5650939941406	137.96615600585938	1.0	376.3827209472656	32.76787185668945	0.8351227641105652	545.13720703125	205.3662567138672	1.0	377.3086853027344	6.8494367599487305	0.0012838244438171387	5	030
150	467.1734924316406	140.83447265625	1.0	382.8194274902344	34.808162689208984	0.004926413297653198	544.9314575195312	205.60354614257812	1.0	541.98779296875	205.67906188964844	0.0008766353130340576	5	030
151	466.6636047363281	141.76075744628906	1.0	478.1957092285156	143.03941345214844	0.00019502639770507812	545.571044921875	206.38218688964844	1.0	542.2050170898438	206.35194396972656	0.0005332231521606445	5	030
152	466.76190185546875	142.49063110351562	1.0	377.0700378417969	36.63488006591797	0.029924005270004272	544.5025024414062	204.4343719482422	1.0	541.6310424804688	204.3127899169922	0.0011571943759918213	5	030
153	465.0916748046875	142.57916259765625	1.0	382.1838073730469	42.25971221923828	0.5131691098213196	544.5665283203125	205.5073699951172	1.0	541.5592651367188	205.56285095214844	0.0010428428649902344	5	030
154	466.4759826660156	144.69873046875	1.0	381.6180419921875	43.71937942504883	0.8447904586791992	545.5013427734375	204.93089294433594	1.0	543.75390625	205.45323181152344	0.0008093714714050293	5	030
155	467.4141845703125	149.17051696777344	1.0	386.304443359375	50.3558235168457	0.012006431818008423	545.62353515625	204.9547882080078	1.0	542.22998046875	205.04449462890625	0.0003363490104675293	5	030
156	466.2175598144531	151.00881958007812	1.0	387.12689208984375	51.49235916137695	0.9999987483024597	545.3787231445312	205.94454956054688	1.0	542.4464111328125	205.7963104248047	0.0011596977710723877	5	030
157	465.9664306640625	155.06626892089844	1.0	382.5328063964844	51.974952697753906	1.0	545.5640869140625	205.62937927246094	1.0	541.912353515625	205.54229736328125	0.0006403625011444092	5	030
158	464.7817077636719	157.95347595214844	1.0	385.255126953125	56.02495574951172	0.04630577564239502	545.1414794921875	205.44334411621094	1.0	541.8265991210938	205.5200958251953	0.0008654296398162842	5	030
159	467.6955871582031	161.77581787109375	1.0	384.6618347167969	72.60884094238281	0.0014667809009552002	545.102783203125	204.68881225585938	1.0	543.9589233398438	202.74359130859375	0.0009784698486328125	5	030
160	463.6741027832031	163.5323944091797	1.0	387.1153564453125	74.5473861694336	0.01760685443878174	544.8495483398438	204.3758087158203	1.0	541.59912109375	204.5302276611328	0.0007634460926055908	5	030
161	463.1214904785156	168.48866271972656	1.0	383.01629638671875	90.44977569580078	0.1862953007221222	545.4180908203125	204.85992431640625	1.0	543.5704345703125	205.3219451904297	0.0005780160427093506	5	030
162	466.303955078125	173.3489227294922	1.0	379.4202880859375	91.09471893310547	0.07798925042152405	545.2070922851562	204.96368408203125	1.0	543.22607421875	205.35247802734375	0.0014353692531585693	5	030
163	464.71588134765625	175.51141357421875	1.0	382.3894348144531	92.30876159667969	0.8307147026062012	545.6748046875	205.4750213623047	1.0	543.5253295898438	205.6266326904297	0.00043833255767822266	5	030
164	464.3004455566406	180.30859375	1.0	380.1429138183594	95.4561538696289	0.13478904962539673	544.9785766601562	206.12774658203125	1.0	541.665771484375	206.167236328125	0.0005317032337188721	5	030
165	464.6083984375	185.7230224609375	1.0	382.5057373046875	101.20748138427734	0.9949184656143188	544.8558959960938	205.5663604736328	1.0	541.4281616210938	205.65188598632812	0.0007229447364807129	5	030
166	462.8959045410156	189.6002655029297	1.0	381.6122741699219	94.08343505859375	0.9999938607215881	545.2332153320312	205.28846740722656	1.0	541.5794677734375	205.40931701660156	0.0007148087024688721	5	030
167	462.55987548828125	193.37522888183594	1.0	382.8205871582031	102.74376678466797	0.8148841857910156	544.6934204101562	206.02574157714844	1.0	541.3363037109375	206.4750518798828	0.0005849301815032959	5	030
168	462.2613220214844	197.5399932861328	1.0	378.84722900390625	103.2421875	0.025586843490600586	544.571044921875	206.1781463623047	1.0	541.2633056640625	206.281494140625	0.00040662288665771484	5	030
169	462.8991394042969	199.55508422851562	1.0	385.21759033203125	116.8851318359375	0.047647327184677124	545.347412109375	205.14466857910156	1.0	543.31982421875	205.59609985351562	0.0008105039596557617	5	030
170	461.8249816894531	204.59619140625	1.0	384.0033874511719	115.20904541015625	0.9999991655349731	544.6333618164062	206.27542114257812	1.0	542.9010620117188	206.3031005859375	0.00042811036109924316	5	030
171	464.1859130859375	211.1788787841797	1.0	381.020263671875	114.56453704833984	1.0	545.7199096679688	206.32237243652344	1.0	541.9519653320312	206.3932342529297	0.0003186464309692383	5	030
172	462.465576171875	217.26406860351562	1.0	379.824462890625	115.46024322509766	1.0	544.7609252929688	205.62216186523438	1.0	541.4609375	205.5717315673828	0.0003828108310699463	5	030
173	462.094970703125	225.69752502441406	1.0	381.10430908203125	124.06221008300781	0.9762363433837891	545.3563232421875	205.52818298339844	1.0	543.2151489257812	205.69229125976562	0.0007617473602294922	5	030
174	461.53924560546875	230.97972106933594	1.0	3.8698549270629883	147.85731506347656	0.0024420619010925293	545.0423583984375	204.87142944335938	1.0	541.7821044921875	204.65347290039062	0.0005884766578674316	5	030
175	459.9502868652344	235.4778594970703	1.0	381.0132141113281	139.94786071777344	0.9995977878570557	544.8501586914062	205.61383056640625	1.0	541.6748657226562	205.62802124023438	0.0007994771003723145	5	030
176	462.7543029785156	242.17044067382812	1.0	381.0053405761719	143.4315643310547	0.07756239175796509	544.2330932617188	205.67520141601562	1.0	542.9388427734375	206.11459350585938	0.0013886988162994385	5	030
177	463.5255126953125	247.43946838378906	1.0	378.79473876953125	162.14166259765625	0.005357593297958374	544.8483276367188	206.33242797851562	1.0	541.7516479492188	206.06857299804688	0.0010143816471099854	5	030
178	462.340576171875	253.47879028320312	1.0	381.3307189941406	168.38461303710938	0.004910886287689209	544.6419677734375	206.05516052246094	1.0	541.5821533203125	205.3971405029297	0.0008621513843536377	5	030
179	461.2541809082031	257.53350830078125	1.0	379.99542236328125	170.92431640625	1.0	543.9620971679688	205.82447814941406	1.0	541.2384643554688	205.55532836914062	0.001340419054031372	5	030
180	460.1397705078125	260.0741271972656	1.0	383.2483215332031	172.6972198486328	1.0	544.53564453125	205.82876586914062	1.0	541.3843383789062	205.85861206054688	0.0007952451705932617	5	030
181	461.6209411621094	265.62225341796875	1.0	382.66632080078125	173.69435119628906	0.925142765045166	544.6927490234375	206.576416015625	1.0	541.5006103515625	206.2368621826172	0.0008969008922576904	5	030
182	461.66241455078125	269.7559509277344	1.0	381.6280517578125	189.41627502441406	0.39407414197921753	544.3595581054688	205.5274200439453	1.0	543.3805541992188	202.9609832763672	0.0018331706523895264	5	030
183	460.7125244140625	271.9519958496094	1.0	380.54119873046875	190.6658935546875	1.0	545.0624389648438	206.20631408691406	1.0	541.9032592773438	206.1746063232422	0.0009482502937316895	5	030
184	460.2674865722656	273.294921875	1.0	380.3585205078125	195.74964904785156	1.0	544.3466796875	205.55068969726562	1.0	543.3323974609375	203.2261199951172	0.0012153685092926025	5	030
185	458.9776611328125	274.2975769042969	1.0	380.55572509765625	197.89593505859375	1.0	544.6146850585938	205.71591186523438	1.0	543.8052368164062	203.37770080566406	0.0022833645343780518	5	030
186	458.78155517578125	277.89068603515625	1.0	381.1553649902344	213.0319061279297	0.9999989867210388	544.7749633789062	205.95025634765625	1.0	544.4376220703125	203.15298461914062	0.004340708255767822	5	030
187	456.69012451171875	283.6233215332031	0.9999862909317017	379.9718322753906	219.0216827392578	0.9999998807907104	544.3690795898438	205.9175567626953	1.0	543.4095458984375	203.5240020751953	0.0036993324756622314	5	030
188	451.7480773925781	287.1147766113281	1.0	377.2541198730469	224.76454162597656	1.0	545.201904296875	205.8137664794922	1.0	544.9424438476562	206.9799041748047	0.0016967058181762695	5	030
189	452.9924621582031	289.1287841796875	1.0	376.4156188964844	225.73020935058594	1.0	545.0654296875	206.1484375	1.0	541.8314208984375	206.0439453125	0.0006145238876342773	5	030
190	450.1929626464844	292.3291320800781	1.0	372.3167724609375	229.51707458496094	1.0	545.6195678710938	205.3572235107422	1.0	544.0026245117188	205.75047302246094	0.0007034242153167725	5	030
191	451.3246154785156	294.7866516113281	1.0	374.1493835449219	231.58285522460938	0.9999999403953552	545.1106567382812	205.85336303710938	1.0	542.066162109375	205.6011199951172	0.0010079145431518555	5	030
192	451.3691101074219	295.4436340332031	1.0	374.024169921875	236.91038513183594	0.9928176403045654	544.6895751953125	205.595703125	1.0	541.7327270507812	205.31158447265625	0.0017087161540985107	5	030
193	450.5499572753906	299.1219787597656	0.9999982118606567	371.0531005859375	243.95687866210938	1.0	544.5879516601562	204.81411743164062	1.0	543.0807495117188	203.01564025878906	0.00217553973197937	5	030
194	451.1484680175781	302.37286376953125	0.0003236830234527588	371.6331481933594	247.49571228027344	1.0	545.8899536132812	206.62237548828125	1.0	542.9556884765625	206.33799743652344	0.001399904489517212	5	030
195	448.9756774902344	303.03692626953125	0.5417342782020569	372.8744201660156	248.124267578125	1.0	545.2138671875	206.00411987304688	1.0	545.0504760742188	207.03790283203125	0.0010156631469726562	5	030
196	449.1714172363281	307.9366455078125	0.9993976354598999	371.9569396972656	248.07395935058594	1.0	545.7080078125	205.4601287841797	1.0	545.1034545898438	206.42041015625	0.0008806884288787842	5	030
197	449.3598937988281	309.26422119140625	0.6840841770172119	370.3984375	255.67408752441406	0.9999997019767761	545.2459106445312	205.81109619140625	1.0	543.790771484375	205.95359802246094	0.0013355612754821777	5	030
198	443.06378173828125	311.818115234375	0.26972097158432007	439.5647888183594	316.1700134277344	0.24312114715576172	545.710205078125	205.9202423095703	1.0	542.6185913085938	205.70925903320312	0.0006784498691558838	5	030
199	384.92919921875	260.8691711425781	0.00018081068992614746	376.71343994140625	258.8262634277344	1.0	544.5527954101562	205.45510864257812	1.0	541.3389892578125	205.2914581298828	0.0009950697422027588	5	030
200	375.39068603515625	266.1424560546875	0.0022884607315063477	376.1047668457031	266.0411071777344	0.997629702091217	544.515380859375	205.7189483642578	1.0	541.7297973632812	205.21038818359375	0.0021742284297943115	5	030
201	547.4603881835938	208.2212677001953	5.5849552154541016e-5	374.7654724121094	275.51031494140625	0.9999762773513794	544.8372802734375	205.75860595703125	1.0	542.1910400390625	205.61013793945312	0.0022096633911132812	5	030
202	441.4952087402344	326.7724304199219	0.7414047718048096	374.67291259765625	280.84613037109375	1.0	544.52587890625	206.07296752929688	1.0	541.5094604492188	205.9119873046875	0.0013336539268493652	5	030
203	448.27618408203125	323.5836181640625	1.0	371.84466552734375	282.8307189941406	0.9999996423721313	544.6719360351562	206.5028839111328	1.0	541.5635986328125	206.30291748046875	0.0014300644397735596	5	030
204	447.94659423828125	325.8643798828125	0.9999998807907104	371.1415710449219	283.5162048339844	0.07652443647384644	544.5028076171875	205.85189819335938	1.0	543.4114379882812	203.27685546875	0.0023246407508850098	5	030
205	448.2152404785156	329.3265380859375	0.9999994039535522	3.6027841567993164	30.932920455932617	0.00013831257820129395	544.2638549804688	205.55397033691406	1.0	540.8820190429688	205.29141235351562	0.0007691383361816406	5	030
206	482.1429748535156	319.8666076660156	0.00017824769020080566	487.5417785644531	321.0865783691406	0.0011799931526184082	544.7250366210938	205.90895080566406	1.0	541.4874877929688	205.44960021972656	0.0010228157043457031	5	030
207	487.06732177734375	334.5531311035156	0.9998003244400024	487.5938720703125	329.3908386230469	0.0011078715324401855	544.9256591796875	205.7093048095703	1.0	543.782958984375	203.40005493164062	0.0006872415542602539	5	030
208	485.92242431640625	336.73052978515625	0.9998061656951904	486.6642761230469	331.2169494628906	0.0008788704872131348	545.3616943359375	205.778076171875	1.0	542.0872802734375	205.9539031982422	0.0008082091808319092	5	030
209	489.3999328613281	337.51312255859375	0.999691367149353	492.4910888671875	337.8738708496094	0.022923648357391357	545.0165405273438	205.8062744140625	1.0	541.6417846679688	205.74192810058594	0.0011592507362365723	5	030
210	447.7904968261719	342.2518615722656	0.999906063079834	448.8171691894531	342.1621398925781	0.0077950358390808105	545.4124145507812	205.9674530029297	1.0	542.2727661132812	206.1311798095703	0.0011712908744812012	5	030
211	448.53582763671875	337.9178466796875	0.9999951720237732	369.5306701660156	319.4029235839844	0.033380478620529175	544.33251953125	204.94651794433594	1.0	540.9601440429688	204.71409606933594	0.0007058978080749512	5	030
212	446.3952941894531	333.7473449707031	0.9999997019767761	367.54766845703125	327.84393310546875	0.15311160683631897	544.9320678710938	204.8923797607422	1.0	543.5668334960938	205.40846252441406	0.0022485554218292236	5	030
213	443.49169921875	328.6861877441406	1.0	451.4476623535156	326.4420166015625	0.00076255202293396	544.7716674804688	206.0019073486328	1.0	541.5106201171875	205.9505615234375	0.0007945597171783447	5	030
214	441.63427734375	327.4993591308594	1.0	451.0596923828125	325.4966125488281	0.000861823558807373	544.642578125	206.49942016601562	1.0	541.5280151367188	206.32369995117188	0.0015208125114440918	5	030
215	442.4190673828125	323.01953125	1.0	448.3690490722656	327.4877014160156	0.0003929436206817627	545.316650390625	205.13412475585938	1.0	542.0431518554688	204.8346710205078	0.0007274448871612549	5	030
216	442.01837158203125	320.99200439453125	1.0	376.2476806640625	354.64996337890625	0.9999979734420776	544.6832275390625	206.4246826171875	1.0	541.5086059570312	206.12867736816406	0.0011004507541656494	5	030
217	442.22137451171875	321.4015197753906	1.0	372.67303466796875	360.9851379394531	0.9181114435195923	545.39599609375	206.6579132080078	1.0	541.6870727539062	206.24746704101562	0.0006017684936523438	5	030
218	441.0334777832031	322.1753845214844	1.0	375.1572570800781	367.6815185546875	0.9999997615814209	546.0438232421875	206.09361267089844	1.0	545.4117431640625	206.71499633789062	0.0035479962825775146	5	030
219	437.99603271484375	321.38629150390625	1.0	371.7409973144531	366.45257568359375	0.9865200519561768	544.8775024414062	205.24180603027344	1.0	542.5220947265625	205.3929443359375	0.0007812380790710449	5	030
220	439.17193603515625	320.74774169921875	1.0	370.0770568847656	364.0658264160156	0.99997878074646	545.0402221679688	205.9490509033203	1.0	541.712646484375	205.69155883789062	0.0009068548679351807	5	030
221	438.9436950683594	322.4576721191406	1.0	368.6467590332031	367.86724853515625	0.9999156594276428	545.8538818359375	206.15267944335938	1.0	542.2522583007812	206.0343475341797	0.0004693269729614258	5	030
222	436.86004638671875	323.0489501953125	1.0	444.8406677246094	326.54351806640625	0.0003266632556915283	545.6364135742188	205.80841064453125	1.0	542.4227294921875	205.36265563964844	0.0008821785449981689	5	030
223	437.1287536621094	322.99609375	1.0	444.80419921875	326.0783386230469	0.0007800757884979248	544.3676147460938	206.2052001953125	1.0	541.35009765625	205.65167236328125	0.0012135803699493408	5	030
224	437.73687744140625	320.9746398925781	1.0	366.08599853515625	357.5238952636719	0.20321708917617798	544.2244262695312	205.863525390625	1.0	541.0804443359375	205.4491424560547	0.002042233943939209	5	030
225	437.587646484375	319.3543701171875	1.0	369.11590576171875	358.9896240234375	0.9915738701820374	544.8236694335938	206.20477294921875	1.0	542.6201171875	206.0773468017578	0.0013125836849212646	5	030
226	436.57196044921875	319.19415283203125	1.0	366.7286376953125	361.7582092285156	0.9999113082885742	544.9553833007812	205.75888061523438	1.0	541.77490234375	205.6417999267578	0.0014879107475280762	5	030
227	437.05987548828125	317.1154479980469	1.0	363.9759521484375	363.71343994140625	0.9564366340637207	544.6221313476562	205.51513671875	1.0	541.2471923828125	205.43995666503906	0.0008023679256439209	5	030
228	435.2254333496094	314.3998718261719	1.0	366.701171875	362.1712646484375	0.9997296333312988	544.6534423828125	205.5719757080078	1.0	541.4010009765625	205.4024200439453	0.0007596313953399658	5	030
229	435.3326721191406	311.65606689453125	1.0	371.4300231933594	362.1170349121094	0.4143044948577881	544.53173828125	205.6160125732422	1.0	541.0673828125	205.6834716796875	0.0006451904773712158	5	030
230	435.3760681152344	309.5003356933594	1.0	372.22039794921875	366.1011657714844	0.9569408893585205	545.0469970703125	205.47093200683594	1.0	541.6597900390625	205.22869873046875	0.0007258057594299316	5	030
231	432.55517578125	306.99951171875	1.0	367.9317932128906	371.22650146484375	0.9999998807907104	544.6221923828125	205.49964904785156	1.0	541.4668579101562	205.26397705078125	0.0012010633945465088	5	030
232	430.7121887207031	305.64007568359375	1.0	364.0711364746094	372.66790771484375	1.0	545.3665771484375	205.81370544433594	1.0	541.95166015625	205.72520446777344	0.0008104145526885986	5	030
233	431.5677185058594	302.7169494628906	1.0	365.0713806152344	368.3588562011719	0.9999998807907104	545.6362915039062	205.74143981933594	1.0	542.3021240234375	205.41941833496094	0.0005580782890319824	5	030
234	431.5859680175781	301.1350402832031	1.0	364.7134094238281	366.86767578125	0.9999998807907104	544.8195190429688	205.8041229248047	1.0	543.7527465820312	203.11227416992188	0.0013960301876068115	5	030
235	432.2418518066406	299.53192138671875	1.0	362.3175048828125	369.68499755859375	0.9999995827674866	545.4427490234375	206.1286163330078	1.0	542.0263061523438	205.7220458984375	0.0007307827472686768	5	030
236	432.8970947265625	297.5527648925781	1.0	359.2467956542969	368.5059814453125	0.15437650680541992	545.4920654296875	205.21775817871094	1.0	542.0909423828125	205.09848022460938	0.0007838308811187744	5	030
237	433.46502685546875	297.4574890136719	1.0	358.9936828613281	368.2963562011719	0.1980612576007843	544.961181640625	205.6876983642578	1.0	541.9752807617188	205.39797973632812	0.0008987784385681152	5	030
238	432.6284484863281	296.5500793457031	1.0	357.6795349121094	366.5605773925781	0.9999571442604065	544.8096313476562	206.43948364257812	1.0	541.596435546875	206.08775329589844	0.0019047558307647705	5	030
239	433.1500244140625	293.5620422363281	1.0	359.1304626464844	362.6976623535156	0.9690120816230774	545.3021240234375	205.92539978027344	1.0	541.8720703125	205.3531036376953	0.0007968544960021973	5	030
240	433.35107421875	289.7690734863281	1.0	361.48455810546875	362.43218994140625	0.9999982118606567	545.5311279296875	205.28585815429688	1.0	542.2626953125	205.2572021484375	0.0007303953170776367	5	030
241	434.11883544921875	286.7138671875	1.0	360.3587951660156	364.3214111328125	0.8364127278327942	545.7822265625	205.1376190185547	1.0	542.2385864257812	204.9761199951172	0.0007536113262176514	5	030
242	434.034912109375	281.4419250488281	1.0	359.29730224609375	368.17120361328125	0.9897607564926147	545.3034057617188	205.8334503173828	1.0	542.0740356445312	205.36065673828125	0.0012317299842834473	5	030
243	429.51251220703125	278.50140380859375	1.0	358.6009826660156	369.6785583496094	0.05141335725784302	545.6680297851562	205.66183471679688	1.0	544.0151977539062	205.9647674560547	0.001585245132446289	5	030
244	428.61712646484375	274.6357727050781	1.0	438.2334289550781	272.06500244140625	0.000994950532913208	544.7908325195312	204.50442504882812	1.0	541.722412109375	204.58255004882812	0.0015960633754730225	5	030
245	427.8974914550781	273.75665283203125	1.0	437.6797180175781	271.63385009765625	0.0003432035446166992	545.567626953125	205.70547485351562	1.0	542.9143676757812	205.66268920898438	0.000652015209197998	5	030
246	427.1717834472656	274.2456359863281	1.0	355.2637939453125	367.2148742675781	0.9752528071403503	544.6541748046875	206.21043395996094	1.0	541.4222412109375	205.76112365722656	0.0011770427227020264	5	030
247	424.2001953125	276.9925842285156	1.0	354.2716979980469	366.94635009765625	0.9999995827674866	545.0802001953125	205.9171142578125	1.0	542.2688598632812	205.98057556152344	0.0025232136249542236	5	030
248	422.4095153808594	281.0845642089844	1.0	348.3621826171875	370.4541015625	0.9997970461845398	545.412109375	205.47994995117188	1.0	542.0107421875	205.2449493408203	0.0006718635559082031	5	030
249	420.38140869140625	282.95135498046875	1.0	346.0177917480469	367.0323181152344	0.9999926090240479	545.228515625	206.0237579345703	1.0	542.0169677734375	205.75051879882812	0.0011463463306427002	5	030
250	419.2846374511719	282.8190002441406	1.0	343.5083312988281	366.4477844238281	0.9999977350234985	545.8611450195312	205.34376525878906	1.0	542.35009765625	205.12667846679688	0.000805974006652832	5	030
251	416.93597412109375	284.56207275390625	1.0	340.39215087890625	365.0493469238281	0.9999858140945435	544.9786376953125	205.3271484375	1.0	543.9957885742188	202.1901397705078	0.0023986399173736572	5	030
252	418.43927001953125	285.1356201171875	1.0	335.0314025878906	363.1993713378906	0.9999997615814209	544.9383544921875	206.650634765625	1.0	541.9860229492188	206.1842041015625	0.0016082227230072021	5	030
253	419.07769775390625	286.9215393066406	1.0	336.3423767089844	358.82232666015625	0.9765293002128601	545.0626831054688	205.9910888671875	1.0	542.218994140625	205.6592559814453	0.0031168758869171143	5	030
254	422.5229797363281	286.2546691894531	1.0	338.0677795410156	354.1641540527344	0.999923586845398	545.4168701171875	205.90884399414062	1.0	544.6179809570312	203.1704559326172	0.0010393261909484863	5	030
255	425.2033996582031	285.2384033203125	1.0	435.4835205078125	285.94219970703125	0.002557128667831421	545.2310180664062	205.72079467773438	0.9999998807907104	541.9111328125	205.1820068359375	0.001148223876953125	5	030
256	428.8189392089844	284.84375	1.0	437.5729675292969	280.65838623046875	0.0030033886432647705	545.033447265625	205.34884643554688	1.0	541.9513549804688	204.8948974609375	0.0014538764953613281	5	030
257	432.1282653808594	284.17852783203125	1.0	439.77325439453125	280.4901123046875	0.0006077587604522705	544.77880859375	204.85858154296875	1.0	541.3921508789062	204.68423461914062	0.0009454786777496338	5	030
258	435.8338623046875	281.0579833984375	1.0	342.638671875	344.1879577636719	0.2848493158817291	545.514404296875	205.48394775390625	1.0	542.4287719726562	205.4435577392578	0.0013971030712127686	5	030
259	435.91107177734375	280.0124816894531	1.0	446.0640563964844	282.609130859375	0.00039651989936828613	545.7286376953125	205.97335815429688	1.0	542.3157958984375	205.90513610839844	0.000783085823059082	5	030
260	435.9932861328125	277.3273010253906	1.0	445.3221130371094	276.7939147949219	0.0005347728729248047	544.4749145507812	204.97589111328125	1.0	541.42578125	204.77023315429688	0.0015328824520111084	5	030
261	436.7433166503906	274.176513671875	1.0	446.143798828125	277.7725524902344	0.00045749545097351074	545.3517456054688	206.364013671875	1.0	541.8372802734375	206.1331329345703	0.0008538663387298584	5	030
262	437.6701354980469	272.4277648925781	1.0	349.5286865234375	341.782470703125	0.2364349365234375	545.0287475585938	205.49085998535156	1.0	541.8137817382812	205.5386962890625	0.0015483200550079346	5	030
263	438.0372314453125	270.60687255859375	1.0	446.40692138671875	271.1901550292969	0.00035202503204345703	545.3674926757812	205.1651611328125	1.0	541.8411254882812	204.84796142578125	0.0008009374141693115	5	030
264	437.3157958984375	269.61651611328125	1.0	445.5946960449219	270.19891357421875	0.0004551410675048828	544.9588012695312	205.4345245361328	1.0	541.7772827148438	205.46109008789062	0.001279205083847046	5	030
265	437.98016357421875	267.672607421875	1.0	446.2104187011719	268.8231506347656	0.00039947032928466797	545.4940795898438	205.53334045410156	1.0	542.2830810546875	205.08877563476562	0.0010347366333007812	5	030
266	436.2414245605469	267.8596496582031	1.0	349.056396484375	334.04986572265625	0.9999711513519287	545.1193237304688	205.62342834472656	1.0	541.6041259765625	205.71234130859375	0.0006347298622131348	5	030
267	437.7933654785156	267.2197570800781	1.0	353.9343566894531	338.1295166015625	0.998627781867981	545.3129272460938	205.00247192382812	1.0	542.2059936523438	204.68582153320312	0.000615924596786499	5	030
268	438.77960205078125	265.2406311035156	1.0	4.034204959869385	152.0236358642578	0.001232147216796875	545.1503295898438	204.80038452148438	1.0	541.9534301757812	204.76126098632812	0.0010450184345245361	5	030
269	440.79498291015625	262.2702941894531	1.0	451.2279968261719	260.9380187988281	0.0006301701068878174	545.3028564453125	204.52952575683594	1.0	544.1263427734375	201.89727783203125	0.0018187165260314941	5	030
270	440.4690246582031	260.1924743652344	1.0	448.24822998046875	264.5882873535156	0.0005846321582794189	545.1943359375	204.9931640625	1.0	542.0291748046875	205.0667266845703	0.0006202459335327148	5	030
271	441.1856689453125	257.83294677734375	1.0	448.1319580078125	263.0972900390625	0.0005719959735870361	545.7473754882812	205.58094787597656	1.0	542.2084350585938	205.30587768554688	0.0007547736167907715	5	030
272	441.5497131347656	256.0632629394531	1.0	360.4327697753906	325.4248352050781	0.9999982118606567	545.639892578125	205.8809051513672	1.0	541.9683837890625	205.66917419433594	0.0007390081882476807	5	030
273	441.6810302734375	255.33978271484375	1.0	358.9656677246094	323.4618835449219	0.9996445775032043	545.2727661132812	205.1953582763672	1.0	541.9112548828125	204.60595703125	0.0009390413761138916	5	030
274	443.80035400390625	254.58651733398438	1.0	451.11077880859375	253.87461853027344	0.0006680488586425781	544.9826049804688	206.13075256347656	1.0	541.5110473632812	205.88597106933594	0.0008286535739898682	5	030
275	439.7316589355469	251.42266845703125	1.0	372.3648681640625	318.4495544433594	0.0012433230876922607	545.9896850585938	205.4111785888672	1.0	544.2188720703125	205.83120727539062	0.0012179911136627197	5	030
276	439.31732177734375	247.3482666015625	1.0	447.13128662109375	249.74342346191406	0.00048658251762390137	545.6541748046875	205.195068359375	1.0	542.3348999023438	205.05087280273438	0.0009303092956542969	5	030
277	435.7236633300781	246.4628448486328	1.0	366.65380859375	318.90386962890625	0.9999989867210388	545.583740234375	204.8474884033203	1.0	544.5147705078125	202.240234375	0.0026193559169769287	5	030
278	433.4035339355469	247.32363891601562	1.0	361.0621337890625	318.7081604003906	1.0	544.8223266601562	206.05032348632812	1.0	541.7294311523438	205.7333984375	0.0016811490058898926	5	030
279	432.3858642578125	246.8480987548828	1.0	363.27020263671875	317.33740234375	0.9998362064361572	545.1699829101562	206.29159545898438	1.0	542.0498046875	206.029052734375	0.0008505880832672119	5	030
280	425.81842041015625	250.59925842285156	1.0	351.8063659667969	323.4510498046875	1.0	545.5570068359375	205.54736328125	1.0	542.3344116210938	205.52366638183594	0.0010273158550262451	5	030
281	423.8836669921875	253.7695770263672	1.0	348.15704345703125	323.782470703125	1.0	545.3927612304688	205.44342041015625	1.0	542.1009521484375	205.2589111328125	0.0006377100944519043	5	030
282	419.1960754394531	256.9091796875	1.0	347.5551452636719	326.31085205078125	0.9998794794082642	545.8263549804688	206.26370239257812	1.0	542.5007934570312	205.92555236816406	0.0015793442726135254	5	030
283	414.9175720214844	260.2983703613281	1.0	341.0003662109375	331.9141540527344	0.9998756051063538	545.5547485351562	205.3907470703125	1.0	542.2191772460938	205.36167907714844	0.0018017590045928955	5	030
284	412.099365234375	260.63519287109375	1.0	334.1903991699219	337.8376159667969	0.22206559777259827	545.892822265625	204.7469482421875	1.0	542.2445678710938	204.54299926757812	0.0008310079574584961	5	030
285	411.0657043457031	260.337890625	1.0	414.562255859375	260.3827819824219	0.17045283317565918	545.3857421875	206.08006286621094	1.0	542.3233642578125	206.22145080566406	0.0010190010070800781	5	030
286	409.769287109375	264.8326416015625	1.0	419.2278747558594	265.98907470703125	0.0002856254577636719	546.3733520507812	205.84576416015625	1.0	544.2875366210938	206.25230407714844	0.0010635554790496826	5	030
287	410.6318359375	267.01348876953125	1.0	329.00970458984375	340.1458435058594	0.02144002914428711	545.9854736328125	205.9820556640625	1.0	542.3140258789062	205.8372039794922	0.0006571710109710693	5	030
288	411.8053283691406	267.4437255859375	1.0	411.8592529296875	270.8493347167969	0.0004635155200958252	544.4931030273438	205.6718292236328	1.0	541.3248901367188	205.178466796875	0.001409977674484253	5	030
289	413.0004577636719	268.6584777832031	1.0	4.039041042327881	155.40206909179688	0.0015018880367279053	546.0052490234375	205.92002868652344	1.0	542.5584106445312	205.58920288085938	0.0006491243839263916	5	030
290	414.140380859375	270.2841491699219	1.0	547.8137817382812	207.7439727783203	0.00016826391220092773	545.1218872070312	206.04122924804688	1.0	544.7534790039062	203.28672790527344	0.002580493688583374	5	030
291	414.1134948730469	271.1202392578125	1.0	548.0610961914062	208.0706787109375	0.00011599063873291016	545.7579345703125	205.91421508789062	1.0	541.7706909179688	205.6431884765625	0.0006316304206848145	5	030
292	416.92816162109375	271.3183288574219	1.0	3.2526118755340576	145.03675842285156	0.00016829371452331543	545.67236328125	205.58560180664062	1.0	542.5628662109375	205.46554565429688	0.0013943016529083252	5	030
293	418.0712890625	269.7383728027344	1.0	424.7296142578125	265.3739318847656	0.0004584789276123047	545.8058471679688	205.14048767089844	1.0	542.0674438476562	205.09213256835938	0.0006439387798309326	5	030
294	420.8387756347656	268.4090576171875	1.0	421.7953186035156	265.6311340332031	0.0005359649658203125	546.009033203125	205.54324340820312	1.0	542.262451171875	205.2772979736328	0.0008320212364196777	5	030
295	423.5598449707031	265.021728515625	1.0	431.8695373535156	267.1253662109375	0.00037872791290283203	545.490234375	205.53945922851562	1.0	542.515625	205.5286407470703	0.0008820891380310059	5	030
296	427.17205810546875	260.155517578125	1.0	435.4145812988281	259.8678894042969	0.002812296152114868	545.6185302734375	205.5047149658203	1.0	544.2688598632812	202.78395080566406	0.0012109875679016113	5	030
297	431.7326354980469	254.75167846679688	1.0	435.6077575683594	251.20350646972656	0.05016893148422241	545.0426635742188	206.33338928222656	1.0	541.9540405273438	206.20416259765625	0.001003175973892212	5	030
298	436.35821533203125	254.45559692382812	1.0	436.62884521484375	252.5601043701172	0.004911482334136963	544.6427612304688	205.19305419921875	1.0	541.8115234375	204.76173400878906	0.0014975666999816895	5	030
299	436.65826416015625	250.51300048828125	1.0	445.52606201171875	247.83555603027344	0.0007830262184143066	545.4447021484375	205.9376678466797	1.0	544.58447265625	203.0418701171875	0.0011782348155975342	5	030
300	435.3171081542969	250.0205841064453	1.0	2.2277841567993164	144.946044921875	0.0004933178424835205	545.2147216796875	205.4362335205078	1.0	542.055908203125	205.3301544189453	0.0011857450008392334	5	030
301	431.81829833984375	251.7622833251953	1.0	439.1480407714844	247.79278564453125	0.00029096007347106934	545.1266479492188	205.7753448486328	1.0	541.8245849609375	205.71287536621094	0.0009016096591949463	5	030
302	429.17083740234375	253.83029174804688	1.0	344.5544128417969	335.10894775390625	0.9999953508377075	546.2178344726562	205.45066833496094	1.0	544.1061401367188	205.36904907226562	0.0007511377334594727	5	030
303	428.26214599609375	257.6925048828125	1.0	342.8059387207031	337.7153625488281	0.5112537145614624	545.7284545898438	205.29385375976562	1.0	543.8172607421875	205.5890350341797	0.0021755099296569824	5	030
304	424.49298095703125	261.45465087890625	1.0	4.418177127838135	31.370168685913086	0.0005542337894439697	545.478271484375	205.56190490722656	1.0	543.8786010742188	205.53575134277344	0.001014024019241333	5	030
305	422.33355712890625	264.51470947265625	1.0	340.206298828125	339.6272277832031	0.0021272599697113037	545.549072265625	205.60885620117188	1.0	542.0428466796875	205.49476623535156	0.0007589161396026611	5	030
306	418.79742431640625	268.3207092285156	1.0	425.16400146484375	264.107666015625	0.00032788515090942383	545.6019287109375	206.11273193359375	1.0	542.1788940429688	205.90469360351562	0.0011800527572631836	5	030
307	416.5066223144531	273.91424560546875	1.0	4.9671196937561035	32.82130432128906	0.0014835596084594727	545.2420043945312	205.91000366210938	1.0	542.3209838867188	205.78294372558594	0.0011317133903503418	5	030
308	414.3475341796875	280.1568908691406	1.0	424.18475341796875	275.40008544921875	0.00015479326248168945	546.0592651367188	206.06158447265625	1.0	542.4624633789062	206.0148162841797	0.0008365213871002197	5	030
309	413.95001220703125	282.4385070800781	1.0	413.3595275878906	286.88427734375	0.00031262636184692383	545.4467163085938	205.19091796875	1.0	543.749267578125	205.44235229492188	0.0011158883571624756	5	030
310	416.2056579589844	284.8998107910156	1.0	14.02895450592041	481.8354187011719	0.0006515085697174072	545.2093505859375	205.8477325439453	1.0	541.9750366210938	205.6635284423828	0.0007585585117340088	5	030
311	417.1871643066406	287.1604919433594	1.0	3.230492115020752	142.02554321289062	0.00039818882942199707	544.87939453125	205.56277465820312	1.0	541.6318969726562	205.2939910888672	0.0008391737937927246	5	030
312	418.31817626953125	289.3066101074219	1.0	547.6364135742188	207.16464233398438	0.00018081068992614746	545.1181030273438	205.45416259765625	1.0	541.94873046875	205.02793884277344	0.0010454654693603516	5	030
313	419.9942932128906	288.9398193359375	1.0	2.5249147415161133	144.17794799804688	0.00022268295288085938	544.8490600585938	206.2550048828125	1.0	541.5233154296875	206.1584014892578	0.0008317530155181885	5	030
314	421.021484375	289.10406494140625	1.0	547.0928955078125	206.89666748046875	0.0001627802848815918	545.0167846679688	204.9711151123047	1.0	543.2979125976562	205.1378936767578	0.0008448362350463867	5	030
315	420.6689453125	289.03955078125	1.0	422.499267578125	291.7798767089844	0.00011685490608215332	545.1744995117188	205.7860565185547	1.0	541.8973388671875	205.7591552734375	0.0006118714809417725	5	030
316	421.0394592285156	288.0048522949219	1.0	422.2542724609375	291.09796142578125	0.0001278519630432129	545.220947265625	206.21185302734375	1.0	543.2670288085938	206.3998565673828	0.000990450382232666	5	030
317	420.71136474609375	288.887451171875	1.0	3.167893409729004	226.83226013183594	0.00038316845893859863	545.6626586914062	205.116455078125	1.0	543.4114379882812	205.4686279296875	0.0009371936321258545	5	030
318	422.498291015625	285.13751220703125	1.0	423.1549987792969	289.1607971191406	0.00021439790725708008	545.671142578125	205.69068908691406	1.0	542.484130859375	205.6069793701172	0.0008082389831542969	5	030
319	423.18463134765625	282.40399169921875	1.0	347.5160827636719	343.7451477050781	0.00045481324195861816	545.5719604492188	205.28652954101562	1.0	542.061767578125	205.3753204345703	0.0008730888366699219	5	030
320	425.2565612792969	278.74664306640625	1.0	3.084569215774536	146.41346740722656	0.0006097555160522461	544.9020385742188	206.052001953125	1.0	541.9097290039062	205.88882446289062	0.0012705326080322266	5	030
321	426.0717468261719	274.8338623046875	1.0	438.70452880859375	271.6139831542969	0.0015715956687927246	545.4119873046875	205.49752807617188	1.0	544.4884643554688	202.95286560058594	0.00120466947555542	5	030
322	426.9693298339844	274.9314270019531	1.0	345.0650939941406	352.138916015625	0.02003517746925354	545.4907836914062	206.12339782714844	0.9999998807907104	542.3934326171875	205.73048400878906	0.001067131757736206	5	030
323	427.0234375	274.04742431640625	1.0	439.234130859375	271.0191955566406	0.000736922025680542	544.4161987304688	205.21231079101562	1.0	541.30224609375	205.0755157470703	0.0008362233638763428	5	030
324	427.2798767089844	272.8114929199219	1.0	437.9626770019531	271.03839111328125	0.0013849437236785889	545.4751586914062	205.41046142578125	1.0	542.0821533203125	205.4050750732422	0.0003581047058105469	5	030
325	427.4343566894531	272.991943359375	1.0	4.669836044311523	151.12925720214844	0.015445470809936523	544.8704833984375	206.4995574951172	1.0	542.9043579101562	207.3115692138672	0.0006011426448822021	5	030
326	428.13433837890625	272.6005554199219	1.0	437.952880859375	270.8175964355469	0.0008588731288909912	545.220947265625	205.89988708496094	1.0	542.2285766601562	205.674072265625	0.0006621479988098145	5	030
327	427.36224365234375	272.3683776855469	1.0	437.5621032714844	270.9812316894531	0.0008169710636138916	545.5122680664062	205.8648223876953	1.0	542.1442260742188	205.37974548339844	0.0007401108741760254	5	030
328	431.9647521972656	272.2658996582031	1.0	2.8539631366729736	157.9565887451172	0.0007748305797576904	545.1658325195312	205.25787353515625	1.0	541.64306640625	205.08567810058594	0.0009542405605316162	5	030
329	436.074951171875	272.73431396484375	1.0	445.2875061035156	277.0492248535156	0.00011309981346130371	545.0855102539062	205.66673278808594	1.0	541.6373291015625	205.2749481201172	0.0007581412792205811	5	030
330	438.92352294921875	272.6116027832031	1.0	446.6260681152344	277.1195983886719	0.00043141841888427734	545.10205078125	205.11477661132812	1.0	541.5033569335938	204.78533935546875	0.000751107931137085	5	030
331	439.92919921875	271.5965270996094	1.0	447.3053283691406	276.42742919921875	0.00035494565963745117	545.4791870117188	205.62779235839844	1.0	541.8096923828125	205.69044494628906	0.0006857812404632568	5	030
332	439.32623291015625	272.3116149902344	1.0	447.32305908203125	277.1974792480469	0.0003389120101928711	545.5338745117188	205.6615753173828	1.0	542.1951293945312	205.65000915527344	0.0006914734840393066	5	030
333	439.5355529785156	270.9972839355469	1.0	353.8815612792969	339.71722412109375	0.0034761130809783936	545.23828125	205.93516540527344	1.0	541.7916259765625	205.85496520996094	0.0006661117076873779	5	030
334	440.02569580078125	271.7139587402344	1.0	447.2646179199219	276.7798156738281	0.00028955936431884766	545.1165771484375	205.7527313232422	1.0	541.8902587890625	205.69723510742188	0.0009153485298156738	5	030
335	439.62103271484375	272.46087646484375	1.0	446.8432922363281	277.19384765625	0.0003902316093444824	545.480712890625	205.90420532226562	1.0	542.3302001953125	205.77191162109375	0.000931471586227417	5	030
336	440.2313232421875	275.3299560546875	1.0	447.3221130371094	279.3100891113281	0.0004152059555053711	545.0526733398438	205.75799560546875	1.0	541.6818237304688	205.5407257080078	0.000623553991317749	5	030
337	441.58319091796875	275.8199157714844	1.0	453.5047912597656	273.32183837890625	0.0006666779518127441	544.41748046875	205.4708709716797	1.0	540.8214721679688	205.2228240966797	0.00058746337890625	5	030
338	443.28045654296875	274.5712890625	1.0	453.8250427246094	272.8625183105469	0.0008500516414642334	545.1629028320312	205.75729370117188	1.0	541.5278930664062	205.4091796875	0.0004633665084838867	5	030
339	442.7086486816406	274.9327697753906	1.0	453.2275085449219	273.1232604980469	0.0005751550197601318	545.9171142578125	205.9979705810547	1.0	542.3765869140625	205.58522033691406	0.0007257759571075439	5	030
340	443.1993103027344	274.58953857421875	1.0	453.01983642578125	272.51080322265625	0.0007359981536865234	545.2299194335938	206.6190948486328	1.0	542.0414428710938	206.40081787109375	0.0015336275100708008	5	030
341	442.42578125	274.531494140625	1.0	452.9940490722656	272.2304382324219	0.0007849931716918945	545.2402954101562	205.1841583251953	1.0	541.9710083007812	205.17584228515625	0.0008929967880249023	5	030
342	442.30169677734375	275.6128845214844	1.0	453.4145202636719	272.9366455078125	0.0006937682628631592	545.1300048828125	205.59033203125	1.0	541.4580688476562	205.2740936279297	0.0005623996257781982	5	030
343	441.9780578613281	276.10577392578125	1.0	453.94952392578125	273.31707763671875	0.0006852149963378906	545.8284301757812	205.3013153076172	1.0	542.5131225585938	205.19540405273438	0.0007296204566955566	5	030
344	443.55474853515625	274.55133056640625	1.0	452.9045715332031	273.2857360839844	0.0007037222385406494	544.9265747070312	206.6277313232422	1.0	541.974609375	206.44564819335938	0.0013299882411956787	5	030
345	442.75628662109375	275.38470458984375	1.0	453.7240905761719	273.2354431152344	0.0005578398704528809	545.2562255859375	205.21969604492188	1.0	541.9862670898438	205.05551147460938	0.0009936392307281494	5	030
346	441.27593994140625	277.678466796875	1.0	454.0057067871094	273.4496765136719	0.0002887845039367676	544.938720703125	205.8400115966797	0.9999999403953552	541.9775390625	205.62599182128906	0.0008577406406402588	5	030
347	440.65264892578125	277.6935729980469	1.0	447.7539367675781	281.2266845703125	0.0003479123115539551	545.1409912109375	206.31455993652344	0.9999998807907104	542.2974243164062	206.05572509765625	0.002279132604598999	5	030
348	441.5228271484375	280.60577392578125	1.0	452.31573486328125	278.29693603515625	0.00016936659812927246	544.3218994140625	206.13172912597656	1.0	541.3461303710938	206.08277893066406	0.0018523931503295898	5	030
349	443.1839599609375	280.7807922363281	1.0	366.11529541015625	352.1780700683594	0.9429651498794556	545.3386840820312	205.21458435058594	1.0	542.157958984375	204.9921875	0.000989377498626709	5	030
350	441.4224853515625	279.4051208496094	1.0	367.7445983886719	352.6370544433594	0.8539406061172485	544.9241333007812	205.0406036376953	1.0	541.2794799804688	205.15538024902344	0.0007044076919555664	5	030
351	439.3818664550781	276.7800598144531	1.0	370.6411437988281	356.4214172363281	0.003950208425521851	544.8960571289062	206.22320556640625	1.0	541.717529296875	206.000732421875	0.0016268789768218994	5	030
352	436.55291748046875	277.640869140625	1.0	368.5488586425781	360.7776794433594	0.9993985891342163	545.2903442382812	205.22274780273438	1.0	541.9603271484375	205.104736328125	0.0012769103050231934	5	030
353	435.9914245605469	277.8518371582031	1.0	367.7177734375	363.8946838378906	0.9999997615814209	545.1567993164062	205.48451232910156	1.0	542.1612548828125	205.40647888183594	0.0013122856616973877	5	030
354	435.30377197265625	278.8430480957031	1.0	365.8641662597656	366.40301513671875	0.9999899864196777	544.9768676757812	205.86366271972656	1.0	543.469482421875	205.88943481445312	0.002041369676589966	5	030
355	432.1628723144531	282.2921142578125	1.0	365.4986267089844	367.4947204589844	0.9999979734420776	544.8123168945312	205.77447509765625	1.0	541.8185424804688	205.2549591064453	0.0008883178234100342	5	030
356	431.1949462890625	284.1280212402344	1.0	362.29302978515625	369.3943176269531	0.9999997615814209	545.5003662109375	205.62417602539062	1.0	542.1915893554688	205.4239501953125	0.0008075535297393799	5	030
357	430.6689758300781	285.9230041503906	1.0	360.896484375	368.8299865722656	0.9999988079071045	545.193359375	205.55252075195312	0.9999999403953552	541.9564208984375	205.3674774169922	0.0008286535739898682	5	030
358	429.6842346191406	287.7920837402344	1.0	360.4998474121094	369.5663146972656	0.999984860420227	545.2691650390625	205.32901000976562	1.0	541.9058227539062	205.23606872558594	0.000886082649230957	5	030
359	429.09808349609375	288.86175537109375	1.0	358.2541809082031	370.4739074707031	0.43106114864349365	545.521240234375	205.89466857910156	0.9999999403953552	542.368408203125	205.60806274414062	0.001040726900100708	5	030
360	428.23492431640625	290.4529113769531	1.0	358.16094970703125	371.3177185058594	0.9999569654464722	545.1256713867188	205.8258514404297	0.9999999403953552	541.8572387695312	205.39450073242188	0.0007011890411376953	5	030
361	428.1986389160156	288.8397216796875	1.0	353.2768249511719	371.101806640625	0.9996546506881714	546.0894775390625	205.27374267578125	0.9999999403953552	543.6762084960938	205.46482849121094	0.0006049573421478271	5	030
362	427.2016906738281	292.6443176269531	1.0	352.30987548828125	372.21856689453125	0.028359264135360718	545.2460327148438	206.06312561035156	1.0	541.8427124023438	205.9493865966797	0.0006511807441711426	5	030
363	428.4839172363281	296.005615234375	1.0	437.36431884765625	293.7132873535156	0.0008086264133453369	545.257568359375	206.00872802734375	1.0	541.9352416992188	205.5865020751953	0.0011361539363861084	5	030
364	430.4356689453125	298.58746337890625	1.0	359.5243225097656	369.1982727050781	0.9521987438201904	545.2166748046875	204.9551239013672	1.0	543.73974609375	204.98912048339844	0.001013636589050293	5	030
365	431.8006591796875	299.2236022949219	1.0	358.7295227050781	369.76385498046875	0.6668259501457214	545.0968017578125	205.31704711914062	0.9999998807907104	543.4583740234375	205.1006622314453	0.0012972652912139893	5	030
366	434.72418212890625	297.856689453125	1.0	3.297740936279297	146.3944854736328	0.0002167820930480957	545.8504028320312	205.70840454101562	0.9999999403953552	542.2772216796875	205.33836364746094	0.0008846819400787354	5	030
367	434.5740051269531	296.6734313964844	1.0	444.82257080078125	299.3052062988281	9.78708267211914e-5	545.5346069335938	206.17897033691406	1.0	541.8646240234375	205.64334106445312	0.0005407929420471191	5	030
368	433.89105224609375	297.61541748046875	1.0	547.6363525390625	207.67898559570312	0.00010496377944946289	545.093017578125	205.90863037109375	1.0	541.9160766601562	205.93258666992188	0.0007676184177398682	5	030
369	433.8780212402344	297.2947998046875	1.0	2.0268807411193848	200.17816162109375	0.00041493773460388184	544.755126953125	205.09022521972656	1.0	541.4140014648438	205.0562286376953	0.0008938312530517578	5	030
370	432.87835693359375	296.41754150390625	1.0	442.933837890625	292.5375671386719	0.00014030933380126953	544.9627075195312	205.8113555908203	1.0	541.5921020507812	205.637939453125	0.0009197592735290527	5	030
371	432.79730224609375	294.83123779296875	1.0	438.7331237792969	296.66363525390625	8.782744407653809e-5	545.1257934570312	206.101806640625	1.0	541.6930541992188	205.9033203125	0.0006144344806671143	5	030
372	432.7855224609375	293.1832580566406	1.0	438.2800598144531	295.6107177734375	0.00013384222984313965	544.8871459960938	205.26170349121094	1.0	541.9318237304688	204.88865661621094	0.0021207034587860107	5	030
373	436.6810302734375	292.3448486328125	1.0	446.2452392578125	295.5718994140625	0.00022092461585998535	545.5545654296875	205.9195098876953	1.0	542.4267578125	205.77359008789062	0.001195460557937622	5	030
374	437.9969482421875	290.0942687988281	1.0	446.20538330078125	294.952880859375	0.0003355741500854492	545.1444091796875	206.05203247070312	1.0	542.1444091796875	205.8092803955078	0.001598358154296875	5	030
375	440.0091552734375	287.3020935058594	1.0	446.9176025390625	292.5877990722656	0.0002493858337402344	545.220947265625	206.0201873779297	0.9999999403953552	542.0424194335938	205.9146270751953	0.000769495964050293	5	030
376	438.2348937988281	286.0794372558594	1.0	4.729969024658203	32.81282424926758	0.0002497732639312744	545.7830810546875	205.53179931640625	1.0	542.2086181640625	205.4809112548828	0.0005733966827392578	5	030
377	439.36553955078125	284.2323303222656	1.0	440.4278869628906	288.6062927246094	0.0002072453498840332	544.8646240234375	205.604736328125	1.0	541.7609252929688	205.53358459472656	0.0009675323963165283	5	030
378	439.5900573730469	283.8834228515625	1.0	352.6198425292969	357.6027526855469	0.0013303160667419434	545.5285034179688	205.86984252929688	0.9999998807907104	544.0029296875	205.9194793701172	0.003117769956588745	5	030
379	440.42584228515625	283.1925048828125	1.0	352.7049865722656	359.8601379394531	0.00627252459526062	544.8463134765625	205.98377990722656	1.0	541.9085693359375	205.4623565673828	0.0035048723220825195	5	030
380	442.68310546875	279.6400451660156	1.0	450.40850830078125	281.0736083984375	0.00034689903259277344	545.77490234375	206.21983337402344	1.0	542.4531860351562	206.03147888183594	0.0008802115917205811	5	030
381	442.7057800292969	275.4287109375	1.0	2.450509548187256	142.94688415527344	0.001065373420715332	545.7319946289062	205.08973693847656	1.0	543.9777221679688	205.42926025390625	0.0006889104843139648	5	030
382	444.1952819824219	271.2215270996094	1.0	355.6636962890625	359.2899475097656	0.11114367842674255	544.6383056640625	205.47195434570312	0.9999999403953552	541.3893432617188	204.9309539794922	0.0016613900661468506	5	030
383	442.9759521484375	271.13092041015625	1.0	355.37200927734375	357.9139709472656	0.11271902918815613	545.7155151367188	206.26158142089844	1.0	542.1578369140625	206.11080932617188	0.0007209181785583496	5	030
384	443.5377502441406	270.0655212402344	1.0	353.8965759277344	358.59698486328125	0.006333202123641968	545.3654174804688	205.424560546875	1.0	542.1964721679688	205.16456604003906	0.0019611120223999023	5	030
385	443.1446228027344	269.99127197265625	1.0	353.7375183105469	358.6531677246094	0.15873733162879944	545.0435180664062	205.8362274169922	1.0	541.6026000976562	205.58274841308594	0.0007851719856262207	5	030
386	443.9112854003906	268.6615295410156	1.0	355.82720947265625	352.24786376953125	0.01864790916442871	545.7802124023438	204.97560119628906	1.0	542.432373046875	204.9113311767578	0.0007517635822296143	5	030
387	441.3654479980469	269.8170471191406	1.0	449.951171875	265.82177734375	0.0022547543048858643	545.5608520507812	205.79307556152344	1.0	541.9703369140625	205.01332092285156	0.0010799765586853027	5	030
388	442.9195556640625	270.0722351074219	1.0	4.623611927032471	169.3875274658203	0.002237290143966675	545.608154296875	206.2005615234375	1.0	542.5105590820312	206.0887908935547	0.0012111067771911621	5	030
389	443.8697204589844	267.78204345703125	1.0	449.9005126953125	265.5592346191406	0.001010119915008545	545.6835327148438	205.15679931640625	1.0	542.16943359375	204.64849853515625	0.0006475150585174561	5	030
390	441.8598937988281	265.27984619140625	1.0	448.0904846191406	264.4293518066406	0.0003962218761444092	545.4046020507812	205.57955932617188	1.0	542.1307983398438	205.10092163085938	0.0014667510986328125	5	030
391	442.6163330078125	260.1896057128906	1.0	3.9593005180358887	194.47653198242188	0.0026691555976867676	545.7474975585938	205.71463012695312	1.0	543.990966796875	205.76820373535156	0.0008044242858886719	5	030
392	441.2046813964844	259.5749816894531	1.0	12.33772087097168	44.28369903564453	0.003622502088546753	545.7750244140625	205.98069763183594	1.0	542.3477783203125	205.6311798095703	0.0007297396659851074	5	030
393	442.1108703613281	258.53778076171875	1.0	448.3336486816406	263.295654296875	0.0005012452602386475	545.288330078125	206.25543212890625	1.0	542.1358032226562	206.14659118652344	0.0007326900959014893	5	030
394	442.16790771484375	259.2991027832031	1.0	448.6869201660156	263.7973937988281	0.0007056593894958496	545.5833129882812	204.9491424560547	1.0	542.2564086914062	204.96524047851562	0.0005914568901062012	5	030
395	439.9924621582031	260.07373046875	1.0	447.8821105957031	263.56781005859375	0.0009670555591583252	546.1561279296875	206.45664978027344	1.0	542.3362426757812	206.1995849609375	0.0004455447196960449	5	030
396	442.7868347167969	258.5519714355469	1.0	356.9620361328125	342.3599853515625	1.0	544.7296142578125	205.60678100585938	1.0	542.7699584960938	205.54623413085938	0.001529693603515625	5	030
397	444.0443115234375	257.4847106933594	1.0	452.5750732421875	255.94692993164062	0.0007959306240081787	545.3111572265625	205.11001586914062	1.0	542.0653076171875	204.90097045898438	0.0007146000862121582	5	030
398	442.1675720214844	259.988037109375	1.0	3.2724201679229736	32.635040283203125	0.0006068050861358643	545.6347045898438	205.59478759765625	1.0	542.0933227539062	205.60394287109375	0.0005973279476165771	5	030
399	442.56219482421875	260.5201721191406	1.0	453.0347900390625	257.61614990234375	0.0006180703639984131	544.9683227539062	205.71038818359375	1.0	542.3218994140625	205.48683166503906	0.0031690597534179688	5	030
400	441.7416687011719	261.9897766113281	1.0	448.2026672363281	261.7449951171875	0.0007535219192504883	544.8720092773438	205.80270385742188	0.9999999403953552	541.6685180664062	205.53692626953125	0.0015988349914550781	5	030
401	438.7674560546875	264.58984375	1.0	356.39434814453125	356.8728942871094	0.0021637380123138428	545.5113525390625	205.7963104248047	1.0	542.1153564453125	205.88638305664062	0.0006954073905944824	5	030
402	437.58526611328125	268.2938232421875	1.0	356.89886474609375	357.89947509765625	0.9983307123184204	544.8056640625	205.69912719726562	1.0	543.1025390625	205.8535919189453	0.0017081201076507568	5	030
403	436.7746887207031	270.16180419921875	1.0	6.317397594451904	163.53778076171875	0.03683948516845703	545.2822265625	205.56747436523438	1.0	542.0878295898438	204.97132873535156	0.00100022554397583	5	030
404	434.57403564453125	273.5580139160156	1.0	351.7712707519531	360.4548034667969	0.004013419151306152	545.0518188476562	205.1082763671875	1.0	541.5587158203125	204.75833129882812	0.0007270872592926025	5	030
405	432.6375427246094	276.3390197753906	1.0	354.1173400878906	357.33404541015625	0.012356430292129517	546.2105712890625	205.9937744140625	1.0	542.5383911132812	205.59884643554688	0.0006825029850006104	5	030
406	429.3495788574219	304.8771057128906	1.0	469.61328125	306.7308044433594	0.007009387016296387	428.8114318847656	299.4684753417969	6.0677528381347656e-5	425.6892395019531	292.9513854980469	0.00010916590690612793	5	030
407	430.6065368652344	305.130126953125	1.0	439.31622314453125	303.8070068359375	0.00032979249954223633	646.8378295898438	30.08547019958496	0.00010356307029724121	425.8689880371094	293.0880432128906	3.871321678161621e-5	5	030
408	434.85064697265625	304.6731262207031	1.0	437.92633056640625	307.2255859375	0.00014224648475646973	452.392333984375	304.65484619140625	8.845329284667969e-5	427.53497314453125	293.5433654785156	7.298588752746582e-5	5	030
409	439.1175842285156	302.97552490234375	1.0	445.7629089355469	307.4900207519531	0.0009055137634277344	444.4114074707031	303.73419189453125	0.00032851099967956543	437.12249755859375	292.5264892578125	0.00016006827354431152	5	030
410	440.33380126953125	299.38336181640625	1.0	450.0801086425781	300.56512451171875	0.00135079026222229	442.1427917480469	301.4784240722656	0.00019568204879760742	440.9420471191406	306.72540283203125	0.00016051530838012695	5	030
411	440.9324645996094	296.6910095214844	1.0	450.7091979980469	298.35003662109375	0.0009862780570983887	448.14935302734375	296.12255859375	0.00031307339668273926	441.34466552734375	304.42352294921875	0.00023663043975830078	5	030
412	443.6584167480469	289.8795166015625	1.0	451.65936279296875	283.1378173828125	0.004859030246734619	448.35333251953125	287.93951416015625	0.0003215670585632324	447.36761474609375	295.45806884765625	9.554624557495117e-5	5	030
413	442.2755432128906	289.8940734863281	1.0	450.3163146972656	283.8880310058594	0.0013060271739959717	447.95611572265625	288.27056884765625	0.001716524362564087	447.8063049316406	294.4277648925781	5.4955482482910156e-5	5	030
414	442.2272033691406	289.8403015136719	1.0	451.3431396484375	288.739013671875	0.0012296438217163086	448.31890869140625	287.9560241699219	0.0006521046161651611	448.2881774902344	294.3791198730469	9.647011756896973e-5	5	030
415	442.51171875	289.4560241699219	1.0	450.38604736328125	289.0331115722656	0.0033212900161743164	448.38250732421875	287.87945556640625	0.0029075443744659424	443.34423828125	291.02618408203125	5.334615707397461e-5	5	030
416	441.6868896484375	289.65679931640625	1.0	450.6790771484375	289.2435302734375	0.0012893080711364746	448.08544921875	288.48138427734375	0.006502211093902588	448.0751953125	293.9292907714844	6.973743438720703e-5	5	030
417	442.6285095214844	288.9554443359375	1.0	450.58685302734375	284.16455078125	0.0025408565998077393	448.5804748535156	287.5534362792969	0.0042955875396728516	441.2897033691406	279.445556640625	0.00010964274406433105	5	030
418	439.59893798828125	288.6008605957031	1.0	449.6973876953125	282.7301025390625	0.0006768405437469482	448.5144958496094	287.7879943847656	0.004881381988525391	445.382568359375	291.2574157714844	4.0531158447265625e-5	5	030
419	440.6881103515625	289.07940673828125	1.0	450.4393310546875	283.61138916015625	0.0012218356132507324	448.9881286621094	287.9840393066406	0.0036200284957885742	439.8937072753906	279.57879638671875	6.702542304992676e-5	5	030
420	437.28094482421875	290.6805419921875	1.0	446.8544616699219	294.4189147949219	0.0005559027194976807	448.7177429199219	290.1649475097656	0.001483619213104248	3.503786325454712	477.8533630371094	3.6209821701049805e-5	5	030
421	436.0184326171875	294.80096435546875	1.0	445.8841552734375	296.8263244628906	0.0004757046699523926	449.2986755371094	294.1144104003906	0.0009079873561859131	3.477994203567505	477.5845642089844	5.385279655456543e-5	5	030
422	438.6076354980469	295.1399230957031	1.0	446.62322998046875	297.5298767089844	0.0008134245872497559	447.737060546875	294.2056579589844	0.0018514394760131836	446.65045166015625	297.5297546386719	9.068846702575684e-5	5	030
423	442.4076843261719	293.3095703125	1.0	447.9996032714844	293.5753173828125	0.0928032398223877	448.3819580078125	291.7893981933594	0.011714428663253784	447.3412780761719	295.6845703125	0.00018343329429626465	5	030
424	439.909423828125	291.87506103515625	1.0	447.4848937988281	295.92578125	0.0011883676052093506	448.1125793457031	290.8626708984375	0.0006320178508758545	4.630427837371826	477.4098815917969	9.360909461975098e-5	5	030
425	439.7027282714844	292.43756103515625	1.0	448.1312255859375	296.4410400390625	0.0008421540260314941	447.92230224609375	291.7618408203125	0.0013610124588012695	447.642578125	296.3003845214844	0.00010007619857788086	5	030
426	433.399169921875	294.56707763671875	1.0	439.9758605957031	295.7963562011719	0.00022235512733459473	437.2400817871094	297.3566589355469	0.00011578202247619629	433.3140869140625	303.9770202636719	7.978081703186035e-5	5	030
427	434.3995666503906	295.5468444824219	1.0	444.7225341796875	296.32928466796875	0.0007365643978118896	441.3072204589844	295.4533996582031	0.00020390748977661133	438.1600036621094	304.1363220214844	0.00013893842697143555	5	030
428	432.5353698730469	300.34173583984375	1.0	440.443603515625	296.7347106933594	0.00043013691902160645	646.9478149414062	95.28746032714844	0.00024321675300598145	435.7666320800781	307.3356018066406	7.480382919311523e-5	5	030
429	432.49566650390625	307.78094482421875	1.0	438.0458984375	310.4192810058594	0.00012868642807006836	648.3974609375	124.69628143310547	2.130866050720215e-5	430.2325744628906	301.642822265625	7.420778274536133e-6	5	030
430	432.97650146484375	313.6558837890625	1.0	440.4448547363281	311.2272033691406	0.00014600157737731934	648.3153076171875	28.32697868347168	9.09566879272461e-5	433.8429260253906	304.7774963378906	0.00010228157043457031	5	030
431	434.4242858886719	316.40777587890625	1.0	441.2856140136719	312.8703918457031	8.487701416015625e-5	435.7862243652344	313.52764892578125	0.00011426210403442383	436.3192443847656	306.0491027832031	0.00013896822929382324	5	030
432	435.01177978515625	316.492431640625	1.0	369.6894226074219	335.53497314453125	0.9999602437019348	438.58306884765625	317.7168273925781	8.234381675720215e-5	436.3308410644531	305.7145690917969	0.00010815262794494629	5	030
433	433.5625915527344	317.8635559082031	1.0	368.7377014160156	339.50909423828125	0.9998939633369446	434.47601318359375	314.0574035644531	5.316734313964844e-5	436.6570129394531	306.81378173828125	4.488229751586914e-5	5	030
434	434.1349182128906	316.9892272949219	1.0	369.8770751953125	337.2294921875	0.9999979138374329	646.14990234375	29.949268341064453	0.00017964839935302734	366.82025146484375	338.73211669921875	9.229779243469238e-5	5	030
435	433.28900146484375	315.3979187011719	1.0	371.5854187011719	335.740966796875	0.9972573518753052	432.0957336425781	319.7240295410156	0.00014480948448181152	435.5502624511719	306.2720947265625	0.00013005733489990234	5	030
436	431.2149658203125	313.8394470214844	1.0	439.9020080566406	314.541748046875	0.00018608570098876953	435.4737854003906	311.2284851074219	0.0005210041999816895	434.1885070800781	305.8819885253906	5.385279655456543e-5	5	030
437	431.8499450683594	313.7335205078125	1.0	373.6976623535156	333.33197021484375	0.00023433566093444824	434.9660339355469	316.5464782714844	0.00023818016052246094	426.9471130371094	322.8985290527344	8.556246757507324e-5	5	030
438	430.75433349609375	309.639404296875	1.0	438.131103515625	310.660888671875	0.0009179115295410156	435.76177978515625	306.8251037597656	0.00018215179443359375	433.1974792480469	312.3023681640625	4.267692565917969e-5	5	030
439	431.2441101074219	306.16839599609375	1.0	437.85198974609375	308.6007080078125	0.00046193599700927734	436.18121337890625	304.7820739746094	0.0001468360424041748	434.8232116699219	310.35455322265625	4.4286251068115234e-5	5	030
440	425.4989318847656	303.234375	1.0	384.22015380859375	341.29852294921875	0.2566136121749878	432.68505859375	302.1044006347656	0.0002828240394592285	433.1352844238281	309.1967468261719	9.489059448242188e-5	5	030
441	426.2078857421875	300.8914794921875	1.0	436.51702880859375	302.5557861328125	0.0025193989276885986	427.57672119140625	302.8185729980469	0.00044077634811401367	421.22607421875	290.9752197265625	0.000266343355178833	5	030
442	425.85198974609375	299.16546630859375	1.0	426.7635498046875	303.3121643066406	0.0005975961685180664	427.22760009765625	301.500244140625	0.000597149133682251	426.4651794433594	307.00506591796875	0.00028398633003234863	5	030
443	425.4248352050781	297.8470764160156	1.0	384.2130126953125	340.3641357421875	0.9998401999473572	422.7093200683594	295.8137512207031	0.00010523200035095215	420.3428039550781	286.4432067871094	6.777048110961914e-5	5	030
444	424.22698974609375	297.2002868652344	1.0	381.0297546386719	344.6315612792969	0.0970962643623352	431.7967529296875	299.69482421875	6.80088996887207e-5	409.21630859375	289.03436279296875	4.45246696472168e-5	5	030
445	423.19427490234375	296.4757995605469	1.0	379.2598571777344	338.9059753417969	0.9999874234199524	421.75970458984375	295.3671569824219	5.8591365814208984e-5	382.62890625	339.5702209472656	5.206465721130371e-5	5	030
446	425.8598327636719	296.642333984375	1.0	376.25152587890625	340.0291442871094	0.9999810457229614	433.346923828125	299.2725524902344	6.449222564697266e-5	382.0849304199219	342.26153564453125	4.711747169494629e-5	5	030
447	424.9655456542969	295.5572509765625	1.0	375.4698486328125	339.40716552734375	0.999909520149231	649.1856689453125	202.8577423095703	0.00024130940437316895	4.124691963195801	477.1910400390625	7.390975952148438e-5	5	030
448	423.9624938964844	296.8458251953125	1.0	374.4248352050781	340.294189453125	0.9996089935302734	432.0287780761719	299.4471435546875	6.16610050201416e-5	367.2665100097656	342.2214050292969	6.154179573059082e-5	5	030
449	422.6033935546875	294.6828918457031	1.0	374.4880065917969	340.338134765625	0.9999998807907104	433.6583557128906	294.801513671875	5.1081180572509766e-5	369.76617431640625	341.6824035644531	5.78761100769043e-5	5	030
450	423.916015625	294.5122375488281	1.0	373.51190185546875	339.7344665527344	0.9960769414901733	372.24810791015625	340.4836730957031	3.865361213684082e-5	367.0813293457031	341.7302551269531	4.139542579650879e-5	5	030
451	423.11749267578125	294.6901550292969	1.0	372.9548034667969	339.4902038574219	0.9390630722045898	432.95843505859375	295.44964599609375	5.0902366638183594e-5	364.33905029296875	341.111572265625	4.076957702636719e-5	5	030
452	423.3131103515625	293.4349365234375	1.0	370.0002746582031	339.4942932128906	0.8391258716583252	432.91046142578125	293.7076721191406	0.00010260939598083496	364.49383544921875	340.0947265625	5.951523780822754e-5	5	030
453	421.36492919921875	291.0898742675781	1.0	372.7715759277344	333.30010986328125	0.9999992847442627	428.0855407714844	291.81365966796875	0.00023865699768066406	4.970590114593506	31.256433486938477	7.82310962677002e-5	5	030
454	420.6087341308594	285.0947265625	1.0	377.4686584472656	339.4322509765625	0.9999302625656128	423.4027404785156	286.2991027832031	0.00010415911674499512	411.67840576171875	277.7084045410156	0.0002645254135131836	5	030
455	419.4334716796875	282.16619873046875	1.0	376.9011535644531	342.2832336425781	1.0	419.8398132324219	281.50921630859375	0.0001520216464996338	409.84417724609375	274.7478942871094	0.00025153160095214844	5	030
456	420.0135192871094	279.536865234375	1.0	373.0322570800781	342.79327392578125	0.9999988079071045	373.3138732910156	341.85943603515625	6.946921348571777e-5	368.11785888671875	342.5379638671875	9.307265281677246e-5	5	030
457	419.60125732421875	277.2603454589844	1.0	367.764404296875	347.90301513671875	0.9999887347221375	367.58331298828125	346.4975280761719	6.619095802307129e-5	367.6141357421875	352.286865234375	0.0001398324966430664	5	030
458	421.0987854003906	274.9895935058594	1.0	429.93359375	279.51837158203125	0.00019729137420654297	647.420654296875	111.99925994873047	5.555152893066406e-5	435.8214416503906	288.4944763183594	1.4483928680419922e-5	5	030
459	421.5188903808594	276.4758605957031	1.0	366.19512939453125	359.09814453125	0.005537509918212891	427.99346923828125	277.8699645996094	0.00017088651657104492	434.32159423828125	285.9693603515625	6.258487701416016e-5	5	030
460	423.619873046875	277.1703186035156	1.0	431.2868957519531	281.3568420410156	0.0004696846008300781	433.2577209472656	277.02618408203125	0.00016927719116210938	433.6559143066406	288.9361877441406	0.00011703372001647949	5	030
461	426.06976318359375	277.9183349609375	1.0	1.092329740524292	2.6020007133483887	0.00044408440589904785	432.9634704589844	277.63348388671875	0.00017127394676208496	433.5008239746094	288.6993408203125	0.00016582012176513672	5	030
462	429.6824951171875	278.1582336425781	1.0	436.3000793457031	280.3014831542969	0.00018295645713806152	648.8164672851562	125.50811767578125	0.00019237399101257324	432.8235778808594	288.5812683105469	6.052851676940918e-5	5	030
463	431.4457702636719	276.0452575683594	1.0	374.48583984375	329.294921875	0.9998252391815186	425.9546813964844	279.1654968261719	1.8715858459472656e-5	371.2840881347656	330.73797607421875	6.651878356933594e-5	5	030
464	431.54443359375	275.6018371582031	1.0	373.7967834472656	323.7173767089844	0.930525541305542	646.7328491210938	285.6037292480469	3.802776336669922e-5	434.3973083496094	287.8174133300781	2.8967857360839844e-5	5	030
465	431.20367431640625	275.58404541015625	1.0	377.16302490234375	326.3876953125	1.0	380.0186462402344	326.63775634765625	4.1365623474121094e-5	374.3450622558594	334.1623840332031	0.00011056661605834961	5	030
466	433.0967712402344	274.70855712890625	1.0	374.2591857910156	325.89990234375	0.9999904632568359	647.3343505859375	318.2034606933594	3.36766242980957e-5	371.52099609375	328.6037292480469	5.906820297241211e-5	5	030
467	433.7833557128906	273.7860107421875	1.0	376.3081359863281	324.68707275390625	1.0	378.9181823730469	325.13824462890625	7.253885269165039e-5	371.2029113769531	325.51763916015625	0.00012806057929992676	5	030
468	433.1170349121094	274.77081298828125	1.0	376.1461486816406	324.30963134765625	0.9999999403953552	378.5727233886719	324.6252746582031	3.3020973205566406e-5	372.3800048828125	326.04248046875	0.0002033710479736328	5	030
469	433.7883605957031	274.6428527832031	1.0	378.20513916015625	325.920654296875	0.9999992251396179	647.1261596679688	55.26769256591797	3.9011240005493164e-5	372.30767822265625	328.0714416503906	0.00010544061660766602	5	030
470	433.3833312988281	275.9386291503906	1.0	376.68023681640625	325.17718505859375	1.0	379.9273681640625	325.6695556640625	7.218122482299805e-5	372.3372497558594	326.2427062988281	9.134411811828613e-5	5	030
471	433.1990051269531	277.3482666015625	1.0	372.65570068359375	327.3960876464844	0.9997854828834534	647.0560913085938	30.504249572753906	4.455447196960449e-5	3.144196033477783	476.9986572265625	3.135204315185547e-5	5	030
472	432.6226806640625	279.2420959472656	1.0	374.2283630371094	331.028564453125	0.9054446816444397	649.6213989257812	189.3221893310547	0.00023001432418823242	433.5743713378906	289.0584411621094	8.541345596313477e-5	5	030
473	433.2032775878906	279.5530700683594	1.0	374.89447021484375	329.91839599609375	0.9360277652740479	435.8338928222656	282.2254333496094	9.018182754516602e-5	433.458984375	288.5619812011719	6.008148193359375e-5	5	030
474	432.06689453125	279.9237976074219	1.0	371.6246337890625	333.6983642578125	0.16718968749046326	436.409912109375	281.5106506347656	9.614229202270508e-5	433.3581237792969	288.7080383300781	8.258223533630371e-5	5	030
475	433.50146484375	280.4356384277344	1.0	371.2240905761719	330.1248779296875	0.9999942779541016	437.2049255371094	281.8575134277344	6.511807441711426e-5	370.5395812988281	335.9030456542969	7.846951484680176e-5	5	030
476	433.8450012207031	279.9286804199219	1.0	370.4007568359375	330.6780090332031	0.12033683061599731	648.7315673828125	203.73550415039062	0.0001068115234375	433.74383544921875	289.03875732421875	5.346536636352539e-5	5	030
477	433.236572265625	280.5143737792969	1.0	368.0280456542969	330.8409423828125	0.9254254102706909	436.7723693847656	281.708251953125	6.943941116333008e-5	433.1008605957031	289.0731506347656	3.94284725189209e-5	5	030
478	433.335205078125	280.2209777832031	1.0	368.0920104980469	325.8608093261719	0.9850910305976868	437.06573486328125	281.79998779296875	9.894371032714844e-5	366.40155029296875	321.6586608886719	9.268522262573242e-5	5	030
479	433.0353088378906	280.8739318847656	1.0	369.6566162109375	327.290283203125	0.4689238965511322	647.3616943359375	30.102602005004883	0.00018468499183654785	366.90679931640625	321.32562255859375	5.14984130859375e-5	5	030
480	433.0370178222656	280.6620178222656	1.0	367.2745361328125	326.2599182128906	0.003938794136047363	436.7608947753906	282.2564392089844	6.785988807678223e-5	438.3180236816406	287.9371643066406	6.768107414245605e-5	5	030
481	433.8222351074219	280.7829284667969	1.0	368.2996520996094	332.4565124511719	0.999531090259552	367.4382629394531	331.2040710449219	0.00011104345321655273	366.66485595703125	333.378662109375	0.0001214742660522461	5	030
482	430.54974365234375	283.44915771484375	1.0	364.98870849609375	331.2581481933594	0.9224481582641602	430.47509765625	286.2762756347656	0.0002016127109527588	433.114013671875	275.15032958984375	0.0001588761806488037	5	030
483	427.1152648925781	290.4558410644531	1.0	435.3337097167969	290.2268981933594	0.0009171068668365479	432.6923828125	290.13946533203125	6.866455078125e-5	433.29205322265625	303.5304870605469	4.2766332626342773e-5	5	030
484	418.81805419921875	295.9002380371094	0.09599363803863525	462.3474426269531	296.26336669921875	0.0044696033000946045	417.945068359375	296.46038818359375	0.0001246333122253418	413.1357727050781	290.3293151855469	6.949901580810547e-5	5	030
485	422.5416259765625	319.87261962890625	0.848211407661438	389.4411315917969	286.7309265136719	0.43685290217399597	647.6122436523438	29.41596031188965	3.7223100662231445e-5	389.0852966308594	288.36572265625	0.00024017691612243652	5	030
486	417.6156311035156	324.3388366699219	1.0	387.8717956542969	280.141357421875	0.00034680962562561035	648.3604125976562	30.145092010498047	7.94827938079834e-5	406.8508605957031	310.6556091308594	5.415081977844238e-5	5	030
487	416.66900634765625	326.9993591308594	0.9999998807907104	1.9526026248931885	2.005617618560791	0.0001533031463623047	482.2216796875	332.3122863769531	6.452202796936035e-5	406.5028991699219	316.4062194824219	0.00012138485908508301	5	030
488	415.87078857421875	331.6963195800781	0.9999998211860657	387.9256286621094	282.322509765625	0.9999998807907104	393.57012939453125	279.63031005859375	7.590651512145996e-5	388.9525451660156	285.6389465332031	0.0003039538860321045	5	030
489	416.481201171875	332.38616943359375	1.0	387.24285888671875	281.0865173339844	1.0	393.26904296875	278.9700012207031	9.861588478088379e-5	387.74932861328125	277.6810607910156	0.00014215707778930664	5	030
490	417.2180480957031	333.0441589355469	1.0	385.8309020996094	282.44390869140625	0.9030227065086365	650.4981079101562	203.8681640625	8.654594421386719e-5	410.5238952636719	340.3702087402344	7.370114326477051e-5	5	030
491	416.5606384277344	334.24212646484375	1.0	391.988525390625	285.1317138671875	0.9971827268600464	482.49017333984375	338.0712890625	0.0004260241985321045	391.2945861816406	286.6317138671875	0.00011169910430908203	5	030
492	477.8697814941406	340.4889221191406	1.0	395.696533203125	282.7788391113281	0.9999998807907104	482.1654357910156	338.36138916015625	0.00013384222984313965	394.2511291503906	285.9899597167969	0.000543445348739624	5	030
493	416.1183166503906	334.04815673828125	1.0	395.4062805175781	282.6556396484375	0.9999998807907104	482.26025390625	337.6421813964844	0.00044468045234680176	394.5054626464844	285.7254638671875	0.00038570165634155273	5	030
494	415.55792236328125	335.4239196777344	1.0	398.61505126953125	282.5065002441406	0.9999998807907104	481.37823486328125	337.2929992675781	0.0002104341983795166	396.2967529296875	285.7596435546875	0.00010082125663757324	5	030
495	416.1921081542969	333.7453308105469	1.0	398.4266052246094	281.12353515625	0.9999998807907104	481.9774169921875	335.93719482421875	0.0001843571662902832	483.7983093261719	341.382568359375	8.746981620788574e-5	5	030
496	416.4425964355469	333.80438232421875	1.0	395.0117492675781	281.3875732421875	0.9999999403953552	481.6137390136719	336.72589111328125	0.00029987096786499023	392.6654357910156	285.78021240234375	0.00012171268463134766	5	030
497	416.9189453125	335.25726318359375	1.0	394.6540222167969	281.0326232910156	1.0	482.09100341796875	337.4595031738281	0.0002601444721221924	393.1586608886719	285.9401550292969	0.0001493990421295166	5	030
498	417.3456726074219	333.79803466796875	1.0	394.3074951171875	283.4101257324219	0.9999998807907104	481.417236328125	336.9006042480469	0.0007051825523376465	392.45465087890625	286.77789306640625	0.0010054707527160645	5	030
499	419.4994812011719	328.7828063964844	1.0	395.24639892578125	282.62347412109375	0.9999998807907104	482.63067626953125	333.0604553222656	0.0003027617931365967	392.40606689453125	285.26580810546875	0.0009047389030456543	5	030
500	421.61322021484375	326.0299987792969	0.999990701675415	397.2293701171875	278.0453186035156	0.0004138946533203125	420.0607604980469	325.5559997558594	2.0384788513183594e-5	2.5712389945983887	2.3827638626098633	1.5795230865478516e-5	5	030
501	425.1066589355469	317.1777038574219	0.9999857544898987	445.26043701171875	307.2564697265625	8.693337440490723e-5	649.5665283203125	206.9858856201172	3.719329833984375e-5	423.3248291015625	307.033935546875	7.900595664978027e-5	5	030
502	416.8184509277344	301.459716796875	0.9999984502792358	426.6568603515625	293.7769470214844	0.00048357248306274414	419.1159973144531	298.6402282714844	0.0003071725368499756	415.8638916015625	291.64581298828125	0.00022685527801513672	5	030
503	417.4759826660156	296.08575439453125	0.9996883869171143	424.7183837890625	291.7428894042969	0.0004924535751342773	417.63604736328125	295.72955322265625	0.0002174973487854004	415.2566833496094	286.7926025390625	0.00011703372001647949	5	030
504	419.3919372558594	288.1335144042969	1.0	3.6470510959625244	147.34263610839844	0.0007766783237457275	422.3452453613281	287.9458923339844	0.0002474486827850342	423.0059814453125	293.1016845703125	0.0002804696559906006	5	030
505	421.1893310546875	283.5338439941406	1.0	392.23004150390625	326.2688903808594	0.9998313784599304	422.54638671875	285.08905029296875	0.00014469027519226074	421.2216796875	275.045654296875	0.00013616681098937988	5	030
506	422.6034851074219	279.7035217285156	1.0	384.7785339355469	328.0529479980469	0.9999747276306152	428.3841552734375	279.93975830078125	0.0002478361129760742	409.1979064941406	273.5141906738281	0.00019153952598571777	5	030
507	423.45843505859375	276.1689453125	1.0	393.30487060546875	327.5004577636719	0.999811589717865	428.552001953125	276.1107177734375	0.00012508034706115723	429.42144775390625	273.2401123046875	4.5806169509887695e-5	5	030
508	424.9106750488281	271.6359558105469	1.0	389.4736633300781	324.1795349121094	0.893142580986023	431.8822937011719	271.39080810546875	0.00015234947204589844	429.31005859375	270.5208435058594	8.797645568847656e-5	5	030
509	426.3637390136719	264.7337951660156	1.0	465.2531433105469	315.81982421875	0.0011567771434783936	431.6159973144531	264.8227233886719	0.00023186206817626953	432.71319580078125	271.19244384765625	0.00010147690773010254	5	030
510	429.08892822265625	240.410888671875	1.0	400.4548645019531	316.65911865234375	0.996694803237915	432.6434631347656	239.29209899902344	0.0001283884048461914	1.8286550045013428	3.1136081218719482	4.604458808898926e-5	5	030
511	431.1996154785156	233.37315368652344	1.0	399.3927307128906	321.6885681152344	0.9996907711029053	434.9077453613281	235.5203399658203	9.754300117492676e-5	420.4704895019531	242.2371063232422	4.971027374267578e-5	5	030
512	431.8370666503906	231.3418731689453	1.0	389.2073059082031	324.7902526855469	0.8145160675048828	434.8244934082031	234.54127502441406	2.753734588623047e-5	3.3563292026519775	477.5457763671875	3.2901763916015625e-5	5	030
513	432.33917236328125	230.2017822265625	1.0	438.05633544921875	232.23291015625	0.000186920166015625	435.8417663574219	229.03558349609375	3.316998481750488e-5	421.9368591308594	216.69935607910156	1.3738870620727539e-5	5	030
514	432.0033874511719	228.46925354003906	1.0	400.26934814453125	337.07061767578125	0.6679601073265076	646.894287109375	28.83476448059082	5.2809715270996094e-5	1.5628838539123535	2.5216269493103027	2.446770668029785e-5	5	030
515	431.783203125	227.71307373046875	1.0	436.39892578125	230.00184631347656	0.00012198090553283691	435.12078857421875	225.8636932373047	3.8683414459228516e-5	434.4246826171875	231.82138061523438	2.187490463256836e-5	5	030
516	431.455810546875	226.98907470703125	1.0	436.1102600097656	229.531494140625	0.00012257695198059082	434.76995849609375	225.25225830078125	3.662705421447754e-5	434.3726806640625	231.26736450195312	1.9043684005737305e-5	5	030
517	431.26397705078125	224.3328094482422	1.0	4.717637062072754	33.725181579589844	0.00048097968101501465	435.05615234375	223.31777954101562	5.358457565307617e-5	3.870256185531616	30.556489944458008	7.730722427368164e-5	5	030
518	430.1348571777344	226.20111083984375	1.0	406.8172607421875	316.30169677734375	0.9998056888580322	434.29742431640625	225.24766540527344	9.751319885253906e-5	433.63751220703125	231.63966369628906	4.604458808898926e-5	5	030
519	429.0598449707031	230.736572265625	1.0	407.3501892089844	309.7570495605469	0.01407778263092041	432.5887451171875	228.6197052001953	9.149312973022461e-5	432.2141418457031	232.8398895263672	3.793835639953613e-5	5	030
520	429.1737365722656	234.56468200683594	1.0	414.8033447265625	305.7487487792969	0.942399799823761	428.2734375	237.5113983154297	0.00015300512313842773	426.1170349121094	241.8827667236328	0.0003642141819000244	5	030
521	423.9287414550781	234.80239868164062	0.9999999403953552	416.7950439453125	303.9449462890625	0.9999998807907104	416.3819274902344	303.5218200683594	0.00012999773025512695	417.2502136230469	303.6608581542969	0.000847935676574707	5	030
522	423.1047668457031	232.3548583984375	0.9999998807907104	422.5492248535156	231.40943908691406	0.0016182661056518555	649.3281860351562	205.8694610595703	0.00011429190635681152	425.1947326660156	239.09967041015625	0.0003058314323425293	5	030
523	423.5277404785156	232.16273498535156	0.9999999403953552	422.4422607421875	232.00863647460938	0.00022521615028381348	647.3087768554688	30.773305892944336	8.282065391540527e-5	421.6960754394531	240.61602783203125	0.0001754462718963623	5	030
524	417.26690673828125	229.8264923095703	0.9999986886978149	421.68170166015625	228.77798461914062	0.0008092820644378662	647.9556274414062	29.387666702270508	5.868077278137207e-5	412.4051513671875	221.8585205078125	0.0001431107521057129	5	030
525	5.641892433166504	482.6373596191406	5.093216896057129e-5	403.11358642578125	226.07281494140625	0.0016515254974365234	647.9950561523438	318.02392578125	5.996227264404297e-5	3.2156224250793457	477.1063537597656	1.3083219528198242e-5	5	030
526	415.88006591796875	258.3049621582031	0.7143822908401489	402.783203125	224.26271057128906	0.0012235045433044434	641.1304931640625	6.881841659545898	2.0176172256469727e-5	2.6399283409118652	477.9120178222656	1.6808509826660156e-5	5	030
527	414.3233642578125	262.9335021972656	0.9999998807907104	7.623116493225098	480.5558166503906	0.0001329481601715088	419.86236572265625	259.0109558105469	0.00021710991859436035	406.7314758300781	250.4105682373047	4.0084123611450195e-5	5	030
528	415.328125	265.162109375	0.9999982118606567	7.170776844024658	480.6702575683594	9.185075759887695e-5	648.9439086914062	203.56201171875	0.0002345740795135498	407.98345947265625	254.8229522705078	6.118416786193848e-5	5	030
529	416.8408203125	268.8980407714844	0.9999992847442627	3.835777997970581	126.1915512084961	0.0001449286937713623	421.7314758300781	264.64141845703125	0.00019568204879760742	408.95782470703125	259.5015869140625	9.09566879272461e-5	5	030
530	419.3803405761719	268.8476257324219	1.0	393.78399658203125	219.427978515625	0.9999445676803589	421.3919677734375	270.1594543457031	0.00011444091796875	419.8335876464844	261.4353942871094	0.00010579824447631836	5	030
531	420.968994140625	270.8900451660156	1.0	398.5770568847656	218.3866424560547	1.0	444.73553466796875	268.9610900878906	6.723403930664062e-5	396.31732177734375	220.74713134765625	0.00010231137275695801	5	030
532	420.4638366699219	274.93414306640625	1.0	394.77191162109375	223.44386291503906	1.0	429.7784423828125	273.8418884277344	3.6269426345825195e-5	393.1536560058594	224.22056579589844	0.0004196465015411377	5	030
533	419.40478515625	281.0589904785156	1.0	395.19708251953125	224.0994873046875	1.0	419.6977844238281	279.35308837890625	0.00028142333030700684	417.82958984375	273.132080078125	8.159875869750977e-5	5	030
534	422.59954833984375	281.5008850097656	1.0	393.3814392089844	227.2820587158203	1.0	420.51483154296875	280.2449035644531	0.00026217103004455566	389.2002258300781	228.63955688476562	5.9604644775390625e-5	5	030
535	421.96990966796875	288.37353515625	0.9999998211860657	391.2886657714844	230.77613830566406	0.999998927116394	645.7310791015625	28.137346267700195	2.5272369384765625e-5	388.0277404785156	238.0555419921875	8.058547973632812e-5	5	030
536	421.2606506347656	292.220947265625	1.0	393.7624206542969	229.7815704345703	0.9999912977218628	484.430908203125	233.68081665039062	4.088878631591797e-5	474.9554748535156	229.30014038085938	0.00024402141571044922	5	030
537	422.7488708496094	294.6136169433594	1.0	401.8235168457031	225.49789428710938	1.0	484.5659484863281	233.17799377441406	0.000270843505859375	474.6487731933594	228.98336791992188	0.0008748471736907959	5	030
538	422.1726379394531	296.1821594238281	1.0	399.5050048828125	225.7273406982422	1.0	484.64501953125	229.13490295410156	0.00013363361358642578	475.9496154785156	229.716796875	0.00039568543434143066	5	030
