# Supplementary material for: An automated feeding system for the African killifish reveals the impact of diet on lifespan and allows scalable assessment of associative learning
Source: eLife. 2022 Nov 10;11:e69008. doi: 10.7554/eLife.69008 (PMC9788828; doi:10.7554/eLife.69008)
Supplement: Figure 6—source data 2. [file elife-69008-fig6-data2.zip › Training Trajectories/t25_REC028DLC_resnet50_TrainAllTheThingsJun28shuffle1_1030000.csv]

bodyparts_coords	fishhead_x	fishhead_y	fishhead_likelihood	fishtail_x	fishtail_y	fishtail_likelihood	redlight_x	redlight_y	redlight_likelihood	fooddrop_x	fooddrop_y	fooddrop_likelihood	fishnum	recordingnum
0	2.242894172668457	199.38729858398438	0.9999440908432007	57.1157112121582	132.48292541503906	0.9999088048934937	3.3495187759399414	194.44949340820312	0.00017660856246948242	-3.8317184448242188	188.75320434570312	0.0002441704273223877	25	028
1	1.8085079193115234	199.06874084472656	0.9999825954437256	57.84540557861328	133.12570190429688	1.0	3.240577220916748	194.1710662841797	0.00014740228652954102	-3.8954434394836426	188.6013946533203	0.00023573637008666992	25	028
2	3.047769546508789	198.0637664794922	0.9999995827674866	57.79615020751953	138.03968811035156	1.0	3.824791431427002	193.56805419921875	0.00011545419692993164	58.22453308105469	140.052978515625	0.0004355013370513916	25	028
3	1.9351511001586914	197.44876098632812	0.9999995231628418	56.38287353515625	141.35540771484375	1.0	648.9769287109375	170.60687255859375	0.00013962388038635254	56.26006317138672	142.5936737060547	0.000644385814666748	25	028
4	2.805037498474121	197.7080535888672	1.0	57.71185302734375	143.23101806640625	1.0	54.05923843383789	147.21142578125	0.00011724233627319336	61.225929260253906	145.02284240722656	0.0002301335334777832	25	028
5	1.7511348724365234	197.40133666992188	0.9999984502792358	57.41999435424805	143.41714477539062	1.0	58.99188232421875	142.7558135986328	7.104873657226562e-5	61.787193298339844	144.15130615234375	0.00016888976097106934	25	028
6	2.625530242919922	197.15635681152344	1.0	57.557952880859375	144.75660705566406	1.0	54.356197357177734	147.0338897705078	7.539987564086914e-5	61.76997756958008	146.21717834472656	0.00016221404075622559	25	028
7	3.0066938400268555	197.46023559570312	1.0	58.46278762817383	145.69345092773438	1.0	647.736083984375	176.1603546142578	0.00014981627464294434	-4.629402160644531	187.6393280029297	9.492039680480957e-5	25	028
8	1.5635318756103516	197.12649536132812	0.9999918341636658	57.977962493896484	145.2191619873047	1.0	54.564334869384766	147.22509765625	8.150935173034668e-5	62.22616195678711	146.49232482910156	9.763240814208984e-5	25	028
9	1.5968866348266602	197.7526092529297	0.9999917149543762	58.154502868652344	145.40847778320312	1.0	3.3686256408691406	193.08062744140625	7.790327072143555e-5	-1.5643811225891113	212.3499755859375	0.0001176297664642334	25	028
10	2.715717315673828	196.6751708984375	0.9999998807907104	58.8062858581543	147.85086059570312	1.0	3.830155611038208	192.412109375	9.235739707946777e-5	-4.652500152587891	187.84194946289062	0.0001099705696105957	25	028
11	2.3530120849609375	198.1168975830078	0.9998843669891357	58.543861389160156	148.49658203125	1.0	3.621108055114746	193.2751922607422	0.00012063980102539062	-1.6116628646850586	212.37353515625	0.00020182132720947266	25	028
12	2.1155128479003906	195.480224609375	0.9796539545059204	56.7147216796875	149.1951904296875	1.0	3.43528413772583	192.40065002441406	8.761882781982422e-5	-3.6758193969726562	189.55679321289062	0.00013017654418945312	25	028
13	2.184521198272705	189.9798126220703	0.9979439973831177	54.687232971191406	150.50253295898438	1.0	52.21001052856445	152.48660278320312	4.887580871582031e-5	62.156158447265625	157.66287231445312	5.093216896057129e-5	25	028
14	4.588532447814941	188.5415496826172	0.5490967631340027	57.07259750366211	149.46112060546875	1.0	59.52033233642578	149.0926055908203	4.3511390686035156e-5	54.187835693359375	156.98663330078125	6.726384162902832e-5	25	028
15	3.3549928665161133	185.93246459960938	0.0017023682594299316	57.85834503173828	146.9505157470703	1.0	55.5839729309082	149.1388397216797	0.0001621544361114502	51.23639678955078	150.6898956298828	0.0001786649227142334	25	028
16	4.410996913909912	181.120361328125	0.15469250082969666	57.2259521484375	146.56155395507812	1.0	58.5426025390625	145.26309204101562	4.404783248901367e-5	61.517982482910156	148.03610229492188	0.00014954805374145508	25	028
17	51.15024948120117	167.84051513671875	0.010457247495651245	55.25688171386719	159.85670471191406	1.0	54.572845458984375	164.8697509765625	0.00014206767082214355	60.855384826660156	163.02676391601562	0.00019878149032592773	25	028
18	65.5118408203125	165.42184448242188	0.004312366247177124	57.773590087890625	165.0683135986328	0.9999997615814209	56.142635345458984	166.98304748535156	0.00016412138938903809	49.02504348754883	170.45191955566406	7.200241088867188e-5	25	028
19	1.3665454387664795	179.68814086914062	0.0011933743953704834	59.9843635559082	166.11614990234375	1.0	56.65902328491211	167.55587768554688	0.00012230873107910156	50.81280517578125	169.9759979248047	0.00010982155799865723	25	028
20	51.82217025756836	172.06468200683594	0.0011657178401947021	58.43658447265625	167.62327575683594	1.0	57.145294189453125	168.25079345703125	6.604194641113281e-5	60.846832275390625	173.98045349121094	0.00012856721878051758	25	028
21	52.52162170410156	167.28018188476562	0.00027498602867126465	57.67323684692383	167.4141387939453	1.0	645.3533325195312	130.07020568847656	5.59389591217041e-5	57.245933532714844	171.85385131835938	0.00024449825286865234	25	028
22	4.153829574584961	170.61306762695312	0.0007209181785583496	56.267486572265625	169.25184631347656	1.0	58.346763610839844	171.27955627441406	9.262561798095703e-5	56.55711364746094	172.50257873535156	0.0005944371223449707	25	028
23	2.764218807220459	171.27418518066406	0.02280813455581665	58.74369812011719	172.5377197265625	1.0	59.75649642944336	172.51976013183594	0.00017881393432617188	57.212642669677734	174.11326599121094	0.0002651810646057129	25	028
24	53.27623748779297	174.0836181640625	0.0009443461894989014	59.67966079711914	173.1367950439453	1.0	61.17377471923828	173.2087860107422	0.0001837015151977539	59.253013610839844	174.8858642578125	0.00027501583099365234	25	028
25	54.19960021972656	173.87344360351562	0.00066336989402771	61.027870178222656	174.265869140625	1.0	528.4559326171875	208.89952087402344	0.9999998807907104	527.5796508789062	210.42446899414062	0.0016880333423614502	25	028
26	5.64708137512207	166.12274169921875	0.0005962848663330078	60.362037658691406	175.0897979736328	1.0	531.0322265625	207.26388549804688	1.0	529.3831176757812	208.81944274902344	0.0005876123905181885	25	028
27	55.389015197753906	173.39047241210938	0.00019529461860656738	62.67457580566406	175.07333374023438	1.0	530.9140014648438	207.91592407226562	1.0	529.0447998046875	209.4313201904297	0.0006691515445709229	25	028
28	55.063568115234375	173.15084838867188	0.0002289414405822754	62.120574951171875	174.4735870361328	1.0	531.188720703125	207.28102111816406	1.0	529.235107421875	208.76788330078125	0.0007583498954772949	25	028
29	5.319852352142334	165.7042999267578	0.0004665255546569824	63.93788146972656	174.00209045410156	1.0	530.8092041015625	207.29458618164062	1.0	528.5191650390625	208.1875457763672	0.0016234219074249268	25	028
30	4.995889663696289	159.0421600341797	0.00015309453010559082	63.847625732421875	173.41790771484375	1.0	531.442626953125	207.36895751953125	1.0	66.32960510253906	174.98776245117188	0.000755012035369873	25	028
31	5.496258735656738	166.18862915039062	0.003625631332397461	64.95983123779297	174.24990844726562	1.0	531.0113525390625	207.60269165039062	1.0	66.56563568115234	175.4796142578125	0.001292496919631958	25	028
32	5.505716800689697	165.12490844726562	0.0003889799118041992	65.69669342041016	174.2294158935547	1.0	531.4083251953125	206.9600830078125	1.0	66.61746215820312	175.712646484375	0.0013406574726104736	25	028
33	4.366882801055908	167.68295288085938	0.056186944246292114	64.05228424072266	176.10366821289062	1.0	531.2628784179688	207.0576629638672	1.0	65.73208618164062	176.87135314941406	0.0012192726135253906	25	028
34	4.7581353187561035	165.05050659179688	0.0003757476806640625	63.6718864440918	178.0882110595703	1.0	530.81689453125	207.4674072265625	1.0	528.709716796875	208.86842346191406	0.0009412169456481934	25	028
35	5.107875823974609	166.1055145263672	0.0015503764152526855	64.17121887207031	178.7799072265625	1.0	530.861328125	207.77493286132812	1.0	528.9984741210938	209.4461669921875	0.0009984374046325684	25	028
36	4.867603778839111	165.3336944580078	0.07899355888366699	64.74871063232422	179.0743865966797	1.0	530.8611450195312	207.63230895996094	1.0	529.0076904296875	209.28712463378906	0.0009332895278930664	25	028
37	4.431232929229736	166.4338836669922	0.04055854678153992	65.26126098632812	180.03224182128906	1.0	531.302734375	208.18516540527344	1.0	528.9898071289062	209.89271545410156	0.0008053779602050781	25	028
38	5.614934921264648	165.13360595703125	0.04092627763748169	64.33172607421875	181.7394561767578	1.0	531.5217895507812	207.88084411621094	1.0	529.0535278320312	208.66159057617188	0.0007016956806182861	25	028
39	4.214591979980469	164.8059539794922	0.0010176301002502441	64.60191345214844	182.18429565429688	1.0	530.7667846679688	207.59506225585938	1.0	528.7896728515625	208.96107482910156	0.0011434853076934814	25	028
40	5.080138683319092	165.52882385253906	0.003335803747177124	65.56876373291016	181.87554931640625	1.0	530.8536376953125	207.58302307128906	1.0	529.0541381835938	209.1299591064453	0.0009119212627410889	25	028
41	5.985167503356934	165.0988006591797	0.020461678504943848	64.9382553100586	181.02154541015625	1.0	531.4887084960938	207.75025939941406	1.0	529.3499145507812	209.2736358642578	0.000568091869354248	25	028
42	49.26038360595703	168.98321533203125	0.006326079368591309	65.2577133178711	181.8031463623047	1.0	531.052734375	207.01544189453125	1.0	529.5042114257812	208.65814208984375	0.000375598669052124	25	028
43	6.0385332107543945	165.09439086914062	0.009129196405410767	65.31056213378906	181.45680236816406	1.0	531.13037109375	207.86837768554688	1.0	528.7205810546875	208.77059936523438	0.001023024320602417	25	028
44	4.482012748718262	166.00477600097656	0.05464246869087219	62.96771240234375	181.65914916992188	1.0	531.1297607421875	207.05419921875	1.0	529.48193359375	208.76763916015625	0.0004729926586151123	25	028
45	10.967273712158203	165.85995483398438	0.036624252796173096	63.61091232299805	181.1356964111328	1.0	531.4850463867188	207.7899932861328	1.0	529.7921142578125	209.4176788330078	0.0006228983402252197	25	028
46	4.883213996887207	165.59971618652344	0.10167309641838074	62.553409576416016	180.80670166015625	1.0	531.3011474609375	207.8047637939453	1.0	529.1121215820312	209.10914611816406	0.0007015764713287354	25	028
47	6.305524826049805	165.50143432617188	0.017122626304626465	63.94483947753906	180.85980224609375	1.0	531.0968017578125	207.37066650390625	1.0	528.9774780273438	208.89540100097656	0.0008916556835174561	25	028
48	4.895881652832031	164.05555725097656	0.0012803077697753906	65.56655883789062	180.09115600585938	1.0	531.1590576171875	207.384765625	1.0	528.511962890625	208.4216766357422	0.001165151596069336	25	028
49	5.700601577758789	164.58987426757812	0.0002745389938354492	66.14503479003906	179.756591796875	1.0	531.4634399414062	207.02224731445312	1.0	529.4764404296875	208.65101623535156	0.0005708932876586914	25	028
50	5.753139019012451	164.9275360107422	0.0030908286571502686	66.07975006103516	178.2864990234375	1.0	531.5220336914062	207.20297241210938	1.0	529.4492797851562	208.63626098632812	0.0007545351982116699	25	028
51	5.195894241333008	164.18417358398438	0.0005082190036773682	66.17507934570312	177.8872528076172	1.0	531.820068359375	207.65850830078125	1.0	529.0162963867188	208.70518493652344	0.00061798095703125	25	028
52	5.4085283279418945	165.263671875	0.05192917585372925	64.87023162841797	178.0000762939453	1.0	530.2262573242188	207.13809204101562	1.0	528.8253173828125	209.06076049804688	0.0010965168476104736	25	028
53	5.579573631286621	164.59527587890625	0.022086739540100098	65.72361755371094	177.8143310546875	1.0	531.3184814453125	207.56961059570312	1.0	66.09516143798828	179.2570343017578	0.000748753547668457	25	028
54	5.659458637237549	164.6390380859375	0.0022148191928863525	65.1224136352539	178.29922485351562	1.0	531.09619140625	207.9393310546875	1.0	529.0313720703125	209.14971923828125	0.0007908642292022705	25	028
55	5.179481506347656	164.86273193359375	0.0011627674102783203	65.86583709716797	177.60955810546875	1.0	530.975830078125	207.54666137695312	1.0	529.4319458007812	208.87744140625	0.000773996114730835	25	028
56	9.615608215332031	166.5040740966797	0.8815547227859497	63.30238342285156	177.41807556152344	1.0	531.3045654296875	207.72000122070312	1.0	529.2689208984375	209.14151000976562	0.0012990236282348633	25	028
57	531.8600463867188	211.34384155273438	9.101629257202148e-5	62.508541107177734	177.75125122070312	1.0	531.2824096679688	207.5010986328125	1.0	528.8394165039062	208.52845764160156	0.0007932484149932861	25	028
58	5.9661478996276855	163.93174743652344	0.0003597140312194824	63.64054489135742	177.80511474609375	1.0	531.0302734375	207.92530822753906	1.0	528.9683837890625	209.08560180664062	0.0007719695568084717	25	028
59	4.442507266998291	164.89706420898438	0.007014214992523193	64.14208984375	176.68402099609375	1.0	530.957275390625	207.53025817871094	1.0	528.6199340820312	208.63348388671875	0.0008457601070404053	25	028
60	5.440425395965576	165.19444274902344	0.008227348327636719	66.8563461303711	175.59315490722656	1.0	530.26220703125	208.15798950195312	1.0	528.47021484375	209.55091857910156	0.0009620487689971924	25	028
61	10.580673217773438	165.96092224121094	0.29497265815734863	68.99188232421875	174.68894958496094	1.0	530.802978515625	207.235595703125	1.0	67.3206558227539	174.95164489746094	0.00042498111724853516	25	028
62	5.771065711975098	164.0705108642578	0.002815037965774536	69.94837951660156	174.01199340820312	1.0	530.4638061523438	208.04977416992188	1.0	528.9178466796875	209.23362731933594	0.0012284517288208008	25	028
63	11.296453475952148	166.19944763183594	0.009376734495162964	69.99861145019531	173.60028076171875	1.0	530.9417724609375	208.0613250732422	1.0	528.5552978515625	209.5660400390625	0.0007947683334350586	25	028
64	10.672357559204102	165.9068603515625	0.04078683257102966	68.88404846191406	173.39451599121094	1.0	530.4220581054688	206.96971130371094	1.0	69.13873291015625	175.38848876953125	0.0012126266956329346	25	028
65	10.105936050415039	168.50425720214844	0.9994401335716248	67.12458038330078	171.12213134765625	0.9999921917915344	531.2288208007812	207.60821533203125	1.0	529.0862426757812	209.23953247070312	0.000805586576461792	25	028
66	12.210152626037598	164.42897033691406	0.056584328413009644	51.90614700317383	160.04661560058594	0.00017958879470825195	531.5072021484375	207.49359130859375	1.0	529.4219360351562	208.7620391845703	0.0007017552852630615	25	028
67	6.023353576660156	164.21641540527344	0.0060738325119018555	60.934329986572266	167.49832153320312	1.0	531.462158203125	207.30357360839844	1.0	529.6836547851562	208.66986083984375	0.000749051570892334	25	028
68	14.853742599487305	163.67115783691406	0.005386829376220703	60.15756607055664	168.7916259765625	0.9999997615814209	530.541748046875	207.70103454589844	1.0	529.2787475585938	208.7950897216797	0.0009561777114868164	25	028
69	12.020719528198242	164.6710205078125	0.3236680030822754	60.16109085083008	170.48556518554688	1.0	530.7395629882812	207.94680786132812	1.0	529.2615966796875	209.49435424804688	0.0013144910335540771	25	028
70	6.553839683532715	164.9234161376953	0.040102243423461914	61.149417877197266	171.12831115722656	1.0	531.65576171875	207.22219848632812	1.0	528.6981201171875	208.44065856933594	0.0005500912666320801	25	028
71	12.521101951599121	163.83287048339844	0.24486154317855835	60.61423873901367	171.71681213378906	1.0	531.3036499023438	207.3521270751953	1.0	59.140140533447266	173.61915588378906	0.0007281303405761719	25	028
72	9.348922729492188	164.35406494140625	0.6241921186447144	61.56377410888672	171.95843505859375	1.0	531.3544311523438	208.1436767578125	1.0	529.3359985351562	209.73631286621094	0.0007619261741638184	25	028
73	11.53494644165039	166.37440490722656	0.09060323238372803	60.811038970947266	171.8744659423828	1.0	531.3765258789062	207.57064819335938	1.0	529.4915161132812	208.74392700195312	0.000557243824005127	25	028
74	6.188255310058594	164.23524475097656	0.002997875213623047	60.25239944458008	170.9593505859375	1.0	530.740478515625	207.85450744628906	1.0	528.3413696289062	209.5287628173828	0.0011500120162963867	25	028
75	14.97633171081543	163.12014770507812	0.001627802848815918	60.14948654174805	170.16329956054688	1.0	530.5925903320312	207.74502563476562	1.0	529.4085693359375	208.81451416015625	0.0008435845375061035	25	028
76	5.661596298217773	165.39532470703125	0.007090747356414795	61.114501953125	169.88250732421875	1.0	531.3922119140625	207.72691345214844	1.0	529.1973266601562	209.03370666503906	0.0005666017532348633	25	028
77	5.77961540222168	164.721435546875	0.012332648038864136	59.994693756103516	168.33319091796875	1.0	531.1184692382812	207.8271942138672	1.0	528.9512329101562	209.0039520263672	0.0008757412433624268	25	028
78	13.45433235168457	163.4149627685547	0.1444377601146698	61.664878845214844	167.84555053710938	1.0	530.835693359375	207.2712860107422	1.0	528.8988647460938	209.51876831054688	0.0009336173534393311	25	028
79	11.350946426391602	166.44960021972656	0.9866832494735718	58.26286697387695	167.92636108398438	1.0	531.1340942382812	207.21234130859375	1.0	529.1318359375	208.27716064453125	0.0004685819149017334	25	028
80	11.822342872619629	164.54684448242188	0.7067230939865112	58.564849853515625	168.55545043945312	1.0	531.2056884765625	206.96646118164062	1.0	529.3096923828125	208.75393676757812	0.0009879469871520996	25	028
81	10.082573890686035	166.5003204345703	0.2352018654346466	61.80241394042969	168.7188262939453	1.0	531.6350708007812	207.8006134033203	1.0	62.52152633666992	174.71531677246094	0.00047725439071655273	25	028
82	11.20860481262207	164.6949005126953	0.23318585753440857	60.62830352783203	168.67156982421875	1.0	531.1837158203125	206.843994140625	1.0	529.5098876953125	209.19822692871094	0.0008234977722167969	25	028
83	6.391597747802734	163.93466186523438	0.005485743284225464	61.84562683105469	167.8717041015625	1.0	530.8003540039062	208.20811462402344	1.0	528.9085693359375	209.40289306640625	0.000666886568069458	25	028
84	6.467714309692383	162.4199981689453	0.0006993710994720459	62.669925689697266	168.82066345214844	1.0	531.1361083984375	207.00343322753906	1.0	529.4933471679688	207.89785766601562	0.0007089674472808838	25	028
85	53.234642028808594	165.4308624267578	0.0006298422813415527	61.155826568603516	167.51075744628906	1.0	531.0244750976562	206.84927368164062	1.0	529.6797485351562	208.73468017578125	0.0006698966026306152	25	028
86	6.491168975830078	162.75021362304688	0.0016018152236938477	61.02836227416992	166.35122680664062	1.0	531.1338500976562	207.51177978515625	1.0	529.4827270507812	208.54295349121094	0.001153707504272461	25	028
87	7.744287490844727	163.8798370361328	0.0032626688480377197	59.511474609375	165.7478790283203	0.9999997019767761	530.8797607421875	207.07147216796875	1.0	529.4793701171875	208.40682983398438	0.0006097257137298584	25	028
88	8.808816909790039	166.15451049804688	0.7680782079696655	59.79411697387695	167.00672912597656	1.0	531.3203125	207.77601623535156	1.0	528.886474609375	209.66909790039062	0.0008224248886108398	25	028
89	9.814077377319336	167.21951293945312	0.6169679164886475	58.31576156616211	161.48611450195312	1.0	530.3858032226562	207.7086639404297	1.0	528.78955078125	209.02503967285156	0.001011580228805542	25	028
90	9.947077751159668	167.49819946289062	0.23296749591827393	56.61959457397461	162.9010009765625	1.0	530.9536743164062	206.69447326660156	1.0	529.4061279296875	207.94427490234375	0.0008673369884490967	25	028
91	5.675359725952148	166.31402587890625	0.08329486846923828	57.68465805053711	160.54644775390625	1.0	530.4666137695312	207.42308044433594	1.0	528.8036499023438	208.9532928466797	0.001042187213897705	25	028
92	5.653341770172119	165.31222534179688	0.005945563316345215	56.02128982543945	164.24472045898438	1.0	530.8028564453125	208.3369903564453	1.0	528.3045043945312	209.6464080810547	0.0011144280433654785	25	028
93	6.531810760498047	164.22799682617188	0.002167344093322754	56.23808670043945	164.33799743652344	1.0	530.5977783203125	207.07398986816406	1.0	529.2816162109375	208.21759033203125	0.0008819401264190674	25	028
94	6.101655960083008	163.96678161621094	0.00270727276802063	52.0123291015625	161.34083557128906	0.9999998807907104	530.68115234375	207.96453857421875	1.0	528.9894409179688	209.32398986816406	0.0011046528816223145	25	028
95	50.470458984375	163.55242919921875	0.00030156970024108887	58.959388732910156	159.65130615234375	1.0	531.8218994140625	206.41795349121094	1.0	528.8704223632812	208.0321502685547	0.000518113374710083	25	028
96	5.101090431213379	164.04173278808594	0.0004792511463165283	58.47610855102539	163.61370849609375	1.0	531.4048461914062	207.82205200195312	1.0	529.0703125	209.0649871826172	0.000613480806350708	25	028
97	11.581381797790527	164.69033813476562	0.010427236557006836	55.90704345703125	161.99557495117188	1.0	531.1549682617188	207.8224639892578	1.0	529.3958740234375	208.7230224609375	0.001398235559463501	25	028
98	6.559617042541504	164.7748565673828	0.00955665111541748	56.9873046875	161.24273681640625	1.0	530.8369140625	208.1014404296875	1.0	528.5985107421875	209.45986938476562	0.0008852779865264893	25	028
99	531.2054443359375	211.4539031982422	0.00011208653450012207	52.70956039428711	163.176513671875	0.9988771677017212	530.6235961914062	207.08395385742188	1.0	529.4866333007812	208.89996337890625	0.0006104409694671631	25	028
100	6.073259353637695	166.15724182128906	0.002490788698196411	54.90559005737305	161.5000457763672	1.0	531.42138671875	207.0244140625	1.0	529.8214721679688	208.5460968017578	0.0006406307220458984	25	028
101	8.218955993652344	164.29200744628906	0.001768648624420166	55.71387481689453	164.41224670410156	1.0	531.228759765625	207.32655334472656	1.0	529.4186401367188	208.70083618164062	0.000827401876449585	25	028
102	6.588622093200684	164.81983947753906	0.0006621778011322021	55.80772018432617	162.19918823242188	1.0	531.0687255859375	207.60382080078125	1.0	528.2915649414062	208.55116271972656	0.0007225275039672852	25	028
103	7.143036365509033	170.53211975097656	0.003334254026412964	54.431297302246094	162.725341796875	1.0	531.6103515625	207.47801208496094	1.0	529.343505859375	209.00094604492188	0.0009055733680725098	25	028
104	52.26310348510742	169.28004455566406	0.00015714764595031738	57.614810943603516	164.5048828125	1.0	531.1171264648438	207.90928649902344	1.0	528.7672119140625	209.1683807373047	0.0010823607444763184	25	028
105	6.38254451751709	163.0026397705078	0.00013566017150878906	53.945587158203125	163.37936401367188	1.0	531.0779418945312	207.89950561523438	1.0	529.3809814453125	209.16177368164062	0.0009381473064422607	25	028
106	11.85710334777832	164.1717071533203	0.007480442523956299	55.16050338745117	165.2413330078125	1.0	530.7779541015625	207.3183135986328	1.0	528.8939208984375	208.68544006347656	0.0007554590702056885	25	028
107	6.81728458404541	163.85842895507812	0.004220843315124512	56.28350830078125	162.60574340820312	1.0	530.7434692382812	207.41122436523438	1.0	529.3175048828125	208.82681274414062	0.0007309615612030029	25	028
108	11.686088562011719	166.3362274169922	0.11226841807365417	51.680519104003906	164.06771850585938	0.9999999403953552	530.3945922851562	207.00914001464844	1.0	529.2665405273438	208.5015869140625	0.0009685158729553223	25	028
109	5.264493465423584	165.4761199951172	0.0029650330543518066	54.31962966918945	164.73680114746094	1.0	531.0677490234375	207.62937927246094	1.0	529.4313354492188	209.30648803710938	0.0007490217685699463	25	028
110	4.322082042694092	164.0445556640625	0.001268148422241211	53.9586296081543	165.9559326171875	1.0	530.8944702148438	207.20098876953125	1.0	528.6181030273438	208.45181274414062	0.0011835098266601562	25	028
111	5.400373458862305	166.41954040527344	0.00561174750328064	54.474700927734375	167.6269073486328	1.0	530.8582153320312	207.3604736328125	1.0	51.76322555541992	175.47137451171875	0.0010957121849060059	25	028
112	5.710027694702148	167.18304443359375	0.20469635725021362	53.97981643676758	167.04171752929688	1.0	530.98193359375	207.4467010498047	1.0	51.46197509765625	174.8238525390625	0.0010174214839935303	25	028
113	4.977938652038574	164.54635620117188	0.0003046691417694092	53.29843521118164	167.02149963378906	1.0	530.9276733398438	207.61251831054688	1.0	528.8727416992188	209.2480926513672	0.0008460283279418945	25	028
114	6.504071235656738	163.92420959472656	0.0018601417541503906	54.35513687133789	166.9096221923828	1.0	531.0538940429688	208.07913208007812	1.0	52.235626220703125	174.66285705566406	0.0013076066970825195	25	028
115	6.101961135864258	169.44927978515625	0.020135730504989624	51.72406005859375	166.095458984375	1.0	530.7715454101562	207.5219268798828	1.0	50.53141403198242	173.6006622314453	0.001067429780960083	25	028
116	6.880060195922852	165.10235595703125	0.0025416910648345947	51.067657470703125	166.9950408935547	1.0	530.9606323242188	207.4174346923828	1.0	49.83750915527344	174.16671752929688	0.0012501776218414307	25	028
117	5.941357612609863	165.21575927734375	0.0011179745197296143	51.63811111450195	167.6411590576172	1.0	530.8284301757812	207.8199920654297	1.0	50.353858947753906	173.76551818847656	0.00221213698387146	25	028
118	5.260462760925293	163.88592529296875	0.0005002319812774658	51.75390625	168.3745574951172	1.0	530.6857299804688	207.0206756591797	1.0	49.93082809448242	175.03866577148438	0.001983821392059326	25	028
119	531.4077758789062	211.67002868652344	9.077787399291992e-5	51.06777572631836	165.4030303955078	1.0	530.8909301757812	207.76904296875	1.0	528.3380737304688	209.80343627929688	0.0008905529975891113	25	028
120	4.743791580200195	165.0503387451172	0.011359930038452148	50.57579040527344	167.4964141845703	1.0	531.1583862304688	206.9749298095703	1.0	49.28080749511719	174.13711547851562	0.001019299030303955	25	028
121	4.093059539794922	164.7020721435547	0.0013276636600494385	50.49282455444336	169.11102294921875	1.0	530.97705078125	207.97195434570312	1.0	529.0667724609375	209.55287170410156	0.0009976625442504883	25	028
122	6.3029937744140625	164.59381103515625	0.0010206997394561768	49.60892105102539	167.60877990722656	1.0	530.7314453125	207.93138122558594	1.0	528.6984252929688	209.4190216064453	0.0008706748485565186	25	028
123	531.7581176757812	211.17657470703125	9.000301361083984e-5	49.82209777832031	167.19371032714844	1.0	531.2864379882812	207.2771453857422	1.0	48.83439254760742	172.94760131835938	0.0008451938629150391	25	028
124	6.47869348526001	168.8082733154297	0.0002696812152862549	48.383583068847656	168.01417541503906	1.0	530.7105102539062	207.1431121826172	1.0	529.266845703125	208.47708129882812	0.0010046958923339844	25	028
125	7.424777984619141	164.55661010742188	0.0001691877841949463	48.48582077026367	168.35032653808594	1.0	531.2335815429688	207.90325927734375	1.0	48.10148620605469	173.8102264404297	0.0009417235851287842	25	028
126	7.513941764831543	165.0259246826172	0.0003063678741455078	48.8058967590332	166.65342712402344	1.0	531.2396850585938	208.15188598632812	1.0	48.774810791015625	173.03895568847656	0.0016703605651855469	25	028
127	6.629980087280273	166.34896850585938	0.0013468265533447266	45.56657409667969	166.38421630859375	1.0	530.8726806640625	207.5108642578125	1.0	46.1097526550293	168.44407653808594	0.0011004209518432617	25	028
128	7.9642486572265625	165.7353057861328	0.000347822904586792	44.76371383666992	168.16188049316406	1.0	530.5523071289062	207.1466064453125	1.0	528.7222290039062	208.39532470703125	0.001342862844467163	25	028
129	36.22076416015625	165.9578094482422	0.00022903084754943848	43.776458740234375	166.30747985839844	0.9999999403953552	531.7235717773438	207.7628173828125	1.0	529.1625366210938	208.90480041503906	0.0005291104316711426	25	028
130	8.137533187866211	166.1414337158203	0.0008474290370941162	38.44725036621094	167.56614685058594	0.9824814796447754	530.5701293945312	207.6719207763672	1.0	529.1031494140625	209.00457763671875	0.0009364187717437744	25	028
131	6.701817512512207	171.57421875	0.0763428807258606	41.522274017333984	167.61856079101562	0.9991670846939087	531.0929565429688	207.35821533203125	1.0	529.0407104492188	208.9154052734375	0.0010726749897003174	25	028
132	7.349632740020752	170.06993103027344	0.01055055856704712	40.7430534362793	167.0229949951172	0.9999998807907104	530.7582397460938	207.8787078857422	1.0	36.684043884277344	172.9373779296875	0.0011517107486724854	25	028
133	6.953489780426025	170.98934936523438	0.00026425719261169434	37.11685562133789	166.7924041748047	0.5963843464851379	530.6087646484375	207.88595581054688	1.0	528.7342529296875	209.86276245117188	0.0009329915046691895	25	028
134	6.635639190673828	176.5679931640625	0.0049627721309661865	38.426673889160156	165.92372131347656	0.8502752780914307	530.875	208.1570587158203	1.0	528.6517333984375	209.3203125	0.0009909272193908691	25	028
135	645.1944580078125	333.0919494628906	0.0001977384090423584	38.607460021972656	166.84999084472656	0.9687252044677734	530.5110473632812	208.04579162597656	1.0	528.7115478515625	209.6507110595703	0.0008405148983001709	25	028
136	6.366032600402832	177.76226806640625	0.0021227896213531494	38.765865325927734	165.0971221923828	0.9993224143981934	531.30615234375	207.53611755371094	1.0	528.7573852539062	208.87973022460938	0.0006223320960998535	25	028
137	7.2460432052612305	170.8908233642578	0.0362776517868042	39.43199920654297	165.10935974121094	0.9955754280090332	531.0177001953125	207.10145568847656	1.0	529.424072265625	208.25218200683594	0.0008649528026580811	25	028
138	7.944835662841797	170.2069854736328	0.0007393360137939453	36.446807861328125	167.22389221191406	0.9946808218955994	530.7784423828125	207.86256408691406	1.0	529.2061767578125	209.55068969726562	0.0007824599742889404	25	028
139	6.252520561218262	176.0923614501953	0.3450649082660675	33.912689208984375	166.39498901367188	0.9997839331626892	530.8413696289062	207.15699768066406	1.0	528.6332397460938	208.24673461914062	0.0008997619152069092	25	028
140	18.832656860351562	165.7633056640625	0.0002734959125518799	35.05488967895508	166.38795471191406	0.9920470118522644	531.2107543945312	207.74658203125	1.0	528.8292846679688	209.14569091796875	0.0006067454814910889	25	028
141	20.067752838134766	167.63925170898438	0.016221046447753906	32.715572357177734	167.20887756347656	0.8204143047332764	531.466796875	207.00875854492188	1.0	529.7222900390625	208.5516815185547	0.0005825459957122803	25	028
142	16.150754928588867	165.43983459472656	0.002843916416168213	32.97893142700195	166.0253448486328	0.9999972581863403	531.4226684570312	207.20848083496094	1.0	529.3231201171875	208.77146911621094	0.000713050365447998	25	028
143	7.596970558166504	170.4208526611328	0.004443436861038208	33.99212646484375	167.15969848632812	0.9996316432952881	531.2302856445312	207.44070434570312	1.0	529.3922729492188	208.98825073242188	0.0007008612155914307	25	028
144	16.408485412597656	166.12672424316406	0.001267760992050171	31.922958374023438	168.1667022705078	0.9537897109985352	531.2800903320312	207.86912536621094	1.0	528.7559204101562	208.8834228515625	0.0009319484233856201	25	028
145	6.517762184143066	170.5124053955078	0.0041525959968566895	35.523216247558594	166.43284606933594	0.9968143105506897	531.4948120117188	207.08514404296875	1.0	529.8076782226562	208.58363342285156	0.0006060004234313965	25	028
146	7.357965469360352	169.01040649414062	0.008895546197891235	36.256473541259766	165.37313842773438	0.9999381899833679	530.7443237304688	207.9574737548828	1.0	528.9710083007812	209.16441345214844	0.000874638557434082	25	028
147	7.558933734893799	169.98939514160156	0.0017182528972625732	35.072776794433594	165.50636291503906	0.9999943971633911	530.4098510742188	207.34429931640625	1.0	529.0745849609375	208.7179412841797	0.0010034739971160889	25	028
148	17.992382049560547	166.9356231689453	0.000978022813796997	34.40727233886719	167.8210906982422	0.99966961145401	531.4366455078125	207.34449768066406	1.0	529.5443115234375	209.09352111816406	0.000942230224609375	25	028
149	17.209957122802734	168.08299255371094	0.023667752742767334	33.92967987060547	166.464599609375	0.9998993277549744	531.2091674804688	207.7222137451172	1.0	529.2412719726562	209.53192138671875	0.0007457137107849121	25	028
150	6.27487850189209	177.47987365722656	0.003067106008529663	33.872718811035156	166.284423828125	0.9827638268470764	530.7041015625	207.66087341308594	1.0	529.2067260742188	208.99871826171875	0.001017749309539795	25	028
151	6.523636817932129	171.92970275878906	0.289376437664032	36.64817428588867	164.02828979492188	0.9999998807907104	531.2285766601562	207.29962158203125	1.0	528.932861328125	208.1566162109375	0.0010022521018981934	25	028
152	7.522726058959961	171.49815368652344	0.007984071969985962	36.31162643432617	167.27516174316406	0.9960867166519165	530.9476928710938	208.08396911621094	1.0	528.6183471679688	209.88194274902344	0.0010524094104766846	25	028
153	6.959107398986816	175.6608428955078	0.01679551601409912	36.28266906738281	166.28823852539062	0.008703052997589111	530.6604614257812	207.64776611328125	1.0	528.879150390625	209.0063934326172	0.0012433230876922607	25	028
154	6.915007591247559	176.7982940673828	0.033011436462402344	36.5627555847168	164.9473114013672	0.03668442368507385	530.8397216796875	207.12632751464844	1.0	528.9440307617188	208.23681640625	0.0008489787578582764	25	028
155	6.336511135101318	177.237060546875	0.008782893419265747	37.034149169921875	166.6585235595703	0.9999903440475464	531.2137451171875	207.85838317871094	1.0	528.6605834960938	208.70172119140625	0.001010119915008545	25	028
156	12.54919147491455	174.1390838623047	0.022539228200912476	35.58885955810547	164.18850708007812	0.013234734535217285	530.4156494140625	207.74932861328125	1.0	528.2664794921875	209.16372680664062	0.0011663734912872314	25	028
157	10.480997085571289	175.1970672607422	0.44156190752983093	34.30165100097656	166.80142211914062	0.30951064825057983	530.6280517578125	207.84042358398438	1.0	528.8897705078125	209.236083984375	0.0008355081081390381	25	028
158	5.472969055175781	178.1703643798828	0.005297720432281494	36.795684814453125	164.72653198242188	0.03446817398071289	530.7606201171875	207.38015747070312	1.0	528.9818725585938	208.83348083496094	0.0007119476795196533	25	028
159	6.876548767089844	177.11737060546875	0.11143112182617188	34.756019592285156	166.4091796875	0.017349034547805786	531.1041870117188	207.67965698242188	1.0	529.0897216796875	209.00991821289062	0.0008624792098999023	25	028
160	5.118144512176514	178.4581298828125	0.00955858826637268	36.69392395019531	164.87379455566406	0.00012487173080444336	530.8726196289062	208.03114318847656	1.0	528.6829223632812	209.56146240234375	0.0007166862487792969	25	028
161	6.87601375579834	178.6195526123047	0.008575677871704102	35.21187210083008	165.64088439941406	0.9924501776695251	531.5958251953125	206.04168701171875	1.0	529.0939331054688	207.40478515625	0.0007560849189758301	25	028
162	5.285172462463379	178.91505432128906	0.0012544691562652588	34.56678771972656	158.7986602783203	0.0899764895439148	531.3262939453125	208.425048828125	1.0	529.0033569335938	209.37301635742188	0.0009804069995880127	25	028
163	6.9079270362854	174.02720642089844	0.000452578067779541	530.201904296875	210.40028381347656	0.000136643648147583	530.753173828125	208.20361328125	1.0	529.169921875	209.2645263671875	0.0007856190204620361	25	028
164	10.087333679199219	170.26417541503906	0.00020736455917358398	29.924833297729492	158.7179412841797	0.9999967813491821	531.100341796875	207.6221466064453	1.0	528.7299194335938	208.9420166015625	0.0006950497627258301	25	028
165	5.214944839477539	178.6855010986328	0.014772564172744751	35.53874588012695	161.8458251953125	0.057114988565444946	531.0662231445312	208.06846618652344	1.0	528.643798828125	209.5089111328125	0.0007401406764984131	25	028
166	8.458364486694336	173.92764282226562	0.0010786950588226318	36.420814514160156	160.9792022705078	0.7922326922416687	531.2827758789062	206.31614685058594	1.0	528.8497314453125	208.03746032714844	0.0008395016193389893	25	028
167	7.126882553100586	173.61752319335938	0.0006813108921051025	34.919185638427734	162.55221557617188	0.001151949167251587	530.476318359375	207.31539916992188	1.0	528.9883422851562	208.21630859375	0.0008592307567596436	25	028
168	6.258504867553711	177.40867614746094	0.006338924169540405	33.437137603759766	163.08131408691406	0.9085754156112671	530.8409423828125	208.14071655273438	1.0	528.7134399414062	209.74533081054688	0.0008077323436737061	25	028
169	6.839814186096191	174.32884216308594	0.0003936290740966797	33.60298156738281	156.55996704101562	0.0004920065402984619	531.0322875976562	207.77001953125	1.0	529.5494995117188	208.35890197753906	0.0006574690341949463	25	028
170	5.437331676483154	177.04762268066406	0.014150559902191162	33.29572677612305	159.5358428955078	0.06214869022369385	531.3197021484375	207.7241973876953	1.0	529.0230102539062	209.3647918701172	0.0008743405342102051	25	028
171	531.7324829101562	210.77476501464844	0.0001361370086669922	645.891357421875	333.65032958984375	0.0004490315914154053	531.1868896484375	206.98033142089844	1.0	529.6851196289062	208.1609344482422	0.00060996413230896	25	028
172	4.530961036682129	179.45819091796875	0.00022229552268981934	34.71653747558594	157.4665985107422	0.21188881993293762	531.5668334960938	207.51512145996094	1.0	528.9277954101562	208.7602996826172	0.0005827546119689941	25	028
173	4.263017177581787	177.7863006591797	0.0005255639553070068	34.83634948730469	154.86668395996094	0.0006165504455566406	531.1520385742188	206.76913452148438	1.0	530.4177856445312	207.73287963867188	0.0005505084991455078	25	028
174	5.534879684448242	172.23406982421875	0.00032839179039001465	31.175180435180664	153.2228240966797	0.1366882026195526	531.6128540039062	207.8788604736328	1.0	529.4835815429688	209.1632537841797	0.0007316470146179199	25	028
175	5.968582630157471	173.2447052001953	0.00043454766273498535	31.504642486572266	151.93496704101562	0.9777997136116028	531.4926147460938	208.09474182128906	1.0	529.2037353515625	209.48291015625	0.0007554292678833008	25	028
176	3.8818283081054688	178.20156860351562	0.000775456428527832	16.769699096679688	140.2462921142578	0.00016224384307861328	530.5801391601562	207.66136169433594	1.0	528.9269409179688	208.92050170898438	0.0008392333984375	25	028
177	4.907638072967529	173.0509490966797	0.00021082162857055664	15.519864082336426	141.7767791748047	0.0002714097499847412	530.7371826171875	208.12330627441406	1.0	528.55615234375	209.57696533203125	0.0012564659118652344	25	028
178	3.249469041824341	178.48594665527344	0.0002644360065460205	31.91519546508789	150.8298797607422	0.04839259386062622	531.2822265625	207.28009033203125	1.0	529.801025390625	208.50807189941406	0.0005539059638977051	25	028
179	4.638744354248047	172.29933166503906	0.0001499652862548828	30.062532424926758	148.28834533691406	0.5237613916397095	530.8854370117188	206.86082458496094	1.0	529.5629272460938	208.60006713867188	0.0006607174873352051	25	028
180	4.719968795776367	172.07960510253906	0.007068544626235962	29.316221237182617	146.5153350830078	0.9998526573181152	531.3200073242188	207.6126708984375	1.0	529.2473754882812	208.72268676757812	0.0008111298084259033	25	028
181	3.8989858627319336	173.0478057861328	0.017193853855133057	32.80872344970703	148.84402465820312	0.41086524724960327	530.8836669921875	207.5139923095703	1.0	529.137939453125	209.05538940429688	0.000993877649307251	25	028
182	4.637948989868164	171.7563018798828	0.0005726814270019531	32.03872299194336	148.9656219482422	0.9461838006973267	531.2127685546875	207.90513610839844	1.0	529.1472778320312	209.26712036132812	0.0008226633071899414	25	028
183	2.755695343017578	176.58534240722656	0.12317073345184326	32.959896087646484	147.68026733398438	0.9844916462898254	530.8591918945312	207.61846923828125	1.0	529.414306640625	208.89501953125	0.000896453857421875	25	028
184	3.2748591899871826	172.88975524902344	0.02309080958366394	31.174898147583008	146.8309783935547	0.40834474563598633	530.69091796875	207.572509765625	1.0	528.4672241210938	209.21307373046875	0.0011882185935974121	25	028
185	3.517641305923462	178.56613159179688	0.07515773177146912	30.84333038330078	143.94073486328125	0.24841639399528503	531.3207397460938	207.39065551757812	1.0	529.76318359375	208.8316192626953	0.000631868839263916	25	028
186	2.3850274085998535	177.63954162597656	0.04726380109786987	31.282609939575195	145.2321319580078	0.9999997615814209	530.910888671875	208.18087768554688	1.0	528.7138061523438	209.71896362304688	0.0013304054737091064	25	028
187	2.352752208709717	174.0535430908203	0.05768892168998718	29.679344177246094	146.534912109375	0.0010852217674255371	531.1867065429688	207.37826538085938	1.0	529.6253662109375	208.9152069091797	0.0007937252521514893	25	028
188	3.2800426483154297	174.42889404296875	0.017626971006393433	33.31373596191406	146.3817901611328	0.004182577133178711	530.9698486328125	207.2112579345703	1.0	528.5623168945312	208.36305236816406	0.0007105767726898193	25	028
189	2.899716377258301	176.5322723388672	0.025124311447143555	31.218460083007812	147.8299560546875	0.007247418165206909	531.1312255859375	207.86062622070312	1.0	528.9696044921875	208.9640350341797	0.00094565749168396	25	028
190	2.474379777908325	172.21885681152344	0.09150156378746033	31.292236328125	145.5330047607422	0.10496023297309875	531.6114501953125	207.84117126464844	1.0	529.4110107421875	209.46690368652344	0.0005173683166503906	25	028
191	3.595010995864868	176.5423126220703	0.6439725160598755	32.291648864746094	146.205810546875	0.24083730578422546	530.876708984375	207.48899841308594	1.0	529.1612548828125	208.84527587890625	0.0008893013000488281	25	028
192	4.673684120178223	176.5847625732422	0.9960083961486816	30.275102615356445	143.19886779785156	0.9919689297676086	531.0924072265625	207.64382934570312	1.0	529.1417236328125	208.9457244873047	0.0007361173629760742	25	028
193	4.646630764007568	176.4441375732422	0.981433629989624	16.814491271972656	137.4670867919922	0.0002053380012512207	530.93505859375	207.27734375	1.0	528.7098999023438	208.5506591796875	0.0012173056602478027	25	028
194	3.1659774780273438	177.24899291992188	0.06340956687927246	16.63107681274414	138.23765563964844	0.00440138578414917	531.3707275390625	207.95938110351562	1.0	529.6007080078125	208.73265075683594	0.0005456805229187012	25	028
195	2.791411876678467	177.745849609375	0.13422727584838867	20.27801513671875	143.24049377441406	0.3056938052177429	531.0504150390625	207.126953125	1.0	529.3468627929688	208.68780517578125	0.0007930397987365723	25	028
196	3.1871395111083984	176.50962829589844	0.61257004737854	19.63138198852539	140.896484375	0.8771986365318298	531.1356201171875	207.53956604003906	1.0	529.2489013671875	209.0484619140625	0.000638425350189209	25	028
197	3.74822735786438	177.62432861328125	0.6949561834335327	29.05858039855957	143.26004028320312	0.07035627961158752	530.75341796875	206.81991577148438	1.0	529.2316284179688	208.37168884277344	0.00041046738624572754	25	028
198	4.120452880859375	176.86912536621094	0.9840790033340454	22.2890567779541	141.22178649902344	0.5583310127258301	531.1930541992188	207.6075897216797	1.0	529.1449584960938	209.0742645263672	0.0008661150932312012	25	028
199	1.887521743774414	173.9204559326172	0.0297965407371521	18.562450408935547	138.98558044433594	0.043026089668273926	531.0507202148438	207.7864532470703	1.0	529.0226440429688	209.32168579101562	0.0010625720024108887	25	028
200	3.693716287612915	176.6488494873047	0.15431395173072815	21.152721405029297	143.2083282470703	0.1387542188167572	530.7344970703125	206.91111755371094	1.0	528.3230590820312	207.9309539794922	0.0009268224239349365	25	028
201	3.0436441898345947	178.01963806152344	0.403958797454834	31.369720458984375	144.4077606201172	0.9991921186447144	530.7794189453125	206.67030334472656	1.0	528.7083740234375	207.71922302246094	0.0005884766578674316	25	028
202	5.556511402130127	176.21571350097656	0.7175894975662231	29.896345138549805	140.4756317138672	0.00019890069961547852	531.4869384765625	208.31243896484375	1.0	529.58642578125	209.4251708984375	0.0004947185516357422	25	028
203	3.2299060821533203	176.87330627441406	0.30232930183410645	21.902694702148438	141.6616668701172	0.5019497275352478	531.0664672851562	208.2782745361328	1.0	529.048583984375	209.60691833496094	0.001036524772644043	25	028
204	3.6220688819885254	179.1097412109375	0.17612573504447937	23.53126335144043	142.56484985351562	0.22090640664100647	531.06982421875	208.2205352783203	1.0	528.9387817382812	209.47898864746094	0.000893712043762207	25	028
205	3.564972400665283	177.76565551757812	0.12084570527076721	21.834489822387695	141.89651489257812	0.4153538942337036	531.9779052734375	207.31484985351562	1.0	530.1626586914062	208.43502807617188	0.0006685853004455566	25	028
206	3.3710575103759766	179.22378540039062	0.9229114055633545	31.011268615722656	142.35931396484375	0.47673606872558594	530.9620971679688	207.5919647216797	1.0	528.939453125	209.10354614257812	0.0009563267230987549	25	028
207	3.474281072616577	179.1211700439453	0.8328092098236084	30.897977828979492	142.3995819091797	0.13247749209403992	530.8294067382812	207.83616638183594	1.0	528.5680541992188	209.29498291015625	0.0010106265544891357	25	028
208	2.700977325439453	173.28919982910156	0.001349329948425293	18.402524948120117	137.93235778808594	0.23352789878845215	531.4826049804688	207.9114990234375	1.0	529.5817260742188	209.2804412841797	0.0008942782878875732	25	028
209	4.1848955154418945	178.83456420898438	0.48132070899009705	23.416452407836914	142.33424377441406	0.9810699820518494	530.8843383789062	207.77793884277344	1.0	529.2891845703125	209.0305938720703	0.0005944669246673584	25	028
210	3.7683370113372803	178.97311401367188	0.3841671049594879	26.704833984375	138.68826293945312	0.02503463625907898	531.5142211914062	207.31495666503906	1.0	529.0659790039062	208.33416748046875	0.0008960366249084473	25	028
211	3.8626813888549805	181.00881958007812	0.9965177178382874	28.87615203857422	141.24554443359375	0.8749459385871887	530.8509521484375	207.38316345214844	1.0	529.1763305664062	209.10499572753906	0.0005821585655212402	25	028
212	4.105218887329102	179.40853881835938	0.9552791714668274	30.045345306396484	142.0666046142578	0.14299353957176208	530.9083862304688	207.77529907226562	1.0	529.10693359375	209.19961547851562	0.0010631382465362549	25	028
213	1.7538645267486572	176.18545532226562	0.008734017610549927	23.779020309448242	140.67941284179688	0.9977414608001709	530.4993286132812	207.6539306640625	1.0	528.3526611328125	209.7044219970703	0.0007799267768859863	25	028
214	2.4989099502563477	178.19659423828125	0.48382022976875305	17.68362808227539	137.60279846191406	0.023878633975982666	530.5855712890625	207.45608520507812	1.0	529.3286743164062	209.16810607910156	0.0005810260772705078	25	028
215	4.106234550476074	180.73629760742188	0.5816548466682434	27.95366668701172	139.7792510986328	0.5661348700523376	531.2288208007812	208.0691375732422	1.0	529.2018432617188	209.0440673828125	0.0007578432559967041	25	028
216	3.6787266731262207	180.40699768066406	0.5998007655143738	24.37812042236328	140.1769561767578	0.9941586256027222	530.8453369140625	207.8265380859375	1.0	528.7113037109375	209.94544982910156	0.0008245706558227539	25	028
217	3.361790895462036	180.87953186035156	0.16891473531723022	32.8004150390625	140.3371124267578	0.9970260858535767	530.7760620117188	207.12921142578125	1.0	529.0586547851562	208.1292266845703	0.0007849335670471191	25	028
218	3.270512580871582	181.84561157226562	0.9922361373901367	22.8934326171875	138.06686401367188	0.9993027448654175	530.2470703125	207.79734802246094	1.0	528.6168823242188	209.41441345214844	0.0006033182144165039	25	028
219	3.5448672771453857	179.4311065673828	0.9601880311965942	27.95164680480957	139.0820770263672	0.9056162238121033	530.5945434570312	207.9218292236328	1.0	528.9546508789062	208.55960083007812	0.0009993314743041992	25	028
220	5.162724494934082	183.54299926757812	0.6243208646774292	27.131120681762695	139.52731323242188	0.9971284866333008	531.724853515625	207.5672607421875	1.0	529.4577026367188	208.3471221923828	0.0008834898471832275	25	028
221	4.765321731567383	181.75152587890625	0.9901746511459351	26.14828872680664	136.08079528808594	0.981270432472229	531.2041625976562	207.79029846191406	1.0	529.228759765625	209.01719665527344	0.0009132623672485352	25	028
222	4.082010746002197	182.85223388671875	0.9981870651245117	24.03661346435547	137.90530395507812	0.47470343112945557	530.9688720703125	207.10186767578125	1.0	529.4859008789062	208.18896484375	0.0008316636085510254	25	028
223	2.9089438915252686	177.10385131835938	0.02402549982070923	25.996910095214844	135.59413146972656	1.0	531.4603881835938	208.22706604003906	1.0	528.985107421875	209.66421508789062	0.0007939040660858154	25	028
224	6.000638961791992	182.4499053955078	0.9999411106109619	26.480777740478516	137.1059112548828	0.9941427111625671	531.21484375	206.91238403320312	1.0	528.9464721679688	207.91036987304688	0.0008741021156311035	25	028
225	5.368570804595947	181.91050720214844	0.9318583011627197	22.318904876708984	136.25364685058594	0.9899811744689941	531.7410278320312	207.14625549316406	1.0	529.0592651367188	208.5703887939453	0.0005806088447570801	25	028
226	4.98128604888916	179.8688507080078	0.9272695183753967	27.151840209960938	137.48655700683594	0.9415602087974548	531.4711303710938	207.64137268066406	1.0	529.5247802734375	209.1700439453125	0.00036400556564331055	25	028
227	3.738262414932251	181.78431701660156	0.9248721599578857	29.345556259155273	139.52490234375	0.9999728202819824	530.67626953125	207.48751831054688	1.0	528.9630737304688	208.88833618164062	0.0009903907775878906	25	028
228	3.690561294555664	182.0549774169922	0.9988225698471069	24.25742530822754	135.71839904785156	0.9999793767929077	531.427978515625	207.180908203125	1.0	528.8182373046875	208.2297821044922	0.0011153817176818848	25	028
229	4.131677150726318	181.01629638671875	0.6839331388473511	22.176589965820312	135.15895080566406	0.997367799282074	531.4645385742188	207.70654296875	1.0	529.522705078125	208.94216918945312	0.0009472370147705078	25	028
230	4.402266979217529	183.9372100830078	0.7865737676620483	26.088167190551758	135.91757202148438	0.9997332096099854	530.787353515625	206.8955841064453	1.0	529.3327026367188	208.258056640625	0.0005955398082733154	25	028
231	5.590429306030273	183.9198455810547	0.845214307308197	22.576183319091797	133.64723205566406	0.993005633354187	531.2484741210938	206.97860717773438	1.0	528.5633544921875	207.8543701171875	0.0006861388683319092	25	028
232	4.0177154541015625	183.51861572265625	0.9981741905212402	23.741775512695312	136.0343780517578	0.9986814856529236	530.7015991210938	207.6560516357422	1.0	528.9486694335938	208.86911010742188	0.0009025931358337402	25	028
233	3.4322242736816406	183.7185516357422	0.9909024238586426	23.782459259033203	133.55722045898438	0.9999999403953552	531.2935180664062	207.48313903808594	1.0	529.7537841796875	208.50311279296875	0.0007367134094238281	25	028
234	4.214695930480957	181.12890625	0.27371901273727417	27.158729553222656	132.00428771972656	0.999862551689148	530.7261962890625	206.70350646972656	1.0	528.518798828125	207.99803161621094	0.0006511807441711426	25	028
235	3.7412891387939453	183.4693145751953	0.999561071395874	28.486427307128906	134.6508331298828	0.9999882578849792	531.1311645507812	207.38291931152344	1.0	528.456787109375	208.43426513671875	0.0005449354648590088	25	028
236	2.681375026702881	180.36395263671875	0.020742267370224	23.188697814941406	134.38768005371094	0.9999999403953552	531.1433715820312	207.79745483398438	1.0	528.959716796875	208.81179809570312	0.0007461011409759521	25	028
237	1.9084208011627197	177.99794006347656	0.07839801907539368	22.60586929321289	133.60177612304688	1.0	531.3114624023438	207.41958618164062	1.0	529.5143432617188	208.8311309814453	0.0005746185779571533	25	028
238	3.508723497390747	181.33543395996094	0.03154078125953674	26.0706729888916	132.2661590576172	0.9998648166656494	531.0045776367188	207.74295043945312	1.0	529.0342407226562	209.3671112060547	0.0006771981716156006	25	028
239	3.867356538772583	182.4814910888672	0.086375892162323	24.753995895385742	132.68353271484375	0.9999940395355225	530.9586791992188	207.56163024902344	1.0	529.1554565429688	208.8628387451172	0.0006205141544342041	25	028
240	3.38926100730896	177.277587890625	0.002036541700363159	23.746614456176758	132.27325439453125	1.0	531.1993408203125	207.93031311035156	1.0	528.972412109375	209.74835205078125	0.0007894337177276611	25	028
241	3.734652519226074	184.9452667236328	0.9068011045455933	23.196605682373047	130.7344207763672	0.9998600482940674	530.8370361328125	207.86354064941406	1.0	529.0999145507812	209.07676696777344	0.0007607936859130859	25	028
242	5.532531261444092	183.8080596923828	0.6065047979354858	21.775245666503906	131.9303741455078	0.9999980926513672	530.9347534179688	208.0354766845703	1.0	528.8775024414062	209.32049560546875	0.0008228421211242676	25	028
243	5.136011600494385	181.75491333007812	0.5390892624855042	22.639301300048828	131.63685607910156	0.9999945163726807	530.818359375	207.71804809570312	1.0	528.6048583984375	208.752197265625	0.000769197940826416	25	028
244	4.890178203582764	180.88323974609375	0.2750917375087738	21.224998474121094	131.00164794921875	1.0	530.7378540039062	207.27284240722656	1.0	529.2683715820312	208.78765869140625	0.0006192922592163086	25	028
245	4.422677993774414	181.39173889160156	0.26251786947250366	22.02988052368164	132.61195373535156	0.9998018741607666	531.5159301757812	207.5321502685547	1.0	528.8514404296875	208.7869873046875	0.0009052455425262451	25	028
246	7.32642936706543	185.2771759033203	0.9984290599822998	18.628774642944336	131.65185546875	0.9999973773956299	530.5487670898438	207.16632080078125	1.0	528.398193359375	208.1043701171875	0.0009593963623046875	25	028
247	5.019372940063477	184.79966735839844	0.45876261591911316	24.033985137939453	129.59507751464844	0.9999996423721313	531.50537109375	207.51321411132812	1.0	529.7008666992188	208.8025665283203	0.0005579590797424316	25	028
248	3.862818956375122	181.31964111328125	0.006065100431442261	21.700298309326172	130.61758422851562	1.0	530.83984375	207.51995849609375	1.0	529.2805786132812	208.6873779296875	0.0004551112651824951	25	028
249	7.511739253997803	184.0318145751953	0.9995020627975464	23.407777786254883	130.42581176757812	0.9999992251396179	530.9227905273438	208.14956665039062	1.0	528.9884033203125	209.9835968017578	0.0006316304206848145	25	028
250	4.519060134887695	185.39956665039062	0.9258937835693359	19.562705993652344	129.37005615234375	1.0	530.9251708984375	207.55992126464844	1.0	529.3026733398438	209.14727783203125	0.0013641119003295898	25	028
251	4.312753677368164	181.87802124023438	0.056839317083358765	22.170114517211914	130.38363647460938	1.0	530.931884765625	208.48175048828125	1.0	528.6561889648438	209.79049682617188	0.0009376108646392822	25	028
252	6.1617231369018555	185.28814697265625	0.9369526505470276	22.455612182617188	129.4260711669922	1.0	531.1428833007812	207.42091369628906	1.0	529.6597290039062	209.40882873535156	0.000694572925567627	25	028
253	7.731685161590576	185.49021911621094	0.9932235479354858	20.437341690063477	129.1602325439453	0.9999762773513794	530.97802734375	206.37496948242188	1.0	528.6447143554688	207.60659790039062	0.0008872151374816895	25	028
254	5.118925094604492	183.37765502929688	0.019183427095413208	20.045534133911133	129.80567932128906	1.0	531.1300659179688	207.47686767578125	1.0	528.8170166015625	208.64889526367188	0.0008406341075897217	25	028
255	4.209984302520752	182.3352508544922	0.23115426301956177	22.602630615234375	129.9002685546875	1.0	530.798828125	207.50921630859375	1.0	528.6900024414062	208.80807495117188	0.0009551644325256348	25	028
256	7.144062042236328	185.6089324951172	0.909174919128418	17.162837982177734	127.24433135986328	0.9999994039535522	530.5220336914062	207.18911743164062	1.0	528.463134765625	208.48326110839844	0.0007359087467193604	25	028
257	5.237228870391846	185.60678100585938	0.8825855255126953	21.56760597229004	131.21484375	0.9999995827674866	530.972900390625	207.70321655273438	1.0	528.9854736328125	209.29293823242188	0.000883638858795166	25	028
258	10.055275917053223	187.27783203125	0.9994635581970215	22.605426788330078	129.09617614746094	1.0	530.6386108398438	206.70196533203125	1.0	528.558349609375	208.01820373535156	0.0007488727569580078	25	028
259	8.622016906738281	185.60861206054688	0.9726260900497437	19.08949851989746	127.58143615722656	1.0	530.9515991210938	207.16018676757812	1.0	529.6085205078125	208.1421356201172	0.0009575188159942627	25	028
260	10.333074569702148	188.1299285888672	0.4988347589969635	20.104225158691406	129.2403564453125	0.9996088743209839	530.6969604492188	207.28810119628906	1.0	529.5848999023438	208.64816284179688	0.0007801353931427002	25	028
261	6.4123406410217285	188.1212158203125	0.8728533387184143	18.40990447998047	127.32667541503906	0.9999995827674866	530.7777709960938	207.8089599609375	1.0	529.0176391601562	208.9590301513672	0.0007459521293640137	25	028
262	12.130049705505371	187.85992431640625	0.9924970865249634	19.25088882446289	127.77134704589844	1.0	531.1329345703125	207.36265563964844	1.0	529.5958251953125	207.91407775878906	0.0007354915142059326	25	028
263	10.932548522949219	190.5794677734375	0.005332887172698975	18.831432342529297	128.0134735107422	0.999999463558197	530.8601684570312	207.51881408691406	1.0	529.4468383789062	208.7616424560547	0.0007336735725402832	25	028
264	11.487091064453125	188.7178955078125	0.9994032979011536	18.476245880126953	127.41333770751953	1.0	530.9672241210938	207.1116943359375	1.0	528.599365234375	207.97532653808594	0.0010082721710205078	25	028
265	10.147119522094727	190.19171142578125	0.916684627532959	19.25902557373047	130.96902465820312	0.9999998211860657	531.4146728515625	206.9392852783203	1.0	529.0481567382812	208.28509521484375	0.000398486852645874	25	028
266	9.655939102172852	187.5816192626953	0.9999622106552124	20.69297218322754	130.4714813232422	0.9999999403953552	530.3759765625	208.18646240234375	1.0	528.726318359375	209.8209686279297	0.000814974308013916	25	028
267	8.191959381103516	186.50218200683594	0.9999102354049683	18.56487274169922	128.60601806640625	1.0	530.8489379882812	207.17237854003906	1.0	529.1589965820312	208.79611206054688	0.001118987798690796	25	028
268	6.534073352813721	188.7667694091797	0.902715802192688	21.31071662902832	128.93028259277344	0.9999855756759644	530.7713623046875	207.36231994628906	1.0	529.2880859375	209.09304809570312	0.0007531344890594482	25	028
269	10.189119338989258	189.24514770507812	0.9996464252471924	19.196949005126953	129.73838806152344	0.9999998807907104	531.4107055664062	207.83460998535156	1.0	528.5570068359375	208.72076416015625	0.0009841620922088623	25	028
270	10.69177532196045	189.32920837402344	0.9900141954421997	18.42087745666504	129.80352783203125	0.9999960660934448	530.7291259765625	207.4309844970703	1.0	528.880859375	208.8016357421875	0.0007128119468688965	25	028
271	11.270088195800781	190.4513397216797	0.9830772876739502	17.647214889526367	127.44092559814453	0.9762901067733765	530.9063720703125	206.62892150878906	1.0	529.7608032226562	207.6847381591797	0.0005872249603271484	25	028
272	8.353785514831543	186.0754852294922	0.9996041059494019	17.628450393676758	128.7032470703125	0.9998840093612671	530.8482666015625	207.93707275390625	1.0	528.4412231445312	208.87350463867188	0.0007539093494415283	25	028
273	9.175151824951172	186.5122528076172	0.9997794032096863	18.649185180664062	130.89244079589844	1.0	530.9935913085938	207.99636840820312	1.0	528.8145751953125	209.38372802734375	0.0008302032947540283	25	028
274	12.588404655456543	188.33494567871094	0.9999645948410034	22.36385726928711	131.6558837890625	1.0	531.0999755859375	207.91986083984375	1.0	529.4281005859375	209.3476104736328	0.0011577308177947998	25	028
275	8.947294235229492	189.20530700683594	0.9376317262649536	20.322851181030273	131.33822631835938	1.0	530.9009399414062	207.50390625	1.0	528.4414672851562	208.35079956054688	0.0006375014781951904	25	028
276	12.38900089263916	189.819580078125	0.9998749494552612	13.835022926330566	132.26522827148438	0.2834194302558899	531.0692749023438	207.80690002441406	1.0	529.5036010742188	208.97674560546875	0.0004890859127044678	25	028
277	14.928584098815918	188.37185668945312	1.0	21.016740798950195	129.880859375	0.9999991655349731	530.961669921875	207.40806579589844	1.0	528.8787841796875	208.64688110351562	0.0011200010776519775	25	028
278	13.435226440429688	189.81346130371094	0.9999943971633911	20.41023063659668	132.64520263671875	1.0	531.0336303710938	207.5159149169922	1.0	529.0599365234375	209.0370330810547	0.0009106695652008057	25	028
279	12.64708423614502	188.4429473876953	0.9999978542327881	16.983211517333984	132.95968627929688	1.0	530.9957275390625	207.2709503173828	1.0	528.936279296875	207.90257263183594	0.0009575784206390381	25	028
280	11.532861709594727	189.65286254882812	0.9974184632301331	19.659908294677734	136.6377410888672	1.0	530.6228637695312	207.9491424560547	1.0	528.7584228515625	209.5980682373047	0.001091301441192627	25	028
281	11.942972183227539	190.03195190429688	0.7170572280883789	18.11796760559082	134.30950927734375	0.9999999403953552	530.4850463867188	207.03993225097656	1.0	528.0975341796875	208.11053466796875	0.0005800724029541016	25	028
282	13.401068687438965	190.1060791015625	0.997247040271759	17.302234649658203	135.352294921875	0.08280321955680847	531.1011962890625	206.83859252929688	1.0	528.8383178710938	207.9414520263672	0.0012635588645935059	25	028
283	7.999582767486572	188.70448303222656	0.9990760087966919	24.315597534179688	137.5517578125	0.9999842047691345	531.0806274414062	206.43173217773438	1.0	528.7841796875	207.55764770507812	0.0006719231605529785	25	028
284	10.48707103729248	188.35861206054688	0.9672702550888062	19.702075958251953	137.82579040527344	0.9999986886978149	530.5686645507812	207.03773498535156	1.0	529.3856201171875	208.67166137695312	0.0011584758758544922	25	028
285	5.5148515701293945	183.69081115722656	0.4353489577770233	20.949874877929688	139.0152587890625	1.0	531.1236572265625	206.74981689453125	1.0	528.4913330078125	207.97601318359375	0.0007590353488922119	25	028
286	4.253075122833252	185.16412353515625	0.8603620529174805	24.71098518371582	140.2342529296875	1.0	530.70458984375	207.59275817871094	1.0	529.2775268554688	209.00662231445312	0.0008158683776855469	25	028
287	3.758493661880493	184.6486358642578	0.5729793310165405	24.532764434814453	139.2480926513672	1.0	531.0035400390625	207.35623168945312	1.0	528.7052001953125	207.98062133789062	0.0008034110069274902	25	028
288	4.0589118003845215	184.6811981201172	0.7772843837738037	24.84446144104004	139.66897583007812	0.9999998211860657	530.80224609375	207.6746063232422	1.0	528.539794921875	208.65606689453125	0.0011917650699615479	25	028
289	3.7112503051757812	188.7742462158203	0.996572732925415	27.627534866333008	140.62124633789062	0.9999996423721313	531.162109375	207.4001922607422	1.0	529.385009765625	208.36227416992188	0.0006758570671081543	25	028
290	4.467919826507568	187.75930786132812	0.9778677225112915	30.22389030456543	143.76954650878906	0.9999836683273315	530.512451171875	207.50535583496094	1.0	529.2188110351562	208.9540252685547	0.0009493827819824219	25	028
291	4.801999092102051	190.75039672851562	0.9938114285469055	29.13861846923828	141.83592224121094	1.0	530.10302734375	207.7559814453125	1.0	529.1277465820312	209.38064575195312	0.0009174346923828125	25	028
292	7.636598587036133	189.78651428222656	0.9617470502853394	30.177734375	142.24351501464844	0.9999927878379822	530.625	207.35935974121094	1.0	529.6760864257812	208.22779846191406	0.000887066125869751	25	028
293	3.719106435775757	183.7441864013672	0.7521276473999023	28.355697631835938	143.1504669189453	1.0	531.3883056640625	207.476318359375	1.0	529.0509643554688	208.64613342285156	0.0007631182670593262	25	028
294	2.743651866912842	183.6398468017578	0.07149273157119751	28.530330657958984	144.18971252441406	1.0	531.4338989257812	207.1592254638672	1.0	528.71142578125	208.49005126953125	0.0005937814712524414	25	028
295	3.401456594467163	184.8863983154297	0.9647144079208374	28.990392684936523	145.15538024902344	1.0	530.6273193359375	208.16624450683594	1.0	528.3765258789062	210.01194763183594	0.001320481300354004	25	028
296	2.7643747329711914	184.2703094482422	0.3567909598350525	27.37110710144043	145.09445190429688	1.0	530.9141845703125	206.6108856201172	1.0	528.5570068359375	208.09934997558594	0.0012623965740203857	25	028
297	3.444265842437744	185.4972686767578	0.06404978036880493	29.89765739440918	145.5374298095703	1.0	530.6694946289062	206.85977172851562	1.0	528.3997802734375	207.92568969726562	0.000864177942276001	25	028
298	3.7809484004974365	188.49725341796875	0.9443938732147217	27.135305404663086	146.24400329589844	1.0	530.8302612304688	208.59437561035156	1.0	528.469970703125	209.99490356445312	0.0009252727031707764	25	028
299	4.168848037719727	188.88661193847656	0.9436035752296448	30.432470321655273	146.89511108398438	0.9999999403953552	530.95751953125	207.44020080566406	1.0	529.1497802734375	208.37673950195312	0.0007311105728149414	25	028
300	2.014259099960327	183.69149780273438	0.034155577421188354	29.092527389526367	147.46102905273438	0.9999998807907104	530.7679443359375	207.1282196044922	1.0	529.0831909179688	208.31918334960938	0.0005503296852111816	25	028
301	2.500516176223755	188.50152587890625	0.029521316289901733	28.26565170288086	146.2330780029297	1.0	531.2534790039062	207.2813262939453	1.0	529.6751708984375	208.66506958007812	0.0006677806377410889	25	028
302	2.9607057571411133	186.0411834716797	0.0987454354763031	26.155147552490234	146.3664093017578	0.9999946355819702	531.2135620117188	207.2415771484375	1.0	529.3130493164062	208.7688446044922	0.0009614825248718262	25	028
303	2.7239809036254883	189.19049072265625	0.0012593865394592285	24.417062759399414	148.0537567138672	0.6408380270004272	530.91943359375	208.201904296875	1.0	528.5054931640625	209.40185546875	0.0008829236030578613	25	028
304	2.767697811126709	189.8253936767578	0.06198537349700928	18.106584548950195	154.51162719726562	0.0055612921714782715	530.6676025390625	208.00534057617188	1.0	529.092041015625	209.31350708007812	0.0010702311992645264	25	028
305	6.292200088500977	189.9194793701172	0.9018336534500122	18.081501007080078	157.19725036621094	0.0012254714965820312	531.126953125	207.5724334716797	1.0	529.246826171875	208.9156036376953	0.000649183988571167	25	028
306	5.002940654754639	188.04644775390625	0.9334753751754761	29.326570510864258	147.3482208251953	0.002184152603149414	531.2610473632812	206.73976135253906	1.0	529.00537109375	207.91775512695312	0.000978618860244751	25	028
307	5.285167694091797	189.14443969726562	0.025638192892074585	646.4418334960938	333.7761535644531	0.0001761317253112793	530.9691772460938	207.66246032714844	1.0	529.1995239257812	209.46983337402344	0.0005544126033782959	25	028
308	4.156595230102539	188.04464721679688	0.10851627588272095	646.439208984375	333.14410400390625	0.0008690357208251953	531.3334350585938	208.03143310546875	1.0	529.4391479492188	208.94227600097656	0.0006530284881591797	25	028
309	3.843331813812256	188.69676208496094	0.0010315775871276855	646.1473999023438	333.21282958984375	0.00029647350311279297	531.3507080078125	207.82078552246094	1.0	529.0744018554688	209.4400177001953	0.0007266700267791748	25	028
310	2.828763484954834	187.0216522216797	0.1422099769115448	1.8837001323699951	195.92208862304688	0.0003905296325683594	530.95556640625	207.33026123046875	1.0	529.2101440429688	208.191650390625	0.0008073747158050537	25	028
311	1.6958868503570557	187.82720947265625	0.0014519095420837402	2.2882556915283203	196.4486083984375	0.00031176209449768066	530.8534545898438	207.51588439941406	1.0	528.6162109375	209.15359497070312	0.000942528247833252	25	028
312	5.3072943687438965	188.15658569335938	0.6221281290054321	529.8885498046875	209.32847595214844	0.00018477439880371094	530.6444702148438	207.22203063964844	1.0	529.1673583984375	209.00193786621094	0.0009409189224243164	25	028
313	3.3861870765686035	188.8130340576172	0.7559773921966553	35.49272155761719	152.64556884765625	0.002870023250579834	530.7904052734375	208.14804077148438	1.0	528.061279296875	209.3402099609375	0.0008345842361450195	25	028
314	3.5650136470794678	187.60951232910156	0.079231858253479	646.2719116210938	333.36724853515625	0.00018009543418884277	530.9087524414062	206.66868591308594	1.0	528.4926147460938	207.47642517089844	0.0008008778095245361	25	028
315	4.073469161987305	188.82281494140625	0.9378595352172852	2.3387820720672607	196.0946807861328	0.00039955973625183105	530.76123046875	206.75848388671875	1.0	529.844482421875	208.38633728027344	0.00043910741806030273	25	028
316	3.627486228942871	187.36094665527344	0.07805034518241882	646.8203125	319.59466552734375	0.00022792816162109375	531.9117431640625	207.01283264160156	1.0	530.4230346679688	207.8101348876953	0.00048467516899108887	25	028
317	3.6184937953948975	187.89109802246094	0.8425633907318115	36.158172607421875	153.92666625976562	0.001070469617843628	530.775146484375	207.02334594726562	1.0	529.09912109375	208.51219177246094	0.001121819019317627	25	028
318	3.2119016647338867	188.09701538085938	0.02594965696334839	530.9903564453125	208.85130310058594	0.00021138787269592285	530.8336791992188	207.8598175048828	1.0	528.4652709960938	208.3143768310547	0.0013521313667297363	25	028
319	3.354179620742798	187.98367309570312	0.041776806116104126	530.4423828125	209.88009643554688	0.00014454126358032227	531.341064453125	207.77462768554688	1.0	529.4026489257812	209.0255126953125	0.0008959472179412842	25	028
320	5.3827924728393555	188.3189697265625	0.7057652473449707	645.9142456054688	333.6958923339844	0.00018736720085144043	531.10546875	208.53782653808594	1.0	528.460693359375	209.63778686523438	0.0009579062461853027	25	028
321	4.5230712890625	189.21780395507812	0.666343629360199	3.445366859436035	196.23202514648438	0.0001665949821472168	530.6358032226562	207.02435302734375	1.0	528.0806884765625	208.06430053710938	0.0007462799549102783	25	028
322	6.1880645751953125	186.2873077392578	0.9442437887191772	646.6348876953125	334.26971435546875	0.00014460086822509766	531.09228515625	206.7300262451172	1.0	528.8097534179688	208.0011749267578	0.0005603134632110596	25	028
323	6.69525146484375	187.62997436523438	0.9973275661468506	2.2012672424316406	196.56527709960938	0.00015661120414733887	530.671142578125	207.27655029296875	1.0	529.36669921875	208.3852081298828	0.0006242692470550537	25	028
324	5.240780830383301	188.91456604003906	0.6053826212882996	530.2460327148438	208.68316650390625	0.00017511844635009766	531.0656127929688	206.99545288085938	1.0	529.9412231445312	207.33770751953125	0.0007248818874359131	25	028
325	8.240823745727539	188.50743103027344	0.9989668130874634	2.96720290184021	195.9112548828125	0.00047644972801208496	530.806640625	206.37379455566406	1.0	529.5237426757812	207.7901611328125	0.00044840574264526367	25	028
326	4.9525675773620605	187.30360412597656	0.19284069538116455	3.3413944244384766	197.03787231445312	0.00019669532775878906	531.289794921875	206.64700317382812	1.0	529.1802978515625	207.8857879638672	0.0005035400390625	25	028
327	4.911257743835449	188.51519775390625	0.20321935415267944	530.042724609375	209.8592987060547	0.00014984607696533203	530.3665771484375	207.67108154296875	1.0	529.1950073242188	208.7443389892578	0.0008488893508911133	25	028
328	3.049067974090576	187.1756591796875	0.24592727422714233	530.3440551757812	208.08334350585938	0.00013807415962219238	531.1516723632812	206.47439575195312	1.0	528.9020385742188	207.47161865234375	0.0005714595317840576	25	028
329	11.190549850463867	189.986328125	0.9999938011169434	3.0434184074401855	197.10940551757812	0.0002008974552154541	530.5484619140625	207.40928649902344	1.0	529.289794921875	209.02410888671875	0.0005104243755340576	25	028
330	6.908442497253418	188.7294464111328	0.9067651033401489	2.6817967891693115	197.04849243164062	0.0002554357051849365	531.1380615234375	207.5961151123047	1.0	529.1730346679688	208.893798828125	0.0006564557552337646	25	028
331	3.7402734756469727	189.26011657714844	0.9074315428733826	530.470703125	210.33363342285156	0.00013267993927001953	531.1614990234375	207.71469116210938	1.0	529.4595947265625	209.09103393554688	0.0006524920463562012	25	028
332	5.090441703796387	190.349365234375	0.9629417657852173	647.48486328125	332.80706787109375	0.0001736283302307129	530.8970336914062	207.43179321289062	1.0	529.2440185546875	209.2918701171875	0.0007579028606414795	25	028
333	4.3838090896606445	190.21524047851562	0.010984688997268677	530.4898071289062	209.8017120361328	0.00014638900756835938	531.0460205078125	207.54588317871094	1.0	529.00341796875	209.341796875	0.0006843805313110352	25	028
334	2.6241321563720703	190.55052185058594	0.060515910387039185	529.537353515625	208.50375366210938	0.00013178586959838867	530.4593505859375	206.9701690673828	1.0	529.6082763671875	207.8836669921875	0.0005255937576293945	25	028
335	4.071956157684326	190.84100341796875	0.5404893755912781	648.0722045898438	325.08172607421875	0.00037232041358947754	530.923583984375	207.8715362548828	1.0	528.6392822265625	208.8103485107422	0.0007957816123962402	25	028
336	3.8540968894958496	189.1396942138672	0.22065961360931396	646.681396484375	333.0794982910156	0.0003294646739959717	530.8572387695312	207.44766235351562	1.0	529.444091796875	208.74884033203125	0.0009825527667999268	25	028
337	3.2385177612304688	187.93251037597656	0.10906609892845154	530.2223510742188	210.43748474121094	0.00016108155250549316	530.89404296875	208.15757751464844	1.0	529.0956420898438	209.73788452148438	0.0011641085147857666	25	028
338	4.418902397155762	188.10398864746094	0.28180742263793945	530.0607299804688	208.14476013183594	0.00022023916244506836	531.2130737304688	206.0368194580078	1.0	528.744873046875	207.71685791015625	0.000726550817489624	25	028
339	3.446402072906494	190.45797729492188	0.49683913588523865	530.1376342773438	208.46119689941406	0.00013685226440429688	530.5127563476562	206.98280334472656	1.0	529.5889282226562	207.99130249023438	0.001031249761581421	25	028
340	4.13851261138916	189.7405548095703	0.6174206733703613	529.8776245117188	208.56378173828125	0.000122755765914917	530.7269287109375	207.11634826660156	1.0	529.8714599609375	207.6818389892578	0.00046899914741516113	25	028
341	4.254509925842285	192.59030151367188	0.9904134273529053	530.25	209.5235137939453	0.00013303756713867188	531.4095458984375	207.697509765625	1.0	528.7774047851562	208.37258911132812	0.0006742775440216064	25	028
342	7.134726524353027	191.0703125	0.9675551652908325	2.3238022327423096	197.67796325683594	0.00018548965454101562	531.1566162109375	207.85057067871094	1.0	529.373291015625	209.22219848632812	0.00104483962059021	25	028
343	4.365777492523193	192.1928253173828	0.9917545318603516	646.5057983398438	333.1938781738281	0.00028511881828308105	531.1884155273438	207.7752685546875	1.0	529.3077392578125	209.49282836914062	0.0009028017520904541	25	028
344	3.7661566734313965	192.18765258789062	0.983587920665741	529.9534912109375	209.57864379882812	0.00014710426330566406	531.3466186523438	207.76638793945312	1.0	528.3818969726562	208.52342224121094	0.0005925595760345459	25	028
345	2.291665554046631	191.4320526123047	0.19119352102279663	529.5068969726562	209.53750610351562	0.00016301870346069336	530.6336669921875	207.41375732421875	1.0	529.024169921875	208.79151916503906	0.001083076000213623	25	028
346	4.53436279296875	187.68914794921875	0.04715758562088013	530.619140625	208.203857421875	0.00020462274551391602	531.6420288085938	206.07420349121094	1.0	529.1826782226562	207.6744384765625	0.0006382465362548828	25	028
347	3.1249871253967285	192.42855834960938	0.668093204498291	529.8960571289062	208.81959533691406	0.0001437067985534668	531.1149291992188	206.94032287597656	1.0	528.414306640625	207.98855590820312	0.0007033944129943848	25	028
348	7.406057834625244	191.06668090820312	0.9523636102676392	530.306396484375	210.13624572753906	0.00014677643775939941	531.2921752929688	207.9339599609375	1.0	529.1654052734375	208.76519775390625	0.0007512271404266357	25	028
349	2.3927664756774902	190.39939880371094	0.039917200803756714	530.1715698242188	208.59994506835938	0.0001398622989654541	531.2112426757812	206.90283203125	1.0	528.8598022460938	208.00497436523438	0.000797271728515625	25	028
350	3.233297348022461	191.10987854003906	0.6348804235458374	530.9000244140625	210.77011108398438	9.298324584960938e-5	531.4519653320312	208.03884887695312	1.0	529.609130859375	209.33334350585938	0.0006600320339202881	25	028
351	3.6816041469573975	190.59829711914062	0.08225160837173462	530.4888916015625	209.74468994140625	0.00011628866195678711	531.295166015625	207.41575622558594	1.0	529.496826171875	209.12857055664062	0.0008004903793334961	25	028
352	3.4142656326293945	191.9585418701172	0.9994085431098938	2.4256913661956787	196.93711853027344	0.00013172626495361328	531.169921875	208.5524444580078	1.0	529.0777587890625	209.279541015625	0.0007579028606414795	25	028
353	2.937112808227539	192.22434997558594	0.8937182426452637	529.884033203125	209.4238739013672	0.0001405477523803711	530.70703125	207.4071502685547	1.0	529.0457763671875	208.8782196044922	0.0008369386196136475	25	028
354	0.9562420845031738	193.3668212890625	0.5700993537902832	2.1457109451293945	194.1432342529297	0.0011218488216400146	531.0062866210938	207.731201171875	1.0	528.8919067382812	209.41494750976562	0.0008883476257324219	25	028
355	4.493755340576172	193.57437133789062	0.8898047208786011	640.4254150390625	3.679900646209717	0.00023812055587768555	530.3719482421875	207.4860382080078	1.0	528.5636596679688	209.3302001953125	0.0007690787315368652	25	028
356	2.2406721115112305	191.32391357421875	0.022039711475372314	645.8577880859375	333.62689208984375	0.0005241334438323975	530.6119384765625	207.99948120117188	1.0	529.2788696289062	208.72320556640625	0.0007408559322357178	25	028
357	2.902562141418457	189.56687927246094	0.003941863775253296	529.9027709960938	208.34278869628906	0.00015601515769958496	531.14599609375	206.4510955810547	1.0	528.5296020507812	207.66685485839844	0.0007578134536743164	25	028
358	1.6371269226074219	189.13075256347656	0.0015052556991577148	3.0361886024475098	190.73825073242188	0.0005312860012054443	530.90380859375	208.0535125732422	1.0	528.2957153320312	208.83657836914062	0.000835120677947998	25	028
359	1.9371602535247803	190.42857360839844	0.013652652502059937	3.4997639656066895	190.74111938476562	0.00015151500701904297	530.5625	207.65272521972656	1.0	529.2793579101562	209.4208526611328	0.0009158551692962646	25	028
360	2.75726056098938	192.6760711669922	0.9813947677612305	34.076942443847656	164.56478881835938	0.0005206465721130371	530.8589477539062	207.34359741210938	1.0	529.599853515625	208.4628143310547	0.0008612573146820068	25	028
361	1.2278523445129395	192.40655517578125	0.0874878466129303	3.355483055114746	193.17501831054688	0.00031808018684387207	530.6905517578125	206.671630859375	1.0	529.5313720703125	207.5279998779297	0.0009009242057800293	25	028
362	2.0505211353302	190.8250732421875	0.11844584345817566	530.4647827148438	209.97274780273438	9.962916374206543e-5	531.2593994140625	207.5723114013672	1.0	528.8919067382812	208.8020477294922	0.00040987133979797363	25	028
363	2.0159270763397217	193.03143310546875	0.6290525197982788	646.1290283203125	332.23333740234375	0.00018590688705444336	530.8604736328125	207.392822265625	1.0	529.6138916015625	208.44985961914062	0.00046816468238830566	25	028
364	1.2553186416625977	190.9694061279297	0.023264825344085693	3.4410853385925293	191.4800262451172	0.0006804764270782471	530.7319946289062	207.35357666015625	1.0	528.1419677734375	208.27516174316406	0.0004909634590148926	25	028
365	1.7658522129058838	191.6654815673828	0.05928206443786621	3.8487765789031982	191.29498291015625	0.00020515918731689453	530.810791015625	207.74383544921875	1.0	528.2892456054688	208.45213317871094	0.0009755790233612061	25	028
366	1.5515117645263672	189.78114318847656	0.0012633800506591797	4.053732395172119	190.5947265625	0.00181540846824646	531.1392822265625	207.39349365234375	1.0	528.575439453125	208.4429931640625	0.0006875693798065186	25	028
367	3.5691020488739014	185.6981201171875	0.015967488288879395	27.338136672973633	169.9213104248047	0.00017020106315612793	530.5457763671875	207.52342224121094	1.0	528.251708984375	208.2391357421875	0.0010290145874023438	25	028
368	3.2118310928344727	187.90892028808594	0.003077000379562378	4.06535005569458	189.1385955810547	0.00017896294593811035	531.1047973632812	206.5838165283203	1.0	529.6685180664062	207.57432556152344	0.0007117092609405518	25	028
369	1.4956097602844238	189.44482421875	0.0003425180912017822	646.1773681640625	333.0078125	0.00023174285888671875	530.7138671875	207.72267150878906	1.0	529.1716918945312	209.52069091796875	0.000696331262588501	25	028
370	0.5822253227233887	190.87533569335938	0.0029174387454986572	3.8389625549316406	190.70925903320312	0.00022467970848083496	531.6148071289062	208.1333770751953	1.0	529.266845703125	209.18870544433594	0.0005715489387512207	25	028
371	1.6350934505462646	190.85562133789062	0.02419978380203247	3.5926694869995117	191.09559631347656	0.00023990869522094727	530.727783203125	207.54437255859375	1.0	528.5650024414062	208.2667236328125	0.0007607340812683105	25	028
372	2.4088516235351562	191.22715759277344	0.05644381046295166	647.3687133789062	333.9888916015625	0.00011086463928222656	530.4653930664062	207.451904296875	1.0	529.4508666992188	208.5578155517578	0.0009030997753143311	25	028
373	1.9512300491333008	193.6049041748047	0.33778154850006104	530.6046142578125	210.026123046875	0.0001310408115386963	531.5181274414062	207.68893432617188	1.0	528.769287109375	208.86737060546875	0.0004430711269378662	25	028
374	1.1583340167999268	193.0000762939453	0.055929034948349	3.7389378547668457	192.1221466064453	0.00019022822380065918	530.9581298828125	207.60479736328125	1.0	528.4744262695312	208.49407958984375	0.0005257725715637207	25	028
375	1.7158758640289307	190.25665283203125	0.00144118070602417	530.0676879882812	208.2793731689453	0.00021567940711975098	531.3399658203125	206.52447509765625	1.0	530.0177001953125	207.3115234375	0.0008043348789215088	25	028
376	3.1870388984680176	186.61595153808594	0.00021860003471374512	529.7626953125	208.37818908691406	0.00014957785606384277	530.7741088867188	206.53880310058594	1.0	529.5840454101562	207.7655029296875	0.0006213486194610596	25	028
377	1.8780479431152344	189.7301788330078	0.004686415195465088	31.15948486328125	168.2335662841797	0.0006937682628631592	531.2698364257812	207.0569610595703	1.0	528.7111206054688	208.0036163330078	0.0006858706474304199	25	028
378	1.02064847946167	191.11068725585938	0.005807936191558838	3.995265245437622	190.16123962402344	0.0001633167266845703	530.909912109375	206.2415008544922	1.0	527.5377807617188	206.78494262695312	0.0003975033760070801	25	028
379	1.9731895923614502	189.70294189453125	0.0005245208740234375	30.35122299194336	165.3694610595703	0.00011661648750305176	530.5438842773438	207.3630828857422	1.0	528.3858032226562	208.1756134033203	0.0007637441158294678	25	028
380	2.801182746887207	191.7529296875	0.8534389138221741	530.1867065429688	209.19041442871094	0.00016933679580688477	530.9219970703125	207.15447998046875	1.0	529.3970336914062	208.5621337890625	0.001028209924697876	25	028
381	1.616776943206787	192.76089477539062	0.14184007048606873	646.5388793945312	320.4443664550781	0.00019872188568115234	531.186279296875	207.80133056640625	1.0	529.6307983398438	209.54257202148438	0.0005254745483398438	25	028
382	2.740595817565918	191.67343139648438	0.5244451761245728	530.1820068359375	210.6410675048828	0.00011301040649414062	530.7755126953125	207.8865203857422	1.0	529.1436767578125	209.3375701904297	0.0009025633335113525	25	028
383	2.2274179458618164	189.90956115722656	0.007978349924087524	32.95832443237305	165.2798614501953	0.00033667683601379395	530.805908203125	207.73629760742188	1.0	529.0323486328125	209.09271240234375	0.000852435827255249	25	028
384	2.0351619720458984	188.79844665527344	0.0005747973918914795	645.9598999023438	30.364665985107422	0.00011959671974182129	530.6085815429688	207.27330017089844	1.0	529.37548828125	208.1805877685547	0.0006442368030548096	25	028
385	1.770578145980835	189.986328125	0.000919729471206665	530.0021362304688	209.57069396972656	0.00011140108108520508	530.521484375	207.25987243652344	1.0	529.0633544921875	208.77322387695312	0.0006855428218841553	25	028
386	2.2909440994262695	186.85653686523438	0.00015220046043395996	28.23175048828125	169.13522338867188	0.00022527575492858887	531.145263671875	206.2215576171875	1.0	529.9664306640625	207.13999938964844	0.0008060336112976074	25	028
387	4.264979839324951	186.47402954101562	0.002519160509109497	28.45357322692871	169.9015655517578	0.001100093126296997	531.2522583007812	206.7583465576172	1.0	528.9374389648438	207.62977600097656	0.000724494457244873	25	028
388	4.57830810546875	187.70901489257812	0.04165056347846985	530.1932983398438	208.5289764404297	0.00015461444854736328	531.1158447265625	206.90380859375	1.0	528.6717529296875	207.95362854003906	0.0008107125759124756	25	028
389	4.161037445068359	186.09434509277344	0.001457810401916504	646.68701171875	334.1531066894531	0.00023603439331054688	531.2520141601562	206.84693908691406	1.0	528.6973876953125	207.90682983398438	0.0006754696369171143	25	028
390	0.7999203205108643	190.68218994140625	0.0004056394100189209	529.8700561523438	208.8305206298828	0.0001424849033355713	530.6571655273438	207.24012756347656	1.0	529.77001953125	208.06228637695312	0.0006224513053894043	25	028
391	24.956607818603516	175.59652709960938	0.007081031799316406	4.395956993103027	187.59828186035156	0.00019103288650512695	531.0662841796875	206.6798553466797	1.0	528.96142578125	207.6815185546875	0.0006440579891204834	25	028
392	2.195737838745117	187.94412231445312	0.0049457550048828125	28.9112548828125	167.70608520507812	0.000310361385345459	531.3616333007812	206.48251342773438	1.0	528.848388671875	207.57943725585938	0.0007468163967132568	25	028
393	2.801809787750244	189.42320251464844	0.0008332729339599609	30.139310836791992	166.38748168945312	0.0002066195011138916	530.6603393554688	207.95140075683594	1.0	529.47021484375	209.3175506591797	0.0006413459777832031	25	028
394	1.7358105182647705	190.41708374023438	0.00045421719551086426	530.0626220703125	208.77450561523438	0.00014653801918029785	531.1481323242188	207.13746643066406	1.0	528.6739501953125	208.01792907714844	0.0005555152893066406	25	028
395	1.3207287788391113	190.02549743652344	0.0008064806461334229	29.932506561279297	168.39784240722656	0.004366934299468994	531.0157470703125	207.26751708984375	1.0	530.0475463867188	207.80355834960938	0.0005240142345428467	25	028
396	5.160019874572754	184.28610229492188	0.0002453625202178955	647.2411499023438	319.331298828125	0.00025919079780578613	530.681396484375	206.58163452148438	1.0	529.715576171875	207.72207641601562	0.0007055103778839111	25	028
397	22.862451553344727	174.6741180419922	0.0014402568340301514	30.438730239868164	169.56224060058594	0.003645002841949463	530.9091796875	208.41102600097656	1.0	528.5645141601562	209.60501098632812	0.0011680126190185547	25	028
398	2.652085781097412	190.51878356933594	0.0034902989864349365	4.743131637573242	190.0225830078125	0.0002402663230895996	530.9700927734375	207.62667846679688	1.0	529.361083984375	208.66770935058594	0.0009217262268066406	25	028
399	644.8342895507812	333.4352111816406	0.00015038251876831055	28.754919052124023	169.9208526611328	0.0037904977798461914	530.7317504882812	207.27676391601562	1.0	529.1589965820312	209.07943725585938	0.0006734132766723633	25	028
400	645.4654541015625	332.1434020996094	0.0005162656307220459	27.863317489624023	170.4545440673828	0.00042247772216796875	531.3614501953125	207.5057373046875	1.0	529.2067260742188	209.0473175048828	0.0007669627666473389	25	028
401	2.9700145721435547	186.566162109375	0.0010394454002380371	4.535781383514404	187.76065063476562	0.0002059638500213623	530.9971313476562	206.6786346435547	1.0	529.785400390625	207.91177368164062	0.0007312297821044922	25	028
402	3.440068006515503	187.59078979492188	0.00313529372215271	30.18341636657715	167.6580047607422	0.0017748475074768066	531.372802734375	207.21986389160156	1.0	528.7319946289062	208.20895385742188	0.0009041428565979004	25	028
403	1.142364740371704	189.04904174804688	0.00041225552558898926	646.396728515625	333.55078125	0.00022557377815246582	530.6527709960938	207.89183044433594	1.0	528.32470703125	208.6465301513672	0.0004417896270751953	25	028
404	1.952031135559082	189.37750244140625	0.001988649368286133	530.5361328125	208.84075927734375	0.0001246333122253418	531.7935791015625	206.80319213867188	1.0	529.1488037109375	208.015869140625	0.0005898773670196533	25	028
405	1.65934419631958	188.53546142578125	0.0003191828727722168	3.980051040649414	188.9816436767578	0.00037232041358947754	531.1153564453125	207.5218963623047	1.0	529.2627563476562	208.47251892089844	0.0006177127361297607	25	028
406	531.5374755859375	211.19509887695312	0.00010898709297180176	29.297687530517578	166.6475372314453	0.0003324747085571289	531.0784912109375	207.0975799560547	1.0	528.7713623046875	208.20318603515625	0.0006293356418609619	25	028
407	4.633141994476318	184.3168487548828	0.0019435286521911621	27.4804744720459	170.18606567382812	0.002915412187576294	531.1976928710938	206.63531494140625	1.0	529.9678955078125	207.1980743408203	0.0006346404552459717	25	028
408	23.972909927368164	169.53749084472656	0.0006801187992095947	30.26664161682129	168.85113525390625	0.020997822284698486	531.0243530273438	207.49859619140625	1.0	529.2874755859375	208.27261352539062	0.0010372698307037354	25	028
409	4.474940776824951	185.6636199951172	0.0005349218845367432	28.261728286743164	169.7171173095703	0.0008330643177032471	531.6260375976562	207.4080047607422	1.0	529.6514892578125	209.00216674804688	0.000606834888458252	25	028
410	2.27144193649292	187.10211181640625	0.0002079308032989502	29.22474479675293	168.535400390625	0.0005985498428344727	531.0817260742188	206.746826171875	1.0	529.95703125	207.91436767578125	0.0011005401611328125	25	028
411	530.7647094726562	212.19668579101562	0.00011679530143737793	13.51579761505127	185.31231689453125	0.0002547800540924072	529.5306396484375	207.83135986328125	1.0	527.2752075195312	208.39581298828125	0.000898212194442749	25	028
412	21.663223266601562	175.54177856445312	0.03930884599685669	29.193927764892578	172.69561767578125	0.003174811601638794	7.581665992736816	182.22584533691406	8.64267349243164e-5	4.146658897399902	160.8231658935547	0.00021341443061828613	25	028
413	2.769798517227173	187.51919555664062	4.4345855712890625e-5	28.787870407104492	168.83953857421875	0.0014417767524719238	645.5123291015625	31.54620933532715	1.913309097290039e-5	5.176801681518555	171.4081268310547	1.806020736694336e-5	25	028
414	4.466974258422852	186.1850128173828	0.003291219472885132	28.251096725463867	171.98895263671875	0.00026977062225341797	645.78125	94.68207550048828	5.844235420227051e-5	4.1319169998168945	172.50318908691406	4.5746564865112305e-5	25	028
415	5.621429443359375	185.56280517578125	0.0013156533241271973	28.36454963684082	168.169189453125	0.0005513429641723633	644.5621948242188	31.65253448486328	0.00011461973190307617	2.9095234870910645	159.28536987304688	7.50422477722168e-5	25	028
416	645.4492797851562	333.45318603515625	4.661083221435547e-5	28.15391731262207	169.27700805664062	0.0004699826240539551	648.2362670898438	333.1968994140625	1.952052116394043e-5	25.16917610168457	166.7423095703125	3.6209821701049805e-5	25	028
417	22.219329833984375	176.584228515625	0.0007165074348449707	5.854839324951172	185.30645751953125	0.00035119056701660156	648.8390502929688	331.4388427734375	4.264712333679199e-5	3.476579189300537	159.73133850097656	5.310773849487305e-5	25	028
418	3.4662861824035645	188.2391815185547	0.0012405216693878174	4.759864330291748	188.4736328125	0.00015845894813537598	649.044921875	142.96142578125	8.061528205871582e-5	3.8543002605438232	172.85093688964844	2.7388334274291992e-5	25	028
419	646.4847412109375	332.4333801269531	7.003545761108398e-5	27.70719337463379	167.907958984375	0.0005541741847991943	649.2040405273438	317.64410400390625	3.3020973205566406e-5	26.0264949798584	166.93284606933594	2.1219253540039062e-5	25	028
420	2.352017879486084	188.51187133789062	0.00025603175163269043	33.18857955932617	162.17721557617188	0.0004706084728240967	639.91650390625	476.8978576660156	2.8342008590698242e-5	3.5901219844818115	171.94236755371094	1.9669532775878906e-5	25	028
421	646.7732543945312	331.9586181640625	0.00019696354866027832	30.721691131591797	165.57208251953125	0.0003064274787902832	640.0913696289062	7.192803859710693	2.5570392608642578e-5	4.471940040588379	171.5983428955078	2.1696090698242188e-5	25	028
422	646.0753784179688	331.37823486328125	0.00015905499458312988	29.958663940429688	166.5052490234375	0.0019472837448120117	645.2850341796875	30.6329345703125	5.2303075790405273e-5	3.9999358654022217	159.2191925048828	4.2051076889038086e-5	25	028
423	0.9709134101867676	199.58432006835938	0.00011491775512695312	5.5189714431762695	186.96224975585938	0.00014027953147888184	645.5848388671875	95.7640609741211	2.8818845748901367e-5	3.7716619968414307	172.35215759277344	0.00010612607002258301	25	028
424	2.2696118354797363	198.56661987304688	0.0004423558712005615	28.75208282470703	170.09268188476562	0.004022091627120972	644.0849609375	96.44987487792969	4.026293754577637e-5	7.0696797370910645	172.69174194335938	5.1856040954589844e-5	25	028
425	4.802468299865723	185.39234924316406	0.0003650784492492676	28.859556198120117	169.712158203125	0.0008883178234100342	647.68603515625	171.96104431152344	3.871321678161621e-5	4.905214309692383	172.68624877929688	9.489059448242188e-5	25	028
426	1.6342644691467285	189.00852966308594	8.541345596313477e-5	30.408342361450195	164.13621520996094	0.0003445446491241455	645.5900268554688	32.164710998535156	5.793571472167969e-5	2.68723464012146	157.15086364746094	9.804964065551758e-6	25	028
427	646.4893188476562	331.9132385253906	0.0002384483814239502	29.075387954711914	170.26690673828125	0.0026728808879852295	649.4793701171875	318.4415283203125	5.7190656661987305e-5	26.930280685424805	167.8394317626953	8.970499038696289e-5	25	028
428	645.2740478515625	332.1064147949219	9.354948997497559e-5	647.4009399414062	319.843017578125	0.00010594725608825684	647.1392822265625	143.49679565429688	1.8596649169921875e-5	4.727903842926025	173.00469970703125	1.710653305053711e-5	25	028
429	1.523350715637207	198.71102905273438	0.00021344423294067383	26.22586441040039	176.22218322753906	0.0008700191974639893	649.1268920898438	318.1423034667969	6.732344627380371e-5	4.792009353637695	173.06683349609375	0.00011438131332397461	25	028
430	5.568244934082031	184.96664428710938	0.0005463957786560059	28.665733337402344	169.6764373779297	0.00283774733543396	647.9207763671875	212.23043823242188	0.00021663308143615723	4.294947624206543	158.6658477783203	6.42538070678711e-5	25	028
431	645.1810302734375	332.11871337890625	9.760260581970215e-5	27.876895904541016	169.4937744140625	0.00044927000999450684	647.72900390625	142.511962890625	0.00022268295288085938	3.284742832183838	158.88375854492188	8.678436279296875e-5	25	028
432	3.0375192165374756	186.7956085205078	0.0002810359001159668	647.33447265625	317.96978759765625	0.00025385618209838867	649.2266845703125	318.4773254394531	5.117058753967285e-5	3.317275285720825	158.451904296875	2.866983413696289e-5	25	028
433	17.986980438232422	178.4697265625	0.0018032491207122803	28.704273223876953	170.00595092773438	0.0003573000431060791	10.653891563415527	178.23556518554688	3.5881996154785156e-5	5.489051818847656	172.4930877685547	9.208917617797852e-5	25	028
434	645.2218017578125	331.6118469238281	0.0003470480442047119	31.41765594482422	170.0689697265625	0.004933446645736694	648.5646362304688	319.39984130859375	4.392862319946289e-5	5.807039737701416	172.37527465820312	6.118416786193848e-5	25	028
435	18.020116806030273	178.9903106689453	0.00036451220512390137	25.302783966064453	176.3666229248047	0.003609687089920044	648.60791015625	142.37765502929688	8.746981620788574e-5	6.262683391571045	173.2858428955078	0.00019189715385437012	25	028
436	6.328042507171631	184.2667236328125	0.0002601146697998047	27.932275772094727	171.03805541992188	0.015101909637451172	639.492431640625	6.969696998596191	5.2362680435180664e-5	7.081609725952148	172.34747314453125	0.00012874603271484375	25	028
437	645.7252807617188	331.86328125	7.492303848266602e-5	31.019065856933594	165.35252380371094	0.0003756582736968994	644.8942260742188	30.056373596191406	5.7756900787353516e-5	4.959578990936279	172.3386993408203	1.4513731002807617e-5	25	028
438	645.5624389648438	332.5372009277344	0.0003210306167602539	646.266845703125	321.1063232421875	0.00041034817695617676	638.4688110351562	468.793212890625	6.0558319091796875e-5	4.376019477844238	172.43405151367188	2.2977590560913086e-5	25	028
439	646.0431518554688	333.2353210449219	0.00014421343803405762	29.05885887145996	170.21282958984375	0.004023194313049316	646.080810546875	109.9041976928711	5.239248275756836e-5	28.84521484375	167.3970489501953	5.3375959396362305e-5	25	028
440	645.8956298828125	331.3355712890625	0.00010389089584350586	26.948333740234375	176.7582244873047	0.0019748806953430176	648.9238891601562	331.0892639160156	2.1159648895263672e-5	5.7410993576049805	173.52198791503906	4.89652156829834e-5	25	028
441	644.3079833984375	332.2110595703125	0.00011247396469116211	30.157350540161133	166.53262329101562	0.0004394352436065674	645.9680786132812	141.4058074951172	4.4286251068115234e-5	4.918145179748535	172.74673461914062	2.7626752853393555e-5	25	028
442	645.3585815429688	333.3043518066406	4.8041343688964844e-5	32.11393737792969	168.9573211669922	0.0009248256683349609	645.4368286132812	31.330297470092773	7.191300392150879e-5	6.291147232055664	172.9095916748047	7.000565528869629e-5	25	028
443	646.4468994140625	332.1561279296875	0.0001411139965057373	5.0926361083984375	188.5631103515625	0.00012561678886413574	640.4635009765625	7.517179489135742	2.0802021026611328e-5	4.019331455230713	172.29356384277344	1.8298625946044922e-5	25	028
444	3.9584052562713623	185.6847686767578	0.0014541447162628174	30.73825454711914	169.191650390625	0.02833375334739685	649.0802612304688	189.7944793701172	0.00010833144187927246	7.3290910720825195	172.13673400878906	0.0001531839370727539	25	028
445	646.9116821289062	332.1637878417969	0.00011882185935974121	30.672338485717773	165.12303161621094	0.00037726759910583496	645.7973022460938	127.04859924316406	6.690621376037598e-5	5.409997463226318	172.3677520751953	2.0176172256469727e-5	25	028
446	3.565580368041992	186.95803833007812	0.00013911724090576172	29.520477294921875	169.50978088378906	0.0003567337989807129	639.76513671875	7.549551963806152	4.225969314575195e-5	5.029603004455566	172.47158813476562	3.826618194580078e-5	25	028
447	4.987395763397217	185.60134887695312	0.0005005002021789551	31.791616439819336	169.92080688476562	0.009477674961090088	5.643614768981934	185.59666442871094	4.7773122787475586e-5	6.2997846603393555	172.47581481933594	9.709596633911133e-5	25	028
448	646.4032592773438	332.55633544921875	9.807944297790527e-5	647.0079956054688	333.1496887207031	0.00015667080879211426	639.9021606445312	477.5781555175781	4.380941390991211e-5	3.8947975635528564	172.4960174560547	1.749396324157715e-5	25	028
449	644.936767578125	331.8641662597656	0.00035309791564941406	32.476627349853516	168.4712371826172	0.0075550377368927	645.7698364257812	31.724594116210938	3.3020973205566406e-5	6.41231632232666	172.69522094726562	5.099177360534668e-5	25	028
450	645.5294189453125	331.32086181640625	0.00010982155799865723	27.712800979614258	170.4673614501953	0.002209097146987915	7.754803657531738	172.11587524414062	3.167986869812012e-5	6.833058834075928	172.1818084716797	0.00013199448585510254	25	028
451	645.5626220703125	332.0934753417969	8.022785186767578e-5	646.8434448242188	332.58984375	0.0001201629638671875	645.5745849609375	30.95809555053711	5.9157609939575195e-5	5.541688919067383	172.7610321044922	8.70823860168457e-5	25	028
452	0.8933892250061035	199.9541473388672	8.627772331237793e-5	30.753555297851562	167.5220489501953	0.0016748011112213135	639.6187133789062	476.6372985839844	0.00011444091796875	4.232428073883057	158.5583038330078	3.400444984436035e-5	25	028
453	1.2540459632873535	199.02597045898438	0.00015494227409362793	647.355224609375	332.13507080078125	0.00010243058204650879	649.234375	172.05165100097656	8.884072303771973e-5	4.585259437561035	172.74253845214844	2.0772218704223633e-5	25	028
454	646.0652465820312	332.7185363769531	9.042024612426758e-5	29.565385818481445	166.90867614746094	0.0001983344554901123	646.9678344726562	108.99185943603516	9.742379188537598e-5	3.4330930709838867	172.31483459472656	4.112720489501953e-5	25	028
455	1.243335485458374	199.4595947265625	4.7653913497924805e-5	4.454804420471191	189.53701782226562	0.0003947317600250244	639.5184326171875	476.79766845703125	3.731250762939453e-5	4.42753791809082	172.8704833984375	4.00543212890625e-5	25	028
456	646.0653686523438	331.19036865234375	8.049607276916504e-5	30.15979766845703	171.0935516357422	0.002021700143814087	646.0458984375	126.14599609375	0.00015485286712646484	4.636558532714844	172.7789764404297	0.00011274218559265137	25	028
457	646.4063110351562	331.3167724609375	0.0002117753028869629	31.11909294128418	164.54429626464844	0.00022688508033752441	645.4973754882812	96.79583740234375	4.795193672180176e-5	5.668837547302246	172.36700439453125	3.8176774978637695e-5	25	028
458	1.8399677276611328	198.63955688476562	0.00019040703773498535	22.132497787475586	177.06727600097656	0.005297482013702393	8.645245552062988	173.33566284179688	9.718537330627441e-5	6.811142921447754	173.6611785888672	0.00032806396484375	25	028
459	645.625732421875	332.6963195800781	0.00028055906295776367	29.07368278503418	169.56658935546875	0.0011109411716461182	648.3281860351562	173.51441955566406	5.081295967102051e-5	6.219308853149414	172.04092407226562	4.2438507080078125e-5	25	028
460	1.136582612991333	195.306396484375	0.00019758939743041992	30.84476661682129	171.4269256591797	0.0005600154399871826	644.7621459960938	31.646066665649414	2.8699636459350586e-5	5.316095352172852	172.89183044433594	6.538629531860352e-5	25	028
461	2.039513111114502	199.0712127685547	0.0006406009197235107	29.95646095275879	170.0604248046875	0.004768073558807373	647.9939575195312	188.71817016601562	0.00010058283805847168	6.364509105682373	172.24403381347656	3.5434961318969727e-5	25	028
462	1.3234062194824219	199.01583862304688	8.469820022583008e-5	647.8976440429688	318.2461242675781	0.00012928247451782227	644.8826904296875	32.023441314697266	0.00010505318641662598	3.570606231689453	172.56251525878906	2.8818845748901367e-5	25	028
463	645.3554077148438	332.54241943359375	9.79304313659668e-5	15.399707794189453	182.77928161621094	0.0002938210964202881	647.354248046875	137.42181396484375	4.1544437408447266e-5	3.863626718521118	174.43362426757812	0.00015920400619506836	25	028
464	1.4366695880889893	198.85789489746094	0.00033742189407348633	30.539703369140625	167.0921173095703	0.005252242088317871	639.0211791992188	476.1922302246094	0.00015145540237426758	4.2437334060668945	158.43931579589844	3.579258918762207e-5	25	028
465	645.4366455078125	332.32733154296875	0.0001895427703857422	32.22010040283203	163.30516052246094	0.0009502768516540527	648.6119384765625	320.55609130859375	2.8759241104125977e-5	3.3010494709014893	156.8054962158203	1.895427703857422e-5	25	028
466	645.8900756835938	332.324462890625	0.0004004538059234619	27.562034606933594	178.9016876220703	0.006269961595535278	648.3294067382812	319.82843017578125	2.1845102310180664e-5	5.318394660949707	173.65037536621094	0.00010228157043457031	25	028
467	645.846923828125	332.21478271484375	0.00014352798461914062	31.893787384033203	167.15084838867188	0.0005626976490020752	644.6527099609375	31.503511428833008	4.76837158203125e-5	5.179009914398193	173.08505249023438	4.744529724121094e-5	25	028
468	2.6436424255371094	187.64048767089844	0.0001868605613708496	29.031478881835938	169.57247924804688	0.001092672348022461	644.5324096679688	29.888261795043945	4.5418739318847656e-5	4.489352226257324	171.5511932373047	3.975629806518555e-5	25	028
469	1.667947769165039	199.13543701171875	0.00016021728515625	28.23701286315918	170.74819946289062	0.00026786327362060547	648.5903930664062	304.54608154296875	4.991888999938965e-5	5.515569686889648	172.0139617919922	6.517767906188965e-5	25	028
470	1.4967327117919922	195.97067260742188	0.0002586245536804199	646.300537109375	334.20538330078125	0.00013968348503112793	649.472900390625	217.9775848388672	7.420778274536133e-5	4.107890605926514	173.58447265625	1.4901161193847656e-5	25	028
471	646.2882690429688	332.0632629394531	0.00017711520195007324	25.285297393798828	176.8821563720703	0.002374887466430664	649.5718383789062	217.95242309570312	5.027651786804199e-5	6.288785934448242	173.38922119140625	0.00013175606727600098	25	028
472	1.1221027374267578	198.7755584716797	0.0001259148120880127	14.169203758239746	184.29537963867188	0.0002866685390472412	639.7396850585938	7.248441696166992	6.16610050201416e-5	4.810944557189941	173.58932495117188	0.00010642409324645996	25	028
473	646.25830078125	332.1739501953125	0.0003838539123535156	647.4331665039062	332.4660949707031	0.0002403557300567627	640.217529296875	6.873481750488281	4.3004751205444336e-5	5.7238240242004395	173.05142211914062	2.4110078811645508e-5	25	028
474	1.3013596534729004	198.48062133789062	0.0002652108669281006	24.043657302856445	177.50099182128906	0.002107977867126465	7.605113506317139	174.23146057128906	2.9385089874267578e-5	6.814803123474121	173.88986206054688	0.00016540288925170898	25	028
475	646.2252807617188	331.5501403808594	5.1856040954589844e-5	32.62097930908203	165.71278381347656	0.00030684471130371094	649.6920166015625	216.16644287109375	3.287196159362793e-5	5.614107131958008	173.28778076171875	3.701448440551758e-5	25	028
476	3.8191068172454834	186.54612731933594	0.000373154878616333	25.992820739746094	176.18055725097656	0.013251632452011108	645.3610229492188	30.649822235107422	4.32431697845459e-5	6.961665630340576	173.78192138671875	4.5925378799438477e-5	25	028
477	2.351973056793213	197.55633544921875	0.00035116076469421387	25.189388275146484	177.57382202148438	0.1271292269229889	648.1786499023438	189.15948486328125	8.663535118103027e-5	6.968027114868164	173.9587860107422	0.00018414855003356934	25	028
478	646.181884765625	332.18353271484375	5.868077278137207e-5	16.24086570739746	179.97225952148438	0.004079073667526245	646.8444213867188	156.19354248046875	0.0002568066120147705	6.27506685256958	174.3583984375	0.0001577436923980713	25	028
479	2.1226863861083984	199.40638732910156	0.0004667341709136963	31.069828033447266	170.78060913085938	0.005908936262130737	639.0977783203125	476.70794677734375	3.743171691894531e-5	5.091862201690674	172.95506286621094	3.668665885925293e-5	25	028
480	645.8289184570312	331.2515563964844	3.853440284729004e-5	640.9058837890625	2.5683093070983887	8.106231689453125e-5	644.6975708007812	31.093774795532227	2.7805566787719727e-5	3.7362403869628906	172.25808715820312	1.245737075805664e-5	25	028
481	645.611083984375	331.1682434082031	0.00038483738899230957	646.5747680664062	331.95306396484375	0.00018778443336486816	640.143798828125	6.819094657897949	4.914402961730957e-5	640.4169311523438	2.523916482925415	8.64267349243164e-6	25	028
482	1.9678189754486084	198.94366455078125	0.0003826916217803955	26.2315731048584	175.83868408203125	0.9939463138580322	10.526403427124023	173.34011840820312	0.00025197863578796387	8.844882011413574	173.96188354492188	0.00024503469467163086	25	028
483	7.7118024826049805	179.42344665527344	0.0001512467861175537	27.52739715576172	175.4141387939453	0.848789632320404	9.781976699829102	170.87527465820312	0.00025400519371032715	7.176356315612793	173.06390380859375	0.0003369450569152832	25	028
484	2.313066005706787	198.5667266845703	0.00026217103004455566	26.716829299926758	177.14097595214844	0.9747490882873535	645.2135009765625	32.17804718017578	0.00013819336891174316	7.9940996170043945	174.35113525390625	0.0001742541790008545	25	028
485	645.4532470703125	332.7043151855469	0.00011467933654785156	12.872395515441895	184.0420684814453	0.0001493692398071289	645.87646484375	30.947391510009766	1.755356788635254e-5	4.744643211364746	173.53099060058594	1.3709068298339844e-5	25	028
486	8.982786178588867	179.73297119140625	0.00022134184837341309	26.941204071044922	176.26597595214844	0.9638196229934692	9.723804473876953	172.16268920898438	0.00034120678901672363	7.93123722076416	174.0854034423828	0.0004939138889312744	25	028
487	17.226762771606445	179.4298095703125	0.0013625621795654297	25.249906539916992	176.70632934570312	0.36476659774780273	9.22159194946289	172.96620178222656	0.00012764334678649902	5.951413154602051	173.86134338378906	0.00015589594841003418	25	028
488	2.416904926300049	197.98768615722656	0.0006578564643859863	23.079998016357422	179.12393188476562	0.13388743996620178	9.747213363647461	174.30404663085938	8.696317672729492e-5	7.398268699645996	174.2025146484375	0.0001493394374847412	25	028
489	645.5712280273438	332.42718505859375	5.879998207092285e-5	640.5374145507812	2.837961196899414	8.779764175415039e-5	645.2747192382812	32.301273345947266	4.1097402572631836e-5	641.0684204101562	3.2064950466156006	8.13603401184082e-6	25	028
490	2.053285598754883	199.00648498535156	0.00023311376571655273	25.872051239013672	175.33323669433594	0.7690879702568054	9.176596641540527	172.70004272460938	0.0001895427703857422	7.075100421905518	174.1607208251953	0.0003198683261871338	25	028
491	2.2538700103759766	197.87615966796875	0.0003477334976196289	23.765125274658203	175.4873504638672	0.999138355255127	11.908027648925781	173.68360900878906	0.0001659095287322998	9.705716133117676	173.85403442382812	0.00035634636878967285	25	028
492	2.0268452167510986	199.55874633789062	0.0001850426197052002	24.44410514831543	176.34730529785156	0.17044347524642944	644.3280639648438	31.876005172729492	6.175041198730469e-5	6.0139875411987305	172.87969970703125	4.7087669372558594e-5	25	028
493	5.733057975769043	184.58338928222656	0.0002582371234893799	27.21847152709961	175.156982421875	0.9971545934677124	9.872501373291016	172.1796112060547	0.000717848539352417	9.135796546936035	173.46905517578125	0.0005305707454681396	25	028
494	18.360830307006836	179.3753204345703	0.0022610127925872803	25.0745906829834	174.98724365234375	0.9994473457336426	12.143499374389648	171.9510955810547	0.00041860342025756836	8.644412994384766	173.6570587158203	0.0005849599838256836	25	028
495	1.7361583709716797	199.15884399414062	0.00013387203216552734	16.801692962646484	181.55125427246094	0.007159769535064697	644.7664184570312	30.5566349029541	8.931756019592285e-5	6.968323707580566	174.74684143066406	0.00013110041618347168	25	028
496	2.2508764266967773	199.21932983398438	0.0003604590892791748	26.270904541015625	175.2820587158203	0.00642848014831543	639.9497680664062	476.6349182128906	0.0001093149185180664	3.306429147720337	158.2452392578125	3.719329833984375e-5	25	028
497	1.492577314376831	198.97894287109375	0.0001366138458251953	26.66226577758789	177.3723602294922	0.0007600486278533936	645.5609741210938	30.61453628540039	2.5272369384765625e-5	5.8239946365356445	173.0937957763672	4.601478576660156e-5	25	028
498	2.202903985977173	198.4220428466797	0.0003216564655303955	26.395328521728516	176.6245880126953	0.8822200298309326	9.469935417175293	174.1711883544922	5.486607551574707e-5	7.604276180267334	174.6422119140625	0.0001755356788635254	25	028
499	2.2392735481262207	197.59007263183594	0.0014265775680541992	24.67298698425293	177.41845703125	0.9999326467514038	11.68175983428955	173.53060913085938	0.00022283196449279785	8.863202095031738	174.88790893554688	0.00040268898010253906	25	028
500	1.5990796089172363	199.45408630371094	0.00015285611152648926	24.061384201049805	175.5034942626953	0.9723418951034546	10.532766342163086	172.9930419921875	0.0002650916576385498	9.28337574005127	173.68429565429688	0.000253528356552124	25	028
501	2.472499370574951	199.2112274169922	0.00047343969345092773	24.617570877075195	175.2862548828125	0.9958457946777344	11.075248718261719	172.9920654296875	0.0001596212387084961	8.389188766479492	173.41839599609375	0.0002065896987915039	25	028
502	2.241392135620117	199.5105438232422	9.21487808227539e-5	25.281970977783203	176.97940063476562	0.125396728515625	8.546701431274414	173.56703186035156	4.0203332901000977e-5	6.932758331298828	173.75205993652344	5.9098005294799805e-5	25	028
503	2.728766441345215	199.09608459472656	0.0010666847229003906	24.352109909057617	177.33917236328125	0.9648863077163696	9.748388290405273	173.7394561767578	8.526444435119629e-5	8.334514617919922	173.31141662597656	0.0001437366008758545	25	028
504	8.21019458770752	179.1741943359375	0.0002789795398712158	23.770008087158203	177.03175354003906	0.7329777479171753	9.975963592529297	173.08029174804688	6.949901580810547e-5	6.784470081329346	174.49496459960938	8.639693260192871e-5	25	028
505	646.9629516601562	332.06866455078125	0.00010940432548522949	25.891775131225586	176.6183319091797	0.0020956695079803467	647.83349609375	141.5948944091797	8.764863014221191e-5	3.4114224910736084	159.3251953125	1.7881393432617188e-5	25	028
506	645.8898315429688	304.12603759765625	0.0001703202724456787	24.825759887695312	177.7103729248047	0.11816129088401794	648.3980712890625	303.4657897949219	4.9620866775512695e-5	6.356816291809082	174.16946411132812	3.904104232788086e-5	25	028
507	6.457999229431152	184.282470703125	0.0008230805397033691	25.116539001464844	175.89479064941406	0.994178056716919	9.937458038330078	172.73757934570312	0.0001125633716583252	7.2286787033081055	172.8343505859375	0.0001315772533416748	25	028
508	16.61703109741211	180.14503479003906	0.00015279650688171387	24.970247268676758	178.52450561523438	0.0023548901081085205	645.0089721679688	93.1029052734375	5.27501106262207e-5	5.105517864227295	173.57798767089844	7.763504981994629e-5	25	028
509	2.193035364151001	198.28990173339844	0.0003733038902282715	24.38912582397461	177.78050231933594	0.9938850998878479	10.472715377807617	174.27919006347656	0.00012478232383728027	7.799182891845703	174.8072967529297	0.00023475289344787598	25	028
510	646.0529174804688	332.4807434082031	0.00022915005683898926	15.625162124633789	177.16395568847656	0.000345379114151001	648.5885620117188	332.06640625	2.4646520614624023e-5	5.279757499694824	173.90274047851562	2.7060508728027344e-5	25	028
511	2.4830522537231445	199.4061737060547	0.0001531839370727539	28.58544158935547	177.98648071289062	0.9997433423995972	647.3953857421875	144.7225799560547	8.481740951538086e-5	6.604418754577637	174.23248291015625	9.256601333618164e-5	25	028
512	645.1839599609375	332.4661560058594	0.0001569986343383789	23.7723388671875	175.58436584472656	0.03876352310180664	638.671630859375	476.6650695800781	4.997849464416504e-5	6.187864780426025	173.07196044921875	3.0517578125e-5	25	028
513	2.297769069671631	198.44284057617188	0.0013692378997802734	25.563526153564453	178.7598876953125	0.000606536865234375	648.2877807617188	331.409423828125	2.378225326538086e-5	5.125781059265137	173.30496215820312	1.65402889251709e-5	25	028
514	645.4354858398438	331.5271301269531	0.00011986494064331055	23.814281463623047	176.99351501464844	0.9940770864486694	8.417922973632812	184.0684814453125	5.352497100830078e-5	5.496191501617432	183.77767944335938	8.83936882019043e-5	25	028
515	4.28309440612793	184.6513214111328	0.0003757178783416748	25.960630416870117	174.80784606933594	0.8604021072387695	8.73134994506836	172.86398315429688	8.380413055419922e-5	7.831388473510742	173.19387817382812	7.292628288269043e-5	25	028
516	1.9312949180603027	199.19471740722656	0.00028252601623535156	22.035947799682617	177.49391174316406	0.18247371912002563	639.374755859375	476.6392517089844	0.00022432208061218262	6.69339656829834	174.19741821289062	0.00021162629127502441	25	028
517	8.095351219177246	179.99533081054688	0.00016617774963378906	25.852750778198242	175.2718048095703	0.9901326894760132	11.17038631439209	172.35643005371094	0.00014144182205200195	8.47924518585205	173.32025146484375	0.00025323033332824707	25	028
518	1.8554913997650146	199.41995239257812	0.00010770559310913086	27.461116790771484	177.40335083007812	0.013358086347579956	639.9058227539062	7.700552463531494	3.5822391510009766e-5	6.622333526611328	172.96490478515625	4.616379737854004e-5	25	028
519	1.8355443477630615	199.24269104003906	0.00037366151809692383	27.592212677001953	174.18507385253906	0.9435151815414429	8.54128646850586	171.7632598876953	0.00014972686767578125	7.261034965515137	173.20162963867188	0.00017952919006347656	25	028
520	2.145432472229004	199.71421813964844	0.000678330659866333	26.413408279418945	176.2000274658203	0.9998557567596436	11.004827499389648	172.4611358642578	0.0004463791847229004	9.440080642700195	173.8695068359375	0.0004831850528717041	25	028
521	2.0993402004241943	198.962890625	0.00037044286727905273	25.804738998413086	174.8076934814453	0.9955052137374878	10.746273040771484	172.7766571044922	0.00015851855278015137	9.563559532165527	173.6832733154297	0.00018537044525146484	25	028
522	2.6731162071228027	196.6702880859375	0.0016412436962127686	22.46343994140625	178.3219451904297	0.36531755328178406	9.244342803955078	175.2969970703125	5.6356191635131836e-5	7.619965553283691	174.98150634765625	0.00019213557243347168	25	028
523	1.9513704776763916	199.3916778564453	0.00022011995315551758	27.051963806152344	176.46278381347656	0.9997419118881226	10.18218994140625	173.1729736328125	0.0002111196517944336	8.16572380065918	174.64959716796875	0.0002664327621459961	25	028
524	645.94384765625	332.82373046875	0.00014784932136535645	23.924121856689453	178.57647705078125	0.008162707090377808	8.459699630737305	174.70822143554688	2.7865171432495117e-5	5.977258682250977	174.7957763671875	0.00018328428268432617	25	028
525	1.8974785804748535	199.43556213378906	0.0004895627498626709	28.40910530090332	174.8441162109375	0.7966669797897339	639.2726440429688	6.918525695800781	5.415081977844238e-5	7.936430931091309	172.6142578125	7.876753807067871e-5	25	028
526	3.1413183212280273	197.67642211914062	0.0009910166263580322	22.351337432861328	180.37110900878906	0.46783876419067383	9.124336242675781	175.77183532714844	5.123019218444824e-5	6.809417724609375	175.96829223632812	0.00021129846572875977	25	028
527	644.870849609375	332.5358581542969	0.0003381669521331787	27.097713470458984	175.94044494628906	0.20369639992713928	648.2298583984375	156.33522033691406	0.0001373887062072754	8.000337600708008	173.58554077148438	0.0002975165843963623	25	028
528	1.5375876426696777	198.89385986328125	0.00011184811592102051	26.40126609802246	175.99671936035156	0.15793848037719727	644.44775390625	30.39402198791504	6.309151649475098e-5	6.826696395874023	174.1001434326172	0.00011652708053588867	25	028
529	2.650932550430298	198.2360076904297	0.0006226301193237305	24.873674392700195	176.1144561767578	0.9960401058197021	10.771261215209961	173.32958984375	0.0002187788486480713	8.709369659423828	173.9073944091797	0.0003503859043121338	25	028
530	2.469188690185547	198.38131713867188	0.0001518726348876953	23.903539657592773	176.9453582763672	0.163527250289917	646.242919921875	95.81016540527344	6.327033042907715e-5	7.319740295410156	173.33474731445312	0.000160902738571167	25	028
531	1.7451379299163818	198.67250061035156	5.46574592590332e-5	12.754642486572266	186.64248657226562	0.0010568499565124512	646.555419921875	127.108642578125	3.87728214263916e-5	4.979038715362549	174.641357421875	6.076693534851074e-5	25	028
532	2.075059413909912	198.75650024414062	0.00042369961738586426	28.606433868408203	175.3785400390625	0.06797343492507935	645.767822265625	93.44244384765625	4.279613494873047e-5	6.803340435028076	173.30528259277344	4.4405460357666016e-5	25	028
533	646.1183471679688	330.97235107421875	9.918212890625e-5	25.388103485107422	177.03994750976562	0.0011708736419677734	639.4703979492188	476.951904296875	4.6759843826293945e-5	4.699761867523193	173.31298828125	0.00010323524475097656	25	028
534	1.8026788234710693	197.79335021972656	0.00012704730033874512	5.150864124298096	185.6844940185547	0.00042641162872314453	645.2083129882812	31.811704635620117	5.9038400650024414e-5	3.559440851211548	174.02622985839844	0.0001424252986907959	25	028
535	1.699040174484253	197.6533966064453	0.00015717744827270508	12.121280670166016	183.6761932373047	0.0009181797504425049	645.7258911132812	32.33970260620117	4.494190216064453e-5	4.155936241149902	172.65841674804688	8.26418399810791e-5	25	028
536	2.192070960998535	199.11920166015625	7.706880569458008e-5	26.365219116210938	177.689453125	0.012366801500320435	648.9148559570312	318.9991149902344	2.9981136322021484e-5	6.910816192626953	174.42684936523438	0.00012949109077453613	25	028
537	2.1078710556030273	198.17271423339844	0.00024080276489257812	14.012537956237793	182.57655334472656	0.0025035440921783447	646.0753784179688	111.1595230102539	5.328655242919922e-5	5.5359930992126465	174.4816131591797	0.0001220703125	25	028
538	2.3931736946105957	198.12586975097656	0.0003383457660675049	21.972698211669922	178.65882873535156	0.020357638597488403	9.162074089050293	173.77459716796875	5.245208740234375e-5	6.578003406524658	173.98672485351562	0.00020438432693481445	25	028
539	1.2751600742340088	198.48123168945312	7.829070091247559e-5	15.435805320739746	181.33169555664062	0.02431550621986389	649.168212890625	284.48046875	4.70578670501709e-5	6.968663692474365	174.43780517578125	0.00021514296531677246	25	028
540	1.879729986190796	198.56906127929688	0.00012287497520446777	17.619009017944336	181.7789764404297	0.0017026066780090332	648.8196411132812	169.7706756591797	8.958578109741211e-5	5.929453372955322	174.54086303710938	0.00020834803581237793	25	028
541	2.3955328464508057	198.97232055664062	0.0004564821720123291	25.158594131469727	177.0808868408203	0.07238516211509705	649.46923828125	219.4361114501953	4.309415817260742e-5	7.581428527832031	173.59967041015625	9.697675704956055e-5	25	028
542	645.6022338867188	331.6336669921875	0.00033977627754211426	14.671496391296387	182.77859497070312	0.0031267404556274414	644.8927001953125	95.55425262451172	3.680586814880371e-5	6.178852081298828	174.6018524169922	0.0001157224178314209	25	028
543	1.866771936416626	198.61485290527344	0.002234935760498047	25.335681915283203	177.1615753173828	0.04580652713775635	8.996764183044434	173.431640625	0.00014215707778930664	8.13719367980957	173.6470489501953	0.0002625882625579834	25	028
544	1.8287217617034912	198.0012969970703	0.00024116039276123047	21.443443298339844	174.9216766357422	0.2996827960014343	640.0474853515625	6.618643760681152	4.315376281738281e-5	7.594215393066406	172.9176025390625	0.00011757016181945801	25	028
545	1.855536937713623	199.1021728515625	0.000265270471572876	26.753435134887695	175.05352783203125	0.3715595006942749	647.83056640625	154.8922576904297	6.490945816040039e-5	8.185213088989258	173.34738159179688	8.845329284667969e-5	25	028
546	2.333695411682129	199.3136444091797	0.0005030035972595215	27.29737663269043	178.52406311035156	0.007039755582809448	649.5252075195312	284.8588562011719	8.189678192138672e-5	5.219459533691406	173.05532836914062	4.419684410095215e-5	25	028
547	2.3961548805236816	198.4703826904297	0.00025019049644470215	24.832677841186523	179.62489318847656	0.011656492948532104	639.9063720703125	476.6220397949219	4.172325134277344e-5	4.97373628616333	174.2164764404297	4.845857620239258e-5	25	028
548	2.256643772125244	199.19949340820312	0.00022777915000915527	26.132282257080078	179.73313903808594	0.003955096006393433	645.7860107421875	96.22173309326172	6.189942359924316e-5	6.299810409545898	174.70416259765625	0.00018081068992614746	25	028
549	2.030531883239746	198.87765502929688	0.00039526820182800293	25.3662109375	177.70359802246094	0.004980266094207764	639.4487915039062	476.8919677734375	0.00012579560279846191	6.119002342224121	174.18585205078125	7.998943328857422e-5	25	028
550	3.375237226486206	196.8638916015625	0.0008452236652374268	23.67774200439453	179.74517822265625	0.12225079536437988	9.215028762817383	174.4991455078125	9.503960609436035e-5	7.5501627922058105	175.17190551757812	0.00034040212631225586	25	028
551	1.2032134532928467	199.2821502685547	0.0001233518123626709	27.88819694519043	174.96607971191406	0.7756112813949585	8.694137573242188	172.66542053222656	0.00012072920799255371	7.306295871734619	173.78819274902344	0.0001716911792755127	25	028
