# Supplementary material for: An automated feeding system for the African killifish reveals the impact of diet on lifespan and allows scalable assessment of associative learning
Source: eLife. 2022 Nov 10;11:e69008. doi: 10.7554/eLife.69008 (PMC9788828; doi:10.7554/eLife.69008)
Supplement: Figure 6—source data 2. [file elife-69008-fig6-data2.zip › Training Trajectories/t18_REC019DLC_resnet50_TrainAllTheThingsJun28shuffle1_1030000.csv]

bodyparts_coords	fishhead_x	fishhead_y	fishhead_likelihood	fishtail_x	fishtail_y	fishtail_likelihood	redlight_x	redlight_y	redlight_likelihood	fooddrop_x	fooddrop_y	fooddrop_likelihood	fishnum	recordingnum
0	2.464639186859131	482.5092468261719	2.592802047729492e-6	4.995705604553223	478.349365234375	2.5033950805664062e-6	648.7490234375	187.72592163085938	2.3931264877319336e-5	6.486543655395508	141.59442138671875	1.341104507446289e-6	18	019
1	3.223365545272827	482.4384765625	1.0877847671508789e-5	5.335197925567627	478.8080139160156	6.705522537231445e-6	650.5765380859375	203.6126251220703	1.0251998901367188e-5	155.3500518798828	5.573477745056152	2.205371856689453e-6	18	019
2	2.663289785385132	482.53082275390625	2.771615982055664e-6	5.307732105255127	478.66180419921875	3.904104232788086e-6	641.9818725585938	8.38190746307373	9.566545486450195e-6	186.53204345703125	6.705572128295898	1.2516975402832031e-6	18	019
3	2.734814167022705	482.70281982421875	4.4405460357666016e-6	156.74273681640625	5.051979064941406	2.5033950805664062e-6	645.2158813476562	21.106998443603516	1.5676021575927734e-5	105.79507446289062	6.244096755981445	1.996755599975586e-6	18	019
4	2.993652820587158	482.2768859863281	3.635883331298828e-6	4.646198272705078	478.65130615234375	2.4139881134033203e-6	649.1378784179688	189.890380859375	1.2755393981933594e-5	186.5394744873047	7.206664562225342	1.519918441772461e-6	18	019
5	2.608269214630127	481.8929138183594	3.4570693969726562e-6	118.37938690185547	67.77667999267578	4.947185516357422e-6	642.4319458007812	7.879655838012695	4.0531158447265625e-6	186.11045837402344	6.674994468688965	1.4603137969970703e-6	18	019
6	2.964261054992676	483.11236572265625	3.427267074584961e-6	171.41259765625	4.4279351234436035	1.9669532775878906e-6	649.6065673828125	203.7010040283203	4.380941390991211e-6	185.82081604003906	6.907504558563232	2.562999725341797e-6	18	019
7	2.707054853439331	483.220458984375	6.318092346191406e-6	4.671088218688965	479.3619079589844	4.708766937255859e-6	650.4429931640625	202.78614807128906	5.751848220825195e-6	186.23744201660156	7.274213790893555	2.9802322387695312e-6	18	019
8	2.41359281539917	482.4336853027344	1.2040138244628906e-5	4.340482711791992	478.7940979003906	1.3023614883422852e-5	649.96435546875	203.19898986816406	1.1801719665527344e-5	186.20608520507812	7.221844673156738	1.817941665649414e-6	18	019
9	2.3846120834350586	482.8094787597656	6.794929504394531e-6	15.890117645263672	143.65475463867188	7.62939453125e-6	641.7412109375	7.246092796325684	5.21540641784668e-6	6.319729804992676	140.6999053955078	2.175569534301758e-6	18	019
10	2.61083722114563	482.45355224609375	1.9073486328125e-6	187.59133911132812	4.7698163986206055	1.7881393432617188e-6	650.5363159179688	204.03268432617188	3.737211227416992e-5	186.1890869140625	6.827430725097656	2.473592758178711e-6	18	019
11	2.616835355758667	482.4014587402344	1.6987323760986328e-6	172.83851623535156	4.7942705154418945	1.8775463104248047e-6	650.669921875	203.79713439941406	4.589557647705078e-6	186.37908935546875	6.941275119781494	2.0265579223632812e-6	18	019
12	2.356985330581665	482.29168701171875	1.0728836059570312e-6	16.702770233154297	153.68923950195312	6.67572021484375e-6	649.8080444335938	197.14944458007812	8.702278137207031e-6	7.257466793060303	152.9365234375	2.2649765014648438e-6	18	019
13	2.9641973972320557	482.6142578125	3.9637088775634766e-6	386.25567626953125	177.088623046875	0.0001080930233001709	642.2674560546875	7.372319221496582	6.020069122314453e-6	156.31886291503906	6.066789627075195	1.2516975402832031e-6	18	019
14	2.6081366539001465	482.16339111328125	4.0531158447265625e-6	387.7384033203125	179.4406280517578	1.2814998626708984e-5	648.4397583007812	189.192138671875	3.311038017272949e-5	155.560791015625	5.924001216888428	1.3709068298339844e-6	18	019
15	2.7306885719299316	482.2144775390625	1.2516975402832031e-6	172.0750274658203	5.0670905113220215	2.1457672119140625e-6	641.7359619140625	7.591870307922363	8.046627044677734e-6	186.5345458984375	7.311923503875732	2.205371856689453e-6	18	019
16	115.26350402832031	228.5578155517578	3.874301910400391e-6	113.48863220214844	226.77423095703125	9.685754776000977e-6	649.1785278320312	195.86798095703125	5.841255187988281e-6	202.00135803222656	7.15351676940918	1.1622905731201172e-6	18	019
17	3.072736978530884	482.338134765625	1.6093254089355469e-6	172.8292694091797	4.344191074371338	2.2649765014648438e-6	650.5733642578125	202.4266357421875	2.73287296295166e-5	105.9603271484375	6.251906394958496	2.086162567138672e-6	18	019
18	3.0948681831359863	482.3388671875	2.592802047729492e-6	4.851185321807861	478.3812255859375	1.9073486328125e-6	642.3561401367188	7.635804176330566	2.3245811462402344e-6	185.95730590820312	6.7426347732543945	3.6656856536865234e-6	18	019
19	2.7486796379089355	481.5977783203125	3.844499588012695e-6	4.966756343841553	478.54339599609375	4.678964614868164e-6	641.8363037109375	7.593381881713867	1.7344951629638672e-5	121.01285552978516	6.358892917633057	1.4901161193847656e-6	18	019
20	2.7330052852630615	482.2777404785156	2.1457672119140625e-6	172.08224487304688	4.1197829246521	2.5331974029541016e-6	642.5205078125	7.516740798950195	5.155801773071289e-6	171.41506958007812	6.157951354980469	5.543231964111328e-6	18	019
21	95.64305114746094	272.9004821777344	0.00021138787269592285	17.200119018554688	145.96705627441406	8.732080459594727e-6	649.1559448242188	197.07142639160156	4.112720489501953e-6	23.16889762878418	147.3643035888672	3.072619438171387e-5	18	019
22	95.438720703125	271.63214111328125	5.8710575103759766e-6	155.7904052734375	4.695078372955322	2.771615982055664e-6	641.597900390625	7.2221999168396	1.3709068298339844e-6	186.3152313232422	6.783909797668457	2.562999725341797e-6	18	019
23	93.825927734375	270.0048828125	0.008679181337356567	114.20171356201172	230.27490234375	7.897615432739258e-6	649.3140869140625	195.32420349121094	5.304813385009766e-6	186.58091735839844	6.508755683898926	1.5497207641601562e-6	18	019
24	92.64607238769531	270.6058044433594	2.0116567611694336e-5	4.625197887420654	478.67010498046875	3.069639205932617e-6	642.565673828125	7.852816104888916	4.649162292480469e-6	186.6749267578125	6.555905342102051	1.5795230865478516e-6	18	019
25	2.362189769744873	482.8681945800781	5.21540641784668e-6	4.8358964920043945	478.9611511230469	5.781650543212891e-6	641.6022338867188	7.860451698303223	9.179115295410156e-6	186.55433654785156	6.615577697753906	1.2516975402832031e-6	18	019
26	94.84679412841797	269.8853454589844	0.9373117089271545	95.55374145507812	261.736083984375	1.2874603271484375e-5	99.9378890991211	269.0968017578125	2.637505531311035e-5	92.1339111328125	261.2546081542969	3.0428171157836914e-5	18	019
27	2.535701274871826	482.8978271484375	1.9073486328125e-6	171.96495056152344	4.952976226806641	3.4868717193603516e-6	642.6177978515625	6.296023368835449	5.424022674560547e-6	186.8487091064453	6.927462577819824	3.0100345611572266e-6	18	019
28	2.6669018268585205	482.0552673339844	7.212162017822266e-6	5.086632251739502	477.9407958984375	4.172325134277344e-6	540.6312866210938	202.33653259277344	0.0001348555088043213	6.4968976974487305	142.43927001953125	4.708766937255859e-6	18	019
29	2.604116201400757	481.962890625	1.7583370208740234e-6	4.666582107543945	477.3751220703125	1.1920928955078125e-6	538.5905151367188	202.42230224609375	0.0004170238971710205	201.89407348632812	6.251511096954346	1.341104507446289e-6	18	019
30	2.8534412384033203	482.1326904296875	2.682209014892578e-6	5.041895866394043	478.65460205078125	2.652406692504883e-6	647.637939453125	198.02444458007812	5.4836273193359375e-6	203.74237060546875	7.201066970825195	1.1622905731201172e-6	18	019
31	2.5675315856933594	482.4967346191406	1.6391277313232422e-6	156.45741271972656	4.997328758239746	1.2516975402832031e-6	540.2286376953125	200.72779846191406	1.6629695892333984e-5	155.55612182617188	5.784172058105469	1.1622905731201172e-6	18	019
32	140.1925811767578	234.064697265625	1.1622905731201172e-5	138.6017303466797	241.06387329101562	0.0009661316871643066	539.6484375	200.3397979736328	8.052587509155273e-5	6.522905349731445	143.2100067138672	3.1888484954833984e-6	18	019
33	141.71473693847656	233.9598846435547	0.000724107027053833	140.4204864501953	239.61622619628906	0.14704203605651855	642.2308959960938	7.226101875305176	1.233816146850586e-5	146.33653259277344	242.48007202148438	4.470348358154297e-6	18	019
34	146.27792358398438	238.1192626953125	0.22637119889259338	145.54315185546875	239.457763671875	0.9959337115287781	149.61997985839844	236.93394470214844	0.00010716915130615234	149.28233337402344	241.00421142578125	7.352232933044434e-5	18	019
35	147.8825225830078	237.66847229003906	0.5440915822982788	147.3198699951172	238.92697143554688	0.9999024868011475	150.6641845703125	237.8753662109375	9.191036224365234e-5	149.3063507080078	240.90536499023438	0.00011464953422546387	18	019
36	146.29161071777344	237.82723999023438	0.043437659740448	145.96530151367188	239.57484436035156	0.9332774877548218	146.52117919921875	237.28500366210938	0.00013884902000427246	148.9620361328125	240.45555114746094	6.139278411865234e-5	18	019
37	127.23458099365234	241.08543395996094	1.0401010513305664e-5	138.2982635498047	241.0590057373047	0.002066284418106079	536.2688598632812	199.28570556640625	0.9428818225860596	529.8743286132812	199.8017120361328	2.6404857635498047e-5	18	019
38	145.92727661132812	240.00672912597656	0.0012381374835968018	143.58340454101562	240.4371795654297	0.9703333377838135	144.48956298828125	238.77740478515625	4.2766332626342773e-5	147.52752685546875	241.75965881347656	4.100799560546875e-5	18	019
39	120.83564758300781	239.15159606933594	0.0001849830150604248	147.04771423339844	239.38552856445312	0.9999099969863892	147.98028564453125	237.74610900878906	0.00012421607971191406	149.29861450195312	240.67494201660156	0.00012511014938354492	18	019
40	2.8099679946899414	481.99395751953125	1.5497207641601562e-6	142.46978759765625	240.1536865234375	0.012382924556732178	539.2379150390625	202.77928161621094	0.0002518892288208008	147.5692138671875	241.95938110351562	2.473592758178711e-6	18	019
41	120.03388977050781	236.9316864013672	0.9187999963760376	144.47100830078125	237.83441162109375	0.8028573989868164	538.8992309570312	197.23013305664062	0.00015369057655334473	136.52391052246094	237.48623657226562	1.2964010238647461e-5	18	019
42	143.62030029296875	238.709228515625	0.0810074508190155	144.4249725341797	239.1961212158203	0.4750382602214813	144.432373046875	238.12353515625	4.6133995056152344e-5	136.0105743408203	233.27561950683594	2.1189451217651367e-5	18	019
43	118.4757080078125	239.83917236328125	2.8342008590698242e-5	140.38455200195312	241.32029724121094	2.0444393157958984e-5	650.8920288085938	202.34605407714844	9.149312973022461e-6	186.49566650390625	6.51857852935791	2.5331974029541016e-6	18	019
44	147.09054565429688	238.7489471435547	0.00037384033203125	144.70452880859375	239.45361328125	0.0032921135425567627	650.355712890625	204.00424194335938	3.3974647521972656e-5	154.4453125	5.361644268035889	1.9669532775878906e-6	18	019
45	2.514636754989624	482.7747802734375	3.874301910400391e-6	133.4698944091797	233.9236297607422	8.64267349243164e-6	539.4102172851562	200.83599853515625	3.1948089599609375e-5	185.2445526123047	6.175182819366455	1.7881393432617188e-6	18	019
46	148.16146850585938	239.36257934570312	2.294778823852539e-6	144.5751190185547	240.38687133789062	3.635883331298828e-6	535.9231567382812	196.7680206298828	0.19737648963928223	527.8326416015625	197.1620635986328	1.2814998626708984e-6	18	019
47	3.0966007709503174	482.8653564453125	3.635883331298828e-6	4.857481956481934	479.0855712890625	2.5033950805664062e-6	540.470947265625	200.15087890625	3.2067298889160156e-5	155.33009338378906	5.9909467697143555	8.344650268554688e-7	18	019
48	142.19515991210938	241.08274841308594	0.00013116002082824707	142.0208740234375	242.88905334472656	0.00031316280364990234	541.7758178710938	205.1026611328125	1.093745231628418e-5	139.47442626953125	245.65988159179688	1.5497207641601562e-6	18	019
49	2.899225950241089	482.6513671875	2.384185791015625e-6	142.42904663085938	241.78094482421875	3.337860107421875e-6	538.1343994140625	201.76766967773438	0.0009704232215881348	155.70425415039062	5.630833625793457	1.5497207641601562e-6	18	019
50	148.11473083496094	238.7423095703125	0.0004698634147644043	144.95681762695312	239.6072540283203	0.0004349946975708008	538.985107421875	200.33047485351562	7.697939872741699e-5	139.5489501953125	244.61434936523438	2.205371856689453e-6	18	019
51	2.6038942337036133	482.4947814941406	1.6689300537109375e-6	4.8558149337768555	478.13751220703125	1.0132789611816406e-6	648.9987182617188	188.03048706054688	5.751848220825195e-6	187.04080200195312	6.869555473327637	3.3676624298095703e-6	18	019
52	3.0299181938171387	482.3653564453125	4.023313522338867e-6	117.3157958984375	68.23187255859375	3.904104232788086e-6	646.4147338867188	30.33526611328125	3.904104232788086e-6	186.85281372070312	7.468735218048096	1.5795230865478516e-6	18	019
53	2.9696924686431885	482.5580139160156	2.592802047729492e-6	118.31552124023438	68.24854278564453	1.2516975402832031e-5	535.3632202148438	199.53318786621094	0.0037914812564849854	202.24588012695312	6.844979286193848	1.1324882507324219e-6	18	019
54	2.575073719024658	482.6671142578125	5.513429641723633e-6	4.2761311531066895	478.58404541015625	5.692243576049805e-6	541.3521118164062	202.79055786132812	1.290440559387207e-5	186.6317596435547	6.809598922729492	3.3080577850341797e-6	18	019
55	146.96009826660156	238.14486694335938	0.0022441446781158447	144.41429138183594	239.2434844970703	3.650784492492676e-5	539.5994873046875	200.63446044921875	5.2481889724731445e-5	186.2476043701172	6.901172637939453	1.1622905731201172e-6	18	019
56	2.4951095581054688	482.44451904296875	2.384185791015625e-6	117.94837188720703	67.82186126708984	5.841255187988281e-6	647.4688110351562	124.77742004394531	2.771615982055664e-6	187.7163543701172	7.733842849731445	1.6689300537109375e-6	18	019
57	147.6627655029297	239.3004608154297	0.019092142581939697	145.91995239257812	239.59548950195312	0.11485844850540161	146.12841796875	238.25904846191406	2.5153160095214844e-5	140.57044982910156	243.2862091064453	1.7940998077392578e-5	18	019
58	2.684311866760254	482.80023193359375	2.4437904357910156e-6	4.807554244995117	478.51068115234375	3.1888484954833984e-6	537.2713623046875	200.04440307617188	0.001111835241317749	186.43203735351562	6.686429977416992	1.9371509552001953e-6	18	019
59	2.2796902656555176	482.2840881347656	2.384185791015625e-6	118.38544464111328	68.64250183105469	2.592802047729492e-6	540.6287841796875	205.25885009765625	8.07642936706543e-6	186.27516174316406	7.4401655197143555	1.8477439880371094e-6	18	019
60	2.4559035301208496	481.88153076171875	1.9371509552001953e-6	142.97972106933594	244.1593780517578	5.245208740234375e-6	641.6614379882812	8.60368537902832	9.626150131225586e-6	185.7865447998047	6.768063068389893	2.771615982055664e-6	18	019
61	2.331249237060547	482.42596435546875	2.7120113372802734e-6	156.74154663085938	5.492690563201904	2.7120113372802734e-6	540.5183715820312	202.97564697265625	4.217028617858887e-5	155.9247283935547	5.8647894859313965	1.5795230865478516e-6	18	019
62	2.400299072265625	482.2760314941406	1.519918441772461e-6	4.334072113037109	378.2486877441406	1.7285346984863281e-6	642.5643920898438	7.402149677276611	3.6954879760742188e-6	186.10348510742188	6.918545246124268	1.0728836059570312e-6	18	019
63	2.584200859069824	481.86956787109375	3.1888484954833984e-6	4.685144901275635	478.29852294921875	3.844499588012695e-6	536.1412353515625	197.42471313476562	0.0035060644149780273	186.80677795410156	6.27836799621582	1.8775463104248047e-6	18	019
64	2.910912036895752	482.0797119140625	6.22868537902832e-6	4.415706157684326	477.7125549316406	2.592802047729492e-6	537.6912231445312	198.16033935546875	0.0004943609237670898	156.54806518554688	5.140214920043945	1.1622905731201172e-6	18	019
65	2.6943702697753906	482.2002868652344	2.4139881134033203e-6	4.46912145614624	478.0890197753906	1.8775463104248047e-6	649.36181640625	188.4329376220703	7.539987564086914e-6	187.38111877441406	7.461123466491699	1.1622905731201172e-6	18	019
66	3.0455408096313477	482.7238464355469	4.470348358154297e-6	4.664833068847656	478.5176086425781	2.2351741790771484e-6	650.6522216796875	201.41329956054688	5.990266799926758e-6	155.95957946777344	5.200315475463867	1.043081283569336e-6	18	019
67	2.4266748428344727	482.13555908203125	1.3023614883422852e-5	5.06947135925293	478.61334228515625	1.1354684829711914e-5	539.2423706054688	200.85946655273438	1.379847526550293e-5	185.80282592773438	6.966649055480957	1.5795230865478516e-6	18	019
68	2.29990291595459	481.88775634765625	1.996755599975586e-6	7.649294376373291	155.0115203857422	1.8775463104248047e-6	536.179931640625	198.47027587890625	0.014847815036773682	6.593509674072266	141.80914306640625	2.5331974029541016e-6	18	019
69	2.5599303245544434	482.9559326171875	7.0035457611083984e-6	4.097349166870117	479.05499267578125	6.020069122314453e-6	540.6799926757812	202.958251953125	5.662441253662109e-6	187.15658569335938	7.246090888977051	1.341104507446289e-6	18	019
70	2.554447889328003	483.7126159667969	1.3738870620727539e-5	118.57144927978516	66.5638427734375	0.0020793676376342773	648.2182006835938	187.89955139160156	2.2798776626586914e-5	186.7079620361328	6.8810343742370605	2.086162567138672e-6	18	019
71	2.4476919174194336	482.8717346191406	4.291534423828125e-6	4.266918182373047	478.67645263671875	2.5033950805664062e-6	539.7557373046875	201.3716583251953	3.603100776672363e-5	138.3701934814453	7.187933444976807	1.8477439880371094e-6	18	019
72	2.4632720947265625	482.14190673828125	4.649162292480469e-6	4.285731792449951	478.1059875488281	3.2186508178710938e-6	539.9827880859375	203.95994567871094	5.2303075790405273e-5	186.68710327148438	7.433725833892822	1.1026859283447266e-6	18	019
73	2.4328863620758057	482.1727600097656	2.2649765014648438e-6	146.56600952148438	240.58636474609375	0.0010269582271575928	541.0120849609375	203.78684997558594	3.197789192199707e-5	170.62229919433594	5.975614070892334	1.7881393432617188e-6	18	019
74	533.915283203125	199.65956115722656	0.00020885467529296875	533.9951782226562	197.45382690429688	0.00037729740142822266	533.7891845703125	196.49256896972656	1.0	530.6566162109375	196.23126220703125	0.006982386112213135	18	019
75	2.567906379699707	483.1075439453125	1.2308359146118164e-5	116.70570373535156	65.43246459960938	0.0014282166957855225	650.2728271484375	203.2738800048828	1.0639429092407227e-5	169.52650451660156	5.0884246826171875	1.2218952178955078e-6	18	019
76	2.9674129486083984	483.1959228515625	5.155801773071289e-6	4.133086204528809	478.953857421875	2.7120113372802734e-6	539.3218383789062	201.1042022705078	5.716085433959961e-5	202.43478393554688	6.001328945159912	1.2218952178955078e-6	18	019
77	2.4949822425842285	482.953125	6.943941116333008e-6	4.717682361602783	478.90142822265625	5.543231964111328e-6	647.2537231445312	29.887908935546875	3.2782554626464844e-6	185.77529907226562	5.9230875968933105	1.996755599975586e-6	18	019
78	531.937744140625	197.8329620361328	9.629130363464355e-5	534.1473388671875	196.8723907470703	0.0001087188720703125	534.9365234375	196.53228759765625	0.9999997019767761	529.906005859375	195.56788635253906	0.004293262958526611	18	019
79	2.91856050491333	482.04736328125	1.2278556823730469e-5	4.984023094177246	477.8152160644531	6.16908073425293e-6	537.1204833984375	197.1298370361328	0.0175783634185791	529.7108764648438	197.4380340576172	1.3709068298339844e-6	18	019
80	2.768463373184204	481.9795227050781	3.9637088775634766e-6	4.9014787673950195	477.8294677734375	1.6987323760986328e-6	534.9703979492188	199.07630920410156	0.3839077055454254	530.2814331054688	198.81954956054688	1.4901161193847656e-6	18	019
81	118.15461730957031	245.96548461914062	0.02270016074180603	7.017404556274414	143.02151489257812	3.2186508178710938e-6	538.5119018554688	201.3748321533203	0.008166491985321045	156.37088012695312	6.029593467712402	1.9073486328125e-6	18	019
82	531.9551391601562	197.064453125	0.00010421872138977051	533.9909057617188	196.21067810058594	0.00016298890113830566	534.716064453125	194.95838928222656	0.9999998807907104	530.0059814453125	193.74224853515625	0.004633218050003052	18	019
83	2.6530508995056152	482.1950988769531	2.384185791015625e-6	118.2805404663086	67.27377319335938	8.365511894226074e-5	641.896484375	8.049943923950195	3.844499588012695e-6	154.96945190429688	5.806593894958496	3.3676624298095703e-6	18	019
84	2.9167447090148926	482.2883605957031	1.004338264465332e-5	4.7730793952941895	478.318115234375	5.4836273193359375e-6	642.6215209960938	7.755279064178467	1.6689300537109375e-6	186.04763793945312	7.053001403808594	9.834766387939453e-7	18	019
85	118.13619995117188	247.30738830566406	4.5746564865112305e-5	118.09883880615234	68.10387420654297	5.930662155151367e-6	540.4771728515625	201.5625	3.427267074584961e-6	186.47418212890625	6.672560214996338	1.7285346984863281e-6	18	019
86	2.8397717475891113	482.6484375	1.0818243026733398e-5	17.726341247558594	151.52908325195312	6.765127182006836e-6	541.2824096679688	201.24635314941406	1.0788440704345703e-5	6.383699417114258	141.96051025390625	3.4868717193603516e-6	18	019
87	532.9115600585938	197.01133728027344	7.510185241699219e-5	533.6897583007812	197.49798583984375	0.00020810961723327637	536.1583251953125	196.9639129638672	0.9995506405830383	530.5636596679688	197.10302734375	0.0008609592914581299	18	019
88	2.923614025115967	482.75299072265625	7.659196853637695e-6	4.053959369659424	478.40460205078125	3.3974647521972656e-6	650.8494262695312	202.11984252929688	1.5228986740112305e-5	186.23480224609375	6.813434600830078	1.2814998626708984e-6	18	019
89	2.6957859992980957	482.2808837890625	9.745359420776367e-6	4.668031215667725	478.4176940917969	4.857778549194336e-6	536.927490234375	194.8827362060547	7.3909759521484375e-6	186.98489379882812	6.421863555908203	7.748603820800781e-7	18	019
90	3.0290749073028564	481.4817810058594	5.930662155151367e-6	5.626941680908203	477.8346862792969	3.6656856536865234e-6	538.6055908203125	200.9309539794922	9.310245513916016e-5	155.29713439941406	5.623521327972412	9.834766387939453e-7	18	019
91	2.730452060699463	482.75994873046875	3.0994415283203125e-6	4.813283920288086	478.5086364746094	2.4139881134033203e-6	649.3474731445312	195.1917724609375	3.325939178466797e-5	186.44715881347656	6.817357063293457	2.115964889526367e-6	18	019
92	2.6830482482910156	482.45440673828125	1.2636184692382812e-5	4.894421100616455	478.8075866699219	6.943941116333008e-6	541.0451049804688	201.87962341308594	7.361173629760742e-6	187.0277099609375	6.703643798828125	1.4901161193847656e-6	18	019
93	2.678025722503662	482.68267822265625	6.318092346191406e-6	3.908940553665161	478.7464904785156	4.172325134277344e-6	642.1156616210938	7.701590538024902	5.0961971282958984e-6	171.01425170898438	6.1021246910095215	4.26173210144043e-6	18	019
94	2.396503448486328	483.0107727050781	3.5762786865234375e-6	4.7401838302612305	478.3403625488281	1.1920928955078125e-6	539.7011108398438	202.23878479003906	5.689263343811035e-5	187.1204071044922	6.97551155090332	1.6689300537109375e-6	18	019
95	532.0924682617188	197.7836456298828	0.00021636486053466797	533.6110229492188	197.32308959960938	0.0004068613052368164	534.3505249023438	197.0028076171875	0.999999463558197	530.006591796875	196.8380584716797	0.0017961859703063965	18	019
96	2.981686592102051	482.4839172363281	4.589557647705078e-6	142.90267944335938	244.18455505371094	1.2874603271484375e-5	536.94384765625	198.49729919433594	0.9434412717819214	529.9990234375	198.4925994873047	4.297494888305664e-5	18	019
97	2.5584464073181152	482.0101013183594	5.543231964111328e-6	136.48609924316406	248.79098510742188	1.8775463104248047e-5	537.5499877929688	195.9949493408203	0.03073301911354065	155.00253295898438	5.424127101898193	2.294778823852539e-6	18	019
98	2.9276986122131348	483.18756103515625	6.3478946685791016e-6	4.133781909942627	478.6024475097656	3.337860107421875e-6	642.3726806640625	7.597887992858887	9.745359420776367e-6	185.58152770996094	7.305125713348389	1.519918441772461e-6	18	019
99	2.7321925163269043	482.91986083984375	4.5299530029296875e-6	135.63963317871094	246.83718872070312	0.0003059506416320801	538.8726196289062	202.45254516601562	0.0004488229751586914	201.98208618164062	7.06799840927124	7.748603820800781e-7	18	019
100	2.9709584712982178	482.6297607421875	6.794929504394531e-6	135.4579315185547	246.44374084472656	0.0002550482749938965	540.7141723632812	202.64151000976562	1.430511474609375e-5	155.48260498046875	5.705702304840088	1.4603137969970703e-6	18	019
101	2.979811906814575	482.5063781738281	1.4096498489379883e-5	139.9037322998047	246.10971069335938	0.028152912855148315	540.4977416992188	200.07440185546875	9.626150131225586e-6	187.2984161376953	6.724155426025391	3.635883331298828e-6	18	019
102	134.47979736328125	243.9411163330078	4.3958425521850586e-5	136.75929260253906	244.69204711914062	0.04936453700065613	134.5281982421875	246.51206970214844	6.377696990966797e-6	127.13247680664062	247.72166442871094	4.4405460357666016e-6	18	019
103	133.37596130371094	244.6068572998047	1.0848045349121094e-5	135.23974609375	247.21836853027344	0.0779711902141571	645.5571899414062	20.30497932434082	6.884336471557617e-6	128.95166015625	248.02215576171875	3.039836883544922e-6	18	019
104	2.786543607711792	483.4335632324219	9.775161743164062e-6	135.99436950683594	247.5630645751953	0.0005559325218200684	541.6474609375	201.84129333496094	2.5033950805664062e-6	138.53631591796875	7.168018817901611	2.2351741790771484e-6	18	019
105	2.9441840648651123	482.6365051269531	1.1235475540161133e-5	136.4705810546875	248.05020141601562	0.005824565887451172	538.0716552734375	196.15687561035156	1.4692544937133789e-5	137.73692321777344	6.74395751953125	1.4603137969970703e-6	18	019
106	144.97659301757812	244.9246368408203	0.0001169741153717041	137.01036071777344	247.42919921875	0.9976375699043274	650.0860595703125	204.485595703125	2.4080276489257812e-5	143.74887084960938	248.9496612548828	4.291534423828125e-5	18	019
107	2.747270107269287	483.1109313964844	4.112720489501953e-6	135.11746215820312	247.1222381591797	0.019866853952407837	538.4931030273438	200.58570861816406	2.3543834686279297e-5	129.16421508789062	249.335693359375	2.384185791015625e-6	18	019
108	2.4741153717041016	483.4659729003906	3.933906555175781e-6	135.20579528808594	246.26963806152344	0.0005894899368286133	539.454833984375	200.36936950683594	0.00014087557792663574	187.69158935546875	7.2293171882629395	1.1622905731201172e-6	18	019
109	144.73553466796875	244.74818420410156	1.6361474990844727e-5	135.95086669921875	246.23976135253906	0.8426644802093506	537.953125	200.08102416992188	0.0010506510734558105	143.9741668701172	247.49398803710938	3.9130449295043945e-5	18	019
110	144.949951171875	244.36599731445312	1.671910285949707e-5	137.09808349609375	245.62051391601562	0.9936770796775818	540.6262817382812	203.83734130859375	0.00013679265975952148	144.47267150878906	246.89093017578125	1.290440559387207e-5	18	019
111	133.0633544921875	247.63351440429688	2.2739171981811523e-5	136.59963989257812	246.32601928710938	0.9820029735565186	134.7760772705078	247.48646545410156	3.197789192199707e-5	131.42959594726562	248.14170837402344	3.8117170333862305e-5	18	019
112	137.2681427001953	245.12652587890625	2.6017427444458008e-5	134.8400421142578	245.3061981201172	0.9983847141265869	133.2349395751953	245.24990844726562	3.337860107421875e-5	128.75733947753906	246.8253173828125	4.1961669921875e-5	18	019
113	144.3718719482422	244.31591796875	7.12275505065918e-5	136.6358642578125	245.70167541503906	0.9418830275535583	135.3983612060547	246.60635375976562	2.637505531311035e-5	143.91639709472656	247.4000701904297	3.0249357223510742e-5	18	019
114	138.04232788085938	244.0580596923828	0.0017260313034057617	137.52197265625	244.1073455810547	0.9999935626983643	139.56875610351562	242.80352783203125	6.866455078125e-5	142.36778259277344	244.55377197265625	0.0014617443084716797	18	019
115	145.05511474609375	244.22021484375	6.762146949768066e-5	136.603759765625	245.6076202392578	0.9989635944366455	535.2119140625	198.8759002685547	0.9999858140945435	528.4742431640625	198.08322143554688	0.000592648983001709	18	019
116	145.3848419189453	243.95384216308594	2.8878450393676758e-5	136.66351318359375	246.15858459472656	0.9867430925369263	538.689453125	199.8802490234375	0.00053444504737854	142.4637451171875	245.97462463378906	4.938244819641113e-5	18	019
117	145.2456817626953	244.2520751953125	5.644559860229492e-5	136.18966674804688	246.4188232421875	0.9965917468070984	135.3400115966797	246.60028076171875	3.871321678161621e-5	143.74093627929688	247.70387268066406	5.170702934265137e-5	18	019
118	145.05714416503906	243.54945373535156	0.00017064809799194336	137.3675994873047	244.68978881835938	0.9999648332595825	139.65553283691406	243.6758270263672	4.9620866775512695e-5	142.50282287597656	244.72506713867188	0.0003396272659301758	18	019
119	132.61917114257812	246.86859130859375	1.9937753677368164e-5	136.4645233154297	245.97958374023438	0.9552047252655029	134.35235595703125	246.81593322753906	2.041459083557129e-5	129.7606964111328	247.76173400878906	1.6123056411743164e-5	18	019
120	134.24130249023438	244.4620361328125	2.8580427169799805e-5	136.2808380126953	245.30555725097656	0.961520254611969	134.5386962890625	246.54434204101562	2.0205974578857422e-5	141.72637939453125	245.8770294189453	1.5437602996826172e-5	18	019
121	2.327343463897705	482.8004455566406	7.033348083496094e-6	136.59588623046875	246.55078125	0.15494191646575928	539.52783203125	200.70753479003906	4.112720489501953e-5	129.3473358154297	248.185302734375	6.794929504394531e-6	18	019
122	133.12440490722656	246.25323486328125	3.090500831604004e-5	136.29238891601562	245.1274871826172	0.9998748898506165	134.84388732910156	246.29025268554688	4.4465065002441406e-5	130.71583557128906	246.71705627441406	4.5746564865112305e-5	18	019
123	144.8278045654297	243.5701904296875	2.5719404220581055e-5	137.2863006591797	244.3157958984375	0.9997268915176392	536.5897216796875	197.96600341796875	0.01584872603416443	142.78848266601562	244.9190216064453	0.00029411911964416504	18	019
124	133.27825927734375	246.27920532226562	8.732080459594727e-6	136.3813018798828	245.40902709960938	0.8220087289810181	540.1204223632812	202.1565704345703	1.7464160919189453e-5	145.1055145263672	246.6121826171875	1.7881393432617188e-5	18	019
125	133.05369567871094	246.24371337890625	1.0102987289428711e-5	135.39254760742188	244.8289337158203	0.7062149047851562	133.84939575195312	246.392578125	1.043081283569336e-5	128.86798095703125	247.12147521972656	1.0132789611816406e-5	18	019
126	2.930720329284668	482.48370361328125	5.900859832763672e-6	135.98939514160156	244.22848510742188	3.415346145629883e-5	538.7620849609375	203.96707153320312	3.325939178466797e-5	187.04124450683594	7.209749221801758	1.7285346984863281e-6	18	019
127	2.3114004135131836	482.92236328125	9.47713851928711e-6	136.0843048095703	243.74229431152344	0.11312493681907654	134.22381591796875	245.88015747070312	9.834766387939453e-6	130.18002319335938	246.9224090576172	1.65402889251709e-5	18	019
128	2.764050006866455	482.9894714355469	8.225440979003906e-6	136.0682373046875	245.26918029785156	0.10965284705162048	140.08282470703125	245.19618225097656	7.271766662597656e-6	142.24642944335938	245.8836212158203	5.185604095458984e-6	18	019
129	2.367842197418213	483.6387023925781	8.732080459594727e-6	137.30636596679688	246.06268310546875	0.8706741333007812	134.775390625	247.6935577392578	1.0341405868530273e-5	130.6795654296875	248.7120361328125	1.6689300537109375e-5	18	019
130	2.9663619995117188	482.3006591796875	4.589557647705078e-6	135.42567443847656	243.28347778320312	0.0030658841133117676	642.3164672851562	8.137744903564453	9.894371032714844e-6	186.07044982910156	6.8972368240356445	1.1026859283447266e-6	18	019
131	2.434201240539551	483.0263977050781	2.115964889526367e-6	4.734611511230469	478.7445373535156	2.950429916381836e-6	642.715087890625	7.1167192459106445	3.0994415283203125e-6	6.245635986328125	141.03146362304688	1.1026859283447266e-6	18	019
132	2.714613437652588	482.771240234375	3.069639205932617e-6	141.17303466796875	243.47740173339844	3.0100345611572266e-6	541.0044555664062	202.57327270507812	3.3080577850341797e-6	5.6487507820129395	142.61776733398438	3.6954879760742188e-6	18	019
133	2.3498735427856445	482.9721984863281	6.16908073425293e-6	135.6425323486328	244.4354248046875	0.00018328428268432617	642.888427734375	7.257699012756348	3.904104232788086e-6	186.44552612304688	6.780989170074463	1.519918441772461e-6	18	019
134	2.713230609893799	482.2581787109375	8.225440979003906e-6	135.95089721679688	243.875	0.16721349954605103	645.892578125	20.507165908813477	1.7523765563964844e-5	128.98971557617188	242.9917449951172	5.811452865600586e-6	18	019
135	2.905226230621338	483.6727600097656	4.887580871582031e-6	135.93685913085938	244.6403350830078	0.010412067174911499	536.7653198242188	197.93678283691406	0.030865013599395752	130.8054962158203	247.94131469726562	4.32133674621582e-6	18	019
136	533.439208984375	198.47755432128906	0.00019317865371704102	135.64059448242188	243.95599365234375	0.0024619996547698975	533.9867553710938	197.34642028808594	0.9999992847442627	530.0076293945312	197.4140167236328	0.004472255706787109	18	019
137	134.2178192138672	247.82113647460938	2.1278858184814453e-5	136.94789123535156	245.6115264892578	0.9292295575141907	135.56231689453125	247.49009704589844	4.0590763092041016e-5	131.84141540527344	248.11795043945312	7.233023643493652e-5	18	019
138	3.1154816150665283	482.4329833984375	2.2649765014648438e-6	117.44776916503906	67.23641967773438	5.21540641784668e-6	536.5785522460938	195.77606201171875	3.5762786865234375e-6	186.0766143798828	6.590917587280273	1.4007091522216797e-6	18	019
139	2.9234607219696045	482.4912109375	7.867813110351562e-6	135.93601989746094	245.82110595703125	0.000612407922744751	642.5593872070312	7.278433799743652	2.592802047729492e-6	186.53909301757812	6.769067764282227	2.0265579223632812e-6	18	019
140	2.242920160293579	482.81103515625	2.294778823852539e-6	135.68838500976562	244.90309143066406	0.00511932373046875	537.6689453125	196.3126983642578	7.545948028564453e-5	154.96026611328125	5.219223499298096	1.6987323760986328e-6	18	019
141	2.808654308319092	483.2025146484375	1.2964010238647461e-5	136.5389404296875	246.16616821289062	0.0005213916301727295	540.6300659179688	201.23001098632812	3.2782554626464844e-6	138.2103271484375	6.500617980957031	9.834766387939453e-7	18	019
142	2.5987191200256348	483.1466979980469	3.5762786865234375e-6	135.37071228027344	246.43251037597656	0.0006476938724517822	642.0806274414062	7.843029975891113	6.288290023803711e-6	201.7213897705078	6.723793029785156	1.9073486328125e-6	18	019
143	145.24073791503906	244.65293884277344	0.00013142824172973633	136.64697265625	245.5552520751953	0.999991774559021	135.3013458251953	247.29246520996094	0.00016611814498901367	142.21559143066406	246.73793029785156	0.000287860631942749	18	019
144	2.6589715480804443	482.71942138671875	9.08970832824707e-6	4.522100925445557	478.93890380859375	6.556510925292969e-6	541.0941162109375	204.4031524658203	0.0001150667667388916	186.19668579101562	5.92082405090332	1.3113021850585938e-6	18	019
145	2.7651782035827637	482.4874267578125	3.835558891296387e-5	4.2302446365356445	478.74395751953125	2.9593706130981445e-5	539.7860717773438	202.20309448242188	0.0001234114170074463	186.3898162841797	6.951464653015137	1.3709068298339844e-6	18	019
146	2.7276625633239746	483.11553955078125	1.1414289474487305e-5	3.991636276245117	478.4828796386719	6.079673767089844e-6	541.9931640625	203.10317993164062	1.6480684280395508e-5	156.21737670898438	6.190685272216797	1.1622905731201172e-6	18	019
147	2.9813072681427	482.5428466796875	7.599592208862305e-6	137.00201416015625	246.17184448242188	0.01076894998550415	539.568359375	203.39527893066406	0.0006908774375915527	186.06126403808594	7.011897563934326	1.1920928955078125e-6	18	019
148	3.0649027824401855	482.7584228515625	2.709031105041504e-5	4.418065547943115	478.3858642578125	7.3015689849853516e-6	540.5780029296875	201.7799072265625	4.32133674621582e-6	184.5369873046875	5.461392402648926	2.7120113372802734e-6	18	019
149	2.697883129119873	483.3967590332031	1.9311904907226562e-5	4.824132442474365	478.9630432128906	5.185604095458984e-6	645.87255859375	20.513267517089844	1.665949821472168e-5	155.77442932128906	5.919864177703857	8.046627044677734e-7	18	019
150	2.8137800693511963	482.87603759765625	5.513429641723633e-6	136.87359619140625	244.72093200683594	0.02065613865852356	536.2899780273438	195.89512634277344	0.00014469027519226074	129.88790893554688	248.3237762451172	3.5762786865234375e-6	18	019
151	144.96214294433594	244.59544372558594	8.046627044677734e-6	137.7282257080078	245.7998809814453	0.9996153116226196	135.00534057617188	248.8990936279297	5.930662155151367e-6	142.22975158691406	246.30299377441406	3.197789192199707e-5	18	019
152	132.2178955078125	250.3284149169922	7.3909759521484375e-6	137.5515899658203	246.7835693359375	0.9120240211486816	135.38377380371094	249.75143432617188	1.4334917068481445e-5	130.06118774414062	250.9383544921875	2.2232532501220703e-5	18	019
153	2.5700736045837402	483.0284423828125	9.03010368347168e-6	138.23077392578125	247.36778259277344	0.0011448562145233154	539.4019165039062	199.50982666015625	0.002655118703842163	186.74691772460938	6.4315080642700195	1.7583370208740234e-6	18	019
154	2.9950897693634033	483.14105224609375	1.3083219528198242e-5	137.0978240966797	248.67465209960938	8.815526962280273e-5	539.4625244140625	204.5523681640625	0.00013467669486999512	6.515357971191406	142.7572021484375	2.2649765014648438e-6	18	019
155	2.9524435997009277	483.1210632324219	2.3484230041503906e-5	138.22630310058594	248.1346435546875	0.1069134771823883	539.8011474609375	201.94851684570312	2.2172927856445312e-5	128.9199981689453	251.32870483398438	3.844499588012695e-6	18	019
156	2.865670680999756	483.2118835449219	6.407499313354492e-6	136.16961669921875	247.3184356689453	0.017289340496063232	536.7882080078125	198.11428833007812	0.46420788764953613	528.8350830078125	198.29141235351562	5.3942203521728516e-6	18	019
157	2.5517830848693848	482.81146240234375	3.781914710998535e-5	135.87281799316406	247.73753356933594	0.0012861192226409912	642.517822265625	7.543809413909912	4.380941390991211e-6	203.21507263183594	6.691178321838379	1.0132789611816406e-6	18	019
158	2.7276673316955566	482.9256591796875	3.0100345611572266e-6	387.4127502441406	178.28900146484375	0.00048542022705078125	538.0717163085938	197.81280517578125	4.941225051879883e-5	7.136458396911621	141.80735778808594	2.473592758178711e-6	18	019
159	2.651822566986084	482.52435302734375	1.6987323760986328e-6	117.47167205810547	67.59053039550781	4.380941390991211e-6	539.3375854492188	201.24606323242188	1.4185905456542969e-5	186.47943115234375	6.356341361999512	5.21540641784668e-6	18	019
160	2.769315719604492	483.09820556640625	7.033348083496094e-6	117.49849700927734	66.83776092529297	4.023313522338867e-6	541.181884765625	203.31849670410156	2.03549861907959e-5	186.5052032470703	7.355777740478516	1.9371509552001953e-6	18	019
161	534.1676025390625	199.58807373046875	0.00012505054473876953	534.1045532226562	197.18017578125	0.0002232193946838379	534.6749877929688	196.0102996826172	0.9999997615814209	529.5113525390625	194.86468505859375	0.009863585233688354	18	019
162	2.847738742828369	482.4002990722656	5.304813385009766e-6	137.5029296875	249.2677001953125	4.857778549194336e-6	540.3679809570312	200.25119018554688	7.12275505065918e-6	156.7591094970703	5.583000183105469	1.8477439880371094e-6	18	019
163	3.099459409713745	483.0092468261719	5.0961971282958984e-6	4.299935340881348	478.4808349609375	2.592802047729492e-6	646.7437133789062	29.905933380126953	3.427267074584961e-6	154.84698486328125	5.145748615264893	5.364418029785156e-7	18	019
164	2.5366196632385254	483.35052490234375	7.539987564086914e-6	2.5513367652893066	366.73211669921875	2.8908252716064453e-6	642.1802978515625	7.026850700378418	3.606081008911133e-6	186.95770263671875	6.8560872077941895	2.86102294921875e-6	18	019
165	2.623586893081665	482.9971618652344	7.18235969543457e-6	4.7425055503845215	478.5884094238281	3.4570693969726562e-6	650.6290283203125	204.68072509765625	2.294778823852539e-6	155.61399841308594	5.448362350463867	1.3709068298339844e-6	18	019
166	2.778424024581909	482.9140930175781	4.380941390991211e-6	387.3713684082031	177.95091247558594	1.4543533325195312e-5	539.7625122070312	199.95396423339844	5.5789947509765625e-5	172.0225830078125	5.413263320922852	1.1920928955078125e-6	18	019
167	2.8836681842803955	482.790283203125	8.225440979003906e-6	156.2190399169922	5.209717273712158	4.0531158447265625e-6	541.4296875	202.38890075683594	2.5451183319091797e-5	154.0882568359375	5.0993828773498535	3.814697265625e-6	18	019
168	2.872884750366211	482.1612548828125	7.271766662597656e-6	4.940226078033447	477.9555969238281	3.635883331298828e-6	649.4600830078125	196.00221252441406	1.1533498764038086e-5	155.1953887939453	5.302353858947754	1.4901161193847656e-6	18	019
169	2.528562068939209	483.38714599609375	5.7220458984375e-6	533.5892944335938	199.17933654785156	1.1205673217773438e-5	535.3572998046875	199.16647338867188	0.9372468590736389	529.287841796875	197.9433135986328	5.1349401473999023e-5	18	019
170	2.9470577239990234	482.9245300292969	6.139278411865234e-6	4.628204345703125	478.79486083984375	3.6656856536865234e-6	646.6077270507812	29.39460563659668	4.6193599700927734e-6	136.80174255371094	5.747003555297852	2.5033950805664062e-6	18	019
171	2.5554351806640625	482.471923828125	1.239776611328125e-5	4.334392547607422	478.54364013671875	1.049041748046875e-5	540.1296997070312	201.74533081054688	9.03010368347168e-6	185.7582550048828	7.107243537902832	1.8477439880371094e-6	18	019
172	2.36738920211792	482.8698425292969	7.62939453125e-6	5.060638427734375	478.732421875	7.063150405883789e-6	641.8001098632812	7.976251125335693	3.546476364135742e-6	186.6371307373047	6.276514053344727	1.0132789611816406e-6	18	019
173	2.7375845909118652	463.3233337402344	3.039836883544922e-6	116.93468475341797	67.23490905761719	1.7881393432617188e-6	539.9113159179688	201.2725372314453	1.564621925354004e-5	154.4405059814453	5.963162422180176	1.996755599975586e-6	18	019
174	2.7764925956726074	482.92755126953125	3.516674041748047e-6	157.71063232421875	5.008782386779785	4.678964614868164e-6	641.9041748046875	7.9761962890625	5.0961971282958984e-6	155.63763427734375	4.720709323883057	2.205371856689453e-6	18	019
175	2.42750883102417	482.6325988769531	2.3245811462402344e-6	116.5226058959961	67.01946258544922	2.4437904357910156e-6	649.124755859375	195.04476928710938	3.6954879760742188e-6	171.10108947753906	5.775097370147705	1.7583370208740234e-6	18	019
176	2.3586292266845703	483.1330261230469	3.7848949432373047e-6	4.714629650115967	478.7393798828125	2.4139881134033203e-6	649.89306640625	204.3052520751953	2.6226043701171875e-6	186.40797424316406	6.733705997467041	1.7583370208740234e-6	18	019
177	2.9084863662719727	483.21826171875	6.699562072753906e-5	5.006979465484619	479.8299255371094	4.6133995056152344e-5	538.1748046875	196.56260681152344	2.5331974029541016e-6	-0.20236825942993164	476.53582763671875	1.7881393432617188e-6	18	019
178	3.1592140197753906	483.443359375	4.947185516357422e-6	4.916229724884033	478.6483154296875	2.115964889526367e-6	644.5177612304688	20.7014217376709	1.1533498764038086e-5	136.54000854492188	4.888103485107422	1.0728836059570312e-6	18	019
179	2.9405815601348877	482.8744201660156	5.781650543212891e-6	4.716887950897217	478.9139099121094	5.185604095458984e-6	641.9479370117188	8.18148422241211	6.616115570068359e-6	185.59335327148438	6.548706531524658	2.8312206268310547e-6	18	019
180	3.0624704360961914	482.57781982421875	3.427267074584961e-6	157.05458068847656	4.871508598327637	1.4901161193847656e-6	540.883544921875	201.5982666015625	5.036592483520508e-6	138.661376953125	6.070310592651367	9.834766387939453e-7	18	019
181	2.849332332611084	483.07952880859375	1.1980533599853516e-5	3.7455904483795166	478.564208984375	6.705522537231445e-6	541.1510009765625	201.5016632080078	1.1146068572998047e-5	5.86226224899292	141.01885986328125	1.2516975402832031e-6	18	019
182	2.8174948692321777	482.6419372558594	3.5762786865234375e-6	5.1537089347839355	478.29327392578125	3.039836883544922e-6	535.973388671875	198.8953094482422	0.0007304251194000244	186.9849853515625	6.3265886306762695	1.2218952178955078e-6	18	019
183	2.7733078002929688	482.9886779785156	1.0341405868530273e-5	4.334185600280762	478.61859130859375	5.632638931274414e-6	541.4596557617188	203.64242553710938	2.709031105041504e-5	186.03948974609375	6.292096138000488	1.4007091522216797e-6	18	019
184	2.8049354553222656	483.22430419921875	6.020069122314453e-6	4.188635349273682	478.75872802734375	5.602836608886719e-6	645.8252563476562	30.51467514038086	6.8247318267822266e-6	187.34432983398438	7.139925956726074	1.6689300537109375e-6	18	019
185	2.8040812015533447	482.946533203125	9.08970832824707e-6	4.946959972381592	478.8087463378906	3.069639205932617e-6	648.8313598632812	197.66720581054688	2.0742416381835938e-5	171.3447723388672	5.122841835021973	1.1026859283447266e-6	18	019
186	2.939795732498169	482.9002990722656	4.83393669128418e-5	4.719971656799316	479.19561767578125	3.707408905029297e-5	539.6751708984375	201.07273864746094	7.18235969543457e-6	6.151925086975098	141.9847869873047	1.817941665649414e-6	18	019
187	3.0251498222351074	482.8858642578125	3.7848949432373047e-6	172.21408081054688	4.901208400726318	1.1026859283447266e-6	642.6455688476562	7.039257049560547	5.930662155151367e-6	186.24606323242188	6.9304680824279785	1.7285346984863281e-6	18	019
188	2.642228603363037	483.2757263183594	4.738569259643555e-6	4.543150901794434	478.9148864746094	2.473592758178711e-6	540.4114379882812	200.42916870117188	5.3942203521728516e-6	186.6099395751953	6.508989334106445	1.3113021850585938e-6	18	019
189	2.931225299835205	482.9425964355469	5.543231964111328e-6	4.2658371925354	478.4382629394531	2.4139881134033203e-6	540.9358520507812	202.33888244628906	0.0007474720478057861	187.0062713623047	6.38644552230835	7.152557373046875e-7	18	019
190	3.064239501953125	482.79705810546875	6.079673767089844e-6	4.588034629821777	478.58526611328125	2.5033950805664062e-6	541.1495361328125	205.43685913085938	6.407499313354492e-6	155.814453125	5.224493503570557	2.473592758178711e-6	18	019
191	2.6266493797302246	482.8995361328125	1.4394521713256836e-5	4.061517238616943	478.62457275390625	7.3015689849853516e-6	642.6835327148438	6.665731430053711	5.692243576049805e-6	170.59933471679688	5.339390754699707	1.4603137969970703e-6	18	019
192	3.062559127807617	482.4547119140625	3.275275230407715e-5	4.7363786697387695	478.7532653808594	2.2113323211669922e-5	646.0140991210938	29.755556106567383	4.231929779052734e-6	171.107177734375	5.756131172180176	1.8477439880371094e-6	18	019
193	2.5649189949035645	482.7854309082031	5.334615707397461e-6	4.292261123657227	478.87359619140625	3.844499588012695e-6	538.2373657226562	201.68331909179688	7.212162017822266e-6	155.034423828125	5.841057777404785	2.8312206268310547e-6	18	019
194	2.8781204223632812	483.1781005859375	5.751848220825195e-6	4.482277870178223	478.3532409667969	2.0265579223632812e-6	538.9597778320312	202.52410888671875	0.00018095970153808594	201.3435821533203	6.773148059844971	1.6093254089355469e-6	18	019
195	3.254244565963745	482.4468078613281	1.6510486602783203e-5	4.4174699783325195	478.2765197753906	3.3974647521972656e-6	541.2083740234375	202.24501037597656	3.650784492492676e-5	138.22900390625	6.289919376373291	1.5795230865478516e-6	18	019
196	3.049760103225708	482.93603515625	8.553266525268555e-6	137.38446044921875	247.74774169921875	0.0004910528659820557	540.7816162109375	202.9567108154297	3.0666589736938477e-5	201.82723999023438	6.83817195892334	1.7583370208740234e-6	18	019
197	2.8864989280700684	482.4401550292969	1.3113021850585938e-6	5.159581184387207	478.2986145019531	1.430511474609375e-6	540.4118041992188	200.93801879882812	3.0994415283203125e-6	186.8125457763672	7.00579309463501	2.9802322387695312e-6	18	019
198	2.7472434043884277	482.6899719238281	6.735324859619141e-6	4.906652450561523	478.210205078125	4.172325134277344e-6	540.0831909179688	200.31878662109375	0.00029224157333374023	185.66432189941406	6.647932529449463	3.0100345611572266e-6	18	019
199	2.677222728729248	483.4278869628906	1.1175870895385742e-5	135.3634033203125	249.71871948242188	0.0001481771469116211	540.0440673828125	204.28347778320312	6.651878356933594e-5	127.66734313964844	253.3616943359375	3.6656856536865234e-6	18	019
200	2.875149726867676	482.9702453613281	3.415346145629883e-5	4.792342662811279	478.998046875	1.2248754501342773e-5	540.9617919921875	203.87498474121094	9.298324584960938e-6	6.0002360343933105	142.0002899169922	1.996755599975586e-6	18	019
201	633.54638671875	410.27764892578125	1.6927719116210938e-5	643.4922485351562	403.5195617675781	6.467103958129883e-6	540.337158203125	203.2552490234375	2.3543834686279297e-5	186.3746795654297	6.878671646118164	1.817941665649414e-6	18	019
202	2.508631706237793	482.67596435546875	5.0961971282958984e-6	4.657960891723633	478.9101867675781	4.947185516357422e-6	541.976806640625	202.3428955078125	2.7120113372802734e-6	185.73097229003906	6.867648124694824	2.8312206268310547e-6	18	019
203	3.115726947784424	482.2389221191406	8.344650268554688e-6	4.779007911682129	478.006103515625	3.129243850708008e-6	538.6810913085938	199.79656982421875	5.233287811279297e-5	186.27960205078125	7.649143218994141	1.4007091522216797e-6	18	019
204	2.506495952606201	483.0970153808594	1.0728836059570312e-5	4.980262756347656	479.4815673828125	1.1771917343139648e-5	540.0884399414062	200.83187866210938	5.692243576049805e-6	186.10641479492188	6.815601825714111	2.9802322387695312e-6	18	019
205	2.8315603733062744	483.2614440917969	6.586313247680664e-6	4.446360111236572	478.84173583984375	2.771615982055664e-6	540.8622436523438	202.68763732910156	0.00012436509132385254	155.95547485351562	6.068835258483887	1.430511474609375e-6	18	019
206	2.568631649017334	482.2959899902344	6.556510925292969e-6	5.024430274963379	477.99951171875	4.589557647705078e-6	642.5155639648438	8.130548477172852	1.233816146850586e-5	187.1139373779297	6.805997371673584	2.0265579223632812e-6	18	019
207	2.6839637756347656	482.8231506347656	6.616115570068359e-6	4.365354537963867	478.4566345214844	2.8908252716064453e-6	649.6408081054688	196.08128356933594	1.0341405868530273e-5	186.429443359375	6.6346330642700195	1.1622905731201172e-6	18	019
208	2.8631672859191895	482.7471008300781	1.519918441772461e-5	4.66020393371582	478.4350891113281	1.0669231414794922e-5	649.7803955078125	195.21397399902344	6.467103958129883e-6	186.74087524414062	6.273776054382324	1.7583370208740234e-6	18	019
209	3.257594347000122	481.7070007324219	2.4437904357910156e-6	142.6956787109375	247.46087646484375	4.589557647705078e-6	540.3574829101562	202.09324645996094	0.00014904141426086426	187.5388946533203	7.378064155578613	1.2516975402832031e-6	18	019
210	2.8704543113708496	483.13568115234375	1.1265277862548828e-5	4.723394393920898	478.8587951660156	5.3942203521728516e-6	541.2850952148438	202.67494201660156	1.3738870620727539e-5	170.87493896484375	5.58973503112793	1.8477439880371094e-6	18	019
211	2.3582537174224854	482.4881896972656	2.8908252716064453e-6	4.788269996643066	478.5950012207031	1.9073486328125e-6	642.2079467773438	6.549371719360352	2.652406692504883e-6	154.69195556640625	5.396805286407471	1.8477439880371094e-6	18	019
212	2.5046629905700684	482.75762939453125	1.9073486328125e-6	2.7521049976348877	364.2800598144531	1.5795230865478516e-6	539.0457153320312	200.4061279296875	8.14199447631836e-5	186.10049438476562	6.446718215942383	1.0728836059570312e-6	18	019
213	2.915402889251709	483.3557434082031	2.1457672119140625e-6	157.5480194091797	4.787358283996582	1.430511474609375e-6	642.1915893554688	7.098499298095703	3.2186508178710938e-6	186.51707458496094	7.532895088195801	2.1457672119140625e-6	18	019
214	3.021763324737549	482.6089172363281	2.3305416107177734e-5	132.2672882080078	247.09214782714844	6.580352783203125e-5	540.0708618164062	202.30276489257812	0.00010317564010620117	124.8018569946289	251.3142852783203	1.6689300537109375e-6	18	019
215	2.670513391494751	482.3936767578125	2.3543834686279297e-6	3.154977560043335	366.0005187988281	1.6093254089355469e-6	641.9805297851562	7.958434104919434	6.705522537231445e-6	186.79815673828125	6.433311939239502	2.592802047729492e-6	18	019
216	2.736520767211914	482.6894836425781	1.4930963516235352e-5	133.8054656982422	252.18838500976562	0.00029838085174560547	539.35009765625	204.36508178710938	0.0003554224967956543	127.40888977050781	253.90440368652344	1.1980533599853516e-5	18	019
217	2.688826560974121	482.6510925292969	1.7285346984863281e-6	6.400668144226074	143.96372985839844	1.4901161193847656e-6	540.7042846679688	201.87049865722656	7.68899917602539e-6	186.8358154296875	6.582805633544922	2.592802047729492e-6	18	019
218	139.0020294189453	249.53021240234375	4.1425228118896484e-5	136.63900756835938	249.2162628173828	0.02886214852333069	642.0880737304688	8.297954559326172	2.765655517578125e-5	129.48487854003906	253.2215118408203	8.404254913330078e-5	18	019
219	2.906860828399658	481.97705078125	8.225440979003906e-6	134.16354370117188	249.7978973388672	0.00015181303024291992	642.613525390625	7.525212287902832	7.867813110351562e-6	137.01792907714844	245.7610626220703	9.834766387939453e-7	18	019
220	2.9465861320495605	483.30059814453125	1.430511474609375e-5	4.53626823425293	478.9550476074219	5.21540641784668e-6	541.1968994140625	201.08592224121094	1.8358230590820312e-5	187.50396728515625	7.558977127075195	3.069639205932617e-6	18	019
221	2.6515116691589355	482.0286560058594	7.450580596923828e-6	134.26123046875	247.62721252441406	0.00043913722038269043	642.0220336914062	8.196582794189453	5.21540641784668e-6	128.06639099121094	251.52565002441406	1.430511474609375e-6	18	019
222	2.8801140785217285	483.3385314941406	7.62939453125e-6	4.049006462097168	478.66290283203125	2.175569534301758e-6	541.5094604492188	201.41842651367188	1.6033649444580078e-5	202.29708862304688	7.233518600463867	1.817941665649414e-6	18	019
223	2.766148567199707	483.1207580566406	5.245208740234375e-6	4.621464729309082	478.952880859375	4.4405460357666016e-6	537.2010498046875	197.61141967773438	0.0015822350978851318	186.62826538085938	7.037273406982422	2.771615982055664e-6	18	019
224	2.8015167713165283	483.2912292480469	4.1425228118896484e-6	4.709975719451904	478.5370788574219	2.2351741790771484e-6	641.67041015625	8.618075370788574	6.556510925292969e-6	186.25112915039062	6.396167755126953	1.3709068298339844e-6	18	019
225	2.4736199378967285	482.22613525390625	7.867813110351562e-6	5.043955326080322	478.4324035644531	8.463859558105469e-6	539.627197265625	202.28448486328125	9.304285049438477e-5	186.0112762451172	7.292709827423096	2.2649765014648438e-6	18	019
226	2.885653495788574	482.78564453125	1.817941665649414e-6	134.05862426757812	247.9412841796875	2.0563602447509766e-5	650.7252807617188	202.9508514404297	1.6242265701293945e-5	5.950118064880371	141.236328125	1.0132789611816406e-6	18	019
227	2.8722071647644043	482.5555419921875	1.0818243026733398e-5	5.058528423309326	478.2563781738281	5.662441253662109e-6	540.94677734375	202.155517578125	5.8710575103759766e-6	186.18539428710938	6.662781715393066	3.4570693969726562e-6	18	019
228	3.0967929363250732	483.09649658203125	4.649162292480469e-6	5.373867034912109	478.7523498535156	2.7418136596679688e-6	540.8165283203125	203.11367797851562	1.0460615158081055e-5	138.5570831298828	5.9653472900390625	1.2814998626708984e-6	18	019
229	2.679030179977417	482.0117492675781	1.4901161193847656e-6	172.13633728027344	4.805763244628906	1.996755599975586e-6	538.9068603515625	199.5098419189453	0.0005632638931274414	186.58486938476562	7.202824592590332	4.559755325317383e-6	18	019
230	3.059770107269287	483.1600036621094	7.3909759521484375e-6	4.632168769836426	478.6923522949219	4.798173904418945e-6	541.3428344726562	202.0522918701172	1.5556812286376953e-5	186.1826629638672	6.504642486572266	1.3113021850585938e-6	18	019
231	2.3003897666931152	483.29632568359375	1.6391277313232422e-6	156.57327270507812	5.114124298095703	2.7120113372802734e-6	642.968994140625	7.018445014953613	5.930662155151367e-6	155.53573608398438	5.670886993408203	2.2649765014648438e-6	18	019
232	3.0656142234802246	482.9672546386719	5.304813385009766e-6	133.08987426757812	251.382080078125	0.00012505054473876953	539.2306518554688	200.44468688964844	0.0001392960548400879	155.82635498046875	5.639979839324951	1.2516975402832031e-6	18	019
233	2.84482479095459	482.4364013671875	2.6226043701171875e-6	4.608434677124023	478.3394775390625	2.115964889526367e-6	539.98681640625	204.626220703125	1.1920928955078125e-5	186.3303985595703	6.745680332183838	1.3113021850585938e-6	18	019
234	2.758145570755005	482.6214904785156	3.4868717193603516e-6	134.50621032714844	249.0927734375	1.481175422668457e-5	541.5570068359375	202.06216430664062	9.119510650634766e-6	186.2005157470703	6.760709762573242	2.2351741790771484e-6	18	019
235	3.193951368331909	482.41473388671875	1.5497207641601562e-6	133.11578369140625	249.59825134277344	6.794929504394531e-6	540.1270141601562	201.1197052001953	7.554888725280762e-5	186.0238800048828	6.704982757568359	1.7881393432617188e-6	18	019
236	2.5912108421325684	483.2720642089844	1.481175422668457e-5	4.147745609283447	478.8623352050781	8.07642936706543e-6	645.9067993164062	20.791635513305664	6.556510925292969e-6	156.17630004882812	4.549169540405273	1.3113021850585938e-6	18	019
237	2.6903157234191895	483.31390380859375	2.5004148483276367e-5	4.022368431091309	479.2023010253906	1.5527009963989258e-5	540.2254638671875	200.49127197265625	5.453824996948242e-6	186.6162872314453	7.239643096923828	1.1920928955078125e-6	18	019
238	2.9094021320343018	482.11798095703125	2.8312206268310547e-6	4.579245567321777	477.9291076660156	2.473592758178711e-6	540.0995483398438	200.15805053710938	0.00013276934623718262	186.87339782714844	6.52003288269043	1.6987323760986328e-6	18	019
239	2.802647590637207	482.72894287109375	1.773238182067871e-5	4.877564430236816	478.8095397949219	6.496906280517578e-6	540.6113891601562	202.30169677734375	2.3663043975830078e-5	185.50596618652344	6.318511009216309	2.682209014892578e-6	18	019
240	2.3108696937561035	481.9737243652344	3.1888484954833984e-6	118.29866027832031	66.82469177246094	1.1175870895385742e-5	651.0924682617188	202.7445068359375	1.0132789611816406e-5	138.1482391357422	6.6233062744140625	1.0132789611816406e-6	18	019
241	2.5967354774475098	482.6811828613281	1.329183578491211e-5	4.31296968460083	478.01470947265625	4.470348358154297e-6	540.9473266601562	200.70684814453125	9.119510650634766e-6	155.38815307617188	5.53801155090332	1.4007091522216797e-6	18	019
242	2.61293888092041	482.8916931152344	1.1622905731201172e-6	132.87083435058594	248.3149871826172	5.751848220825195e-6	641.9036254882812	8.62251091003418	1.150369644165039e-5	155.86488342285156	6.540112495422363	1.2814998626708984e-6	18	019
243	2.431489944458008	482.5796813964844	9.357929229736328e-6	4.133592128753662	478.6441345214844	7.68899917602539e-6	538.91650390625	202.52674865722656	0.00033912062644958496	187.03628540039062	7.744669437408447	4.112720489501953e-6	18	019
244	2.876990556716919	483.6866149902344	3.725290298461914e-6	131.07594299316406	249.10687255859375	4.312396049499512e-5	541.6730346679688	202.7633514404297	6.973743438720703e-6	187.5485382080078	6.553171634674072	2.3245811462402344e-6	18	019
245	2.476691246032715	483.0001525878906	6.973743438720703e-6	4.3433709144592285	478.718017578125	5.453824996948242e-6	646.881103515625	30.219329833984375	1.1742115020751953e-5	186.59701538085938	6.4210052490234375	1.817941665649414e-6	18	019
246	2.1753604412078857	483.3229064941406	3.069639205932617e-6	3.3573193550109863	363.8885192871094	2.473592758178711e-6	642.4820556640625	7.380404472351074	1.341104507446289e-6	186.66217041015625	6.857608318328857	1.5795230865478516e-6	18	019
247	2.5547220706939697	483.0494384765625	5.513429641723633e-6	4.25621223449707	478.86572265625	3.933906555175781e-6	538.0139770507812	196.9384307861328	0.00012221932411193848	138.61151123046875	6.103674411773682	1.8775463104248047e-6	18	019
248	2.840384006500244	483.19598388671875	2.092123031616211e-5	4.193077087402344	479.07293701171875	1.2665987014770508e-5	538.9927978515625	202.51998901367188	6.601214408874512e-5	155.4273223876953	5.109604358673096	1.6093254089355469e-6	18	019
249	2.5387587547302246	483.3733215332031	1.4334917068481445e-5	4.268008232116699	479.2590637207031	1.0073184967041016e-5	642.181640625	7.5083208084106445	6.735324859619141e-6	186.8426055908203	6.945151329040527	8.344650268554688e-7	18	019
250	2.3748600482940674	483.13189697265625	3.129243850708008e-6	131.65567016601562	253.47775268554688	0.00015613436698913574	649.1761474609375	188.14865112304688	2.4437904357910156e-6	128.29994201660156	254.63381958007812	2.4139881134033203e-6	18	019
251	2.4102327823638916	482.0285339355469	3.1888484954833984e-6	132.92486572265625	249.47840881347656	3.382563591003418e-5	641.5838623046875	7.6148786544799805	8.13603401184082e-6	155.68963623046875	5.828105926513672	9.834766387939453e-7	18	019
252	3.0332412719726562	483.2315368652344	4.678964614868164e-6	131.36878967285156	254.6131591796875	5.334615707397461e-5	649.2474365234375	188.4872283935547	3.3080577850341797e-6	186.71002197265625	6.395658493041992	4.32133674621582e-6	18	019
253	2.6592957973480225	482.4137878417969	2.9206275939941406e-6	4.929882049560547	478.5762939453125	2.8908252716064453e-6	641.90673828125	8.102717399597168	3.7848949432373047e-6	185.72763061523438	7.164050579071045	1.0728836059570312e-6	18	019
254	2.7577526569366455	482.5196533203125	9.328126907348633e-6	131.06407165527344	252.78553771972656	1.0341405868530273e-5	540.348876953125	201.71334838867188	1.6689300537109375e-5	186.42103576660156	6.873134136199951	1.3113021850585938e-6	18	019
255	2.716376304626465	483.0639343261719	9.506940841674805e-6	132.34703063964844	249.25448608398438	1.8090009689331055e-5	650.6094970703125	202.46746826171875	1.4662742614746094e-5	155.15066528320312	6.16234016418457	9.238719940185547e-7	18	019
256	2.4426417350769043	482.90838623046875	2.5331974029541016e-6	5.013144016265869	478.93536376953125	2.950429916381836e-6	540.4876098632812	200.0711212158203	9.566545486450195e-6	155.23985290527344	4.960354328155518	1.2218952178955078e-6	18	019
257	2.804675579071045	482.74896240234375	1.0073184967041016e-5	132.68753051757812	249.0997314453125	0.10668361186981201	540.4080810546875	202.85227966308594	6.198883056640625e-6	133.51461791992188	246.12246704101562	5.811452865600586e-6	18	019
258	2.751519203186035	483.17877197265625	1.3649463653564453e-5	4.753800392150879	478.86456298828125	6.765127182006836e-6	647.0497436523438	29.424781799316406	3.9637088775634766e-6	186.79075622558594	7.455806732177734	2.175569534301758e-6	18	019
259	2.7852344512939453	482.89959716796875	1.481175422668457e-5	4.700969219207764	478.4643859863281	1.1205673217773438e-5	642.158203125	8.127883911132812	1.049041748046875e-5	187.45082092285156	7.5272626876831055	3.606081008911133e-6	18	019
260	2.8046629428863525	482.9679870605469	6.735324859619141e-6	5.383360862731934	478.5664978027344	4.112720489501953e-6	650.0425415039062	202.90797424316406	1.8984079360961914e-5	186.39698791503906	6.689722061157227	1.5497207641601562e-6	18	019
261	2.8252506256103516	483.7868957519531	4.4405460357666016e-6	4.949353218078613	479.5874938964844	3.516674041748047e-6	541.4331665039062	201.33999633789062	2.524256706237793e-5	6.101563453674316	141.81015014648438	1.5795230865478516e-6	18	019
262	3.0270016193389893	483.23284912109375	1.9341707229614258e-5	4.052788734436035	478.1595458984375	5.0067901611328125e-6	541.9032592773438	203.17579650878906	2.4437904357910156e-6	187.21388244628906	7.826745510101318	3.069639205932617e-6	18	019
263	2.6673762798309326	482.88189697265625	6.288290023803711e-6	4.600600719451904	478.9178466796875	5.632638931274414e-6	641.677490234375	8.457658767700195	3.635883331298828e-6	154.52146911621094	6.028310775756836	1.9669532775878906e-6	18	019
264	3.136813163757324	483.28094482421875	3.606081008911133e-6	4.544844627380371	478.58721923828125	1.9073486328125e-6	642.7825927734375	6.959593772888184	5.4836273193359375e-6	138.19729614257812	6.386240005493164	1.1026859283447266e-6	18	019
265	2.6667566299438477	483.2809143066406	5.8710575103759766e-6	4.440296173095703	478.6623229980469	3.6954879760742188e-6	650.2449340820312	195.59219360351562	1.6063451766967773e-5	155.6443328857422	5.53687047958374	1.1622905731201172e-6	18	019
266	2.6216375827789307	482.2855529785156	3.427267074584961e-6	4.810290813446045	478.2935485839844	1.7583370208740234e-6	647.733642578125	29.754688262939453	5.990266799926758e-6	5.855288505554199	141.12632751464844	1.2218952178955078e-6	18	019
267	2.5638887882232666	482.52215576171875	5.304813385009766e-6	131.77142333984375	249.28207397460938	6.973743438720703e-6	645.1822509765625	20.13136863708496	9.298324584960938e-6	186.26011657714844	6.554068565368652	1.9371509552001953e-6	18	019
268	2.8040847778320312	483.0705871582031	9.626150131225586e-6	4.718171119689941	478.5540466308594	3.5762786865234375e-6	539.99560546875	201.74398803710938	9.924173355102539e-6	186.1678924560547	6.705362319946289	3.0100345611572266e-6	18	019
269	2.7901997566223145	482.96533203125	3.248453140258789e-5	4.721898555755615	479.4220886230469	2.771615982055664e-5	538.8892211914062	201.74302673339844	1.2516975402832031e-5	185.99612426757812	5.989039897918701	1.6987323760986328e-6	18	019
270	2.803327798843384	483.1334533691406	2.0176172256469727e-5	4.943378448486328	479.2064208984375	1.3023614883422852e-5	642.3361206054688	7.064742088317871	2.294778823852539e-6	186.1085205078125	7.1611223220825195	1.6987323760986328e-6	18	019
271	2.535916328430176	482.3169860839844	3.844499588012695e-6	156.70753479003906	5.049722194671631	2.0265579223632812e-6	540.6974487304688	202.9082489013672	4.470348358154297e-6	186.74911499023438	7.295332908630371	3.427267074584961e-6	18	019
272	2.9360480308532715	483.139892578125	1.3500452041625977e-5	132.2550811767578	249.89959716796875	2.4497509002685547e-5	538.56396484375	202.83779907226562	0.000622183084487915	138.30067443847656	6.763325214385986	1.9371509552001953e-6	18	019
273	2.8972582817077637	482.1936950683594	1.1205673217773438e-5	5.126044273376465	477.76495361328125	3.933906555175781e-6	649.1220703125	195.78778076171875	2.703070640563965e-5	171.16143798828125	6.074410438537598	1.817941665649414e-6	18	019
274	2.8054380416870117	482.5756530761719	2.950429916381836e-6	131.69898986816406	249.7555389404297	5.0961971282958984e-6	649.1951293945312	195.7620086669922	9.179115295410156e-6	186.40353393554688	7.148517608642578	2.8908252716064453e-6	18	019
275	2.3419480323791504	483.5188293457031	5.125999450683594e-6	4.691885471343994	479.26446533203125	5.8710575103759766e-6	642.2453002929688	8.042802810668945	7.510185241699219e-6	185.2650146484375	5.9309468269348145	1.430511474609375e-6	18	019
276	2.453277111053467	483.6913146972656	4.231929779052734e-6	6.850076198577881	144.77354431152344	2.3245811462402344e-6	538.0980224609375	199.48431396484375	0.00017198920249938965	22.337120056152344	147.43878173828125	2.950429916381836e-6	18	019
277	2.4931178092956543	482.7329406738281	8.493661880493164e-6	4.099555015563965	478.6596984863281	5.3942203521728516e-6	538.1153564453125	199.3284454345703	0.08355993032455444	529.5679321289062	198.75155639648438	1.6689300537109375e-6	18	019
278	2.732847213745117	483.12030029296875	1.0341405868530273e-5	4.222155570983887	478.9611511230469	5.692243576049805e-6	642.2221069335938	7.853803634643555	8.374452590942383e-6	186.7542724609375	7.105892181396484	2.2351741790771484e-6	18	019
279	2.692666530609131	482.8305358886719	1.2427568435668945e-5	4.7100749015808105	478.64532470703125	9.208917617797852e-6	642.7030639648438	7.709860324859619	1.570582389831543e-5	186.4538116455078	6.717805862426758	1.2516975402832031e-6	18	019
280	2.7708308696746826	482.7827453613281	5.5730342864990234e-6	4.43051290512085	479.0777282714844	5.662441253662109e-6	541.381103515625	202.40196228027344	1.1771917343139648e-5	186.18724060058594	6.4431233406066895	3.725290298461914e-6	18	019
281	2.746029853820801	482.573974609375	3.3080577850341797e-6	117.25476837158203	67.62296295166016	1.4722347259521484e-5	641.9395141601562	8.113805770874023	6.288290023803711e-6	155.0052490234375	5.0676164627075195	1.1324882507324219e-6	18	019
282	2.669923782348633	483.146484375	1.9758939743041992e-5	4.369501113891602	479.24560546875	1.7255544662475586e-5	541.92236328125	201.16702270507812	1.3470649719238281e-5	186.45428466796875	6.99429988861084	1.2516975402832031e-6	18	019
283	2.748732805252075	482.83099365234375	3.129243850708008e-6	107.72806549072266	228.10096740722656	2.6226043701171875e-6	539.0567016601562	203.11148071289062	0.00047132372856140137	137.56719970703125	6.310258865356445	8.344650268554688e-7	18	019
284	2.4056332111358643	482.46112060546875	1.4454126358032227e-5	4.670827388763428	478.5897216796875	1.7464160919189453e-5	541.1344604492188	202.51377868652344	1.4692544937133789e-5	186.3526153564453	6.715156555175781	6.854534149169922e-7	18	019
285	2.648237466812134	482.7919921875	5.8710575103759766e-6	4.355470180511475	478.7673034667969	2.4437904357910156e-6	647.9745483398438	124.23217010498047	2.8014183044433594e-6	186.69430541992188	7.259495735168457	1.341104507446289e-6	18	019
286	2.623549461364746	483.07232666015625	1.0132789611816406e-5	4.410335063934326	478.43487548828125	3.844499588012695e-6	649.413330078125	195.23231506347656	1.2159347534179688e-5	186.3592071533203	6.635867118835449	1.1622905731201172e-6	18	019
287	2.8016912937164307	483.125244140625	2.524256706237793e-5	3.9005746841430664	478.7280578613281	1.233816146850586e-5	647.2229614257812	123.60618591308594	7.957220077514648e-6	155.60594177246094	5.277370452880859	1.519918441772461e-6	18	019
288	3.0066604614257812	482.8629455566406	3.3974647521972656e-6	156.6165008544922	5.052001953125	1.996755599975586e-6	540.0206298828125	200.87242126464844	7.170438766479492e-5	186.97560119628906	6.95313835144043	1.8775463104248047e-6	18	019
289	2.721813201904297	483.0084533691406	6.407499313354492e-6	388.4436340332031	178.94505310058594	0.00013884902000427246	541.5407104492188	202.95291137695312	5.662441253662109e-6	138.15359497070312	5.810123920440674	1.430511474609375e-6	18	019
290	2.4759044647216797	482.8282775878906	9.357929229736328e-6	4.420360565185547	478.62200927734375	4.559755325317383e-6	642.5157470703125	7.538579940795898	6.16908073425293e-6	186.423583984375	6.518664360046387	1.4603137969970703e-6	18	019
291	2.775993824005127	482.70672607421875	4.0531158447265625e-6	4.518959045410156	478.3190002441406	2.8312206268310547e-6	540.0770263671875	203.75128173828125	0.00017121434211730957	138.46987915039062	6.570940017700195	1.3113021850585938e-6	18	019
292	2.8744144439697266	482.4578857421875	2.092123031616211e-5	4.583238124847412	478.2342224121094	6.407499313354492e-6	539.1842041015625	202.48915100097656	3.528594970703125e-5	155.2764434814453	5.700132369995117	2.473592758178711e-6	18	019
293	2.6191983222961426	482.236572265625	7.599592208862305e-6	131.68524169921875	248.9027557373047	9.524822235107422e-5	534.696044921875	197.59873962402344	6.93202018737793e-5	185.94973754882812	7.127586364746094	2.652406692504883e-6	18	019
294	2.3383779525756836	482.7908630371094	8.58306884765625e-6	4.038631916046143	478.465087890625	5.036592483520508e-6	540.8820190429688	202.2894744873047	9.715557098388672e-6	137.67822265625	6.599734306335449	1.0728836059570312e-6	18	019
295	2.9369115829467773	482.3558654785156	6.318092346191406e-6	4.966185092926025	478.1684265136719	2.682209014892578e-6	539.440185546875	200.6118621826172	3.8117170333862305e-5	5.893750190734863	143.04052734375	2.8014183044433594e-6	18	019
296	2.6107311248779297	482.9057312011719	5.4836273193359375e-6	4.3611602783203125	478.71337890625	2.7120113372802734e-6	539.6707153320312	200.19549560546875	0.00018674135208129883	154.9927215576172	4.733180046081543	1.6987323760986328e-6	18	019
297	2.740137815475464	483.2665710449219	8.58306884765625e-6	130.5977020263672	254.4530029296875	2.384185791015625e-5	540.49951171875	202.9270782470703	7.134675979614258e-5	137.59043884277344	6.372551918029785	1.3709068298339844e-6	18	019
298	2.711077928543091	483.1063232421875	7.271766662597656e-6	129.96339416503906	253.1001739501953	5.662441253662109e-6	541.020751953125	200.7139892578125	1.2189149856567383e-5	137.9360809326172	5.856348991394043	3.337860107421875e-6	18	019
299	2.370610237121582	482.7604675292969	1.671910285949707e-5	130.4713592529297	253.67604064941406	1.5497207641601562e-5	538.89892578125	201.64794921875	0.002364933490753174	186.39669799804688	6.781871795654297	1.8775463104248047e-6	18	019
300	2.3749735355377197	483.2591857910156	3.904104232788086e-6	131.43829345703125	247.767578125	3.725290298461914e-6	541.2573852539062	201.8183135986328	2.6226043701171875e-6	186.5714569091797	6.85915994644165	1.4901161193847656e-6	18	019
301	2.8876278400421143	483.0314025878906	1.5139579772949219e-5	4.159870147705078	478.69451904296875	7.420778274536133e-6	539.5048217773438	204.59429931640625	1.9609928131103516e-5	186.8565673828125	6.631988525390625	1.6391277313232422e-6	18	019
302	2.7993669509887695	483.39947509765625	7.867813110351562e-6	4.352003574371338	478.4342041015625	3.0100345611572266e-6	541.187744140625	201.7951202392578	2.3305416107177734e-5	155.40748596191406	5.357851982116699	1.6093254089355469e-6	18	019
303	2.0451982021331787	483.33380126953125	2.065300941467285e-5	3.5752081871032715	478.7815856933594	1.093745231628418e-5	539.1682739257812	204.4552764892578	0.0007060468196868896	186.38424682617188	7.222545623779297	1.5497207641601562e-6	18	019
304	2.447035789489746	483.3558654785156	5.27501106262207e-6	3.9089863300323486	479.1239318847656	3.6656856536865234e-6	539.6695556640625	203.3408966064453	5.900859832763672e-6	170.801025390625	5.270252227783203	1.2516975402832031e-6	18	019
305	2.831066370010376	482.2281188964844	4.827976226806641e-6	4.373053550720215	478.0530700683594	2.682209014892578e-6	538.7794799804688	199.98736572265625	0.0001939237117767334	186.3968505859375	7.350825309753418	1.4603137969970703e-6	18	019
306	2.8053834438323975	482.6368408203125	8.732080459594727e-6	4.5158820152282715	478.30084228515625	3.248453140258789e-6	540.6646728515625	201.96763610839844	4.559755325317383e-6	186.233154296875	6.411189079284668	1.4007091522216797e-6	18	019
307	3.0280776023864746	482.5231628417969	4.26173210144043e-6	4.628445625305176	477.9493408203125	1.8477439880371094e-6	647.9496459960938	190.36962890625	1.5109777450561523e-5	186.62213134765625	7.077099800109863	3.1888484954833984e-6	18	019
308	2.867410182952881	483.0146484375	7.927417755126953e-6	4.437858581542969	478.597900390625	2.950429916381836e-6	538.636962890625	202.47747802734375	9.626150131225586e-6	187.1178741455078	7.286252021789551	2.3245811462402344e-6	18	019
309	2.4630706310272217	482.40966796875	3.0994415283203125e-6	5.613377094268799	478.22552490234375	2.0265579223632812e-6	540.2539672851562	203.5183868408203	2.428889274597168e-5	202.2161102294922	6.455568313598633	7.450580596923828e-7	18	019
310	2.950845718383789	483.3790588378906	5.155801773071289e-6	4.145211696624756	478.826904296875	2.6226043701171875e-6	641.8984375	7.6621551513671875	4.708766937255859e-6	186.90911865234375	6.770270347595215	1.7285346984863281e-6	18	019
311	2.792710065841675	482.87921142578125	1.245737075805664e-5	4.7953667640686035	478.9447326660156	7.12275505065918e-6	645.9208374023438	20.71710777282715	4.231929779052734e-6	154.42506408691406	6.015235424041748	2.0563602447509766e-6	18	019
312	2.779667377471924	482.8865051269531	1.1026859283447266e-5	4.428581714630127	478.471923828125	5.692243576049805e-6	538.3464965820312	200.78955078125	0.00022092461585998535	171.21563720703125	4.7750749588012695	1.430511474609375e-6	18	019
313	2.6044583320617676	482.78466796875	3.6954879760742188e-6	4.2983174324035645	478.4665222167969	3.337860107421875e-6	645.891357421875	21.39576530456543	1.2665987014770508e-5	155.00938415527344	5.831059455871582	1.341104507446289e-6	18	019
314	2.4298782348632812	483.109619140625	1.0967254638671875e-5	129.05001831054688	254.376708984375	2.008676528930664e-5	539.92919921875	200.38035583496094	7.778406143188477e-6	186.8005828857422	6.558688163757324	2.0265579223632812e-6	18	019
315	2.963308334350586	482.7801513671875	5.543231964111328e-6	4.314594268798828	478.7666320800781	2.473592758178711e-6	641.4043579101562	7.765408515930176	4.738569259643555e-6	187.09678649902344	6.992650508880615	3.069639205932617e-6	18	019
316	2.3326783180236816	482.90863037109375	1.0728836059570312e-5	4.530911445617676	478.6771545410156	1.1116266250610352e-5	539.8344116210938	203.04257202148438	1.0848045349121094e-5	186.89378356933594	6.892753601074219	1.7583370208740234e-6	18	019
317	2.459136486053467	483.47021484375	1.2010335922241211e-5	4.391279697418213	479.079833984375	9.208917617797852e-6	642.3427124023438	7.374759674072266	3.0100345611572266e-6	186.8644256591797	7.607646942138672	1.3709068298339844e-6	18	019
318	2.753124237060547	481.91619873046875	8.881092071533203e-6	4.794582366943359	478.4804992675781	1.0967254638671875e-5	642.6275634765625	7.432647705078125	4.26173210144043e-6	185.54783630371094	6.275984764099121	1.5497207641601562e-6	18	019
319	2.6366567611694336	482.6170349121094	1.2785196304321289e-5	4.754472255706787	478.320556640625	7.987022399902344e-6	647.1192016601562	123.9245376586914	1.7285346984863281e-6	186.68264770507812	7.143841743469238	2.2649765014648438e-6	18	019
320	3.001603126525879	483.0819396972656	5.8710575103759766e-6	18.33526611328125	151.831298828125	4.857778549194336e-6	647.421630859375	29.824188232421875	3.248453140258789e-6	186.61683654785156	6.620521545410156	2.294778823852539e-6	18	019
321	2.6469552516937256	482.6289367675781	9.08970832824707e-6	5.036069869995117	478.4238586425781	3.129243850708008e-6	540.3825073242188	201.73377990722656	4.1097402572631836e-5	171.16505432128906	6.151044845581055	2.8014183044433594e-6	18	019
322	3.0211613178253174	482.4901428222656	1.996755599975586e-6	6.202145576477051	145.35560607910156	2.2649765014648438e-6	642.070556640625	7.3941779136657715	2.950429916381836e-6	186.81524658203125	6.758811950683594	2.3245811462402344e-6	18	019
323	3.3022043704986572	482.85076904296875	2.7120113372802734e-6	7.664084434509277	4.196810722351074	1.7881393432617188e-6	645.845458984375	20.40822410583496	1.0132789611816406e-5	185.75579833984375	6.727687835693359	1.996755599975586e-6	18	019
324	2.799527883529663	482.2208251953125	6.8247318267822266e-6	4.78388786315918	478.2081604003906	2.8908252716064453e-6	650.548583984375	204.26495361328125	6.198883056640625e-6	171.01341247558594	5.100710868835449	1.1622905731201172e-6	18	019
325	2.291168212890625	483.1581115722656	2.205371856689453e-6	129.8553924560547	254.34475708007812	1.9758939743041992e-5	642.5806884765625	7.033740997314453	4.500150680541992e-6	185.9878692626953	6.5662431716918945	3.069639205932617e-6	18	019
326	2.5577964782714844	482.6534423828125	3.039836883544922e-6	5.031599044799805	478.5768127441406	2.771615982055664e-6	642.4454345703125	7.397649765014648	7.033348083496094e-6	138.24761962890625	6.403924465179443	6.258487701416016e-7	18	019
327	2.7134392261505127	482.9450378417969	1.3023614883422852e-5	4.348762035369873	478.4825439453125	7.420778274536133e-6	642.052734375	8.335367202758789	1.3440847396850586e-5	172.29196166992188	5.487186431884766	1.2814998626708984e-6	18	019
328	3.05907940864563	482.74835205078125	2.4139881134033203e-6	130.5681610107422	248.1588592529297	5.602836608886719e-6	541.3850708007812	204.1494903564453	5.841255187988281e-6	186.03228759765625	6.292652606964111	1.0132789611816406e-6	18	019
329	2.965207815170288	482.8236389160156	3.129243850708008e-6	5.459900856018066	478.3437194824219	1.4007091522216797e-6	539.0739135742188	202.36602783203125	0.00026795268058776855	154.7422332763672	5.538276672363281	1.7285346984863281e-6	18	019
330	2.3807640075683594	482.3786315917969	3.3080577850341797e-6	4.083614349365234	478.4483947753906	3.1888484954833984e-6	650.2357177734375	202.25970458984375	7.62939453125e-6	139.46458435058594	6.602494716644287	1.430511474609375e-6	18	019
331	2.3939461708068848	482.75762939453125	3.904104232788086e-6	4.994096755981445	478.5769348144531	4.202127456665039e-6	536.9926147460938	196.98867797851562	0.0031531453132629395	155.358642578125	5.789648532867432	2.115964889526367e-6	18	019
332	2.5084681510925293	482.9481506347656	1.6987323760986328e-6	4.428145408630371	478.4146423339844	1.8477439880371094e-6	540.6767578125	202.4974822998047	7.271766662597656e-6	186.4418182373047	7.235473155975342	1.4901161193847656e-6	18	019
333	2.8892645835876465	482.3810729980469	6.943941116333008e-6	4.7914018630981445	478.22076416015625	3.7848949432373047e-6	536.6203002929688	197.9186248779297	0.00528600811958313	186.56480407714844	7.226609230041504	1.7881393432617188e-6	18	019
334	2.636213779449463	482.9725646972656	6.139278411865234e-6	107.19157409667969	226.7093048095703	3.293156623840332e-5	538.7617797851562	203.47654724121094	9.626150131225586e-6	171.65443420410156	5.600727081298828	1.0728836059570312e-6	18	019
335	2.505258321762085	482.61376953125	2.4139881134033203e-6	4.138427257537842	478.31719970703125	2.175569534301758e-6	541.302001953125	200.9966583251953	5.543231964111328e-6	171.32821655273438	6.260833740234375	2.205371856689453e-6	18	019
336	3.0928022861480713	482.6734313964844	4.202127456665039e-6	4.895505905151367	478.46905517578125	2.2649765014648438e-6	539.96240234375	202.00482177734375	7.0035457611083984e-6	185.6028289794922	6.704083442687988	1.3709068298339844e-6	18	019
337	2.6317877769470215	482.83563232421875	1.0401010513305664e-5	4.579128265380859	478.6888427734375	9.328126907348633e-6	641.9719848632812	7.5111470222473145	8.64267349243164e-6	186.08497619628906	5.464544773101807	1.4901161193847656e-6	18	019
338	2.299349784851074	482.1302185058594	3.5762786865234375e-6	118.30557250976562	67.32737731933594	2.2351741790771484e-6	539.6846313476562	201.6315155029297	0.0010336041450500488	137.84127807617188	6.159147262573242	1.6093254089355469e-6	18	019
339	2.714150905609131	482.917724609375	6.4373016357421875e-6	131.0520782470703	255.61431884765625	1.0073184967041016e-5	649.7831420898438	203.05673217773438	8.910894393920898e-6	186.30430603027344	6.7808403968811035	2.5033950805664062e-6	18	019
340	2.5605685710906982	482.7710266113281	3.635883331298828e-6	128.9251708984375	255.20701599121094	4.5299530029296875e-6	645.7689819335938	20.530067443847656	2.5033950805664062e-6	185.8302001953125	6.569672584533691	2.4437904357910156e-6	18	019
341	2.389558792114258	482.56402587890625	6.318092346191406e-6	4.1875715255737305	478.6001892089844	3.993511199951172e-6	537.7401123046875	195.717041015625	2.244114875793457e-5	5.1753129959106445	142.8624267578125	3.635883331298828e-6	18	019
342	2.5747642517089844	482.2680358886719	8.434057235717773e-6	4.785677909851074	478.1151123046875	4.6193599700927734e-6	642.3558959960938	7.560098648071289	2.8908252716064453e-6	186.46234130859375	6.604964256286621	2.1457672119140625e-6	18	019
343	2.2481794357299805	483.0563049316406	1.3262033462524414e-5	4.426644325256348	478.8795471191406	1.2934207916259766e-5	646.5643310546875	123.31551361083984	2.3543834686279297e-6	186.7134246826172	7.080034255981445	1.9371509552001953e-6	18	019
344	2.7744064331054688	482.51690673828125	1.4007091522216797e-6	107.97383880615234	228.57688903808594	3.337860107421875e-6	540.0551147460938	199.074951171875	0.0003941357135772705	186.12359619140625	6.897051811218262	2.384185791015625e-6	18	019
345	3.0178306102752686	484.07086181640625	1.5169382095336914e-5	4.189098358154297	479.48651123046875	5.990266799926758e-6	642.05078125	8.534881591796875	5.3942203521728516e-6	155.1779022216797	5.5533881187438965	1.5795230865478516e-6	18	019
346	2.815303325653076	482.255859375	7.12275505065918e-6	5.2926130294799805	478.7105712890625	6.139278411865234e-6	540.9447021484375	202.69163513183594	5.14984130859375e-5	186.29725646972656	7.172311782836914	2.205371856689453e-6	18	019
347	2.863801956176758	483.23150634765625	7.033348083496094e-6	4.5559844970703125	478.927490234375	4.708766937255859e-6	642.392578125	7.860091209411621	3.516674041748047e-6	137.45358276367188	6.693949222564697	1.430511474609375e-6	18	019
348	2.7832658290863037	483.4786071777344	9.238719940185547e-6	130.9319610595703	256.9810485839844	0.0002650916576385498	540.7788696289062	202.4956512451172	4.976987838745117e-6	129.3957977294922	260.67132568359375	2.2649765014648438e-6	18	019
349	2.7853646278381348	483.138916015625	9.804964065551758e-6	4.654926300048828	479.16070556640625	7.867813110351562e-6	537.327392578125	199.5193328857422	0.006512641906738281	155.0013885498047	5.685504913330078	2.384185791015625e-6	18	019
350	2.7140026092529297	483.7119445800781	2.682209014892578e-5	3.762003183364868	479.56378173828125	1.3738870620727539e-5	536.88671875	195.38629150390625	0.03764611482620239	171.1588592529297	5.387001037597656	1.5795230865478516e-6	18	019
351	2.5834991931915283	482.3866271972656	1.1593103408813477e-5	4.629654884338379	478.062744140625	3.3974647521972656e-6	647.8244018554688	29.416318893432617	4.500150680541992e-6	185.78805541992188	6.423318862915039	1.430511474609375e-6	18	019
352	2.5084633827209473	483.5322265625	8.821487426757812e-6	4.247591972351074	479.47540283203125	7.3015689849853516e-6	540.1796264648438	200.34202575683594	9.506940841674805e-6	185.8577880859375	6.808319091796875	3.0100345611572266e-6	18	019
353	2.686823844909668	482.796630859375	1.1444091796875e-5	4.702586650848389	478.1976623535156	5.0961971282958984e-6	539.5407104492188	201.1654510498047	0.00013431906700134277	186.69993591308594	6.914440631866455	1.9371509552001953e-6	18	019
354	2.4577524662017822	482.8096618652344	4.649162292480469e-6	16.656177520751953	145.3120574951172	1.621246337890625e-5	647.2286376953125	123.42428588867188	6.616115570068359e-6	23.208940505981445	146.52114868164062	1.2129545211791992e-5	18	019
355	2.4342408180236816	482.8990173339844	6.22868537902832e-6	4.3963398933410645	478.4375915527344	3.4868717193603516e-6	649.1284790039062	195.16566467285156	4.887580871582031e-6	186.86224365234375	7.125830173492432	1.5795230865478516e-6	18	019
356	2.595172882080078	483.0554504394531	7.778406143188477e-6	5.012763977050781	478.76947021484375	6.616115570068359e-6	539.501953125	201.23577880859375	2.7000904083251953e-5	185.82862854003906	6.680814743041992	2.5033950805664062e-6	18	019
357	2.678507089614868	482.6508483886719	4.887580871582031e-6	5.285611152648926	478.3656005859375	2.115964889526367e-6	650.2040405273438	201.58682250976562	1.3530254364013672e-5	185.7249298095703	6.608547687530518	2.2649765014648438e-6	18	019
358	2.4624814987182617	482.55755615234375	2.1964311599731445e-5	4.084200859069824	478.8327331542969	2.7120113372802734e-5	649.4326171875	188.95567321777344	1.150369644165039e-5	186.2797393798828	6.241469383239746	1.4007091522216797e-6	18	019
359	2.629688024520874	483.1957702636719	4.76837158203125e-6	4.195009231567383	478.30743408203125	1.817941665649414e-6	641.7320556640625	8.300321578979492	5.751848220825195e-6	186.28651428222656	6.387854099273682	1.4603137969970703e-6	18	019
360	2.588883876800537	483.3694152832031	1.5795230865478516e-5	4.232025146484375	479.51727294921875	2.2858381271362305e-5	540.3309936523438	202.04859924316406	5.8531761169433594e-5	155.08505249023438	4.558516025543213	2.5033950805664062e-6	18	019
361	2.460616111755371	483.2545471191406	2.8312206268310547e-6	4.3563971519470215	479.09637451171875	2.7418136596679688e-6	641.7066650390625	8.64787483215332	7.897615432739258e-6	187.6882781982422	6.6021881103515625	1.2814998626708984e-6	18	019
362	2.699125289916992	483.0977478027344	1.0907649993896484e-5	117.8436508178711	66.88288116455078	2.1249055862426758e-5	642.261962890625	7.485669136047363	3.993511199951172e-6	137.2858123779297	6.801006317138672	1.0728836059570312e-6	18	019
363	2.332571506500244	482.67236328125	1.0579824447631836e-5	4.512905597686768	478.75665283203125	8.195638656616211e-6	647.1974487304688	122.2552719116211	4.380941390991211e-6	187.17425537109375	7.191194534301758	9.238719940185547e-7	18	019
364	2.5037381649017334	483.193603515625	2.3245811462402344e-6	6.788756370544434	145.03668212890625	1.341104507446289e-6	642.0906372070312	7.5349531173706055	3.2186508178710938e-6	172.2100067138672	5.830088138580322	1.3709068298339844e-6	18	019
365	2.9278273582458496	482.2058410644531	4.500150680541992e-6	4.558201789855957	478.1605224609375	2.9206275939941406e-6	650.2303466796875	195.5526123046875	3.159046173095703e-6	155.37953186035156	5.792047500610352	1.8477439880371094e-6	18	019
366	2.7858481407165527	482.77703857421875	5.900859832763672e-6	4.344795227050781	478.47900390625	4.023313522338867e-6	648.317626953125	197.01495361328125	7.361173629760742e-6	154.71742248535156	5.833845138549805	2.0563602447509766e-6	18	019
367	2.5556840896606445	482.63580322265625	9.98377799987793e-6	4.901377201080322	478.7289733886719	7.450580596923828e-6	649.1536865234375	187.88702392578125	4.172325134277344e-6	186.72024536132812	7.411232948303223	3.844499588012695e-6	18	019
368	2.881500482559204	483.2154235839844	1.1086463928222656e-5	4.5836992263793945	478.99481201171875	6.16908073425293e-6	650.2782592773438	202.26263427734375	1.1473894119262695e-5	186.8672637939453	6.636291980743408	1.6093254089355469e-6	18	019
369	2.5943288803100586	483.5177917480469	1.2099742889404297e-5	4.328810214996338	478.94952392578125	8.225440979003906e-6	648.7555541992188	187.84510803222656	1.1593103408813477e-5	185.41627502441406	6.899595737457275	3.248453140258789e-6	18	019
370	2.6249728202819824	483.0045166015625	9.98377799987793e-6	4.349129676818848	478.80902099609375	6.22868537902832e-6	536.7067260742188	196.4279022216797	1.3172626495361328e-5	155.61990356445312	4.789227485656738	1.1920928955078125e-6	18	019
371	2.656134843826294	483.16412353515625	2.613663673400879e-5	130.4129180908203	257.2179870605469	0.00021544098854064941	535.0598754882812	198.70364379882812	0.8769150376319885	528.9608764648438	198.56846618652344	2.855062484741211e-5	18	019
372	2.7915639877319336	482.9412536621094	4.202127456665039e-6	387.3412170410156	179.01072692871094	8.404254913330078e-6	642.2706909179688	8.57459545135498	5.930662155151367e-6	5.552980422973633	142.26553344726562	4.112720489501953e-6	18	019
373	3.1363298892974854	482.77008056640625	3.9637088775634766e-6	5.2115983963012695	478.71063232421875	2.175569534301758e-6	641.844482421875	7.664771556854248	3.039836883544922e-6	186.36476135253906	6.6396894454956055	1.7881393432617188e-6	18	019
374	2.6716670989990234	482.2689208984375	2.5033950805664062e-6	116.96995544433594	67.90519714355469	2.0563602447509766e-6	646.406494140625	19.927499771118164	6.854534149169922e-6	136.92950439453125	5.9144792556762695	1.0132789611816406e-6	18	019
375	3.1730732917785645	482.15960693359375	2.866983413696289e-5	131.8553924560547	259.11993408203125	1.2040138244628906e-5	539.0499267578125	198.37710571289062	0.018466413021087646	186.59149169921875	6.511266708374023	2.771615982055664e-6	18	019
376	3.1950535774230957	482.7245178222656	3.865361213684082e-5	4.563658237457275	479.0717468261719	1.1563301086425781e-5	642.0061645507812	7.4435858726501465	1.9073486328125e-6	138.4730224609375	6.664940357208252	1.1324882507324219e-6	18	019
377	2.1064133644104004	482.9094543457031	1.0222196578979492e-5	4.009448051452637	478.60089111328125	6.794929504394531e-6	644.8140869140625	482.5083923339844	2.2351741790771484e-6	154.723388671875	5.1790947914123535	2.3245811462402344e-6	18	019
378	2.7897567749023438	482.3579406738281	9.626150131225586e-6	156.22779846191406	5.044993877410889	2.8312206268310547e-6	642.3204345703125	8.058707237243652	7.3015689849853516e-6	185.5374298095703	6.613532066345215	3.5762786865234375e-6	18	019
379	2.717620849609375	482.9042053222656	7.033348083496094e-6	4.7902679443359375	478.723876953125	7.3015689849853516e-6	648.6569213867188	186.6513214111328	2.905726432800293e-5	186.08114624023438	6.9070892333984375	3.039836883544922e-6	18	019
380	2.5574402809143066	483.1241760253906	6.5267086029052734e-6	4.871486186981201	478.9319763183594	4.947185516357422e-6	645.5850830078125	19.807096481323242	6.556510925292969e-6	187.37649536132812	7.282311916351318	3.0100345611572266e-6	18	019
381	2.867889165878296	482.6871032714844	6.884336471557617e-6	4.622989177703857	478.3859558105469	2.8014183044433594e-6	646.6148071289062	30.671546936035156	1.3321638107299805e-5	186.38034057617188	6.679610252380371	2.0265579223632812e-6	18	019
382	3.0039796829223633	482.6063232421875	5.692243576049805e-6	156.50106811523438	5.013735294342041	3.2782554626464844e-6	642.1273803710938	7.628747463226318	5.304813385009766e-6	184.96812438964844	5.906889915466309	2.205371856689453e-6	18	019
383	2.755256414413452	483.1880798339844	4.649162292480469e-6	129.9911651611328	258.0684814453125	0.0019999444484710693	641.7581787109375	8.92110538482666	4.887580871582031e-6	128.5385284423828	260.6980285644531	8.553266525268555e-6	18	019
384	2.9999003410339355	482.2678527832031	3.0487775802612305e-5	4.981081962585449	479.1078186035156	3.713369369506836e-5	648.5953369140625	188.7678985595703	1.806020736694336e-5	5.270630836486816	142.7798309326172	1.519918441772461e-6	18	019
385	2.7865042686462402	482.64837646484375	3.540515899658203e-5	4.0677947998046875	478.8490905761719	2.4080276489257812e-5	649.0408325195312	181.1179962158203	7.271766662597656e-6	203.67478942871094	6.726675033569336	1.4603137969970703e-6	18	019
386	3.189764976501465	482.3967590332031	2.422928810119629e-5	5.511915683746338	478.4701843261719	9.447336196899414e-6	642.4874267578125	6.797895431518555	1.4901161193847656e-6	155.6595458984375	5.585660457611084	1.2814998626708984e-6	18	019
387	2.9454965591430664	483.1258239746094	2.3186206817626953e-5	4.5817155838012695	478.9867248535156	8.970499038696289e-6	649.1146850585938	189.64035034179688	2.759695053100586e-5	6.128634929656982	142.69003295898438	3.933906555175781e-6	18	019
388	2.7358999252319336	482.9856262207031	1.3023614883422852e-5	4.742372035980225	478.89361572265625	8.493661880493164e-6	540.1906127929688	202.73471069335938	0.0005542933940887451	155.39715576171875	5.904312610626221	2.175569534301758e-6	18	019
389	2.52882719039917	482.23651123046875	8.374452590942383e-6	5.085968494415283	478.6501159667969	7.3015689849853516e-6	648.73828125	187.89756774902344	3.337860107421875e-6	155.1900634765625	5.3388214111328125	1.519918441772461e-6	18	019
390	2.566164016723633	483.2235107421875	5.364418029785156e-6	4.677224159240723	478.65460205078125	3.039836883544922e-6	646.5719604492188	19.746286392211914	2.5033950805664062e-6	202.20730590820312	6.710294723510742	1.5795230865478516e-6	18	019
391	2.681762218475342	482.77142333984375	3.7550926208496094e-6	4.700056076049805	478.53155517578125	2.950429916381836e-6	538.4819946289062	199.3675537109375	0.00020989775657653809	479.6219787597656	197.4773406982422	3.7848949432373047e-6	18	019
392	2.9588217735290527	482.1299743652344	1.7583370208740234e-6	4.783017158508301	477.7693786621094	1.6987323760986328e-6	476.08758544921875	194.25677490234375	8.761882781982422e-6	477.9551696777344	193.42202758789062	5.84721565246582e-5	18	019
393	2.880768060684204	483.0906066894531	1.2993812561035156e-5	4.60109281539917	478.6938781738281	5.841255187988281e-6	541.8318481445312	201.5907745361328	3.6656856536865234e-6	155.86473083496094	5.863767623901367	1.0132789611816406e-6	18	019
394	3.0789825916290283	482.658447265625	3.635883331298828e-6	388.57464599609375	179.1883087158203	4.023313522338867e-6	537.03662109375	199.04942321777344	0.05962565541267395	186.74264526367188	7.084541320800781	1.1026859283447266e-6	18	019
395	2.9707775115966797	482.8853759765625	6.258487701416016e-6	4.523871421813965	477.7399597167969	2.294778823852539e-6	641.4478149414062	8.31071662902832	7.808208465576172e-6	186.81289672851562	7.536283493041992	2.562999725341797e-6	18	019
396	2.93930721282959	482.8324279785156	2.6226043701171875e-6	4.928560733795166	478.6991882324219	1.6391277313232422e-6	648.9470825195312	189.65191650390625	3.904104232788086e-6	186.2332763671875	6.736242294311523	1.5795230865478516e-6	18	019
397	2.7177915573120117	482.69781494140625	1.874566078186035e-5	5.17543888092041	478.6090393066406	1.1235475540161133e-5	650.6224975585938	203.78329467773438	2.2649765014648438e-6	186.19161987304688	6.804533958435059	1.1026859283447266e-6	18	019
398	3.039579391479492	464.38287353515625	2.7120113372802734e-6	17.204086303710938	150.99778747558594	3.2186508178710938e-6	648.2603149414062	196.12709045410156	1.1831521987915039e-5	5.977575302124023	140.92770385742188	2.0265579223632812e-6	18	019
399	3.0819485187530518	483.002197265625	2.175569534301758e-6	2.499953269958496	365.75555419921875	1.6689300537109375e-6	645.4801635742188	19.23854637145996	6.854534149169922e-6	186.36912536621094	6.819291591644287	1.2814998626708984e-6	18	019
400	2.942464828491211	482.7858581542969	7.4803829193115234e-6	155.80728149414062	4.863456726074219	1.9073486328125e-6	648.6409912109375	188.8717041015625	2.682209014892578e-6	137.56532287597656	5.264041423797607	1.4901161193847656e-6	18	019
401	2.7294297218322754	482.99945068359375	5.453824996948242e-6	15.570377349853516	145.3892822265625	1.0520219802856445e-5	537.9628295898438	198.39260864257812	7.170438766479492e-5	5.624078750610352	141.78167724609375	2.5331974029541016e-6	18	019
402	2.45188570022583	483.2338562011719	1.1712312698364258e-5	474.0833435058594	193.1356658935547	0.03251749277114868	537.466552734375	198.01559448242188	0.0005126595497131348	470.8221740722656	196.02490234375	0.0013221502304077148	18	019
403	3.117541790008545	482.49346923828125	1.4990568161010742e-5	5.2401933670043945	478.43634033203125	6.079673767089844e-6	539.27001953125	201.86163330078125	7.259845733642578e-5	186.03697204589844	5.851377487182617	1.3709068298339844e-6	18	019
404	2.5571060180664062	482.7985534667969	4.887580871582031e-6	4.421970367431641	478.5381164550781	2.9802322387695312e-6	542.251220703125	202.2208709716797	3.3080577850341797e-6	155.00885009765625	5.047064781188965	1.7583370208740234e-6	18	019
405	2.550088882446289	482.2829895019531	1.7136335372924805e-5	4.708664894104004	478.5191345214844	1.3560056686401367e-5	539.127197265625	199.5428009033203	0.01066085696220398	169.9602813720703	5.789115905761719	2.3543834686279297e-6	18	019
406	2.5554137229919434	482.80291748046875	3.248453140258789e-6	4.142933368682861	478.4129943847656	2.1457672119140625e-6	642.1089477539062	8.464988708496094	9.953975677490234e-6	155.59495544433594	6.052783489227295	1.5795230865478516e-6	18	019
407	2.9738094806671143	482.2940368652344	8.493661880493164e-6	129.94105529785156	260.0705261230469	0.00010547041893005371	651.0509643554688	202.54071044921875	1.284480094909668e-5	6.16274356842041	141.8998565673828	2.2351741790771484e-6	18	019
408	2.65163516998291	482.5030517578125	3.7848949432373047e-6	472.1653747558594	194.17079162597656	6.407499313354492e-6	647.85107421875	123.29364013671875	5.632638931274414e-6	472.97198486328125	196.58676147460938	2.4646520614624023e-5	18	019
409	2.7346436977386475	482.7139892578125	5.543231964111328e-6	4.2617597579956055	478.7413635253906	5.304813385009766e-6	643.0626220703125	7.732138633728027	4.6193599700927734e-6	186.06919860839844	6.81284236907959	2.7120113372802734e-6	18	019
410	2.480942487716675	483.1053771972656	3.555417060852051e-5	3.682666778564453	478.830322265625	1.4960765838623047e-5	644.8467407226562	21.847436904907227	1.7762184143066406e-5	186.50575256347656	6.965701103210449	1.0728836059570312e-6	18	019
411	2.7223901748657227	483.01806640625	9.328126907348633e-6	4.531877517700195	478.5955810546875	7.18235969543457e-6	641.682373046875	7.760856628417969	3.427267074584961e-6	5.084140777587891	141.3787841796875	8.344650268554688e-7	18	019
412	2.7003655433654785	483.0206604003906	4.0531158447265625e-6	156.4913787841797	5.025147914886475	1.6689300537109375e-6	650.4304809570312	203.68942260742188	4.678964614868164e-6	155.3958740234375	5.6456298828125	1.1026859283447266e-6	18	019
413	3.0740466117858887	482.25286865234375	1.3381242752075195e-5	5.175451278686523	478.54974365234375	1.0013580322265625e-5	648.0914916992188	29.81939697265625	6.288290023803711e-6	138.05638122558594	6.803051948547363	1.1920928955078125e-6	18	019
414	2.5443015098571777	482.5677795410156	1.1771917343139648e-5	4.803508758544922	478.51129150390625	8.195638656616211e-6	650.585693359375	202.4711151123047	2.9772520065307617e-5	186.63299560546875	6.72259521484375	1.817941665649414e-6	18	019
415	3.073176860809326	482.4647521972656	5.781650543212891e-6	6.962621688842773	144.10964965820312	2.5033950805664062e-6	648.8469848632812	190.57546997070312	1.436471939086914e-5	186.55833435058594	6.303668975830078	1.430511474609375e-6	18	019
416	2.8062193393707275	482.9083251953125	4.172325134277344e-6	4.346917629241943	478.6648254394531	3.7848949432373047e-6	642.00830078125	6.923675060272217	4.649162292480469e-6	186.80377197265625	6.917080879211426	4.231929779052734e-6	18	019
417	2.771270275115967	482.6232604980469	8.314847946166992e-6	5.141068458557129	478.7048034667969	5.334615707397461e-6	650.3853759765625	204.331787109375	4.231929779052734e-6	186.91395568847656	6.5553460121154785	1.8775463104248047e-6	18	019
418	2.6859397888183594	481.6878967285156	1.7881393432617188e-6	5.424749851226807	477.73272705078125	1.7285346984863281e-6	650.7228393554688	202.94886779785156	5.602836608886719e-6	186.61053466796875	6.660270690917969	3.725290298461914e-6	18	019
419	2.6541147232055664	482.13494873046875	4.589557647705078e-6	5.1183180809021	478.6418762207031	4.589557647705078e-6	643.0166015625	6.9539923667907715	1.9371509552001953e-6	186.62440490722656	6.805105209350586	1.0132789611816406e-6	18	019
420	2.436349630355835	482.5515441894531	7.68899917602539e-6	4.393867015838623	478.6439514160156	4.589557647705078e-6	649.8496704101562	202.58616638183594	1.2010335922241211e-5	170.13597106933594	6.266207218170166	1.6093254089355469e-6	18	019
421	2.830002784729004	483.6799621582031	1.3113021850585938e-5	4.308228015899658	478.8717956542969	6.794929504394531e-6	646.7278442382812	29.839794158935547	7.808208465576172e-6	186.13571166992188	6.227274417877197	2.086162567138672e-6	18	019
422	2.9589953422546387	483.24560546875	6.318092346191406e-6	5.258225440979004	478.60113525390625	4.380941390991211e-6	642.7188720703125	6.997809410095215	1.9669532775878906e-6	186.6752471923828	6.680074691772461	1.2814998626708984e-6	18	019
423	2.7560200691223145	482.5372619628906	1.2099742889404297e-5	5.1379923820495605	478.51153564453125	7.957220077514648e-6	641.8751220703125	7.999923229217529	2.473592758178711e-6	186.514892578125	6.291631698608398	1.2516975402832031e-6	18	019
424	2.9250056743621826	481.94696044921875	1.1146068572998047e-5	5.193061351776123	478.1480712890625	3.6954879760742188e-6	648.4208984375	196.3072967529297	1.33514404296875e-5	186.29685974121094	6.157729148864746	1.043081283569336e-6	18	019
425	2.775277614593506	482.3292236328125	4.172325134277344e-6	16.914840698242188	153.05661010742188	4.4405460357666016e-6	649.14208984375	195.10504150390625	5.185604095458984e-6	5.888714790344238	141.54501342773438	2.8014183044433594e-6	18	019
426	2.770911693572998	482.4650573730469	5.036592483520508e-6	4.980807304382324	478.7331848144531	5.5730342864990234e-6	648.97265625	187.7938232421875	6.794929504394531e-6	186.00418090820312	7.141192436218262	4.559755325317383e-6	18	019
427	2.980001449584961	483.3819580078125	6.794929504394531e-6	4.489749431610107	479.23492431640625	5.781650543212891e-6	649.1121215820312	188.58737182617188	9.59634780883789e-6	185.8001251220703	6.183099746704102	6.556510925292969e-6	18	019
428	2.907832384109497	483.3792724609375	4.589557647705078e-6	109.25154113769531	225.1309356689453	1.8835067749023438e-5	651.04150390625	204.61009216308594	7.18235969543457e-6	186.9971923828125	7.326944351196289	1.9669532775878906e-6	18	019
429	2.9163613319396973	482.7854919433594	1.1593103408813477e-5	4.746699810028076	478.6737060546875	4.231929779052734e-6	650.201171875	204.1730499267578	1.1414289474487305e-5	137.90045166015625	6.219085693359375	1.0132789611816406e-6	18	019
430	2.5913615226745605	482.5231628417969	5.125999450683594e-6	4.596329689025879	478.3079833984375	3.1888484954833984e-6	649.3433227539062	187.81900024414062	9.000301361083984e-6	202.8187713623047	7.18181848526001	1.4007091522216797e-6	18	019
431	2.534832715988159	482.74139404296875	7.152557373046875e-7	172.2058563232422	4.1258087158203125	1.1622905731201172e-6	650.6651611328125	202.79661560058594	7.271766662597656e-6	171.26678466796875	5.129517078399658	1.1622905731201172e-6	18	019
432	2.6182491779327393	483.4196472167969	3.7550926208496094e-6	4.453245639801025	479.0018615722656	2.175569534301758e-6	642.3837280273438	7.518285751342773	5.036592483520508e-6	187.02584838867188	6.816125869750977	1.6391277313232422e-6	18	019
433	2.80426287651062	482.8819274902344	1.1771917343139648e-5	4.495771884918213	478.9068908691406	6.884336471557617e-6	650.8373413085938	204.28826904296875	1.4066696166992188e-5	186.51805114746094	7.278904914855957	2.6226043701171875e-6	18	019
434	2.5233049392700195	483.1978454589844	1.4692544937133789e-5	4.234123229980469	478.9987487792969	8.463859558105469e-6	647.3412475585938	30.490276336669922	1.3172626495361328e-5	187.01600646972656	6.813573837280273	1.9371509552001953e-6	18	019
435	3.082245349884033	482.4674072265625	1.65402889251709e-5	4.889779090881348	478.5613098144531	6.616115570068359e-6	642.8294067382812	7.915897846221924	4.231929779052734e-6	187.07521057128906	6.7620320320129395	1.996755599975586e-6	18	019
436	2.741694927215576	482.8275146484375	7.510185241699219e-6	4.539869785308838	478.36541748046875	5.0067901611328125e-6	648.6085205078125	203.32376098632812	1.2278556823730469e-5	187.22988891601562	6.807132720947266	1.1026859283447266e-6	18	019
437	2.2714061737060547	482.8729553222656	2.6911497116088867e-5	4.533683776855469	478.9375	2.1666288375854492e-5	650.194580078125	203.50125122070312	3.9637088775634766e-6	186.51475524902344	7.074172019958496	2.0563602447509766e-6	18	019
438	2.942704200744629	482.3968200683594	2.0265579223632812e-6	172.92100524902344	4.616663455963135	1.1920928955078125e-6	642.265380859375	6.8464765548706055	2.384185791015625e-6	138.40383911132812	6.263656139373779	1.430511474609375e-6	18	019
439	2.559711217880249	483.1492004394531	4.947185516357422e-6	4.416861534118652	478.7358703613281	4.1425228118896484e-6	649.8414916992188	195.8579559326172	1.952052116394043e-5	171.1350860595703	4.836198806762695	1.0132789611816406e-6	18	019
440	2.78006911277771	482.4812927246094	3.814697265625e-6	16.69463539123535	154.21261596679688	4.887580871582031e-6	650.6471557617188	204.41720581054688	1.4036893844604492e-5	6.305321216583252	143.23638916015625	2.3245811462402344e-6	18	019
441	2.8730287551879883	482.6294860839844	1.5527009963989258e-5	4.936814308166504	478.8938903808594	1.33514404296875e-5	649.8355102539062	205.2315216064453	6.645917892456055e-6	187.50355529785156	7.422174453735352	3.3676624298095703e-6	18	019
442	2.580465793609619	483.6250915527344	2.327561378479004e-5	3.7001194953918457	479.4858093261719	1.582503318786621e-5	649.2640991210938	203.15904235839844	1.2516975402832031e-5	186.4151153564453	6.831334114074707	1.430511474609375e-6	18	019
443	2.80202579498291	482.2472229003906	1.0132789611816406e-5	5.076470375061035	478.2336730957031	7.808208465576172e-6	649.4741821289062	203.68392944335938	5.1528215408325195e-5	138.587646484375	6.779539585113525	5.662441253662109e-7	18	019
444	2.160861015319824	483.5514831542969	5.930662155151367e-6	4.32417631149292	479.23870849609375	8.07642936706543e-6	642.2811889648438	8.396162033081055	4.1425228118896484e-6	137.92942810058594	6.3212127685546875	2.2351741790771484e-6	18	019
445	2.7411646842956543	482.5113830566406	1.0818243026733398e-5	4.586943626403809	478.2293395996094	4.738569259643555e-6	645.45361328125	20.320781707763672	5.4836273193359375e-6	155.5654754638672	5.912148475646973	1.5795230865478516e-6	18	019
446	2.7120046615600586	482.2848815917969	2.562999725341797e-6	4.433686256408691	478.61956787109375	2.0265579223632812e-6	642.2557983398438	7.843854904174805	6.16908073425293e-6	171.1105499267578	5.508492469787598	1.1026859283447266e-6	18	019
447	3.3879683017730713	482.6835021972656	7.659196853637695e-6	108.4847640991211	225.7450714111328	1.2964010238647461e-5	641.8077392578125	7.896241188049316	3.129243850708008e-6	187.2135009765625	6.866893768310547	1.9073486328125e-6	18	019
448	2.6629769802093506	482.7562561035156	3.725290298461914e-6	157.33343505859375	5.131276607513428	2.4437904357910156e-6	642.7322998046875	8.545668601989746	4.857778549194336e-6	138.71249389648438	6.902720928192139	1.996755599975586e-6	18	019
449	2.603093147277832	482.110107421875	1.4901161193847656e-5	4.619317531585693	477.8433837890625	1.0341405868530273e-5	648.8896484375	204.7041473388672	5.811452865600586e-6	187.06454467773438	7.151482582092285	8.344650268554688e-7	18	019
450	2.7637577056884766	482.4530334472656	6.467103958129883e-6	4.83099889755249	478.15771484375	3.248453140258789e-6	647.326171875	28.866313934326172	2.1457672119140625e-6	187.53192138671875	7.6999053955078125	1.7285346984863281e-6	18	019
451	2.8099465370178223	482.7364501953125	1.1831521987915039e-5	4.121542930603027	478.39373779296875	4.559755325317383e-6	642.765869140625	7.812145709991455	7.3015689849853516e-6	202.0905303955078	6.946508407592773	1.0132789611816406e-6	18	019
452	2.8140501976013184	482.09326171875	7.62939453125e-6	4.8148884773254395	478.2489318847656	4.649162292480469e-6	649.03125	180.77685546875	7.867813110351562e-6	155.33316040039062	5.095594882965088	8.642673492431641e-7	18	019
453	2.2196927070617676	482.9023132324219	9.953975677490234e-6	4.517267227172852	479.0971984863281	6.496906280517578e-6	650.0584106445312	201.76185607910156	5.456805229187012e-5	172.17164611816406	6.127274990081787	1.519918441772461e-6	18	019
454	3.060580253601074	483.35052490234375	2.3990869522094727e-5	4.322546005249023	479.0342102050781	7.867813110351562e-6	649.3480834960938	186.63201904296875	1.3083219528198242e-5	154.7915802001953	5.221006393432617	1.341104507446289e-6	18	019
455	2.855682134628296	483.2235107421875	7.450580596923828e-6	4.681512355804443	479.2802429199219	7.539987564086914e-6	650.2064208984375	203.7875213623047	2.86102294921875e-6	5.621022701263428	142.0675811767578	1.430511474609375e-6	18	019
456	3.2226951122283936	483.2038269042969	1.8268823623657227e-5	4.911726474761963	478.87457275390625	6.496906280517578e-6	650.3414916992188	204.95272827148438	8.940696716308594e-6	186.2404022216797	7.023630142211914	2.3543834686279297e-6	18	019
457	2.8202428817749023	483.2450256347656	4.947185516357422e-6	4.93394136428833	478.9067077636719	2.5331974029541016e-6	648.9487915039062	187.30751037597656	5.602836608886719e-6	155.49281311035156	6.164593696594238	1.4007091522216797e-6	18	019
458	633.461669921875	410.37939453125	8.016824722290039e-6	642.9317016601562	422.1872253417969	3.069639205932617e-6	650.373046875	202.4036865234375	1.3530254364013672e-5	186.52967834472656	6.908285140991211	2.0563602447509766e-6	18	019
459	2.9581680297851562	483.3624267578125	1.3202428817749023e-5	4.845408916473389	478.89068603515625	1.0281801223754883e-5	642.3277587890625	6.690696716308594	1.996755599975586e-6	186.42694091796875	6.959265232086182	1.341104507446289e-6	18	019
460	3.0880775451660156	464.11785888671875	1.7285346984863281e-6	95.96328735351562	225.68756103515625	9.238719940185547e-7	649.671875	202.78369140625	9.149312973022461e-5	185.8946990966797	6.765704154968262	1.2814998626708984e-6	18	019
461	3.0788066387176514	482.3266296386719	1.0907649993896484e-5	5.166412353515625	478.5009765625	6.973743438720703e-6	649.7547607421875	187.692138671875	1.9341707229614258e-5	187.12969970703125	6.695852279663086	1.6689300537109375e-6	18	019
462	2.3499703407287598	482.8310241699219	5.0961971282958984e-6	5.107986927032471	478.87451171875	5.21540641784668e-6	650.2807006835938	204.00196838378906	8.910894393920898e-6	185.9990692138672	7.174130439758301	3.129243850708008e-6	18	019
463	2.9958152770996094	483.4679870605469	1.1622905731201172e-6	157.00521850585938	4.772988796234131	1.5795230865478516e-6	641.757568359375	8.392244338989258	4.678964614868164e-6	155.07798767089844	5.2750349044799805	1.6391277313232422e-6	18	019
464	107.12173461914062	223.9043731689453	7.659196853637695e-6	108.52037048339844	225.1092987060547	2.6911497116088867e-5	646.9181518554688	30.36968231201172	1.0251998901367188e-5	186.64601135253906	6.896988868713379	2.086162567138672e-6	18	019
465	2.8498058319091797	482.93463134765625	4.470348358154297e-6	4.712491035461426	478.4869384765625	2.115964889526367e-6	642.2138671875	7.57977294921875	5.4836273193359375e-6	202.39175415039062	7.259696960449219	1.430511474609375e-6	18	019
466	2.8210840225219727	482.3251037597656	7.987022399902344e-6	130.03102111816406	260.93353271484375	0.006206631660461426	647.1923828125	29.66158676147461	2.1457672119140625e-6	128.06387329101562	262.7784118652344	3.159046173095703e-6	18	019
467	2.519305467605591	482.3811950683594	4.678964614868164e-6	109.0844955444336	225.95159912109375	5.692243576049805e-6	642.6880493164062	7.582893371582031	7.778406143188477e-6	155.2729949951172	5.04848051071167	1.2814998626708984e-6	18	019
468	2.5398449897766113	483.04962158203125	3.844499588012695e-6	4.550180912017822	478.80413818359375	2.5331974029541016e-6	641.1893310546875	8.79926872253418	4.112720489501953e-6	156.02610778808594	5.771071910858154	1.4901161193847656e-6	18	019
469	3.0153379440307617	482.20184326171875	2.2292137145996094e-5	4.753557205200195	478.79083251953125	1.3470649719238281e-5	642.3098754882812	7.609439373016357	6.67572021484375e-6	187.1080780029297	6.494100570678711	1.996755599975586e-6	18	019
470	2.549527645111084	483.16485595703125	4.202127456665039e-6	129.46522521972656	260.4522705078125	0.0015957355499267578	649.6409912109375	194.8728790283203	6.645917892456055e-6	128.32826232910156	262.10382080078125	1.6689300537109375e-6	18	019
471	2.9335827827453613	482.51776123046875	1.5795230865478516e-6	639.0808715820312	6.441860675811768	9.238719940185547e-7	645.8665161132812	30.00123405456543	8.463859558105469e-6	186.8427734375	6.6200666427612305	5.066394805908203e-7	18	019
472	2.705059051513672	482.7915344238281	7.68899917602539e-6	4.898460865020752	478.5638427734375	4.351139068603516e-6	650.489013671875	201.7735595703125	7.3015689849853516e-6	138.72225952148438	7.435703277587891	1.6391277313232422e-6	18	019
473	2.481233596801758	482.7795104980469	4.559755325317383e-6	4.984857082366943	478.706787109375	3.039836883544922e-6	650.3370971679688	201.9791717529297	3.904104232788086e-6	185.15029907226562	6.366798400878906	2.3245811462402344e-6	18	019
474	2.812685012817383	483.24688720703125	1.0788440704345703e-5	4.475956439971924	479.2261657714844	6.467103958129883e-6	649.794677734375	194.9853515625	1.7821788787841797e-5	155.61117553710938	5.597448825836182	2.4437904357910156e-6	18	019
475	627.19970703125	407.13775634765625	4.798173904418945e-6	127.69216918945312	260.1844177246094	1.3440847396850586e-5	648.8643798828125	196.18728637695312	3.337860107421875e-6	187.0890350341797	6.697117805480957	1.8477439880371094e-6	18	019
476	2.5334343910217285	482.6855163574219	6.020069122314453e-6	4.57423734664917	478.52337646484375	4.023313522338867e-6	648.7536010742188	195.723388671875	8.478760719299316e-5	186.75587463378906	7.376714706420898	1.3709068298339844e-6	18	019
477	3.083763599395752	483.4564514160156	6.377696990966797e-6	6.501835823059082	144.18760681152344	4.380941390991211e-6	650.1539916992188	204.78196716308594	3.2782554626464844e-6	171.48719787597656	5.816918849945068	1.3709068298339844e-6	18	019
478	2.8106484413146973	482.73101806640625	6.67572021484375e-6	4.668335914611816	478.104736328125	4.887580871582031e-6	648.7095947265625	187.65089416503906	1.9997358322143555e-5	186.43553161621094	7.173544883728027	5.5730342864990234e-6	18	019
479	2.8344852924346924	482.3766174316406	1.6689300537109375e-6	117.98149108886719	67.8717269897461	1.6093254089355469e-6	642.5518798828125	6.941276550292969	6.139278411865234e-6	5.601047515869141	142.99537658691406	7.748603820800781e-7	18	019
480	2.7323741912841797	482.96136474609375	1.4066696166992188e-5	128.95033264160156	260.0298156738281	7.516145706176758e-5	642.4756469726562	8.270853996276855	3.3676624298095703e-6	186.3592071533203	6.802521705627441	2.4437904357910156e-6	18	019
481	2.964419364929199	482.19354248046875	9.47713851928711e-6	4.877445220947266	478.139892578125	4.5299530029296875e-6	642.786865234375	7.448659896850586	1.4901161193847656e-5	186.52944946289062	6.812486171722412	2.086162567138672e-6	18	019
482	2.2902259826660156	483.60076904296875	8.225440979003906e-6	3.9552626609802246	479.0058288574219	4.32133674621582e-6	648.81689453125	187.78216552734375	2.714991569519043e-5	156.03585815429688	5.660151958465576	2.0265579223632812e-6	18	019
483	2.754674196243286	482.8949279785156	9.47713851928711e-6	4.661088943481445	479.0166320800781	8.58306884765625e-6	649.921142578125	186.8483123779297	6.705522537231445e-6	186.7287139892578	7.213926315307617	1.6391277313232422e-6	18	019
484	3.078561782836914	483.1266784667969	4.351139068603516e-6	131.63917541503906	260.87591552734375	0.00014781951904296875	645.7158813476562	19.43873405456543	1.5139579772949219e-5	186.86825561523438	7.615042686462402	2.175569534301758e-6	18	019
485	2.65163516998291	483.53118896484375	2.98917293548584e-5	129.48843383789062	257.29296875	0.012696683406829834	646.229248046875	29.965702056884766	8.940696716308594e-6	128.73248291015625	260.4151916503906	5.7220458984375e-6	18	019
486	2.7465620040893555	482.7411804199219	9.834766387939453e-6	4.453609466552734	478.49139404296875	4.976987838745117e-6	642.4315185546875	7.272357940673828	2.115964889526367e-6	6.030248641967773	142.6304168701172	1.2218952178955078e-6	18	019
487	3.346747398376465	482.9427185058594	1.2814998626708984e-5	4.233681678771973	478.66644287109375	7.62939453125e-6	642.2601318359375	7.599822521209717	6.943941116333008e-6	186.27320861816406	6.5422539710998535	1.5795230865478516e-6	18	019
488	2.592282295227051	482.4096984863281	1.4841556549072266e-5	4.376831531524658	478.6081848144531	8.374452590942383e-6	647.3965454101562	29.080808639526367	2.7120113372802734e-6	137.6306915283203	5.577860355377197	1.519918441772461e-6	18	019
489	2.4325098991394043	482.37353515625	5.0067901611328125e-6	4.590735912322998	477.9607849121094	4.380941390991211e-6	649.21337890625	195.75624084472656	1.9043684005737305e-5	187.84169006347656	7.4990386962890625	1.6689300537109375e-6	18	019
490	2.8291056156158447	483.1170959472656	8.827447891235352e-5	4.262081623077393	479.3951721191406	3.883242607116699e-5	646.7432250976562	30.498126983642578	5.0067901611328125e-6	154.81202697753906	5.784544467926025	4.26173210144043e-6	18	019
491	3.2315011024475098	482.7582092285156	5.0961971282958984e-6	4.492701530456543	478.52630615234375	1.6391277313232422e-6	642.6614990234375	7.719213485717773	4.589557647705078e-6	171.35816955566406	6.152212142944336	2.0563602447509766e-6	18	019
492	2.5084943771362305	482.17681884765625	7.539987564086914e-6	4.94267463684082	478.1836853027344	6.67572021484375e-6	650.3876953125	203.14822387695312	6.0498714447021484e-6	186.48193359375	6.66175651550293	1.6093254089355469e-6	18	019
493	3.2567672729492188	482.973876953125	5.304813385009766e-6	4.5424723625183105	478.5817565917969	1.817941665649414e-6	642.0635375976562	8.38557243347168	6.0498714447021484e-6	185.9505615234375	7.612855911254883	1.817941665649414e-6	18	019
494	2.6960158348083496	482.6136779785156	1.3023614883422852e-5	388.5133056640625	178.3049774169922	0.0032425522804260254	642.0767211914062	8.44765567779541	4.76837158203125e-6	185.6898651123047	6.604493618011475	2.473592758178711e-6	18	019
495	2.6161742210388184	482.8277587890625	1.1235475540161133e-5	4.607747554779053	478.40142822265625	3.516674041748047e-6	648.7646484375	188.09422302246094	1.233816146850586e-5	186.70458984375	6.121416091918945	1.5795230865478516e-6	18	019
496	2.5665321350097656	482.76617431640625	2.5570392608642578e-5	4.087343215942383	478.5982360839844	1.806020736694336e-5	650.0194702148438	188.27308654785156	9.149312973022461e-6	186.58982849121094	7.12972354888916	2.2649765014648438e-6	18	019
497	2.5809221267700195	482.58160400390625	2.8312206268310547e-6	126.79314422607422	260.6070556640625	2.8312206268310547e-6	650.2976684570312	203.6254425048828	1.0102987289428711e-5	185.9360809326172	6.1906232833862305	2.2649765014648438e-6	18	019
498	2.358888626098633	483.10040283203125	3.606081008911133e-5	4.117105484008789	478.86773681640625	2.288818359375e-5	645.711669921875	19.973615646362305	5.125999450683594e-6	186.61785888671875	7.048149108886719	2.4139881134033203e-6	18	019
499	2.6312410831451416	482.71661376953125	6.467103958129883e-6	4.695221900939941	478.46142578125	5.453824996948242e-6	648.841552734375	187.79710388183594	1.4156103134155273e-5	187.65956115722656	7.288365364074707	9.238719940185547e-7	18	019
500	2.4954118728637695	482.96441650390625	5.3942203521728516e-6	3.8644208908081055	478.30767822265625	4.470348358154297e-6	650.2448120117188	204.60595703125	8.046627044677734e-6	187.3526153564453	7.076745510101318	1.7583370208740234e-6	18	019
501	3.2287328243255615	463.9766540527344	6.8247318267822266e-6	16.304920196533203	154.46652221679688	1.2218952178955078e-5	649.0350341796875	188.60098266601562	8.910894393920898e-6	20.404884338378906	149.55819702148438	1.2546777725219727e-5	18	019
502	3.1367194652557373	482.57305908203125	7.212162017822266e-6	4.563749313354492	478.25531005859375	1.9371509552001953e-6	647.5459594726562	30.402538299560547	2.3245811462402344e-6	187.4763641357422	6.844352722167969	1.341104507446289e-6	18	019
503	2.4661242961883545	482.3118591308594	6.705522537231445e-6	4.74349308013916	478.05810546875	6.16908073425293e-6	642.3927001953125	7.877839088439941	1.9371509552001953e-6	185.72752380371094	6.104946136474609	3.635883331298828e-6	18	019
504	2.9769845008850098	483.03912353515625	4.798173904418945e-6	108.53424072265625	226.63265991210938	1.0371208190917969e-5	642.2770385742188	8.165800094604492	2.562999725341797e-6	155.58859252929688	5.328308582305908	1.4901161193847656e-6	18	019
505	2.5618715286254883	482.5813903808594	4.112720489501953e-6	129.46392822265625	260.1279296875	7.897615432739258e-6	642.7005004882812	7.5646162033081055	5.930662155151367e-6	201.30462646484375	5.7898101806640625	2.682209014892578e-6	18	019
506	3.069514274597168	482.6452331542969	1.3709068298339844e-6	5.356505393981934	478.7042236328125	1.2516975402832031e-6	650.377197265625	203.96676635742188	1.6033649444580078e-5	185.7958984375	6.424887180328369	1.1622905731201172e-6	18	019
507	2.9372429847717285	482.9955139160156	1.33514404296875e-5	4.784969329833984	478.8496398925781	8.791685104370117e-6	649.8884887695312	189.32643127441406	7.18235969543457e-6	185.80697631835938	6.705344200134277	1.6093254089355469e-6	18	019
508	2.6228928565979004	482.836181640625	1.0818243026733398e-5	4.2625627517700195	478.6662902832031	6.139278411865234e-6	642.658203125	8.080680847167969	7.927417755126953e-6	186.30604553222656	6.388458251953125	7.748603820800781e-7	18	019
509	2.6495494842529297	482.6518859863281	3.0994415283203125e-6	4.580871105194092	478.5238342285156	3.725290298461914e-6	645.7299194335938	20.31932830810547	7.599592208862305e-6	186.55039978027344	7.317623615264893	3.844499588012695e-6	18	019
510	2.7836265563964844	482.4569396972656	1.093745231628418e-5	4.365067005157471	477.784423828125	3.6656856536865234e-6	649.144775390625	187.7935791015625	1.7523765563964844e-5	155.75669860839844	5.64865779876709	1.9073486328125e-6	18	019
511	3.0209343433380127	481.9747314453125	3.8504600524902344e-5	4.817983627319336	478.5262451171875	3.2961368560791016e-5	649.2246704101562	187.45982360839844	2.396106719970703e-5	185.93545532226562	7.122154712677002	2.384185791015625e-6	18	019
512	2.5320558547973633	482.9080505371094	1.7762184143066406e-5	4.584370136260986	478.6687316894531	1.1920928955078125e-5	649.098388671875	196.15719604492188	5.5730342864990234e-6	138.08282470703125	6.254958152770996	1.043081283569336e-6	18	019
513	3.0419960021972656	482.9451904296875	1.6391277313232422e-6	117.13652801513672	68.39701080322266	1.0848045349121094e-5	650.2479248046875	203.72166442871094	5.245208740234375e-6	185.9745330810547	6.819994926452637	2.3543834686279297e-6	18	019
514	2.4602131843566895	482.3784484863281	1.9073486328125e-6	129.9275665283203	260.799560546875	3.5762786865234375e-6	649.14208984375	196.35809326171875	7.987022399902344e-6	156.01199340820312	5.715161323547363	8.940696716308594e-7	18	019
515	2.713955879211426	482.4645080566406	4.500150680541992e-6	5.341626167297363	478.5511474609375	3.159046173095703e-6	647.7197265625	29.799402236938477	7.897615432739258e-6	171.80303955078125	5.533114433288574	2.0563602447509766e-6	18	019
516	2.8033618927001953	482.4201354980469	1.6391277313232422e-6	108.19196319580078	226.08103942871094	9.894371032714844e-6	649.4834594726562	188.71102905273438	3.3080577850341797e-6	185.86886596679688	6.633978366851807	2.473592758178711e-6	18	019
517	2.4297597408294678	483.1561584472656	9.387731552124023e-6	4.108855724334717	479.4177551269531	9.894371032714844e-6	650.4007568359375	203.41217041015625	2.5272369384765625e-5	138.83700561523438	6.672138214111328	3.0100345611572266e-6	18	019
518	2.8755288124084473	482.9755859375	6.16908073425293e-6	129.9056396484375	262.8407287597656	0.0008665919303894043	642.314208984375	7.834218978881836	4.947185516357422e-6	127.96646881103516	271.95849609375	1.4603137969970703e-6	18	019
519	2.3612799644470215	482.81866455078125	1.2278556823730469e-5	4.659666061401367	479.0743408203125	1.4275312423706055e-5	647.8995971679688	29.978073120117188	8.851289749145508e-6	185.9930419921875	6.494905948638916	3.1888484954833984e-6	18	019
520	2.7195560932159424	483.67071533203125	2.428889274597168e-5	4.141357898712158	479.5110778808594	1.6868114471435547e-5	642.1251220703125	8.628768920898438	1.1444091796875e-5	185.56588745117188	6.948576927185059	1.7583370208740234e-6	18	019
521	2.695627212524414	482.5998229980469	7.748603820800781e-7	6.873319625854492	144.27655029296875	1.430511474609375e-6	642.413330078125	7.491856575012207	5.125999450683594e-6	137.61898803710938	6.862828254699707	2.086162567138672e-6	18	019
522	2.7605154514312744	483.1082763671875	5.841255187988281e-6	116.64066314697266	67.11127471923828	1.9848346710205078e-5	642.4285278320312	7.210570335388184	5.185604095458984e-6	170.97193908691406	5.458115577697754	1.996755599975586e-6	18	019
523	2.1670145988464355	481.94317626953125	1.1026859283447266e-6	4.530676364898682	477.7201232910156	1.6987323760986328e-6	646.5744018554688	123.64359283447266	2.384185791015625e-6	138.0810546875	6.407410621643066	1.3113021850585938e-6	18	019
524	2.591240167617798	482.5760498046875	7.4803829193115234e-6	107.17884063720703	225.50936889648438	5.2094459533691406e-5	642.6166381835938	6.911419868469238	2.473592758178711e-6	185.56687927246094	6.983902454376221	1.2218952178955078e-6	18	019
525	2.7172093391418457	482.6959228515625	1.7583370208740234e-6	156.7698974609375	4.389967918395996	1.6391277313232422e-6	648.94921875	189.59927368164062	4.738569259643555e-6	186.8294677734375	7.3167948722839355	1.6987323760986328e-6	18	019
526	2.616295337677002	483.2574768066406	8.434057235717773e-6	3.9206016063690186	479.0443420410156	5.155801773071289e-6	642.5809326171875	7.160408020019531	6.079673767089844e-6	186.9043426513672	7.430179595947266	1.3113021850585938e-6	18	019
527	3.211515426635742	482.92620849609375	4.291534423828125e-5	4.536352634429932	479.1898498535156	2.232193946838379e-5	641.865234375	8.133915901184082	1.8417835235595703e-5	137.85983276367188	5.785227298736572	1.9371509552001953e-6	18	019
528	2.3614468574523926	482.5359802246094	3.844499588012695e-6	117.40835571289062	66.82636260986328	1.1056661605834961e-5	646.9168090820312	29.342350006103516	1.1742115020751953e-5	5.136013031005859	142.63809204101562	3.159046173095703e-6	18	019
529	3.1117820739746094	482.5513916015625	1.3500452041625977e-5	5.224974632263184	478.5405578613281	4.887580871582031e-6	649.463623046875	206.15667724609375	3.725290298461914e-6	187.74070739746094	7.1924729347229	3.546476364135742e-6	18	019
530	2.326232433319092	483.16986083984375	4.649162292480469e-6	4.414779186248779	478.78240966796875	4.678964614868164e-6	642.173583984375	8.07187271118164	2.8908252716064453e-6	155.75729370117188	6.130037307739258	1.0132789611816406e-6	18	019
531	2.604832172393799	482.65985107421875	7.718801498413086e-6	4.889317989349365	478.6432189941406	4.172325134277344e-6	650.192626953125	203.00917053222656	1.4275312423706055e-5	186.61756896972656	6.41225004196167	1.4603137969970703e-6	18	019
532	2.9616379737854004	483.20916748046875	2.130866050720215e-5	4.843803405761719	479.18157958984375	7.778406143188477e-6	647.5718994140625	29.731069564819336	1.33514404296875e-5	186.60597229003906	6.911213397979736	2.115964889526367e-6	18	019
533	2.7144699096679688	483.36627197265625	1.2516975402832031e-6	8.079010009765625	3.8228015899658203	1.3113021850585938e-6	642.1293334960938	8.324913024902344	3.7550926208496094e-6	186.60533142089844	6.8493146896362305	2.473592758178711e-6	18	019
534	2.787151336669922	482.8582763671875	9.864568710327148e-6	4.534849643707275	478.2267150878906	5.125999450683594e-6	648.83349609375	186.1725616455078	1.0251998901367188e-5	186.502197265625	6.152740478515625	1.7583370208740234e-6	18	019
535	2.803532838821411	482.8824462890625	8.463859558105469e-6	4.621878623962402	478.88232421875	6.645917892456055e-6	649.74169921875	206.48219299316406	1.2785196304321289e-5	138.4365234375	7.017646789550781	1.519918441772461e-6	18	019
536	2.793367862701416	483.28546142578125	2.0742416381835938e-5	4.953087329864502	479.167236328125	1.1920928955078125e-5	648.9163208007812	186.51229858398438	8.493661880493164e-6	203.2411651611328	6.933040142059326	1.0728836059570312e-6	18	019
537	2.8433327674865723	482.6672668457031	2.2470951080322266e-5	4.425092697143555	478.3876037597656	9.685754776000977e-6	642.2705078125	7.041799545288086	2.7120113372802734e-6	171.32479858398438	5.555815696716309	1.9371509552001953e-6	18	019
538	2.824464797973633	482.4186096191406	3.4689903259277344e-5	5.126988410949707	478.6869201660156	1.8805265426635742e-5	650.1205444335938	205.01934814453125	3.337860107421875e-6	137.61578369140625	7.433801174163818	1.4901161193847656e-6	18	019
539	2.6614980697631836	481.6462097167969	3.904104232788086e-6	4.54176139831543	477.5052185058594	1.8477439880371094e-6	649.5452880859375	186.73712158203125	8.13603401184082e-6	137.7062225341797	6.096519470214844	1.5497207641601562e-6	18	019
540	2.51871919631958	483.26690673828125	1.6480684280395508e-5	4.783490180969238	479.118896484375	1.3917684555053711e-5	649.314208984375	181.18771362304688	8.64267349243164e-6	155.12937927246094	5.311376094818115	2.205371856689453e-6	18	019
541	2.928989887237549	482.6619873046875	1.4603137969970703e-5	16.314537048339844	150.92352294921875	2.002716064453125e-5	650.6832885742188	203.51010131835938	6.258487701416016e-6	21.064857482910156	146.5596466064453	3.3974647521972656e-5	18	019
542	3.0765252113342285	482.0880126953125	2.384185791015625e-6	6.227608680725098	145.45155334472656	1.5497207641601562e-6	648.5934448242188	187.37046813964844	1.099705696105957e-5	185.27699279785156	6.603212833404541	1.5795230865478516e-6	18	019
543	2.5307655334472656	483.4950866699219	1.1771917343139648e-5	108.4778823852539	225.38497924804688	1.7076730728149414e-5	648.7308349609375	190.43556213378906	2.7120113372802734e-6	186.2475128173828	7.052623748779297	2.7120113372802734e-6	18	019
544	2.9905967712402344	482.55841064453125	1.0251998901367188e-5	5.28028678894043	478.2705078125	3.904104232788086e-6	642.301025390625	8.135947227478027	1.7285346984863281e-6	186.64004516601562	5.905011177062988	2.7120113372802734e-6	18	019
545	2.5501327514648438	483.17138671875	1.2010335922241211e-5	4.0949387550354	478.7925720214844	7.033348083496094e-6	645.56884765625	29.660097122192383	4.4465065002441406e-5	186.4943389892578	6.822124004364014	2.7120113372802734e-6	18	019
546	2.5804429054260254	483.0048522949219	2.5331974029541016e-5	4.90664005279541	479.25732421875	2.8371810913085938e-5	649.75927734375	204.0374755859375	3.904104232788086e-6	170.81924438476562	5.181718349456787	1.8775463104248047e-6	18	019
547	2.8766465187072754	482.75921630859375	7.539987564086914e-6	16.48257064819336	155.38287353515625	1.3053417205810547e-5	649.6692504882812	195.24722290039062	1.3232231140136719e-5	6.926309585571289	153.77072143554688	2.771615982055664e-6	18	019
548	2.6004931926727295	482.2048034667969	3.0100345611572266e-6	5.170491695404053	478.0693359375	3.1888484954833984e-6	650.2655639648438	204.13494873046875	7.241964340209961e-6	186.1732635498047	6.921603202819824	2.5033950805664062e-6	18	019
549	3.2380714416503906	482.2117614746094	6.139278411865234e-6	4.68283224105835	478.0898132324219	4.976987838745117e-6	642.8126831054688	7.715186595916748	3.3974647521972656e-6	186.31138610839844	7.383993148803711	1.8477439880371094e-6	18	019
550	2.378018379211426	483.4356994628906	1.2367963790893555e-5	108.36790466308594	225.3638458251953	4.082918167114258e-5	648.5967407226562	196.60702514648438	1.2278556823730469e-5	107.40785217285156	223.9026641845703	8.344650268554688e-7	18	019
