# Supplementary material for: An automated feeding system for the African killifish reveals the impact of diet on lifespan and allows scalable assessment of associative learning
Source: eLife. 2022 Nov 10;11:e69008. doi: 10.7554/eLife.69008 (PMC9788828; doi:10.7554/eLife.69008)
Supplement: Figure 6—source data 2. [file elife-69008-fig6-data2.zip › Training Trajectories/t5_REC022DLC_resnet50_TrainAllTheThingsJun28shuffle1_1030000.csv]

bodyparts_coords	fishhead_x	fishhead_y	fishhead_likelihood	fishtail_x	fishtail_y	fishtail_likelihood	redlight_x	redlight_y	redlight_likelihood	fooddrop_x	fooddrop_y	fooddrop_likelihood	fishnum	recordingnum
0	270.3661804199219	297.7140197753906	0.9999998807907104	440.121337890625	273.202392578125	0.9999992847442627	545.6521606445312	206.68386840820312	1.0	544.3795166015625	208.2789306640625	0.0008238255977630615	5	022
1	483.2474365234375	318.6855163574219	0.9956851005554199	441.7350158691406	269.50323486328125	0.16946828365325928	546.3004760742188	205.59181213378906	1.0	544.8773193359375	206.70558166503906	0.001125425100326538	5	022
2	249.5574493408203	310.80963134765625	0.999433159828186	302.947265625	259.46771240234375	0.9999997615814209	545.6167602539062	206.15103149414062	1.0	544.259521484375	207.11215209960938	0.0014675259590148926	5	022
3	291.3302001953125	262.81219482421875	0.012476950883865356	294.2088317871094	260.34002685546875	0.9999966621398926	545.6630859375	206.41590881347656	1.0	544.80615234375	206.97006225585938	0.002243220806121826	5	022
4	547.9763793945312	211.4972686767578	0.0001589357852935791	233.1358642578125	287.309814453125	0.8236312866210938	546.0770263671875	206.18606567382812	1.0	545.1302490234375	207.02383422851562	0.0015318095684051514	5	022
5	224.9629669189453	282.7048645019531	0.014248192310333252	2.8204078674316406	138.5292205810547	0.0032353997230529785	546.2607421875	206.07289123535156	1.0	544.5578002929688	207.1088409423828	0.0010538697242736816	5	022
6	215.55470275878906	278.4437561035156	0.08336478471755981	1.9145886898040771	139.3976287841797	0.003333956003189087	546.0792236328125	206.08242797851562	1.0	544.7644653320312	206.33058166503906	0.0007953643798828125	5	022
7	206.24050903320312	274.1391906738281	0.7206764221191406	3.952904462814331	177.76593017578125	0.0013401806354522705	546.355224609375	206.0707244873047	1.0	544.7919311523438	206.9750518798828	0.0009174644947052002	5	022
8	192.67578125	270.4998474121094	0.9987446069717407	10.835051536560059	42.50014114379883	0.0007411539554595947	545.7708129882812	205.86582946777344	1.0	544.7828369140625	206.9471893310547	0.0009498000144958496	5	022
9	179.62437438964844	253.81076049804688	0.9999961853027344	2.448878765106201	185.22511291503906	0.002819240093231201	546.2481079101562	205.67239379882812	1.0	544.615478515625	206.87144470214844	0.0008091628551483154	5	022
10	169.7305145263672	231.8990478515625	0.9999997615814209	208.7717742919922	268.2273864746094	1.0	545.8707275390625	206.66944885253906	1.0	544.705810546875	206.65098571777344	0.0012594163417816162	5	022
11	157.5125274658203	217.29873657226562	1.0	208.84205627441406	263.84454345703125	0.009149909019470215	546.3607177734375	205.93641662597656	1.0	544.8126220703125	207.17507934570312	0.0008719563484191895	5	022
12	143.3919677734375	206.56031799316406	0.9999997019767761	189.27867126464844	242.68609619140625	0.9999274015426636	546.0697631835938	206.3698272705078	1.0	544.65234375	207.5104217529297	0.0011197924613952637	5	022
13	128.42593383789062	199.3087615966797	0.9999986886978149	131.43133544921875	199.25387573242188	0.7072826623916626	546.456298828125	206.18905639648438	1.0	544.6768188476562	207.0403289794922	0.001316756010055542	5	022
14	106.82898712158203	185.43057250976562	0.4083542823791504	159.59666442871094	223.5868377685547	0.9998763203620911	545.8243408203125	205.42526245117188	1.0	544.1425170898438	206.98960876464844	0.0012130439281463623	5	022
15	86.10347747802734	179.92369079589844	0.9999984502792358	146.03485107421875	207.1356658935547	0.9999995231628418	546.065185546875	205.9226837158203	1.0	544.4336547851562	206.8998260498047	0.0011365413665771484	5	022
16	78.31698608398438	177.3402557373047	1.0	136.25576782226562	198.3337860107422	0.9999997615814209	546.4555053710938	206.54832458496094	1.0	544.695556640625	207.33729553222656	0.0009569823741912842	5	022
17	77.86425018310547	177.18499755859375	1.0	134.58241271972656	200.6951446533203	1.0	546.579833984375	206.12860107421875	1.0	545.0380249023438	207.31124877929688	0.0007773637771606445	5	022
18	77.8914566040039	176.53919982910156	1.0	130.11131286621094	200.4916229248047	0.9999994039535522	546.260986328125	205.87326049804688	1.0	544.7149047851562	207.07261657714844	0.0012124478816986084	5	022
19	77.14723205566406	177.15234375	1.0	120.22860717773438	199.50039672851562	0.9999994039535522	546.0938110351562	206.42178344726562	1.0	544.9564208984375	207.12661743164062	0.0018264949321746826	5	022
20	75.4443588256836	177.8772735595703	1.0	117.8100357055664	199.73641967773438	0.9999985694885254	545.8197631835938	205.75465393066406	1.0	115.4679183959961	206.53033447265625	0.0032175779342651367	5	022
21	74.91083526611328	178.62860107421875	1.0	112.3936767578125	201.0197296142578	1.0	546.1866455078125	205.96397399902344	1.0	544.4611206054688	207.1538848876953	0.0007251203060150146	5	022
22	74.1151351928711	178.74749755859375	1.0	110.20093536376953	202.91871643066406	0.9999974966049194	546.0697021484375	205.8699493408203	1.0	544.9231567382812	206.82699584960938	0.0011425316333770752	5	022
23	70.29713439941406	181.0914764404297	1.0	104.99493408203125	207.6848602294922	0.9997467398643494	545.5314331054688	205.55398559570312	1.0	104.79535675048828	208.44564819335938	0.003510892391204834	5	022
24	68.66143035888672	178.14369201660156	0.999993622303009	105.52527618408203	207.9148406982422	0.9983548521995544	546.1009521484375	206.14923095703125	1.0	544.7765502929688	207.17884826660156	0.0010152459144592285	5	022
25	66.72198486328125	173.85060119628906	1.0	103.42919921875	197.10110473632812	0.9999581575393677	545.9869384765625	206.63299560546875	1.0	544.7825317382812	206.9920196533203	0.0012262463569641113	5	022
26	64.23289489746094	172.1151580810547	0.20203572511672974	103.48783111572266	196.16114807128906	0.9999994039535522	546.2583618164062	206.27862548828125	1.0	544.9761962890625	207.086181640625	0.000994950532913208	5	022
27	63.89262390136719	172.41717529296875	0.9996292591094971	104.31578063964844	196.21871948242188	0.9299224615097046	545.884521484375	206.33370971679688	1.0	544.4480590820312	207.4579620361328	0.0009378194808959961	5	022
28	63.10330581665039	172.013427734375	0.058137863874435425	104.04373168945312	195.44680786132812	0.9999980926513672	546.470947265625	206.04937744140625	1.0	544.4849853515625	205.58209228515625	0.0009742975234985352	5	022
29	62.150367736816406	171.57958984375	0.9999644756317139	102.61748504638672	194.94711303710938	0.06579002737998962	545.65234375	205.66244506835938	1.0	544.0176391601562	205.4783172607422	0.000591576099395752	5	022
30	65.9395523071289	173.44796752929688	0.7068855166435242	99.3955078125	194.3284912109375	0.996842622756958	545.8648681640625	206.54519653320312	1.0	544.0880737304688	207.9830780029297	0.0008409023284912109	5	022
31	64.25554656982422	173.50840759277344	0.9108142852783203	99.09408569335938	195.43980407714844	0.048866719007492065	546.5100708007812	205.9979705810547	1.0	544.7340087890625	207.1346893310547	0.0011571645736694336	5	022
32	68.79194641113281	174.09344482421875	1.0	101.64617156982422	193.29302978515625	0.11104848980903625	546.4266357421875	204.4475860595703	1.0	545.11474609375	206.61814880371094	0.0006836950778961182	5	022
33	81.55768585205078	210.38035583496094	0.9991625547409058	80.15658569335938	168.08538818359375	0.9999961853027344	546.5104370117188	206.0338134765625	1.0	545.0072631835938	207.2755126953125	0.0009066462516784668	5	022
34	91.85144805908203	223.26800537109375	0.9999990463256836	77.07244110107422	165.5149688720703	0.9999994039535522	546.0046997070312	206.05728149414062	1.0	544.8712158203125	207.0043487548828	0.0013940632343292236	5	022
35	98.76712036132812	238.52894592285156	1.0	-0.2202930450439453	201.73008728027344	0.00235632061958313	545.755859375	205.1566162109375	1.0	544.995849609375	206.31881713867188	0.001502007246017456	5	022
36	117.4375991821289	267.9477233886719	0.9999998211860657	120.34398651123047	270.5404357910156	0.4238675832748413	545.98193359375	205.68312072753906	1.0	544.634033203125	206.8052215576172	0.0017495155334472656	5	022
37	136.3828887939453	281.6295166015625	0.0007441937923431396	134.45809936523438	287.4380187988281	1.0	545.2649536132812	205.94122314453125	1.0	544.1665649414062	207.22120666503906	0.0009226202964782715	5	022
38	145.73179626464844	310.7657165527344	0.005867570638656616	148.44525146484375	307.0251159667969	1.0	545.6221313476562	206.25271606445312	1.0	544.1244506835938	205.9991912841797	0.0005601942539215088	5	022
39	158.705078125	320.3460998535156	0.34869706630706787	161.8423614501953	317.8339538574219	0.9999996423721313	546.4048461914062	206.38119506835938	1.0	545.0298461914062	206.72824096679688	0.0011012554168701172	5	022
40	167.63876342773438	325.3549499511719	0.9999946355819702	120.9134292602539	251.685791015625	0.9999998807907104	545.8490600585938	205.52159118652344	1.0	545.0198364257812	206.91937255859375	0.0015364587306976318	5	022
41	171.4186248779297	324.6668395996094	1.0	125.55471801757812	251.3526153564453	0.9999998807907104	545.93798828125	206.1328582763672	1.0	544.7764892578125	206.99891662597656	0.001400768756866455	5	022
42	172.09397888183594	324.1806335449219	1.0	128.92071533203125	249.44920349121094	1.0	545.705810546875	206.35696411132812	1.0	544.39404296875	207.5049591064453	0.0012702345848083496	5	022
43	173.15248107910156	324.85321044921875	1.0	132.4340362548828	249.2167205810547	1.0	546.6034545898438	206.4668731689453	1.0	544.968017578125	207.4447784423828	0.0012645423412322998	5	022
44	175.94573974609375	325.07135009765625	0.9999998807907104	132.59275817871094	247.30184936523438	1.0	546.2152099609375	206.21319580078125	1.0	544.9824829101562	206.90980529785156	0.002828150987625122	5	022
45	189.9446258544922	326.7401123046875	0.9764075875282288	138.13436889648438	252.33934020996094	1.0	546.4443359375	205.67349243164062	1.0	545.273193359375	206.66712951660156	0.0008355677127838135	5	022
46	196.76466369628906	335.1842346191406	0.7006739377975464	137.37774658203125	254.44097900390625	1.0	546.3531494140625	206.17596435546875	1.0	544.79443359375	207.15850830078125	0.0009479820728302002	5	022
47	207.37713623046875	340.1339111328125	1.0	145.9942626953125	260.409912109375	1.0	546.2468872070312	206.12060546875	1.0	544.630859375	207.15805053710938	0.001039266586303711	5	022
48	213.80484008789062	342.8125	1.0	153.16305541992188	265.5674133300781	1.0	545.733642578125	206.5517120361328	1.0	544.4533081054688	207.25807189941406	0.0016668140888214111	5	022
49	217.75096130371094	341.6819152832031	1.0	157.0792694091797	266.40411376953125	1.0	546.299560546875	206.3159942626953	1.0	544.59228515625	207.6487274169922	0.0008130967617034912	5	022
50	222.46322631835938	345.2607421875	1.0	165.9844207763672	274.13153076171875	1.0	546.3547973632812	205.48599243164062	1.0	544.4013671875	206.68785095214844	0.0011426210403442383	5	022
51	228.77191162109375	349.66070556640625	1.0	172.2801513671875	278.09539794921875	1.0	546.523193359375	206.34027099609375	1.0	544.8922729492188	206.59678649902344	0.001089632511138916	5	022
52	235.38653564453125	351.3552551269531	1.0	173.91036987304688	280.5040283203125	1.0	546.0858154296875	206.80093383789062	1.0	544.1363525390625	207.55596923828125	0.0012223124504089355	5	022
53	239.71339416503906	350.76385498046875	1.0	179.575439453125	281.65057373046875	1.0	545.9368896484375	206.37725830078125	1.0	544.4963989257812	207.32579040527344	0.0007915198802947998	5	022
54	242.42869567871094	351.19647216796875	1.0	183.86215209960938	279.8238830566406	1.0	546.3450317382812	206.0464324951172	1.0	545.1971435546875	206.88059997558594	0.0012339949607849121	5	022
55	249.50689697265625	352.1309814453125	0.9999999403953552	187.5666961669922	280.973388671875	1.0	545.395263671875	205.91749572753906	1.0	544.4564819335938	206.92312622070312	0.001000523567199707	5	022
56	259.481201171875	354.0198974609375	1.0	196.68409729003906	285.476806640625	1.0	545.8441162109375	206.2198028564453	1.0	543.9730224609375	207.09156799316406	0.0011715292930603027	5	022
57	264.8133850097656	356.3785705566406	1.0	203.43858337402344	285.6797790527344	1.0	546.0123901367188	206.20895385742188	1.0	544.6515502929688	206.37290954589844	0.001043766736984253	5	022
58	269.033203125	357.13409423828125	1.0	202.19769287109375	280.6510314941406	1.0	545.9638671875	206.15994262695312	1.0	544.714111328125	207.5679931640625	0.0005356967449188232	5	022
59	270.513916015625	356.21502685546875	1.0	205.6350555419922	279.5440368652344	1.0	545.1525268554688	206.51614379882812	1.0	544.0743408203125	207.5666046142578	0.0010082721710205078	5	022
60	273.38043212890625	356.5565490722656	1.0	208.70884704589844	281.57708740234375	1.0	546.1361083984375	205.96160888671875	1.0	544.9244384765625	207.18370056152344	0.0007183849811553955	5	022
61	276.91168212890625	359.0899658203125	1.0	208.56455993652344	278.90814208984375	1.0	546.3201904296875	206.3359832763672	1.0	544.94921875	206.81805419921875	0.0005916953086853027	5	022
62	279.7662048339844	361.1004943847656	1.0	214.85462951660156	283.028076171875	1.0	545.8291625976562	205.73638916015625	1.0	544.9511108398438	206.586181640625	0.001284956932067871	5	022
63	284.35845947265625	362.0482177734375	1.0	217.8217010498047	284.4006042480469	1.0	546.5514526367188	205.9779510498047	1.0	545.0657348632812	207.027587890625	0.0011254549026489258	5	022
64	288.3547668457031	364.1022033691406	1.0	220.96449279785156	285.11309814453125	1.0	545.7666015625	206.22607421875	1.0	544.513427734375	207.23370361328125	0.0014143884181976318	5	022
65	294.63604736328125	364.7893371582031	0.9999998807907104	224.2015838623047	283.77984619140625	1.0	545.891357421875	206.40565490722656	1.0	544.350830078125	207.23619079589844	0.001189500093460083	5	022
66	298.4133605957031	360.7111511230469	1.0	227.23683166503906	280.1519775390625	1.0	546.1422119140625	205.82321166992188	1.0	544.4368286132812	207.1069793701172	0.0009374618530273438	5	022
67	302.3472595214844	361.35455322265625	1.0	228.64151000976562	275.16265869140625	1.0	546.071533203125	206.5723876953125	1.0	544.801025390625	207.3639678955078	0.001183837652206421	5	022
68	306.9849548339844	360.8501281738281	1.0	230.01858520507812	277.4141540527344	1.0	546.20947265625	206.185302734375	1.0	544.6538696289062	206.34603881835938	0.0007421672344207764	5	022
69	322.52593994140625	342.71380615234375	1.0	243.8782196044922	286.9577331542969	0.02580702304840088	545.777099609375	205.8862762451172	1.0	544.6015014648438	206.94871520996094	0.0011442303657531738	5	022
70	326.0347595214844	333.7005310058594	0.12916171550750732	331.4210205078125	332.9935302734375	0.9999872446060181	546.1348266601562	206.2988739013672	1.0	330.48291015625	334.13458251953125	0.0011143684387207031	5	022
71	335.4090576171875	335.4722900390625	0.8203963041305542	337.590576171875	334.0278625488281	0.9999954104423523	546.0460815429688	206.52052307128906	1.0	544.330078125	207.44017028808594	0.0009177625179290771	5	022
72	340.0303039550781	338.14959716796875	0.9833354353904724	258.71783447265625	263.16607666015625	0.9999867677688599	546.6092529296875	205.86428833007812	1.0	545.2646484375	207.22268676757812	0.0006819665431976318	5	022
73	352.6081237792969	346.9813232421875	0.9995217323303223	355.408935546875	346.8795166015625	0.9992349147796631	546.333251953125	205.96847534179688	1.0	544.900390625	207.27645874023438	0.0005974769592285156	5	022
74	363.663330078125	355.74713134765625	1.0	297.18798828125	267.263671875	1.0	546.7315673828125	205.72879028320312	1.0	545.2166748046875	207.34066772460938	0.0014352798461914062	5	022
75	378.5433044433594	366.7472229003906	0.9999985694885254	311.3827819824219	275.9581298828125	1.0	546.259521484375	205.7191925048828	1.0	544.2967529296875	205.1438751220703	0.0007793605327606201	5	022
76	394.26263427734375	370.2983703613281	0.9998669028282166	315.2556457519531	286.646484375	1.0	546.0878295898438	205.5708770751953	1.0	544.7777709960938	206.7803955078125	0.0009223520755767822	5	022
77	406.6957092285156	374.0718688964844	1.0	333.1357116699219	297.55792236328125	1.0	545.2200927734375	206.2908935546875	1.0	544.250244140625	207.48678588867188	0.002080947160720825	5	022
78	404.96044921875	375.9154052734375	1.0	358.12738037109375	305.5689697265625	1.0	546.3073120117188	206.6370391845703	1.0	544.6588134765625	207.62576293945312	0.0009111464023590088	5	022
79	406.1531982421875	379.29632568359375	1.0	371.06536865234375	314.4107666015625	1.0	546.0393676757812	205.85850524902344	1.0	545.0059204101562	207.02960205078125	0.000629037618637085	5	022
80	405.3776550292969	383.310546875	1.0	384.67181396484375	322.53887939453125	1.0	546.0807495117188	205.7935791015625	1.0	545.2008666992188	206.85987854003906	0.00064125657081604	5	022
81	412.29766845703125	390.5370788574219	0.9999999403953552	382.5574951171875	315.5654602050781	0.9932600855827332	546.1124267578125	206.44166564941406	1.0	544.7339477539062	207.43971252441406	0.001148909330368042	5	022
82	387.618896484375	312.69476318359375	0.9999942779541016	437.7216491699219	394.84063720703125	0.001039057970046997	545.347412109375	205.86024475097656	1.0	544.4525146484375	207.15907287597656	0.001174837350845337	5	022
83	446.8294372558594	391.56201171875	1.0	399.06024169921875	303.5151672363281	1.0	545.6207885742188	206.00270080566406	1.0	543.8002319335938	207.05792236328125	0.0023158490657806396	5	022
84	438.4268798828125	390.5046691894531	1.0	421.567626953125	299.9356994628906	1.0	545.8805541992188	205.84471130371094	1.0	544.7872924804688	206.9133758544922	0.0010901093482971191	5	022
85	422.45562744140625	387.2744445800781	1.0	432.3600158691406	296.3310241699219	1.0	546.1946411132812	206.89474487304688	1.0	544.2373046875	206.7281494140625	0.0007997751235961914	5	022
86	399.8554992675781	380.19976806640625	0.9999740719795227	430.74920654296875	321.0625305175781	0.9999978542327881	546.2816772460938	206.0723419189453	1.0	544.218505859375	206.74964904785156	0.0033484697341918945	5	022
87	393.30908203125	374.9687194824219	1.0	413.4325256347656	331.4700927734375	0.8793385028839111	546.5744018554688	206.90135192871094	1.0	544.4472045898438	207.3559112548828	0.004548788070678711	5	022
88	394.393310546875	372.9400939941406	1.0	399.7892761230469	375.6630859375	0.0003991425037384033	545.5399169921875	206.42152404785156	1.0	543.766845703125	206.9463653564453	0.004486829042434692	5	022
89	398.60308837890625	372.9461364746094	1.0	1.9710230827331543	2.6010379791259766	0.0006071031093597412	546.5112915039062	206.3942108154297	1.0	544.5792236328125	207.62673950195312	0.0007585287094116211	5	022
90	406.0006103515625	372.3059387207031	1.0	381.03076171875	321.83746337890625	0.7563825845718384	546.1085205078125	206.4565887451172	1.0	544.138671875	206.19944763183594	0.0009789764881134033	5	022
91	397.8154296875	363.72479248046875	0.9999998807907104	404.8525085449219	365.217529296875	0.003717482089996338	545.7672729492188	206.19775390625	1.0	544.3650512695312	207.27952575683594	0.0008763968944549561	5	022
92	385.4097900390625	359.5272216796875	1.0	2.2862954139709473	141.6685333251953	0.0030187368392944336	546.1564331054688	206.864013671875	1.0	544.2543334960938	207.34019470214844	0.0011079609394073486	5	022
93	381.2991638183594	356.4407043457031	1.0	395.2480773925781	292.2874450683594	1.0	546.307861328125	205.709228515625	1.0	544.630126953125	206.8699951171875	0.000988304615020752	5	022
94	386.962158203125	360.15289306640625	1.0	392.90203857421875	279.2031555175781	1.0	546.05712890625	206.59393310546875	1.0	544.3670043945312	207.4337615966797	0.0019930899143218994	5	022
95	393.2713623046875	359.89886474609375	1.0	369.8808288574219	274.1463928222656	1.0	546.0184936523438	206.00735473632812	1.0	544.7235107421875	206.89939880371094	0.001788020133972168	5	022
96	400.44927978515625	342.47271728515625	1.0	368.61865234375	297.5458679199219	0.9999996423721313	546.2557983398438	206.9691162109375	1.0	544.8563842773438	206.982421875	0.0013408064842224121	5	022
97	407.49615478515625	349.8659973144531	1.0	376.2812805175781	288.77685546875	1.0	546.6530151367188	205.9755401611328	1.0	545.04248046875	207.04946899414062	0.0009393692016601562	5	022
98	410.9324951171875	359.20843505859375	1.0	387.8061218261719	286.05963134765625	1.0	546.3141479492188	206.00479125976562	1.0	544.9891357421875	206.9436492919922	0.0015716254711151123	5	022
99	415.3758239746094	367.1121826171875	1.0	391.98797607421875	291.1212158203125	1.0	546.13623046875	205.8850860595703	1.0	544.4954833984375	206.11892700195312	0.0009323060512542725	5	022
100	417.115478515625	369.15484619140625	1.0	390.9264831542969	294.09283447265625	1.0	545.956787109375	206.06825256347656	1.0	544.451904296875	207.07113647460938	0.001124739646911621	5	022
101	460.0337219238281	368.3373107910156	0.999999463558197	389.80859375	294.62615966796875	1.0	545.7872924804688	206.48536682128906	1.0	544.3772583007812	207.18055725097656	0.002108067274093628	5	022
102	432.4507751464844	350.8158264160156	1.0	382.78900146484375	313.8423767089844	0.08219960331916809	545.9667358398438	206.39419555664062	1.0	544.5203857421875	207.3560791015625	0.001812666654586792	5	022
103	467.20428466796875	353.66717529296875	1.0	376.4796447753906	321.9472961425781	1.0	546.0191040039062	206.4270477294922	1.0	544.6900634765625	207.21420288085938	0.001735091209411621	5	022
104	440.82427978515625	313.5685119628906	1.0	3.5592665672302246	127.99069213867188	0.0006639361381530762	546.2366333007812	206.67735290527344	1.0	544.7701416015625	207.06190490722656	0.001113295555114746	5	022
105	441.3062438964844	294.0592346191406	1.0	374.24798583984375	357.21490478515625	0.9999959468841553	546.0479736328125	206.56321716308594	1.0	544.7587280273438	207.51390075683594	0.0014407932758331299	5	022
106	438.2435607910156	277.2273864746094	1.0	370.6620178222656	358.0623474121094	0.4998474717140198	546.4243774414062	206.37713623046875	1.0	544.7977905273438	206.0030059814453	0.0009611546993255615	5	022
107	439.228515625	270.24407958984375	1.0	367.7492370605469	345.89971923828125	0.0541415810585022	546.0263061523438	206.71983337402344	1.0	545.0052490234375	207.54489135742188	0.001064985990524292	5	022
108	442.11798095703125	264.91680908203125	1.0	366.349365234375	338.1207580566406	0.008399754762649536	546.3844604492188	206.59722900390625	1.0	544.5784301757812	206.270263671875	0.0008822977542877197	5	022
109	444.5412292480469	259.724853515625	1.0	368.3866271972656	328.24334716796875	1.0	545.7508544921875	206.5279541015625	1.0	544.1910400390625	207.24961853027344	0.0007222592830657959	5	022
110	444.51776123046875	258.3526916503906	1.0	365.32061767578125	326.5537109375	1.0	546.8958740234375	205.80332946777344	1.0	545.6094360351562	206.82093811035156	0.0007317066192626953	5	022
111	449.85626220703125	258.2317199707031	1.0	3.5033092498779297	141.02455139160156	0.00399702787399292	545.7872924804688	205.9893341064453	1.0	544.4171752929688	207.11009216308594	0.001392066478729248	5	022
112	448.53729248046875	250.58456420898438	1.0	373.5303955078125	312.1011657714844	0.9999871253967285	546.5630493164062	205.8311309814453	1.0	545.6166381835938	207.23974609375	0.0010779798030853271	5	022
113	445.5882873535156	253.92364501953125	1.0	369.14825439453125	315.59588623046875	0.9999974370002747	546.1283569335938	206.38893127441406	1.0	544.8055419921875	207.4607696533203	0.0015721321105957031	5	022
114	446.0998840332031	255.50933837890625	1.0	0.16472816467285156	202.30099487304688	0.013488948345184326	546.1117553710938	206.54595947265625	1.0	544.9906616210938	207.5064697265625	0.0009642243385314941	5	022
115	445.4247741699219	258.1904296875	1.0	359.8940124511719	300.7613220214844	0.6767237186431885	546.191162109375	206.4857940673828	1.0	544.8223876953125	207.34283447265625	0.0010543763637542725	5	022
116	450.2133483886719	256.220947265625	1.0	453.3187561035156	250.5267791748047	0.0028696954250335693	546.0414428710938	206.56727600097656	1.0	544.5360717773438	207.74180603027344	0.0008950531482696533	5	022
117	449.7464599609375	250.95712280273438	1.0	373.5691833496094	308.8497314453125	0.7979333400726318	546.25	205.9671630859375	1.0	544.98583984375	207.3684844970703	0.0010361671447753906	5	022
118	450.42803955078125	247.50167846679688	1.0	376.57574462890625	311.1656799316406	0.9999998807907104	545.9529418945312	206.4532470703125	1.0	544.7817993164062	207.52626037597656	0.0014204680919647217	5	022
119	450.8992004394531	244.9869384765625	1.0	381.1662292480469	307.39471435546875	0.9999977946281433	546.1669311523438	206.28433227539062	1.0	544.7019653320312	207.55259704589844	0.0005746781826019287	5	022
120	451.9571228027344	243.66734313964844	1.0	374.63555908203125	313.4286193847656	1.0	546.2000122070312	206.34751892089844	1.0	544.7982788085938	207.3856964111328	0.0010736286640167236	5	022
121	449.072021484375	244.06533813476562	1.0	381.6895446777344	308.6641540527344	0.9999998807907104	546.2323608398438	206.2164306640625	1.0	545.1929931640625	207.2942657470703	0.0014804601669311523	5	022
122	450.07012939453125	237.17019653320312	1.0	2.175539493560791	139.96563720703125	0.0007576644420623779	545.4413452148438	206.63156127929688	1.0	544.1194458007812	207.74176025390625	0.0008891820907592773	5	022
123	450.9885559082031	223.57058715820312	1.0	2.88230562210083	155.77052307128906	0.0009956061840057373	546.15380859375	206.55917358398438	1.0	545.0026245117188	207.4192352294922	0.0009224116802215576	5	022
124	444.89227294921875	220.12315368652344	1.0	373.7455749511719	312.304443359375	0.0020051300525665283	546.4622802734375	206.06251525878906	1.0	545.1765747070312	207.35018920898438	0.0003152787685394287	5	022
125	439.7015686035156	219.52310180664062	1.0	367.13116455078125	312.8416748046875	0.0014739632606506348	546.530029296875	205.98641967773438	1.0	545.1939697265625	207.2156524658203	0.0005057454109191895	5	022
126	436.3902587890625	221.86663818359375	1.0	436.5367126464844	220.24496459960938	0.0015620887279510498	547.192138671875	205.9613037109375	1.0	545.6356811523438	207.33326721191406	0.0005561411380767822	5	022
127	444.0966491699219	228.364990234375	1.0	358.53900146484375	308.357666015625	0.9417809247970581	545.9382934570312	205.7705078125	1.0	543.4482421875	205.23760986328125	0.0004851818084716797	5	022
128	452.03900146484375	228.84326171875	1.0	363.5204162597656	298.4295349121094	0.8887546062469482	546.0742797851562	205.72476196289062	1.0	545.39111328125	207.08847045898438	0.0013676881790161133	5	022
129	454.7156066894531	223.01492309570312	1.0	369.4130554199219	301.71575927734375	0.9999998807907104	546.8880615234375	205.35418701171875	1.0	372.4015197753906	304.1482849121094	0.0004430115222930908	5	022
130	452.61334228515625	221.75985717773438	1.0	369.6413269042969	309.6854553222656	1.0	546.81982421875	205.6084442138672	1.0	545.3349609375	206.7266845703125	0.000615239143371582	5	022
131	451.2187194824219	221.93043518066406	1.0	377.2638854980469	306.4581298828125	1.0	546.3247680664062	205.8714599609375	1.0	545.0884399414062	207.4588165283203	0.0005956292152404785	5	022
132	455.51593017578125	217.8772430419922	1.0	372.68902587890625	305.2023620605469	1.0	546.73193359375	206.43350219726562	1.0	545.0012817382812	207.44960021972656	0.0008071362972259521	5	022
133	457.44781494140625	209.5314483642578	1.0	376.9091491699219	303.53485107421875	0.999992847442627	546.1862182617188	206.82321166992188	1.0	545.1685791015625	207.57440185546875	0.0008824467658996582	5	022
134	455.5435485839844	205.40194702148438	1.0	381.37542724609375	301.7687072753906	0.9999279975891113	546.870361328125	206.24542236328125	1.0	383.2630920410156	303.41192626953125	0.0006877481937408447	5	022
135	461.54901123046875	200.32693481445312	1.0	387.534912109375	290.86785888671875	1.0	547.0798950195312	206.1946563720703	1.0	545.70751953125	207.17845153808594	0.0015330612659454346	5	022
136	463.1336669921875	197.8693084716797	1.0	390.0150146484375	288.7311706542969	1.0	546.7079467773438	207.06455993652344	1.0	544.9609985351562	207.77503967285156	0.0004862844944000244	5	022
137	459.85687255859375	202.62026977539062	1.0	390.2688293457031	280.31689453125	0.9997748136520386	546.1248168945312	206.71340942382812	1.0	544.71630859375	207.35545349121094	0.0011410415172576904	5	022
138	464.32080078125	202.49501037597656	1.0	404.4660949707031	255.87716674804688	0.8063225150108337	546.5008544921875	206.1162109375	1.0	545.35595703125	206.90234375	0.0009185075759887695	5	022
139	467.4463806152344	207.48483276367188	1.0	2.3000197410583496	127.22309112548828	0.0008620619773864746	545.9774169921875	206.1606903076172	1.0	544.653076171875	207.16030883789062	0.000438004732131958	5	022
140	464.968017578125	212.2674560546875	1.0	2.685603618621826	136.22857666015625	0.0015003681182861328	546.1953125	206.30625915527344	1.0	545.1842041015625	207.04104614257812	0.0005324482917785645	5	022
141	464.5897521972656	215.5634002685547	1.0	389.7772521972656	220.46188354492188	0.997958779335022	546.3403930664062	205.9146270751953	1.0	545.1336059570312	206.8900909423828	0.0005110502243041992	5	022
142	469.9140930175781	206.4399871826172	1.0	394.1898498535156	223.46072387695312	0.36971569061279297	545.8143310546875	206.41903686523438	1.0	544.762451171875	207.35415649414062	0.0013755857944488525	5	022
143	470.0784912109375	192.12586975097656	1.0	418.382080078125	247.77586364746094	0.9998993277549744	546.045166015625	206.2875213623047	1.0	544.6548461914062	206.89869689941406	0.0005080103874206543	5	022
144	457.05194091796875	190.45272827148438	1.0	409.04254150390625	248.13096618652344	0.9960567951202393	545.7274780273438	206.62867736816406	1.0	544.73486328125	207.22999572753906	0.0017758011817932129	5	022
145	451.18035888671875	192.46742248535156	1.0	404.8468322753906	252.863037109375	1.0	545.6046752929688	206.309326171875	1.0	544.8775634765625	207.14175415039062	0.00047150254249572754	5	022
146	445.4078674316406	192.811767578125	1.0	396.99578857421875	250.1761474609375	0.9999834299087524	546.4041137695312	206.5820770263672	1.0	544.9970092773438	207.54844665527344	0.0012318789958953857	5	022
147	443.7874450683594	189.06707763671875	1.0	396.1017761230469	252.95423889160156	0.9999992251396179	546.349609375	206.17666625976562	1.0	545.2542724609375	207.19737243652344	0.0006355345249176025	5	022
148	441.7509765625	187.72463989257812	1.0	394.97528076171875	258.91534423828125	1.0	545.591064453125	206.65843200683594	1.0	544.6106567382812	207.3142547607422	0.0010319352149963379	5	022
149	440.6423645019531	186.89898681640625	1.0	393.7471923828125	260.9746398925781	1.0	546.185791015625	206.60658264160156	1.0	544.8244018554688	207.39315795898438	0.00028184056282043457	5	022
150	440.064697265625	187.06185913085938	1.0	392.14984130859375	262.2771911621094	1.0	546.3857421875	206.0452117919922	1.0	545.046142578125	207.1276397705078	0.00040653347969055176	5	022
151	440.1551513671875	188.09486389160156	1.0	391.5289001464844	262.5852355957031	1.0	545.7590942382812	206.50331115722656	1.0	544.8306884765625	207.42129516601562	0.0005320608615875244	5	022
152	439.1065673828125	189.20472717285156	1.0	389.644287109375	263.8881530761719	1.0	545.9148559570312	206.75282287597656	1.0	544.7879028320312	207.53598022460938	0.0008271634578704834	5	022
153	437.93798828125	190.37039184570312	1.0	386.6865539550781	264.77789306640625	1.0	546.114990234375	206.15074157714844	1.0	544.8561401367188	206.84869384765625	0.00034865736961364746	5	022
154	437.0466613769531	192.18505859375	1.0	384.5293273925781	265.62188720703125	1.0	546.8253173828125	206.0460968017578	1.0	545.570068359375	207.195556640625	0.0008043050765991211	5	022
155	436.97625732421875	193.86009216308594	1.0	382.3489074707031	264.0528564453125	1.0	545.7913818359375	206.37057495117188	1.0	544.3114624023438	207.20277404785156	0.0007288157939910889	5	022
156	437.428955078125	194.3436279296875	1.0	379.7289733886719	261.4573669433594	1.0	546.2106323242188	206.3748016357422	1.0	545.0613403320312	206.89926147460938	0.001127094030380249	5	022
157	438.634765625	195.52166748046875	1.0	377.5846862792969	261.8001403808594	1.0	545.9557495117188	206.2079315185547	1.0	545.0711059570312	207.15577697753906	0.0014496147632598877	5	022
158	438.7939758300781	195.359619140625	1.0	375.3248596191406	262.5206604003906	1.0	545.388671875	206.4248504638672	1.0	544.037353515625	207.0648956298828	0.0015400052070617676	5	022
159	438.0090026855469	195.19674682617188	1.0	372.440673828125	263.7862854003906	1.0	545.1197509765625	206.02435302734375	1.0	543.3936767578125	205.35923767089844	0.0007595717906951904	5	022
160	437.7676696777344	197.33209228515625	1.0	369.6524658203125	264.98272705078125	1.0	545.6007690429688	206.1941375732422	1.0	544.7614135742188	206.7803955078125	0.0011318027973175049	5	022
161	439.20361328125	194.13909912109375	1.0	378.2760925292969	263.48309326171875	1.0	545.3366088867188	206.48947143554688	1.0	544.2428588867188	207.24026489257812	0.0011560320854187012	5	022
162	440.0478820800781	186.78216552734375	1.0	382.19927978515625	268.2254943847656	0.9923397302627563	545.4241333007812	206.3927764892578	1.0	544.438232421875	207.1022186279297	0.0010593831539154053	5	022
163	443.30511474609375	179.55474853515625	1.0	372.8900451660156	275.6645202636719	1.0	545.3942260742188	206.27980041503906	1.0	543.7713623046875	205.23997497558594	0.0005219876766204834	5	022
164	443.8175048828125	177.58123779296875	1.0	368.2229919433594	283.1214904785156	1.0	545.7158813476562	206.804443359375	1.0	543.7828369140625	206.54449462890625	0.000634998083114624	5	022
165	442.342041015625	177.88438415527344	1.0	365.31805419921875	288.5015869140625	0.9999217391014099	545.5464477539062	206.3980712890625	1.0	544.2896728515625	206.95501708984375	0.0005407035350799561	5	022
166	441.7416076660156	178.49693298339844	1.0	366.6708984375	288.2583312988281	1.0	545.7946166992188	206.02586364746094	1.0	543.9180908203125	205.20423889160156	0.00047200918197631836	5	022
167	443.2204284667969	178.4831085205078	1.0	367.61199951171875	287.74481201171875	0.9999966025352478	545.6974487304688	206.23570251464844	1.0	544.716796875	206.8041229248047	0.0010704398155212402	5	022
168	446.5845947265625	174.500244140625	1.0	371.881103515625	283.5196228027344	0.9999999403953552	545.6611938476562	206.47650146484375	1.0	544.7781982421875	207.14967346191406	0.0013238191604614258	5	022
169	451.5589599609375	170.9492950439453	1.0	371.86572265625	285.8406677246094	0.9999864101409912	545.6594848632812	206.234619140625	1.0	543.676513671875	205.9514923095703	0.0006315112113952637	5	022
170	452.9039001464844	169.11033630371094	1.0	378.56158447265625	281.4780578613281	0.6482163667678833	545.7491455078125	206.45591735839844	1.0	544.7061767578125	207.5584716796875	0.0004892945289611816	5	022
171	453.9410705566406	168.7819061279297	1.0	374.37933349609375	285.8632507324219	0.03916877508163452	545.9490356445312	206.76724243164062	1.0	543.6878051757812	205.946533203125	0.00038298964500427246	5	022
172	454.94732666015625	168.81521606445312	1.0	378.2502136230469	283.3550720214844	0.45880022644996643	545.81494140625	206.4549560546875	1.0	545.0382080078125	207.3704071044922	0.0003330111503601074	5	022
173	456.4838562011719	167.27305603027344	1.0	380.423583984375	279.5671081542969	0.9931895732879639	545.7667846679688	206.9552459716797	1.0	543.8724975585938	205.99859619140625	0.0004710555076599121	5	022
174	456.79400634765625	166.51502990722656	1.0	379.33258056640625	277.313232421875	0.9226061105728149	546.0559692382812	206.36944580078125	1.0	543.725830078125	205.51702880859375	0.0003266632556915283	5	022
175	455.93316650390625	167.53497314453125	1.0	383.16424560546875	273.53680419921875	0.999998927116394	546.0765991210938	206.8643798828125	1.0	545.1611938476562	207.28460693359375	0.0003019273281097412	5	022
176	457.5906066894531	165.99501037597656	1.0	383.1043701171875	275.9693908691406	1.0	545.5803833007812	206.5431365966797	1.0	543.7085571289062	206.31234741210938	0.0006088316440582275	5	022
177	457.6626281738281	167.0030975341797	1.0	384.9068603515625	278.70465087890625	0.009729832410812378	545.6167602539062	206.8190460205078	1.0	544.0740966796875	206.2584991455078	0.00042498111724853516	5	022
178	457.198486328125	169.11627197265625	1.0	-0.08778667449951172	215.0302734375	0.00023442506790161133	545.6324462890625	207.26763916015625	1.0	543.8336181640625	206.51271057128906	0.0003370940685272217	5	022
179	456.752685546875	171.96409606933594	1.0	380.0426940917969	292.26031494140625	0.4872252643108368	545.8746337890625	206.67417907714844	1.0	544.0128173828125	205.94027709960938	0.00042065978050231934	5	022
180	456.1698303222656	173.40408325195312	1.0	382.65557861328125	290.81268310546875	0.8905950784683228	545.7777709960938	206.6035919189453	1.0	543.6298828125	205.1166534423828	0.00042957067489624023	5	022
181	455.59588623046875	175.19821166992188	1.0	382.7485046386719	292.15826416015625	0.9953898191452026	545.9824829101562	206.42251586914062	1.0	543.7948608398438	205.40164184570312	0.00027933716773986816	5	022
182	454.1141357421875	178.0297393798828	1.0	382.7562255859375	292.80523681640625	1.0	545.6026000976562	206.1692352294922	1.0	543.1483764648438	206.38230895996094	0.00041875243186950684	5	022
183	454.03607177734375	178.61509704589844	1.0	380.8253479003906	292.64593505859375	0.9999995827674866	545.99755859375	206.61566162109375	1.0	545.1040649414062	207.2946319580078	0.000448077917098999	5	022
184	453.76507568359375	179.9469757080078	1.0	381.9085693359375	292.5339050292969	0.9999988079071045	546.6934204101562	206.4045867919922	1.0	545.2906494140625	207.1417694091797	0.0009337663650512695	5	022
185	453.70355224609375	182.51441955566406	1.0	378.37127685546875	295.255126953125	0.4286678433418274	545.8887939453125	206.4081268310547	1.0	544.9232177734375	206.7159423828125	0.0011415481567382812	5	022
186	453.0373229980469	184.1470489501953	1.0	378.9442138671875	296.15087890625	0.9999276995658875	545.6741943359375	206.2842254638672	1.0	544.5728149414062	207.2241973876953	0.0007681548595428467	5	022
187	456.0169677734375	185.7891387939453	1.0	382.78369140625	296.9849853515625	0.6828697323799133	546.1021118164062	205.9463653564453	1.0	544.0028686523438	205.69131469726562	0.0006419718265533447	5	022
188	456.5260314941406	185.7077178955078	1.0	380.4750671386719	295.59002685546875	0.050104498863220215	546.3803100585938	206.0667266845703	1.0	545.1904907226562	207.0791015625	0.0006690919399261475	5	022
189	456.476318359375	185.5747528076172	1.0	383.4449462890625	292.8487243652344	0.0006817281246185303	546.4862060546875	206.57803344726562	1.0	544.42529296875	206.51531982421875	0.00025984644889831543	5	022
190	457.6323547363281	185.5489501953125	1.0	382.50042724609375	293.66766357421875	0.9945924282073975	546.7128295898438	205.9226531982422	1.0	545.3142700195312	206.77268981933594	0.0003161430358886719	5	022
191	457.622802734375	185.60577392578125	1.0	376.231201171875	293.5697021484375	0.005743592977523804	546.624755859375	205.55270385742188	1.0	545.96142578125	206.14060974121094	0.00037917494773864746	5	022
192	457.7969970703125	183.8792266845703	1.0	379.7867431640625	292.31365966796875	0.9999735355377197	546.31982421875	207.005859375	1.0	545.5353393554688	207.7107696533203	0.0004652440547943115	5	022
193	458.4813232421875	184.33399963378906	1.0	381.13714599609375	290.8599548339844	0.9999994039535522	546.5175170898438	205.911376953125	1.0	545.62890625	206.54830932617188	0.00024458765983581543	5	022
194	463.9150695800781	188.39598083496094	1.0	384.9117126464844	288.72125244140625	0.01322987675666809	545.9774169921875	206.28164672851562	1.0	545.322265625	206.9659881591797	0.0005725324153900146	5	022
195	466.3310852050781	185.66116333007812	1.0	382.6029052734375	280.53851318359375	0.9769512414932251	545.6029052734375	206.85255432128906	1.0	544.8372192382812	207.4733123779297	0.0008098185062408447	5	022
196	469.6228942871094	182.92788696289062	1.0	386.32061767578125	277.0853271484375	1.0	546.1500854492188	206.54212951660156	1.0	545.2071533203125	207.52273559570312	0.0004895627498626709	5	022
197	473.455810546875	181.61883544921875	1.0	386.1921081542969	275.5578918457031	1.0	546.757080078125	205.9379425048828	1.0	544.3870239257812	205.23056030273438	0.0002282559871673584	5	022
198	471.4043884277344	180.14894104003906	1.0	387.01708984375	267.1863708496094	1.0	546.4893188476562	205.45648193359375	1.0	545.8390502929688	206.5966796875	0.0007905960083007812	5	022
199	469.0357360839844	177.69586181640625	1.0	385.16973876953125	263.9922180175781	1.0	546.9256591796875	206.5539093017578	1.0	543.9392700195312	206.17051696777344	0.00021314620971679688	5	022
200	468.2725524902344	176.5279998779297	1.0	384.4804382324219	262.72711181640625	1.0	546.886962890625	206.64134216308594	1.0	545.906494140625	207.64260864257812	0.0009452700614929199	5	022
201	472.3794860839844	175.73960876464844	0.9999988079071045	383.987548828125	264.0573425292969	0.9999998807907104	546.7349243164062	205.6670379638672	1.0	544.39013671875	205.78024291992188	0.0003261864185333252	5	022
202	471.7490539550781	171.60165405273438	1.0	387.61114501953125	254.0173797607422	1.0	546.9445190429688	205.97738647460938	1.0	543.2470703125	202.4009552001953	0.00023475289344787598	5	022
203	470.6672058105469	168.88999938964844	1.0	386.71929931640625	255.83938598632812	1.0	547.19580078125	205.7423095703125	1.0	546.0873413085938	206.56729125976562	0.00043141841888427734	5	022
204	475.6076965332031	163.9954833984375	1.0	387.4093017578125	256.2720642089844	1.0	546.6793823242188	206.3741455078125	1.0	544.2651977539062	206.84344482421875	0.0004305839538574219	5	022
205	473.12030029296875	164.2548370361328	1.0	387.4790344238281	256.8731384277344	1.0	547.128173828125	206.06015014648438	1.0	546.1249389648438	207.09796142578125	0.0004010200500488281	5	022
206	472.2303771972656	163.1533203125	1.0	388.1442565917969	254.24899291992188	1.0	546.7320556640625	206.33241271972656	1.0	544.1641845703125	206.12083435058594	0.00047776103019714355	5	022
207	473.51129150390625	163.58982849121094	0.9999999403953552	385.525146484375	256.37481689453125	1.0	546.7907104492188	205.84274291992188	0.9999998807907104	544.140869140625	205.92991638183594	0.0005319416522979736	5	022
208	470.6966247558594	160.29483032226562	1.0	385.0635681152344	248.277099609375	1.0	547.230712890625	206.38096618652344	1.0	545.871337890625	206.9336700439453	0.0007605850696563721	5	022
209	473.89727783203125	155.1488800048828	1.0	388.5834045410156	245.12635803222656	1.0	546.8404541015625	206.21861267089844	1.0	545.833740234375	207.15884399414062	0.00027814507484436035	5	022
210	474.83642578125	150.6859130859375	1.0	391.53582763671875	244.01473999023438	1.0	546.9479370117188	206.3695068359375	1.0	545.7236328125	207.50978088378906	0.0003898739814758301	5	022
211	473.44635009765625	148.61988830566406	1.0	389.7475891113281	246.24327087402344	1.0	546.241943359375	206.6044464111328	1.0	544.4043579101562	205.94131469726562	0.0003319680690765381	5	022
212	473.2401428222656	148.0100555419922	1.0	389.177001953125	241.08255004882812	1.0	546.3060302734375	207.12669372558594	1.0	544.303466796875	206.7138671875	0.0006561279296875	5	022
213	475.363525390625	146.76431274414062	1.0	388.665771484375	238.74024963378906	1.0	546.0479736328125	206.7864227294922	1.0	388.674072265625	240.24307250976562	0.00031635165214538574	5	022
214	472.7437744140625	146.9491424560547	1.0	385.7005920410156	237.93392944335938	1.0	546.88916015625	206.8890380859375	1.0	545.6107788085938	207.2208251953125	0.000425487756729126	5	022
215	469.60955810546875	147.91371154785156	1.0	381.32427978515625	233.89093017578125	0.9999999403953552	546.3888549804688	206.49761962890625	1.0	545.3131103515625	207.33592224121094	0.0009800493717193604	5	022
216	474.4472961425781	147.54306030273438	1.0	382.7447814941406	228.68482971191406	1.0	546.2066650390625	206.39889526367188	1.0	545.2186279296875	207.11717224121094	0.00044921040534973145	5	022
217	479.2509765625	148.2385711669922	0.9999998211860657	382.4000244140625	232.09226989746094	0.9998388290405273	546.8485107421875	205.74114990234375	1.0	545.6198120117188	206.7832489013672	0.0004354119300842285	5	022
218	479.8591003417969	145.65805053710938	0.999999463558197	384.8630676269531	219.74708557128906	1.0	546.3179931640625	206.48353576660156	1.0	545.0526733398438	207.1916961669922	0.0011313259601593018	5	022
219	482.19342041015625	148.3323211669922	0.9951671957969666	384.8835144042969	222.80613708496094	1.0	546.6593017578125	206.3243865966797	1.0	545.2982177734375	206.889404296875	0.0008765161037445068	5	022
220	471.98126220703125	148.15109252929688	1.0	373.9658508300781	221.4704132080078	0.6422160267829895	546.482177734375	206.9654541015625	1.0	544.6766967773438	206.92527770996094	0.0007785260677337646	5	022
221	469.046875	151.46511840820312	1.0	477.9604187011719	153.3955841064453	0.001209646463394165	546.7638549804688	206.12779235839844	1.0	546.308837890625	206.70248413085938	0.0014919936656951904	5	022
222	462.0865783691406	151.7390594482422	1.0	366.05645751953125	225.67152404785156	1.0	546.1130981445312	206.11526489257812	1.0	545.0401611328125	206.65480041503906	0.0014674067497253418	5	022
223	456.61077880859375	152.01351928710938	1.0	355.4528503417969	230.48146057128906	0.9828041791915894	546.5802612304688	206.41812133789062	1.0	545.3440551757812	207.1259765625	0.0018685758113861084	5	022
224	452.3268127441406	152.01844787597656	1.0	354.3521728515625	229.01002502441406	1.0	546.5162963867188	206.66842651367188	1.0	545.147216796875	207.23085021972656	0.000997692346572876	5	022
225	448.6022033691406	152.1884307861328	1.0	351.1643371582031	231.07638549804688	0.9999653100967407	546.880126953125	205.86524963378906	1.0	546.1826782226562	206.57028198242188	0.0013142824172973633	5	022
226	447.99658203125	150.71315002441406	1.0	351.0529479980469	229.5669403076172	0.9999982118606567	546.84326171875	205.76950073242188	1.0	545.7472534179688	206.6072998046875	0.0011099576950073242	5	022
227	447.3845520019531	144.51983642578125	1.0	355.2462463378906	231.38064575195312	0.9999987483024597	547.0127563476562	205.4752197265625	1.0	545.5598754882812	206.47789001464844	0.001705944538116455	5	022
228	450.3578796386719	142.3226318359375	1.0	358.1434631347656	228.49774169921875	1.0	546.7559814453125	205.3464813232422	1.0	545.6130981445312	206.24742126464844	0.0008988082408905029	5	022
229	451.68072509765625	142.1056365966797	1.0	359.8672180175781	229.74269104003906	1.0	547.0425415039062	205.61016845703125	1.0	545.935791015625	206.6028594970703	0.0005455613136291504	5	022
230	450.97882080078125	150.43563842773438	1.0	357.2426452636719	240.64561462402344	0.9999553561210632	546.6903686523438	206.21278381347656	0.9999998807907104	545.2326049804688	206.92578125	0.005835771560668945	5	022
231	452.60308837890625	151.79312133789062	1.0	355.1476745605469	232.79832458496094	0.006139576435089111	546.633056640625	205.88186645507812	1.0	545.1415405273438	206.9276885986328	0.0008687078952789307	5	022
232	451.7102966308594	152.28001403808594	1.0	351.979248046875	227.40740966796875	1.0	546.5025024414062	206.18978881835938	1.0	545.1890869140625	206.913818359375	0.0010437965393066406	5	022
233	452.56951904296875	156.14913940429688	1.0	354.32794189453125	227.39630126953125	0.9999997615814209	546.9760131835938	207.96542358398438	0.01229482889175415	352.02447509765625	226.7286376953125	0.00023740530014038086	5	022
234	457.4276123046875	154.61770629882812	1.0	353.35687255859375	216.0553741455078	0.04837733507156372	458.6015319824219	157.19024658203125	0.0004801452159881592	458.08831787109375	161.294921875	0.0001558065414428711	5	022
235	460.52056884765625	155.15740966796875	1.0	353.29205322265625	205.94656372070312	0.9859635829925537	461.0965881347656	158.27188110351562	0.0004159510135650635	457.9909973144531	162.18043518066406	0.00019374489784240723	5	022
236	458.75506591796875	158.19534301757812	1.0	348.6888122558594	208.2698974609375	0.6963773369789124	647.626220703125	123.89497375488281	0.0001728832721710205	457.0697021484375	163.35963439941406	3.8057565689086914e-5	5	022
237	457.0421142578125	158.4020233154297	1.0	454.11187744140625	163.7890625	0.0012480616569519043	453.2079162597656	165.40774536132812	7.894635200500488e-5	453.64801025390625	146.87718200683594	6.0170888900756836e-5	5	022
238	455.41290283203125	160.596435546875	1.0	454.33551025390625	163.86903381347656	0.0036391913890838623	453.3605651855469	164.30909729003906	0.0002059638500213623	442.6976318359375	168.7635498046875	7.516145706176758e-5	5	022
239	455.363525390625	176.87637329101562	1.0	350.3862609863281	214.9409637451172	0.9987354874610901	455.4287414550781	177.6191864013672	5.5462121963500977e-5	440.6024169921875	168.3477020263672	2.154707908630371e-5	5	022
240	456.4311828613281	193.63768005371094	1.0	368.51202392578125	164.3773193359375	0.015704035758972168	648.4650268554688	208.63648986816406	8.633732795715332e-5	440.0655212402344	184.27716064453125	3.781914710998535e-5	5	022
241	457.1551208496094	199.29737854003906	1.0	355.3426818847656	174.60997009277344	0.9999927282333374	455.9536437988281	198.41038513183594	0.00011229515075683594	440.8614196777344	196.04881286621094	7.399916648864746e-5	5	022
242	456.1223449707031	204.02780151367188	1.0	355.134521484375	157.03536987304688	0.9999992251396179	648.0550537109375	141.82534790039062	0.0011301636695861816	442.4684143066406	198.958984375	8.374452590942383e-5	5	022
243	456.8894958496094	205.36227416992188	1.0	353.7414245605469	158.33302307128906	0.999999463558197	648.4998168945312	143.12762451171875	0.0004169940948486328	440.7705383300781	198.6595458984375	8.422136306762695e-5	5	022
244	455.210205078125	208.22019958496094	1.0	334.5841979980469	159.705322265625	0.9914776682853699	452.2080383300781	210.33151245117188	0.00012299418449401855	440.3998718261719	216.07273864746094	5.7697296142578125e-5	5	022
245	453.6086120605469	208.33763122558594	1.0	336.9856872558594	153.4639129638672	1.0	647.7304077148438	139.390869140625	0.00026494264602661133	439.04730224609375	198.4396209716797	5.8591365814208984e-5	5	022
246	450.21502685546875	214.0497589111328	1.0	340.6136779785156	151.48556518554688	0.9936970472335815	647.1959228515625	140.69729614257812	0.001578986644744873	449.2619323730469	223.122802734375	2.5987625122070312e-5	5	022
247	441.15936279296875	239.14210510253906	1.0	358.07086181640625	163.57168579101562	0.9691505432128906	445.5150146484375	239.85577392578125	0.00015181303024291992	438.7041320800781	227.13265991210938	0.0002726912498474121	5	022
248	437.2357177734375	260.8295593261719	1.0	370.7474060058594	145.97909545898438	1.0	644.8704223632812	289.6097717285156	9.110569953918457e-5	436.6498107910156	247.3921356201172	2.5928020477294922e-5	5	022
249	434.4522705078125	281.3009948730469	1.0	377.1033020019531	150.3189239501953	1.0	647.8921508789062	134.05552673339844	0.00041669607162475586	426.98541259765625	290.3766784667969	4.997849464416504e-5	5	022
250	436.96087646484375	288.2486877441406	1.0	379.740966796875	158.00270080566406	0.9999996423721313	433.56640625	290.5995788574219	3.4362077713012695e-5	438.1366271972656	277.7962341308594	4.06801700592041e-5	5	022
251	437.8861083984375	282.77252197265625	1.0	445.8878173828125	284.35162353515625	0.00024649500846862793	439.1558532714844	284.2082824707031	8.907914161682129e-5	439.8305358886719	288.726318359375	5.882978439331055e-5	5	022
252	442.5782775878906	266.55670166015625	1.0	402.6029052734375	150.5281524658203	0.9180065393447876	442.7992858886719	268.6062316894531	0.0003013312816619873	442.42144775390625	272.567138671875	0.0001513361930847168	5	022
253	441.5884704589844	259.9025573730469	1.0	388.7878112792969	160.00091552734375	0.9999998807907104	441.0769958496094	258.2835388183594	0.00010207295417785645	426.0794982910156	255.51571655273438	7.459521293640137e-5	5	022
254	439.1762390136719	254.14190673828125	0.9999998211860657	373.2021179199219	156.5684356689453	1.0	441.7251281738281	253.28309631347656	0.0002942979335784912	436.7319030761719	243.51014709472656	0.0002104341983795166	5	022
255	446.2171325683594	238.7538299560547	1.0	370.70074462890625	171.6096954345703	0.10636937618255615	440.02374267578125	245.6971893310547	0.00015050172805786133	439.6054382324219	226.9236602783203	0.0001887977123260498	5	022
256	450.1673889160156	230.05548095703125	1.0	366.4273376464844	193.94290161132812	0.7864622473716736	441.4865417480469	234.35104370117188	6.73830509185791e-5	347.2451171875	194.79551696777344	3.5256147384643555e-5	5	022
257	452.4687805175781	223.8523712158203	1.0	359.9078063964844	196.40000915527344	0.9999483823776245	647.6322021484375	332.2608947753906	8.323788642883301e-5	443.1875305175781	216.23065185546875	0.00014531612396240234	5	022
258	453.86029052734375	220.7832794189453	1.0	362.6342468261719	201.75091552734375	0.9992704391479492	453.1408996582031	223.00018310546875	0.00011682510375976562	441.9640197753906	230.7593536376953	5.701184272766113e-5	5	022
259	453.8719482421875	219.69866943359375	1.0	363.39801025390625	200.50868225097656	0.014496535062789917	649.1773071289062	205.45388793945312	0.00033348798751831055	442.2250671386719	213.03668212890625	7.137656211853027e-5	5	022
260	454.2762756347656	217.5116424560547	1.0	462.74822998046875	219.28890991210938	0.00031003355979919434	453.473388671875	221.27481079101562	7.82310962677002e-5	440.84954833984375	209.96054077148438	4.1484832763671875e-5	5	022
261	452.3694152832031	199.21505737304688	1.0	368.7866516113281	203.89218139648438	0.04987195134162903	455.3797302246094	203.0431365966797	5.179643630981445e-5	437.66107177734375	210.8406982421875	3.4421682357788086e-5	5	022
262	459.0760498046875	180.27427673339844	1.0	392.7496032714844	239.36973571777344	0.005154132843017578	647.1846923828125	287.6462097167969	0.00011244416236877441	442.2523193359375	177.47958374023438	2.0503997802734375e-5	5	022
263	460.48583984375	170.80897521972656	1.0	385.6621398925781	242.9794921875	0.9988136291503906	460.45233154296875	171.9813995361328	0.0009414255619049072	460.6379699707031	176.7864990234375	0.00035560131072998047	5	022
264	457.7743835449219	168.94407653808594	1.0	378.020751953125	248.63662719726562	0.9999935626983643	462.8592834472656	171.05157470703125	0.0002168416976928711	458.94305419921875	175.23033142089844	0.0001144707202911377	5	022
265	457.5437316894531	167.04855346679688	1.0	375.1867980957031	257.7719421386719	0.9999982714653015	647.4566650390625	28.915786743164062	0.00014668703079223633	375.042724609375	248.8452606201172	9.140372276306152e-5	5	022
266	458.0957336425781	167.39968872070312	1.0	366.93853759765625	266.9568786621094	0.9999381303787231	462.7096862792969	170.73081970214844	0.00014221668243408203	458.677734375	174.41250610351562	6.529688835144043e-5	5	022
267	456.68475341796875	162.3663330078125	1.0	374.4172058105469	260.6058654785156	0.9998422861099243	464.2738342285156	160.68768310546875	0.00012752413749694824	461.2159118652344	162.08470153808594	2.637505531311035e-5	5	022
268	464.1329040527344	143.7284698486328	1.0	387.80291748046875	252.19439697265625	1.0	390.4449768066406	251.59146118164062	0.00033852458000183105	388.6159362792969	253.6053466796875	0.0004031062126159668	5	022
269	470.3546142578125	132.6790771484375	1.0	393.3566589355469	253.38890075683594	1.0	395.1083984375	252.4832763671875	0.00015106797218322754	392.81884765625	253.97348022460938	0.0002621114253997803	5	022
270	476.1642761230469	122.80626678466797	1.0	399.3804931640625	246.75990295410156	0.9999999403953552	476.0716247558594	124.85704040527344	0.0003591179847717285	400.7048645019531	252.10533142089844	0.0001691877841949463	5	022
271	480.2848205566406	114.41873168945312	1.0	402.764404296875	240.9547119140625	0.99965900182724	647.0662841796875	127.328857421875	7.62939453125e-5	398.75897216796875	243.0335235595703	3.1381845474243164e-5	5	022
272	482.2241516113281	109.38912963867188	1.0	400.511474609375	242.88758850097656	0.9998996257781982	647.1980590820312	30.095945358276367	0.00018194317817687988	640.9271240234375	32.223331451416016	9.036064147949219e-5	5	022
273	478.72528076171875	110.34445190429688	1.0	406.9552001953125	240.72232055664062	1.0	409.84918212890625	238.7587127685547	8.702278137207031e-5	412.9379577636719	242.1416015625	0.00022941827774047852	5	022
274	477.6737060546875	110.80998992919922	1.0	406.42633056640625	242.10841369628906	0.9999998807907104	480.3493347167969	110.83621978759766	8.401274681091309e-5	412.5251159667969	244.19351196289062	0.0001627802848815918	5	022
275	474.03955078125	123.47151184082031	1.0	408.8302917480469	243.18446350097656	0.6302967071533203	474.54412841796875	125.72512817382812	0.0004050731658935547	474.1492614746094	131.08128356933594	0.00017756223678588867	5	022
276	470.7774658203125	135.76646423339844	1.0	422.3980407714844	231.79547119140625	0.004518181085586548	647.9671020507812	141.54225158691406	0.00046262145042419434	424.44110107421875	236.25881958007812	0.001369088888168335	5	022
277	467.9151916503906	138.06671142578125	1.0	410.2770690917969	224.58778381347656	0.9755846261978149	413.1491394042969	223.71368408203125	0.00025910139083862305	414.57965087890625	224.19110107421875	0.0005678534507751465	5	022
278	469.9576110839844	137.06829833984375	1.0	406.17041015625	209.23390197753906	1.0	407.41748046875	206.43531799316406	0.00020524859428405762	403.9127502441406	208.13719177246094	0.00026911497116088867	5	022
279	475.6794128417969	137.53689575195312	0.9999988079071045	406.7042236328125	204.57061767578125	1.0	407.9906921386719	203.82952880859375	0.00032833218574523926	406.5655212402344	205.34437561035156	0.0009672641754150391	5	022
280	471.7806091308594	138.5955810546875	0.9999994039535522	407.9743347167969	198.69821166992188	1.0	647.4200439453125	129.28158569335938	0.00025331974029541016	473.9918212890625	144.35382080078125	0.00017914175987243652	5	022
281	475.8817443847656	137.13046264648438	0.9999995827674866	407.5373840332031	188.93295288085938	0.9999998807907104	485.744140625	138.12423706054688	0.0003053247928619385	406.63287353515625	189.86767578125	0.00035956501960754395	5	022
282	480.0545959472656	127.6146240234375	1.0	415.9407043457031	180.4302215576172	1.0	485.42095947265625	127.56491088867188	0.0003649294376373291	484.1939392089844	132.41726684570312	0.00024631619453430176	5	022
283	480.90753173828125	120.549072265625	0.9999993443489075	411.8568420410156	181.02821350097656	1.0	487.3159484863281	120.34831237792969	0.00020363926887512207	408.61767578125	187.76820373535156	0.00012475252151489258	5	022
284	471.5840148925781	115.50798797607422	1.0	412.407958984375	177.13327026367188	1.0	478.79071044921875	114.39920043945312	0.00010624527931213379	414.86859130859375	177.76568603515625	0.00010010600090026855	5	022
285	466.4956359863281	112.97920227050781	1.0	412.4822692871094	176.8423309326172	1.0	475.9599914550781	113.1255111694336	0.00013330578804016113	414.7589416503906	176.93511962890625	0.0001131296157836914	5	022
286	465.3894958496094	111.57965087890625	1.0	409.7166442871094	177.4899139404297	1.0	469.17303466796875	111.77780151367188	8.13603401184082e-5	414.65789794921875	177.85360717773438	0.0002707242965698242	5	022
287	464.47021484375	112.20074462890625	1.0	406.39532470703125	177.43325805664062	1.0	408.8800048828125	174.98516845703125	0.0001385509967803955	404.66949462890625	178.1125946044922	0.00015717744827270508	5	022
288	463.9328918457031	112.02667999267578	1.0	406.4076843261719	172.93356323242188	1.0	408.22650146484375	172.27151489257812	0.0002435147762298584	405.7940673828125	174.18026733398438	0.0004585385322570801	5	022
289	462.90057373046875	112.09090423583984	1.0	401.2931213378906	170.86349487304688	1.0	647.3187866210938	332.9791259765625	8.019804954528809e-5	402.30389404296875	172.30430603027344	0.00014656782150268555	5	022
290	460.9941101074219	110.97438049316406	1.0	395.3410339355469	171.9602813720703	1.0	463.8874816894531	111.17516326904297	9.948015213012695e-5	398.2884826660156	173.3560333251953	0.0005262792110443115	5	022
291	454.5253601074219	92.69674682617188	1.0	407.19354248046875	160.04608154296875	0.9999999403953552	457.0126647949219	92.96709442138672	8.589029312133789e-5	406.4267272949219	161.09390258789062	8.660554885864258e-5	5	022
292	443.1839599609375	74.16820526123047	1.0	413.9745788574219	183.85560607910156	0.9999992847442627	443.8515625	76.91642761230469	0.0011220872402191162	414.77691650390625	188.33798217773438	0.004969090223312378	5	022
293	440.1226501464844	65.78255462646484	1.0	411.318115234375	186.15130615234375	1.0	412.45068359375	187.12847900390625	0.0003380775451660156	410.8252258300781	188.5892333984375	0.0018023252487182617	5	022
294	435.45404052734375	63.70005798339844	1.0	411.00909423828125	176.61546325683594	1.0	648.0614013671875	139.6707305908203	0.00011613965034484863	415.2508544921875	176.48402404785156	0.0023728013038635254	5	022
295	417.6490783691406	63.87258529663086	1.0	417.28643798828125	159.57716369628906	0.01455610990524292	415.41705322265625	61.843711853027344	9.819865226745605e-5	409.7802429199219	57.099239349365234	0.00012665987014770508	5	022
296	406.9174499511719	59.923667907714844	1.0	414.6946716308594	61.08535385131836	0.00026723742485046387	409.67523193359375	61.162132263183594	5.981326103210449e-5	394.74945068359375	51.66962432861328	4.494190216064453e-5	5	022
297	399.6092834472656	59.71539306640625	1.0	5.173342227935791	133.48858642578125	0.0002465546131134033	395.53192138671875	59.96671676635742	6.058812141418457e-5	402.4654541015625	51.058319091796875	2.327561378479004e-5	5	022
298	378.9307556152344	87.23973846435547	0.8630302548408508	438.1219482421875	89.88179016113281	0.8859931230545044	377.0163879394531	85.4556655883789	0.00012421607971191406	437.2221374511719	89.10386657714844	0.0001296401023864746	5	022
299	357.02923583984375	123.17314147949219	1.0	424.1385192871094	87.72147369384766	0.9999966621398926	356.4478454589844	126.22684478759766	0.00013682246208190918	346.9302978515625	130.5566864013672	7.477402687072754e-5	5	022
300	349.6076965332031	169.4629669189453	0.42056816816329956	410.2871398925781	87.31551361083984	0.9999971389770508	647.7534790039062	140.86666870117188	0.00011265277862548828	347.526123046875	173.2422637939453	0.0002892613410949707	5	022
301	407.712646484375	81.83966064453125	1.0	351.0717468261719	191.72030639648438	0.04622051119804382	352.0967102050781	191.07662963867188	0.00016507506370544434	345.8358154296875	194.55728149414062	0.00015690922737121582	5	022
302	392.13873291015625	97.10004425048828	1.0	345.3840026855469	221.027099609375	0.9529666304588318	649.3134765625	125.70718383789062	0.00011539459228515625	342.87542724609375	215.00987243652344	0.0003243684768676758	5	022
303	341.2163391113281	244.75799560546875	1.0	382.1379089355469	112.22653198242188	0.9999778270721436	376.7589416503906	116.8758773803711	9.140372276306152e-5	340.5791015625	253.98724365234375	0.00011616945266723633	5	022
304	343.6382141113281	249.89785766601562	1.0	377.52099609375	121.24351501464844	1.0	346.4750671386719	252.87550354003906	0.000368267297744751	373.09918212890625	124.29606628417969	0.0002205371856689453	5	022
305	346.3439025878906	254.86129760742188	1.0	372.08740234375	125.35653686523438	1.0	350.41650390625	255.74502563476562	0.00020065903663635254	367.9423828125	127.39974212646484	0.0003642737865447998	5	022
306	361.1875915527344	263.6429748535156	0.9999998807907104	369.8966064453125	134.66998291015625	1.0	363.5008544921875	266.76129150390625	0.00035956501960754395	362.68890380859375	269.1734313964844	0.0002384185791015625	5	022
307	383.40582275390625	269.55450439453125	0.9999998211860657	364.5568542480469	152.04067993164062	1.0	382.5403137207031	270.46527099609375	0.0003629922866821289	377.3911437988281	261.6560363769531	0.0002624988555908203	5	022
308	392.62274169921875	278.9499816894531	1.0	344.8722229003906	163.78482055664062	1.0	393.9503479003906	282.3091125488281	0.00016614794731140137	394.31732177734375	285.5940856933594	0.0001093149185180664	5	022
309	398.6069641113281	288.881591796875	1.0	335.4840087890625	199.48484802246094	0.47977370023727417	396.3627624511719	283.7635192871094	0.00013506412506103516	393.1553955078125	278.1409912109375	0.00040608644485473633	5	022
310	402.40045166015625	291.293701171875	1.0	344.0977783203125	195.40931701660156	0.999909520149231	404.8700256347656	290.1860046386719	8.538365364074707e-5	338.16705322265625	200.67105102539062	0.00012806057929992676	5	022
311	402.90283203125	287.4158020019531	1.0	351.3402404785156	196.9689483642578	0.9999999403953552	401.4586181640625	289.3160400390625	7.718801498413086e-5	349.8614196777344	199.52125549316406	0.00020766258239746094	5	022
312	404.17572021484375	273.04742431640625	0.9998302459716797	426.0290832519531	255.74005126953125	0.2258366048336029	646.3175048828125	288.0447998046875	0.0001259148120880127	423.58941650390625	248.7295379638672	5.0514936447143555e-5	5	022
313	432.52301025390625	235.21832275390625	1.0	385.1599426269531	275.5979309082031	0.002264469861984253	432.167724609375	238.8705291748047	0.0002633631229400635	427.42144775390625	243.11021423339844	0.00016176700592041016	5	022
314	440.84564208984375	221.4665985107422	1.0	384.7230224609375	276.5148620605469	0.9999465346336365	445.4433288574219	222.45172119140625	0.0001607835292816162	436.803955078125	209.88275146484375	6.756186485290527e-5	5	022
315	450.8560485839844	213.95216369628906	1.0	378.034912109375	279.3526306152344	0.9999998807907104	458.06622314453125	214.65892028808594	7.301568984985352e-5	464.90875244140625	221.64564514160156	2.428889274597168e-5	5	022
316	459.7223815917969	211.34738159179688	1.0	382.1854248046875	274.41119384765625	1.0	465.0991516113281	210.18084716796875	9.503960609436035e-5	467.2108154296875	219.98236083984375	5.459785461425781e-5	5	022
317	464.5711669921875	211.99818420410156	1.0	388.8139343261719	265.0751647949219	1.0	646.3587036132812	286.7189025878906	8.171796798706055e-5	466.5039367675781	221.7734375	4.416704177856445e-5	5	022
318	467.0786437988281	209.6038360595703	1.0	393.615234375	264.7116394042969	0.9999997615814209	646.9989013671875	314.37335205078125	0.00014734268188476562	477.81732177734375	208.62973022460938	4.0143728256225586e-5	5	022
