# Supplementary material for: An automated feeding system for the African killifish reveals the impact of diet on lifespan and allows scalable assessment of associative learning
Source: eLife. 2022 Nov 10;11:e69008. doi: 10.7554/eLife.69008 (PMC9788828; doi:10.7554/eLife.69008)
Supplement: Figure 6—source data 2. [file elife-69008-fig6-data2.zip › Training Trajectories/t25_REC005DLC_resnet50_TrainAllTheThingsJun28shuffle1_1030000.csv]

bodyparts_coords	fishhead_x	fishhead_y	fishhead_likelihood	fishtail_x	fishtail_y	fishtail_likelihood	redlight_x	redlight_y	redlight_likelihood	fooddrop_x	fooddrop_y	fooddrop_likelihood	fishnum	recordingnum
0	115.5933837890625	69.29148864746094	1.0	149.93392944335938	114.6077651977539	1.0	640.6879272460938	7.733104705810547	4.965066909790039e-5	146.8818359375	115.85421752929688	0.00013503432273864746	25	005
1	106.2757339477539	68.44318389892578	1.0	148.468017578125	109.16818237304688	0.9822100400924683	639.7664184570312	7.85825777053833	0.0002187490463256836	638.8560180664062	3.6368930339813232	6.654858589172363e-5	25	005
2	103.53424835205078	68.35462951660156	0.9999997615814209	640.6798706054688	1.3306615352630615	0.00031936168670654297	639.932373046875	6.718808174133301	9.059906005859375e-5	90.14422607421875	73.5932388305664	2.4318695068359375e-5	25	005
3	99.71874237060547	72.1121597290039	1.0	158.57557678222656	103.38516998291016	0.14922526478767395	640.1517944335938	476.7025146484375	0.00012511014938354492	99.433349609375	81.60090637207031	1.800060272216797e-5	25	005
4	96.08525848388672	75.10821533203125	1.0	148.2962646484375	122.02571105957031	1.0	151.2938232421875	120.65901184082031	0.0001672506332397461	149.31765747070312	126.40472412109375	0.0006909072399139404	25	005
5	94.71760559082031	74.18372344970703	1.0	149.82321166992188	115.62370300292969	1.0	640.4786987304688	7.087150573730469	0.00010225176811218262	147.50062561035156	116.93193054199219	6.535649299621582e-5	25	005
6	89.46640014648438	75.7989501953125	1.0	143.71792602539062	110.33411407470703	1.0	86.77124786376953	77.65995788574219	0.00010845065116882324	144.6163330078125	111.1047592163086	0.000167161226272583	25	005
7	87.66752624511719	77.16197967529297	1.0	142.05506896972656	104.8283920288086	0.9401194453239441	640.1636352539062	7.45313024520874	0.0001195371150970459	74.34480285644531	85.62897491455078	0.00010076165199279785	25	005
8	82.8744125366211	83.0573501586914	0.9851694107055664	143.1015625	111.77367401123047	0.9998313188552856	640.1727905273438	6.968365669250488	0.00010535120964050293	146.15045166015625	116.15200805664062	6.22868537902832e-5	25	005
9	75.95787048339844	83.252685546875	1.0	149.87088012695312	112.32318115234375	1.0	639.7775268554688	6.87882137298584	0.00017708539962768555	148.90545654296875	113.83588409423828	9.527802467346191e-5	25	005
10	66.90426635742188	84.5192642211914	1.0	151.43052673339844	89.24980926513672	1.0	639.9461669921875	477.1961364746094	0.0006607472896575928	146.19680786132812	90.73506927490234	5.6862831115722656e-5	25	005
11	59.06693649291992	79.81532287597656	0.9999998211860657	147.04441833496094	85.80049133300781	0.9999974370002747	640.0588989257812	7.465532302856445	7.992982864379883e-5	57.142425537109375	68.42134857177734	2.3603439331054688e-5	25	005
12	55.26285934448242	81.4258804321289	0.998345673084259	145.95947265625	94.38646697998047	0.9773017764091492	639.6087036132812	475.8521728515625	0.00019481778144836426	640.2825317382812	2.6911962032318115	1.2218952178955078e-5	25	005
13	53.565818786621094	84.62419128417969	1.0	143.42098999023438	111.14820861816406	0.9999998807907104	639.9288330078125	476.6494445800781	0.00012752413749694824	144.137939453125	112.58905029296875	0.00018456578254699707	25	005
14	51.44131088256836	82.68208312988281	1.0	141.42022705078125	111.94880676269531	1.0	142.8329620361328	111.7557144165039	4.437565803527832e-5	143.2248992919922	113.25993347167969	0.00020492076873779297	25	005
15	51.363136291503906	86.7850341796875	1.0	133.25392150878906	104.62662506103516	1.0	639.3002319335938	7.9767866134643555	0.00010970234870910645	38.70082473754883	76.04708099365234	6.210803985595703e-5	25	005
16	55.2716064453125	86.5705337524414	1.0	124.14344024658203	121.6730728149414	1.0	640.01611328125	6.211874485015869	0.00010919570922851562	127.79876708984375	125.54492950439453	0.00023031234741210938	25	005
17	56.4442253112793	86.65287017822266	1.0	117.05731201171875	128.5030975341797	1.0	648.9036865234375	319.017333984375	7.861852645874023e-5	114.92656707763672	129.40158081054688	0.00015050172805786133	25	005
18	59.60227966308594	88.1556396484375	1.0	102.52176666259766	114.89053344726562	1.0	640.0057983398438	6.686979293823242	8.13603401184082e-5	98.7655258178711	116.73365783691406	0.0003889799118041992	25	005
19	61.56307601928711	89.16405487060547	1.0	95.00045013427734	111.62567901611328	0.9999990463256836	640.623291015625	6.518632888793945	9.262561798095703e-5	98.15022277832031	114.1178207397461	5.9038400650024414e-5	25	005
20	61.63002014160156	86.86250305175781	1.0	84.1848373413086	123.58463287353516	1.0	639.8267822265625	7.6810622215271	7.668137550354004e-5	83.31005859375	125.65106964111328	0.0010482966899871826	25	005
21	63.61068344116211	93.15364074707031	1.0	71.31881713867188	101.1170883178711	0.012593388557434082	648.4702758789062	319.46197509765625	8.973479270935059e-5	65.29194641113281	84.58445739746094	8.952617645263672e-5	25	005
22	64.47327423095703	97.98038482666016	1.0	80.6369400024414	126.34209442138672	0.9521010518074036	639.0913696289062	475.5206298828125	0.00011023879051208496	81.15501403808594	129.66348266601562	0.0002640187740325928	25	005
23	69.59781646728516	100.99009704589844	1.0	85.84201049804688	126.69596099853516	1.0	640.4533081054688	7.230537414550781	5.796551704406738e-5	84.15267181396484	126.32791900634766	0.006316542625427246	25	005
24	68.66536712646484	100.36247253417969	0.9999964237213135	77.14007568359375	110.2104263305664	0.9999383687973022	639.2481689453125	477.07659912109375	0.00015982985496520996	86.78128814697266	130.61990356445312	0.0002079606056213379	25	005
25	68.86097717285156	98.36343383789062	1.0	90.43376159667969	107.66520690917969	0.9985945224761963	86.4200439453125	102.35840606689453	8.943676948547363e-5	81.86768341064453	101.84391021728516	7.399916648864746e-5	25	005
26	67.83942413330078	100.0584945678711	0.9846687316894531	71.71785736083984	101.59281921386719	0.06936138868331909	640.0736694335938	7.083237648010254	4.0590763092041016e-5	77.13517761230469	96.4446029663086	3.081560134887695e-5	25	005
27	67.73336791992188	101.3127212524414	0.9999999403953552	74.2354965209961	109.92306518554688	0.9931850433349609	530.0025634765625	208.76272583007812	1.0	527.7573852539062	209.57789611816406	0.00046378374099731445	25	005
28	72.19888305664062	95.45232391357422	0.9999996423721313	80.18419647216797	116.67442321777344	1.0	529.8905639648438	208.7228546142578	1.0	84.89204406738281	126.94212341308594	0.0015626847743988037	25	005
29	74.42156219482422	93.81304931640625	1.0	92.1318130493164	121.50929260253906	1.0	529.1920776367188	208.63417053222656	1.0	528.0665283203125	209.51922607421875	0.0009464919567108154	25	005
30	75.75297546386719	93.49666595458984	1.0	90.59799194335938	122.12043762207031	1.0	529.5353393554688	208.59765625	1.0	90.48731994628906	122.77861022949219	0.0005719363689422607	25	005
31	75.70104217529297	96.05706024169922	0.9999985694885254	94.06524658203125	119.7428207397461	0.809660792350769	529.2843017578125	208.8199462890625	1.0	528.1253051757812	209.66908264160156	0.0007886588573455811	25	005
32	80.63618469238281	105.28060150146484	0.03342771530151367	95.78868103027344	120.41259002685547	1.0	529.0735473632812	208.35018920898438	1.0	527.8428344726562	209.1356964111328	0.0005584955215454102	25	005
33	82.97908782958984	108.97309875488281	0.9999955296516418	96.84668731689453	115.98577880859375	0.9999997615814209	529.557861328125	207.9944305419922	1.0	528.7278442382812	208.7306671142578	0.0005142092704772949	25	005
34	83.95556640625	113.26598358154297	0.9987074136734009	107.06539916992188	114.64824676513672	0.9999997615814209	529.2474975585938	208.71495056152344	1.0	527.8834838867188	209.16854858398438	0.0008179247379302979	25	005
35	84.70547485351562	113.5445785522461	0.9684975147247314	108.50688171386719	116.25662231445312	0.9999984502792358	529.6089477539062	208.90921020507812	1.0	528.3106689453125	209.26492309570312	0.0004999637603759766	25	005
36	85.05923461914062	116.88838958740234	0.9541141986846924	112.32080078125	115.58025360107422	0.971178412437439	529.3095092773438	208.80101013183594	1.0	528.1232299804688	209.6129150390625	0.000537484884262085	25	005
37	84.09652709960938	123.00113677978516	0.9065924882888794	114.05445861816406	113.33937072753906	0.999998927116394	529.3390502929688	208.03314208984375	1.0	528.6148681640625	208.6815948486328	0.0004960298538208008	25	005
38	82.05962371826172	130.12942504882812	0.9991685152053833	114.42008209228516	111.15792846679688	0.9999997615814209	528.8663940429688	208.8554229736328	1.0	528.044921875	209.55091857910156	0.000865548849105835	25	005
39	81.75202178955078	133.84078979492188	0.5325857996940613	116.5547866821289	107.8012466430664	0.9943069815635681	529.2772216796875	208.78463745117188	1.0	528.1262817382812	209.7188720703125	0.0008136630058288574	25	005
40	84.29708099365234	130.90296936035156	0.9999982118606567	120.04615783691406	105.65878295898438	0.8219913244247437	529.5462036132812	208.40138244628906	1.0	528.6773071289062	209.0067901611328	0.0004635751247406006	25	005
41	87.98358917236328	125.13934326171875	0.998609185218811	116.14347839355469	104.24361419677734	0.0013516247272491455	529.2279052734375	208.64744567871094	1.0	527.99853515625	209.52162170410156	0.0008669793605804443	25	005
42	95.96849822998047	119.99700927734375	0.9999597072601318	645.7783813476562	320.56451416015625	0.0008637011051177979	529.9964599609375	208.3386688232422	1.0	527.745361328125	209.04852294921875	0.0009072721004486084	25	005
43	97.50777435302734	119.79957580566406	0.8624123930931091	121.1259536743164	104.4859848022461	0.9984642267227173	529.5655517578125	208.53030395507812	1.0	528.7346801757812	209.08460998535156	0.0005671679973602295	25	005
44	95.72701263427734	127.6328353881836	0.9999999403953552	124.46566009521484	101.39564514160156	0.9999998807907104	529.2586669921875	208.16403198242188	1.0	127.09789276123047	102.219970703125	0.0019318163394927979	25	005
45	99.05078125	126.87932586669922	0.9994431734085083	122.84455871582031	99.61235046386719	0.9999994039535522	529.8029174804688	208.67440795898438	1.0	127.0285873413086	101.38724517822266	0.005676388740539551	25	005
46	107.7491226196289	119.94234466552734	0.003751307725906372	640.5003662109375	2.236241340637207	0.0002532005310058594	529.5629272460938	208.4713134765625	1.0	528.50390625	209.46585083007812	0.00038293004035949707	25	005
47	107.26377868652344	123.2060546875	0.998125433921814	646.1819458007812	319.64227294921875	0.00036969780921936035	529.8698120117188	208.91099548339844	1.0	528.4432983398438	209.69020080566406	0.0005540847778320312	25	005
48	109.17301177978516	128.31619262695312	0.002409636974334717	101.78276824951172	117.27127838134766	0.06827911734580994	529.4420166015625	208.66473388671875	1.0	528.2886352539062	209.3956756591797	0.0005304813385009766	25	005
49	114.24928283691406	128.88140869140625	0.9112907648086548	123.63935852050781	130.875244140625	0.10252580046653748	530.2611083984375	208.44680786132812	1.0	527.8388061523438	209.60321044921875	0.0005554556846618652	25	005
50	116.858642578125	122.89862060546875	0.9770469069480896	125.16585540771484	131.89271545410156	0.9975002408027649	529.010986328125	208.40721130371094	1.0	528.1669311523438	208.96682739257812	0.0007769763469696045	25	005
51	107.8709945678711	116.57537078857422	0.03579038381576538	128.05079650878906	137.81610107421875	0.9999998807907104	529.8629760742188	208.39869689941406	1.0	126.846923828125	141.59030151367188	0.0008225440979003906	25	005
52	121.89513397216797	104.64248657226562	0.0820886492729187	127.95318603515625	139.01612854003906	1.0	529.58837890625	208.73684692382812	1.0	129.1543426513672	140.6546173095703	0.0037158429622650146	25	005
53	333.93585205078125	152.5196990966797	1.0	226.6595001220703	137.58993530273438	1.0	529.5953979492188	208.84129333496094	1.0	527.7264404296875	209.53184509277344	0.0008727908134460449	25	005
54	339.3928527832031	151.0413055419922	1.0	235.0107421875	135.10780334472656	1.0	529.2152709960938	208.68499755859375	1.0	528.317626953125	209.40853881835938	0.0005279779434204102	25	005
55	342.8110656738281	149.1386260986328	1.0	241.7427978515625	133.05078125	1.0	530.0088500976562	208.77569580078125	1.0	528.3896484375	208.9452362060547	0.0006984174251556396	25	005
56	348.85736083984375	149.0489959716797	1.0	247.13327026367188	132.25706481933594	1.0	529.7766723632812	208.50601196289062	1.0	528.5421142578125	209.0399627685547	0.00041419267654418945	25	005
57	351.623291015625	149.05899047851562	1.0	249.97975158691406	136.02403259277344	1.0	530.1339111328125	209.29859924316406	1.0	528.5055541992188	209.68911743164062	0.0007382333278656006	25	005
58	355.0508728027344	148.21615600585938	1.0	254.60226440429688	139.4053955078125	1.0	529.551513671875	208.8902587890625	1.0	527.3076171875	209.23309326171875	0.00045371055603027344	25	005
59	361.3019104003906	146.92677307128906	1.0	258.0783996582031	146.7610321044922	1.0	529.738037109375	209.0570068359375	1.0	528.4456176757812	209.7642822265625	0.0005975067615509033	25	005
60	365.55902099609375	145.96969604492188	1.0	271.63836669921875	142.8851318359375	1.0	529.4080810546875	208.6787872314453	1.0	528.7112426757812	209.48402404785156	0.00049552321434021	25	005
61	372.88018798828125	147.3123321533203	1.0	272.9743347167969	137.53860473632812	1.0	529.4418334960938	208.53199768066406	1.0	528.3977661132812	209.33042907714844	0.000766456127166748	25	005
62	378.4888916015625	148.22885131835938	1.0	274.4213562011719	145.57473754882812	1.0	529.3123168945312	208.73406982421875	1.0	525.7404174804688	208.50445556640625	0.0003699362277984619	25	005
63	384.5803527832031	149.27896118164062	1.0	277.39129638671875	150.05325317382812	1.0	529.7553100585938	209.21554565429688	1.0	528.552490234375	209.90126037597656	0.0005128383636474609	25	005
64	389.7090759277344	149.466796875	1.0	287.05706787109375	147.3677520751953	1.0	529.4396362304688	208.56922912597656	1.0	527.5811767578125	208.96926879882812	0.0008372962474822998	25	005
65	394.8753662109375	149.7378387451172	1.0	296.2240295410156	140.5502471923828	1.0	530.0073852539062	208.92237854003906	1.0	527.6401977539062	209.2830047607422	0.0006555318832397461	25	005
66	397.7139587402344	149.98536682128906	1.0	297.1545715332031	136.44227600097656	1.0	529.026611328125	208.4533233642578	1.0	528.4027099609375	209.00540161132812	0.0008026361465454102	25	005
67	401.558837890625	149.1332550048828	1.0	296.72314453125	131.15357971191406	1.0	529.2355346679688	208.2967071533203	1.0	528.56884765625	208.63702392578125	0.0006203055381774902	25	005
68	399.8005065917969	148.8218536376953	1.0	300.2017517089844	128.38088989257812	0.9862410426139832	530.0706787109375	209.4417266845703	1.0	527.9364624023438	209.7425994873047	0.0005120933055877686	25	005
69	401.2655334472656	147.8338165283203	1.0	302.310791015625	123.69355773925781	0.9999997615814209	529.72802734375	209.12225341796875	1.0	528.61279296875	209.42120361328125	0.0004265010356903076	25	005
70	399.3159484863281	145.87355041503906	1.0	301.72283935546875	121.93245697021484	0.9999992251396179	528.9663696289062	208.90635681152344	1.0	528.4612426757812	209.32693481445312	0.0006788969039916992	25	005
71	399.2591857910156	146.7454833984375	1.0	301.13372802734375	120.29933166503906	0.9999998807907104	529.1107177734375	208.78622436523438	1.0	527.3526000976562	209.59068298339844	0.0005424618721008301	25	005
72	399.5194396972656	145.51649475097656	1.0	303.58941650390625	123.2569580078125	0.9280153512954712	529.4537963867188	208.92483520507812	1.0	528.418701171875	209.50595092773438	0.0006419718265533447	25	005
73	398.26287841796875	145.1460418701172	1.0	302.39093017578125	122.8657455444336	0.9999022483825684	529.4296264648438	208.5715789794922	1.0	527.6013793945312	209.4178009033203	0.0004950761795043945	25	005
74	400.3802185058594	146.49012756347656	1.0	303.54388427734375	123.4458236694336	0.9999985694885254	529.0816040039062	208.5723114013672	1.0	527.8064575195312	209.64283752441406	0.0009558498859405518	25	005
75	400.22100830078125	146.42076110839844	1.0	304.1827392578125	125.29740905761719	0.9532334208488464	529.6405029296875	208.86947631835938	1.0	528.6051025390625	209.100830078125	0.00043204426765441895	25	005
76	398.9180908203125	144.40982055664062	1.0	304.6864929199219	127.72136688232422	0.9997420907020569	529.4850463867188	208.53390502929688	1.0	527.5491943359375	209.25982666015625	0.001045316457748413	25	005
77	400.84991455078125	145.7747344970703	1.0	309.1464538574219	130.31748962402344	0.9999999403953552	529.515625	208.46978759765625	1.0	527.880859375	209.0812530517578	0.000448077917098999	25	005
78	400.1940002441406	144.6871795654297	1.0	319.33203125	133.82476806640625	0.9999529123306274	529.5100708007812	208.6180419921875	1.0	528.617919921875	209.30648803710938	0.000766456127166748	25	005
79	401.6439514160156	145.50633239746094	1.0	315.8799743652344	133.2323455810547	1.0	528.9098510742188	208.17193603515625	1.0	528.556884765625	208.63558959960938	0.0005937814712524414	25	005
80	402.5669250488281	144.39682006835938	1.0	313.721923828125	131.19732666015625	1.0	529.19189453125	208.33091735839844	1.0	528.2296752929688	208.77883911132812	0.0006487071514129639	25	005
81	401.9328308105469	144.69105529785156	1.0	312.7524108886719	129.0658416748047	1.0	529.2026977539062	208.47540283203125	1.0	528.3368530273438	209.2827606201172	0.0007883012294769287	25	005
82	403.6819763183594	145.38613891601562	0.9999998211860657	313.83203125	127.22744750976562	0.9999999403953552	528.9510498046875	208.94790649414062	1.0	528.344970703125	210.00523376464844	0.0006825029850006104	25	005
83	403.45098876953125	144.71864318847656	0.9999995827674866	311.9051208496094	128.01425170898438	0.9999999403953552	529.6430053710938	208.56312561035156	1.0	310.0841064453125	128.03871154785156	0.0006330013275146484	25	005
84	405.2230224609375	142.65948486328125	0.9999998807907104	310.6995544433594	129.06056213378906	1.0	529.2905883789062	208.7609100341797	1.0	309.6089172363281	129.4942626953125	0.0008007586002349854	25	005
85	405.38897705078125	139.64938354492188	0.999716579914093	309.22027587890625	126.64920806884766	1.0	529.74658203125	208.91444396972656	1.0	309.1640319824219	127.82788848876953	0.0008126795291900635	25	005
86	403.3810729980469	137.15951538085938	0.9999998807907104	310.39337158203125	126.537353515625	1.0	528.45068359375	209.07525634765625	1.0	527.6404418945312	209.54678344726562	0.001124650239944458	25	005
87	400.6280517578125	136.27279663085938	1.0	310.6519470214844	123.10185241699219	0.9999630451202393	529.47412109375	208.54176330566406	1.0	528.5624389648438	209.45281982421875	0.0005189776420593262	25	005
88	401.6264343261719	133.52618408203125	1.0	306.9764099121094	122.83519744873047	1.0	529.7321166992188	208.94815063476562	1.0	528.5715942382812	209.62457275390625	0.000787198543548584	25	005
89	400.50482177734375	131.25103759765625	0.9999998807907104	306.659912109375	122.29674530029297	1.0	529.4036865234375	208.25521850585938	1.0	527.458984375	208.98187255859375	0.0004361569881439209	25	005
90	401.02899169921875	130.209716796875	0.9999250173568726	305.3869323730469	123.2953109741211	1.0	529.8099975585938	208.56080627441406	1.0	527.8453369140625	209.20895385742188	0.0007992088794708252	25	005
91	401.20263671875	129.87689208984375	0.9999178647994995	464.5103759765625	121.31600189208984	1.0	529.7568969726562	208.42483520507812	1.0	527.5772094726562	209.21401977539062	0.0008675158023834229	25	005
92	401.3365478515625	128.7475128173828	0.9999964237213135	463.6192932128906	121.3311538696289	0.9999963045120239	529.474609375	208.45156860351562	1.0	527.5675659179688	209.17124938964844	0.0011028945446014404	25	005
93	401.4265441894531	129.22714233398438	0.9999987483024597	463.818115234375	120.5881118774414	0.9999998807907104	528.5919799804688	208.63980102539062	1.0	527.9310302734375	209.26136779785156	0.0007438063621520996	25	005
94	467.1483154296875	118.17356872558594	0.0002359449863433838	462.88812255859375	120.25654602050781	0.9999999403953552	529.7265625	208.18746948242188	1.0	528.0006713867188	208.6374969482422	0.0007686913013458252	25	005
95	405.24761962890625	125.8434066772461	0.18755289912223816	463.1021728515625	118.80081939697266	0.9999999403953552	529.1552124023438	208.92520141601562	1.0	528.0244750976562	209.02847290039062	0.0009133815765380859	25	005
96	405.9507141113281	126.69132995605469	0.1264055073261261	462.71380615234375	119.92352294921875	1.0	530.13330078125	208.5896453857422	1.0	527.7804565429688	209.2319793701172	0.0006428658962249756	25	005
97	404.4360046386719	125.09874725341797	0.9319757223129272	461.4739685058594	118.35249328613281	1.0	529.48291015625	208.647216796875	1.0	527.3364868164062	209.3177032470703	0.0008905231952667236	25	005
98	403.1046142578125	126.08541107177734	0.9877169132232666	462.8612365722656	120.62408447265625	0.999998927116394	529.6521606445312	208.20217895507812	1.0	304.8034362792969	128.5520477294922	0.0006386041641235352	25	005
99	400.89776611328125	124.11195373535156	0.9999963045120239	463.2586364746094	119.64512634277344	0.9999996423721313	529.6216430664062	208.74851989746094	1.0	528.2540893554688	208.96385192871094	0.0006320476531982422	25	005
100	309.1642761230469	131.41644287109375	0.00018987059593200684	307.022216796875	128.78408813476562	1.0	529.2529296875	208.7572784423828	1.0	528.1346435546875	209.44537353515625	0.0007046163082122803	25	005
101	404.32525634765625	117.6358642578125	0.9999892115592957	304.13616943359375	126.61589050292969	1.0	529.157470703125	208.64776611328125	1.0	528.0995483398438	208.7505340576172	0.0006873905658721924	25	005
102	454.2613220214844	116.28190612792969	0.0007197260856628418	462.28179931640625	116.17269897460938	1.0	529.3636474609375	208.33843994140625	1.0	528.4110107421875	209.03843688964844	0.0006007850170135498	25	005
103	453.4449462890625	115.8216781616211	0.00021216273307800293	461.4310302734375	115.47135925292969	1.0	529.4859008789062	208.94667053222656	1.0	528.526123046875	210.10183715820312	0.00036916136741638184	25	005
104	403.274169921875	114.06987762451172	0.011157691478729248	462.17681884765625	114.9222412109375	1.0	529.9142456054688	209.26251220703125	1.0	528.5994262695312	209.4720916748047	0.0006285607814788818	25	005
105	401.52685546875	113.48207092285156	0.8567004203796387	460.64288330078125	117.2872085571289	0.9999864101409912	529.4544677734375	208.9018096923828	1.0	528.2719116210938	209.34048461914062	0.0006421208381652832	25	005
106	401.3548583984375	112.68659210205078	0.999355673789978	304.5398864746094	123.21263122558594	0.9999959468841553	529.5662841796875	208.85939025878906	1.0	528.1199951171875	209.90113830566406	0.0005172789096832275	25	005
107	400.6154479980469	112.33529663085938	0.9997519254684448	462.4566650390625	118.04036712646484	0.9999998807907104	529.414794921875	208.4218292236328	1.0	528.4137573242188	208.99185180664062	0.0008526444435119629	25	005
108	398.9873962402344	111.15156555175781	0.9999991655349731	309.8597412109375	127.41017150878906	0.9999998807907104	529.7332763671875	208.7776336669922	1.0	527.8892211914062	209.31520080566406	0.0008175373077392578	25	005
109	464.61810302734375	115.270751953125	0.0005899667739868164	304.14556884765625	123.61517333984375	0.9985640048980713	529.21630859375	208.64883422851562	1.0	528.339599609375	208.7713165283203	0.001049041748046875	25	005
110	646.5468139648438	331.31585693359375	0.00033292174339294434	310.9945373535156	120.23988342285156	0.9970310926437378	529.1231079101562	208.76535034179688	1.0	527.9778442382812	209.59909057617188	0.0006300210952758789	25	005
111	403.32476806640625	102.6132583618164	0.6153448224067688	308.3417663574219	123.70594024658203	0.9999986886978149	528.815185546875	208.54412841796875	1.0	528.0726928710938	209.09567260742188	0.0006304383277893066	25	005
112	399.6031188964844	104.13546752929688	0.9995788931846619	459.4060974121094	114.53517150878906	0.9999976754188538	529.412841796875	208.54214477539062	1.0	528.4349975585938	208.81658935546875	0.0005909502506256104	25	005
113	403.5510559082031	102.07331848144531	0.04910972714424133	459.0823974609375	114.8565673828125	0.9999998807907104	529.5638427734375	208.36993408203125	1.0	528.5473022460938	208.63717651367188	0.0005042850971221924	25	005
114	400.0499572753906	103.29609680175781	1.0	310.50634765625	124.14817810058594	0.9999998807907104	529.5685424804688	208.4817352294922	1.0	527.6564331054688	209.08949279785156	0.0013265907764434814	25	005
115	400.93438720703125	101.65739440917969	0.9998974800109863	309.39208984375	124.17774200439453	0.9999998807907104	529.2760620117188	208.83326721191406	1.0	528.4628295898438	208.92250061035156	0.0005165040493011475	25	005
116	400.744140625	99.94033813476562	0.9999985098838806	454.15814208984375	110.26441192626953	0.003553152084350586	529.6592407226562	208.7243194580078	1.0	527.689208984375	209.29454040527344	0.000516742467880249	25	005
117	403.6416931152344	97.60572814941406	0.992705762386322	320.5826721191406	117.38674926757812	0.9995736479759216	528.9556274414062	208.23793029785156	1.0	528.0949096679688	208.83193969726562	0.0004337728023529053	25	005
118	403.42071533203125	96.30276489257812	0.31730949878692627	458.0585632324219	111.0885238647461	0.8808377981185913	529.0166015625	208.23670959472656	1.0	527.1912841796875	208.93190002441406	0.0006215572357177734	25	005
119	404.02471923828125	97.35936737060547	0.002892434597015381	309.8977355957031	118.86404418945312	0.9983558654785156	529.328857421875	208.42556762695312	1.0	528.3071899414062	208.88607788085938	0.000681072473526001	25	005
120	396.5122985839844	96.77249908447266	0.9996464252471924	308.5711669921875	117.28152465820312	0.9999994039535522	529.8057250976562	208.66188049316406	1.0	528.8927612304688	208.9857177734375	0.0005123019218444824	25	005
121	399.0024108886719	97.37149047851562	0.9896774291992188	310.2634582519531	115.62181091308594	0.9999973177909851	528.729736328125	208.42041015625	0.9999999403953552	526.9954223632812	209.00775146484375	0.0010420680046081543	25	005
122	398.0728759765625	96.28031158447266	0.9999998211860657	640.8462524414062	2.2061614990234375	0.0002473294734954834	529.1138916015625	208.8616943359375	1.0	528.11962890625	209.35243225097656	0.0008554160594940186	25	005
123	397.9273681640625	96.76233673095703	0.9999551773071289	310.3227844238281	113.55258178710938	0.9997473359107971	529.3717041015625	208.91983032226562	1.0	528.3841552734375	209.73361206054688	0.0010720491409301758	25	005
124	400.14892578125	96.5262451171875	0.9999946355819702	315.2626953125	117.1800537109375	0.18772193789482117	529.3085327148438	208.81752014160156	1.0	528.2586669921875	209.52735900878906	0.0006510913372039795	25	005
125	398.3553466796875	97.18635559082031	0.9991586804389954	317.42413330078125	115.04732513427734	0.9997782707214355	529.2310180664062	208.45648193359375	1.0	528.3189697265625	209.50184631347656	0.0008851289749145508	25	005
126	396.5046081542969	97.6404800415039	0.02601948380470276	310.38580322265625	114.96393585205078	0.9999977946281433	529.460693359375	208.80859375	1.0	528.2235107421875	209.74156188964844	0.0006025433540344238	25	005
127	399.42291259765625	97.14784240722656	0.999970555305481	458.5886535644531	102.61553955078125	0.028584033250808716	529.3311157226562	208.69436645507812	1.0	528.2508544921875	209.51817321777344	0.0008873045444488525	25	005
128	646.3848266601562	332.608642578125	0.0008595585823059082	339.33062744140625	97.66812133789062	0.9999973773956299	529.2737426757812	208.61651611328125	1.0	528.2277221679688	209.1304168701172	0.0005668699741363525	25	005
129	402.0937805175781	99.51712036132812	0.1421186327934265	328.8751220703125	102.78242492675781	0.9999998807907104	529.3807983398438	208.66160583496094	1.0	527.4051513671875	209.18179321289062	0.0007723569869995117	25	005
130	405.14532470703125	101.40181732177734	0.00031498074531555176	322.6199645996094	106.01473999023438	1.0	529.2305297851562	208.81112670898438	1.0	528.091064453125	209.650390625	0.0007178783416748047	25	005
131	530.5397338867188	213.2517547607422	9.66489315032959e-5	318.20947265625	105.4571304321289	0.9999999403953552	529.7002563476562	209.0986328125	1.0	527.9564819335938	209.91824340820312	0.0007261335849761963	25	005
132	402.77557373046875	100.11754608154297	0.07475066184997559	319.2477111816406	103.7351303100586	1.0	529.3826293945312	208.61805725097656	1.0	527.3397216796875	209.27728271484375	0.0009181201457977295	25	005
133	403.9704895019531	99.94197082519531	0.00871431827545166	317.49456787109375	101.07915496826172	1.0	529.173095703125	208.4979705810547	1.0	527.294189453125	209.33274841308594	0.0005804896354675293	25	005
134	640.333740234375	6.079431533813477	0.0001799166202545166	314.36669921875	99.65531921386719	1.0	529.6551513671875	208.3699951171875	1.0	528.2529907226562	208.90350341796875	0.0005724132061004639	25	005
135	401.2580261230469	99.53002166748047	0.0004991292953491211	315.00799560546875	102.26107025146484	1.0	529.3241577148438	208.7315216064453	1.0	528.4246826171875	209.12583923339844	0.001049041748046875	25	005
136	405.3959655761719	99.2938461303711	0.017047524452209473	320.3723449707031	96.02684783935547	1.0	529.9322509765625	209.22991943359375	1.0	528.2276611328125	210.0133514404297	0.0008806288242340088	25	005
137	402.6484375	98.1281509399414	0.6284425258636475	314.7767639160156	98.34319305419922	1.0	529.4713745117188	208.5332794189453	1.0	528.1983642578125	209.03724670410156	0.0004955828189849854	25	005
138	529.772216796875	212.21078491210938	0.00013390183448791504	462.51251220703125	92.8277816772461	0.009221524000167847	529.4529418945312	208.7277069091797	1.0	528.3529663085938	209.432861328125	0.0009463727474212646	25	005
139	647.0565185546875	332.2065124511719	0.00020617246627807617	320.819091796875	94.60051727294922	0.9999998807907104	529.7765502929688	208.56887817382812	1.0	528.27880859375	209.52908325195312	0.0007552802562713623	25	005
140	461.90185546875	87.6485366821289	0.0008341968059539795	318.90264892578125	97.79103088378906	1.0	529.8505859375	208.4245147705078	1.0	527.9509887695312	209.1731414794922	0.0005115866661071777	25	005
141	459.45989990234375	88.4055404663086	0.0032700300216674805	321.6207275390625	96.79222106933594	1.0	529.8345947265625	208.75274658203125	1.0	527.8179931640625	209.3495330810547	0.0005078911781311035	25	005
142	530.809814453125	212.4434356689453	0.00014612078666687012	317.605224609375	93.05703735351562	0.9999998807907104	529.5585327148438	207.99610900878906	1.0	528.6616821289062	208.5802764892578	0.0006067156791687012	25	005
143	402.4500732421875	84.57696533203125	0.0002721846103668213	462.0888977050781	90.18531799316406	0.999183714389801	529.0887451171875	208.85719299316406	1.0	527.9842529296875	209.52639770507812	0.0006787478923797607	25	005
144	640.36865234375	6.503283500671387	0.00028064846992492676	320.4993896484375	92.23099517822266	0.9999998211860657	529.8693237304688	208.4822998046875	1.0	528.6785888671875	209.37098693847656	0.0005761086940765381	25	005
145	640.9180297851562	6.62890625	0.00015166401863098145	321.5104675292969	97.91117858886719	0.9999901652336121	529.2566528320312	208.01641845703125	1.0	528.6538696289062	208.7745819091797	0.0006898939609527588	25	005
146	647.0978393554688	331.452880859375	0.00019794702529907227	319.4288635253906	99.23876953125	0.9999997615814209	529.3158569335938	209.0518798828125	1.0	527.9912719726562	209.6502685546875	0.0008167922496795654	25	005
147	646.6629028320312	332.8887939453125	0.0002556741237640381	318.60284423828125	97.25453186035156	0.9999998807907104	529.5780639648438	208.3556671142578	1.0	528.6741333007812	209.31649780273438	0.0002662539482116699	25	005
148	405.65582275390625	80.7573013305664	0.8890786170959473	320.7977600097656	96.75892639160156	1.0	529.2835693359375	208.5274200439453	1.0	527.8978881835938	209.01002502441406	0.0007154345512390137	25	005
149	645.37646484375	331.51727294921875	0.0002875328063964844	324.8487854003906	95.91375732421875	0.7130177617073059	529.4901733398438	208.78366088867188	1.0	528.3829345703125	209.51658630371094	0.0004781484603881836	25	005
150	647.0225219726562	331.57073974609375	0.00015044212341308594	325.62109375	97.53499603271484	1.0	528.966552734375	208.79656982421875	1.0	527.817626953125	209.47047424316406	0.0009885430335998535	25	005
151	458.8587341308594	82.84559631347656	0.0005248188972473145	329.8515625	93.07725524902344	0.9999998807907104	529.7865600585938	208.73631286621094	1.0	528.4573364257812	209.6334991455078	0.0006661713123321533	25	005
152	407.1321716308594	96.17237091064453	0.999901294708252	330.32049560546875	89.1390151977539	0.9999999403953552	530.0217895507812	209.02310180664062	1.0	528.6498413085938	209.6212921142578	0.0004970729351043701	25	005
153	405.9150085449219	98.26039123535156	0.0011786818504333496	328.72314453125	84.72584533691406	0.02363520860671997	529.3505859375	208.7755126953125	1.0	527.55078125	209.3629913330078	0.0007225275039672852	25	005
154	405.2993469238281	98.52855682373047	0.6975761651992798	646.5115356445312	332.99725341796875	0.0001913011074066162	529.4151000976562	209.04534912109375	1.0	528.19189453125	209.7290496826172	0.0009141862392425537	25	005
155	405.30914306640625	98.69293975830078	0.0019293129444122314	646.4595336914062	318.8441467285156	0.00040918588638305664	529.4304809570312	208.84622192382812	1.0	528.323486328125	209.4017333984375	0.0008457005023956299	25	005
156	459.0044860839844	79.65313720703125	0.02758607268333435	316.57891845703125	82.58179473876953	0.9118849039077759	529.6268920898438	208.607666015625	1.0	528.6738891601562	209.09239196777344	0.0009792149066925049	25	005
157	455.7195129394531	78.33209991455078	0.35149651765823364	316.3662414550781	80.27339172363281	1.0	529.1234741210938	208.24766540527344	1.0	528.5614013671875	209.02133178710938	0.00041493773460388184	25	005
158	460.6431884765625	78.91545104980469	0.002326279878616333	316.57476806640625	82.06739044189453	1.0	529.475341796875	208.22366333007812	1.0	528.754638671875	208.53054809570312	0.000996232032775879	25	005
159	531.1773681640625	212.84938049316406	0.00010198354721069336	321.91986083984375	77.93927001953125	0.0009415149688720703	530.234375	208.66635131835938	1.0	528.135009765625	209.08529663085938	0.0009002983570098877	25	005
160	457.78924560546875	79.21986389160156	0.6737295985221863	319.8448791503906	73.69551849365234	0.9999999403953552	529.0381469726562	208.57659912109375	1.0	528.3893432617188	209.2358856201172	0.0007308125495910645	25	005
161	457.746826171875	79.51627349853516	0.8578094244003296	319.5295104980469	78.75907897949219	1.0	529.277587890625	208.97943115234375	1.0	527.8566284179688	209.937744140625	0.0008713304996490479	25	005
162	460.55084228515625	80.05757141113281	0.9208551645278931	318.2959289550781	84.7472915649414	1.0	529.3428344726562	208.65086364746094	1.0	528.4586181640625	209.24856567382812	0.0015005767345428467	25	005
163	640.2492065429688	6.5800909996032715	0.00022688508033752441	322.8043212890625	81.14962768554688	1.0	529.5018920898438	208.92691040039062	1.0	527.7192993164062	209.48146057128906	0.0005859136581420898	25	005
164	458.6783142089844	79.73722076416016	0.00548127293586731	322.3695373535156	80.14193725585938	1.0	529.2460327148438	208.67092895507812	1.0	528.2117919921875	209.51109313964844	0.001063317060470581	25	005
165	407.373046875	97.48480987548828	0.9999994039535522	323.7842102050781	76.81429290771484	0.9999999403953552	529.7529296875	208.56304931640625	1.0	527.957763671875	209.33010864257812	0.0007329285144805908	25	005
166	408.6204528808594	99.06993865966797	0.999988317489624	319.8976745605469	77.70055389404297	1.0	529.0094604492188	208.78829956054688	1.0	528.321044921875	209.29324340820312	0.0009363889694213867	25	005
167	408.324462890625	98.60848999023438	0.9999662041664124	314.5091857910156	79.45653533935547	1.0	529.283447265625	208.9549102783203	1.0	528.026123046875	209.49996948242188	0.0008027255535125732	25	005
168	410.16693115234375	99.30197143554688	1.0	320.6329040527344	84.90645599365234	1.0	529.5941772460938	208.88702392578125	1.0	528.4744262695312	209.32191467285156	0.0009005963802337646	25	005
169	409.7293395996094	97.55516815185547	0.9999996423721313	323.7982482910156	76.90231323242188	1.0	528.772216796875	208.130126953125	1.0	528.4766845703125	209.08621215820312	0.0005055665969848633	25	005
170	408.3624572753906	99.65896606445312	0.9998904466629028	321.47467041015625	73.00650024414062	1.0	529.7963256835938	208.0877685546875	1.0	528.6658935546875	209.03152465820312	0.0005420148372650146	25	005
171	410.45098876953125	101.49059295654297	1.0	323.2650146484375	82.33384704589844	1.0	529.761474609375	208.6846160888672	1.0	528.4024658203125	209.36599731445312	0.0006881356239318848	25	005
172	411.17144775390625	103.29896545410156	1.0	324.4608154296875	84.2794189453125	1.0	529.4530029296875	208.9528045654297	1.0	527.9036865234375	209.64263916015625	0.000840991735458374	25	005
173	408.8089599609375	105.41777038574219	1.0	324.8414611816406	82.4307861328125	1.0	529.8201904296875	208.7848663330078	1.0	528.6181030273438	209.35671997070312	0.0005626380443572998	25	005
174	409.7232971191406	106.77799224853516	1.0	325.7027587890625	77.05069732666016	1.0	529.3255615234375	209.07008361816406	1.0	528.199951171875	209.51791381835938	0.0008974671363830566	25	005
175	412.3182678222656	106.7943344116211	1.0	326.7193908691406	76.22196197509766	1.0	529.2897338867188	208.43739318847656	1.0	528.7944946289062	209.19435119628906	0.0005807280540466309	25	005
176	411.3868713378906	106.71907806396484	1.0	322.5146179199219	77.10938262939453	1.0	529.5113525390625	208.59243774414062	1.0	527.7127685546875	209.33253479003906	0.0004620552062988281	25	005
177	411.14599609375	106.16463470458984	1.0	317.4262390136719	74.50260162353516	1.0	529.3804931640625	207.9258270263672	1.0	528.6072998046875	208.47137451171875	0.00043720006942749023	25	005
178	413.2941589355469	105.7822265625	1.0	315.3706359863281	76.02879333496094	1.0	529.7364501953125	209.14218139648438	1.0	528.6795654296875	209.9407196044922	0.0005869269371032715	25	005
179	413.947265625	105.2040023803711	1.0	315.39404296875	78.74732971191406	1.0	529.4745483398438	208.906494140625	1.0	528.3787841796875	209.52169799804688	0.0014625489711761475	25	005
180	413.1587219238281	104.61418914794922	1.0	320.6287841796875	77.65159606933594	1.0	529.3421020507812	208.61090087890625	1.0	528.2257080078125	209.59408569335938	0.0007993578910827637	25	005
181	412.52838134765625	104.00887298583984	1.0	319.5807800292969	74.71780395507812	1.0	529.0748291015625	207.98756408691406	1.0	528.641845703125	208.80384826660156	0.00046956539154052734	25	005
182	414.1903381347656	104.33248901367188	1.0	315.3939208984375	75.36940002441406	0.9993294477462769	528.9281616210938	208.55699157714844	1.0	528.31884765625	209.6116485595703	0.0007450282573699951	25	005
183	413.90301513671875	104.34033203125	1.0	312.2290954589844	80.51593780517578	1.0	528.9659423828125	208.55210876464844	1.0	527.2366333007812	209.03866577148438	0.0008107423782348633	25	005
184	414.2594909667969	104.4275894165039	1.0	312.2677917480469	83.8814468383789	1.0	529.4146728515625	208.63690185546875	1.0	528.3858032226562	209.68807983398438	0.00036454200744628906	25	005
185	414.11041259765625	104.45478057861328	1.0	309.30389404296875	84.86187744140625	1.0	529.91845703125	208.87242126464844	1.0	528.713623046875	209.20077514648438	0.0005926191806793213	25	005
186	413.3656005859375	103.4583740234375	1.0	322.5654296875	77.92062377929688	1.0	529.9130249023438	208.8697052001953	1.0	528.6726684570312	209.5298614501953	0.0007477402687072754	25	005
187	413.6502685546875	102.29432678222656	1.0	319.0852355957031	73.25286865234375	1.0	529.7369384765625	209.09555053710938	1.0	527.8109130859375	209.2484588623047	0.0008076727390289307	25	005
188	413.6088562011719	102.47357177734375	1.0	320.0485534667969	76.19464111328125	1.0	529.3359375	208.87277221679688	1.0	527.9835815429688	209.29071044921875	0.0007583498954772949	25	005
189	410.7738037109375	101.2240982055664	0.9999996423721313	314.8637390136719	73.7730484008789	1.0	529.7745361328125	208.58322143554688	1.0	528.7666625976562	209.29393005371094	0.0007682144641876221	25	005
190	411.693603515625	101.6805191040039	0.9999991059303284	311.879638671875	77.52379608154297	1.0	529.0344848632812	208.79269409179688	1.0	528.1483154296875	210.03530883789062	0.0007338821887969971	25	005
191	412.57537841796875	101.0803451538086	0.9999999403953552	313.42236328125	79.49378967285156	1.0	529.555419921875	208.7467041015625	1.0	527.7807006835938	209.60348510742188	0.000385969877243042	25	005
192	411.07965087890625	101.59761810302734	1.0	317.30914306640625	80.36454772949219	1.0	529.5595092773438	208.51882934570312	1.0	528.7394409179688	209.40756225585938	0.0005956590175628662	25	005
193	413.5466613769531	100.57293701171875	1.0	324.266357421875	77.54888153076172	1.0	529.3079833984375	208.57615661621094	1.0	528.50146484375	209.00376892089844	0.0007663071155548096	25	005
194	413.9107666015625	100.16219329833984	1.0	319.0121765136719	75.85946655273438	1.0	530.0753173828125	209.39329528808594	1.0	528.5109252929688	209.94163513183594	0.000653386116027832	25	005
195	411.9100646972656	99.66046142578125	1.0	319.74169921875	73.47773742675781	0.9999848008155823	529.4329223632812	208.53524780273438	1.0	528.255859375	209.3386688232422	0.0007292032241821289	25	005
196	414.2790222167969	99.21976470947266	1.0	316.1905212402344	75.29864501953125	1.0	529.5603637695312	208.83665466308594	1.0	528.4987182617188	209.7236785888672	0.0009166598320007324	25	005
197	414.57440185546875	99.28987121582031	1.0	313.08148193359375	77.53526306152344	1.0	529.343017578125	208.53128051757812	1.0	528.5267944335938	208.9893341064453	0.0007221102714538574	25	005
198	413.1692199707031	98.48609924316406	1.0	323.193115234375	71.21748352050781	1.0	529.639892578125	208.17620849609375	1.0	528.4534301757812	209.27952575683594	0.0003992617130279541	25	005
199	413.8272705078125	98.4198989868164	1.0	321.3473815917969	68.87015533447266	1.0	529.5531616210938	208.96737670898438	1.0	528.336669921875	209.70639038085938	0.000567018985748291	25	005
200	462.25994873046875	68.08445739746094	0.9999997615814209	320.78045654296875	67.53046417236328	0.9999561905860901	529.603271484375	208.47128295898438	1.0	527.5885620117188	209.23561096191406	0.0006794333457946777	25	005
201	414.3807373046875	96.29969024658203	1.0	316.8016662597656	67.5860824584961	1.0	529.3717041015625	208.7432098388672	1.0	528.1143798828125	209.46827697753906	0.0010328292846679688	25	005
202	415.873291015625	95.87252807617188	1.0	315.2451171875	67.72010040283203	1.0	529.4769897460938	208.32879638671875	1.0	527.4519653320312	209.13380432128906	0.0006544291973114014	25	005
203	415.2484436035156	95.15594482421875	1.0	315.9129333496094	70.29869842529297	1.0	529.160400390625	208.81224060058594	1.0	528.4165649414062	209.35699462890625	0.0009885132312774658	25	005
204	415.18218994140625	96.21460723876953	1.0	324.66583251953125	69.34745788574219	1.0	529.2001342773438	208.4230194091797	1.0	525.3534545898438	208.31341552734375	0.0003629922866821289	25	005
205	418.0529479980469	96.4254379272461	1.0	325.2170715332031	66.49234008789062	1.0	529.282470703125	208.8142547607422	1.0	528.1572875976562	209.30943298339844	0.0004482269287109375	25	005
206	415.6114196777344	96.1497802734375	1.0	324.3536071777344	67.2769546508789	1.0	529.6857299804688	208.60330200195312	1.0	528.538330078125	209.29666137695312	0.0008301734924316406	25	005
207	414.87548828125	95.39280700683594	1.0	323.74957275390625	65.29427337646484	1.0	529.1492309570312	208.56265258789062	1.0	528.4886474609375	209.01634216308594	0.000651925802230835	25	005
208	415.6493225097656	94.6580581665039	1.0	316.40423583984375	67.55889892578125	1.0	529.2131958007812	208.4481964111328	1.0	528.29296875	209.3033905029297	0.000636756420135498	25	005
209	417.65960693359375	94.46102142333984	1.0	316.9934387207031	68.53558349609375	1.0	528.9988403320312	208.5686798095703	1.0	527.9498291015625	209.09019470214844	0.0011074841022491455	25	005
210	416.9185791015625	94.33345031738281	1.0	323.34967041015625	65.57936096191406	1.0	529.546142578125	208.6790313720703	1.0	528.2998657226562	209.6064910888672	0.0005609095096588135	25	005
211	417.087646484375	93.39360809326172	1.0	322.7247009277344	64.2451171875	1.0	529.868408203125	208.09852600097656	1.0	528.6536254882812	208.80691528320312	0.0005114376544952393	25	005
212	416.3426818847656	92.34622192382812	1.0	324.52850341796875	60.17525100708008	0.9999947547912598	529.6425170898438	208.71783447265625	1.0	527.5733642578125	209.3422088623047	0.0005590617656707764	25	005
213	415.2491149902344	92.58621215820312	1.0	324.5172424316406	45.574405670166016	0.9816000461578369	530.0379028320312	208.80511474609375	1.0	528.0911254882812	209.57252502441406	0.001067519187927246	25	005
214	415.2626647949219	92.932373046875	1.0	318.7363586425781	58.34229278564453	0.9999998807907104	529.6961669921875	208.83035278320312	1.0	317.6901550292969	63.81679153442383	0.0011385977268218994	25	005
215	415.3113098144531	91.53536987304688	1.0	317.612548828125	59.29456329345703	1.0	529.6985473632812	208.482421875	1.0	527.4462890625	209.26573181152344	0.0006553530693054199	25	005
216	415.28955078125	91.99092864990234	1.0	317.0091247558594	60.21721649169922	1.0	529.202880859375	208.9176483154297	1.0	528.077880859375	209.5435028076172	0.0011470913887023926	25	005
217	416.9398193359375	90.58448028564453	1.0	318.55487060546875	62.909576416015625	1.0	529.7138671875	209.06210327148438	1.0	528.1304931640625	209.72215270996094	0.0008150637149810791	25	005
218	414.951904296875	92.29107666015625	1.0	320.8552551269531	61.509788513183594	1.0	529.3062744140625	208.33787536621094	1.0	528.397705078125	209.41134643554688	0.0009149312973022461	25	005
219	416.23773193359375	91.23981475830078	1.0	319.4154968261719	62.20809555053711	0.9999997615814209	529.6505737304688	208.81869506835938	1.0	528.4232177734375	209.2869873046875	0.0006308555603027344	25	005
220	416.0782165527344	92.29515075683594	1.0	317.14227294921875	55.39703369140625	0.9999995827674866	530.1566162109375	208.47134399414062	1.0	528.7119750976562	209.32298278808594	0.0008070170879364014	25	005
221	415.1864318847656	93.23363494873047	1.0	313.1704406738281	63.31910705566406	1.0	529.6734619140625	209.2194061279297	1.0	528.2088623046875	210.2602081298828	0.001296907663345337	25	005
222	417.0827331542969	94.03099060058594	1.0	313.5841369628906	63.534183502197266	1.0	529.9261474609375	208.44015502929688	1.0	528.1878051757812	209.12667846679688	0.0006934702396392822	25	005
223	463.729736328125	54.04436492919922	1.0	318.93017578125	63.365047454833984	1.0	529.6610107421875	208.56898498535156	1.0	527.6149291992188	209.36764526367188	0.0008918344974517822	25	005
224	417.0367126464844	93.25640869140625	1.0	320.06976318359375	58.992584228515625	1.0	530.0354614257812	208.47787475585938	1.0	528.25244140625	209.386474609375	0.0007379651069641113	25	005
225	463.916015625	51.8670654296875	1.0	320.8029479980469	54.909019470214844	1.0	529.7432861328125	208.29251098632812	1.0	528.5621337890625	208.95509338378906	0.0005859136581420898	25	005
226	463.3820495605469	51.772098541259766	1.0	318.9606018066406	55.32511901855469	0.9999614357948303	529.6328125	208.8291015625	1.0	528.5006713867188	209.7808380126953	0.0006248056888580322	25	005
227	417.3947448730469	92.08023834228516	1.0	313.25299072265625	51.32917022705078	1.0	529.5294189453125	208.62548828125	1.0	456.4169006347656	39.54655838012695	0.0012766718864440918	25	005
228	416.7528076171875	93.54137420654297	1.0	318.759521484375	55.571136474609375	1.0	529.3504638671875	208.29273986816406	1.0	528.3090209960938	208.63641357421875	0.0009529292583465576	25	005
229	417.7507019042969	97.42205810546875	1.0	321.68121337890625	49.76502990722656	1.0	529.5220336914062	208.55807495117188	1.0	527.9869384765625	209.19915771484375	0.0008771121501922607	25	005
230	418.1971130371094	102.50555419921875	1.0	323.6662902832031	47.375389099121094	0.9737786054611206	529.553466796875	208.83108520507812	1.0	528.3159790039062	209.3791961669922	0.0009748339653015137	25	005
231	417.82623291015625	109.27352905273438	1.0	325.5726013183594	54.03289031982422	0.9999995827674866	528.9583740234375	208.12469482421875	1.0	527.3378295898438	209.0580596923828	0.0010743439197540283	25	005
232	412.5452880859375	111.55256652832031	1.0	337.417236328125	48.94347381591797	1.0	529.3270874023438	208.33486938476562	1.0	528.3334350585938	209.2585906982422	0.0007924139499664307	25	005
233	408.0677795410156	114.9701156616211	1.0	334.36358642578125	48.095306396484375	1.0	530.109619140625	208.87588500976562	1.0	527.6381225585938	209.49606323242188	0.0005098581314086914	25	005
234	405.2953186035156	119.82378387451172	1.0	333.0596618652344	46.87498474121094	1.0	529.5604858398438	208.30319213867188	1.0	527.544189453125	209.00733947753906	0.0011593103408813477	25	005
235	404.6591491699219	121.95711517333984	1.0	329.0561828613281	48.094032287597656	1.0	529.4168090820312	208.963134765625	1.0	527.6646728515625	209.4788818359375	0.0008020102977752686	25	005
236	402.2176513671875	122.26010131835938	1.0	325.5531005859375	49.408973693847656	1.0	529.5062255859375	208.34341430664062	1.0	527.3934936523438	208.9502716064453	0.0012877881526947021	25	005
237	402.4181823730469	122.8189697265625	1.0	324.5140380859375	52.760955810546875	1.0	529.7123413085938	208.99951171875	1.0	528.2514038085938	209.90975952148438	0.0006096363067626953	25	005
238	404.6993408203125	121.89248657226562	1.0	324.1172180175781	53.87366485595703	0.9999997615814209	529.7830200195312	209.23733520507812	1.0	527.6288452148438	209.86512756347656	0.0009198486804962158	25	005
239	330.23199462890625	45.98399353027344	1.0	326.7145080566406	49.947975158691406	0.5037342309951782	529.4016723632812	208.63636779785156	1.0	324.8103942871094	35.95746994018555	0.001226872205734253	25	005
240	329.8330383300781	47.74032211303711	1.0	326.84088134765625	52.446632385253906	0.9557346701622009	528.6583251953125	207.96218872070312	1.0	330.2861328125	4.721597671508789	0.0008384585380554199	25	005
241	326.7647705078125	47.06339645385742	1.0	324.3272399902344	50.632076263427734	0.004520386457443237	529.4512939453125	207.8231964111328	1.0	315.3028869628906	39.63725662231445	0.0008802115917205811	25	005
242	397.9231262207031	104.1450424194336	1.0	312.55859375	55.479549407958984	0.9999184012413025	530.0557250976562	208.6086883544922	1.0	529.0509033203125	209.13633728027344	0.00045675039291381836	25	005
243	395.8610534667969	101.33900451660156	1.0	310.2076416015625	57.195167541503906	0.9985654950141907	529.1822509765625	208.7800750732422	1.0	314.5426940917969	5.645717144012451	0.0010427236557006836	25	005
244	394.2309875488281	99.72001647949219	0.9999997615814209	307.90972900390625	61.084808349609375	0.9998339414596558	529.1917724609375	208.9452362060547	1.0	527.9719848632812	209.70590209960938	0.000759810209274292	25	005
245	390.137939453125	98.2597427368164	0.9972437620162964	450.3152160644531	98.89798736572266	1.0	529.4006958007812	207.94491577148438	1.0	527.614013671875	209.0376434326172	0.0008762776851654053	25	005
246	389.10552978515625	99.08760833740234	0.9983909130096436	449.65948486328125	98.53750610351562	1.0	528.9495849609375	208.12841796875	1.0	527.162841796875	209.0057373046875	0.0005369782447814941	25	005
247	391.7207336425781	100.7662353515625	0.9997514486312866	448.1393737792969	101.95442962646484	0.9999986886978149	529.8668823242188	208.2368621826172	1.0	529.0035400390625	208.81658935546875	0.0005712211132049561	25	005
248	389.7373962402344	102.88765716552734	0.9830646514892578	296.1192626953125	65.2050552368164	0.9996496438980103	529.2268676757812	208.49269104003906	1.0	315.345703125	6.499111652374268	0.0015439391136169434	25	005
249	394.6367492675781	105.55342102050781	0.5278351306915283	298.94390869140625	65.0515365600586	1.0	529.7264404296875	208.58551025390625	1.0	393.7093505859375	109.53974151611328	0.0006554126739501953	25	005
250	393.4337158203125	108.80736541748047	0.981336236000061	293.698486328125	65.99291229248047	1.0	529.6055297851562	208.23780822753906	1.0	393.9368896484375	111.13622283935547	0.000605851411819458	25	005
251	397.0619201660156	110.47785949707031	0.9999677538871765	293.51397705078125	65.05561828613281	0.991151750087738	529.306884765625	208.49961853027344	1.0	528.5916137695312	209.25225830078125	0.0007172226905822754	25	005
252	398.26348876953125	110.02349853515625	0.9999997615814209	292.29388427734375	66.31285095214844	0.997918963432312	529.4283447265625	208.87188720703125	1.0	527.6256713867188	209.5557403564453	0.0008580684661865234	25	005
253	397.6681213378906	110.40724182128906	1.0	440.05010986328125	113.62014770507812	0.03875574469566345	529.7369995117188	209.2407989501953	1.0	392.2724609375	103.98744201660156	0.0003879368305206299	25	005
254	399.1160888671875	109.9015121459961	1.0	399.212890625	108.49700927734375	0.004647582769393921	529.4968872070312	208.34927368164062	1.0	527.7286376953125	209.13621520996094	0.0005934238433837891	25	005
255	399.6119384765625	110.70514678955078	1.0	275.4658203125	67.50994110107422	0.9999995827674866	529.7130126953125	208.95452880859375	1.0	528.4224243164062	209.3549041748047	0.0007024109363555908	25	005
256	401.0004577636719	110.49716186523438	1.0	404.8798828125	113.13185119628906	0.0012841224670410156	529.3911743164062	208.12940979003906	1.0	527.616455078125	208.9388885498047	0.0009222328662872314	25	005
257	403.9282531738281	110.84932708740234	1.0	407.0782775878906	113.12750244140625	0.001194387674331665	529.7238159179688	208.33834838867188	1.0	527.7904052734375	209.14244079589844	0.0005069077014923096	25	005
258	406.0254821777344	111.58193969726562	1.0	278.291748046875	66.03229522705078	0.9971734285354614	529.6774291992188	208.5113525390625	1.0	528.1801147460938	209.11697387695312	0.0010888278484344482	25	005
259	408.27081298828125	110.661376953125	1.0	281.54388427734375	67.46536254882812	1.0	529.5361328125	209.05667114257812	1.0	528.4102783203125	209.48397827148438	0.0005782246589660645	25	005
260	407.04144287109375	109.46940612792969	1.0	283.34814453125	68.78373718261719	1.0	530.0087280273438	208.788330078125	1.0	527.9112548828125	209.34381103515625	0.0007524788379669189	25	005
261	409.6352844238281	106.44849395751953	1.0	283.1568603515625	66.46119689941406	1.0	529.914306640625	208.5807342529297	1.0	459.25738525390625	54.40776443481445	0.00045359134674072266	25	005
262	411.77764892578125	106.16436004638672	1.0	282.3414306640625	65.6665267944336	1.0	529.3834838867188	208.9185333251953	1.0	528.0613403320312	210.13055419921875	0.0009244680404663086	25	005
263	411.6461486816406	104.21788024902344	1.0	284.5060729980469	64.66565704345703	1.0	529.1278686523438	208.55458068847656	1.0	459.4605712890625	55.72904968261719	0.0022220611572265625	25	005
264	412.47589111328125	104.50318145751953	1.0	287.9346923828125	71.49517822265625	0.9999999403953552	529.1901245117188	208.7214813232422	1.0	527.8212280273438	209.38658142089844	0.0006769001483917236	25	005
265	413.3162536621094	103.44822692871094	1.0	287.6231384277344	69.77542877197266	1.0	530.1456298828125	208.20147705078125	1.0	459.9697570800781	57.18075942993164	0.0007920265197753906	25	005
266	412.6324157714844	102.85218048095703	1.0	287.0709533691406	71.8426742553711	1.0	529.8971557617188	208.59719848632812	1.0	458.025146484375	54.36497497558594	0.0008058249950408936	25	005
267	412.2097473144531	101.01495361328125	1.0	288.83978271484375	69.03712463378906	1.0	529.0631713867188	208.7725372314453	1.0	527.2080688476562	209.29483032226562	0.001336127519607544	25	005
268	409.5735168457031	100.85765838623047	1.0	292.0163269042969	66.48696899414062	0.9206563234329224	529.6071166992188	208.6890869140625	1.0	528.3042602539062	209.81689453125	0.0005719363689422607	25	005
269	411.09759521484375	100.27508544921875	1.0	291.57037353515625	68.74977111816406	0.06313225626945496	529.5126953125	208.41653442382812	1.0	528.4265747070312	209.54722595214844	0.0008293688297271729	25	005
270	409.4073791503906	99.35578918457031	1.0	289.2281188964844	65.8836898803711	0.9903362393379211	529.4708251953125	208.60629272460938	1.0	528.3182983398438	208.9480438232422	0.0007945001125335693	25	005
271	411.52630615234375	98.57292175292969	1.0	289.87109375	69.982177734375	0.9583275318145752	529.6024780273438	208.3071746826172	1.0	528.730224609375	208.59400939941406	0.000988781452178955	25	005
272	409.3428039550781	97.51394653320312	1.0	288.930908203125	68.7630615234375	1.0	529.3412475585938	208.73678588867188	1.0	528.42578125	209.24588012695312	0.0008761882781982422	25	005
273	410.2641906738281	96.4496841430664	1.0	290.2123107910156	68.94450378417969	1.0	529.1787109375	208.4496612548828	1.0	528.3697509765625	209.07704162597656	0.0009826421737670898	25	005
274	410.7855529785156	96.67536163330078	1.0	290.605712890625	64.51770782470703	0.9999934434890747	529.685791015625	208.20233154296875	1.0	527.7235717773438	209.08595275878906	0.0010252594947814941	25	005
275	411.3449401855469	95.13910675048828	1.0	290.9345397949219	62.94982147216797	0.04663321375846863	529.942626953125	208.2890167236328	1.0	527.7490844726562	208.90753173828125	0.0006507933139801025	25	005
276	412.46417236328125	94.87522888183594	1.0	293.72088623046875	63.378231048583984	0.9999998211860657	529.749755859375	208.51356506347656	1.0	527.7529907226562	209.20327758789062	0.0004239082336425781	25	005
277	412.4596862792969	95.09783172607422	1.0	293.9413146972656	66.33229064941406	1.0	529.45361328125	208.39012145996094	1.0	528.1619873046875	208.97239685058594	0.0006088614463806152	25	005
278	414.63275146484375	95.25492095947266	1.0	297.07830810546875	66.1480484008789	1.0	529.5454711914062	208.24972534179688	1.0	528.8580322265625	208.91371154785156	0.0005960464477539062	25	005
279	414.48345947265625	94.2912368774414	1.0	297.1514892578125	61.700279235839844	0.99199378490448	529.3544921875	208.41342163085938	1.0	528.3135375976562	209.28512573242188	0.0010165870189666748	25	005
280	414.561279296875	94.51461791992188	1.0	297.0765380859375	60.75114440917969	1.0	530.0169067382812	208.5657958984375	1.0	297.096923828125	61.054595947265625	0.0008499026298522949	25	005
281	414.45794677734375	94.20099639892578	1.0	298.4328918457031	61.783111572265625	0.9999994039535522	529.6659545898438	209.03564453125	1.0	528.5022583007812	209.8450164794922	0.0006135106086730957	25	005
282	464.2393798828125	56.58050537109375	1.0	298.6692199707031	61.25861358642578	0.9999998211860657	529.5861206054688	208.3009033203125	1.0	527.7632446289062	209.25096130371094	0.0005823671817779541	25	005
283	413.76971435546875	95.40850067138672	1.0	297.9360656738281	63.6844596862793	1.0	529.257080078125	208.33824157714844	1.0	528.2850952148438	209.13368225097656	0.00052681565284729	25	005
284	414.3966979980469	95.77307891845703	1.0	295.80682373046875	63.627628326416016	1.0	529.7842407226562	208.88467407226562	1.0	527.6242065429688	209.46974182128906	0.0007264316082000732	25	005
285	464.43756103515625	52.150821685791016	1.0	297.20941162109375	65.4466552734375	0.9999996423721313	529.0262451171875	208.47561645507812	1.0	527.8782348632812	209.04249572753906	0.0014626383781433105	25	005
286	413.22418212890625	95.77948760986328	1.0	296.62860107421875	70.44001770019531	1.0	529.4251708984375	208.81040954589844	1.0	527.3206176757812	209.4226837158203	0.001008838415145874	25	005
287	412.36590576171875	95.27387237548828	1.0	302.5576171875	62.02597427368164	0.9999998807907104	529.434814453125	208.3828887939453	1.0	528.2242431640625	209.20431518554688	0.0007909834384918213	25	005
288	413.6169738769531	95.94017791748047	1.0	301.6900329589844	61.12236785888672	0.2230217158794403	529.38232421875	208.4248046875	1.0	527.99853515625	209.44546508789062	0.000690072774887085	25	005
289	413.3615417480469	97.01614379882812	1.0	302.3683166503906	65.10267639160156	1.0	529.78564453125	208.35903930664062	1.0	527.9998779296875	209.2671356201172	0.0008601546287536621	25	005
290	413.8307189941406	98.02637481689453	1.0	304.4332275390625	66.77063751220703	1.0	529.8307495117188	208.36825561523438	1.0	527.5897827148438	208.95579528808594	0.00038939714431762695	25	005
291	413.92413330078125	98.43488311767578	1.0	312.2245788574219	61.704288482666016	1.0	529.1904296875	208.46994018554688	1.0	528.162841796875	209.2910614013672	0.000940859317779541	25	005
292	413.8403015136719	98.9931869506836	1.0	309.7796630859375	62.0276985168457	1.0	529.2484741210938	207.8242645263672	1.0	528.5390625	208.3041534423828	0.0006044209003448486	25	005
293	413.42095947265625	99.46343231201172	1.0	307.19769287109375	53.730159759521484	0.012442022562026978	529.6051635742188	208.49545288085938	1.0	528.5243530273438	209.2545623779297	0.0004812479019165039	25	005
294	412.7991027832031	99.37175750732422	1.0	297.4231872558594	68.42125701904297	1.0	529.3034057617188	209.10394287109375	1.0	528.2037353515625	209.9990692138672	0.0007507801055908203	25	005
295	412.5368957519531	99.42346954345703	1.0	299.0208435058594	64.94818115234375	1.0	528.9420776367188	207.99046325683594	1.0	528.1773681640625	208.75050354003906	0.0009625256061553955	25	005
296	412.3457336425781	99.56277465820312	1.0	296.4673156738281	64.07583618164062	1.0	529.7115478515625	208.42958068847656	1.0	528.2667236328125	209.08956909179688	0.000733494758605957	25	005
297	411.6099548339844	98.62528228759766	1.0	297.0453796386719	66.73292541503906	1.0	529.4054565429688	208.50914001464844	1.0	528.5614013671875	209.17442321777344	0.0006887614727020264	25	005
298	410.4393310546875	98.69571685791016	1.0	294.544189453125	67.8802719116211	1.0	530.0189208984375	208.5550994873047	1.0	528.6231079101562	209.3207550048828	0.000743180513381958	25	005
299	411.0147705078125	98.23163604736328	1.0	297.3874816894531	68.74182891845703	0.769253134727478	529.850830078125	208.59756469726562	1.0	528.81591796875	209.24407958984375	0.0004184842109680176	25	005
300	411.5871276855469	98.24156188964844	1.0	407.4734191894531	100.09907531738281	0.0005421042442321777	529.6373901367188	208.5503692626953	1.0	528.5191040039062	208.76596069335938	0.0005523860454559326	25	005
301	466.706298828125	55.44440841674805	1.0	297.3399353027344	64.57225799560547	1.0	529.558837890625	208.34523010253906	1.0	528.2463989257812	208.9747314453125	0.000770866870880127	25	005
302	414.8172607421875	99.53156280517578	1.0	299.6373596191406	66.45968627929688	1.0	529.8301391601562	208.35873413085938	1.0	528.5353393554688	208.89712524414062	0.0004481673240661621	25	005
303	415.4039611816406	99.88355255126953	1.0	299.7688293457031	68.21057891845703	1.0	529.7896728515625	208.49020385742188	1.0	527.6624145507812	209.19020080566406	0.0003406703472137451	25	005
304	413.814208984375	99.37983703613281	1.0	302.13726806640625	65.71866607666016	1.0	529.7784423828125	208.30133056640625	1.0	528.716552734375	209.33822631835938	0.0005834400653839111	25	005
305	413.8338317871094	98.68474578857422	1.0	300.76324462890625	65.51870727539062	1.0	529.7227172851562	208.49093627929688	1.0	528.2545166015625	209.43067932128906	0.001074761152267456	25	005
306	414.906494140625	97.21814727783203	1.0	300.048583984375	63.11170959472656	1.0	529.3832397460938	208.49212646484375	1.0	527.9908447265625	209.31417846679688	0.000690847635269165	25	005
307	414.3608703613281	96.49691009521484	1.0	298.5410461425781	65.04450225830078	1.0	529.9747314453125	208.63259887695312	1.0	527.7681274414062	209.21401977539062	0.000934302806854248	25	005
308	412.9752197265625	96.25157165527344	1.0	301.17645263671875	64.75946044921875	1.0	529.117919921875	208.64047241210938	0.9999999403953552	528.2383422851562	209.07501220703125	0.0011456012725830078	25	005
309	413.8059387207031	96.02311706542969	1.0	306.2174072265625	64.60282897949219	1.0	529.6028442382812	208.86428833007812	1.0	527.93310546875	209.24710083007812	0.0007455646991729736	25	005
310	415.0894470214844	96.7426986694336	1.0	308.093017578125	59.64270782470703	0.9999902248382568	529.1770629882812	208.09988403320312	1.0	527.9014282226562	208.77320861816406	0.0013234317302703857	25	005
311	416.22161865234375	98.53173065185547	1.0	308.1727294921875	50.75759506225586	0.0004336535930633545	529.3140258789062	208.9095458984375	1.0	528.2098999023438	209.68264770507812	0.0006804764270782471	25	005
312	416.2615966796875	98.969482421875	1.0	306.8706359863281	57.36833572387695	0.9990607500076294	530.2142944335938	208.34881591796875	1.0	528.1181640625	209.30628967285156	0.0005869567394256592	25	005
313	416.4575500488281	97.97186279296875	1.0	303.7230224609375	55.5024299621582	0.9999992847442627	529.672119140625	208.5325927734375	1.0	527.7969360351562	209.40432739257812	0.0005606412887573242	25	005
314	415.4264831542969	97.60216522216797	1.0	303.7149963378906	53.86312484741211	0.33737605810165405	529.0410766601562	208.4741668701172	1.0	528.3964233398438	208.99090576171875	0.0014206767082214355	25	005
315	414.64068603515625	97.30851745605469	1.0	302.77728271484375	54.52490234375	0.047125428915023804	529.83544921875	208.00889587402344	1.0	528.569580078125	209.1380615234375	0.0006930232048034668	25	005
316	414.2708740234375	96.07672119140625	1.0	296.4967041015625	62.915802001953125	0.992986798286438	529.6534423828125	208.8186798095703	1.0	528.300537109375	209.84994506835938	0.0006141364574432373	25	005
317	415.67254638671875	95.28185272216797	1.0	298.6741638183594	60.20271301269531	0.16808664798736572	529.4010620117188	208.72520446777344	1.0	528.2584838867188	209.37408447265625	0.0009236335754394531	25	005
318	414.73162841796875	96.16383361816406	1.0	640.9519653320312	1.6699600219726562	0.0002574622631072998	529.7562866210938	208.76174926757812	1.0	528.5357666015625	209.32748413085938	0.0006295144557952881	25	005
319	415.8269348144531	96.34501647949219	1.0	648.3833618164062	325.45220947265625	0.00048723816871643066	529.4852294921875	208.33062744140625	1.0	528.4417114257812	209.17477416992188	0.0006962418556213379	25	005
320	416.35906982421875	98.43803405761719	1.0	301.5759582519531	63.695350646972656	1.0	529.845458984375	208.64663696289062	1.0	528.83544921875	209.66798400878906	0.0003415346145629883	25	005
321	417.6427917480469	99.38362121582031	1.0	311.8226013183594	57.4472770690918	1.0	528.8217163085938	208.8116455078125	1.0	527.9175415039062	209.61160278320312	0.0009609460830688477	25	005
322	418.0564270019531	101.0840835571289	1.0	314.4442443847656	48.36454772949219	0.7624056339263916	529.470703125	208.59901428222656	1.0	528.28857421875	209.1795196533203	0.0010494887828826904	25	005
323	416.4355773925781	100.23942565917969	1.0	312.1652526855469	55.2501335144043	0.975113034248352	530.07080078125	208.5116729736328	1.0	527.701904296875	209.3748016357422	0.0006780922412872314	25	005
324	416.40216064453125	100.65704345703125	1.0	312.31298828125	50.712120056152344	0.00322878360748291	529.7077026367188	208.63482666015625	1.0	528.4924926757812	209.29440307617188	0.000824660062789917	25	005
325	414.7588195800781	101.59203338623047	1.0	295.1036682128906	61.455482482910156	0.6399165987968445	529.0974731445312	208.11582946777344	1.0	528.4462890625	209.27938842773438	0.0007693767547607422	25	005
326	416.2162780761719	101.7824478149414	1.0	293.4611511230469	61.4632568359375	0.9999019503593445	529.7089233398438	208.014892578125	1.0	527.7556762695312	208.57662963867188	0.0016514062881469727	25	005
327	416.4764709472656	102.9354248046875	1.0	294.29644775390625	63.9869384765625	0.999999463558197	529.1995239257812	208.60989379882812	1.0	528.269775390625	209.72377014160156	0.0007621049880981445	25	005
328	415.9172058105469	103.40862274169922	1.0	295.1953430175781	65.54949951171875	1.0	529.7242431640625	209.0159454345703	1.0	528.2161254882812	209.81385803222656	0.0009768903255462646	25	005
329	416.5400390625	102.3483657836914	1.0	302.8011779785156	56.75544738769531	0.12869557738304138	529.7235717773438	208.60906982421875	1.0	528.6167602539062	209.2375030517578	0.0006375312805175781	25	005
330	416.6917724609375	103.68025970458984	1.0	298.31170654296875	63.139930725097656	0.9163109660148621	530.0448608398438	208.5198516845703	1.0	527.7477416992188	209.27146911621094	0.0010394155979156494	25	005
331	417.2908630371094	105.9618911743164	1.0	300.9554748535156	61.32498550415039	1.0	529.55224609375	209.0615234375	1.0	528.4674072265625	210.19056701660156	0.0007329881191253662	25	005
332	417.61566162109375	108.17169189453125	1.0	299.3553161621094	62.205726623535156	1.0	529.5679931640625	208.3398895263672	1.0	528.3856201171875	209.3917694091797	0.0011671185493469238	25	005
333	417.3723449707031	108.6246566772461	1.0	302.8048095703125	59.83943176269531	1.0	528.9616088867188	208.37477111816406	1.0	528.2240600585938	208.9539794921875	0.0008494555950164795	25	005
334	416.8763427734375	109.80301666259766	1.0	302.84661865234375	58.68062210083008	0.9999500513076782	529.4362182617188	208.356689453125	1.0	528.5909423828125	209.2056121826172	0.0006995797157287598	25	005
335	415.4645690917969	109.37071990966797	1.0	300.62115478515625	59.91041946411133	0.9994427561759949	529.56396484375	208.7744903564453	1.0	527.5433959960938	209.4073486328125	0.0010221600532531738	25	005
336	415.374267578125	109.30332946777344	1.0	299.1321105957031	61.11301040649414	0.12290242314338684	529.7518920898438	208.62510681152344	1.0	528.9700927734375	209.6356658935547	0.00048103928565979004	25	005
337	415.2452697753906	109.89131164550781	1.0	298.398681640625	57.81087875366211	0.9965223073959351	529.5480346679688	208.75247192382812	1.0	527.6845092773438	209.57504272460938	0.00043123960494995117	25	005
338	415.30560302734375	110.51520538330078	1.0	303.8707580566406	59.83207321166992	1.0	529.4117431640625	208.90513610839844	1.0	528.5596923828125	209.45486450195312	0.0004920065402984619	25	005
339	416.4014892578125	110.2525634765625	1.0	301.9420166015625	61.05583190917969	1.0	528.9864501953125	208.7243194580078	1.0	528.0003662109375	209.57461547851562	0.0009244978427886963	25	005
340	416.2415771484375	111.29248809814453	1.0	309.5289611816406	59.06040954589844	1.0	529.9453125	208.69972229003906	1.0	528.752197265625	209.48861694335938	0.000809788703918457	25	005
341	418.75537109375	111.8491439819336	1.0	301.691162109375	61.37928771972656	0.9999998211860657	529.207763671875	208.14801025390625	1.0	528.5892333984375	208.7593231201172	0.0006944239139556885	25	005
342	419.4621276855469	112.50410461425781	1.0	296.0680236816406	66.7333755493164	0.9996439218521118	529.3189697265625	208.13832092285156	1.0	527.7387084960938	208.81642150878906	0.0005455315113067627	25	005
343	420.37261962890625	112.66816711425781	1.0	300.4393310546875	62.426239013671875	0.9999967217445374	529.5448608398438	208.34825134277344	1.0	527.66748046875	208.97633361816406	0.00041863322257995605	25	005
344	419.3412170410156	112.80575561523438	1.0	297.93988037109375	59.4260139465332	0.9999545812606812	529.6683349609375	208.00531005859375	1.0	528.9369506835938	208.6353302001953	0.0006764829158782959	25	005
345	419.3702392578125	112.33159637451172	1.0	297.69891357421875	58.08061981201172	0.9999991655349731	529.4114990234375	208.4161376953125	1.0	527.5519409179688	208.9085693359375	0.0019862353801727295	25	005
346	419.291259765625	111.66793823242188	1.0	297.676513671875	64.19991302490234	1.0	529.6690673828125	208.70254516601562	1.0	527.711669921875	209.46356201171875	0.0005359649658203125	25	005
347	418.83917236328125	112.62178802490234	1.0	300.16607666015625	64.33513641357422	1.0	529.452392578125	208.3933868408203	1.0	303.0246887207031	65.01506042480469	0.0006600916385650635	25	005
348	419.9459533691406	115.78876495361328	1.0	303.496337890625	57.90958786010742	0.9987074136734009	529.6383056640625	208.69766235351562	1.0	527.5335083007812	209.16934204101562	0.0010173320770263672	25	005
349	420.06011962890625	115.57553100585938	1.0	304.2867126464844	54.44127655029297	1.0	529.320068359375	208.33509826660156	1.0	528.7689819335938	208.79879760742188	0.0005353689193725586	25	005
350	420.07855224609375	116.08734893798828	1.0	304.68280029296875	51.03877258300781	1.0	529.435302734375	208.6545867919922	1.0	528.3975830078125	209.3271026611328	0.0005824863910675049	25	005
351	420.4575500488281	116.46830749511719	1.0	306.8584899902344	50.5086555480957	1.0	530.2393188476562	208.70127868652344	1.0	527.8839721679688	209.5076904296875	0.0006338953971862793	25	005
352	420.30023193359375	117.48619079589844	1.0	306.3996276855469	54.295188903808594	1.0	529.012451171875	208.62464904785156	1.0	528.0927124023438	209.22027587890625	0.00029861927032470703	25	005
353	422.0347900390625	118.3131332397461	1.0	302.8143005371094	56.86919021606445	0.9999814033508301	529.6936645507812	208.67840576171875	1.0	528.7534790039062	209.69308471679688	0.0006051063537597656	25	005
354	420.3309631347656	118.33197784423828	1.0	302.2862243652344	62.05954360961914	0.9999999403953552	529.5047607421875	208.57447814941406	1.0	528.6436767578125	209.0210418701172	0.0004767179489135742	25	005
355	420.6278076171875	118.21475982666016	1.0	303.4417724609375	62.44858169555664	1.0	529.0560913085938	208.372802734375	1.0	528.0855712890625	209.32882690429688	0.0005452930927276611	25	005
356	421.3393249511719	118.80607604980469	1.0	302.0481262207031	64.31591796875	1.0	529.8344116210938	209.09336853027344	1.0	528.4602661132812	209.5421905517578	0.0005113184452056885	25	005
357	421.84332275390625	118.32051849365234	1.0	305.629638671875	64.93866729736328	1.0	529.3494873046875	208.6198272705078	1.0	527.7902221679688	209.29563903808594	0.0006350576877593994	25	005
358	421.82379150390625	119.869140625	1.0	308.39068603515625	59.76599884033203	1.0	529.4929809570312	208.75216674804688	1.0	528.6255493164062	209.18667602539062	0.0005238652229309082	25	005
359	422.42803955078125	121.52438354492188	1.0	306.4374694824219	61.732757568359375	1.0	528.7767333984375	208.28953552246094	1.0	528.3316650390625	209.36814880371094	0.0005518794059753418	25	005
360	424.0454406738281	124.34686279296875	1.0	309.39208984375	54.87282943725586	1.0	529.6599731445312	208.9008331298828	1.0	527.575927734375	209.4254608154297	0.0008786618709564209	25	005
361	423.25543212890625	125.10765075683594	1.0	311.78961181640625	54.755374908447266	1.0	529.63037109375	208.91000366210938	1.0	528.6266479492188	209.18893432617188	0.0006530284881591797	25	005
362	423.4573059082031	126.19628143310547	1.0	311.56060791015625	55.58869552612305	1.0	530.3450927734375	208.97970581054688	1.0	528.0889892578125	209.36358642578125	0.0005187392234802246	25	005
363	424.311279296875	126.57035827636719	1.0	315.63323974609375	56.68431854248047	1.0	529.7362060546875	208.1324920654297	1.0	526.0557250976562	208.00265502929688	0.00031280517578125	25	005
364	422.92303466796875	126.10485076904297	1.0	319.3378601074219	57.326072692871094	0.9999999403953552	529.762451171875	208.1927947998047	1.0	528.9974365234375	209.10462951660156	0.0005360543727874756	25	005
365	424.6885986328125	127.3962631225586	1.0	311.2076721191406	58.97458267211914	0.9999998807907104	529.3905029296875	208.67674255371094	1.0	528.3329467773438	209.00294494628906	0.000805586576461792	25	005
366	423.40277099609375	126.36382293701172	1.0	313.31182861328125	57.11994552612305	1.0	529.2608032226562	208.34371948242188	1.0	528.3482055664062	209.12632751464844	0.0007912814617156982	25	005
367	423.8615417480469	126.96487426757812	1.0	314.9364318847656	55.821048736572266	1.0	529.2662353515625	208.30093383789062	1.0	528.4144897460938	208.94308471679688	0.0007415413856506348	25	005
368	422.41888427734375	125.72135925292969	1.0	310.9831237792969	57.31821823120117	1.0	529.4552612304688	208.59869384765625	1.0	528.634033203125	208.91943359375	0.0008928477764129639	25	005
369	423.1086120605469	125.39973449707031	1.0	315.9972229003906	56.68280792236328	1.0	529.7905883789062	208.70782470703125	1.0	527.7504272460938	209.25038146972656	0.0008871257305145264	25	005
370	424.1969299316406	125.56101989746094	1.0	310.1041259765625	62.15668487548828	1.0	529.482421875	208.4183807373047	1.0	309.2038269042969	62.68450164794922	0.0005387961864471436	25	005
371	424.347900390625	125.32479095458984	1.0	312.2207946777344	57.09624481201172	0.9999998807907104	529.6721801757812	208.27294921875	1.0	527.594482421875	208.9861602783203	0.0005172789096832275	25	005
372	424.3061218261719	125.47673034667969	1.0	318.59124755859375	49.69003677368164	1.0	529.8119506835938	208.40203857421875	1.0	528.6275024414062	208.74484252929688	0.0008493661880493164	25	005
373	424.3940124511719	126.9063491821289	1.0	316.5966796875	52.15717315673828	1.0	529.4008178710938	208.04481506347656	1.0	525.8836059570312	207.99356079101562	0.0004922449588775635	25	005
374	424.9131774902344	129.0442657470703	1.0	316.3506774902344	52.633541107177734	1.0	529.538330078125	208.30043029785156	1.0	528.9095458984375	208.49172973632812	0.0006075501441955566	25	005
375	425.0872497558594	128.95419311523438	1.0	320.57220458984375	49.791908264160156	0.9999999403953552	529.7763671875	208.33753967285156	1.0	527.9298095703125	209.0499725341797	0.0006056725978851318	25	005
376	425.39312744140625	132.11431884765625	1.0	323.0255126953125	46.9704475402832	1.0	529.845947265625	208.09815979003906	1.0	527.7332763671875	208.90945434570312	0.0008342862129211426	25	005
377	424.74810791015625	135.66188049316406	1.0	331.0469665527344	48.134742736816406	1.0	529.7568359375	208.8204345703125	1.0	528.2943115234375	209.6807861328125	0.00041916966438293457	25	005
378	424.500244140625	137.692138671875	1.0	334.8167419433594	52.7614860534668	1.0	530.0147705078125	208.6651611328125	1.0	528.5018920898438	209.09771728515625	0.0004831850528717041	25	005
379	418.3761901855469	141.58538818359375	1.0	343.6160583496094	48.93195724487305	1.0	529.72119140625	208.42962646484375	1.0	527.859130859375	209.0282440185547	0.00104522705078125	25	005
380	412.974853515625	138.6714324951172	1.0	340.9114074707031	43.164676666259766	1.0	529.3568115234375	208.72019958496094	1.0	339.9403381347656	45.455623626708984	0.0008345842361450195	25	005
381	408.6742248535156	140.175048828125	1.0	337.6973571777344	42.07596206665039	1.0	529.624755859375	208.24777221679688	1.0	335.5859069824219	46.71641159057617	0.0006072819232940674	25	005
382	405.22021484375	138.78717041015625	1.0	336.180908203125	40.40612030029297	1.0	452.9239807128906	139.17984008789062	0.0002834796905517578	453.35467529296875	141.29248046875	0.0005201399326324463	25	005
383	405.8302917480469	136.1766815185547	1.0	333.5831604003906	38.16067886352539	1.0	333.7548522949219	9.369197845458984	0.00016832351684570312	336.21685791015625	42.672035217285156	0.0008171796798706055	25	005
384	403.3126220703125	133.31077575683594	1.0	336.4141845703125	41.213035583496094	1.0	455.26092529296875	135.3534698486328	0.0001849830150604248	455.7010498046875	140.6285858154297	0.0007217526435852051	25	005
385	331.9953918457031	39.246978759765625	1.0	454.5596923828125	136.54820251464844	0.9985833168029785	456.6012268066406	135.37008666992188	0.00016734004020690918	455.7401428222656	139.89505004882812	0.00036013126373291016	25	005
386	328.8388671875	35.24894332885742	1.0	444.2391357421875	130.40225219726562	0.7809605002403259	331.39556884765625	10.739337921142578	0.000326693058013916	328.180908203125	6.376922607421875	0.000904083251953125	25	005
387	323.8094177246094	38.71772766113281	1.0	325.1313781738281	42.09294891357422	0.5383164882659912	639.9742431640625	7.446211814880371	0.00010380148887634277	316.1401062011719	6.106330871582031	0.0002747774124145508	25	005
388	399.8219299316406	113.31673431396484	0.9999396800994873	323.3118591308594	42.81521224975586	0.9999276399612427	398.228515625	108.18672943115234	0.00010535120964050293	395.9056396484375	105.08917236328125	0.0006447732448577881	25	005
389	399.1300354003906	110.7293472290039	0.9999998211860657	314.0860290527344	44.43844223022461	0.998174250125885	398.197021484375	108.0174560546875	0.00019314885139465332	394.5730895996094	103.00346374511719	0.0011691153049468994	25	005
390	313.599853515625	39.815311431884766	1.0	453.5965881347656	114.5562515258789	0.9819300770759583	399.2696228027344	106.95166778564453	0.0001671314239501953	395.6261291503906	103.98571014404297	0.0009040236473083496	25	005
391	401.7517395019531	110.86283111572266	1.0	309.0347595214844	46.32889938354492	0.9789081811904907	311.07611083984375	44.83860397338867	0.00026857852935791016	394.346923828125	102.21578979492188	0.0008858442306518555	25	005
392	406.0565490722656	113.50824737548828	0.9999996423721313	305.5953063964844	46.74433898925781	0.5052797198295593	307.0111999511719	41.76060485839844	0.0002143383026123047	326.88623046875	2.3967504501342773	0.00034248828887939453	25	005
393	405.50262451171875	113.16624450683594	0.9999995827674866	303.9721984863281	40.2862663269043	0.011048972606658936	404.2023010253906	114.05897521972656	0.00010094046592712402	400.7914123535156	103.46456909179688	0.00031998753547668457	25	005
394	403.99627685546875	110.8863754272461	1.0	407.7484130859375	113.73356628417969	0.005676478147506714	401.51690673828125	106.65604400634766	8.514523506164551e-5	399.4420471191406	99.26908111572266	0.00040280818939208984	25	005
395	407.7033996582031	113.1329116821289	1.0	419.21954345703125	117.68531036376953	0.0025207102298736572	418.9398498535156	114.19422149658203	0.00010406970977783203	401.6788330078125	103.13026428222656	0.00033798813819885254	25	005
396	410.22601318359375	113.7000961303711	0.9999999403953552	421.6866760253906	119.54419708251953	0.3407526910305023	406.94586181640625	116.1163330078125	9.608268737792969e-5	401.76617431640625	102.09496307373047	0.00023123621940612793	25	005
397	411.2687683105469	113.8960189819336	1.0	422.2576904296875	119.9942855834961	0.013632029294967651	406.70648193359375	116.19635772705078	0.00011709332466125488	406.6720886230469	102.35127258300781	0.0003275871276855469	25	005
398	415.9491882324219	112.01348876953125	1.0	421.0467834472656	115.08029174804688	0.012695550918579102	411.4667053222656	109.3404541015625	0.00011655688285827637	406.7630310058594	100.86349487304688	0.00042256712913513184	25	005
399	416.95306396484375	109.1429672241211	1.0	276.9852294921875	39.12605285644531	0.3482530117034912	422.19647216796875	110.02412414550781	0.0013189911842346191	275.1531066894531	36.33234405517578	0.0003438591957092285	25	005
400	418.5859375	107.45057678222656	1.0	420.2245788574219	111.45416259765625	0.003105729818344116	422.0911865234375	108.33953857421875	0.00010859966278076172	412.3856201171875	113.62406158447266	0.00021791458129882812	25	005
401	420.2294616699219	102.77436828613281	1.0	278.41534423828125	50.64179229736328	0.10769465565681458	645.1443481445312	31.405969619750977	6.237626075744629e-5	422.2174987792969	109.85780334472656	7.832050323486328e-5	25	005
402	420.1412658691406	102.29098510742188	1.0	640.3501586914062	1.5948424339294434	0.00028249621391296387	649.190673828125	320.1328125	7.593631744384766e-5	417.16961669921875	112.8821029663086	0.00010794401168823242	25	005
403	420.8531494140625	101.28987884521484	1.0	411.6725769042969	101.48059844970703	0.0011501312255859375	413.9860534667969	99.09296417236328	7.557868957519531e-5	422.24237060546875	108.0706787109375	0.00011873245239257812	25	005
404	421.6818542480469	100.83985900878906	1.0	428.9619445800781	103.84294128417969	0.0006000399589538574	639.4946899414062	7.117417335510254	0.00014677643775939941	419.5060119628906	111.1796646118164	0.00010523200035095215	25	005
405	421.67364501953125	100.25811004638672	1.0	279.044677734375	53.20641326904297	0.1765342354774475	645.1666259765625	30.67390251159668	6.273388862609863e-5	423.36279296875	108.29145050048828	0.000220566987991333	25	005
406	423.01873779296875	101.09774017333984	1.0	430.3183898925781	104.87730407714844	0.0012530684471130371	639.6432495117188	476.8765563964844	0.00012049078941345215	423.5727233886719	108.61190795898438	0.00021710991859436035	25	005
407	419.3350524902344	99.70716857910156	0.9999994039535522	419.0664978027344	101.72640228271484	0.9042918682098389	420.3562316894531	102.84188842773438	4.583597183227539e-5	410.0103759765625	90.45055389404297	5.6862831115722656e-5	25	005
408	421.4445495605469	98.20543670654297	1.0	281.7444152832031	61.36105728149414	0.9999374151229858	640.6405029296875	7.047243118286133	8.741021156311035e-5	282.0527038574219	60.86123275756836	0.00016236305236816406	25	005
409	423.78887939453125	100.455810546875	1.0	283.21405029296875	60.38237762451172	0.7900103330612183	426.2681579589844	104.85592651367188	0.00013503432273864746	420.21527099609375	111.92957305908203	7.158517837524414e-5	25	005
410	423.1082763671875	105.12403869628906	1.0	424.138427734375	108.1132583618164	0.463204026222229	425.4437255859375	106.78141784667969	0.0003592073917388916	423.8841552734375	111.22370147705078	0.00012513995170593262	25	005
411	421.37762451171875	103.93758392333984	1.0	421.3526916503906	109.2691421508789	0.005241274833679199	424.1307373046875	106.84374237060547	0.0002544820308685303	422.2602844238281	111.12730407714844	9.652972221374512e-5	25	005
412	422.17413330078125	106.4696273803711	1.0	424.0667724609375	110.96493530273438	0.0010899603366851807	420.0551452636719	110.49803924560547	0.00017601251602172852	411.5919189453125	114.34346008300781	0.00015226006507873535	25	005
413	420.03143310546875	100.59104919433594	0.999998927116394	421.96905517578125	102.65351104736328	0.014593511819839478	648.8616333007812	331.2484130859375	3.5762786865234375e-5	345.2357482910156	2.850673198699951	4.8726797103881836e-5	25	005
414	422.3016662597656	103.10662078857422	0.9857627153396606	423.1739196777344	103.45748138427734	0.26691365242004395	648.359619140625	331.5965881347656	5.379319190979004e-5	424.9031066894531	87.14897155761719	5.40614128112793e-5	25	005
415	423.01422119140625	102.74156951904297	0.999995768070221	424.8407287597656	104.29006958007812	0.007358193397521973	640.0728759765625	7.222995281219482	6.22868537902832e-5	424.0663146972656	107.92466735839844	3.540515899658203e-5	25	005
416	422.7679138183594	102.38972473144531	0.9995038509368896	423.3100891113281	104.27025604248047	0.014078468084335327	648.2960815429688	320.58062744140625	7.578730583190918e-5	423.1200866699219	109.06170654296875	2.637505531311035e-5	25	005
417	422.09130859375	103.88313293457031	0.9999790787696838	304.78533935546875	53.141937255859375	0.9856404662132263	424.64434814453125	105.50080871582031	0.00025773048400878906	422.6039123535156	108.29414367675781	0.0002289414405822754	25	005
418	423.3235168457031	105.9893569946289	0.9999987483024597	306.785400390625	60.74453353881836	0.9999992847442627	648.6867065429688	319.9863586425781	0.00015747547149658203	422.8309326171875	109.44232940673828	0.00018981099128723145	25	005
419	422.84625244140625	107.17025756835938	1.0	307.9280090332031	59.42259216308594	1.0	422.4090270996094	105.62162780761719	0.00011238455772399902	309.8717346191406	61.42344665527344	0.0001901090145111084	25	005
420	424.06170654296875	109.31666564941406	0.9999983310699463	425.0222473144531	111.56909942626953	0.08578348159790039	427.26544189453125	107.83183288574219	0.0002808868885040283	421.042236328125	101.0299301147461	0.00035193562507629395	25	005
421	426.88201904296875	110.93736267089844	0.9999943971633911	430.81195068359375	111.55470275878906	0.5321491956710815	428.50213623046875	111.2333755493164	0.00013047456741333008	422.63665771484375	103.9780502319336	0.0003355443477630615	25	005
422	425.8033142089844	104.2562026977539	1.0	432.2557067871094	106.92237091064453	0.006875425577163696	426.9944763183594	105.92481994628906	0.00028768181800842285	424.90252685546875	108.80810546875	0.0009723007678985596	25	005
423	419.43603515625	96.22547149658203	0.9999998807907104	324.7336730957031	50.93339920043945	0.9635742902755737	639.8842163085938	7.073947906494141	0.00012233853340148926	410.5415344238281	99.26580810546875	9.322166442871094e-5	25	005
424	424.5479736328125	84.21572875976562	0.9865291118621826	322.0303955078125	44.08005142211914	1.0	324.4455871582031	42.85401153564453	0.0005062520503997803	321.0565490722656	38.675743103027344	0.00040721893310546875	25	005
425	433.244873046875	78.02478790283203	0.06434422731399536	320.607421875	39.50794219970703	1.0	648.50390625	321.16937255859375	0.0001450181007385254	423.5923767089844	71.2277603149414	6.80088996887207e-5	25	005
426	430.3111267089844	70.21595764160156	1.0	323.6360168457031	47.75823974609375	0.5628587007522583	320.78515625	41.19804382324219	0.00015059113502502441	316.6192321777344	39.54780960083008	0.001251816749572754	25	005
427	428.3017272949219	66.53437805175781	0.9999972581863403	328.3360900878906	56.049102783203125	1.0	327.1663513183594	54.87944793701172	0.00011458992958068848	323.08660888671875	55.6882438659668	9.247660636901855e-5	25	005
428	424.2799987792969	70.26251983642578	0.9999822378158569	330.0770263671875	63.030548095703125	1.0	639.2847290039062	475.6680908203125	7.101893424987793e-5	334.9840393066406	64.35968017578125	0.00024339556694030762	25	005
429	422.4168701171875	74.02543640136719	1.0	331.4292907714844	69.84230041503906	1.0	648.8986206054688	331.2891540527344	0.00010797381401062012	335.7513122558594	71.5843734741211	0.00022432208061218262	25	005
430	421.33074951171875	72.37886810302734	1.0	641.2232666015625	1.716153621673584	0.0003707706928253174	639.8380126953125	476.34112548828125	0.00011450052261352539	639.1665649414062	2.6547775268554688	2.2351741790771484e-5	25	005
431	422.87213134765625	74.65463256835938	1.0	647.7693481445312	326.9941101074219	0.00029087066650390625	640.3335571289062	7.251611709594727	0.00017431378364562988	414.9365539550781	63.72486114501953	4.798173904418945e-5	25	005
432	423.0274658203125	74.04042053222656	1.0	425.8766174316406	78.39923095703125	0.0003361999988555908	639.8762817382812	7.2341156005859375	7.894635200500488e-5	418.6209716796875	63.088218688964844	4.26173210144043e-5	25	005
433	423.8472595214844	73.6742935180664	0.9999970197677612	421.8250732421875	76.43888092041016	0.0002111196517944336	646.6804809570312	140.40757751464844	8.64267349243164e-5	419.18609619140625	63.97772979736328	4.869699478149414e-5	25	005
434	423.77532958984375	73.72966766357422	0.9999994039535522	426.94635009765625	79.677734375	0.00017574429512023926	646.6655883789062	95.98123168945312	7.987022399902344e-5	420.01312255859375	63.71687698364258	3.457069396972656e-5	25	005
435	424.2885437011719	72.68466186523438	1.0	646.7994995117188	331.60162353515625	0.00019809603691101074	649.1517944335938	330.6825866699219	7.715821266174316e-5	428.9080505371094	61.40545654296875	3.090500831604004e-5	25	005
436	425.30072021484375	73.61492156982422	1.0	439.7903747558594	67.14163208007812	0.0006183385848999023	639.9478149414062	6.739370822906494	0.00010865926742553711	429.1261901855469	61.77202606201172	7.405877113342285e-5	25	005
437	426.5862731933594	73.83609008789062	0.45700082182884216	340.8575744628906	88.90990447998047	0.028775066137313843	639.5518188476562	7.149303436279297	0.0001074373722076416	639.7340698242188	2.850968360900879	2.6285648345947266e-5	25	005
438	424.0069580078125	73.57470703125	0.9999989867210388	338.61688232421875	85.8041000366211	1.0	646.19091796875	142.71803283691406	0.0001348257064819336	336.95159912109375	86.38190460205078	8.043646812438965e-5	25	005
439	425.9044494628906	74.65428924560547	0.999962568283081	340.50384521484375	87.12040710449219	0.9999986886978149	640.1173095703125	6.371630668640137	8.165836334228516e-5	339.3503112792969	88.3694839477539	2.2232532501220703e-5	25	005
440	422.8418273925781	72.16553497314453	1.0	340.1790466308594	85.7641830444336	1.0	343.5048522949219	84.12572479248047	6.642937660217285e-5	339.489013671875	84.49109649658203	9.992718696594238e-5	25	005
441	423.5678405761719	72.64765930175781	1.0	336.4833984375	88.85374450683594	1.0	341.262451171875	87.65836334228516	5.9157609939575195e-5	336.2493896484375	93.89592742919922	5.9038400650024414e-5	25	005
442	422.9389343261719	74.3646469116211	1.0	336.1966857910156	90.15987396240234	0.9999997615814209	640.0474243164062	7.518032550811768	0.00017130374908447266	337.1258850097656	94.72481536865234	0.00017389655113220215	25	005
443	422.3033142089844	74.43167114257812	1.0	340.4034729003906	92.56544494628906	1.0	639.5885009765625	7.506760597229004	7.602572441101074e-5	338.07354736328125	96.99552154541016	0.00019875168800354004	25	005
444	425.49261474609375	78.08695983886719	1.0	336.5482177734375	90.63172149658203	0.9998070001602173	640.30029296875	7.056344509124756	0.00012502074241638184	421.44366455078125	66.32502746582031	0.00011581182479858398	25	005
445	422.89190673828125	85.33524322509766	0.9999999403953552	347.8466796875	96.84111785888672	0.0005269646644592285	639.3600463867188	7.601853370666504	9.623169898986816e-5	428.884033203125	73.36189270019531	3.403425216674805e-5	25	005
446	421.8329772949219	97.50448608398438	1.0	357.9106750488281	96.52436828613281	0.12716540694236755	639.4865112304688	7.2896223068237305	9.390711784362793e-5	407.31085205078125	86.56049346923828	2.2858381271362305e-5	25	005
447	423.09796142578125	109.4435806274414	1.0	360.0239562988281	85.24568176269531	0.9999930262565613	648.3890380859375	331.66748046875	7.331371307373047e-5	356.41357421875	91.3265380859375	0.00013387203216552734	25	005
448	425.19256591796875	115.12775421142578	1.0	358.2752990722656	69.6558609008789	0.11917853355407715	432.76434326171875	115.72862243652344	0.00018030405044555664	423.4836730957031	102.16727447509766	0.000244140625	25	005
449	426.4411315917969	123.37913513183594	1.0	362.7364807128906	69.03608703613281	0.0734088122844696	461.916259765625	124.993896484375	0.0002079606056213379	421.5321044921875	104.64600372314453	7.519125938415527e-5	25	005
450	427.8681335449219	130.27117919921875	1.0	365.0283508300781	67.70704650878906	0.999846339225769	461.6145324707031	132.52255249023438	0.00013592839241027832	425.8641052246094	120.33373260498047	0.0002212226390838623	25	005
451	430.0032958984375	136.33900451660156	1.0	371.7874755859375	68.09388732910156	1.0	462.3587341308594	138.85845947265625	0.0003069937229156494	426.9571838378906	141.37413024902344	0.00036019086837768555	25	005
452	429.96942138671875	141.5332794189453	1.0	372.083251953125	66.19122314453125	1.0	374.35467529296875	64.0644302368164	0.0001704692840576172	370.85479736328125	67.16991424560547	0.00014403462409973145	25	005
453	431.9798889160156	147.1216583251953	1.0	372.4342956542969	61.245506286621094	1.0	467.0917663574219	146.0690155029297	0.0020523369312286377	422.5397033691406	133.66616821289062	8.779764175415039e-5	25	005
454	432.3216552734375	151.0948028564453	1.0	371.54180908203125	58.14345932006836	1.0	639.238037109375	7.152183532714844	0.0001100301742553711	437.8598937988281	158.4079132080078	0.00019311904907226562	25	005
455	433.61077880859375	155.4530792236328	1.0	370.62060546875	61.55936813354492	1.0	469.91241455078125	157.1789093017578	0.0003274381160736084	372.4579772949219	63.427978515625	0.00010082125663757324	25	005
456	433.66595458984375	160.37818908691406	1.0	375.35711669921875	69.7669906616211	1.0	471.2034606933594	163.82809448242188	7.665157318115234e-5	439.0976867675781	151.50192260742188	0.0002446174621582031	25	005
457	434.76483154296875	164.61941528320312	1.0	374.1601257324219	72.05863952636719	1.0	640.5302734375	6.981325149536133	0.00014600157737731934	371.3608093261719	70.99176025390625	6.55055046081543e-5	25	005
458	436.3930969238281	166.9490509033203	1.0	375.5597839355469	72.83202362060547	1.0	439.6617126464844	170.23086547851562	0.00010001659393310547	439.4151306152344	173.15206909179688	0.00018841028213500977	25	005
459	436.1590576171875	169.79701232910156	1.0	378.0567321777344	74.11813354492188	1.0	439.3473815917969	171.73471069335938	0.00011426210403442383	438.3822021484375	175.9701385498047	0.00011929869651794434	25	005
460	436.66607666015625	174.7868194580078	1.0	380.3971252441406	78.64735412597656	1.0	648.7649536132812	331.6903991699219	8.317828178405762e-5	436.8583679199219	164.1783447265625	0.00012674927711486816	25	005
461	438.258544921875	177.37051391601562	1.0	380.7103271484375	86.748046875	1.0	385.27587890625	89.24859619140625	4.6193599700927734e-5	383.11395263671875	93.05175018310547	0.00010597705841064453	25	005
462	438.0914306640625	179.73878479003906	1.0	382.06707763671875	90.87016296386719	1.0	386.32513427734375	90.6943359375	0.00012978911399841309	382.3237609863281	93.14937591552734	9.28640365600586e-5	25	005
463	438.8581848144531	183.60330200195312	1.0	379.8326110839844	96.2420883178711	1.0	447.7031555175781	183.1282501220703	0.0001500546932220459	440.07598876953125	189.8955535888672	0.00026732683181762695	25	005
464	440.3951110839844	187.0797882080078	1.0	382.447021484375	99.3276138305664	1.0	640.3187255859375	7.049962043762207	0.00022715330123901367	426.090087890625	196.91366577148438	0.00018459558486938477	25	005
465	440.11322021484375	190.25900268554688	1.0	386.1418151855469	101.5308837890625	1.0	389.0728454589844	99.16716766357422	0.0001087188720703125	424.7298278808594	198.40762329101562	0.00015482306480407715	25	005
466	441.1200866699219	189.45947265625	1.0	384.72027587890625	101.75880432128906	1.0	639.4998168945312	475.75994873046875	9.906291961669922e-5	437.10797119140625	175.38534545898438	4.70280647277832e-5	25	005
467	440.0962219238281	192.7008056640625	1.0	384.88311767578125	100.9969711303711	1.0	388.23822021484375	99.73149871826172	9.053945541381836e-5	439.84014892578125	180.76492309570312	0.0001221299171447754	25	005
468	440.7547607421875	191.676513671875	1.0	384.8155822753906	101.40380859375	1.0	639.6856689453125	7.205277919769287	8.285045623779297e-5	438.8725891113281	178.61080932617188	6.222724914550781e-5	25	005
469	440.0662536621094	192.37228393554688	1.0	384.24273681640625	101.7186279296875	1.0	639.8530883789062	7.627322196960449	8.490681648254395e-5	439.39434814453125	179.93917846679688	6.172060966491699e-5	25	005
470	440.9434814453125	192.5522003173828	1.0	381.66412353515625	103.26651763916016	1.0	638.176025390625	470.4703063964844	7.560849189758301e-5	440.1723327636719	181.4490203857422	0.00016421079635620117	25	005
471	441.541015625	193.67669677734375	1.0	384.7664489746094	103.37134552001953	1.0	640.1720581054688	6.385836601257324	0.0001360774040222168	440.9698791503906	183.0517578125	0.00022521615028381348	25	005
472	441.1814270019531	192.9652099609375	1.0	386.33087158203125	103.81413269042969	1.0	639.8138427734375	7.402215003967285	0.0001176297664642334	440.2261962890625	181.1121826171875	0.00010344386100769043	25	005
473	441.6304016113281	193.13905334472656	1.0	384.9414367675781	100.64027404785156	1.0	639.988037109375	6.815274238586426	0.0002784430980682373	440.86871337890625	182.3094940185547	0.00039586424827575684	25	005
474	443.03887939453125	192.8762969970703	1.0	384.9054260253906	103.0865707397461	1.0	387.9248352050781	102.91155242919922	0.00012433528900146484	440.75927734375	182.24127197265625	0.00014716386795043945	25	005
475	441.9577331542969	193.12075805664062	1.0	380.67095947265625	101.03377532958984	1.0	639.9534912109375	7.219077110290527	5.328655242919922e-5	441.1526184082031	182.05691528320312	0.00015494227409362793	25	005
476	442.0632629394531	192.69361877441406	1.0	377.4071350097656	102.26336669921875	1.0	639.8309936523438	475.68621826171875	7.513165473937988e-5	439.757568359375	180.16165161132812	7.203221321105957e-5	25	005
477	441.0444641113281	191.62008666992188	1.0	375.0933837890625	105.98861694335938	1.0	649.2196044921875	330.3347473144531	0.00012153387069702148	438.9497375488281	179.70407104492188	9.211897850036621e-5	25	005
478	439.521728515625	186.68040466308594	1.0	380.30096435546875	106.72001647949219	1.0	385.3668518066406	105.03797149658203	0.0001519620418548584	379.8544616699219	107.59978485107422	0.0001558363437652588	25	005
479	435.7309265136719	182.77015686035156	1.0	379.8371276855469	97.80790710449219	1.0	639.8547973632812	6.364571571350098	9.569525718688965e-5	423.7079772949219	193.37643432617188	0.0009955167770385742	25	005
480	432.6802978515625	181.6160430908203	1.0	380.98828125	96.87621307373047	1.0	639.63916015625	474.860107421875	0.00018298625946044922	425.95843505859375	190.2095489501953	0.00013214349746704102	25	005
481	427.7966003417969	181.64959716796875	1.0	390.0142822265625	100.94676971435547	1.0	639.5202026367188	7.249318599700928	0.00010380148887634277	410.8899230957031	178.76466369628906	0.00010994076728820801	25	005
482	428.815185546875	177.43756103515625	1.0	393.5886535644531	110.19233703613281	1.0	640.2206420898438	7.16380500793457	8.83340835571289e-5	392.87725830078125	111.28315734863281	0.0002238750457763672	25	005
483	427.3523864746094	179.77088928222656	1.0	397.2593994140625	118.3705062866211	1.0	639.983642578125	6.730533599853516	6.762146949768066e-5	419.9295654296875	193.30357360839844	8.398294448852539e-5	25	005
484	423.36724853515625	177.67832946777344	0.9999959468841553	400.92987060546875	123.93348693847656	1.0	403.6899108886719	122.29251861572266	9.733438491821289e-5	403.4706726074219	126.95855712890625	0.00024119019508361816	25	005
485	419.3322448730469	178.5460205078125	0.05532640218734741	404.67236328125	125.3619384765625	1.0	405.8191223144531	125.25455474853516	0.00016820430755615234	403.4977111816406	127.015625	0.001194298267364502	25	005
486	427.4952087402344	166.09629821777344	0.46053802967071533	405.7205505371094	129.65707397460938	0.9999972581863403	640.1209716796875	6.953519821166992	7.611513137817383e-5	405.7644348144531	128.42916870117188	0.00016584992408752441	25	005
487	405.8974304199219	172.1733856201172	0.9388600587844849	647.5155029296875	301.1661682128906	0.00029915571212768555	639.3567504882812	7.164854049682617	9.009242057800293e-5	639.9085083007812	2.7487664222717285	2.4586915969848633e-5	25	005
488	433.5730895996094	159.52220153808594	0.9433373212814331	640.86474609375	2.225813388824463	0.00016176700592041016	640.314697265625	7.055108070373535	5.8084726333618164e-5	432.0032653808594	150.02430725097656	5.200505256652832e-5	25	005
489	428.2651672363281	156.60427856445312	0.9998348355293274	419.8981628417969	152.1234588623047	0.00013771653175354004	422.1629638671875	150.54681396484375	7.393956184387207e-5	418.8240051269531	145.54888916015625	0.00017687678337097168	25	005
490	413.78070068359375	144.11354064941406	0.9999179244041443	415.41351318359375	147.53094482421875	0.0006481707096099854	640.1295776367188	6.417306423187256	0.00012046098709106445	407.8113708496094	133.04054260253906	5.093216896057129e-5	25	005
491	407.9635009765625	139.98167419433594	0.9996777772903442	413.7625427246094	150.11465454101562	0.001322627067565918	640.4658813476562	6.77832555770874	5.370378494262695e-5	409.48748779296875	151.6667938232422	0.00010007619857788086	25	005
492	404.9477844238281	136.49607849121094	0.9999985098838806	411.3077697753906	149.80430603027344	0.0004756748676300049	410.2225646972656	138.1777801513672	8.168816566467285e-5	414.1607666015625	137.1889190673828	5.894899368286133e-5	25	005
493	399.8497619628906	126.8526840209961	0.9999665021896362	400.74139404296875	128.17837524414062	0.022288233041763306	402.0909729003906	126.34304809570312	9.578466415405273e-5	395.6010437011719	131.18077087402344	0.00034305453300476074	25	005
494	397.60687255859375	113.42021179199219	1.0	401.4744873046875	117.31072998046875	0.0009750425815582275	401.3950500488281	112.51203155517578	0.00015029311180114746	425.6692810058594	162.48492431640625	7.537007331848145e-5	25	005
495	392.55096435546875	100.36719512939453	1.0	648.2298583984375	326.7732238769531	0.0005027651786804199	390.24749755859375	102.20146179199219	7.858872413635254e-5	409.7289123535156	181.05836486816406	0.00020384788513183594	25	005
496	388.9971008300781	90.90711212158203	1.0	389.7320556640625	88.8654556274414	0.017743021249771118	649.2015380859375	330.6842956542969	5.805492401123047e-5	392.0379333496094	97.7614517211914	5.78761100769043e-5	25	005
497	387.59527587890625	83.48692321777344	1.0	386.91229248046875	84.27513122558594	0.0003407597541809082	639.4274291992188	475.7268371582031	4.279613494873047e-5	375.55908203125	87.06903076171875	2.03549861907959e-5	25	005
498	384.74163818359375	76.21701049804688	1.0	402.1048278808594	200.78421020507812	0.0030583441257476807	640.2451782226562	6.24569034576416	0.00012820959091186523	405.72113037109375	197.66748046875	4.3720006942749023e-5	25	005
499	383.7384033203125	72.2054214477539	1.0	403.22735595703125	205.02304077148438	0.999991774559021	406.64752197265625	203.93359375	0.0001614391803741455	402.1202087402344	205.63670349121094	0.0006854236125946045	25	005
500	384.01556396484375	69.18449401855469	1.0	400.6507873535156	207.78042602539062	1.0	405.9330749511719	206.15782165527344	0.00016236305236816406	401.5176086425781	208.1716766357422	0.00022843480110168457	25	005
501	382.8320617675781	67.28629302978516	1.0	401.0529479980469	210.15374755859375	1.0	639.762451171875	7.053653717041016	0.00020438432693481445	400.25469970703125	210.33935546875	8.088350296020508e-5	25	005
502	383.474609375	64.88114929199219	1.0	399.5771484375	216.62802124023438	1.0	639.5543823242188	476.6746520996094	0.00011399388313293457	398.4102783203125	221.77503967285156	0.00011321902275085449	25	005
503	383.1301574707031	63.984291076660156	1.0	394.6479187011719	222.4853515625	1.0	639.5499267578125	7.133383750915527	9.879469871520996e-5	399.52764892578125	223.81466674804688	0.0007925927639007568	25	005
504	383.4696960449219	64.18118286132812	1.0	398.62066650390625	224.120849609375	1.0	639.121337890625	475.6876220703125	0.00011113286018371582	399.94012451171875	223.9139404296875	0.0003567636013031006	25	005
505	384.43585205078125	60.92789840698242	1.0	399.7498779296875	226.7874755859375	1.0	402.1253662109375	224.4398193359375	0.0001786947250366211	399.3481140136719	229.15892028808594	0.00013753771781921387	25	005
506	383.9857482910156	60.37309265136719	1.0	397.6435241699219	227.6350860595703	1.0	383.3041687011719	63.519065856933594	9.170174598693848e-5	397.9459228515625	230.29827880859375	0.0001105964183807373	25	005
507	384.5481872558594	59.44916534423828	1.0	396.4446105957031	227.59632873535156	1.0	639.2249755859375	6.996370315551758	7.930397987365723e-5	398.4493103027344	229.12933349609375	4.601478576660156e-5	25	005
508	384.960205078125	59.16527557373047	1.0	395.6645202636719	227.6095428466797	1.0	649.05419921875	319.2890930175781	0.00011184811592102051	398.40643310546875	233.747802734375	5.5670738220214844e-5	25	005
509	384.42303466796875	58.69474411010742	1.0	394.1665344238281	228.89842224121094	1.0	648.2363891601562	321.48553466796875	0.0001080930233001709	388.5721435546875	229.72293090820312	7.11679458618164e-5	25	005
510	385.69659423828125	59.20951843261719	1.0	394.06744384765625	228.92718505859375	1.0	383.6554870605469	63.545166015625	8.26120376586914e-5	378.81585693359375	68.74049377441406	7.089972496032715e-5	25	005
511	385.0469970703125	59.64262390136719	1.0	393.51654052734375	228.58981323242188	1.0	383.0811767578125	63.88286590576172	5.790591239929199e-5	377.9446105957031	69.43370056152344	8.887052536010742e-5	25	005
512	384.7780456542969	59.656768798828125	1.0	392.509521484375	230.29115295410156	1.0	640.2699584960938	7.204739570617676	8.943676948547363e-5	378.8776550292969	69.00941467285156	7.471442222595215e-5	25	005
513	386.24853515625	59.83519744873047	1.0	392.5133972167969	228.9329376220703	1.0	639.7908325195312	476.5548095703125	0.00011363625526428223	390.7256164550781	66.83349609375	8.812546730041504e-5	25	005
514	385.6321716308594	60.07616424560547	1.0	392.6927185058594	226.19671630859375	1.0	640.0007934570312	7.8654022216796875	0.00011464953422546387	484.35833740234375	226.77003479003906	0.00021892786026000977	25	005
515	385.2851257324219	59.222049713134766	1.0	389.9367370605469	224.8187255859375	1.0	648.6301879882812	332.5693664550781	7.560849189758301e-5	388.5418395996094	224.78672790527344	9.340047836303711e-5	25	005
516	386.7435302734375	58.33491134643555	1.0	393.68988037109375	224.09718322753906	1.0	648.3826293945312	332.1074523925781	0.00010249018669128418	391.3155822753906	67.48388671875	0.00018346309661865234	25	005
517	390.0760803222656	54.822959899902344	1.0	399.8592224121094	218.03692626953125	1.0	639.9541015625	6.468817234039307	0.0002340078353881836	401.412109375	220.126953125	0.0003992617130279541	25	005
518	394.0577392578125	51.75794219970703	1.0	397.89202880859375	205.91921997070312	0.9999999403953552	392.030029296875	211.59156799316406	0.00011685490608215332	399.6447448730469	207.16033935546875	0.016112029552459717	25	005
519	396.8896789550781	48.37660217285156	1.0	394.3977355957031	192.87014770507812	1.0	399.6578674316406	191.6953582763672	8.606910705566406e-5	387.76922607421875	195.7750244140625	0.0001285076141357422	25	005
520	398.37200927734375	42.06532287597656	1.0	389.3733825683594	182.4561309814453	1.0	392.9366149902344	180.78375244140625	0.00011992454528808594	385.9828796386719	188.8534698486328	0.0001646876335144043	25	005
521	397.3794860839844	35.53135681152344	1.0	387.5367431640625	183.1595916748047	1.0	391.33551025390625	181.3165740966797	0.000118255615234375	385.5589904785156	189.703369140625	0.0001557767391204834	25	005
