# Supplementary material for: An automated feeding system for the African killifish reveals the impact of diet on lifespan and allows scalable assessment of associative learning
Source: eLife. 2022 Nov 10;11:e69008. doi: 10.7554/eLife.69008 (PMC9788828; doi:10.7554/eLife.69008)
Supplement: Figure 6—source data 2. [file elife-69008-fig6-data2.zip › Training Trajectories/t4_REC046DLC_resnet50_TrainAllTheThingsJun28shuffle1_1030000.csv]

bodyparts_coords	fishhead_x	fishhead_y	fishhead_likelihood	fishtail_x	fishtail_y	fishtail_likelihood	redlight_x	redlight_y	redlight_likelihood	fooddrop_x	fooddrop_y	fooddrop_likelihood	fishnum	recordingnum
0	402.4402160644531	343.4626770019531	0.04614973068237305	402.37701416015625	346.1586608886719	0.9999871850013733	565.338623046875	266.2696533203125	0.9995269775390625	398.5978698730469	350.0171203613281	0.00024083256721496582	4	046
1	284.441650390625	401.02996826171875	1.0	279.56298828125	394.3097839355469	0.0002600550651550293	565.69921875	265.1162109375	0.9997507929801941	281.33697509765625	391.9160461425781	0.00010633468627929688	4	046
2	268.5388488769531	390.45001220703125	1.0	645.3290405273438	145.10020446777344	0.00015655159950256348	564.9286499023438	266.76995849609375	0.9891578555107117	265.9013977050781	401.2449035644531	5.456805229187012e-5	4	046
3	256.65618896484375	388.65008544921875	1.0	0.9054815769195557	384.28558349609375	0.0003555119037628174	566.02197265625	265.8228454589844	0.9997842311859131	250.30816650390625	376.2107849121094	6.99758529663086e-5	4	046
4	249.49407958984375	385.11358642578125	1.0	387.0788879394531	343.90985107421875	0.00245511531829834	565.5597534179688	266.70562744140625	0.9978340864181519	245.01454162597656	371.131103515625	0.00024437904357910156	4	046
5	242.9656524658203	382.8596496582031	1.0	390.4350891113281	339.8447265625	0.0005391538143157959	564.6524047851562	266.1311340332031	0.9983753561973572	233.1055908203125	371.5353088378906	0.00022241473197937012	4	046
6	239.36712646484375	380.7235107421875	1.0	391.7393493652344	331.57196044921875	0.0739535391330719	563.770751953125	266.2950134277344	0.9798293113708496	218.43734741210938	383.0672302246094	3.4362077713012695e-5	4	046
7	235.5250701904297	380.64788818359375	1.0	398.571044921875	327.82623291015625	0.2821449041366577	564.9548950195312	266.08441162109375	0.9842323064804077	228.25498962402344	366.1231689453125	4.13060188293457e-5	4	046
8	236.36325073242188	384.344482421875	1.0	396.3937683105469	334.2004699707031	0.6644502878189087	564.2808837890625	266.3033752441406	0.9933356046676636	230.6783447265625	373.12921142578125	0.00017079710960388184	4	046
9	240.3732147216797	386.8848876953125	1.0	402.96728515625	338.2349548339844	0.0011449456214904785	564.303955078125	265.92071533203125	0.98527991771698	233.50062561035156	376.3705139160156	0.0001353919506072998	4	046
10	241.48898315429688	388.0195617675781	1.0	333.53460693359375	314.5658264160156	0.9994585514068604	565.1189575195312	266.4500427246094	0.9999669790267944	331.7936706542969	317.6336669921875	0.00013560056686401367	4	046
11	235.91612243652344	403.351806640625	1.0	312.54022216796875	306.2787170410156	0.006227314472198486	566.2073364257812	265.6881103515625	0.9866410493850708	229.01429748535156	389.60198974609375	3.784894943237305e-5	4	046
12	228.92437744140625	397.2597351074219	1.0	356.2811279296875	303.7935791015625	0.004236131906509399	564.4574584960938	266.37109375	0.9978342056274414	217.0878143310547	386.4962158203125	0.00010269880294799805	4	046
13	222.99197387695312	389.04486083984375	1.0	338.6025695800781	311.5476379394531	1.0	565.2491455078125	267.1994934082031	0.9954372644424438	336.57647705078125	318.40728759765625	0.00031045079231262207	4	046
14	209.83224487304688	383.6099548339844	1.0	215.04737854003906	378.22857666015625	0.00043207406997680664	565.12841796875	264.8443298339844	0.9998021721839905	203.18016052246094	372.3207092285156	0.00012090802192687988	4	046
15	198.69883728027344	375.83221435546875	1.0	645.573974609375	144.95217895507812	0.00035262107849121094	565.7078247070312	267.0010986328125	0.99961918592453	559.7276611328125	269.8737487792969	7.599592208862305e-5	4	046
16	184.99798583984375	366.5644836425781	0.9999980926513672	193.44114685058594	359.9614562988281	0.09252429008483887	566.4520874023438	267.2518005371094	0.9999836683273315	564.5513916015625	269.75653076171875	0.00027865171432495117	4	046
17	174.4958953857422	371.4261474609375	1.0	645.1339721679688	145.0003204345703	0.00048020482063293457	565.1320190429688	266.3634033203125	0.9991410374641418	560.3392333984375	265.4326477050781	3.451108932495117e-5	4	046
18	159.60691833496094	360.8526611328125	1.0	646.9171142578125	128.21778869628906	9.608268737792969e-5	565.3269653320312	266.8251037597656	0.9414892196655273	154.217529296875	371.5009460449219	2.092123031616211e-5	4	046
19	152.55136108398438	352.4304504394531	0.9999985694885254	0.6596858501434326	108.05632019042969	0.0005652308464050293	564.2979125976562	266.3462829589844	0.9991267919540405	564.3184814453125	269.6643981933594	3.057718276977539e-5	4	046
20	144.35906982421875	356.2075500488281	0.9999998807907104	561.9195556640625	268.5299377441406	0.00014469027519226074	564.2666625976562	266.3025817871094	0.9994208812713623	559.2667236328125	268.187255859375	4.470348358154297e-5	4	046
21	137.29397583007812	352.36944580078125	0.9978808164596558	186.4738006591797	349.4692687988281	0.998170018196106	564.8662719726562	266.51593017578125	0.9727851152420044	186.89898681640625	350.2384033203125	0.0006724894046783447	4	046
22	134.32777404785156	342.6519470214844	0.27566686272621155	134.85781860351562	343.3892517089844	0.0637471079826355	565.8018798828125	267.29168701171875	0.9902408719062805	127.0112533569336	346.30755615234375	2.3484230041503906e-5	4	046
23	644.0811157226562	452.5254211425781	0.0001226365566253662	643.7886352539062	145.59169006347656	0.00027367472648620605	564.8033447265625	265.859375	0.9992660880088806	559.0192260742188	268.4112243652344	1.8030405044555664e-5	4	046
24	159.44117736816406	343.27972412109375	0.027492552995681763	164.30335998535156	346.583984375	0.008187085390090942	566.1495971679688	265.7803039550781	0.9965528845787048	162.96401977539062	342.43023681640625	4.7206878662109375e-5	4	046
25	552.0179443359375	221.462158203125	0.005747079849243164	136.64219665527344	338.8851623535156	0.010493427515029907	553.9189453125	220.15797424316406	0.9999831318855286	544.908447265625	221.99258422851562	0.0008082687854766846	4	046
26	548.6991577148438	224.67605590820312	0.0007220804691314697	547.6259765625	223.5036163330078	0.0005516111850738525	549.7838745117188	220.1652069091797	0.9999998807907104	549.2455444335938	222.3387908935547	0.03020039200782776	4	046
27	154.9835968017578	337.619140625	0.6725935339927673	407.4256896972656	341.0843200683594	0.0027518868446350098	551.6314086914062	219.10958862304688	0.9999998807907104	550.4378051757812	220.85232543945312	0.01271069049835205	4	046
28	548.6288452148438	219.8101348876953	0.0005646944046020508	550.3513793945312	220.5980682373047	0.0002531111240386963	550.858642578125	219.1333770751953	1.0	549.4108276367188	220.63357543945312	0.0024093985557556152	4	046
29	551.0176391601562	225.1156768798828	0.004180341958999634	168.5050506591797	336.1384582519531	0.7776845097541809	551.8106689453125	219.91343688964844	0.9999997615814209	548.7986450195312	220.994384765625	0.003711402416229248	4	046
30	167.84368896484375	337.47222900390625	0.009122461080551147	167.77626037597656	337.8084411621094	0.9996801614761353	551.7562255859375	219.40562438964844	0.9999997615814209	550.1215209960938	221.4147186279297	0.003763139247894287	4	046
31	551.4758911132812	225.06085205078125	0.004266232252120972	169.7850341796875	330.20745849609375	0.9997252225875854	551.1029663085938	219.74142456054688	0.9999978542327881	548.5703125	220.91432189941406	0.011080235242843628	4	046
32	151.868408203125	342.9408264160156	0.791685938835144	164.80125427246094	332.04205322265625	0.9565636515617371	550.5701293945312	219.76019287109375	1.0	548.8032836914062	221.2401123046875	0.0013870298862457275	4	046
33	155.15280151367188	352.4166564941406	1.0	168.77505493164062	328.18084716796875	0.28910642862319946	550.2772827148438	219.95895385742188	0.9999997019767761	545.9915771484375	221.22996520996094	0.015268683433532715	4	046
34	166.9592742919922	354.0287780761719	0.999998927116394	136.69110107421875	308.9283447265625	0.08157846331596375	550.7310180664062	219.0410614013672	0.9999997615814209	548.561279296875	220.91810607910156	0.001841515302658081	4	046
35	178.73074340820312	350.1615905761719	1.0	144.200927734375	293.80792236328125	0.9999974370002747	551.1973266601562	219.45440673828125	0.999998927116394	548.5737915039062	220.6521453857422	0.010849595069885254	4	046
36	188.97183227539062	352.8507080078125	0.9999984502792358	141.42056274414062	283.2635803222656	0.9999998807907104	550.6278686523438	220.36270141601562	0.9999999403953552	549.3082275390625	222.59469604492188	0.004242241382598877	4	046
37	194.53512573242188	357.0686340332031	1.0	143.33509826660156	268.19000244140625	1.0	551.0195922851562	219.15682983398438	0.9999997615814209	549.5264892578125	219.73789978027344	0.00966748595237732	4	046
38	203.869873046875	358.18829345703125	1.0	141.73553466796875	257.91217041015625	1.0	550.8436279296875	220.215576171875	0.9999998807907104	547.3171997070312	221.2017364501953	0.03233814239501953	4	046
39	214.06719970703125	350.9915771484375	0.9128701686859131	219.3642120361328	349.9400634765625	0.9999610185623169	551.1931762695312	219.93206787109375	0.999998927116394	548.5394287109375	221.34173583984375	0.007397174835205078	4	046
40	236.07603454589844	353.16448974609375	0.9999700784683228	239.580078125	352.9671325683594	0.9822123050689697	551.731201171875	219.0423126220703	0.9999997615814209	550.0128784179688	220.3893280029297	0.0022397637367248535	4	046
41	253.1560516357422	358.4088134765625	0.9999998807907104	181.1454315185547	310.8354797363281	0.9985690116882324	551.8707885742188	219.5706787109375	0.9999998211860657	550.4992065429688	221.35377502441406	0.011018931865692139	4	046
42	267.735107421875	362.7578430175781	0.9999874234199524	197.81878662109375	315.25848388671875	0.9999998807907104	550.4689331054688	220.06971740722656	0.9999996423721313	548.9481201171875	221.90701293945312	0.01450282335281372	4	046
43	281.6399841308594	366.5118713378906	0.9999998807907104	202.94183349609375	311.757080078125	0.5134797096252441	550.6973266601562	219.6418914794922	1.0	548.7140502929688	221.1560516357422	0.00305938720703125	4	046
44	300.5898132324219	361.4460754394531	0.9999969005584717	213.25924682617188	327.87847900390625	0.028405994176864624	550.391845703125	218.97837829589844	0.9999997019767761	549.1708984375	219.88819885253906	0.010948091745376587	4	046
45	322.2490234375	354.96929931640625	0.2888004183769226	326.9083251953125	351.8485412597656	0.9462782144546509	551.0035400390625	218.92578125	0.9999996423721313	549.5003662109375	220.08563232421875	0.004184097051620483	4	046
46	343.42633056640625	354.3283386230469	0.9999721050262451	245.91371154785156	355.5694580078125	0.1262587308883667	551.0506591796875	219.54266357421875	0.9999996423721313	548.5230712890625	221.12435913085938	0.0012896060943603516	4	046
47	362.6924133300781	353.1820373535156	1.0	257.5224609375	357.2779235839844	0.9994014501571655	550.8203125	219.60385131835938	0.9999995231628418	549.598876953125	221.43197631835938	0.01517525315284729	4	046
48	377.34686279296875	352.0245666503906	1.0	268.1191711425781	356.3576965332031	0.9998935461044312	551.4288330078125	220.28672790527344	0.9999998211860657	549.1952514648438	221.07032775878906	0.003551691770553589	4	046
49	395.0779113769531	349.5102233886719	1.0	278.9231262207031	349.60205078125	0.9841160774230957	550.9408569335938	219.82952880859375	0.9999998807907104	549.5413208007812	221.8105010986328	0.012259989976882935	4	046
50	406.31317138671875	348.07366943359375	0.9999992847442627	300.1180419921875	351.30938720703125	0.028802871704101562	551.0848999023438	219.74847412109375	0.9999997615814209	549.2498168945312	221.98519897460938	0.0060266852378845215	4	046
51	421.3017883300781	351.5867004394531	1.0	312.0692443847656	351.4199523925781	0.9204326868057251	551.6531372070312	220.22840881347656	0.9999998211860657	550.3831176757812	222.07058715820312	0.016798198223114014	4	046
52	431.0014953613281	349.0207824707031	1.0	319.3257751464844	357.69476318359375	1.0	551.4508056640625	220.08522033691406	0.9999996423721313	549.2489624023438	220.79530334472656	0.01060551404953003	4	046
53	439.0241394042969	347.0987854003906	1.0	326.8648986816406	359.0882568359375	1.0	552.7789306640625	218.81121826171875	0.9999997615814209	550.3401489257812	219.79074096679688	0.0020300447940826416	4	046
54	451.73419189453125	346.806884765625	1.0	331.203857421875	361.41937255859375	1.0	550.9405517578125	220.29031372070312	0.9999998807907104	549.5518798828125	221.25689697265625	0.009132921695709229	4	046
55	456.450439453125	346.52386474609375	1.0	337.1597595214844	364.4032897949219	1.0	550.315185546875	219.8971405029297	0.9999973773956299	548.9864501953125	221.46270751953125	0.026718199253082275	4	046
56	456.0179138183594	349.328857421875	1.0	340.3617858886719	366.153564453125	0.9999998807907104	551.2265625	219.93760681152344	0.9999985694885254	549.5385131835938	221.3531951904297	0.015203267335891724	4	046
57	457.06964111328125	351.5858154296875	1.0	345.3594970703125	366.64593505859375	1.0	550.991455078125	219.19940185546875	0.9999997019767761	549.3920288085938	220.22315979003906	0.010159045457839966	4	046
58	457.768798828125	352.7117614746094	1.0	348.9015808105469	365.8699645996094	1.0	551.2748413085938	219.38818359375	0.9999998211860657	549.2774658203125	221.01666259765625	0.001506417989730835	4	046
59	459.1292419433594	353.7557678222656	1.0	348.6430358886719	366.4036560058594	0.9993473887443542	550.6533203125	219.71255493164062	0.9999991655349731	549.0017700195312	221.80091857910156	0.009483188390731812	4	046
60	459.8896484375	354.3266296386719	1.0	348.08843994140625	361.7519836425781	0.9999995827674866	551.3187866210938	220.00531005859375	0.999999463558197	549.9730834960938	221.79591369628906	0.009262412786483765	4	046
61	461.7870178222656	352.81982421875	1.0	350.9847717285156	360.5101318359375	0.9999997615814209	551.384765625	220.601318359375	0.9999998807907104	549.0983276367188	221.60812377929688	0.001728653907775879	4	046
62	463.1876525878906	352.52032470703125	1.0	346.8055725097656	355.9796142578125	1.0	550.39404296875	220.17481994628906	0.9999998211860657	548.97998046875	222.28453063964844	0.005137413740158081	4	046
63	463.1324462890625	352.84295654296875	1.0	344.2401428222656	353.5472106933594	0.9999998807907104	550.4146728515625	219.39097595214844	0.9999998807907104	548.9935913085938	221.61875915527344	0.006421178579330444	4	046
64	464.4095153808594	353.2696533203125	1.0	343.1018371582031	353.18878173828125	0.9999998211860657	549.9566650390625	219.98464965820312	0.9999996423721313	548.8667602539062	222.02340698242188	0.010979652404785156	4	046
65	465.0597229003906	353.2897033691406	1.0	458.9707946777344	355.6103820800781	0.0009280145168304443	551.2636108398438	219.70343017578125	0.9999995231628418	549.3944702148438	220.2878875732422	0.004260987043380737	4	046
66	468.3700866699219	343.5341491699219	1.0	387.6901550292969	370.7513122558594	0.004582732915878296	550.0887451171875	219.0420379638672	0.9999997615814209	549.1184692382812	221.18246459960938	0.011572092771530151	4	046
67	468.1474609375	334.3514404296875	1.0	382.7846984863281	373.4765319824219	0.002955228090286255	551.06396484375	219.07704162597656	0.9999994039535522	549.5958251953125	219.9000244140625	0.007028520107269287	4	046
68	471.0299072265625	326.8563232421875	1.0	384.9398193359375	374.4371643066406	0.9999973773956299	550.9751586914062	220.18492126464844	0.9999998211860657	549.7078247070312	222.20587158203125	0.00656282901763916	4	046
69	469.9683837890625	318.5567932128906	1.0	395.2515563964844	375.7087707519531	0.999999463558197	551.2491455078125	219.7129669189453	0.9999991655349731	549.7648315429688	220.916015625	0.007389426231384277	4	046
70	472.2809143066406	313.5934753417969	1.0	398.916015625	374.7817687988281	0.9999932646751404	551.938720703125	219.609619140625	0.9999989867210388	549.711669921875	220.31980895996094	0.004691094160079956	4	046
71	473.8077697753906	309.3648986816406	1.0	396.6697082519531	380.741943359375	0.9999938011169434	551.7901611328125	219.77218627929688	0.9999998807907104	550.07568359375	220.96897888183594	0.0016123056411743164	4	046
72	476.2223815917969	306.3287353515625	1.0	480.9574279785156	304.8298034667969	0.010983556509017944	551.2570190429688	219.5942840576172	0.9999999403953552	549.9812622070312	221.02288818359375	0.002269238233566284	4	046
73	479.65087890625	296.9592590332031	1.0	485.6184387207031	297.26153564453125	0.0010483264923095703	552.0507202148438	219.1240234375	0.9999998807907104	550.2423095703125	220.97442626953125	0.00697016716003418	4	046
74	480.3775939941406	287.4387512207031	1.0	398.4142761230469	355.971923828125	0.9998446106910706	551.8812866210938	219.56422424316406	1.0	550.4638671875	221.10328674316406	0.0010498762130737305	4	046
75	480.88140869140625	278.24066162109375	1.0	389.6149597167969	364.09490966796875	1.0	552.1654052734375	219.1156768798828	0.9999997615814209	549.9517822265625	220.5155029296875	0.0014291107654571533	4	046
76	484.0248718261719	271.9598693847656	1.0	387.0851135253906	363.8064270019531	1.0	553.8264770507812	219.45175170898438	0.9999985694885254	550.2073364257812	220.65032958984375	0.0009284019470214844	4	046
77	481.91455078125	268.88507080078125	1.0	390.3605041503906	363.0089416503906	0.9999998807907104	552.3104858398438	219.36720275878906	0.9999998807907104	550.4480590820312	220.7515869140625	0.0007410347461700439	4	046
78	482.318603515625	269.0367736816406	1.0	392.3697204589844	358.8569030761719	0.06132572889328003	551.817626953125	219.8796844482422	1.0	550.1444702148438	221.0931854248047	0.0005266368389129639	4	046
79	482.1412353515625	268.07293701171875	1.0	394.2466125488281	352.73333740234375	0.839425802230835	553.1913452148438	219.56076049804688	0.9999999403953552	550.4345092773438	220.23960876464844	0.0005521774291992188	4	046
80	481.60882568359375	268.47515869140625	1.0	391.18572998046875	351.5854797363281	0.9999995827674866	553.0291137695312	219.54867553710938	0.9999996423721313	550.2320556640625	220.47984313964844	0.0007651746273040771	4	046
81	484.7426452636719	268.1402587890625	1.0	387.4183349609375	352.430908203125	0.9998159408569336	552.9307861328125	220.05360412597656	0.9999996423721313	549.0479125976562	221.433837890625	0.0005931854248046875	4	046
82	485.29742431640625	269.1880187988281	1.0	388.691162109375	355.7430114746094	0.9902833700180054	551.9474487304688	219.78680419921875	1.0	549.3281860351562	221.29212951660156	0.0007086992263793945	4	046
83	487.61859130859375	267.62567138671875	1.0	384.7459411621094	353.12200927734375	0.9999849200248718	552.3311157226562	218.92555236816406	0.9999998807907104	550.511962890625	219.7470245361328	0.002475529909133911	4	046
84	487.3546447753906	265.5649719238281	1.0	385.2622985839844	355.4013671875	0.940811276435852	552.107666015625	219.7440643310547	0.9999998807907104	549.6033935546875	221.35325622558594	0.001176685094833374	4	046
85	487.5223388671875	261.9486083984375	1.0	486.4563293457031	262.1440124511719	0.0002651810646057129	551.7778930664062	219.98399353027344	0.9999993443489075	548.9595947265625	220.93992614746094	0.0004630088806152344	4	046
86	487.39813232421875	259.14776611328125	1.0	377.0956726074219	371.9935607910156	1.0	551.3175659179688	219.94955444335938	0.9999971389770508	549.1719970703125	220.98231506347656	0.0013880431652069092	4	046
87	486.23748779296875	255.6619873046875	1.0	377.6729431152344	375.6808776855469	1.0	551.3974609375	220.29647827148438	0.9999999403953552	548.6511840820312	221.35215759277344	0.0005053281784057617	4	046
88	487.3717041015625	254.95413208007812	1.0	386.9306945800781	377.08203125	0.9999984502792358	551.5792236328125	218.95872497558594	0.9999992251396179	549.1102294921875	220.4769744873047	0.00035449862480163574	4	046
89	488.38690185546875	253.2881317138672	1.0	392.3308410644531	372.9573974609375	0.9989429116249084	551.3778076171875	218.4573211669922	0.999998927116394	544.6251220703125	214.60418701171875	0.0002474188804626465	4	046
90	485.69378662109375	253.7144317626953	1.0	390.73876953125	374.78582763671875	0.9990195631980896	551.96484375	219.43505859375	0.9999998211860657	549.6090087890625	220.34188842773438	0.0004349350929260254	4	046
91	483.9053955078125	251.58248901367188	1.0	387.02874755859375	378.9888000488281	0.9978999495506287	551.3009643554688	219.5037841796875	0.9999998807907104	549.3411254882812	220.8115692138672	0.00037848949432373047	4	046
92	485.4552001953125	249.82762145996094	0.9999982714653015	404.3144226074219	376.6867980957031	0.004485458135604858	552.3667602539062	219.71051025390625	0.9999983310699463	543.186767578125	221.58619689941406	0.00031059980392456055	4	046
93	488.48675537109375	245.94371032714844	0.9997925162315369	403.80743408203125	366.6078796386719	0.936880350112915	551.6883544921875	220.2308349609375	0.9999744296073914	551.5584716796875	215.55374145507812	0.000176161527633667	4	046
94	485.25750732421875	237.76780700683594	0.9999999403953552	489.8528137207031	235.5058135986328	0.0004926025867462158	551.9671020507812	219.481689453125	0.9999986886978149	549.0230712890625	221.39576721191406	0.00021648406982421875	4	046
95	485.1991882324219	236.58416748046875	0.9809448719024658	394.7277526855469	380.23382568359375	0.1441415548324585	551.8048095703125	218.36068725585938	0.9999970197677612	543.837646484375	214.10182189941406	0.00013968348503112793	4	046
96	483.3185119628906	234.23880004882812	0.9999997615814209	393.884033203125	381.5430908203125	1.0	552.5287475585938	219.59945678710938	0.9999988079071045	398.2015075683594	382.29559326171875	0.0002390146255493164	4	046
97	483.9612731933594	234.5511474609375	1.0	390.9844055175781	381.58746337890625	1.0	551.1376953125	219.916259765625	0.9999993443489075	548.5422973632812	221.66983032226562	0.0002784132957458496	4	046
98	481.8591003417969	233.2862091064453	1.0	388.5296630859375	378.9123840332031	1.0	552.4471435546875	219.14578247070312	0.9999954700469971	388.6622619628906	380.7356262207031	0.00025272369384765625	4	046
99	480.0157775878906	234.05531311035156	1.0	382.8561096191406	375.9355773925781	1.0	551.8071899414062	219.0904083251953	0.9999997615814209	383.28155517578125	382.0617370605469	0.0002021491527557373	4	046
100	477.6445007324219	233.74822998046875	1.0	378.68511962890625	376.14593505859375	1.0	551.0982055664062	219.41111755371094	1.0	380.9726257324219	378.25238037109375	0.00034543871879577637	4	046
101	478.8845520019531	233.98587036132812	1.0	372.552490234375	373.38531494140625	1.0	551.2304077148438	218.37196350097656	0.9999996423721313	475.99615478515625	239.92483520507812	8.7738037109375e-5	4	046
102	476.349609375	234.2208251953125	1.0	366.7919921875	370.7148132324219	1.0	551.9595947265625	219.49490356445312	0.9999998807907104	548.2516479492188	217.45947265625	0.000176161527633667	4	046
103	475.6299133300781	233.84600830078125	1.0	361.55841064453125	365.6229248046875	1.0	550.968505859375	219.31967163085938	0.9999996423721313	365.7842712402344	366.8028259277344	0.0001817941665649414	4	046
104	475.26458740234375	232.6460418701172	1.0	360.8603210449219	359.5141906738281	1.0	551.7426147460938	218.72740173339844	0.9999978542327881	364.557861328125	360.9660949707031	0.0005747377872467041	4	046
105	474.365478515625	232.86341857910156	1.0	358.1166687011719	346.83746337890625	0.9999995231628418	551.1688842773438	218.33367919921875	0.9999996423721313	358.8151550292969	348.2414855957031	0.00026676058769226074	4	046
106	475.5208435058594	231.9834747314453	1.0	353.63946533203125	346.6072082519531	1.0	551.2017822265625	220.01394653320312	0.9999998807907104	354.3564453125	348.7935485839844	0.0008345842361450195	4	046
107	476.4128723144531	233.1721649169922	1.0	351.6004943847656	347.33013916015625	1.0	551.62255859375	219.69522094726562	0.9999992847442627	353.6197509765625	348.4439697265625	0.0006648004055023193	4	046
108	476.90850830078125	233.11532592773438	1.0	352.46527099609375	347.15093994140625	1.0	551.4781494140625	219.4291229248047	0.9999994039535522	354.0992431640625	348.371826171875	0.00036516785621643066	4	046
109	476.12353515625	233.3444061279297	1.0	352.6279602050781	349.9622802734375	1.0	551.4080200195312	219.44967651367188	0.9999997615814209	549.3505249023438	221.16964721679688	0.000398784875869751	4	046
110	474.106201171875	234.17079162597656	1.0	353.0086975097656	347.1219787597656	1.0	551.3811645507812	218.8600311279297	0.9999995231628418	355.04998779296875	349.77020263671875	0.0003053247928619385	4	046
111	473.50262451171875	234.19688415527344	1.0	353.173583984375	341.2347717285156	1.0	551.4473266601562	219.52505493164062	0.9999992847442627	548.977783203125	221.36241149902344	0.0002460479736328125	4	046
112	472.0111999511719	235.44078063964844	1.0	350.67889404296875	336.41680908203125	1.0	551.2315063476562	219.06016540527344	0.9999998807907104	549.6929321289062	219.14120483398438	0.0004158914089202881	4	046
113	472.3211669921875	238.31228637695312	1.0	348.9443664550781	336.7767639160156	1.0	551.2233276367188	219.3074951171875	0.9999999403953552	548.7584228515625	220.93505859375	0.000671088695526123	4	046
114	472.7585754394531	242.98582458496094	1.0	348.5715637207031	343.511474609375	1.0	551.37744140625	219.0578155517578	0.999999463558197	548.686279296875	221.03721618652344	0.00041994452476501465	4	046
115	472.96722412109375	247.3878936767578	1.0	350.3155517578125	346.0421447753906	1.0	551.5902709960938	219.7506103515625	0.9999995231628418	548.7942504882812	220.74851989746094	0.0013825297355651855	4	046
116	472.4574279785156	251.39596557617188	1.0	354.7948303222656	347.5569152832031	1.0	552.4961547851562	219.2418975830078	0.9999994039535522	549.0971069335938	220.88595581054688	0.0005113184452056885	4	046
117	474.41107177734375	254.3158416748047	1.0	351.0935974121094	336.2925109863281	0.9999999403953552	551.322265625	219.79525756835938	0.9999999403953552	548.6829833984375	220.8842010498047	0.0006943047046661377	4	046
118	475.9275207519531	260.15673828125	1.0	345.4359130859375	333.1602783203125	0.9999368786811829	551.0115966796875	219.27528381347656	0.9999997019767761	549.1554565429688	220.33103942871094	0.000988692045211792	4	046
119	477.9464416503906	264.1127014160156	1.0	346.0399475097656	333.31158447265625	0.9999995231628418	551.0609741210938	220.29681396484375	0.9999998807907104	548.9901123046875	221.45692443847656	0.0013661384582519531	4	046
120	478.7731628417969	265.48663330078125	1.0	350.0328063964844	330.7624206542969	1.0	551.5947265625	219.83993530273438	0.9999991655349731	548.79052734375	221.16818237304688	0.00047025084495544434	4	046
121	478.9552001953125	266.2630615234375	1.0	349.0263366699219	326.1693115234375	1.0	551.8145751953125	220.59764099121094	0.9999973773956299	548.36376953125	221.5936279296875	0.002061218023300171	4	046
122	481.06719970703125	265.272216796875	0.9999997019767761	342.9810485839844	314.5319519042969	1.0	551.5013427734375	220.41197204589844	0.9999997019767761	548.25537109375	221.87725830078125	0.00045108795166015625	4	046
123	550.2156372070312	224.27197265625	0.011442303657531738	338.5066223144531	308.1792297363281	1.0	552.5296020507812	220.52273559570312	0.9999997615814209	544.0170288085938	221.599609375	0.0006262660026550293	4	046
124	550.9837036132812	220.9177703857422	0.032680898904800415	336.2502136230469	303.13018798828125	0.1098189651966095	552.3212280273438	220.41741943359375	0.9999977946281433	542.7428588867188	222.1293487548828	0.0005021989345550537	4	046
125	533.56396484375	270.6310119628906	0.9927710890769958	550.72265625	222.02691650390625	0.0005457401275634766	552.0078125	219.61473083496094	0.9999992251396179	547.654541015625	221.0985107421875	0.000430375337600708	4	046
126	550.1931762695312	221.04893493652344	0.023751556873321533	338.4493103027344	299.77587890625	0.9999796152114868	552.2542114257812	220.27183532714844	0.9999986886978149	543.0919189453125	222.136474609375	0.0006160140037536621	4	046
127	535.575439453125	272.1800537109375	0.9880276918411255	340.4696350097656	303.9642028808594	1.0	553.0558471679688	220.7764434814453	0.9999986290931702	338.6295166015625	302.5081481933594	0.0009397566318511963	4	046
128	535.6539916992188	271.5758056640625	0.4532811939716339	346.6136779785156	302.9303283691406	0.9542368054389954	552.0940551757812	219.93917846679688	0.999999463558197	544.6668090820312	221.8408660888672	0.0012922585010528564	4	046
129	482.7015380859375	269.51458740234375	1.0	341.0211486816406	302.98284912109375	0.9999966621398926	552.3707885742188	219.89483642578125	0.9999984502792358	548.8167114257812	221.0740203857422	0.0006993710994720459	4	046
130	482.0658874511719	269.21124267578125	1.0	338.9239196777344	297.9557800292969	1.0	551.6769409179688	219.0948944091797	0.9999997615814209	335.6428527832031	304.01806640625	0.0006131529808044434	4	046
131	534.8557739257812	273.4737243652344	0.9999995827674866	342.608154296875	301.0328369140625	0.9999876022338867	553.1436157226562	220.50936889648438	0.9999978542327881	543.0825805664062	222.56642150878906	0.0005128085613250732	4	046
132	535.534912109375	284.5077819824219	0.16761618852615356	1.454681158065796	111.60659790039062	0.0002047717571258545	552.3826293945312	219.594970703125	0.9999976754188538	549.5333862304688	218.8116912841797	0.0003955364227294922	4	046
133	481.00909423828125	239.2212677001953	0.9975059628486633	410.0067138671875	343.19195556640625	0.0072685182094573975	552.4480590820312	219.3243408203125	0.9999987483024597	549.2568359375	220.99447631835938	0.0002556145191192627	4	046
134	481.7369689941406	229.4086151123047	1.0	482.6632385253906	229.14459228515625	0.0002072751522064209	551.8289184570312	219.8307342529297	0.9999973177909851	549.1127319335938	221.4608154296875	0.00015813112258911133	4	046
135	481.82861328125	223.53045654296875	0.9999927282333374	483.7349548339844	220.77719116210938	0.0010334253311157227	552.5084838867188	219.9173583984375	0.9999994039535522	548.9877319335938	221.0944061279297	0.00018087029457092285	4	046
136	481.4168701171875	216.01502990722656	1.0	375.0777587890625	314.8631896972656	0.013723820447921753	552.2897338867188	219.0917510986328	0.9999983310699463	375.8212890625	311.9831237792969	9.971857070922852e-5	4	046
137	481.2091369628906	211.16160583496094	0.999999463558197	378.8131408691406	325.33349609375	0.08998948335647583	552.2810668945312	220.79412841796875	0.9999993443489075	548.9846801757812	221.58645629882812	0.00013828277587890625	4	046
138	479.3782043457031	202.92491149902344	1.0	378.3837585449219	314.6539306640625	0.9955806732177734	552.1565551757812	219.7582244873047	0.9999984502792358	548.4940185546875	220.91819763183594	0.0001309216022491455	4	046
139	480.7172546386719	197.6521759033203	1.0	485.1642150878906	200.0728302001953	0.0002650916576385498	551.9544677734375	218.73687744140625	0.9999954700469971	550.012939453125	219.7140655517578	5.653500556945801e-5	4	046
140	481.85748291015625	191.19046020507812	0.9929907321929932	402.6648254394531	303.7896423339844	0.09934312105178833	551.7008666992188	218.73745727539062	0.9999909400939941	548.774658203125	220.58338928222656	0.00018426775932312012	4	046
141	549.1376953125	220.6374969482422	0.6441439986228943	403.0979309082031	306.1484680175781	0.9999999403953552	550.9996948242188	219.0866241455078	0.9999919533729553	541.712646484375	223.98348999023438	0.0007237792015075684	4	046
142	479.0350036621094	181.96240234375	0.9931530952453613	406.84173583984375	294.5418395996094	1.0	551.7568969726562	218.5939178466797	0.9999958872795105	549.2991943359375	220.27456665039062	0.00019791722297668457	4	046
143	479.1618957519531	177.70639038085938	0.6596205830574036	396.0635681152344	285.33734130859375	1.0	552.8826904296875	219.06451416015625	0.9999887943267822	554.8707275390625	222.735107421875	0.0003387331962585449	4	046
144	476.6414489746094	173.8497314453125	0.9998521208763123	389.7234191894531	281.5509948730469	1.0	551.2720336914062	219.1266632080078	0.9999980926513672	548.7593383789062	220.95521545410156	0.00043332576751708984	4	046
145	551.3126220703125	221.61508178710938	0.07411262392997742	390.89691162109375	276.6846008300781	1.0	551.9856567382812	219.14779663085938	0.9999962449073792	543.7996215820312	225.20547485351562	0.0005124211311340332	4	046
146	478.2458190917969	171.00009155273438	0.019854575395584106	388.7358703613281	272.7183837890625	1.0	551.7636108398438	218.8040008544922	0.9999991655349731	549.6388549804688	219.891357421875	0.0013956725597381592	4	046
147	478.9377136230469	170.18377685546875	0.1867465078830719	388.07794189453125	272.38629150390625	1.0	551.7916259765625	218.89889526367188	0.9999983310699463	542.4673461914062	221.1910858154297	0.0012314021587371826	4	046
148	551.1483154296875	222.3560791015625	0.1399991512298584	383.8839416503906	269.8957824707031	1.0	551.859375	220.4830780029297	0.9999951720237732	544.6011352539062	225.6707305908203	0.001341402530670166	4	046
149	475.33062744140625	165.68629455566406	0.04549458622932434	546.087890625	216.1947479248047	0.00016829371452331543	551.5830078125	219.5159912109375	0.9999992847442627	543.7559814453125	221.0153350830078	0.000990360975265503	4	046
150	526.907470703125	182.40151977539062	0.7229889631271362	546.2242431640625	214.75694274902344	0.00033214688301086426	551.5165405273438	218.95120239257812	0.9999997019767761	548.9657592773438	220.5391082763672	0.0012749731540679932	4	046
151	394.9624328613281	247.91380310058594	0.3923604488372803	394.4314880371094	251.2918701171875	0.9998207092285156	551.1637573242188	219.94143676757812	0.9999985694885254	544.59228515625	221.357177734375	0.008353620767593384	4	046
152	550.005615234375	221.9885711669922	0.005471378564834595	390.4595947265625	250.55267333984375	0.978720486164093	551.4843139648438	220.46714782714844	0.9999963045120239	545.1930541992188	222.23936462402344	0.03979027271270752	4	046
153	550.8261108398438	220.57713317871094	0.0010924339294433594	408.32574462890625	343.18304443359375	0.0009382367134094238	552.2940673828125	219.57247924804688	0.9999986290931702	546.6043090820312	220.67503356933594	0.016713827848434448	4	046
154	525.4594116210938	167.0352325439453	0.9999990463256836	2.5024056434631348	106.52565002441406	0.001489102840423584	549.7100219726562	219.14926147460938	0.9999998807907104	547.0516357421875	219.86929321289062	0.019552528858184814	4	046
155	527.365234375	166.68748474121094	0.9999959468841553	645.9448852539062	431.13616943359375	0.0005242824554443359	550.689697265625	218.745361328125	0.9999997615814209	549.6259765625	220.64556884765625	0.008297145366668701	4	046
156	549.741943359375	224.7353057861328	0.004639804363250732	644.544189453125	431.1562805175781	0.00046250224113464355	550.7276611328125	220.76011657714844	0.9999997615814209	545.16259765625	221.4485321044922	0.010515928268432617	4	046
157	389.3640441894531	196.61634826660156	0.023789167404174805	550.2763671875	220.17291259765625	0.0001946091651916504	550.8564453125	219.2043914794922	0.9999998211860657	546.121826171875	220.33016967773438	0.005829364061355591	4	046
158	523.5919799804688	144.1648406982422	0.9998962879180908	450.09613037109375	132.81678771972656	0.009497076272964478	550.938720703125	219.11172485351562	0.9999995231628418	549.9074096679688	220.70803833007812	0.009767591953277588	4	046
159	527.4879150390625	144.38650512695312	0.002685248851776123	645.1681518554688	456.0151062011719	0.0006690323352813721	550.345703125	218.95693969726562	0.9999998807907104	544.7969360351562	220.32098388671875	0.0014248788356781006	4	046
160	438.17095947265625	129.37937927246094	0.002774864435195923	432.3858642578125	127.6474609375	0.11760962009429932	551.1917724609375	218.8081817626953	0.9999997615814209	549.7158813476562	220.28909301757812	0.006029844284057617	4	046
161	418.79559326171875	127.92378997802734	0.9999962449073792	424.3280334472656	124.05059814453125	0.1519184708595276	551.9305419921875	219.84365844726562	0.9999997615814209	549.690673828125	220.5953369140625	0.009943753480911255	4	046
162	452.8680114746094	149.02029418945312	0.999994695186615	408.4313659667969	123.41690063476562	0.010633409023284912	550.9976806640625	218.58624267578125	0.9999992847442627	549.2586669921875	219.61000061035156	0.003687739372253418	4	046
163	522.72900390625	120.49406433105469	0.9999659061431885	406.21307373046875	126.7221908569336	0.019005417823791504	550.7853393554688	219.63328552246094	1.0	549.2451171875	221.37957763671875	0.011073082685470581	4	046
164	448.7686767578125	152.81654357910156	1.0	390.7444152832031	115.93540954589844	0.9999991655349731	551.1732788085938	218.18394470214844	0.9999998807907104	550.4342651367188	218.85995483398438	0.004102647304534912	4	046
165	450.2254943847656	162.85787963867188	1.0	397.1536560058594	116.11405944824219	0.9999999403953552	550.7673950195312	218.47952270507812	0.9999998807907104	549.5712280273438	219.4463348388672	0.0023785531520843506	4	046
166	452.8177185058594	170.1642303466797	1.0	389.1719970703125	114.1495361328125	0.0049693286418914795	551.353515625	217.6306610107422	1.0	549.98681640625	219.3836212158203	0.0013326406478881836	4	046
167	451.95831298828125	174.90859985351562	1.0	388.03564453125	99.87737274169922	1.0	550.3834228515625	218.7032470703125	0.9999999403953552	549.2335815429688	220.32650756835938	0.0011636018753051758	4	046
168	451.89874267578125	176.73275756835938	1.0	386.2671813964844	87.03419494628906	1.0	550.1043701171875	218.26902770996094	1.0	549.4035034179688	219.26718139648438	0.017896711826324463	4	046
169	452.04864501953125	179.0321502685547	1.0	376.757568359375	79.27924346923828	1.0	550.2791748046875	219.2245330810547	1.0	549.3585205078125	220.5794677734375	0.005164593458175659	4	046
170	455.4397277832031	181.4064178466797	1.0	371.4038391113281	73.95386505126953	1.0	550.3143920898438	218.79452514648438	0.9999999403953552	549.785400390625	219.8515625	0.000988990068435669	4	046
171	454.784912109375	182.9968719482422	1.0	370.67791748046875	63.987953186035156	1.0	550.2802124023438	219.36135864257812	1.0	549.1295776367188	220.91957092285156	0.003919124603271484	4	046
172	451.8229064941406	183.02008056640625	1.0	372.14410400390625	62.46503829956055	1.0	550.6492309570312	218.80868530273438	0.9999998807907104	549.5362548828125	220.31568908691406	0.002695709466934204	4	046
173	452.0844421386719	183.46058654785156	1.0	369.2130126953125	63.23404312133789	0.03058066964149475	550.3261108398438	218.67152404785156	1.0	547.9118041992188	218.10455322265625	0.0008847415447235107	4	046
174	452.70623779296875	182.8167724609375	1.0	371.4027099609375	66.51264190673828	0.18951433897018433	549.4662475585938	219.0527801513672	1.0	549.5065307617188	220.55007934570312	0.012498676776885986	4	046
175	453.5831298828125	183.56825256347656	1.0	366.5337829589844	60.96577835083008	0.7838160991668701	550.8233642578125	218.71163940429688	1.0	549.5397338867188	220.23155212402344	0.0026499032974243164	4	046
176	454.67181396484375	182.44541931152344	1.0	366.9140625	61.64556121826172	0.9999998807907104	550.5887451171875	218.36199951171875	1.0	549.887451171875	220.16952514648438	0.0018159449100494385	4	046
177	454.5802917480469	181.58876037597656	1.0	363.5714111328125	63.24879837036133	0.9999998807907104	550.7567138671875	218.3760223388672	0.9999998211860657	548.8785400390625	219.87062072753906	0.0009104609489440918	4	046
178	454.98663330078125	179.97586059570312	1.0	359.4369812011719	65.59535217285156	0.9986143708229065	550.9273681640625	218.76467895507812	0.9999998807907104	549.9031372070312	220.02603149414062	0.0022726356983184814	4	046
179	454.5945739746094	179.41685485839844	1.0	356.5188903808594	68.17436218261719	0.9999996423721313	550.1167602539062	218.6011199951172	1.0	549.3712158203125	219.95018005371094	0.003261089324951172	4	046
180	454.4923095703125	178.60850524902344	1.0	354.0522766113281	69.41941833496094	1.0	551.15185546875	218.23666381835938	0.9999999403953552	549.47314453125	219.41685485839844	0.001631230115890503	4	046
181	454.5322265625	177.07586669921875	1.0	526.4730224609375	98.24620056152344	0.1028381884098053	550.7725219726562	219.1289825439453	1.0	549.5187377929688	220.55538940429688	0.002022683620452881	4	046
182	455.6097106933594	176.79779052734375	1.0	527.6817016601562	98.49838256835938	0.001575171947479248	551.2850341796875	219.0252227783203	1.0	550.3292236328125	220.4315643310547	0.00265541672706604	4	046
183	455.3287048339844	176.37220764160156	1.0	346.9560241699219	87.17869567871094	0.6467511653900146	550.97607421875	218.48928833007812	1.0	550.1703491210938	219.7664031982422	0.002567380666732788	4	046
184	456.6767272949219	177.42221069335938	1.0	345.59051513671875	92.02348327636719	1.0	550.3390502929688	219.7144317626953	1.0	549.298828125	221.7368927001953	0.003965854644775391	4	046
185	457.7874450683594	178.68594360351562	1.0	346.99371337890625	88.52665710449219	0.9999994039535522	550.0640869140625	219.0171661376953	1.0	549.1878662109375	220.8733673095703	0.004198193550109863	4	046
186	459.1587829589844	179.88038635253906	1.0	346.8717346191406	85.53917694091797	0.9999929070472717	550.5519409179688	218.2763671875	0.9999998807907104	549.967529296875	219.89932250976562	0.003192991018295288	4	046
187	457.7989807128906	180.0897674560547	1.0	349.3553771972656	87.06004333496094	1.0	551.2435302734375	219.10275268554688	0.9999998807907104	550.2833862304688	220.6468963623047	0.0030294954776763916	4	046
188	457.30517578125	179.622802734375	1.0	351.7509460449219	86.8673095703125	0.9999983310699463	550.5135498046875	219.3553924560547	1.0	548.90625	220.90493774414062	0.0012184679508209229	4	046
189	455.8877868652344	179.1703338623047	1.0	347.6495666503906	88.36482238769531	0.18020251393318176	550.34619140625	218.38270568847656	1.0	550.1561889648438	220.37599182128906	0.005239218473434448	4	046
190	455.7242431640625	178.682373046875	1.0	348.47344970703125	89.4805679321289	0.9999996423721313	551.1976928710938	218.588134765625	1.0	550.4821166992188	220.19461059570312	0.006541162729263306	4	046
191	455.6372375488281	178.69216918945312	1.0	347.5817565917969	90.81487274169922	1.0	550.3928833007812	218.7698516845703	1.0	549.7513427734375	220.6361846923828	0.007960885763168335	4	046
192	455.1726989746094	177.81985473632812	1.0	349.0332336425781	92.0646743774414	1.0	550.0923461914062	219.04586791992188	0.9999998807907104	549.4969482421875	220.78097534179688	0.003030061721801758	4	046
193	456.0112609863281	178.1622314453125	1.0	351.8383483886719	101.36803436279297	0.9999935626983643	550.7168579101562	219.8622283935547	1.0	550.0926513671875	221.29861450195312	0.010874122381210327	4	046
194	458.17279052734375	179.65542602539062	1.0	358.0817565917969	106.03451538085938	1.0	550.609619140625	218.75982666015625	1.0	549.3511962890625	219.8640899658203	0.0025168955326080322	4	046
195	461.47930908203125	182.13986206054688	1.0	353.1204833984375	105.4394302368164	0.8468331694602966	550.5800170898438	219.6190643310547	0.9999999403953552	549.8895874023438	221.17095947265625	0.00361517071723938	4	046
196	460.329345703125	185.4405517578125	1.0	351.20379638671875	98.06153869628906	1.0	550.9624633789062	218.385986328125	1.0	548.2979125976562	217.78346252441406	0.0006431937217712402	4	046
197	460.4934387207031	188.33815002441406	1.0	350.4483337402344	103.30728912353516	1.0	551.482666015625	218.19418334960938	1.0	550.602294921875	219.8092498779297	0.001626521348953247	4	046
198	459.6763916015625	191.42678833007812	1.0	345.4589538574219	108.53290557861328	1.0	550.9535522460938	219.56695556640625	1.0	550.386962890625	221.4518280029297	0.001889556646347046	4	046
199	458.3872985839844	192.95883178710938	1.0	343.3034362792969	109.26078033447266	1.0	550.4031982421875	219.0740203857422	1.0	549.6537475585938	220.3658447265625	0.002003192901611328	4	046
200	457.4563903808594	193.51480102539062	1.0	346.69305419921875	108.160888671875	0.9999999403953552	550.9927368164062	218.86070251464844	1.0	550.0471801757812	221.0872344970703	0.0007959306240081787	4	046
201	457.6777038574219	192.77120971679688	1.0	347.5442199707031	107.93013000488281	0.9828058481216431	550.4020385742188	218.82797241210938	1.0	550.3853149414062	220.5277557373047	0.0077003538608551025	4	046
202	457.3962707519531	196.12103271484375	1.0	346.50067138671875	104.02986907958984	0.9999998807907104	550.8720092773438	218.74232482910156	0.9999998807907104	549.4786987304688	220.30459594726562	0.0011552870273590088	4	046
203	458.4801330566406	200.02777099609375	1.0	348.6007995605469	113.8171615600586	1.0	550.6339111328125	219.15333557128906	0.9999998807907104	550.4315185546875	220.96337890625	0.0036886930465698242	4	046
204	457.8440246582031	204.10525512695312	1.0	347.7664489746094	113.93888854980469	1.0	550.8786010742188	219.30148315429688	0.9999999403953552	549.54150390625	220.43951416015625	0.002002120018005371	4	046
205	458.27032470703125	208.6585693359375	1.0	353.239501953125	112.19674682617188	1.0	551.0349731445312	219.51718139648438	1.0	550.4149169921875	220.96473693847656	0.0035495758056640625	4	046
206	457.9166259765625	211.55235290527344	1.0	349.2748718261719	107.34420013427734	1.0	550.82373046875	219.89736938476562	0.9999998807907104	550.4011840820312	221.6542205810547	0.0060128867626190186	4	046
207	459.8194274902344	215.87490844726562	1.0	350.8070373535156	104.5090560913086	1.0	550.5697021484375	220.44712829589844	1.0	550.7828979492188	221.9716339111328	0.010839372873306274	4	046
208	460.0859680175781	220.72540283203125	1.0	352.55596923828125	108.45919036865234	1.0	550.2122192382812	220.17166137695312	1.0	550.5477294921875	221.5651092529297	0.008325725793838501	4	046
209	459.98077392578125	223.92245483398438	1.0	351.82867431640625	110.98635864257812	1.0	550.5445556640625	220.76815795898438	1.0	550.3955078125	221.71664428710938	0.0013779103755950928	4	046
210	458.98992919921875	226.5213623046875	1.0	350.4222412109375	118.11663818359375	1.0	551.2681884765625	220.58401489257812	0.9999998807907104	551.4495849609375	221.3113250732422	0.0008029937744140625	4	046
211	461.30255126953125	227.14971923828125	1.0	351.15545654296875	120.13642120361328	1.0	551.1339721679688	221.18325805664062	1.0	551.2388916015625	222.20054626464844	0.0006954073905944824	4	046
212	460.9140930175781	227.63002014160156	1.0	352.65460205078125	118.458251953125	1.0	551.3897705078125	220.60044860839844	1.0	551.442626953125	221.8890380859375	0.001186281442642212	4	046
213	462.9512939453125	231.27845764160156	1.0	355.90985107421875	128.229248046875	1.0	550.8638916015625	220.75735473632812	1.0	548.2136840820312	219.91932678222656	0.0007708072662353516	4	046
214	464.1731872558594	234.13922119140625	1.0	356.07830810546875	133.96986389160156	1.0	551.5430908203125	221.02993774414062	0.9999999403953552	551.1209106445312	221.90562438964844	0.00035703182220458984	4	046
215	464.55938720703125	234.43600463867188	1.0	354.63714599609375	138.9080810546875	1.0	551.5769653320312	221.67694091796875	0.9999998807907104	549.86376953125	221.35934448242188	0.00022515654563903809	4	046
216	465.09588623046875	235.39401245117188	1.0	353.5444030761719	142.4484405517578	1.0	550.92626953125	220.53407287597656	0.9999998211860657	353.8739318847656	141.9652099609375	0.0004290640354156494	4	046
217	463.4725646972656	235.28167724609375	1.0	352.69012451171875	143.57794189453125	1.0	551.71240234375	220.75425720214844	0.9999999403953552	549.0398559570312	218.84730529785156	0.00030997395515441895	4	046
218	463.8410339355469	233.924072265625	1.0	351.6722717285156	143.0718994140625	1.0	551.2589721679688	219.6611328125	0.9999998807907104	548.7151489257812	217.6522674560547	0.0005407333374023438	4	046
219	463.72698974609375	233.77896118164062	1.0	347.4908142089844	147.7740478515625	1.0	550.557861328125	220.0985107421875	0.9999997615814209	549.5101928710938	220.51719665527344	0.00018924474716186523	4	046
220	463.1095886230469	231.789794921875	1.0	346.4104919433594	152.2598876953125	1.0	550.9281616210938	219.78416442871094	0.9999998807907104	549.7210693359375	220.67681884765625	0.0007574558258056641	4	046
221	462.147216796875	224.41336059570312	1.0	340.34197998046875	150.8992462158203	1.0	551.0742797851562	219.91310119628906	0.9999998807907104	549.7548217773438	220.276611328125	0.00046962499618530273	4	046
222	462.96673583984375	219.00857543945312	1.0	338.6011047363281	149.71095275878906	1.0	550.7890625	219.365234375	0.9999997019767761	549.0604858398438	220.77145385742188	0.0004552900791168213	4	046
223	461.0548095703125	216.66659545898438	1.0	340.1014404296875	149.41619873046875	0.6239047050476074	550.7288818359375	219.51966857910156	0.9999998807907104	549.9022216796875	220.34677124023438	0.0006045699119567871	4	046
224	461.2949523925781	214.51438903808594	1.0	339.95550537109375	153.7372283935547	0.9999778270721436	550.5117797851562	219.7295684814453	0.9999998807907104	549.5201416015625	220.77191162109375	0.0019436776638031006	4	046
225	460.2145080566406	212.8634033203125	1.0	333.93951416015625	160.2342071533203	1.0	550.141845703125	219.3901824951172	0.9999998807907104	544.5802001953125	221.16427612304688	0.0013021230697631836	4	046
226	460.9076232910156	211.2254180908203	1.0	329.1839904785156	164.38150024414062	1.0	550.7991333007812	220.09776306152344	0.9999998211860657	549.594970703125	221.29100036621094	0.0017433464527130127	4	046
227	458.8204040527344	205.36004638671875	1.0	324.7804870605469	165.28863525390625	0.9992320537567139	550.03271484375	220.2312469482422	0.9999996423721313	544.4301147460938	222.15882873535156	0.01084849238395691	4	046
228	458.8519287109375	201.17520141601562	1.0	326.5596008300781	166.4959716796875	1.0	549.9779052734375	219.65599060058594	0.9999995231628418	543.8253173828125	222.19403076171875	0.0036736130714416504	4	046
229	459.88690185546875	200.19186401367188	1.0	329.241943359375	166.87791442871094	0.9999998807907104	549.4066162109375	220.12173461914062	0.9999988079071045	549.0887451171875	222.36785888671875	0.005325198173522949	4	046
230	463.0153503417969	201.44635009765625	1.0	337.0323486328125	194.38563537597656	0.0013988614082336426	549.9447631835938	220.7630157470703	0.9999996423721313	549.502685546875	221.83926391601562	0.01093435287475586	4	046
231	522.9092407226562	197.03433227539062	0.7039498686790466	331.8525085449219	199.010498046875	0.9999880790710449	550.496826171875	219.55868530273438	0.9999992847442627	543.653076171875	221.71763610839844	0.0029915273189544678	4	046
232	524.0626220703125	198.46383666992188	0.31832531094551086	519.3469848632812	197.6817169189453	0.0027809739112854004	550.6598510742188	219.15286254882812	0.9999988079071045	542.8839721679688	222.70883178710938	0.00298270583152771	4	046
233	524.1646728515625	202.26275634765625	0.9991874098777771	343.1746520996094	193.38272094726562	0.9975016117095947	549.180419921875	218.64254760742188	0.9999997615814209	543.391845703125	222.2267303466797	0.001780867576599121	4	046
234	548.5078735351562	220.78778076171875	0.036316484212875366	0.7503952980041504	383.95159912109375	0.0009541511535644531	549.998291015625	218.97265625	0.9999992251396179	547.6260375976562	220.89669799804688	0.0009837448596954346	4	046
235	471.5148620605469	201.53463745117188	1.0	489.048583984375	195.18304443359375	0.0007152557373046875	550.3272094726562	219.2227020263672	0.999998927116394	548.14501953125	220.7627410888672	0.001684427261352539	4	046
236	466.5155334472656	203.1019287109375	1.0	464.74896240234375	208.18492126464844	0.0003795623779296875	549.1129760742188	219.01271057128906	0.9999996423721313	549.2640991210938	221.0701904296875	0.0010420680046081543	4	046
237	467.3369140625	202.1553192138672	1.0	465.0528869628906	207.1567840576172	0.00047284364700317383	550.1063232421875	219.80299377441406	0.9999997615814209	543.9351196289062	222.4796142578125	0.0024973154067993164	4	046
238	466.1680603027344	203.79505920410156	1.0	344.4456481933594	196.41854858398438	0.014426857233047485	550.4866943359375	219.2760772705078	0.9999991655349731	542.472900390625	222.49197387695312	0.0008152425289154053	4	046
239	467.8280029296875	204.05162048339844	1.0	471.5880126953125	208.82066345214844	0.0008930563926696777	550.5467529296875	219.03250122070312	0.999999463558197	548.7816772460938	220.40859985351562	0.0012348592281341553	4	046
240	471.0544128417969	200.7883758544922	0.9999997615814209	336.0024719238281	187.65028381347656	0.001535862684249878	550.9620361328125	219.401123046875	0.9999911785125732	541.1864624023438	222.9932098388672	0.00036591291427612305	4	046
241	471.5933837890625	198.93614196777344	0.9999728202819824	545.1089477539062	223.77560424804688	0.0008226931095123291	548.8407592773438	218.3306427001953	0.9999889731407166	539.6765747070312	223.12362670898438	0.00032526254653930664	4	046
242	469.8644714355469	197.3201141357422	0.9992375373840332	1.5090372562408447	384.2953186035156	0.0013002455234527588	551.3641357421875	218.80882263183594	0.9999921917915344	548.2410278320312	220.3505096435547	0.00043898820877075195	4	046
243	470.21917724609375	197.40663146972656	0.9999672174453735	547.0253295898438	223.8944549560547	0.0008599460124969482	551.1187133789062	219.5001220703125	0.9999832510948181	540.9801025390625	223.2208709716797	0.0004349052906036377	4	046
244	471.7799072265625	198.3295440673828	0.9999994039535522	472.0081787109375	198.58229064941406	0.0008195042610168457	551.1503295898438	218.38357543945312	0.9999867081642151	541.1615600585938	222.60105895996094	0.0004094243049621582	4	046
245	471.2135009765625	198.10462951660156	0.9965341091156006	341.0847473144531	217.14614868164062	0.0008112192153930664	551.944091796875	219.23892211914062	0.9999955892562866	542.6640625	222.95025634765625	0.0004738271236419678	4	046
246	472.0416259765625	196.51861572265625	0.5943142771720886	338.67413330078125	220.02493286132812	0.9727718234062195	551.9780883789062	218.63658142089844	0.9999964833259583	548.4608764648438	219.9463653564453	0.00038367509841918945	4	046
247	470.2052917480469	196.3317413330078	1.0	339.2479248046875	216.61033630371094	0.04364916682243347	551.8330688476562	219.27708435058594	0.9999840259552002	548.093017578125	220.781494140625	0.00038495659828186035	4	046
248	472.42333984375	194.77236938476562	1.0	480.07830810546875	197.5361785888672	0.0008408427238464355	552.2623291015625	218.64515686035156	0.9999979734420776	549.0315551757812	219.795654296875	0.0001799166202545166	4	046
249	473.64324951171875	196.89154052734375	1.0	482.65899658203125	195.61109924316406	0.0012745261192321777	551.690673828125	219.02342224121094	0.9999971389770508	548.8666381835938	220.31546020507812	0.0005289912223815918	4	046
250	471.16497802734375	194.81446838378906	1.0	645.6217651367188	455.9655456542969	0.0013373494148254395	551.779296875	218.6144561767578	0.9999910593032837	548.5804443359375	220.29666137695312	0.0002651214599609375	4	046
251	467.9925842285156	191.2136688232422	1.0	473.4151916503906	194.57192993164062	0.0009620785713195801	551.8681640625	219.1499481201172	0.9999933242797852	548.7478637695312	220.34555053710938	0.0002319812774658203	4	046
252	464.6493835449219	191.50608825683594	1.0	349.2568664550781	217.50999450683594	0.00045999884605407715	551.887451171875	218.9916229248047	0.9999734163284302	548.2774047851562	221.0669708251953	0.00013327598571777344	4	046
253	466.58245849609375	191.6974334716797	1.0	2.388352394104004	107.67366790771484	0.0003333091735839844	552.0498046875	218.60354614257812	0.999987781047821	548.9346313476562	220.10848999023438	0.00012618303298950195	4	046
254	469.158935546875	190.74798583984375	1.0	2.248140335083008	106.80049896240234	0.0006065070629119873	551.9575805664062	218.56439208984375	0.9999916553497314	548.6716918945312	220.3905792236328	0.00026339292526245117	4	046
255	468.7015380859375	189.5976104736328	1.0	339.5598449707031	230.96971130371094	0.02202543616294861	551.6494750976562	218.51182556152344	0.9999862909317017	548.4370727539062	220.65631103515625	0.00030425190925598145	4	046
256	468.8177185058594	188.75253295898438	1.0	467.55401611328125	190.17550659179688	0.0017924308776855469	551.9700317382812	218.75640869140625	0.9999732375144958	548.9347534179688	220.51390075683594	0.00011962652206420898	4	046
257	467.9313049316406	188.46530151367188	1.0	330.6269226074219	248.30104064941406	0.9999845027923584	551.8508911132812	218.5113525390625	0.999985933303833	549.5903930664062	220.082763671875	0.0002593100070953369	4	046
258	467.81072998046875	187.96185302734375	1.0	333.8705749511719	248.68116760253906	0.9999995231628418	552.125244140625	218.25892639160156	0.9999949336051941	550.0844116210938	220.10806274414062	0.00011688470840454102	4	046
259	465.5522766113281	190.16065979003906	1.0	338.18609619140625	249.58685302734375	0.9987094402313232	552.0416259765625	218.44627380371094	0.9999975562095642	336.0577087402344	245.62234497070312	0.00020617246627807617	4	046
260	467.451416015625	191.49166870117188	1.0	341.4307556152344	256.0242614746094	0.9975647330284119	551.9127807617188	217.78712463378906	0.9999952912330627	550.1190185546875	219.50587463378906	0.00020164251327514648	4	046
261	470.65740966796875	191.74212646484375	1.0	336.801025390625	254.2319793701172	1.0	552.315673828125	218.7705078125	0.9999701976776123	336.8997497558594	254.85635375976562	0.00019612908363342285	4	046
262	470.41217041015625	192.38641357421875	0.9999998211860657	335.2226257324219	242.6625518798828	0.8420815467834473	552.3223266601562	218.64569091796875	0.9999827146530151	549.188232421875	220.28114318847656	0.00015205144882202148	4	046
263	471.23333740234375	193.7758026123047	0.999997615814209	335.0780334472656	241.39328002929688	0.9999558925628662	552.131591796875	218.42530822753906	0.9999772906303406	548.955322265625	220.074462890625	7.88569450378418e-5	4	046
264	471.2070007324219	193.14549255371094	1.0	337.843994140625	243.65406799316406	0.5694596767425537	552.3034057617188	218.5746307373047	0.9999861717224121	549.0664672851562	219.9514923095703	0.00011199712753295898	4	046
265	471.52996826171875	194.24452209472656	1.0	341.77667236328125	248.3533172607422	1.0	552.549560546875	218.25184631347656	0.9999962449073792	549.7032470703125	219.94532775878906	0.00012874603271484375	4	046
266	473.56170654296875	195.08416748046875	1.0	337.2196044921875	251.57977294921875	1.0	551.8295288085938	218.6268768310547	0.9999914169311523	549.3235473632812	220.1952667236328	0.0002090930938720703	4	046
267	472.89208984375	197.45797729492188	1.0	336.48675537109375	248.379150390625	0.9999958872795105	552.0831298828125	218.2676239013672	0.9999822378158569	548.9088745117188	220.9237823486328	0.00013151764869689941	4	046
268	471.8884582519531	200.1963653564453	1.0	334.21893310546875	240.03445434570312	0.08161431550979614	552.1744995117188	218.27708435058594	0.9999901056289673	552.395263671875	214.03347778320312	0.00020253658294677734	4	046
269	471.4700927734375	203.52345275878906	0.9998866319656372	481.4729309082031	200.79173278808594	0.0010131597518920898	551.4979858398438	218.35833740234375	0.9999721050262451	551.5166015625	214.20533752441406	0.00015246868133544922	4	046
270	471.079833984375	206.3370361328125	1.0	480.8837585449219	209.50588989257812	0.0025422275066375732	552.0405883789062	218.96461486816406	0.9999723434448242	547.77587890625	220.92556762695312	0.00018778443336486816	4	046
271	468.6563415527344	211.95204162597656	1.0	335.51849365234375	241.87484741210938	0.041100770235061646	552.1822509765625	219.25624084472656	0.9999598264694214	547.7736206054688	221.30038452148438	0.00011605024337768555	4	046
272	470.1192932128906	213.7098388671875	0.9999986290931702	335.87066650390625	243.7325439453125	0.004533827304840088	551.65478515625	218.44406127929688	0.9999386072158813	547.8209838867188	221.2046661376953	0.00015503168106079102	4	046
273	549.6945190429688	220.37759399414062	0.9903114438056946	546.7251586914062	225.14804077148438	0.000841975212097168	551.1328125	218.67247009277344	0.9998562932014465	551.6625366210938	223.81655883789062	0.00015494227409362793	4	046
274	462.1038818359375	221.3365936279297	0.998149573802948	454.496337890625	224.9208526611328	0.0006262660026550293	552.407470703125	218.23216247558594	0.9999234676361084	548.79248046875	221.64346313476562	0.0001614987850189209	4	046
275	550.14404296875	221.1909637451172	0.5066565275192261	437.2976989746094	226.32220458984375	0.002305746078491211	551.458740234375	219.17591857910156	0.9999933242797852	552.6989135742188	223.96653747558594	0.0002803206443786621	4	046
276	483.17230224609375	229.05775451660156	0.9751964211463928	374.0913391113281	245.16604614257812	0.9892063140869141	551.015625	218.91964721679688	0.9999994039535522	549.3294067382812	221.1784210205078	0.00020876526832580566	4	046
277	481.36431884765625	232.8644256591797	0.9820610284805298	378.2464599609375	245.13555908203125	1.0	549.98876953125	219.8209686279297	0.9999931454658508	539.4482421875	223.29090881347656	0.0003612339496612549	4	046
278	476.458740234375	237.21986389160156	0.9999996423721313	380.5117492675781	245.87596130371094	1.0	550.3728637695312	219.28456115722656	0.9999973177909851	548.3969116210938	221.53826904296875	0.00015431642532348633	4	046
279	473.1163635253906	238.8774871826172	0.9999561905860901	380.6413879394531	244.68951416015625	0.9999953508377075	550.995361328125	219.48391723632812	0.9999989867210388	541.4457397460938	221.89407348632812	8.639693260192871e-5	4	046
280	475.72210693359375	239.0984649658203	0.9999992847442627	394.0027770996094	195.0537872314453	0.0015368461608886719	550.73828125	219.1020050048828	1.0	547.9967651367188	217.24891662597656	0.00034546852111816406	4	046
281	474.09002685546875	240.2073974609375	0.9999994039535522	467.77655029296875	244.93618774414062	0.0004336237907409668	551.1226196289062	219.05978393554688	0.9999997019767761	548.492431640625	220.4332733154297	0.00020316243171691895	4	046
282	471.41802978515625	240.5123748779297	0.9999989867210388	440.911376953125	228.1287384033203	0.0004905462265014648	551.8734741210938	219.78778076171875	0.9999999403953552	543.0917358398438	222.41372680664062	0.0003203451633453369	4	046
283	455.80706787109375	237.04376220703125	0.996285080909729	1.3190147876739502	383.757568359375	0.00038677453994750977	550.614990234375	219.372802734375	0.9999997019767761	549.0817260742188	221.315185546875	0.00011444091796875	4	046
284	462.56597900390625	224.2861785888672	0.9900974035263062	464.5587463378906	225.61740112304688	0.00014582276344299316	550.6762084960938	219.64520263671875	0.999992847442627	548.2672729492188	222.20565795898438	6.029009819030762e-5	4	046
285	392.41607666015625	249.6822052001953	0.9999990463256836	407.874755859375	244.1563262939453	0.0004900991916656494	550.0001220703125	219.25914001464844	0.9999347925186157	548.22412109375	222.4185333251953	8.90493392944336e-5	4	046
286	403.81732177734375	254.1927032470703	0.9874781370162964	408.5630187988281	254.56117248535156	0.9693241715431213	550.228271484375	220.5126495361328	0.9999935626983643	552.31201171875	224.11219787597656	0.0001679062843322754	4	046
287	476.739013671875	199.18978881835938	0.979877233505249	410.7807312011719	253.19264221191406	0.9999998211860657	549.7120971679688	219.1039581298828	0.99998539686203	548.3301391601562	222.349853515625	0.00010335445404052734	4	046
288	476.3270263671875	197.2580108642578	0.8748365640640259	411.7263488769531	257.4817810058594	0.9990694522857666	550.9766845703125	219.83778381347656	0.9997186660766602	553.2299194335938	225.0862274169922	6.142258644104004e-5	4	046
289	478.1878662109375	193.22152709960938	0.985237717628479	412.0746154785156	261.62701416015625	1.0	550.6859741210938	219.29281616210938	0.9999987483024597	415.15179443359375	267.8833312988281	0.00042191147804260254	4	046
290	550.5442504882812	221.87109375	0.5125480890274048	406.62213134765625	259.1324768066406	1.0	551.3720703125	219.65879821777344	0.9999600052833557	404.0863952636719	267.7433166503906	0.00014507770538330078	4	046
291	550.1468505859375	221.85202026367188	0.6290764212608337	403.1260070800781	254.19744873046875	1.0	550.5849609375	219.74879455566406	0.9996471405029297	401.37384033203125	254.42926025390625	0.00014156103134155273	4	046
292	550.5894775390625	222.04037475585938	0.26571163535118103	404.1578063964844	243.61431884765625	1.0	551.1942138671875	219.80996704101562	0.9999885559082031	548.7874145507812	221.81814575195312	0.00018742680549621582	4	046
293	483.80078125	169.5289306640625	0.8563598394393921	393.79736328125	250.98703002929688	1.0	551.7998657226562	218.59857177734375	0.9999845027923584	394.6497497558594	252.79603576660156	0.0005896687507629395	4	046
294	550.6011352539062	221.77142333984375	0.5868022441864014	397.2044677734375	249.1812744140625	1.0	551.933837890625	218.9084014892578	0.9999464750289917	396.9410400390625	251.45541381835938	0.00011548399925231934	4	046
295	474.42816162109375	168.4099578857422	0.9999964237213135	400.14361572265625	248.8235626220703	1.0	550.8419799804688	219.35055541992188	0.9999983310699463	474.9884338378906	172.279296875	0.0005274713039398193	4	046
296	476.5120544433594	167.72979736328125	0.9999703168869019	398.8117980957031	248.39105224609375	1.0	551.0097045898438	218.62469482421875	0.9999924898147583	474.2149963378906	173.0120391845703	0.0008678138256072998	4	046
297	477.5796813964844	165.9841766357422	0.9999996423721313	398.8027648925781	248.4252471923828	1.0	551.745849609375	219.469482421875	0.999981164932251	549.6908569335938	221.10157775878906	0.00014632940292358398	4	046
298	478.63970947265625	164.8397216796875	1.0	398.8467712402344	247.54945373535156	1.0	551.1319580078125	218.8011932373047	0.9999911785125732	398.9036865234375	253.85914611816406	0.00013998150825500488	4	046
299	480.1499328613281	161.64759826660156	1.0	398.2235107421875	246.6236572265625	1.0	551.6133422851562	219.11575317382812	0.9999983310699463	398.8975524902344	253.43551635742188	0.0001825094223022461	4	046
300	479.31005859375	159.32998657226562	1.0	398.42254638671875	241.70413208007812	1.0	551.235595703125	218.57293701171875	0.9999974966049194	398.90887451171875	243.91549682617188	0.0001876354217529297	4	046
301	480.85931396484375	154.6668243408203	0.9999999403953552	401.09442138671875	229.8320770263672	0.05123525857925415	550.8860473632812	218.55528259277344	0.999981701374054	480.0486755371094	159.0540008544922	0.00014191865921020508	4	046
302	480.7798767089844	152.1758270263672	1.0	487.52459716796875	154.51512145996094	0.0022692978382110596	551.2599487304688	218.9929962158203	0.999991774559021	549.63818359375	220.3789520263672	0.00015372037887573242	4	046
303	481.214111328125	150.30633544921875	1.0	403.81500244140625	229.81838989257812	0.128406822681427	551.8859252929688	218.65431213378906	0.9999918937683105	481.05908203125	160.0821075439453	0.0001138150691986084	4	046
304	481.3425598144531	144.0786590576172	1.0	501.6977844238281	144.19052124023438	0.0065396130084991455	551.1044921875	218.5230255126953	0.9999630451202393	474.7178649902344	137.2658233642578	6.526708602905273e-5	4	046
305	418.7743835449219	213.5968017578125	0.8246855735778809	418.243408203125	214.1906280517578	0.0048368871212005615	550.7994995117188	219.36373901367188	0.9999997019767761	549.005126953125	220.74436950683594	0.0004259645938873291	4	046
306	416.83538818359375	223.0974578857422	0.11894649267196655	418.1430358886719	222.8585205078125	0.001696944236755371	551.08984375	219.2021026611328	0.9999822378158569	548.8992919921875	220.92860412597656	0.0001868903636932373	4	046
307	462.8456726074219	120.8580551147461	0.9705073833465576	517.2098999023438	115.751953125	0.9998508095741272	552.62548828125	219.24020385742188	0.9999960660934448	464.05755615234375	129.95364379882812	0.00021439790725708008	4	046
308	455.7660217285156	110.62910461425781	0.9974786043167114	517.3290405273438	113.0132064819336	0.9854949712753296	551.5843505859375	218.2152862548828	0.9999969005584717	550.0393676757812	220.68812561035156	8.621811866760254e-5	4	046
309	456.47607421875	108.36825561523438	0.9999970197677612	520.0304565429688	111.26236724853516	0.9999194145202637	550.9425048828125	219.2238006591797	0.9999995231628418	548.8099975585938	221.15029907226562	0.00021967291831970215	4	046
310	456.6539306640625	107.0817642211914	0.9999992847442627	517.2367553710938	109.40985107421875	0.0056341588497161865	551.4335327148438	218.5675506591797	0.9999997615814209	550.0142211914062	220.26698303222656	0.00010371208190917969	4	046
311	458.17657470703125	108.41062927246094	0.9999998807907104	521.6998291015625	106.81766510009766	0.00625920295715332	550.921142578125	218.06210327148438	0.9999996423721313	548.414794921875	218.6995086669922	0.00013214349746704102	4	046
312	460.5113830566406	107.71766662597656	0.9999998807907104	516.9152221679688	110.29261779785156	0.9982690215110779	551.5179443359375	219.571533203125	0.9999635219573975	473.11376953125	214.2796173095703	0.0009272992610931396	4	046
313	460.6195983886719	106.298828125	1.0	512.7955322265625	107.14076232910156	0.9971182942390442	551.1786499023438	218.38795471191406	0.9999983310699463	547.9736938476562	218.3720245361328	0.00010114908218383789	4	046
314	463.60546875	108.47886657714844	1.0	414.60595703125	236.65902709960938	0.3617536425590515	551.60498046875	218.68492126464844	0.9999958872795105	456.5644836425781	98.08647918701172	6.276369094848633e-5	4	046
315	467.2933044433594	111.7285385131836	1.0	517.0640258789062	112.4278335571289	0.9993993639945984	551.3484497070312	218.4617919921875	0.9999995827674866	548.426513671875	218.61752319335938	0.00023934245109558105	4	046
316	468.14306640625	122.34208679199219	1.0	419.10986328125	235.5148162841797	0.39727911353111267	552.3316650390625	219.0083465576172	0.999988317489624	472.0899963378906	128.09495544433594	0.00013679265975952148	4	046
317	468.8721923828125	125.35755920410156	1.0	404.10906982421875	249.589111328125	1.0	551.7858276367188	217.6695098876953	0.9999990463256836	405.09039306640625	253.5044708251953	0.0010336339473724365	4	046
318	471.3150329589844	127.37653350830078	1.0	405.80328369140625	239.18817138671875	0.999976634979248	552.69384765625	218.71194458007812	0.9999884366989136	402.2472229003906	230.29605102539062	0.0004271268844604492	4	046
319	474.51043701171875	129.55416870117188	1.0	402.37945556640625	235.99415588378906	0.9993163347244263	552.1807250976562	218.51780700683594	0.9999966621398926	399.10601806640625	231.031005859375	0.000688403844833374	4	046
320	473.5693664550781	131.41336059570312	1.0	397.8033447265625	236.3826446533203	0.9999998807907104	552.6134643554688	219.01478576660156	0.9999734163284302	396.2893371582031	239.0621795654297	0.0010914802551269531	4	046
321	474.4342956542969	132.4080047607422	1.0	393.82464599609375	238.38531494140625	0.9870069622993469	551.5535888671875	219.22349548339844	0.9999797940254211	397.653564453125	239.06619262695312	0.00042378902435302734	4	046
322	474.1374816894531	132.84356689453125	1.0	390.81817626953125	239.14996337890625	0.9995310306549072	552.253173828125	219.69781494140625	0.9999960064888	483.7838134765625	142.02040100097656	0.0004239380359649658	4	046
323	474.15972900390625	133.208984375	1.0	387.61090087890625	238.65513610839844	0.9942305088043213	551.9271850585938	220.33946228027344	0.9999549388885498	483.4351806640625	142.68142700195312	0.0006946027278900146	4	046
324	472.8654479980469	136.26754760742188	1.0	387.0510559082031	240.0854949951172	0.9999954700469971	552.7020874023438	219.8743438720703	0.9999898672103882	481.4818420410156	144.41690063476562	0.0006490051746368408	4	046
325	468.48883056640625	141.62139892578125	1.0	394.8510437011719	242.1808624267578	1.0	551.82568359375	219.52215576171875	0.9999938011169434	398.7187194824219	244.76451110839844	0.00018915534019470215	4	046
326	462.9557800292969	151.26287841796875	0.9999995231628418	397.5212707519531	239.6697540283203	0.6998476982116699	551.5496215820312	217.0655517578125	0.9999990463256836	543.6856689453125	215.17774963378906	0.0001392960548400879	4	046
327	473.5456848144531	165.08961486816406	0.9999995827674866	397.78643798828125	226.24264526367188	0.9986969232559204	551.9385375976562	219.1969757080078	0.9999992847442627	543.8552856445312	221.6084747314453	0.0004990696907043457	4	046
328	476.4408874511719	169.9146270751953	0.9999912977218628	470.7328796386719	170.37921142578125	0.0006925761699676514	552.7389526367188	218.38690185546875	0.9999990463256836	545.23046875	216.3438720703125	0.0005624294281005859	4	046
329	476.5142822265625	172.4285430908203	1.0	472.86541748046875	174.57115173339844	0.0004290342330932617	552.4993286132812	220.07554626464844	0.9999999403953552	545.4419555664062	220.40968322753906	0.0005695819854736328	4	046
330	477.19232177734375	175.68759155273438	1.0	390.6193542480469	184.2777862548828	0.0015771687030792236	550.8984985351562	219.1378631591797	0.9999996423721313	545.863525390625	219.77540588378906	0.005182802677154541	4	046
331	477.1170959472656	176.95753479003906	1.0	470.6756591796875	178.00723266601562	0.0005528032779693604	550.3197021484375	220.1827392578125	0.9999998807907104	546.9363403320312	220.04739379882812	0.02833622694015503	4	046
332	479.9564514160156	175.33351135253906	1.0	385.3658447265625	164.0491943359375	0.0037394165992736816	550.6476440429688	219.71719360351562	0.9999997019767761	544.8614501953125	220.49850463867188	0.003193080425262451	4	046
333	481.9590759277344	173.47706604003906	1.0	645.0420532226562	456.7017822265625	0.0002631247043609619	551.1702880859375	219.25485229492188	0.9999997615814209	545.3905639648438	219.9533233642578	0.0021317899227142334	4	046
334	484.696044921875	171.01004028320312	0.9999896883964539	388.197509765625	160.00714111328125	0.0007825493812561035	550.9891357421875	220.1497802734375	0.9999998807907104	545.828369140625	220.64747619628906	0.0021208524703979492	4	046
335	484.0367736816406	167.8682098388672	0.9999998807907104	483.09454345703125	167.92689514160156	0.00046175718307495117	550.8499755859375	220.21495056152344	0.9999998807907104	546.0988159179688	220.3389434814453	0.009457945823669434	4	046
336	481.6881408691406	165.73458862304688	1.0	482.0976867675781	165.74639892578125	0.0006976425647735596	551.256591796875	219.1494903564453	0.9999997615814209	545.32421875	219.99293518066406	0.0021455585956573486	4	046
337	482.3552551269531	163.88075256347656	1.0	390.2553405761719	182.76248168945312	0.001483529806137085	551.2435302734375	219.6365203857422	0.9999999403953552	546.94921875	220.1759033203125	0.016857028007507324	4	046
338	484.14276123046875	155.24325561523438	1.0	488.770751953125	160.2802276611328	0.0009957849979400635	550.0864868164062	220.3627471923828	0.9999998807907104	549.3497314453125	221.9265899658203	0.006224095821380615	4	046
339	502.5386962890625	140.4396209716797	0.569695770740509	506.9439697265625	139.23016357421875	0.031590551137924194	550.8690185546875	219.55284118652344	0.9999997615814209	549.20703125	220.81454467773438	0.003807634115219116	4	046
340	485.9211120605469	142.24227905273438	0.9839011430740356	490.0146179199219	142.3902587890625	0.0016753077507019043	550.075439453125	219.71197509765625	0.9999998211860657	548.831787109375	222.0561981201172	0.0016880929470062256	4	046
341	474.7485656738281	143.11195373535156	0.9988198280334473	478.737548828125	143.26358032226562	0.03708368539810181	551.7135620117188	218.8101806640625	0.9999998807907104	550.4246826171875	220.46868896484375	0.0017448365688323975	4	046
342	471.8143005371094	145.13497924804688	0.9999732971191406	416.1863708496094	199.1180877685547	0.9999617338180542	550.7484130859375	219.14694213867188	1.0	549.9078979492188	221.19676208496094	0.0018981099128723145	4	046
343	523.490966796875	142.36941528320312	0.9999988079071045	420.0387268066406	200.78932189941406	0.9999990463256836	552.2015991210938	218.3793487548828	1.0	550.6510009765625	219.73779296875	0.0005697309970855713	4	046
344	520.7214965820312	145.02537536621094	0.9703139662742615	424.8780517578125	200.4654083251953	1.0	551.1942749023438	220.74769592285156	1.0	550.0499877929688	221.9106903076172	0.0007143020629882812	4	046
345	521.57275390625	144.7515411376953	0.9957984089851379	424.23065185546875	198.93179321289062	1.0	552.0799560546875	219.48239135742188	0.9999998807907104	546.1552124023438	220.06045532226562	0.0014150440692901611	4	046
346	520.750244140625	145.5592498779297	0.8936377167701721	422.89947509765625	198.6222686767578	1.0	551.49462890625	219.8158416748047	0.9999999403953552	549.5343017578125	220.85943603515625	0.0007880032062530518	4	046
347	519.6458740234375	146.6359100341797	0.9982073307037354	421.2465515136719	198.95684814453125	1.0	551.0452880859375	219.2921142578125	0.9999999403953552	550.0822143554688	221.22109985351562	0.0017566382884979248	4	046
348	519.8131713867188	147.6260986328125	0.9852901697158813	423.12255859375	198.48472595214844	1.0	552.3079223632812	219.2960968017578	0.9999998807907104	546.552001953125	216.53347778320312	0.00030368566513061523	4	046
349	516.2645263671875	149.11997985839844	0.6486755609512329	421.33447265625	198.42388916015625	1.0	551.47314453125	218.75514221191406	0.9999999403953552	544.7794189453125	219.52088928222656	0.0003247261047363281	4	046
350	515.4112548828125	149.24195861816406	0.9999249577522278	420.41204833984375	198.55584716796875	1.0	551.88623046875	218.17282104492188	1.0	548.2491455078125	217.19284057617188	0.00029772520065307617	4	046
351	518.7559814453125	151.52163696289062	0.009363025426864624	421.0123291015625	198.47415161132812	0.9898815155029297	550.9365844726562	219.42247009277344	1.0	545.3598022460938	219.99151611328125	0.00137251615524292	4	046
352	550.1757202148438	219.54916381835938	0.0010280013084411621	645.7061767578125	456.5459289550781	6.774067878723145e-5	551.870361328125	218.3246307373047	0.9999995827674866	544.2307739257812	219.57571411132812	0.00035694241523742676	4	046
353	517.8457641601562	156.977294921875	0.7676655054092407	1.8313519954681396	107.2004165649414	0.00011119246482849121	551.4702758789062	218.7632293701172	0.9999997019767761	549.8790283203125	219.9691162109375	0.0005903840065002441	4	046
354	516.3285522460938	158.1370086669922	0.6227045059204102	0.7075831890106201	383.77606201171875	0.00015470385551452637	551.57080078125	218.78611755371094	0.9999998807907104	550.2796630859375	219.662841796875	0.0003573894500732422	4	046
355	458.2469482421875	160.4841766357422	0.01283290982246399	1.70318603515625	111.80589294433594	0.00037664175033569336	551.1993408203125	219.45571899414062	0.9999999403953552	545.3507690429688	219.68136596679688	0.0008521080017089844	4	046
356	516.2320556640625	155.9713592529297	0.12086030840873718	451.67205810546875	152.777099609375	0.0006371438503265381	551.3798217773438	217.60179138183594	0.9999996423721313	550.2994995117188	219.33779907226562	0.0003167092800140381	4	046
357	514.38671875	153.53688049316406	0.9999293088912964	458.1109313964844	162.96078491210938	0.000446319580078125	551.3062133789062	219.08419799804688	0.9999999403953552	550.3607177734375	220.31141662597656	0.001043558120727539	4	046
358	511.9639587402344	153.36309814453125	0.999081015586853	645.8287963867188	429.1268310546875	0.00038811564445495605	551.4130249023438	218.95965576171875	1.0	545.3316040039062	219.4593963623047	0.0003802478313446045	4	046
359	471.54986572265625	171.98446655273438	1.0	2.5562286376953125	105.10696411132812	0.00022965669631958008	551.126953125	218.90304565429688	0.9999998807907104	545.4842529296875	219.99081420898438	0.0006726384162902832	4	046
360	470.3242492675781	168.17446899414062	1.0	2.3661680221557617	107.67639923095703	0.00027358531951904297	551.0245361328125	219.598388671875	1.0	546.8555297851562	219.84007263183594	0.0013179183006286621	4	046
361	466.9973449707031	165.60275268554688	0.9999998807907104	0.6243093013763428	383.0753173828125	0.0002841055393218994	551.6483154296875	218.55845642089844	0.9999998807907104	550.0288696289062	220.02650451660156	0.0005078613758087158	4	046
362	465.4348449707031	159.06097412109375	0.9503030776977539	645.1403198242188	145.0545196533203	0.00028076767921447754	551.4403686523438	219.86727905273438	0.9999998211860657	549.4485473632812	221.17881774902344	0.0013448894023895264	4	046
363	455.3223571777344	146.547607421875	0.9999984502792358	449.9060974121094	147.1346435546875	0.0008481144905090332	551.3700561523438	219.70301818847656	0.9999998807907104	545.9365234375	220.20498657226562	0.0023550093173980713	4	046
364	437.2491455078125	134.7841796875	0.9999999403953552	441.7146911621094	138.05665588378906	0.0003985464572906494	552.117431640625	218.980712890625	0.9999998807907104	545.1752319335938	219.7928466796875	0.0013965368270874023	4	046
365	435.9286193847656	132.95626831054688	0.9781185388565063	441.9964599609375	124.5112533569336	0.0007035136222839355	551.8677978515625	219.96353149414062	1.0	546.3046264648438	220.23597717285156	0.007127583026885986	4	046
366	434.15826416015625	123.49565887451172	0.9998482465744019	497.8025207519531	178.56802368164062	0.9998428821563721	551.1516723632812	219.9320526123047	1.0	545.1347045898438	220.14137268066406	0.0030785202980041504	4	046
367	428.6005554199219	121.6033706665039	0.9999997019767761	435.6041564941406	119.4725341796875	0.0024611949920654297	552.01171875	219.2080841064453	0.9999971985816956	543.1336059570312	220.93301391601562	0.00191459059715271	4	046
368	427.6748962402344	121.98345184326172	1.0	495.7329406738281	173.09764099121094	0.9999337196350098	551.5114135742188	220.1390838623047	1.0	549.6035766601562	220.85533142089844	0.002808094024658203	4	046
369	425.86248779296875	117.9598388671875	0.9999998807907104	499.046630859375	167.5203094482422	0.8883415460586548	550.8826293945312	219.348388671875	0.9999998807907104	548.9192504882812	220.7337646484375	0.0017358064651489258	4	046
370	422.74371337890625	115.5355453491211	0.9999984502792358	493.6617431640625	165.17918395996094	0.9687525033950806	552.1854248046875	218.34515380859375	0.9999995231628418	550.4022216796875	219.2351531982422	0.002410888671875	4	046
371	517.4513549804688	114.66513061523438	0.08856895565986633	490.21441650390625	163.2242889404297	0.9996321201324463	550.9575805664062	219.50125122070312	1.0	549.3737182617188	220.74444580078125	0.001979142427444458	4	046
372	449.66607666015625	137.55734252929688	1.0	379.8192138671875	115.17083740234375	0.0008025169372558594	552.4387817382812	217.69749450683594	1.0	550.513427734375	219.0703125	0.000573962926864624	4	046
373	453.2997741699219	138.7139129638672	1.0	371.66461181640625	117.43854522705078	0.8075379133224487	551.5657348632812	218.93214416503906	0.9999998807907104	549.54248046875	220.32322692871094	0.0023543238639831543	4	046
374	456.2560729980469	136.50408935546875	1.0	382.6243591308594	113.67720031738281	0.9784401059150696	551.1835327148438	219.00173950195312	0.9999998807907104	549.7901611328125	220.23388671875	0.004312604665756226	4	046
375	458.2344970703125	137.019775390625	1.0	375.5542907714844	114.17013549804688	0.005517154932022095	549.9644775390625	219.48553466796875	0.9999998807907104	549.3350219726562	221.0437469482422	0.010956287384033203	4	046
376	459.1983947753906	136.7769012451172	1.0	379.75604248046875	112.75720977783203	0.0013757050037384033	551.0420532226562	218.12234497070312	0.9999975562095642	549.7460327148438	219.59844970703125	0.00330430269241333	4	046
377	457.9897155761719	139.18528747558594	1.0	373.76690673828125	112.19888305664062	0.3501846492290497	550.8893432617188	218.29612731933594	0.9999999403953552	549.8010864257812	219.54383850097656	0.004180997610092163	4	046
378	388.0332946777344	94.63002014160156	1.0	1.1369481086730957	384.0732727050781	0.0006594657897949219	550.69482421875	218.08984375	0.9999998807907104	549.6847534179688	219.4657440185547	0.002911090850830078	4	046
379	461.6572265625	146.92584228515625	1.0	388.281982421875	89.47453308105469	0.0014740526676177979	551.36083984375	218.10830688476562	0.9999994039535522	549.4614868164062	219.9591064453125	0.0022038519382476807	4	046
380	465.9915771484375	155.23606872558594	1.0	370.92291259765625	87.7684097290039	0.9999999403953552	551.1565551757812	219.0697021484375	0.9999999403953552	550.0275268554688	220.4553680419922	0.00151863694190979	4	046
381	466.25042724609375	164.04408264160156	1.0	387.51214599609375	86.13335418701172	0.9999949932098389	551.3617553710938	218.65904235839844	0.9999998807907104	549.52099609375	220.05709838867188	0.0016190409660339355	4	046
382	513.5054931640625	79.61543273925781	1.0	396.10211181640625	75.51994323730469	0.9998185634613037	552.0354614257812	218.35365295410156	0.9999995827674866	550.2185668945312	219.54949951171875	0.0015711784362792969	4	046
383	451.7985534667969	175.06629943847656	1.0	396.6566162109375	68.2562255859375	1.0	550.7008666992188	219.50857543945312	1.0	549.9270629882812	220.8078155517578	0.0009768009185791016	4	046
384	445.7587585449219	178.84371948242188	1.0	399.57568359375	63.04655838012695	0.999979555606842	551.88916015625	218.1590576171875	1.0	550.5357666015625	219.1613006591797	0.0008111298084259033	4	046
385	442.93017578125	181.4597625732422	1.0	399.069580078125	63.69522476196289	0.013424128293991089	552.0596923828125	219.84994506835938	0.9999998807907104	550.4584350585938	220.9087677001953	0.001481473445892334	4	046
386	440.8900451660156	183.0277557373047	1.0	503.4612731933594	70.84452056884766	0.0005782842636108398	551.2590942382812	219.00462341308594	0.9999999403953552	549.9267578125	220.28054809570312	0.0006703734397888184	4	046
387	439.0064392089844	184.45452880859375	1.0	644.537109375	146.1542205810547	0.0002910494804382324	551.4884643554688	219.4818115234375	0.9999998807907104	549.8744506835938	220.03195190429688	0.005568385124206543	4	046
388	437.94378662109375	186.14703369140625	1.0	550.1930541992188	220.7889862060547	0.00022026896476745605	551.2699584960938	219.2176513671875	0.9999998807907104	549.5751953125	220.61398315429688	0.0026008188724517822	4	046
389	437.94342041015625	186.86375427246094	1.0	423.2223815917969	4.49953031539917	0.0005135834217071533	550.2896118164062	219.29373168945312	1.0	547.9112548828125	219.71620178222656	0.0012195110321044922	4	046
390	435.8813781738281	183.892822265625	1.0	407.5887756347656	341.2960510253906	0.030876964330673218	551.7069091796875	219.51419067382812	0.9999997615814209	544.9683837890625	220.1619110107422	0.0008446872234344482	4	046
391	435.3498229980469	180.26162719726562	1.0	496.328125	184.2487335205078	0.00024259090423583984	550.1881713867188	218.73448181152344	1.0	549.5302124023438	220.15101623535156	0.0013974905014038086	4	046
392	436.335205078125	179.7516632080078	1.0	0.7022578716278076	385.0685729980469	0.00041982531547546387	551.0639038085938	218.64642333984375	0.9999998807907104	549.6525268554688	219.80935668945312	0.0007941722869873047	4	046
393	437.5903625488281	177.9426727294922	1.0	0.5429553985595703	384.3754577636719	0.00019052624702453613	551.301025390625	219.7053680419922	0.9999999403953552	550.1464233398438	220.37185668945312	0.0016746819019317627	4	046
394	444.3730773925781	168.49232482910156	1.0	371.0591125488281	111.97151184082031	0.9999550580978394	551.4530029296875	220.44845581054688	0.9999998807907104	549.9962768554688	221.09603881835938	0.002910017967224121	4	046
395	446.2143859863281	166.37423706054688	1.0	441.017822265625	166.83966064453125	0.001592397689819336	550.0524291992188	219.14422607421875	0.9999998807907104	549.5879516601562	220.01031494140625	0.0028198659420013428	4	046
396	446.6930847167969	165.58456420898438	1.0	453.1219177246094	168.3212432861328	0.0007706880569458008	550.8258666992188	219.03843688964844	0.9999997615814209	550.1553344726562	221.0014190673828	0.003358900547027588	4	046
397	447.0691223144531	165.36700439453125	1.0	451.6313171386719	167.4108428955078	0.0007895827293395996	550.938232421875	219.7606964111328	1.0	549.4859008789062	220.7879638671875	0.0019875168800354004	4	046
398	443.90472412109375	164.9691162109375	1.0	362.7437744140625	111.14678192138672	0.6921471357345581	551.3570556640625	219.23513793945312	0.9999999403953552	549.7144165039062	220.52908325195312	0.001878291368484497	4	046
399	443.0601806640625	165.61215209960938	1.0	355.8470764160156	112.02393341064453	0.0048874616622924805	550.7698974609375	218.98257446289062	0.9999998807907104	549.6796264648438	220.01046752929688	0.0044286251068115234	4	046
400	440.92767333984375	165.12728881835938	1.0	350.61279296875	111.25648498535156	0.9859161376953125	551.3980712890625	220.38731384277344	0.9999999403953552	550.177734375	222.14373779296875	0.001773744821548462	4	046
401	441.56201171875	162.77557373046875	1.0	349.8514709472656	113.29520416259766	0.9727904796600342	551.1622924804688	218.44647216796875	0.9999998211860657	549.9181518554688	219.62989807128906	0.0023346543312072754	4	046
402	443.8925476074219	161.62115478515625	1.0	351.1109924316406	114.44221496582031	0.9946994781494141	551.0337524414062	218.6590576171875	0.9999999403953552	550.0404663085938	219.90245056152344	0.0015267729759216309	4	046
403	444.0970153808594	160.44223022460938	1.0	347.7254333496094	117.66509246826172	0.999998927116394	550.6359252929688	220.05413818359375	0.9999998807907104	548.9131469726562	221.00445556640625	0.0034722089767456055	4	046
404	445.8990478515625	163.03305053710938	1.0	345.34075927734375	120.96986389160156	0.11211597919464111	551.7333374023438	218.89028930664062	0.9999997019767761	550.0211791992188	219.8021240234375	0.0017580389976501465	4	046
405	446.8092956542969	167.06219482421875	1.0	343.5888977050781	134.0660858154297	0.9999984502792358	551.1500244140625	220.7205810546875	0.9999998807907104	550.356201171875	221.96774291992188	0.007651537656784058	4	046
406	448.06842041015625	169.41653442382812	1.0	350.7000732421875	143.20436096191406	0.9999053478240967	551.426025390625	219.181396484375	0.9999997615814209	550.2161254882812	220.04432678222656	0.0018788278102874756	4	046
407	451.406494140625	170.75904846191406	1.0	352.9004211425781	141.24977111816406	0.9999967813491821	550.0595703125	218.49090576171875	0.9999998807907104	549.4063720703125	220.03271484375	0.0024856626987457275	4	046
408	453.7252502441406	172.69374084472656	1.0	350.8500671386719	131.87986755371094	0.9999995231628418	551.1383056640625	218.6405029296875	0.9999998807907104	550.0755004882812	220.22833251953125	0.001654893159866333	4	046
409	455.3998107910156	173.01173400878906	1.0	356.2233581542969	128.3027801513672	1.0	550.692138671875	220.21209716796875	1.0	549.979736328125	222.25111389160156	0.0032669007778167725	4	046
410	454.6717834472656	172.38870239257812	1.0	365.7249755859375	126.20753479003906	0.999993085861206	551.1719360351562	218.73745727539062	0.9999991655349731	549.5191040039062	220.0972442626953	0.001455456018447876	4	046
411	453.2497253417969	172.10662841796875	1.0	363.7646179199219	123.93535614013672	0.9999999403953552	564.50927734375	265.7787780761719	0.999500036239624	440.929443359375	164.5500946044922	0.00023737549781799316	4	046
412	452.82025146484375	172.49822998046875	1.0	362.31475830078125	123.68871307373047	1.0	565.4136352539062	267.2920227050781	0.9933121204376221	441.0608825683594	164.77001953125	0.00036260485649108887	4	046
413	453.3706970214844	173.09548950195312	1.0	362.350341796875	124.00528717041016	1.0	565.0625	267.76202392578125	0.8876593112945557	441.5713195800781	165.9202880859375	0.00033280253410339355	4	046
414	452.056884765625	176.52171325683594	1.0	360.3017272949219	124.8554916381836	0.9999990463256836	564.9268188476562	267.59710693359375	0.9914412498474121	443.1838073730469	169.08999633789062	0.00021085143089294434	4	046
415	452.8750915527344	183.00059509277344	1.0	356.66961669921875	134.40975952148438	0.9999642372131348	564.98486328125	266.91290283203125	0.9931364059448242	349.47076416015625	135.1118621826172	2.709031105041504e-5	4	046
416	451.7856140136719	184.5802001953125	1.0	359.9571533203125	143.76319885253906	0.9976379871368408	565.0003662109375	266.409912109375	0.8049992918968201	454.3669128417969	192.3006591796875	5.179643630981445e-5	4	046
417	452.96978759765625	185.2910614013672	1.0	368.4436950683594	141.3202362060547	1.0	563.7349243164062	266.9134216308594	0.9973433017730713	369.17742919921875	142.77919006347656	0.00042119622230529785	4	046
418	453.6576843261719	183.7290496826172	1.0	368.6436462402344	141.19857788085938	1.0	564.615234375	266.56591796875	0.9827534556388855	371.0761413574219	142.640625	0.0001373887062072754	4	046
419	453.4422302246094	178.5158233642578	1.0	374.1573791503906	141.3491668701172	1.0	564.5475463867188	266.731201171875	0.992550253868103	374.68304443359375	140.76470947265625	8.746981620788574e-5	4	046
420	456.4649658203125	173.10739135742188	1.0	382.51116943359375	139.27183532714844	1.0	565.6121215820312	266.5735168457031	0.9932283163070679	452.7583312988281	160.02687072753906	0.00015178322792053223	4	046
421	464.7874450683594	161.98025512695312	0.9989016056060791	467.7655334472656	162.78591918945312	0.0022055208683013916	564.4906005859375	267.13714599609375	0.9573656320571899	458.97601318359375	150.21812438964844	1.0460615158081055e-5	4	046
422	462.42950439453125	156.5048065185547	0.9999969005584717	467.9284973144531	154.9451446533203	0.009270995855331421	565.5047607421875	266.0345458984375	0.9995623826980591	465.6553955078125	149.50877380371094	9.962916374206543e-5	4	046
423	461.3973693847656	154.2867431640625	1.0	461.2569580078125	157.5172119140625	0.0027449727058410645	565.3762817382812	266.0566101074219	0.9979684352874756	458.50970458984375	159.35658264160156	6.192922592163086e-5	4	046
424	454.0434265136719	156.56890869140625	0.9999922513961792	458.1989440917969	158.6145782470703	0.0025433897972106934	565.4365844726562	266.5154724121094	0.9895175695419312	448.57391357421875	148.57669067382812	0.00018525123596191406	4	046
425	446.8722229003906	157.5624542236328	0.9999995231628418	454.7518005371094	162.11575317382812	0.0010957121849060059	564.7745971679688	266.2764587402344	0.9150426387786865	441.3765563964844	149.95655822753906	0.00023671984672546387	4	046
426	442.34722900390625	160.13037109375	0.9999998807907104	395.66119384765625	199.6769561767578	0.8480675220489502	564.742431640625	266.2522277832031	0.9985436201095581	440.10888671875	151.79193115234375	0.00011214613914489746	4	046
427	442.76837158203125	159.91500854492188	1.0	401.6082763671875	197.64064025878906	0.0013786852359771729	564.6370849609375	265.6077880859375	0.5012611746788025	440.5892639160156	151.9658966064453	0.00010401010513305664	4	046
428	440.12103271484375	162.2360382080078	0.9999991655349731	497.97918701171875	160.69114685058594	0.001554638147354126	564.60986328125	265.74481201171875	0.7961372137069702	490.4737548828125	152.497802734375	0.00016933679580688477	4	046
429	436.7652282714844	164.57334899902344	0.9975417852401733	0.6925504207611084	382.35931396484375	0.00018605589866638184	564.613037109375	266.115478515625	0.9994319081306458	4.17495584487915	1.9308006763458252	1.9431114196777344e-5	4	046
430	451.8276672363281	179.969482421875	0.9999699592590332	451.48486328125	181.49452209472656	0.00046879053115844727	564.56201171875	266.0869140625	0.999488353729248	562.2015991210938	264.73834228515625	2.9742717742919922e-5	4	046
431	454.14678955078125	185.13046264648438	1.0	451.9997863769531	184.52748107910156	0.00017461180686950684	564.5242309570312	266.1454162597656	0.9924471378326416	440.2528381347656	178.6499481201172	8.633732795715332e-5	4	046
432	455.0926208496094	190.89938354492188	0.9999994039535522	645.682373046875	144.73646545410156	0.0012188553810119629	563.9600219726562	267.21051025390625	0.8428260087966919	454.0970153808594	180.76638793945312	0.0005168020725250244	4	046
433	454.039306640625	203.3046112060547	1.0	416.4127197265625	159.2251739501953	0.9997033476829529	565.2493896484375	266.1980285644531	0.9999144077301025	440.3283386230469	194.81712341308594	0.000749051570892334	4	046
434	458.212890625	209.48095703125	1.0	413.5288391113281	156.1074981689453	0.9998668432235718	566.0064697265625	265.3797302246094	0.99767005443573	456.74896240234375	197.8106231689453	0.0004076361656188965	4	046
435	456.4033203125	218.65533447265625	1.0	413.15185546875	154.02198791503906	0.0018703043460845947	564.27001953125	265.5514831542969	0.98745197057724	504.2276916503906	211.3176727294922	0.0001983344554901123	4	046
436	458.64874267578125	227.92431640625	1.0	417.5522155761719	154.25038146972656	0.7556583285331726	563.9381103515625	267.0186767578125	0.9993485808372498	457.73046875	215.69415283203125	0.00012096762657165527	4	046
437	459.00750732421875	234.24871826171875	1.0	420.7663269042969	158.9959259033203	0.9999998807907104	565.3212280273438	265.5818176269531	0.9878033399581909	504.4739990234375	229.7261505126953	0.00037166476249694824	4	046
438	459.1358337402344	242.15176391601562	1.0	423.0877990722656	160.3227081298828	0.9999997019767761	563.1197509765625	265.844482421875	0.9961797595024109	458.6150817871094	230.7238006591797	0.0001697242259979248	4	046
439	460.3024597167969	247.48255920410156	1.0	424.871337890625	162.59567260742188	0.9999823570251465	563.46923828125	266.583740234375	0.9972220659255981	455.232666015625	230.67730712890625	0.00010344386100769043	4	046
440	462.9192810058594	250.9683074951172	1.0	423.39495849609375	162.059814453125	1.0	562.597900390625	267.0136413574219	0.6540411710739136	417.9756164550781	163.71360778808594	0.0001131594181060791	4	046
441	463.28570556640625	256.07366943359375	1.0	422.413330078125	159.27523803710938	1.0	563.9927368164062	267.4164123535156	0.9816348552703857	418.117919921875	160.63742065429688	7.82310962677002e-5	4	046
442	464.2065734863281	259.25909423828125	1.0	426.63128662109375	156.11776733398438	0.9999998807907104	563.1688232421875	265.2970886230469	0.6890466213226318	504.37701416015625	156.9676055908203	6.315112113952637e-5	4	046
443	464.7142028808594	261.78607177734375	1.0	426.57354736328125	154.1168975830078	1.0	563.3915405273438	265.921142578125	0.6884294748306274	420.5559997558594	155.426513671875	5.117058753967285e-5	4	046
444	465.1250305175781	263.50543212890625	1.0	509.3995666503906	155.35470581054688	0.9999999403953552	563.50634765625	266.04547119140625	0.4955402910709381	457.5009460449219	272.81451416015625	7.298588752746582e-5	4	046
445	466.9600524902344	264.0671081542969	1.0	422.41668701171875	156.07025146484375	1.0	562.560302734375	266.04205322265625	0.1423816680908203	457.92315673828125	274.053955078125	8.404254913330078e-5	4	046
446	469.3797912597656	264.047119140625	1.0	422.51165771484375	160.0404815673828	1.0	563.368896484375	266.4731750488281	0.9632593989372253	419.0848693847656	160.9512481689453	0.00011408329010009766	4	046
447	472.17974853515625	268.4127197265625	1.0	424.39691162109375	160.65419006347656	1.0	562.8378295898438	266.1657409667969	0.13315308094024658	457.328369140625	277.7048034667969	0.00010886788368225098	4	046
448	474.37615966796875	271.4932861328125	1.0	417.13580322265625	175.9869384765625	0.9999983310699463	562.8397827148438	266.8299865722656	0.10005366802215576	471.2682189941406	261.578857421875	0.0003713071346282959	4	046
449	477.9284362792969	271.58154296875	1.0	414.3499450683594	182.6860809326172	1.0	562.553955078125	266.6189270019531	0.5962812304496765	472.33428955078125	261.7961120605469	0.00032967329025268555	4	046
450	479.76080322265625	269.4534912109375	1.0	517.6954345703125	187.35853576660156	1.0	564.1306762695312	266.85858154296875	0.048009634017944336	471.4186706542969	258.9348449707031	0.0005056560039520264	4	046
451	478.3768310546875	269.5504150390625	1.0	412.836669921875	189.99574279785156	0.9999997615814209	564.4547729492188	266.0902404785156	0.1080140769481659	470.81298828125	257.5719299316406	0.00020998716354370117	4	046
452	479.0684509277344	269.3089599609375	1.0	514.700927734375	192.30361938476562	1.0	564.307861328125	267.7305603027344	0.9910019636154175	511.83697509765625	191.7865753173828	0.0001239776611328125	4	046
453	478.3770446777344	270.2011413574219	1.0	513.5828247070312	193.7925567626953	1.0	564.6610107421875	266.1935729980469	0.17309430241584778	471.36920166015625	258.4230041503906	0.0002034902572631836	4	046
454	477.75732421875	270.23486328125	1.0	515.9968872070312	197.5508270263672	0.9998932480812073	564.342529296875	266.368408203125	0.5648466348648071	470.9538879394531	258.41668701171875	0.00016564130783081055	4	046
455	477.2709655761719	271.0908203125	1.0	516.7950439453125	201.2570037841797	0.9999310970306396	564.009765625	266.37274169921875	0.8645402193069458	471.1810607910156	259.7949523925781	0.00022596120834350586	4	046
456	476.7864074707031	271.9435119628906	1.0	406.57318115234375	200.20294189453125	0.999991774559021	564.5617065429688	267.37847900390625	0.9236396551132202	471.8697814941406	261.142822265625	0.00017517805099487305	4	046
457	474.9728088378906	272.7543640136719	1.0	403.3692321777344	199.94569396972656	0.9999437928199768	564.5963134765625	267.3759765625	0.9797439575195312	470.6311340332031	260.54058837890625	0.00016996264457702637	4	046
458	474.5147705078125	271.8564453125	1.0	403.70074462890625	201.14060974121094	0.9999999403953552	564.630126953125	266.55718994140625	0.8341858386993408	470.0403137207031	258.92706298828125	8.600950241088867e-5	4	046
459	474.01226806640625	272.3588562011719	1.0	403.635498046875	202.6846923828125	0.9906929731369019	563.371826171875	266.1219787597656	0.8294863700866699	469.56591796875	260.2747497558594	9.945034980773926e-5	4	046
460	474.8563537597656	269.8475036621094	1.0	513.8067626953125	208.9732208251953	0.8083891868591309	564.6355590820312	267.2939453125	0.8473526239395142	464.3436279296875	259.97967529296875	0.00013044476509094238	4	046
461	475.1567077636719	268.840576171875	1.0	406.2041931152344	209.38851928710938	0.0025506913661956787	563.751220703125	266.94024658203125	0.8630437850952148	459.7900695800781	263.50445556640625	0.00011974573135375977	4	046
462	480.8565979003906	266.3469543457031	1.0	479.6099548339844	269.7953796386719	0.0004939734935760498	564.8938598632812	266.3311767578125	0.010156780481338501	465.6834411621094	258.9932861328125	0.00019699335098266602	4	046
463	485.4674987792969	264.1733093261719	1.0	483.7848205566406	270.26092529296875	0.00027683377265930176	565.0304565429688	266.87774658203125	0.004282474517822266	486.4444885253906	273.0390319824219	6.052851676940918e-5	4	046
464	460.3868408203125	268.1444091796875	0.0012978315353393555	406.8664245605469	341.2496643066406	0.0010953247547149658	564.7413330078125	266.8853759765625	0.7228850722312927	4.777177810668945	1.8997914791107178	6.288290023803711e-6	4	046
465	489.5126647949219	258.2555847167969	5.263090133666992e-5	479.85614013671875	250.96791076660156	0.0013440847396850586	564.6005249023438	266.7017822265625	0.8575345873832703	3.8372178077697754	1.1313409805297852	2.562999725341797e-6	4	046
466	468.8931884765625	255.29542541503906	0.0017520487308502197	478.11627197265625	247.4434356689453	0.0005459785461425781	564.406494140625	265.3425598144531	0.9547431468963623	4.14277458190918	1.7367486953735352	4.470348358154297e-6	4	046
467	460.5583801269531	254.48324584960938	0.041778773069381714	447.94256591796875	252.84689331054688	0.0012149214744567871	564.0441284179688	264.92523193359375	0.9946343898773193	641.6512451171875	36.38269805908203	2.9206275939941406e-6	4	046
468	463.611572265625	253.44873046875	0.6323713660240173	472.586181640625	245.5490264892578	0.055168598890304565	565.0723876953125	265.58453369140625	0.6349929571151733	440.2021484375	256.3350830078125	6.884336471557617e-6	4	046
469	461.34320068359375	255.22708129882812	0.9032704830169678	472.9734191894531	247.98484802246094	0.0017729103565216064	564.2014770507812	266.1577453613281	0.998456597328186	641.2019653320312	43.31606674194336	8.404254913330078e-6	4	046
470	458.8216552734375	255.12049865722656	0.9995934963226318	469.8902587890625	248.8219757080078	0.010935872793197632	564.0791015625	266.07586669921875	0.9930301308631897	460.01434326171875	245.96327209472656	3.314018249511719e-5	4	046
471	461.1008605957031	256.0914306640625	0.9999998807907104	468.3899841308594	251.1795654296875	0.002139836549758911	563.644287109375	265.4034729003906	0.3440084159374237	460.0186462402344	246.16448974609375	5.161762237548828e-5	4	046
472	460.8818359375	256.9542236328125	0.9996328949928284	470.3394470214844	248.51312255859375	0.002101033926010132	563.7341918945312	266.7162170410156	0.9710372686386108	440.87005615234375	258.03485107421875	4.291534423828125e-5	4	046
473	462.1360168457031	261.6754455566406	0.9996658563613892	450.8482666015625	256.0549011230469	0.00040149688720703125	564.158935546875	265.7402038574219	0.448305606842041	641.1480102539062	36.866336822509766	1.8775463104248047e-5	4	046
474	463.6871032714844	258.4394836425781	0.9949585199356079	473.1788024902344	254.9037628173828	0.0004241466522216797	564.51025390625	265.8936767578125	0.5273623466491699	467.9368591308594	258.6927185058594	5.0067901611328125e-6	4	046
475	461.2157287597656	257.24285888671875	0.9389907121658325	473.65814208984375	249.6581268310547	0.0010488629341125488	563.4940185546875	264.5625915527344	0.3189603388309479	640.7162475585938	36.749000549316406	1.5974044799804688e-5	4	046
476	466.0635070800781	256.1573486328125	0.9994776844978333	468.5205993652344	251.9832305908203	0.0004315674304962158	564.4978637695312	266.3735046386719	0.7626103162765503	459.5487976074219	246.35321044921875	1.233816146850586e-5	4	046
477	471.81268310546875	251.7288055419922	0.9999145269393921	475.8337097167969	250.86766052246094	0.0004981756210327148	564.1845703125	265.67120361328125	0.2951635420322418	469.46258544921875	244.77525329589844	3.3736228942871094e-5	4	046
478	474.5973205566406	251.63510131835938	0.9999982118606567	472.8837890625	248.3723602294922	0.0006251335144042969	563.1214599609375	266.5842590332031	0.02766960859298706	470.7688903808594	256.66424560546875	4.51505184173584e-5	4	046
479	470.9999694824219	251.1935272216797	0.9999786615371704	470.71820068359375	250.18650817871094	0.00047832727432250977	563.6430053710938	266.0227355957031	0.010375112295150757	467.7983703613281	243.5183868408203	2.664327621459961e-5	4	046
480	471.1429138183594	249.48069763183594	0.9999998807907104	415.4449768066406	272.773193359375	0.006575107574462891	563.5880737304688	265.87017822265625	0.22025635838508606	470.0607604980469	254.28451538085938	6.836652755737305e-5	4	046
481	475.990966796875	245.4169158935547	1.0	414.2640686035156	275.0882568359375	0.9870030879974365	563.906494140625	266.4830017089844	0.5515587329864502	474.56939697265625	235.53302001953125	2.03549861907959e-5	4	046
482	474.2510986328125	238.75498962402344	1.0	481.4505920410156	237.92578125	0.000580132007598877	564.2205810546875	267.7020263671875	0.5826402306556702	469.4710388183594	228.77708435058594	0.0001291334629058838	4	046
483	478.5804443359375	233.06747436523438	1.0	477.2496643066406	237.48818969726562	0.001028895378112793	564.3490600585938	268.55047607421875	0.01752212643623352	478.9245300292969	238.02162170410156	0.0004330277442932129	4	046
484	478.8130187988281	226.90689086914062	1.0	426.87451171875	285.003662109375	0.0007141530513763428	562.6806640625	268.3555603027344	0.16056162118911743	480.8416748046875	237.157958984375	9.986758232116699e-5	4	046
485	482.22149658203125	222.44692993164062	1.0	420.4397277832031	296.1730041503906	0.05692222714424133	564.4595947265625	268.6723937988281	0.6181514263153076	474.1257019042969	213.08204650878906	0.00014925003051757812	4	046
486	484.18463134765625	217.92205810546875	1.0	420.3599853515625	301.39886474609375	1.0	563.1260375976562	267.05584716796875	0.8129743337631226	419.1020202636719	297.7259521484375	0.00017970800399780273	4	046
487	484.5970153808594	214.49862670898438	1.0	425.1222229003906	305.5995178222656	1.0	563.0326538085938	268.17486572265625	0.5231170654296875	422.6794738769531	312.60125732421875	0.0002587735652923584	4	046
488	486.7055358886719	209.3515167236328	1.0	417.7708740234375	310.9667053222656	1.0	563.64013671875	267.9783935546875	0.9983283281326294	416.10498046875	317.0244445800781	0.0003523528575897217	4	046
489	486.52459716796875	206.90609741210938	1.0	417.8251647949219	312.2718505859375	1.0	563.8412475585938	265.7840270996094	0.8585138320922852	416.05108642578125	317.72607421875	0.0004990696907043457	4	046
490	487.0692138671875	205.42788696289062	1.0	416.5913391113281	311.2729797363281	1.0	564.0497436523438	265.4601135253906	0.8380373120307922	415.69940185546875	317.4509582519531	0.0003840029239654541	4	046
491	488.292724609375	203.14988708496094	1.0	417.8482666015625	310.2735900878906	1.0	565.5577392578125	267.3956604003906	0.9407124519348145	416.4902038574219	316.9023132324219	0.000264585018157959	4	046
492	488.4053955078125	202.0626220703125	1.0	417.6461486816406	309.73419189453125	1.0	564.26806640625	265.75396728515625	0.978992223739624	416.79302978515625	315.84588623046875	0.00037291646003723145	4	046
493	489.908447265625	200.7809295654297	1.0	419.3284912109375	308.6434020996094	1.0	563.823486328125	265.8832702636719	0.9614677429199219	417.71710205078125	314.4924011230469	0.0006043314933776855	4	046
494	492.1984558105469	199.00918579101562	1.0	421.1500244140625	302.4450378417969	1.0	564.5015258789062	265.7201232910156	0.9984953999519348	491.74755859375	207.66661071777344	0.000201493501663208	4	046
495	494.5021057128906	191.984375	1.0	415.89129638671875	299.8161926269531	1.0	565.843017578125	266.5572814941406	0.974600076675415	416.875244140625	300.35614013671875	0.0005825459957122803	4	046
496	501.4034423828125	178.5966033935547	1.0	508.208251953125	178.3328399658203	0.05864623188972473	564.8121337890625	266.36029052734375	0.2455701231956482	499.49072265625	190.43923950195312	4.70280647277832e-5	4	046
497	510.03082275390625	158.9400177001953	1.0	436.01385498046875	268.0137023925781	1.0	563.8251953125	266.4384765625	0.03531405329704285	433.7745666503906	268.8351135253906	0.00029078125953674316	4	046
498	503.8851013183594	156.1023712158203	1.0	446.1590881347656	273.82244873046875	0.9999995827674866	566.3770141601562	266.1568603515625	0.9622877836227417	442.3401794433594	263.934326171875	9.208917617797852e-5	4	046
499	493.17431640625	159.34259033203125	1.0	453.9893798828125	277.57208251953125	1.0	565.4053344726562	265.8050537109375	0.9768081903457642	450.727294921875	284.3793029785156	0.00011906027793884277	4	046
500	489.9897155761719	157.15789794921875	1.0	456.8160400390625	280.09698486328125	0.9999973773956299	565.5000610351562	266.4560852050781	0.9832276701927185	453.01348876953125	277.864990234375	0.0006247162818908691	4	046
501	488.6266174316406	155.166259765625	1.0	455.6618957519531	282.0695495605469	0.9999993443489075	564.2117919921875	268.0632019042969	0.9941058158874512	452.0194396972656	278.143798828125	0.000568002462387085	4	046
502	488.67694091796875	155.12142944335938	1.0	453.5713806152344	282.54901123046875	0.9994982481002808	563.6307983398438	265.51812744140625	0.9878761768341064	450.3114013671875	277.208984375	0.000985562801361084	4	046
503	490.24200439453125	156.23272705078125	1.0	446.8554382324219	285.9026184082031	0.9701011180877686	565.3709106445312	266.8942565917969	0.9573306441307068	445.8922424316406	279.5101623535156	0.000692516565322876	4	046
504	490.7895812988281	155.41600036621094	1.0	442.47198486328125	288.8031005859375	1.0	564.8350830078125	264.9046936035156	0.8562115430831909	443.4818115234375	282.7666015625	0.0008340179920196533	4	046
505	490.835205078125	155.46514892578125	1.0	437.2055969238281	292.6918029785156	1.0	565.1544189453125	266.9810485839844	0.9109106063842773	489.58306884765625	161.41302490234375	0.00019788742065429688	4	046
506	491.4924621582031	154.4658966064453	1.0	435.5462646484375	293.1849060058594	1.0	564.9723510742188	266.2695617675781	0.9897298812866211	490.1495056152344	160.91461181640625	0.0002345740795135498	4	046
507	490.0302734375	154.69647216796875	1.0	436.7928771972656	293.3172607421875	1.0	564.190673828125	266.4301452636719	0.9824203252792358	434.1243896484375	300.3948059082031	0.00016382336616516113	4	046
508	491.2282409667969	155.1575469970703	1.0	433.66790771484375	293.03759765625	1.0	564.3090209960938	266.5166931152344	0.8921067714691162	432.7698974609375	299.8934326171875	0.00011408329010009766	4	046
509	491.2892150878906	155.90798950195312	1.0	430.47857666015625	293.5693054199219	1.0	565.2280883789062	266.3913269042969	0.927484929561615	490.01287841796875	161.8094482421875	8.130073547363281e-5	4	046
510	489.82769775390625	154.06959533691406	1.0	426.7240905761719	293.3741455078125	1.0	565.2821044921875	265.2791748046875	0.8335049152374268	489.7784118652344	161.0162353515625	0.00019818544387817383	4	046
511	489.6770935058594	154.65611267089844	1.0	420.8653564453125	290.3504943847656	1.0	566.180419921875	265.0213928222656	0.8626440763473511	419.7131042480469	297.07861328125	0.00012472271919250488	4	046
512	487.6980895996094	153.15243530273438	1.0	413.7867431640625	285.5306701660156	1.0	565.116455078125	266.2628479003906	0.9179959893226624	415.6871643066406	285.9937438964844	0.0002790689468383789	4	046
513	481.5308532714844	142.11395263671875	1.0	428.66021728515625	276.93304443359375	1.0	565.2322998046875	267.2314758300781	0.8968610167503357	424.93853759765625	282.7917785644531	0.0001939237117767334	4	046
514	476.5348205566406	130.01588439941406	1.0	443.18212890625	268.20281982421875	1.0	565.5020141601562	265.5303039550781	0.7055712938308716	446.1846008300781	269.15631103515625	0.0013768374919891357	4	046
515	474.9638977050781	115.84786987304688	1.0	445.4338073730469	271.0575256347656	1.0	564.2617797851562	267.543701171875	0.9828203916549683	447.7161865234375	271.6733703613281	0.0003024637699127197	4	046
516	474.5469970703125	109.75318908691406	1.0	447.51995849609375	276.5552978515625	1.0	565.6246948242188	265.64422607421875	0.9836099743843079	445.3496398925781	276.620361328125	0.000354766845703125	4	046
517	476.8209533691406	104.95052337646484	1.0	443.98199462890625	280.98114013671875	1.0	565.497802734375	266.3197326660156	0.8821687698364258	473.8509521484375	111.98329162597656	0.0001386106014251709	4	046
518	477.2718200683594	101.25715637207031	1.0	442.49407958984375	281.0694580078125	1.0	564.642333984375	265.89300537109375	0.9813048839569092	441.2041320800781	284.4505310058594	0.0001068115234375	4	046
519	478.3117980957031	98.42172241210938	1.0	441.9855651855469	280.6138916015625	1.0	565.0736694335938	266.1580505371094	0.9700287580490112	445.6158752441406	281.0315246582031	4.89652156829834e-5	4	046
520	479.0755615234375	95.9857406616211	1.0	435.5387878417969	279.04608154296875	1.0	563.9634399414062	266.7459411621094	0.9999751448631287	431.5207214355469	286.5489196777344	5.84721565246582e-5	4	046
521	480.7552795410156	95.59004974365234	1.0	435.66339111328125	273.5735168457031	1.0	564.9953002929688	264.8302001953125	0.9957095384597778	433.7675476074219	274.63385009765625	6.553530693054199e-5	4	046
522	480.1791687011719	92.52571868896484	1.0	433.3644104003906	266.7249755859375	1.0	564.731201171875	265.1719055175781	0.9971651434898376	434.57525634765625	267.875732421875	0.0012898743152618408	4	046
523	484.32952880859375	88.68054962158203	1.0	439.0106506347656	261.87164306640625	1.0	564.3583984375	266.29486083984375	0.9990286231040955	439.2647399902344	267.8525390625	0.00036132335662841797	4	046
524	487.99298095703125	81.01640319824219	1.0	435.6079406738281	243.75973510742188	1.0	565.3215942382812	266.74273681640625	0.9999460577964783	562.1950073242188	266.3782958984375	0.00014328956604003906	4	046
525	491.9968566894531	71.90911102294922	1.0	434.85699462890625	239.48794555664062	1.0	564.5975341796875	266.6277770996094	0.9998248219490051	490.4653625488281	80.0537338256836	0.000284731388092041	4	046
526	493.62982177734375	62.21294403076172	1.0	429.8663330078125	233.08250427246094	1.0	564.150146484375	265.34234619140625	0.9995719194412231	432.4005126953125	235.8151092529297	0.00033149123191833496	4	046
527	496.59124755859375	55.369205474853516	1.0	430.7038879394531	228.75010681152344	1.0	565.6156616210938	265.8822021484375	0.9998874068260193	504.63873291015625	5.057277679443359	0.0001614093780517578	4	046
528	498.2023620605469	54.1827278137207	1.0	435.63275146484375	226.64385986328125	1.0	566.0845336914062	267.35784912109375	0.9962276220321655	505.5483093261719	5.2197041511535645	0.0008792579174041748	4	046
529	500.30792236328125	43.81251525878906	1.0	439.54583740234375	215.88002014160156	0.9999994039535522	565.425537109375	266.6598815917969	0.9992557764053345	491.1942443847656	5.44984769821167	0.0006083250045776367	4	046
530	506.7962341308594	39.429588317871094	1.0	437.86517333984375	202.15057373046875	0.9999991655349731	565.280517578125	267.5751953125	0.9996285438537598	491.7239990234375	5.203361988067627	0.00278472900390625	4	046
531	512.4156494140625	34.497764587402344	1.0	434.3144226074219	189.596435546875	1.0	563.53271484375	265.52667236328125	0.9874714612960815	487.002197265625	3.044212818145752	0.003430664539337158	4	046
532	499.8672180175781	39.03995895385742	0.9999983310699463	441.90655517578125	191.05703735351562	1.0	563.4390258789062	266.9986877441406	0.9963726997375488	490.4690856933594	5.337565898895264	0.0015322864055633545	4	046
533	495.4952697753906	34.27643585205078	0.999985933303833	446.35015869140625	191.7541046142578	1.0	564.942138671875	266.0458984375	0.999056339263916	474.7835388183594	6.810514450073242	0.005838543176651001	4	046
534	490.81878662109375	28.72789764404297	0.9999990463256836	448.98980712890625	188.8824005126953	1.0	565.2879638671875	266.5301513671875	0.999755859375	471.47052001953125	3.240428924560547	0.012625813484191895	4	046
535	488.4610595703125	24.525442123413086	0.999997615814209	450.966064453125	186.05072021484375	1.0	563.8217163085938	267.0560607910156	0.9951409101486206	471.44378662109375	2.2373085021972656	0.004912316799163818	4	046
536	488.02239990234375	19.03719711303711	0.9999998807907104	451.91363525390625	183.78501892089844	1.0	564.0471801757812	265.2828369140625	0.9969767332077026	499.570556640625	4.228812217712402	0.00449100136756897	4	046
537	485.7127685546875	17.22245216369629	0.9999970197677612	452.34912109375	181.376953125	1.0	563.3389282226562	265.61761474609375	0.9971610903739929	499.1883850097656	4.480256080627441	0.0031486153602600098	4	046
538	485.0105895996094	17.332714080810547	1.0	453.0645446777344	179.1682586669922	1.0	564.167724609375	266.322021484375	0.9980751872062683	470.8893127441406	1.7109267711639404	0.0026941001415252686	4	046
539	486.2551574707031	17.465482711791992	1.0	450.5863342285156	180.2822265625	1.0	563.5952758789062	265.7616882324219	0.9987313747406006	499.5567321777344	3.8938534259796143	0.003283381462097168	4	046
540	485.4460144042969	17.419221878051758	1.0	443.7427062988281	182.9423370361328	1.0	565.3458251953125	266.4639892578125	0.9972257614135742	500.0645446777344	3.9271039962768555	0.0016996264457702637	4	046
541	483.9054260253906	19.78714942932129	1.0	440.94232177734375	183.718017578125	1.0	564.648681640625	266.0330810546875	0.9998749494552612	494.16644287109375	2.893918037414551	0.0011549293994903564	4	046
542	485.2427673339844	21.500442504882812	1.0	437.8854064941406	183.6866455078125	1.0	565.0737915039062	266.224609375	0.7992913722991943	486.1471862792969	1.218644618988037	0.0012784004211425781	4	046
543	484.60699462890625	22.021175384521484	1.0	435.45513916015625	184.55162048339844	1.0	564.36279296875	265.6034240722656	0.9977924823760986	486.00579833984375	1.2955145835876465	0.001180887222290039	4	046
544	483.8207702636719	23.373355865478516	1.0	431.4027404785156	184.7895965576172	1.0	564.9463500976562	265.7967834472656	0.9787545204162598	486.37371826171875	2.267784595489502	0.0021112263202667236	4	046
545	482.2156066894531	27.500255584716797	1.0	427.9796447753906	184.9206085205078	1.0	564.1473388671875	264.51947021484375	0.9871299862861633	487.6938781738281	3.7224388122558594	0.002749145030975342	4	046
546	481.9448547363281	27.566499710083008	1.0	421.4039306640625	184.32223510742188	1.0	565.3649291992188	266.1719970703125	0.9871891736984253	487.4208984375	3.8536174297332764	0.003771483898162842	4	046
547	479.92449951171875	28.251930236816406	1.0	413.8445739746094	180.9367218017578	1.0	564.5182495117188	265.1092834472656	0.9910192489624023	471.61273193359375	4.680806636810303	0.0059115588665008545	4	046
548	477.9154052734375	29.884695053100586	1.0	415.56280517578125	180.2635955810547	1.0	565.6201782226562	265.7807312011719	0.9997965097427368	471.5494384765625	5.750462055206299	0.004684388637542725	4	046
549	479.30914306640625	30.301219940185547	1.0	423.2276916503906	176.66168212890625	0.9999939799308777	564.6739501953125	265.80804443359375	0.9897069931030273	472.4593811035156	5.871950626373291	0.0033473968505859375	4	046
550	478.4502258300781	31.549480438232422	1.0	426.7327575683594	169.9471893310547	1.0	565.3162231445312	267.1203918457031	0.8391667604446411	472.5841369628906	5.779690742492676	0.0016682744026184082	4	046
