# Supplementary material for: An automated feeding system for the African killifish reveals the impact of diet on lifespan and allows scalable assessment of associative learning
Source: eLife. 2022 Nov 10;11:e69008. doi: 10.7554/eLife.69008 (PMC9788828; doi:10.7554/eLife.69008)
Supplement: Figure 6—source data 2. [file elife-69008-fig6-data2.zip › Training Trajectories/t16_REC009DLC_resnet50_TrainAllTheThingsJun28shuffle1_1030000.csv]

bodyparts_coords	fishhead_x	fishhead_y	fishhead_likelihood	fishtail_x	fishtail_y	fishtail_likelihood	redlight_x	redlight_y	redlight_likelihood	fooddrop_x	fooddrop_y	fooddrop_likelihood	fishnum	recordingnum
0	302.6306457519531	66.66683959960938	1.0	215.23666381835938	217.40814208984375	1.0	530.2376708984375	224.71351623535156	0.0016348659992218018	215.7197265625	219.6627197265625	0.00029712915420532227	16	009
1	302.5335998535156	67.56231689453125	1.0	215.84542846679688	218.14295959472656	1.0	217.90635681152344	218.3875732421875	0.0001933574676513672	215.4486083984375	219.5963897705078	0.000235825777053833	16	009
2	302.6401672363281	66.93506622314453	1.0	216.84271240234375	219.8923797607422	1.0	532.3900146484375	221.32969665527344	0.0001347959041595459	215.36740112304688	220.85018920898438	0.00011289119720458984	16	009
3	301.3660888671875	67.85330200195312	1.0	217.0683135986328	221.524169921875	1.0	530.3260498046875	225.06622314453125	0.016124963760375977	221.4648895263672	222.70135498046875	9.760260581970215e-5	16	009
4	302.0213317871094	68.69392395019531	1.0	217.70079040527344	221.57394409179688	1.0	650.84619140625	34.45411682128906	0.0002148449420928955	221.77786254882812	222.18251037597656	0.00014644861221313477	16	009
5	302.90057373046875	68.34004211425781	1.0	216.5925750732422	220.93211364746094	1.0	218.9879150390625	219.92288208007812	0.00015267729759216309	214.86044311523438	221.7919158935547	0.0001499652862548828	16	009
6	302.8335876464844	67.05201721191406	1.0	215.62928771972656	220.44354248046875	1.0	218.40501403808594	219.4810028076172	0.00013774633407592773	221.40496826171875	221.56045532226562	0.00012925267219543457	16	009
7	303.2016296386719	67.15945434570312	1.0	214.7750701904297	218.6231689453125	1.0	217.01861572265625	219.0414276123047	0.00029015541076660156	214.39097595214844	220.53250122070312	0.00020042061805725098	16	009
8	302.7008056640625	67.66177368164062	1.0	213.74197387695312	218.0364990234375	1.0	649.708984375	35.49210739135742	0.00038483738899230957	213.85671997070312	220.3309326171875	0.00014322996139526367	16	009
9	303.1341247558594	68.32494354248047	1.0	213.79173278808594	218.29371643066406	1.0	531.19970703125	224.8306121826172	0.0022130608558654785	214.52439880371094	219.59576416015625	0.00041744112968444824	16	009
10	302.627197265625	68.80352783203125	1.0	214.45120239257812	217.81932067871094	1.0	532.5087280273438	222.14022827148438	0.0035638511180877686	215.20367431640625	220.1798095703125	0.00017121434211730957	16	009
11	303.3795471191406	68.5967025756836	1.0	213.7606201171875	217.75559997558594	1.0	216.86647033691406	218.4933624267578	0.0001679062843322754	215.12313842773438	219.98983764648438	0.00013837218284606934	16	009
12	304.712158203125	68.44459533691406	1.0	219.53012084960938	220.56753540039062	1.0	646.4938354492188	22.256450653076172	8.949637413024902e-5	221.72906494140625	219.8858184814453	0.00010412931442260742	16	009
13	311.7965087890625	68.92664337158203	1.0	238.83839416503906	205.71636962890625	1.0	649.7520751953125	35.84746551513672	0.00010916590690612793	238.66416931152344	206.20338439941406	0.0017840564250946045	16	009
14	320.13555908203125	64.88011932373047	1.0	229.40174865722656	194.37689208984375	1.0	231.45640563964844	193.82855224609375	0.00010675191879272461	226.33078002929688	193.6840057373047	9.360909461975098e-5	16	009
15	328.8892822265625	60.59912872314453	1.0	227.70401000976562	195.20706176757812	1.0	330.41741943359375	61.29682922363281	0.0002626478672027588	329.4436340332031	66.84525299072266	0.0001322627067565918	16	009
16	334.3753662109375	55.08457565307617	1.0	240.71685791015625	189.12344360351562	1.0	646.8685913085938	20.7041015625	0.0003228485584259033	240.7190704345703	188.64535522460938	0.00015625357627868652	16	009
17	340.8101806640625	49.63795471191406	1.0	242.73863220214844	176.5177764892578	1.0	530.9825439453125	225.42459106445312	0.0006067156791687012	241.26759338378906	177.53123474121094	3.859400749206543e-5	16	009
18	345.8772888183594	43.76716232299805	1.0	253.49317932128906	173.160888671875	1.0	346.70233154296875	44.7111701965332	0.00014394521713256836	256.3440856933594	173.57102966308594	0.00029653310775756836	16	009
19	351.63592529296875	42.70159149169922	1.0	264.6971130371094	166.0589141845703	1.0	646.0519409179688	22.348844528198242	0.00038695335388183594	269.6368713378906	171.59510803222656	0.0001582801342010498	16	009
20	355.6626892089844	39.113399505615234	1.0	270.8616638183594	160.6438446044922	1.0	275.3277893066406	158.84814453125	0.0001830756664276123	272.6255187988281	160.15509033203125	0.00020742416381835938	16	009
21	357.0721130371094	33.6055793762207	1.0	284.4118347167969	150.6721649169922	1.0	532.8110961914062	221.43710327148438	0.0013017058372497559	288.1926574707031	157.4962921142578	0.0003762245178222656	16	009
22	359.2069091796875	29.385650634765625	1.0	293.1504211425781	142.53240966796875	1.0	353.9538879394531	11.084083557128906	0.0013909637928009033	358.80755615234375	3.7041447162628174	0.005097061395645142	16	009
23	361.22369384765625	25.802570343017578	1.0	302.9176025390625	139.02236938476562	1.0	356.0297546386719	12.024449348449707	0.0017384886741638184	357.9523010253906	2.548146963119507	0.005251467227935791	16	009
24	364.2132263183594	21.62752914428711	1.0	308.259033203125	131.9830780029297	1.0	355.9644775390625	8.943536758422852	0.0009823143482208252	358.75091552734375	-0.5175743103027344	0.0020074844360351562	16	009
25	366.3298645019531	20.081466674804688	1.0	316.3450622558594	131.3711700439453	1.0	356.5108947753906	6.976581573486328	0.0005386173725128174	358.7387390136719	-1.1748948097229004	0.0013779103755950928	16	009
26	366.8183288574219	19.36484146118164	1.0	321.2558288574219	130.459716796875	1.0	501.80792236328125	189.08009338378906	1.0	322.7093505859375	138.74017333984375	0.001651167869567871	16	009
27	367.5407409667969	19.927337646484375	1.0	324.17559814453125	131.62156677246094	1.0	502.6432800292969	188.90391540527344	1.0	356.508544921875	3.244351625442505	0.0018681585788726807	16	009
28	366.2212219238281	20.910173416137695	1.0	329.6795959472656	132.62887573242188	1.0	502.063720703125	188.96324157714844	1.0	356.3518371582031	3.7454283237457275	0.002494245767593384	16	009
29	366.5765686035156	20.936120986938477	1.0	331.4975891113281	130.99964904785156	1.0	501.9667663574219	188.29141235351562	1.0	355.8072509765625	3.0419859886169434	0.001971423625946045	16	009
30	367.27728271484375	20.238178253173828	1.0	336.6451110839844	131.60609436035156	1.0	502.9776611328125	189.069580078125	1.0	501.0642395019531	190.5843505859375	0.0012336969375610352	16	009
31	366.9931640625	20.36496925354004	1.0	339.2322082519531	132.12319946289062	1.0	502.20794677734375	188.59420776367188	1.0	501.18768310546875	189.9506378173828	0.0013532936573028564	16	009
32	367.39434814453125	20.234603881835938	1.0	340.04107666015625	128.05276489257812	0.9991679191589355	501.2225646972656	187.51144409179688	1.0	500.6850280761719	189.69525146484375	0.0017848014831542969	16	009
33	367.72674560546875	20.35631561279297	1.0	336.64459228515625	123.43697357177734	0.9999991655349731	501.90692138671875	187.9386749267578	1.0	500.8564758300781	189.45680236816406	0.001683264970779419	16	009
34	368.91668701171875	19.892498016357422	1.0	334.7179260253906	119.92684173583984	1.0	502.46832275390625	188.21102905273438	1.0	335.5046081542969	125.23394012451172	0.0034449398517608643	16	009
35	368.563232421875	21.707313537597656	1.0	337.80206298828125	123.24242401123047	0.999906063079834	502.0632019042969	188.6019287109375	1.0	336.9533386230469	127.89872741699219	0.0031328201293945312	16	009
36	368.2550048828125	23.17268180847168	1.0	340.92138671875	125.72735595703125	1.0	501.4808044433594	187.36227416992188	1.0	339.6744384765625	125.3085708618164	0.006128400564193726	16	009
37	368.6094055175781	21.914793014526367	1.0	341.9909973144531	125.70990753173828	0.9999994039535522	501.5914306640625	188.2963104248047	1.0	340.3960876464844	130.36419677734375	0.004268348217010498	16	009
38	369.1835021972656	22.791364669799805	1.0	345.50140380859375	128.12026977539062	0.9999855160713196	502.8838806152344	188.33175659179688	1.0	339.4501037597656	130.72190856933594	0.003527134656906128	16	009
39	370.0152893066406	21.72740364074707	1.0	345.7094421386719	128.3574676513672	1.0	502.2312316894531	189.05625915527344	1.0	339.69268798828125	127.80413818359375	0.0015749335289001465	16	009
40	369.0542907714844	22.201745986938477	1.0	346.00823974609375	129.19418334960938	0.9999998807907104	501.9334716796875	187.35494995117188	1.0	338.7115478515625	129.8922882080078	0.001416712999343872	16	009
41	368.1978454589844	22.76235008239746	1.0	346.4519348144531	128.23074340820312	1.0	501.48138427734375	187.6884765625	1.0	359.6070861816406	1.3193838596343994	0.0018601715564727783	16	009
42	369.0325927734375	23.33766746520996	1.0	339.7359619140625	125.3399658203125	0.9999992847442627	501.71429443359375	187.92083740234375	1.0	336.90972900390625	129.14459228515625	0.006121933460235596	16	009
43	370.0679626464844	23.42270851135254	1.0	339.0716552734375	125.68054962158203	0.9999997615814209	502.3232727050781	188.82933044433594	1.0	337.89739990234375	130.23599243164062	0.005185872316360474	16	009
44	369.17181396484375	23.296058654785156	1.0	338.03900146484375	125.3392105102539	1.0	500.676025390625	187.62966918945312	1.0	338.6404724121094	124.72943115234375	0.00516703724861145	16	009
45	369.2467956542969	23.75984001159668	1.0	337.7879943847656	125.55342102050781	1.0	501.7777404785156	188.32955932617188	0.9999999403953552	338.32806396484375	125.42532348632812	0.0024729371070861816	16	009
46	369.28515625	23.012264251708984	1.0	340.48138427734375	129.05441284179688	1.0	502.2309875488281	188.92849731445312	1.0	501.10040283203125	190.32992553710938	0.0012700855731964111	16	009
47	368.41876220703125	22.7087345123291	1.0	340.5694580078125	130.05209350585938	1.0	501.93609619140625	189.30105590820312	1.0	503.9265441894531	190.1420440673828	0.0016470849514007568	16	009
48	368.74237060546875	23.345874786376953	1.0	342.67376708984375	133.55203247070312	1.0	502.1424865722656	188.0605926513672	1.0	500.89697265625	189.47579956054688	0.0027811825275421143	16	009
49	367.628173828125	25.105941772460938	1.0	341.7092590332031	134.82498168945312	1.0	502.32958984375	188.96632385253906	1.0	359.7921142578125	2.2559902667999268	0.003477156162261963	16	009
50	367.86590576171875	25.28559112548828	1.0	343.4875183105469	137.50096130371094	1.0	501.81103515625	187.8364715576172	1.0	500.79254150390625	189.03762817382812	0.002881377935409546	16	009
51	369.15057373046875	24.207958221435547	1.0	339.9596862792969	138.39695739746094	1.0	502.2149658203125	189.1519317626953	1.0	360.0083923339844	2.479769229888916	0.0012944340705871582	16	009
52	368.21038818359375	24.84667205810547	1.0	338.1182556152344	139.0312042236328	1.0	501.8208312988281	187.49789428710938	1.0	359.9812316894531	2.199582099914551	0.0014015734195709229	16	009
53	369.3842468261719	23.997591018676758	1.0	337.78570556640625	139.4156951904297	1.0	501.0105895996094	187.8718719482422	1.0	500.4894104003906	189.64698791503906	0.001986205577850342	16	009
54	368.2607116699219	24.386829376220703	1.0	335.8262023925781	138.64076232910156	1.0	502.5591125488281	188.29855346679688	1.0	359.8660583496094	1.8809804916381836	0.0024953484535217285	16	009
55	368.756591796875	24.198688507080078	1.0	334.9748840332031	139.231689453125	1.0	501.91900634765625	188.3358612060547	1.0	359.7156677246094	2.0085349082946777	0.0022892355918884277	16	009
56	368.96484375	24.11129379272461	1.0	334.94793701171875	139.512451171875	1.0	502.2679748535156	188.51829528808594	1.0	359.847900390625	2.3329286575317383	0.002411097288131714	16	009
57	368.62420654296875	25.584888458251953	1.0	333.6265869140625	139.9174041748047	1.0	502.5666198730469	188.1287841796875	1.0	501.1539306640625	189.82254028320312	0.002585470676422119	16	009
58	367.1501159667969	31.71727180480957	1.0	343.5309753417969	141.65090942382812	1.0	502.2894287109375	188.76380920410156	1.0	343.38580322265625	143.2677459716797	0.001515895128250122	16	009
59	367.93865966796875	40.60723114013672	1.0	340.68341064453125	146.78668212890625	1.0	502.0859680175781	188.80560302734375	1.0	500.55126953125	190.37197875976562	0.0015985369682312012	16	009
60	371.9805908203125	44.0279541015625	1.0	334.5537414550781	140.1464385986328	1.0	502.0566711425781	188.24928283691406	1.0	337.0937194824219	141.169189453125	0.0017817020416259766	16	009
61	378.16583251953125	45.368019104003906	1.0	329.66680908203125	125.0353775024414	1.0	501.5907897949219	188.48634338378906	1.0	500.60040283203125	189.74832153320312	0.002850830554962158	16	009
62	379.8634033203125	50.755958557128906	1.0	330.5793762207031	117.47563171386719	1.0	502.24810791015625	188.06268310546875	1.0	501.0798034667969	189.6132049560547	0.0014266371726989746	16	009
63	400.0569152832031	60.9339714050293	0.7620187997817993	330.2699890136719	108.9683609008789	1.0	501.7230224609375	187.70465087890625	1.0	501.0218811035156	189.8916778564453	0.0011917650699615479	16	009
64	406.0645446777344	64.13087463378906	0.5454100370407104	333.1344299316406	100.93740844726562	1.0	502.9212646484375	188.1645050048828	1.0	501.035400390625	189.847412109375	0.0011067390441894531	16	009
65	409.0787353515625	67.9104232788086	1.0	333.1339111328125	92.89622497558594	1.0	502.60528564453125	188.44708251953125	1.0	500.939697265625	190.1194305419922	0.001150667667388916	16	009
66	463.12933349609375	65.47689056396484	0.04770493507385254	332.77569580078125	85.0181655883789	1.0	502.437744140625	187.82705688476562	1.0	501.29486083984375	189.00628662109375	0.0014778375625610352	16	009
67	466.1770935058594	68.22793579101562	0.9999960660934448	329.56463623046875	80.39812469482422	1.0	502.45733642578125	188.33731079101562	1.0	501.1177062988281	189.49717712402344	0.0016736090183258057	16	009
68	411.2861633300781	85.98763275146484	1.0	345.8516540527344	80.45010375976562	1.0	502.67645263671875	187.68057250976562	1.0	501.3980407714844	189.20724487304688	0.002007126808166504	16	009
69	412.0556945800781	88.86612701416016	0.9999999403953552	341.2214050292969	78.57229614257812	1.0	502.4164733886719	187.5302276611328	1.0	503.514892578125	188.7485809326172	0.001917719841003418	16	009
70	408.9494934082031	97.21656799316406	1.0	343.77093505859375	71.5371322631836	1.0	501.9806823730469	187.63812255859375	1.0	500.1398620605469	188.19180297851562	0.0006274878978729248	16	009
71	412.1421813964844	108.02613067626953	0.9999832510948181	346.8850402832031	76.04710388183594	1.0	502.2945251464844	186.84449768066406	1.0	500.56719970703125	188.06040954589844	0.0011015832424163818	16	009
72	407.9521789550781	114.89256286621094	1.0	348.7186279296875	72.43611145019531	1.0	501.81964111328125	186.78744506835938	1.0	503.718505859375	188.3008270263672	0.0034283995628356934	16	009
73	411.97088623046875	120.76353454589844	1.0	354.0135192871094	72.0727767944336	1.0	502.6219177246094	187.64674377441406	1.0	499.9920349121094	188.4575653076172	0.0010561048984527588	16	009
74	408.0911865234375	125.6646499633789	0.9999566674232483	355.6376647949219	74.24195861816406	0.999999463558197	501.469482421875	186.9335479736328	1.0	501.1280212402344	188.85728454589844	0.004441976547241211	16	009
75	406.1083984375	128.36929321289062	1.0	354.5189208984375	60.82682800292969	1.0	501.3926086425781	187.02667236328125	1.0	500.1394958496094	188.40179443359375	0.001609116792678833	16	009
76	404.4126892089844	132.84628295898438	0.9999987483024597	356.0538330078125	61.35300064086914	1.0	502.84942626953125	187.43214416503906	1.0	500.7113952636719	188.27630615234375	0.0017213523387908936	16	009
77	405.59100341796875	134.21343994140625	1.0	343.69451904296875	66.62799835205078	0.9999994039535522	501.85455322265625	187.2196502685547	1.0	500.1351013183594	188.01417541503906	0.0013662874698638916	16	009
78	405.0204162597656	137.27926635742188	1.0	348.35333251953125	73.78910064697266	1.0	502.0719909667969	187.24766540527344	1.0	500.7437438964844	188.63751220703125	0.0011902153491973877	16	009
79	404.055908203125	138.42726135253906	1.0	347.9913635253906	71.50890350341797	1.0	502.669677734375	187.76553344726562	1.0	501.1969909667969	189.37379455566406	0.0013934075832366943	16	009
80	403.8139343261719	138.95315551757812	0.9999986886978149	353.3860168457031	63.76774597167969	1.0	501.0811767578125	186.83030700683594	1.0	499.8286437988281	187.96575927734375	0.0014107823371887207	16	009
81	402.0369567871094	138.71478271484375	0.999994158744812	355.8793640136719	61.72379684448242	1.0	502.6850891113281	187.24407958984375	1.0	501.5045166015625	188.75790405273438	0.003409773111343384	16	009
82	399.7406921386719	140.40110778808594	0.954648494720459	354.36553955078125	63.68745040893555	1.0	502.94793701171875	187.93968200683594	1.0	501.4003601074219	189.67904663085938	0.0020699799060821533	16	009
83	402.0096435546875	136.53958129882812	1.0	350.267578125	65.07355499267578	1.0	501.9027404785156	187.1277313232422	1.0	503.8020935058594	189.16891479492188	0.0014196932315826416	16	009
84	405.0543518066406	135.8983917236328	1.0	347.07781982421875	69.55140686035156	1.0	502.319580078125	187.4882049560547	1.0	503.72119140625	189.44113159179688	0.001449674367904663	16	009
85	407.23016357421875	133.40000915527344	1.0	346.6988525390625	72.25032043457031	1.0	501.8484802246094	187.21261596679688	1.0	501.3017578125	189.1829071044922	0.0019061267375946045	16	009
86	466.7353210449219	114.03172302246094	0.9999974966049194	344.1441955566406	74.0350341796875	1.0	503.1656494140625	188.36239624023438	1.0	504.5093994140625	189.73483276367188	0.0017814040184020996	16	009
87	464.0173034667969	114.51789855957031	0.9999995827674866	342.7966003417969	74.81293487548828	1.0	503.227783203125	187.3316192626953	1.0	500.8028869628906	188.0786895751953	0.0012076795101165771	16	009
88	464.6034240722656	113.31463623046875	0.9999998211860657	341.7242736816406	73.26862335205078	1.0	502.2747497558594	187.51507568359375	1.0	501.59808349609375	189.02894592285156	0.0005652308464050293	16	009
89	459.8940124511719	113.56523132324219	0.9999999403953552	340.3493347167969	76.18122100830078	1.0	502.5879211425781	187.76657104492188	1.0	500.9617919921875	189.52806091308594	0.0010122954845428467	16	009
90	461.74578857421875	115.13131713867188	0.9999930262565613	341.53741455078125	76.88272857666016	1.0	503.1773376464844	187.86679077148438	1.0	501.3707275390625	189.58413696289062	0.0010822713375091553	16	009
91	408.0970153808594	130.451416015625	0.9999957084655762	339.0843200683594	77.68568420410156	1.0	502.1138000488281	187.13157653808594	1.0	338.4858093261719	80.36687469482422	0.0017567574977874756	16	009
92	405.420166015625	132.46974182128906	0.999987781047821	338.0563659667969	80.58902740478516	1.0	502.5613708496094	187.0201873779297	1.0	501.0694885253906	188.3107452392578	0.0014548301696777344	16	009
93	467.5785217285156	116.66606140136719	1.0	336.44281005859375	82.65933990478516	1.0	502.68902587890625	187.318115234375	1.0	500.29766845703125	188.16822814941406	0.001369565725326538	16	009
94	469.1197509765625	113.99606323242188	0.9999985694885254	336.6151123046875	82.9029769897461	1.0	502.49761962890625	187.93702697753906	1.0	500.90447998046875	189.72097778320312	0.0007689297199249268	16	009
95	469.79119873046875	113.19657897949219	1.0	335.714599609375	84.67903900146484	1.0	502.2702941894531	187.11924743652344	1.0	500.86566162109375	188.8372344970703	0.002392888069152832	16	009
96	469.3978576660156	112.32510375976562	1.0	335.57421875	92.9549789428711	1.0	502.72991943359375	188.29373168945312	1.0	501.0764465332031	189.79931640625	0.003172844648361206	16	009
97	416.2090759277344	144.75369262695312	0.9999999403953552	333.92559814453125	103.60567474365234	1.0	502.2772521972656	187.6005401611328	1.0	500.0536804199219	188.37161254882812	0.0012233555316925049	16	009
98	415.41973876953125	151.65167236328125	1.0	334.57952880859375	110.7883071899414	1.0	502.94671630859375	187.96310424804688	1.0	500.8428649902344	188.5634002685547	0.0012631714344024658	16	009
99	415.3326721191406	157.2013702392578	1.0	337.4172058105469	109.70186614990234	1.0	502.1978454589844	187.94268798828125	1.0	500.3423767089844	188.6569366455078	0.0017881691455841064	16	009
100	411.2837219238281	155.6033935546875	1.0	330.69720458984375	110.60884857177734	1.0	502.7502746582031	188.60118103027344	1.0	500.8539123535156	189.13868713378906	0.0007425546646118164	16	009
101	407.83001708984375	157.568359375	1.0	319.3445739746094	111.32120513916016	1.0	501.9113464355469	187.9532012939453	1.0	500.18377685546875	188.65853881835938	0.0020065605640411377	16	009
102	406.3459167480469	158.29827880859375	1.0	326.5887451171875	100.70178985595703	0.9999433755874634	502.4031982421875	188.64175415039062	1.0	500.42767333984375	189.7173309326172	0.0016322731971740723	16	009
103	404.73797607421875	158.9346923828125	1.0	321.4350891113281	97.8785629272461	0.9999973773956299	502.4019470214844	187.5785369873047	1.0	504.3748779296875	189.08160400390625	0.0011839866638183594	16	009
104	392.72906494140625	159.43614196777344	1.0	317.623779296875	88.72256469726562	1.0	502.1983337402344	188.32496643066406	1.0	499.734619140625	189.3058319091797	0.0015492141246795654	16	009
105	385.9681701660156	158.8642120361328	1.0	317.6893615722656	80.92561340332031	1.0	502.59271240234375	188.8430938720703	1.0	503.8559875488281	189.85760498046875	0.0016404688358306885	16	009
106	379.4986267089844	159.3463592529297	1.0	323.54022216796875	76.47266387939453	1.0	502.17193603515625	188.13450622558594	1.0	499.7893371582031	188.64772033691406	0.0012209117412567139	16	009
107	372.46844482421875	157.89437866210938	1.0	339.37158203125	76.96747589111328	1.0	502.3694763183594	188.58377075195312	1.0	501.0911865234375	189.88905334472656	0.001338958740234375	16	009
108	358.7215881347656	157.47042846679688	0.9999164342880249	345.9562683105469	72.44186401367188	1.0	502.1864929199219	188.5613250732422	1.0	500.89605712890625	189.64356994628906	0.0016638636589050293	16	009
109	339.12017822265625	159.96669006347656	1.0	348.7121887207031	160.69427490234375	0.00782892107963562	502.6394348144531	189.07662963867188	1.0	501.2298889160156	190.43328857421875	0.0019408464431762695	16	009
110	317.17120361328125	158.60726928710938	1.0	389.7882995605469	80.22356414794922	0.8476171493530273	502.2825012207031	189.01840209960938	1.0	501.2333984375	190.25228881835938	0.001190185546875	16	009
111	309.1369323730469	158.14297485351562	1.0	400.87701416015625	65.95498657226562	1.0	502.3014221191406	188.9832763671875	1.0	501.1495056152344	190.02682495117188	0.001173466444015503	16	009
112	295.73651123046875	160.2953338623047	1.0	418.5782165527344	97.37752532958984	0.3631899058818817	501.6686706542969	187.21160888671875	1.0	501.1689453125	189.10299682617188	0.0012108385562896729	16	009
113	280.9698181152344	160.75588989257812	1.0	401.16455078125	106.23233032226562	0.999991774559021	502.54046630859375	188.42291259765625	1.0	501.06951904296875	189.77072143554688	0.0010278522968292236	16	009
114	263.0906066894531	163.21437072753906	1.0	402.08770751953125	93.5042953491211	1.0	502.9210205078125	188.4365234375	1.0	501.4774169921875	189.372802734375	0.0014579594135284424	16	009
115	248.61428833007812	158.2633056640625	1.0	398.970947265625	113.55032348632812	0.9999998807907104	502.4683532714844	187.8280029296875	1.0	501.2762145996094	189.60130310058594	0.0006847381591796875	16	009
116	233.1300048828125	142.99827575683594	1.0	370.64453125	119.75294494628906	1.0	502.4158020019531	188.48590087890625	1.0	500.9528503417969	190.1097412109375	0.001737833023071289	16	009
117	217.12017822265625	139.35369873046875	1.0	373.463134765625	118.39308166503906	1.0	502.5287780761719	187.97808837890625	1.0	500.8405456542969	189.45448303222656	0.0025897622108459473	16	009
118	201.5247802734375	137.33717346191406	1.0	360.9771728515625	143.20352172851562	1.0	502.3798522949219	188.0057830810547	1.0	501.0265197753906	189.69955444335938	0.001408606767654419	16	009
119	186.564697265625	132.77389526367188	1.0	351.63641357421875	161.56939697265625	1.0	502.3193054199219	188.41970825195312	1.0	500.45989990234375	189.8932342529297	0.0021682679653167725	16	009
120	171.26536560058594	129.69430541992188	1.0	323.3960266113281	140.12416076660156	1.0	501.9562072753906	188.26307678222656	1.0	500.4266052246094	189.9916229248047	0.0013749897480010986	16	009
121	155.91473388671875	131.21282958984375	1.0	311.6057434082031	155.64834594726562	1.0	503.1968688964844	187.99229431152344	1.0	506.8155517578125	191.3344268798828	0.001164078712463379	16	009
122	138.63909912109375	133.4580078125	0.9999911189079285	288.5169982910156	159.98434448242188	1.0	502.763916015625	188.6205596923828	1.0	501.07415771484375	189.88111877441406	0.0010853111743927002	16	009
123	135.3365936279297	135.7240753173828	0.9999935626983643	284.8938903808594	155.03756713867188	0.999998927116394	501.88958740234375	187.11912536621094	1.0	501.0992126464844	188.9535369873047	0.0020088255405426025	16	009
124	135.03285217285156	137.8930206298828	1.0	279.3891296386719	148.69444274902344	1.0	501.7132263183594	187.49119567871094	1.0	500.9988098144531	189.4661102294922	0.002094656229019165	16	009
125	130.20948791503906	138.7112274169922	0.9999839067459106	279.37799072265625	139.40750122070312	0.9999606609344482	502.52508544921875	187.81912231445312	1.0	501.10150146484375	189.1298065185547	0.0012135207653045654	16	009
126	122.45284271240234	135.85043334960938	1.0	274.29052734375	138.13270568847656	1.0	502.1425476074219	188.3165283203125	1.0	500.57183837890625	189.68685913085938	0.0011800825595855713	16	009
127	118.18385314941406	130.3076171875	1.0	271.91845703125	141.44342041015625	0.9999996423721313	502.2110595703125	188.70492553710938	1.0	500.6761474609375	189.9208526611328	0.0010902583599090576	16	009
128	114.89970397949219	130.37841796875	1.0	253.5618896484375	136.21615600585938	0.9997903108596802	502.457763671875	188.14093017578125	1.0	500.9801330566406	189.44139099121094	0.0020877420902252197	16	009
129	114.37427520751953	131.53077697753906	1.0	261.0506896972656	133.9163055419922	1.0	502.0910339355469	187.5919647216797	1.0	500.9585876464844	189.3079833984375	0.0009274482727050781	16	009
130	112.62569427490234	132.56723022460938	1.0	259.46307373046875	127.83395385742188	1.0	502.14349365234375	188.86033630371094	1.0	500.6463928222656	190.40863037109375	0.0016003847122192383	16	009
131	111.0371322631836	132.60069274902344	1.0	261.9415283203125	125.72259521484375	1.0	501.95635986328125	187.90945434570312	1.0	500.698486328125	189.39918518066406	0.001894235610961914	16	009
132	109.55166625976562	133.2982940673828	1.0	259.6681213378906	126.34969329833984	1.0	501.8592834472656	187.64706420898438	1.0	500.8470764160156	189.7578887939453	0.0007914900779724121	16	009
133	107.4474105834961	133.80072021484375	1.0	256.77093505859375	129.81187438964844	0.9999999403953552	501.4427185058594	187.7791290283203	1.0	499.5995788574219	189.17691040039062	0.0007376670837402344	16	009
134	105.60250854492188	133.42320251464844	1.0	255.5502471923828	130.8994903564453	1.0	502.7899475097656	188.13897705078125	1.0	500.68328857421875	189.96694946289062	0.001978278160095215	16	009
135	105.9818115234375	132.81309509277344	1.0	251.831787109375	128.57911682128906	1.0	501.44085693359375	187.330810546875	1.0	500.4395751953125	189.45628356933594	0.0006359219551086426	16	009
136	106.2921371459961	132.5469512939453	1.0	248.55906677246094	125.87980651855469	1.0	501.7634582519531	187.2411346435547	1.0	500.8495178222656	189.44654846191406	0.0013009607791900635	16	009
137	106.2092514038086	132.82980346679688	1.0	244.32113647460938	127.42235565185547	1.0	500.7704772949219	187.26856994628906	1.0	500.2154846191406	189.02381896972656	0.00219765305519104	16	009
138	106.51806640625	133.94386291503906	1.0	245.69171142578125	132.93801879882812	1.0	502.227783203125	188.27723693847656	1.0	500.82513427734375	189.8263702392578	0.0016142725944519043	16	009
139	96.48043823242188	143.4906463623047	0.9999998807907104	249.8125457763672	143.97683715820312	0.9999479055404663	501.54058837890625	187.31649780273438	1.0	500.4261474609375	189.73753356933594	0.0014163851737976074	16	009
140	85.63667297363281	151.40194702148438	1.0	246.17733764648438	160.95693969726562	1.0	502.47314453125	187.78038024902344	1.0	500.742431640625	189.58425903320312	0.0009538531303405762	16	009
141	74.0328140258789	157.9252471923828	1.0	232.34048461914062	159.94895935058594	1.0	501.55078125	187.4857177734375	1.0	500.670654296875	189.30563354492188	0.001109391450881958	16	009
142	65.60462951660156	174.11187744140625	1.0	225.27984619140625	153.14537048339844	1.0	502.3879699707031	187.86123657226562	1.0	500.9015197753906	189.52508544921875	0.002034783363342285	16	009
143	62.46883773803711	181.4094696044922	1.0	219.7373504638672	154.71778869628906	1.0	502.4417419433594	188.28392028808594	1.0	500.70233154296875	189.90512084960938	0.0015349090099334717	16	009
144	57.10330581665039	186.04705810546875	1.0	211.43138122558594	155.02235412597656	1.0	502.0245361328125	188.2138671875	1.0	500.9351501464844	189.7559051513672	0.002615809440612793	16	009
145	53.42718505859375	189.4825439453125	1.0	207.02516174316406	153.3676300048828	1.0	502.2257080078125	188.40187072753906	1.0	500.9349670410156	189.7042999267578	0.002082735300064087	16	009
146	48.119049072265625	193.12937927246094	1.0	194.0039825439453	140.41085815429688	1.0	501.8785400390625	188.1060791015625	1.0	500.8122863769531	189.8022003173828	0.0010861754417419434	16	009
147	41.24919128417969	202.57476806640625	1.0	189.7431640625	135.89028930664062	1.0	502.04541015625	188.08689880371094	1.0	500.6947937011719	189.77102661132812	0.0023526251316070557	16	009
148	34.46097183227539	209.92408752441406	1.0	179.74021911621094	149.11614990234375	0.9999997615814209	501.84210205078125	188.35601806640625	1.0	500.64129638671875	190.04263305664062	0.0017829537391662598	16	009
149	27.109220504760742	217.29727172851562	1.0	165.66546630859375	145.63485717773438	1.0	502.22265625	189.0716552734375	1.0	500.62261962890625	190.37001037597656	0.002720862627029419	16	009
150	24.97110366821289	220.70428466796875	1.0	155.07444763183594	132.34263610839844	0.9999999403953552	501.87994384765625	188.16165161132812	1.0	500.6166687011719	189.80474853515625	0.0033081769943237305	16	009
151	23.618743896484375	222.7053985595703	1.0	156.75912475585938	138.3665771484375	0.9999997615814209	501.6800537109375	189.09693908691406	1.0	500.7056579589844	190.1515655517578	0.004510611295700073	16	009
152	21.161500930786133	225.16500854492188	1.0	154.00962829589844	137.9858856201172	0.9999951124191284	501.9535827636719	188.30868530273438	1.0	500.56854248046875	189.76953125	0.0043923258781433105	16	009
153	22.389972686767578	224.882568359375	1.0	153.8652801513672	137.4645538330078	0.9999706149101257	502.0388488769531	188.39085388183594	1.0	500.76263427734375	189.77491760253906	0.0019292235374450684	16	009
154	22.36469078063965	225.56988525390625	1.0	152.22845458984375	129.68643188476562	0.9999995827674866	501.4247131347656	187.40444946289062	1.0	500.9137268066406	189.5008087158203	0.0012167394161224365	16	009
155	21.40355682373047	226.1348419189453	1.0	152.0438690185547	131.1101531982422	1.0	501.94610595703125	188.2276153564453	1.0	500.618408203125	189.6093292236328	0.0024281740188598633	16	009
156	20.6912899017334	226.43898010253906	1.0	148.99795532226562	130.6869354248047	1.0	502.4037170410156	188.59584045410156	1.0	501.17572021484375	189.96429443359375	0.0026487112045288086	16	009
157	20.9679012298584	226.8182373046875	1.0	149.2981719970703	131.66043090820312	1.0	501.99078369140625	187.97955322265625	1.0	501.02850341796875	189.240234375	0.002851039171218872	16	009
158	21.76960563659668	226.23060607910156	1.0	150.0971221923828	129.46859741210938	1.0	502.30816650390625	188.24168395996094	1.0	500.99261474609375	189.8735809326172	0.0038224756717681885	16	009
159	21.74589729309082	226.8636474609375	1.0	150.37840270996094	129.34185791015625	1.0	502.130615234375	188.11053466796875	1.0	500.53021240234375	189.75897216796875	0.0021167397499084473	16	009
160	22.178125381469727	226.02626037597656	1.0	147.97714233398438	129.28330993652344	1.0	502.0858154296875	188.13003540039062	1.0	500.6988525390625	189.6295623779297	0.0018046200275421143	16	009
161	22.13484764099121	225.63934326171875	1.0	148.6179656982422	129.3193817138672	1.0	502.5561828613281	188.4713897705078	1.0	501.08709716796875	189.938720703125	0.002100735902786255	16	009
162	22.73320770263672	225.70217895507812	1.0	149.6911163330078	130.58299255371094	1.0	501.5232238769531	188.76161193847656	1.0	500.517333984375	189.72549438476562	0.005395561456680298	16	009
163	22.1898136138916	225.56736755371094	1.0	149.42840576171875	131.9102020263672	0.9999982118606567	501.90826416015625	188.41729736328125	1.0	500.79193115234375	189.793212890625	0.001987963914871216	16	009
164	22.209043502807617	226.02255249023438	1.0	150.06312561035156	128.69244384765625	1.0	502.5167236328125	188.46412658691406	1.0	501.1473693847656	189.71189880371094	0.003938496112823486	16	009
165	21.272930145263672	226.38763427734375	1.0	146.17327880859375	128.6324462890625	1.0	501.7226867675781	188.4376220703125	1.0	500.3866271972656	189.57705688476562	0.004801362752914429	16	009
166	20.75468635559082	226.06631469726562	1.0	142.92349243164062	128.7832794189453	1.0	502.48162841796875	188.56942749023438	1.0	501.1332092285156	189.8713836669922	0.007023245096206665	16	009
167	22.74192237854004	225.9506072998047	1.0	143.12301635742188	129.2442169189453	1.0	501.8611145019531	188.08538818359375	1.0	500.5522155761719	189.46571350097656	0.0023572146892547607	16	009
168	21.223031997680664	225.08514404296875	1.0	144.75718688964844	130.4391326904297	1.0	502.6977844238281	188.58645629882812	1.0	501.01177978515625	190.13514709472656	0.0012229979038238525	16	009
169	19.286338806152344	219.06114196777344	1.0	134.37783813476562	126.77511596679688	1.0	502.0060119628906	188.14280700683594	1.0	500.83465576171875	189.51943969726562	0.003339320421218872	16	009
170	9.315650939941406	216.98092651367188	0.998761773109436	126.46098327636719	126.28005981445312	1.0	501.7822265625	188.46142578125	1.0	500.5098876953125	189.89523315429688	0.0026061832904815674	16	009
171	4.013692378997803	216.9178924560547	0.9992493391036987	130.5676727294922	134.75674438476562	1.0	502.0259704589844	188.48439025878906	1.0	500.60675048828125	189.79998779296875	0.0017494261264801025	16	009
172	1.8680214881896973	216.5469970703125	0.9418339133262634	132.1687469482422	140.45506286621094	1.0	502.0073547363281	188.608642578125	1.0	500.44183349609375	189.76136779785156	0.0016975998878479004	16	009
173	3.0112571716308594	224.15040588378906	0.9473363161087036	136.02102661132812	146.4932098388672	1.0	501.2001953125	188.1841583251953	0.9999998807907104	499.40875244140625	189.29159545898438	0.008845120668411255	16	009
174	2.4335412979125977	227.0357666015625	0.9987627863883972	138.6937255859375	156.03428649902344	1.0	501.7045593261719	188.69264221191406	1.0	500.0508728027344	190.0393829345703	0.004798829555511475	16	009
175	1.6609735488891602	227.3370361328125	0.99989914894104	130.66375732421875	161.9661407470703	1.0	501.8418884277344	188.53607177734375	0.9999999403953552	500.3240051269531	189.69679260253906	0.006418853998184204	16	009
176	1.1636991500854492	226.92115783691406	0.9999786615371704	122.87670135498047	154.5699005126953	1.0	501.7614440917969	188.09828186035156	1.0	500.6461486816406	189.30010986328125	0.005361437797546387	16	009
177	-0.14171218872070312	227.3017578125	0.9998811483383179	124.26026916503906	145.8247833251953	1.0	501.6694641113281	188.0896453857422	1.0	500.46722412109375	189.05638122558594	0.005041986703872681	16	009
178	3.352829933166504	225.67410278320312	0.9989840984344482	124.31177520751953	142.3291473388672	1.0	502.1249084472656	188.9346466064453	1.0	500.5616760253906	190.35311889648438	0.0036787688732147217	16	009
179	2.3530569076538086	228.19522094726562	0.9991809725761414	122.05245971679688	148.2318115234375	1.0	501.8912353515625	188.56375122070312	1.0	500.4978942871094	189.9227294921875	0.008616030216217041	16	009
180	2.213339328765869	227.13809204101562	0.9946977496147156	120.06890106201172	151.21771240234375	1.0	501.7881774902344	189.080078125	1.0	500.5053405761719	190.06365966796875	0.0027070045471191406	16	009
181	1.6551194190979004	228.58856201171875	0.9961279630661011	111.73358917236328	151.97576904296875	1.0	501.6401062011719	189.07005310058594	1.0	500.2421569824219	190.04922485351562	0.0019356906414031982	16	009
182	1.4054250717163086	228.06591796875	0.9869850873947144	110.68431854248047	149.46820068359375	1.0	502.400390625	188.90386962890625	1.0	500.5085144042969	190.4116973876953	0.003589928150177002	16	009
183	1.965907335281372	228.3257598876953	0.9988325238227844	112.34192657470703	142.4402618408203	1.0	502.5809326171875	188.67311096191406	1.0	500.87933349609375	190.14358520507812	0.0012297630310058594	16	009
184	4.401772975921631	223.0841827392578	0.9997590780258179	113.64791870117188	138.04713439941406	1.0	502.4064025878906	188.26132202148438	0.9999999403953552	500.9669494628906	189.7788848876953	0.003618091344833374	16	009
185	101.93900299072266	132.9008331298828	0.059307634830474854	107.480712890625	138.54563903808594	1.0	502.3926086425781	187.94436645507812	1.0	500.724609375	189.6467742919922	0.0011599361896514893	16	009
186	90.10620880126953	136.4088592529297	0.001524120569229126	99.15098571777344	136.1758575439453	1.0	502.9429626464844	188.1343994140625	1.0	501.2578125	189.43003845214844	0.0018486082553863525	16	009
187	0.6056344509124756	225.54701232910156	0.28948846459388733	95.06604766845703	141.2733612060547	1.0	502.6397399902344	187.6910400390625	1.0	500.8355712890625	189.47225952148438	0.0023290514945983887	16	009
188	-0.7128357887268066	227.91384887695312	0.0020252764225006104	96.53534698486328	141.13299560546875	1.0	502.0513000488281	188.30670166015625	1.0	500.86260986328125	189.148193359375	0.004857659339904785	16	009
189	0.42296648025512695	227.2976837158203	0.0036015212535858154	98.35771179199219	142.54637145996094	1.0	502.8176574707031	188.21348571777344	1.0	501.5724792480469	189.36422729492188	0.0024873018264770508	16	009
190	1.2571029663085938	225.6251678466797	0.42566442489624023	97.47923278808594	146.68746948242188	1.0	501.76983642578125	188.63368225097656	1.0	500.3708801269531	190.10096740722656	0.0015895962715148926	16	009
191	-1.697270393371582	221.67776489257812	0.005251824855804443	95.23501586914062	149.6933135986328	1.0	502.6343688964844	188.79193115234375	0.9999999403953552	500.9897155761719	190.0135040283203	0.0021926164627075195	16	009
192	-1.1152949333190918	227.9097900390625	0.030560076236724854	93.00678253173828	149.5725860595703	1.0	502.0709533691406	187.5242156982422	1.0	499.6905517578125	188.38404846191406	0.0041204094886779785	16	009
193	0.4599416255950928	226.93267822265625	0.8196879029273987	93.29251861572266	151.45118713378906	1.0	502.3503723144531	188.0994873046875	1.0	500.6531677246094	189.69699096679688	0.00460970401763916	16	009
194	84.30646514892578	147.31436157226562	0.938640832901001	90.97808837890625	149.74600219726562	1.0	502.21234130859375	187.96070861816406	1.0	500.9165954589844	189.4698028564453	0.002485722303390503	16	009
195	-1.1402077674865723	228.5313720703125	0.00029218196868896484	77.28023529052734	156.5456085205078	1.0	502.420654296875	188.70880126953125	1.0	500.46160888671875	189.67730712890625	0.0017336010932922363	16	009
196	55.660621643066406	150.82786560058594	0.001180410385131836	65.4344253540039	149.8707275390625	1.0	502.8421630859375	188.5259552001953	1.0	500.8773498535156	189.94041442871094	0.0017426013946533203	16	009
197	55.05686950683594	153.82322692871094	0.0029242634773254395	63.09738540649414	149.61166381835938	1.0	502.5675354003906	188.52947998046875	1.0	500.4962463378906	189.6584930419922	0.002149820327758789	16	009
198	66.44547271728516	163.78773498535156	0.0015007257461547852	55.646236419677734	157.97337341308594	1.0	501.9844055175781	187.3250732421875	1.0	500.93646240234375	188.99488830566406	0.0019585490226745605	16	009
199	66.61640167236328	165.99404907226562	0.0070886313915252686	53.426612854003906	162.35621643066406	1.0	502.10992431640625	187.158935546875	1.0	500.7182922363281	188.3944091796875	0.0012697279453277588	16	009
200	47.70627975463867	170.34632873535156	0.00019913911819458008	58.676944732666016	164.5245819091797	1.0	502.3106384277344	187.21543884277344	1.0	500.8934020996094	188.49185180664062	0.0027676522731781006	16	009
201	-0.8929357528686523	236.49143981933594	0.0005360245704650879	71.55977630615234	166.3937530517578	1.0	503.53924560546875	187.84291076660156	1.0	503.706787109375	188.94268798828125	0.0012524425983428955	16	009
202	-1.0243325233459473	236.74008178710938	0.0003592073917388916	72.3900375366211	169.08009338378906	1.0	502.9068603515625	187.67813110351562	1.0	501.3749694824219	188.86972045898438	0.0011452138423919678	16	009
203	-0.6844444274902344	235.73199462890625	0.00034949183464050293	73.61946868896484	170.72674560546875	1.0	502.5109558105469	187.66368103027344	0.9999999403953552	500.73358154296875	188.87429809570312	0.002217799425125122	16	009
204	-0.557314395904541	236.34616088867188	0.0007836818695068359	66.87808227539062	171.90396118164062	1.0	503.039306640625	188.0548553466797	1.0	70.29206085205078	173.88381958007812	0.0021657943725585938	16	009
205	0.029433250427246094	242.9287109375	0.002736896276473999	73.70658874511719	173.2613983154297	1.0	503.5108337402344	188.34730529785156	1.0	73.66455078125	175.30421447753906	0.002029120922088623	16	009
206	51.77391815185547	186.31210327148438	0.0024213194847106934	66.34698486328125	174.76124572753906	1.0	503.11572265625	187.44126892089844	1.0	501.63873291015625	188.65121459960938	0.0012527704238891602	16	009
207	53.08960723876953	187.2942352294922	0.0010194182395935059	64.864501953125	176.28549194335938	1.0	503.37353515625	188.34967041015625	1.0	506.4881286621094	191.1940155029297	0.0009317100048065186	16	009
208	-0.5714821815490723	237.44900512695312	0.000576704740524292	66.25092315673828	175.5393829345703	1.0	502.9531555175781	187.90414428710938	1.0	504.0588073730469	188.8966064453125	0.0014850497245788574	16	009
209	-0.2810211181640625	236.37364196777344	0.0009080767631530762	63.60226821899414	173.22381591796875	1.0	502.99853515625	188.3019256591797	1.0	501.2229309082031	189.88467407226562	0.0012805461883544922	16	009
210	-0.8096475601196289	237.1624298095703	0.004172712564468384	65.21768188476562	174.4344024658203	1.0	502.5715637207031	188.34645080566406	1.0	501.23468017578125	189.65235900878906	0.000981062650680542	16	009
211	56.918556213378906	180.3997039794922	0.0002313554286956787	67.8824462890625	173.57406616210938	1.0	503.3602294921875	188.60748291015625	1.0	501.8680114746094	189.63742065429688	0.0018941164016723633	16	009
212	64.4439926147461	178.92764282226562	0.0003738105297088623	71.66771697998047	173.2665557861328	1.0	502.3122863769531	186.99778747558594	1.0	71.19217681884766	175.72860717773438	0.0007013380527496338	16	009
213	68.59800720214844	167.21461486816406	0.9995428919792175	72.95612335205078	170.98704528808594	0.9999104142189026	502.7308044433594	188.23280334472656	1.0	503.4825439453125	189.1424102783203	0.0006695687770843506	16	009
214	68.42972564697266	165.69943237304688	0.9995532035827637	73.74500274658203	170.23619079589844	0.9998072385787964	501.4930419921875	187.44313049316406	1.0	501.2272644042969	189.6973419189453	0.0006589889526367188	16	009
215	71.50115203857422	172.63661193847656	0.006828129291534424	76.68537902832031	173.5515594482422	1.0	503.579833984375	188.4652557373047	1.0	80.32746887207031	175.2052764892578	0.0006424486637115479	16	009
216	-0.848785400390625	237.10379028320312	0.0025829076766967773	80.52417755126953	173.94505310058594	1.0	502.91351318359375	187.9910430908203	1.0	503.6529541015625	189.6161651611328	0.0006118118762969971	16	009
217	55.04376983642578	186.37969970703125	0.002976924180984497	68.15369415283203	179.16253662109375	1.0	502.8932800292969	188.35186767578125	1.0	503.3082275390625	189.4193115234375	0.0005469620227813721	16	009
218	54.14513397216797	186.6433563232422	0.002807706594467163	66.7660140991211	177.38111877441406	1.0	503.78546142578125	188.4539794921875	1.0	445.7452392578125	227.3289337158203	0.08937838673591614	16	009
219	56.9798698425293	173.85189819335938	0.00015482306480407715	78.86077117919922	171.221923828125	1.0	503.1119689941406	188.0913848876953	1.0	447.4062805175781	229.61679077148438	0.0061750710010528564	16	009
220	67.7896957397461	177.93719482421875	0.00019755959510803223	77.43675231933594	172.8009796142578	1.0	502.66424560546875	187.4110565185547	1.0	80.27386474609375	171.44232177734375	0.0009849369525909424	16	009
221	82.65229034423828	178.2970733642578	0.00023189187049865723	77.3058090209961	173.9998321533203	1.0	503.1543273925781	188.32550048828125	1.0	80.17603302001953	173.5386199951172	0.0012922883033752441	16	009
222	71.86377716064453	179.55508422851562	0.0015913844108581543	77.99656677246094	177.458984375	1.0	503.22052001953125	188.57896423339844	1.0	503.8235168457031	189.49537658691406	0.0005294978618621826	16	009
223	71.13603210449219	185.7080078125	0.0003686249256134033	80.1126708984375	183.036865234375	1.0	503.2749328613281	188.0199737548828	1.0	446.6582336425781	217.84030151367188	0.019994348287582397	16	009
224	65.69677734375	188.49176025390625	0.00030344724655151367	77.21964263916016	186.54177856445312	1.0	503.22900390625	188.4908447265625	1.0	444.5977478027344	214.75563049316406	0.004270374774932861	16	009
225	80.7808609008789	181.4015350341797	0.00016796588897705078	71.56732177734375	185.0327606201172	1.0	503.22540283203125	187.97775268554688	1.0	444.344482421875	216.2730712890625	0.00463905930519104	16	009
226	74.8573989868164	190.86732482910156	0.0011504292488098145	75.40535736083984	187.22042846679688	1.0	502.2302551269531	187.51278686523438	1.0	443.7297668457031	216.02761840820312	0.0013854801654815674	16	009
227	68.3764419555664	198.98756408691406	0.0010940730571746826	73.4291000366211	193.98228454589844	1.0	503.0272216796875	187.15719604492188	1.0	445.3212585449219	225.52655029296875	0.9931706786155701	16	009
228	509.4013977050781	193.10504150390625	5.862116813659668e-5	67.36897277832031	200.01576232910156	1.0	504.2055969238281	187.84646606445312	1.0	445.03326416015625	225.49400329589844	0.6922554969787598	16	009
229	54.5228385925293	205.67420959472656	0.00018852949142456055	65.6010513305664	200.88687133789062	1.0	503.3141174316406	187.48008728027344	1.0	69.06095123291016	203.8516387939453	0.002639561891555786	16	009
230	53.01750183105469	202.07778930664062	0.0014646053314208984	62.874267578125	199.88031005859375	1.0	502.93170166015625	186.8299102783203	1.0	504.30535888671875	188.41741943359375	0.0004667341709136963	16	009
231	4.302021503448486	240.36956787109375	0.9999488592147827	65.54558563232422	199.92779541015625	1.0	502.6758728027344	187.5422821044922	1.0	504.16107177734375	189.10447692871094	0.0008385777473449707	16	009
232	6.969311237335205	236.0697479248047	1.0	63.583900451660156	198.9402313232422	1.0	502.5172424316406	187.23362731933594	1.0	442.4050598144531	180.70855712890625	0.04829069972038269	16	009
233	4.767242431640625	233.8655242919922	0.9999814033508301	80.03857421875	204.33291625976562	1.0	503.3856506347656	187.59629821777344	1.0	82.55873107910156	207.57028198242188	0.0007543563842773438	16	009
234	8.652267456054688	230.78639221191406	1.0	79.87202453613281	204.83663940429688	1.0	502.4491271972656	187.0507354736328	1.0	442.9652404785156	178.45538330078125	0.09902656078338623	16	009
235	9.737897872924805	231.51553344726562	1.0	89.23706817626953	216.69740295410156	0.9971866607666016	503.80914306640625	187.1997528076172	1.0	503.6094055175781	188.6180877685547	0.0008289217948913574	16	009
236	10.73745346069336	228.84901428222656	1.0	89.80757141113281	221.47781372070312	1.0	502.2101745605469	186.51417541503906	1.0	437.57550048828125	172.7639617919922	0.04267635941505432	16	009
237	9.855545043945312	229.85621643066406	1.0	91.13981628417969	226.6476593017578	1.0	502.1238708496094	186.43392944335938	1.0	437.6642761230469	178.13894653320312	0.9591711759567261	16	009
238	7.8626298904418945	232.1413116455078	1.0	94.82257843017578	225.5058135986328	1.0	502.8721008300781	186.9141387939453	1.0	436.54962158203125	176.4364776611328	0.013537317514419556	16	009
239	8.52292251586914	228.39132690429688	0.9999990463256836	91.87833404541016	223.5718994140625	1.0	503.48358154296875	187.0899200439453	1.0	438.4504089355469	177.93641662597656	0.0074815452098846436	16	009
240	7.668981552124023	229.69386291503906	0.9999995827674866	90.79719543457031	224.44993591308594	1.0	502.3848876953125	186.9134521484375	1.0	440.2236022949219	222.0785369873047	0.3176482617855072	16	009
241	6.733887195587158	232.55213928222656	0.9999998807907104	88.87496948242188	228.33448791503906	1.0	503.2398376464844	187.6498260498047	1.0	440.2785949707031	224.01876831054688	0.4939641058444977	16	009
242	1.2441861629486084	230.70343017578125	0.0014839470386505127	80.44330596923828	223.4414825439453	1.0	502.5940246582031	187.11251831054688	1.0	438.0830078125	176.62496948242188	0.8032667636871338	16	009
243	77.53984069824219	217.66590881347656	0.0001817941665649414	83.17400360107422	221.68048095703125	1.0	502.3076477050781	187.39743041992188	1.0	438.2255554199219	172.9162139892578	0.5961607694625854	16	009
244	91.69480895996094	218.38497924804688	0.00017505884170532227	89.4747543334961	220.86502075195312	1.0	501.9816589355469	186.82894897460938	1.0	436.44317626953125	178.12533569335938	0.9377212524414062	16	009
245	98.10794067382812	226.99542236328125	0.0003167688846588135	87.24712371826172	222.52859497070312	1.0	502.34039306640625	187.30111694335938	1.0	437.83428955078125	176.0493927001953	0.995876669883728	16	009
246	99.09325408935547	227.98809814453125	0.0001519322395324707	82.94758605957031	219.8403778076172	1.0	501.9363708496094	186.63975524902344	1.0	86.79121398925781	220.6806182861328	0.0010089874267578125	16	009
247	3.1518547534942627	220.1329803466797	4.225969314575195e-5	82.10676574707031	213.5524444580078	1.0	501.8315124511719	186.46995544433594	1.0	436.3540954589844	179.9867706298828	0.5949342250823975	16	009
248	71.24784851074219	220.0324249267578	6.145238876342773e-5	83.63094329833984	213.43722534179688	1.0	502.0229797363281	187.414306640625	1.0	434.2449951171875	181.4421844482422	0.002977341413497925	16	009
249	80.36205291748047	215.9209442138672	0.0003960728645324707	85.36273956298828	209.88735961914062	1.0	502.270751953125	187.12451171875	1.0	437.4009704589844	182.0328826904297	0.9995518922805786	16	009
250	82.40076446533203	211.3813018798828	0.0015962719917297363	86.7354507446289	208.3049774169922	1.0	503.6341552734375	186.70706176757812	1.0	438.1212158203125	182.08103942871094	0.5495936870574951	16	009
251	82.45154571533203	216.39608764648438	0.0023744404315948486	89.08393096923828	210.4407501220703	1.0	502.1406555175781	186.89186096191406	1.0	435.5556335449219	181.15640258789062	0.0031396150588989258	16	009
252	84.08468627929688	216.7395477294922	0.0021512210369110107	90.75708770751953	209.49070739746094	1.0	503.714599609375	187.4290008544922	1.0	504.269287109375	189.01795959472656	0.0010931193828582764	16	009
253	83.0706558227539	216.96449279785156	0.00024890899658203125	91.07823181152344	208.82554626464844	1.0	503.4244384765625	187.3921356201172	1.0	504.07928466796875	189.2841033935547	0.00078544020652771	16	009
254	72.52271270751953	220.53900146484375	0.007251769304275513	86.08372497558594	211.9052734375	1.0	502.9458312988281	187.60049438476562	1.0	437.1619567871094	213.31858825683594	0.0014382004737854004	16	009
255	70.18037414550781	212.89535522460938	0.00048038363456726074	81.25442504882812	211.2810516357422	1.0	503.26812744140625	187.23468017578125	1.0	436.03179931640625	181.56077575683594	0.0053952038288116455	16	009
256	73.75367736816406	204.79295349121094	0.0002656877040863037	81.95796203613281	205.9942626953125	1.0	502.9241638183594	186.78494262695312	1.0	83.61001586914062	209.95457458496094	0.0008178055286407471	16	009
257	79.16285705566406	214.20443725585938	0.0005061924457550049	84.62569427490234	208.10684204101562	1.0	503.6806335449219	186.91183471679688	1.0	504.2705383300781	188.5615234375	0.0016452968120574951	16	009
258	81.07760620117188	213.5369110107422	0.0021989941596984863	87.37518310546875	207.96475219726562	1.0	502.4175109863281	187.09352111816406	1.0	438.8592529296875	223.8959503173828	0.3542559742927551	16	009
259	85.09368133544922	216.00209045410156	0.0019474625587463379	90.93051147460938	209.49020385742188	1.0	503.55645751953125	187.16844177246094	1.0	440.0434875488281	224.63282775878906	0.0025926828384399414	16	009
260	81.5520248413086	218.64865112304688	0.00027233362197875977	87.43217468261719	215.7338104248047	1.0	503.4873046875	186.78504943847656	1.0	433.35504150390625	279.04449462890625	0.003291308879852295	16	009
261	82.4193115234375	215.56771850585938	0.01403588056564331	88.62858581542969	213.26742553710938	1.0	502.3644714355469	187.1471710205078	1.0	440.0013122558594	279.077392578125	0.9819772243499756	16	009
262	85.72454071044922	217.55935668945312	0.013470172882080078	91.7009506225586	215.17172241210938	1.0	503.2037658691406	187.2736053466797	1.0	438.9643249511719	277.2520751953125	0.004681825637817383	16	009
263	87.60298919677734	219.2632293701172	0.001972109079360962	93.58837890625	216.8809051513672	1.0	502.92901611328125	187.2696990966797	1.0	437.9783020019531	224.55979919433594	0.14282363653182983	16	009
264	85.96595001220703	220.60357666015625	0.0005512535572052002	92.5123062133789	217.6905059814453	1.0	502.9263000488281	186.50453186035156	1.0	91.39153289794922	221.33377075195312	0.001657634973526001	16	009
265	85.8583755493164	223.05787658691406	0.0012674331665039062	91.92444610595703	221.12445068359375	1.0	502.7236328125	186.99484252929688	1.0	504.1041564941406	188.86981201171875	0.0014579594135284424	16	009
266	73.11299133300781	221.70870971679688	0.012282341718673706	86.66099548339844	219.92037963867188	1.0	503.6785583496094	186.92160034179688	1.0	438.7817077636719	224.68214416503906	0.03517317771911621	16	009
267	80.01545715332031	227.69635009765625	0.0001976490020751953	86.03912353515625	221.55166625976562	1.0	503.7408142089844	187.29188537597656	1.0	501.7861328125	188.74667358398438	0.0006407201290130615	16	009
268	97.71721649169922	228.4044647216797	0.001154482364654541	94.8460464477539	226.47605895996094	1.0	503.55224609375	186.649169921875	1.0	437.88555908203125	224.21763610839844	0.42483898997306824	16	009
269	100.61921691894531	231.557373046875	0.00015038251876831055	96.39801025390625	229.35342407226562	1.0	503.9250793457031	187.68728637695312	1.0	438.889404296875	225.0845489501953	0.45361292362213135	16	009
270	79.82929229736328	233.3047637939453	0.0001455843448638916	84.41001892089844	235.6385040283203	1.0	503.2976379394531	187.66238403320312	1.0	437.81378173828125	225.48370361328125	0.00886547565460205	16	009
271	72.57749938964844	228.2472686767578	0.0008846521377563477	88.33346557617188	234.2767791748047	1.0	504.30987548828125	186.7740936279297	1.0	95.80184936523438	234.05616760253906	0.0016254782676696777	16	009
272	71.09957122802734	226.35015869140625	0.0032112598419189453	80.48049926757812	228.42433166503906	1.0	503.55029296875	187.61892700195312	1.0	437.6732177734375	226.2283172607422	0.03276434540748596	16	009
273	69.43824005126953	224.16880798339844	0.011950582265853882	81.53558349609375	229.08343505859375	1.0	503.92120361328125	187.2700958251953	1.0	439.3271789550781	225.6612091064453	0.0023318827152252197	16	009
274	84.36978149414062	232.0837860107422	0.00028020143508911133	79.68400573730469	228.16873168945312	1.0	502.76416015625	186.20672607421875	1.0	439.7154541015625	226.9544677734375	0.896233081817627	16	009
275	54.866119384765625	227.1221466064453	0.014042854309082031	81.4164047241211	235.2197723388672	1.0	504.1499938964844	187.57550048828125	1.0	439.1175842285156	228.33349609375	0.5001160502433777	16	009
276	51.973304748535156	225.35333251953125	0.00038936734199523926	68.37220764160156	232.0009765625	1.0	504.16070556640625	187.6201934814453	0.9999999403953552	433.8055419921875	184.61195373535156	0.030192315578460693	16	009
277	53.40517044067383	227.65040588378906	0.0026821792125701904	63.455081939697266	228.4751434326172	1.0	503.3014221191406	187.316650390625	1.0	503.966796875	189.01947021484375	0.0005885064601898193	16	009
278	70.86572265625	227.6486358642578	0.0011211931705474854	61.2611083984375	225.8047637939453	1.0	504.157958984375	187.31048583984375	1.0	438.4949645996094	231.44024658203125	0.004432767629623413	16	009
279	1.751704216003418	264.33489990234375	0.34710150957107544	75.3703384399414	219.71139526367188	1.0	503.80511474609375	187.28302001953125	1.0	438.6270751953125	141.04246520996094	0.20467209815979004	16	009
280	6.920076847076416	264.1180419921875	1.0	64.01596069335938	222.60279846191406	1.0	503.54345703125	187.9895782470703	1.0	438.7419128417969	227.161376953125	0.9994783401489258	16	009
281	11.442326545715332	260.24609375	1.0	58.40217971801758	223.13662719726562	0.9999997615814209	502.5911865234375	187.2007293701172	1.0	440.27752685546875	231.26995849609375	0.9676060676574707	16	009
282	12.041590690612793	258.90509033203125	1.0	94.3603286743164	215.570556640625	1.0	504.0420837402344	187.55955505371094	1.0	503.8207092285156	189.1508331298828	0.0009765923023223877	16	009
283	13.75458812713623	258.5881042480469	1.0	93.23348999023438	219.6157989501953	1.0	504.2510681152344	187.69476318359375	1.0	439.52630615234375	231.09024047851562	0.19078123569488525	16	009
284	13.839430809020996	257.3670654296875	1.0	91.7549819946289	226.34866333007812	1.0	502.98431396484375	186.73121643066406	1.0	438.3162841796875	233.92909240722656	0.6504254341125488	16	009
285	13.940950393676758	256.43951416015625	1.0	95.11953735351562	233.22073364257812	1.0	503.49639892578125	187.50608825683594	1.0	439.6452331542969	233.0276336669922	0.01562514901161194	16	009
286	12.8919038772583	257.0966796875	1.0	87.90196990966797	224.06527709960938	1.0	502.64801025390625	187.610595703125	1.0	440.11834716796875	232.41554260253906	0.11418008804321289	16	009
287	10.957051277160645	256.3345031738281	1.0	96.9315414428711	226.2333526611328	1.0	503.6788635253906	186.6983642578125	1.0	436.9004211425781	186.11270141601562	0.45354193449020386	16	009
288	10.796276092529297	255.7172088623047	1.0	100.6424331665039	222.76776123046875	1.0	503.30450439453125	186.65415954589844	1.0	110.02469635009766	226.71527099609375	0.0014376938343048096	16	009
289	10.831212997436523	255.82640075683594	1.0	92.50872039794922	212.46298217773438	1.0	504.064697265625	187.49136352539062	1.0	438.3551025390625	232.21412658691406	0.6008510589599609	16	009
290	11.07007122039795	254.83609008789062	1.0	93.37232208251953	215.14971923828125	0.9999998807907104	502.9384460449219	186.85357666015625	1.0	2.5582094192504883	237.9492950439453	0.0004909634590148926	16	009
291	11.771117210388184	253.81224060058594	1.0	108.55799102783203	222.71844482421875	1.0	503.1659240722656	186.9688262939453	1.0	440.1998291015625	233.54681396484375	0.006579160690307617	16	009
292	8.216038703918457	254.4412078857422	1.0	105.86172485351562	218.563720703125	1.0	503.90142822265625	187.60874938964844	1.0	112.49147033691406	225.56541442871094	0.0034650564193725586	16	009
293	5.159639835357666	252.4282684326172	1.0	106.31034851074219	221.46873474121094	1.0	502.7582092285156	187.15045166015625	1.0	111.20075225830078	226.49734497070312	0.007750093936920166	16	009
294	3.404984474182129	250.52239990234375	0.9999992251396179	91.69205474853516	210.6730499267578	1.0	504.188232421875	187.27615356445312	1.0	440.1459655761719	238.70742797851562	0.7972651124000549	16	009
295	3.523019790649414	248.96255493164062	0.9999921321868896	98.08296966552734	202.0489501953125	1.0	502.7523193359375	186.356689453125	1.0	504.1923828125	188.2716827392578	0.0023714005947113037	16	009
296	4.672646522521973	247.234130859375	0.9999953508377075	107.25521087646484	203.5001678466797	1.0	503.7137451171875	186.4121551513672	1.0	503.7794494628906	187.98703002929688	0.0020669102668762207	16	009
297	2.472932815551758	250.0009002685547	0.9999992847442627	119.11717224121094	196.0443115234375	1.0	503.8290710449219	186.46096801757812	0.9999999403953552	437.53082275390625	237.77615356445312	0.005441009998321533	16	009
298	2.6550910472869873	254.44186401367188	0.9996838569641113	125.82752990722656	192.59228515625	0.9999999403953552	503.511474609375	186.41831970214844	0.9999999403953552	437.3020324707031	237.6526641845703	0.004373788833618164	16	009
299	2.201650619506836	251.6777801513672	0.9999909400939941	128.8857421875	192.05935668945312	0.9999998807907104	504.0133361816406	186.44285583496094	0.9999999403953552	504.2521667480469	187.58277893066406	0.0029795467853546143	16	009
300	2.739138603210449	248.3912811279297	0.9999923706054688	129.16615295410156	191.79428100585938	0.9999997615814209	504.36981201171875	187.16534423828125	1.0	504.40240478515625	188.82008361816406	0.004299551248550415	16	009
301	2.4001617431640625	247.7659149169922	0.9999915957450867	126.08540344238281	191.36451721191406	1.0	504.02886962890625	187.155517578125	1.0	436.75677490234375	237.97802734375	0.518593430519104	16	009
302	3.996131658554077	248.72120666503906	0.9999822378158569	126.98482513427734	192.39634704589844	1.0	504.3489685058594	187.5125274658203	0.9999999403953552	434.7129821777344	172.40061950683594	0.9559065103530884	16	009
303	3.118049383163452	248.28504943847656	0.9993517398834229	127.69883728027344	191.69483947753906	1.0	503.2889099121094	186.883056640625	1.0	441.8052673339844	180.691162109375	0.0021266937255859375	16	009
304	1.0708913803100586	250.95046997070312	0.999767541885376	126.19084167480469	182.1533203125	1.0	503.3277282714844	187.037353515625	1.0	436.2428894042969	237.78468322753906	0.10682228207588196	16	009
305	0.9993886947631836	252.1793670654297	0.9984986782073975	124.63825225830078	180.40823364257812	1.0	503.8703308105469	186.67088317871094	1.0	504.5204772949219	188.3638916015625	0.0016379058361053467	16	009
306	3.484293222427368	251.67616271972656	0.9998217821121216	124.7907943725586	180.1950225830078	1.0	504.0312194824219	186.86788940429688	1.0	504.1416320800781	188.439208984375	0.0006356239318847656	16	009
307	2.210113525390625	246.62083435058594	0.9999578595161438	123.37184143066406	178.86349487304688	1.0	504.6673583984375	186.36837768554688	0.9999999403953552	504.06597900390625	188.0689697265625	0.0008264482021331787	16	009
308	2.5256643295288086	247.45140075683594	0.9996664524078369	122.99706268310547	177.91554260253906	1.0	504.4777526855469	187.40737915039062	1.0	504.2186584472656	188.84019470214844	0.001241147518157959	16	009
309	1.6947734355926514	246.9877166748047	0.7113651037216187	124.1234359741211	177.13140869140625	1.0	503.8027038574219	186.37594604492188	1.0	437.8369445800781	239.89138793945312	0.08023244142532349	16	009
310	2.3553638458251953	244.8682098388672	0.9868225455284119	121.12876892089844	178.80747985839844	0.9999998807907104	503.9662170410156	187.6623077392578	1.0	504.55133056640625	189.03196716308594	0.0013138651847839355	16	009
311	1.8957655429840088	245.31280517578125	0.8973114490509033	117.09630584716797	175.90267944335938	1.0	502.86883544921875	186.93157958984375	1.0	503.49908447265625	188.6138916015625	0.0007005035877227783	16	009
312	104.60572052001953	173.04510498046875	0.013495951890945435	112.01546478271484	174.65635681152344	1.0	503.6689758300781	187.41114807128906	1.0	438.343994140625	174.4945831298828	0.0015041232109069824	16	009
313	99.62483978271484	181.61207580566406	0.0012120306491851807	106.92176055908203	175.99588012695312	1.0	503.5880432128906	187.04458618164062	1.0	436.9610900878906	239.86827087402344	0.14087015390396118	16	009
314	99.02916717529297	184.648193359375	0.003206968307495117	104.33643341064453	182.18887329101562	1.0	503.52813720703125	187.19932556152344	0.9999999403953552	437.1083679199219	237.2679901123047	0.47478917241096497	16	009
315	103.22962188720703	183.26148986816406	0.011403501033782959	107.39408874511719	188.2103729248047	1.0	504.2519226074219	187.74713134765625	1.0	437.2846984863281	169.3035888671875	0.01601758599281311	16	009
316	104.56558990478516	184.1330108642578	0.10019385814666748	111.7514419555664	191.3870086669922	1.0	504.1698913574219	186.79278564453125	1.0	437.9014892578125	239.1028289794922	0.1417243778705597	16	009
317	114.372802734375	197.32273864746094	0.00011795759201049805	110.63212585449219	193.73655700683594	1.0	503.8715515136719	186.53904724121094	1.0	437.1422119140625	173.1729278564453	0.12339451909065247	16	009
318	114.12893676757812	197.91629028320312	0.000340193510055542	110.85003662109375	195.70907592773438	1.0	503.72528076171875	187.72007751464844	1.0	436.76873779296875	237.33755493164062	0.008085131645202637	16	009
319	0.7391970157623291	246.9197998046875	0.00021466612815856934	111.31546783447266	196.5155029296875	1.0	502.3236083984375	186.86830139160156	1.0	437.9419250488281	175.74610900878906	0.0046509504318237305	16	009
320	0.6280703544616699	250.85093688964844	0.0006870031356811523	111.23936462402344	197.19754028320312	1.0	503.8763122558594	187.16624450683594	1.0	439.3102722167969	239.18112182617188	0.14316925406455994	16	009
321	103.21533966064453	196.5334930419922	0.0002669394016265869	112.03768157958984	200.4983367919922	1.0	505.1517028808594	187.2919158935547	1.0	116.02456665039062	206.83985900878906	0.0017294883728027344	16	009
322	108.6227798461914	197.6010284423828	0.005689769983291626	113.0718002319336	205.4512176513672	1.0	503.8992614746094	187.33639526367188	1.0	504.3614501953125	189.0688018798828	0.0012805461883544922	16	009
323	102.837646484375	197.24749755859375	0.005580246448516846	112.2660903930664	210.4020538330078	0.9999999403953552	503.4022521972656	187.369873046875	1.0	501.7546691894531	188.63436889648438	0.001019507646560669	16	009
324	102.73078155517578	195.61856079101562	0.007301539182662964	110.55126953125	196.39381408691406	1.0	504.5736389160156	187.31979370117188	1.0	504.0248718261719	188.90606689453125	0.0009759664535522461	16	009
325	102.39457702636719	196.6713104248047	0.047876566648483276	110.4410171508789	198.7045440673828	1.0	503.36175537109375	187.1676025390625	1.0	114.18496704101562	203.55580139160156	0.0011143088340759277	16	009
326	101.88350677490234	199.03623962402344	0.14333897829055786	108.48670196533203	203.49777221679688	1.0	504.24102783203125	187.7953338623047	1.0	113.63675689697266	206.31150817871094	0.003431648015975952	16	009
327	0.6322882175445557	250.6396026611328	0.0006257891654968262	109.15703582763672	202.79739379882812	0.9999998211860657	503.4034118652344	187.65037536621094	1.0	113.99681091308594	218.54698181152344	0.0009611248970031738	16	009
328	107.04278564453125	197.68209838867188	0.003445237874984741	111.50811767578125	210.1057891845703	0.9999998807907104	504.2889404296875	187.53025817871094	1.0	507.3155517578125	190.75035095214844	0.002303004264831543	16	009
329	107.32669830322266	196.95140075683594	0.12705561518669128	111.59375	206.8795928955078	0.9999967813491821	503.926025390625	187.03228759765625	1.0	111.71741485595703	220.46884155273438	0.0008977949619293213	16	009
330	102.7045669555664	194.91236877441406	0.009827464818954468	109.51148986816406	194.63816833496094	0.9999998807907104	505.06671142578125	187.34817504882812	0.9999999403953552	504.5596008300781	188.3793182373047	0.0021871626377105713	16	009
331	106.09175872802734	195.4203338623047	0.00035944581031799316	110.68788146972656	197.2320098876953	1.0	504.0290222167969	187.56541442871094	1.0	503.8757629394531	188.6891632080078	0.0008814036846160889	16	009
332	104.41341400146484	196.4712371826172	0.003980457782745361	109.08364868164062	199.5364990234375	1.0	504.3875732421875	187.12229919433594	1.0	442.51483154296875	243.29820251464844	0.0033299028873443604	16	009
333	102.30363464355469	198.01670837402344	0.002636551856994629	108.1023941040039	200.48260498046875	1.0	503.861572265625	187.45687866210938	1.0	439.09375	183.43836975097656	0.4078938663005829	16	009
334	101.45301055908203	194.7578582763672	0.9496047496795654	108.31585693359375	198.12428283691406	0.9999998807907104	504.47576904296875	187.75755310058594	1.0	504.2332763671875	189.0477294921875	0.0005790293216705322	16	009
335	89.40925598144531	193.512939453125	0.006474316120147705	101.49024200439453	193.79373168945312	1.0	504.201171875	187.0415496826172	1.0	503.9720153808594	188.5160675048828	0.000563889741897583	16	009
336	88.891357421875	192.07672119140625	0.001028686761856079	94.83534240722656	195.02064514160156	1.0	504.4984130859375	187.91049194335938	1.0	441.3369445800781	243.5824737548828	0.9601568579673767	16	009
337	86.81097412109375	196.32766723632812	0.018554627895355225	96.82135772705078	209.23736572265625	1.0	504.37860107421875	187.1050262451172	1.0	96.25188446044922	214.05540466308594	0.0023294687271118164	16	009
338	89.23494720458984	197.46450805664062	0.0027580559253692627	94.92417907714844	213.0043487548828	1.0	503.78839111328125	187.23321533203125	1.0	441.6325378417969	244.5962677001953	0.01802825927734375	16	009
339	2.969069480895996	244.85755920410156	0.001261591911315918	92.20904541015625	199.3773956298828	1.0	503.3764343261719	187.01165771484375	1.0	432.367431640625	285.8538818359375	0.45358189940452576	16	009
340	85.88551330566406	203.333740234375	0.006508737802505493	91.43478393554688	199.59527587890625	1.0	504.4281311035156	187.51626586914062	1.0	439.4124755859375	243.30445861816406	0.044613778591156006	16	009
341	87.70294189453125	197.4320831298828	0.012586861848831177	94.3953857421875	198.621337890625	1.0	503.3164367675781	187.2361602783203	1.0	439.720458984375	244.00466918945312	0.00275382399559021	16	009
342	88.15924072265625	198.47593688964844	0.39336270093917847	94.21452331542969	202.2361297607422	0.9999998807907104	504.6577453613281	187.47048950195312	1.0	429.3452453613281	289.7698669433594	0.1693115234375	16	009
343	87.66433715820312	197.3582000732422	0.9950246810913086	93.1087875366211	201.0867462158203	1.0	503.5235900878906	187.0432891845703	1.0	448.0835266113281	163.03643798828125	0.1464310586452484	16	009
344	86.82587432861328	199.1822509765625	0.032145410776138306	93.578857421875	206.80032348632812	1.0	504.9410095214844	187.64566040039062	1.0	440.2558898925781	243.72952270507812	0.007974565029144287	16	009
345	87.20223999023438	198.8223114013672	0.5887370109558105	94.80237579345703	209.31398010253906	0.9999998807907104	504.6952209472656	187.65061950683594	1.0	430.3563537597656	288.8271484375	0.0023680031299591064	16	009
346	85.14657592773438	203.61402893066406	0.10747542977333069	91.60850524902344	202.51803588867188	1.0	504.1668395996094	187.29559326171875	1.0	447.20501708984375	163.9345703125	0.1484338343143463	16	009
347	87.06531524658203	201.72146606445312	0.25026100873947144	92.21273040771484	204.4281768798828	1.0	504.13140869140625	187.96388244628906	1.0	433.4325866699219	286.7448425292969	0.4112222194671631	16	009
348	86.84384155273438	204.48992919921875	0.008842885494232178	92.24510192871094	206.04197692871094	1.0	504.2209167480469	187.40476989746094	1.0	503.98590087890625	188.77845764160156	0.0010032355785369873	16	009
349	86.60263061523438	198.2358856201172	0.9249609708786011	91.79678344726562	201.92213439941406	0.9999998807907104	503.1252136230469	186.48667907714844	1.0	96.00459289550781	208.18006896972656	0.0014447271823883057	16	009
350	83.16829681396484	202.32835388183594	0.013226628303527832	89.33409118652344	198.70074462890625	1.0	504.22216796875	187.07200622558594	1.0	503.8798522949219	188.3034210205078	0.001585155725479126	16	009
351	0.5474498271942139	252.376220703125	0.002283155918121338	84.084716796875	199.663330078125	1.0	504.45220947265625	187.4263153076172	1.0	86.96048736572266	203.70863342285156	0.0020305514335632324	16	009
352	70.01444244384766	196.03224182128906	0.4075482487678528	79.3106689453125	201.9676513671875	1.0	504.3897399902344	187.65187072753906	0.9999999403953552	503.96624755859375	188.53506469726562	0.0016295909881591797	16	009
353	69.30491638183594	197.94027709960938	0.333221435546875	77.39552307128906	204.67237854003906	1.0	504.4018249511719	188.0623016357422	1.0	445.4330749511719	165.14830017089844	0.07159510254859924	16	009
354	68.30570983886719	197.5316162109375	0.48235583305358887	74.07756805419922	204.54493713378906	1.0	503.9056091308594	187.56129455566406	1.0	448.0475769042969	164.48342895507812	0.006825834512710571	16	009
355	65.4236831665039	197.44808959960938	0.9494665861129761	71.0755844116211	203.09556579589844	0.9999994039535522	504.304443359375	187.59457397460938	1.0	445.7701110839844	164.35894775390625	0.6296447515487671	16	009
356	55.693485260009766	205.1602325439453	0.0005336999893188477	66.7891845703125	200.2134246826172	1.0	504.02435302734375	187.6974639892578	1.0	446.557861328125	165.74166870117188	0.984916090965271	16	009
357	56.67615509033203	198.9876251220703	0.0002021491527557373	65.87020874023438	200.26043701171875	1.0	504.50140380859375	187.57254028320312	1.0	447.6670837402344	163.79562377929688	0.9841758012771606	16	009
358	55.79273223876953	199.06996154785156	0.011408507823944092	65.7657241821289	205.80584716796875	1.0	503.7450866699219	187.23301696777344	1.0	448.18951416015625	166.2655792236328	0.06719931960105896	16	009
359	54.351261138916016	207.28753662109375	0.0008310973644256592	67.23938751220703	208.01260375976562	1.0	504.095458984375	187.44570922851562	1.0	448.5605163574219	165.9534912109375	0.9998787045478821	16	009
360	55.464698791503906	204.88294982910156	0.0010904967784881592	64.74971008300781	208.17103576660156	1.0	503.95111083984375	187.4378204345703	1.0	447.9772033691406	165.771728515625	0.805284857749939	16	009
361	57.02001190185547	206.5301971435547	0.000867992639541626	63.28590774536133	209.48992919921875	1.0	504.631591796875	187.35398864746094	1.0	446.4588317871094	164.97474670410156	0.0015584230422973633	16	009
362	51.463191986083984	211.2790985107422	0.9673880338668823	56.03722381591797	210.9032440185547	0.9999998807907104	504.45208740234375	187.22959899902344	1.0	449.05926513671875	164.4117889404297	0.0051889121532440186	16	009
363	50.43133544921875	216.21609497070312	0.0007223784923553467	56.25687789916992	211.3299102783203	1.0	504.56817626953125	188.229736328125	0.9999999403953552	507.6455383300781	191.33570861816406	0.000947117805480957	16	009
364	53.376468658447266	205.75282287597656	0.0007665157318115234	58.550472259521484	204.4508514404297	0.9999877214431763	504.8834533691406	187.72938537597656	1.0	504.2205810546875	188.8026123046875	0.001416623592376709	16	009
365	51.68831253051758	202.95579528808594	0.004821479320526123	57.540225982666016	199.0774688720703	1.0	504.0003356933594	187.44033813476562	1.0	445.9629821777344	166.93405151367188	0.9571066498756409	16	009
366	51.5140380859375	205.1842041015625	0.0014202892780303955	52.27988815307617	200.19729614257812	1.0	504.3810119628906	187.90162658691406	1.0	447.44305419921875	165.14547729492188	0.9957597255706787	16	009
367	51.1905632019043	213.68148803710938	0.0022574663162231445	58.002952575683594	207.6208953857422	1.0	503.3924255371094	187.1870880126953	1.0	448.25396728515625	165.76010131835938	0.0010209381580352783	16	009
368	2.548214912414551	250.0720977783203	0.0012997686862945557	60.059486389160156	203.15060424804688	1.0	504.3990173339844	188.197509765625	1.0	448.05157470703125	164.07833862304688	0.031695157289505005	16	009
369	2.3119289875030518	249.11827087402344	0.004465371370315552	59.20243835449219	202.1930389404297	1.0	504.51800537109375	187.6399383544922	0.9999999403953552	447.2499694824219	166.3641357421875	0.028861254453659058	16	009
370	2.0655031204223633	249.43409729003906	0.0007650852203369141	60.40520477294922	207.24591064453125	1.0	504.73468017578125	187.32484436035156	1.0	449.0168762207031	165.61611938476562	0.14611783623695374	16	009
371	1.2782649993896484	249.6211395263672	0.0011045336723327637	61.96546173095703	218.53395080566406	1.0	504.4784240722656	187.8113555908203	1.0	449.30072021484375	165.02406311035156	0.12518593668937683	16	009
372	53.0190544128418	219.87701416015625	0.0011695623397827148	58.69207000732422	219.82791137695312	1.0	502.37896728515625	186.73699951171875	1.0	446.78167724609375	170.49778747558594	0.0030395686626434326	16	009
373	2.0432190895080566	250.8607940673828	0.0018766820430755615	61.692787170410156	218.48519897460938	1.0	502.9750061035156	186.7788848876953	1.0	449.13201904296875	166.98658752441406	0.9671440720558167	16	009
374	1.663499116897583	251.16885375976562	0.0010429918766021729	63.067169189453125	210.96461486816406	1.0	503.3935546875	186.96661376953125	0.9999999403953552	448.68408203125	167.62867736816406	0.044997602701187134	16	009
375	1.5263843536376953	250.5513916015625	0.0038978159427642822	63.687713623046875	208.68898010253906	1.0	504.2865295410156	187.5531768798828	1.0	503.75653076171875	188.79718017578125	0.0008438527584075928	16	009
376	2.288891553878784	253.63238525390625	0.0018161535263061523	51.90584945678711	219.3888702392578	1.0	504.40771484375	187.6425018310547	1.0	446.9790954589844	166.8668975830078	0.9638406038284302	16	009
377	53.94753646850586	211.33700561523438	0.04195094108581543	53.731204986572266	213.10467529296875	1.0	502.8626708984375	187.2406768798828	1.0	443.908935546875	171.63134765625	0.010914713144302368	16	009
378	64.55097198486328	207.83128356933594	0.00815039873123169	58.073177337646484	208.69337463378906	1.0	504.4177551269531	187.13516235351562	1.0	447.4202880859375	167.10923767089844	0.1943725347518921	16	009
379	66.38079833984375	204.3429718017578	0.00688585638999939	70.70874786376953	200.10385131835938	1.0	504.07208251953125	187.4342803955078	1.0	507.05194091796875	191.1658935546875	0.0009203851222991943	16	009
380	1.4467568397521973	254.31942749023438	0.00164070725440979	82.66780090332031	193.10931396484375	1.0	503.0680236816406	186.9152374267578	1.0	448.00299072265625	165.7115478515625	0.015201181173324585	16	009
381	84.68958282470703	190.07431030273438	0.9999987483024597	86.84658813476562	191.2188720703125	0.9963626861572266	504.2910461425781	187.62449645996094	0.9999999403953552	444.3637390136719	166.93453979492188	0.9970352649688721	16	009
382	81.78878021240234	194.5836944580078	0.9995285272598267	85.42440795898438	195.4210968017578	0.999961256980896	502.924072265625	187.19383239746094	1.0	447.5891418457031	169.92825317382812	0.0016812384128570557	16	009
383	82.88434600830078	196.64950561523438	0.8302625417709351	84.19515228271484	196.94143676757812	0.9999998807907104	503.7305603027344	187.33351135253906	1.0	448.062744140625	167.73497009277344	0.008041471242904663	16	009
384	86.77638244628906	194.19703674316406	0.0008029043674468994	92.06500244140625	190.5382843017578	1.0	503.40618896484375	186.8054962158203	1.0	504.2603759765625	188.75155639648438	0.0003743171691894531	16	009
385	90.2538070678711	190.27532958984375	0.0011753737926483154	95.24772644042969	189.13616943359375	1.0	504.2876281738281	187.79266357421875	1.0	448.5486145019531	168.47921752929688	0.19896069169044495	16	009
386	98.80303192138672	190.63368225097656	0.9881359934806824	102.06217193603516	189.991455078125	0.9999967217445374	504.34765625	187.2687225341797	1.0	448.0823669433594	166.74940490722656	0.01669880747795105	16	009
387	0.973374605178833	254.95509338378906	0.0007003843784332275	98.6581039428711	192.74813842773438	1.0	504.3214416503906	187.19015502929688	1.0	449.0261535644531	169.2252197265625	0.1852647364139557	16	009
388	-1.4656829833984375	262.7709045410156	0.002911895513534546	98.41624450683594	194.4824676513672	1.0	503.5688171386719	187.46383666992188	1.0	447.6178283691406	169.10836791992188	0.9507850408554077	16	009
389	86.9176254272461	193.79397583007812	0.08977612853050232	96.15594482421875	198.03700256347656	0.9999999403953552	504.1934814453125	187.2770233154297	0.9999998807907104	446.2284240722656	167.97140502929688	0.995814323425293	16	009
390	96.27223205566406	188.1090545654297	0.9006519913673401	99.26751708984375	195.55271911621094	0.9999998807907104	504.08624267578125	187.4949188232422	1.0	450.9954528808594	167.91946411132812	0.9963295459747314	16	009
391	87.70382690429688	193.7516632080078	0.013745099306106567	97.979248046875	194.18226623535156	1.0	504.0298156738281	187.73031616210938	1.0	447.7358703613281	166.704345703125	0.9997906684875488	16	009
392	86.71572875976562	193.26608276367188	0.0004896819591522217	97.58577728271484	194.06944274902344	1.0	504.2091979980469	187.46200561523438	1.0	449.5560302734375	168.95973205566406	0.15137100219726562	16	009
393	-1.4757041931152344	262.7515563964844	0.0012523233890533447	97.89376831054688	194.63795471191406	1.0	502.36212158203125	186.8491668701172	1.0	450.224365234375	170.64341735839844	0.9767257571220398	16	009
394	-1.7774391174316406	263.0094299316406	0.0012198984622955322	99.04574584960938	195.83163452148438	1.0	504.3687438964844	187.18540954589844	1.0	449.08050537109375	168.76483154296875	0.9633280038833618	16	009
395	-2.032078266143799	262.6553955078125	0.0015106201171875	101.12055206298828	198.3190460205078	1.0	503.0218811035156	186.60162353515625	1.0	447.2633056640625	169.93997192382812	0.7452591061592102	16	009
396	97.78099060058594	194.22854614257812	0.7347100973129272	99.44943237304688	197.16818237304688	1.0	504.1923828125	187.0817413330078	1.0	447.3699035644531	170.5361328125	0.9823080897331238	16	009
397	91.00993347167969	195.21531677246094	0.000528186559677124	97.76609802246094	198.78945922851562	1.0	502.17352294921875	186.27842712402344	1.0	446.1740417480469	169.75857543945312	0.9999620914459229	16	009
398	-1.6699857711791992	262.11090087890625	0.0008954405784606934	99.18954467773438	205.53395080566406	1.0	504.2814636230469	187.58535766601562	1.0	451.13507080078125	169.04176330566406	0.36911043524742126	16	009
399	-1.5382580757141113	262.2536315917969	0.009033739566802979	97.83890533447266	209.3214569091797	1.0	503.15985107421875	186.50099182128906	1.0	448.50634765625	167.9745635986328	0.9960108995437622	16	009
400	97.72467803955078	194.5660400390625	0.04453513026237488	98.0669937133789	195.92494201660156	0.9999996423721313	504.3890380859375	187.18365478515625	1.0	447.5770568847656	170.8292236328125	0.9649386405944824	16	009
401	97.4423828125	196.15768432617188	0.0026081502437591553	97.71437072753906	199.55865478515625	0.999935507774353	504.294189453125	187.14810180664062	1.0	447.0308837890625	169.28794860839844	0.8899632692337036	16	009
402	86.20366668701172	194.92958068847656	0.780746579170227	96.12147521972656	199.45799255371094	0.9999998807907104	504.1060485839844	187.24465942382812	1.0	445.9666442871094	169.57640075683594	0.9998370409011841	16	009
403	0.9822239875793457	262.0658874511719	0.9684757590293884	89.88400268554688	197.29547119140625	0.9999998807907104	503.7477111816406	186.7635498046875	1.0	447.870361328125	166.9656524658203	0.06497284770011902	16	009
404	64.9334716796875	185.62594604492188	0.03369492292404175	68.11732482910156	190.2989501953125	1.0	504.0931396484375	186.53062438964844	1.0	447.3529968261719	168.01882934570312	0.9971858263015747	16	009
405	9.744827270507812	263.7685546875	0.18193945288658142	68.78230285644531	184.088134765625	1.0	503.6621398925781	188.0974578857422	1.0	502.317138671875	189.25640869140625	0.0003750920295715332	16	009
406	10.439691543579102	264.6997375488281	0.8689960241317749	77.21483612060547	175.99794006347656	1.0	8.182962417602539	257.4236145019531	0.00035437941551208496	2.8837766647338867	255.99063110351562	0.0008325874805450439	16	009
407	10.680048942565918	266.4208984375	0.9950416088104248	78.38452911376953	168.6769561767578	1.0	7.182967185974121	259.764404296875	0.0009284019470214844	1.9753680229187012	256.66632080078125	0.002451479434967041	16	009
408	9.52748966217041	264.9252014160156	0.9756801128387451	87.38842010498047	166.5548553466797	1.0	6.861486434936523	259.5260314941406	0.0007908642292022705	1.6453561782836914	256.4756164550781	0.0016876161098480225	16	009
409	11.37157154083252	265.05242919921875	0.9999999403953552	94.65242004394531	155.9071044921875	1.0	7.355772018432617	259.3593444824219	0.0003546476364135742	0.6960973739624023	253.6198272705078	0.0012885034084320068	16	009
410	19.993162155151367	260.6424255371094	0.9998363256454468	92.8011245727539	156.5837860107422	0.9999924302101135	10.880256652832031	254.667236328125	0.0001379251480102539	5.173876762390137	254.73220825195312	0.0004502534866333008	16	009
411	27.780990600585938	260.1136169433594	1.0	87.11514282226562	167.4100799560547	1.0	31.780920028686523	259.14202880859375	0.0003272891044616699	6.495598793029785	266.4984130859375	0.0005144178867340088	16	009
412	31.68691635131836	259.0882873535156	1.0	73.65886688232422	167.7048797607422	1.0	64.51451873779297	165.81103515625	4.172325134277344e-5	78.28118896484375	175.2592010498047	0.0003421604633331299	16	009
413	35.536285400390625	254.63729858398438	1.0	72.22920227050781	156.3019256591797	0.9999997019767761	36.18748474121094	251.92431640625	8.469820022583008e-5	446.813232421875	172.2288818359375	0.1347166895866394	16	009
414	43.541534423828125	249.2765350341797	0.9999988079071045	74.3359146118164	147.87478637695312	1.0	43.03373336791992	248.43594360351562	7.426738739013672e-5	37.67585754394531	239.06027221679688	0.00020769238471984863	16	009
415	52.44450759887695	246.26852416992188	1.0	73.34563446044922	162.50450134277344	1.0	530.5982055664062	226.38438415527344	0.0001779794692993164	445.515869140625	171.41799926757812	0.48504430055618286	16	009
416	59.7647819519043	244.38731384277344	1.0	54.55278396606445	163.0482940673828	1.0	65.07302856445312	243.7339630126953	3.5375356674194336e-5	54.31727981567383	162.57455444335938	0.0001906752586364746	16	009
417	63.29473114013672	245.1837921142578	1.0	47.72785949707031	155.3363037109375	1.0	649.5792846679688	27.745319366455078	0.0001551806926727295	46.92758560180664	160.66824340820312	0.00015375018119812012	16	009
418	66.79685974121094	246.02264404296875	1.0	34.85993957519531	148.6726837158203	1.0	36.21073913574219	149.4766082763672	7.715821266174316e-5	32.57210159301758	147.6607208251953	8.344650268554688e-5	16	009
419	68.93242645263672	246.32833862304688	1.0	30.046321868896484	146.68663024902344	1.0	30.68065643310547	146.119140625	0.0002573728561401367	450.1277160644531	181.6133575439453	0.10161787271499634	16	009
420	74.65299987792969	242.23341369628906	1.0	33.20089340209961	147.10865783691406	1.0	72.00635528564453	243.9526824951172	0.00010576844215393066	32.42031478881836	147.2828826904297	0.00024121999740600586	16	009
421	83.96796417236328	238.16033935546875	1.0	37.580726623535156	159.39756774902344	0.999712347984314	82.0390625	239.33514404296875	0.00018870830535888672	74.4264144897461	244.10528564453125	0.00010022521018981934	16	009
422	93.93205261230469	235.2933349609375	1.0	15.964019775390625	167.47824096679688	0.9912664294242859	529.5143432617188	225.0136260986328	0.007517427206039429	92.23914337158203	241.1331787109375	0.000129014253616333	16	009
423	103.31147003173828	234.09140014648438	1.0	1.2764654159545898	189.007080078125	0.001496821641921997	648.8837890625	36.59196853637695	0.000302046537399292	448.8324890136719	179.2717742919922	0.002684086561203003	16	009
424	109.76581573486328	232.81582641601562	1.0	114.50747680664062	233.46633911132812	0.0027445852756500244	106.78074645996094	232.59014892578125	0.0002543926239013672	107.73924255371094	237.54600524902344	0.0002579987049102783	16	009
425	114.49864196777344	233.35348510742188	1.0	107.5038070678711	234.2288360595703	0.17736917734146118	113.53156280517578	233.09915161132812	0.00023287534713745117	104.30754852294922	226.95420837402344	0.0003662705421447754	16	009
426	118.08027648925781	233.8015594482422	1.0	3.5406687259674072	203.04339599609375	0.5195237398147583	529.8876953125	225.7211456298828	0.0006129145622253418	445.9730224609375	179.4002685546875	0.00028064846992492676	16	009
427	120.37875366210938	234.86500549316406	1.0	3.5903701782226562	205.9566650390625	0.9975292682647705	647.9603881835938	26.247087478637695	0.0015431046485900879	0.002870798110961914	210.97097778320312	0.0003038346767425537	16	009
428	123.24337005615234	236.7517852783203	0.9999997615814209	8.220279693603516	210.8180389404297	0.9994232058525085	123.45315551757812	237.76846313476562	0.0002706944942474365	448.6244812011719	171.875732421875	0.004243224859237671	16	009
429	125.40064239501953	237.60792541503906	0.9999995231628418	9.628389358520508	211.41580200195312	0.9999978542327881	129.07098388671875	236.90200805664062	0.0002028942108154297	1.6279916763305664	212.96365356445312	0.00011616945266723633	16	009
430	124.71613311767578	238.54283142089844	0.9999997615814209	17.432397842407227	208.8594512939453	1.0	123.55755615234375	237.75732421875	0.00023218989372253418	17.627147674560547	208.22145080566406	0.0002950727939605713	16	009
431	125.5642318725586	239.0629119873047	1.0	19.30451011657715	209.0132293701172	0.9999957084655762	123.29611206054688	237.83047485351562	0.00017791986465454102	446.9851379394531	230.2963409423828	0.0016014575958251953	16	009
432	124.79136657714844	240.37625122070312	1.0	21.58381462097168	212.4258575439453	0.999897837638855	128.93409729003906	239.685302734375	0.00012424588203430176	9.35109806060791	214.1400146484375	0.00014767050743103027	16	009
433	125.6092300415039	239.48007202148438	1.0	26.516677856445312	216.17169189453125	1.0	11.605827331542969	216.13287353515625	0.000383228063583374	10.41264533996582	216.75930786132812	0.0005417466163635254	16	009
434	127.10078430175781	237.24020385742188	1.0	29.682659149169922	220.01315307617188	0.9999688863754272	126.58787536621094	238.54624938964844	0.000151902437210083	11.039739608764648	218.33880615234375	0.00019547343254089355	16	009
435	130.51902770996094	231.00857543945312	1.0	31.23833465576172	220.67127990722656	0.9999988079071045	531.2245483398438	226.70193481445312	0.00010600686073303223	448.3202209472656	180.2119903564453	0.0007379055023193359	16	009
436	138.67372131347656	226.8250274658203	1.0	35.755123138427734	213.3167266845703	0.0013141036033630371	136.43661499023438	229.06094360351562	7.468461990356445e-5	446.84613037109375	182.84828186035156	9.179115295410156e-5	16	009
437	144.0388641357422	224.06683349609375	1.0	42.7991828918457	217.95169067382812	0.9999227523803711	148.08717346191406	222.66246032714844	5.033612251281738e-5	447.4935302734375	181.7293243408203	0.00942942500114441	16	009
438	150.23947143554688	223.59140014648438	1.0	37.00771713256836	225.75502014160156	0.9861047267913818	533.0296020507812	221.48049926757812	0.0002676546573638916	445.7843322753906	182.2122039794922	0.01500093936920166	16	009
439	156.59336853027344	223.44964599609375	1.0	43.7301025390625	234.84385681152344	0.6521621942520142	151.7933349609375	229.50869750976562	7.289648056030273e-5	452.7622985839844	181.521728515625	0.0035123825073242188	16	009
440	157.3677215576172	221.56405639648438	1.0	50.417884826660156	240.0494842529297	0.9999794363975525	157.38082885742188	222.169189453125	0.00012353062629699707	448.51348876953125	183.43809509277344	0.08847308158874512	16	009
441	159.57052612304688	221.001220703125	1.0	44.35237503051758	246.1708526611328	0.9992768168449402	46.26282501220703	246.7401885986328	0.00028267502784729004	449.38214111328125	182.37484741210938	0.26733511686325073	16	009
442	162.0694122314453	220.45591735839844	1.0	48.54988479614258	247.07659912109375	0.23162883520126343	48.259437561035156	247.57838439941406	0.0007905662059783936	448.4288024902344	181.90797424316406	0.04228803515434265	16	009
443	162.54293823242188	219.9300537109375	1.0	48.703369140625	250.1702880859375	0.9999855756759644	48.60718536376953	248.53370666503906	0.000505596399307251	49.951499938964844	243.48060607910156	0.0008397996425628662	16	009
444	164.01202392578125	221.22152709960938	1.0	48.67684555053711	251.92124938964844	0.9999997615814209	47.74114227294922	251.0911865234375	0.00024208426475524902	47.35639953613281	246.1147003173828	0.00020393729209899902	16	009
445	165.2738037109375	221.21234130859375	1.0	52.8837890625	254.33897399902344	1.0	167.55162048339844	219.6283721923828	0.00026100873947143555	48.78915023803711	256.2024230957031	0.00022044777870178223	16	009
446	165.4815216064453	221.45416259765625	1.0	52.87971115112305	260.7924499511719	0.9997307658195496	650.3557739257812	34.96159744262695	0.0005973577499389648	166.2996368408203	226.0761260986328	0.00012189149856567383	16	009
447	166.2355499267578	221.1015167236328	1.0	54.89301300048828	265.6085510253906	0.009532630443572998	168.02281188964844	220.18463134765625	0.00022643804550170898	155.1014404296875	227.93531799316406	0.0001583695411682129	16	009
448	166.0045166015625	221.03309631347656	1.0	56.4372444152832	264.9625549316406	0.9976215362548828	58.25421905517578	266.47607421875	0.0008061528205871582	53.41789627075195	262.6240234375	0.0009459853172302246	16	009
449	166.8131561279297	220.1900634765625	1.0	61.59031295776367	265.8251037597656	0.0563930869102478	55.117549896240234	263.4880676269531	0.00023791193962097168	449.8250732421875	181.71539306640625	0.03609022498130798	16	009
450	166.75296020507812	220.11019897460938	1.0	63.95067596435547	266.34234619140625	0.0064560770988464355	168.747802734375	219.63693237304688	0.0001703202724456787	46.554931640625	253.9416046142578	0.00010469555854797363	16	009
451	166.48992919921875	220.50291442871094	1.0	68.08326721191406	268.70465087890625	0.9328988790512085	55.42467498779297	263.400390625	0.00015169382095336914	448.9414367675781	182.35279846191406	0.002552330493927002	16	009
452	165.94448852539062	220.9918975830078	1.0	72.01255798339844	268.5032653808594	0.9999998807907104	75.53136444091797	267.8353576660156	0.00047847628593444824	452.68902587890625	183.6620330810547	0.0016047358512878418	16	009
453	167.36517333984375	220.6267852783203	1.0	69.93567657470703	270.3739929199219	0.9999999403953552	74.59069061279297	267.3160705566406	0.00012633204460144043	70.84686279296875	264.62103271484375	0.00036591291427612305	16	009
454	167.19570922851562	220.631103515625	1.0	67.86188507080078	272.3019104003906	1.0	168.69168090820312	219.87356567382812	0.000195235013961792	448.48516845703125	192.63665771484375	0.003900200128555298	16	009
455	167.6663818359375	220.84938049316406	1.0	65.22832489013672	274.300048828125	1.0	169.19442749023438	220.05384826660156	9.205937385559082e-5	62.851226806640625	267.9585876464844	6.768107414245605e-5	16	009
456	167.5648651123047	220.2354736328125	1.0	66.70454406738281	279.1705627441406	0.9999995231628418	70.24519348144531	278.5216979980469	0.00042235851287841797	63.235633850097656	276.90069580078125	0.00031960010528564453	16	009
457	169.38140869140625	218.67459106445312	1.0	73.25173950195312	279.7931213378906	0.9999999403953552	170.12579345703125	218.56883239746094	0.00022241473197937012	433.3895568847656	263.7904968261719	0.0022863447666168213	16	009
458	173.62220764160156	216.7967529296875	1.0	78.87002563476562	274.7843322753906	0.9668335914611816	531.0053100585938	221.5963134765625	0.00048157572746276855	172.12953186035156	223.67202758789062	0.0001545250415802002	16	009
459	174.4744415283203	216.1579132080078	1.0	88.47821807861328	275.4180908203125	0.9999998807907104	90.63230895996094	276.52978515625	0.0001322329044342041	85.91390991210938	283.40069580078125	0.0001335740089416504	16	009
460	177.3129119873047	215.005126953125	1.0	87.90924072265625	280.273193359375	1.0	90.3995361328125	281.50445556640625	0.00046259164810180664	90.4395523071289	282.6414794921875	0.0005197227001190186	16	009
461	180.28656005859375	213.75526428222656	1.0	86.87290954589844	284.845703125	1.0	89.75813293457031	283.5263671875	0.0004188716411590576	84.26829528808594	281.3771667480469	0.000518500804901123	16	009
462	181.8413543701172	212.98609924316406	1.0	84.8422622680664	289.9156799316406	1.0	532.5111694335938	222.0760040283203	0.001444309949874878	429.65496826171875	262.759521484375	0.012230873107910156	16	009
463	183.8020782470703	213.4539031982422	1.0	82.79474639892578	291.8824157714844	1.0	86.22782897949219	292.44854736328125	0.00024944543838500977	81.9729995727539	300.2916564941406	0.00024005770683288574	16	009
464	187.4846649169922	211.77435302734375	1.0	84.07624816894531	290.9573059082031	1.0	87.4791488647461	291.71661376953125	0.00034105777740478516	83.59130096435547	299.01116943359375	0.00013554096221923828	16	009
465	190.56777954101562	210.10305786132812	1.0	82.10469055175781	289.0578918457031	1.0	649.34619140625	35.91151809692383	0.00014102458953857422	81.69766235351562	298.1337890625	0.00014129281044006348	16	009
466	192.59169006347656	209.0550079345703	1.0	84.03326416015625	293.3824157714844	1.0	86.71307373046875	294.4754943847656	0.00021028518676757812	85.94519805908203	300.1824035644531	0.00043338537216186523	16	009
467	192.78257751464844	208.80682373046875	1.0	83.80661010742188	301.6377868652344	1.0	531.9583129882812	225.35891723632812	0.0026710033416748047	451.4886169433594	180.5066375732422	0.00026366114616394043	16	009
468	193.50201416015625	209.30072021484375	1.0	84.71640014648438	303.4407958984375	1.0	87.78046417236328	298.7906799316406	0.00014069676399230957	447.5389404296875	182.8291015625	0.0007132589817047119	16	009
469	194.30113220214844	210.24530029296875	1.0	86.7950668334961	305.44000244140625	1.0	648.7162475585938	36.281646728515625	0.0001068413257598877	86.55058288574219	298.3037109375	0.00010767579078674316	16	009
470	194.29933166503906	210.17938232421875	1.0	86.7005844116211	306.0887756347656	1.0	531.2402954101562	225.22535705566406	0.001802682876586914	84.01106262207031	306.6336669921875	9.894371032714844e-5	16	009
471	194.68898010253906	210.3135223388672	1.0	86.42044067382812	307.5406799316406	1.0	529.2262573242188	225.62295532226562	0.0002894401550292969	446.8962097167969	184.1631622314453	0.0002480745315551758	16	009
472	193.735595703125	211.09780883789062	1.0	86.38958740234375	308.0240783691406	1.0	649.669189453125	34.699378967285156	0.0014297664165496826	94.33558654785156	310.8622131347656	9.098649024963379e-5	16	009
473	193.6920166015625	211.06642150878906	1.0	87.88141632080078	307.9645080566406	1.0	649.73828125	34.54742431640625	0.00010395050048828125	84.0041732788086	308.13336181640625	5.8710575103759766e-5	16	009
474	192.94149780273438	212.09095764160156	1.0	89.21788787841797	307.6705017089844	1.0	87.0471420288086	307.5049133300781	7.322430610656738e-5	445.2589416503906	230.71768188476562	0.0009915828704833984	16	009
475	193.34169006347656	212.12396240234375	1.0	89.29827880859375	307.6603698730469	1.0	90.61112976074219	306.7291259765625	5.587935447692871e-5	94.63898468017578	309.7226867675781	7.608532905578613e-5	16	009
476	193.8621063232422	212.9031524658203	1.0	90.2596435546875	309.142333984375	1.0	530.3717041015625	226.0602264404297	6.014108657836914e-5	432.20855712890625	262.2628173828125	0.0023279786109924316	16	009
477	194.2460174560547	212.7368927001953	1.0	93.08135223388672	313.09771728515625	1.0	94.22725677490234	313.31536865234375	6.29425048828125e-5	92.95537567138672	314.43292236328125	7.811188697814941e-5	16	009
478	197.99794006347656	213.3343963623047	1.0	96.66902160644531	313.4082946777344	1.0	532.8438720703125	221.47218322753906	0.0009966492652893066	443.8579406738281	231.8455810546875	0.03597167134284973	16	009
479	203.53636169433594	212.8066864013672	1.0	102.073486328125	306.9604187011719	1.0	103.90048217773438	306.470458984375	7.578730583190918e-5	445.3289794921875	230.25173950195312	0.032820314168930054	16	009
480	209.04879760742188	213.35354614257812	1.0	104.20138549804688	305.1054382324219	1.0	106.5453872680664	300.3283386230469	5.3435564041137695e-5	103.19245910644531	298.0414733886719	0.0001157522201538086	16	009
481	216.50621032714844	211.1620635986328	1.0	109.7274169921875	295.0948181152344	1.0	110.14337158203125	297.4332580566406	0.00014278292655944824	112.37552642822266	297.72882080078125	0.0002808868885040283	16	009
482	224.11489868164062	209.01332092285156	1.0	111.44041442871094	288.11138916015625	1.0	531.1970825195312	221.06668090820312	0.00026473402976989746	112.5428466796875	297.1497497558594	0.00010094046592712402	16	009
483	231.34674072265625	206.02308654785156	1.0	112.11444091796875	284.5447998046875	1.0	116.54068756103516	283.5072937011719	0.0005707442760467529	113.2650146484375	283.73248291015625	0.000336378812789917	16	009
484	235.635986328125	204.27919006347656	1.0	118.10038757324219	281.4399719238281	1.0	120.84014892578125	281.5767517089844	0.0012729763984680176	118.74849700927734	283.6267395019531	0.00106126070022583	16	009
485	239.07205200195312	201.05532836914062	1.0	124.24365997314453	279.5743103027344	1.0	125.325439453125	282.0630187988281	0.0013166964054107666	123.26873016357422	283.21051025390625	0.001310974359512329	16	009
486	243.2103271484375	199.5720977783203	1.0	129.86692810058594	280.36993408203125	1.0	133.41070556640625	281.63262939453125	0.0007047951221466064	130.52053833007812	281.6418151855469	0.0005271732807159424	16	009
487	246.44676208496094	197.65284729003906	1.0	132.9866180419922	278.7148132324219	1.0	135.8772735595703	280.8020935058594	0.0006322264671325684	135.78407287597656	282.02020263671875	0.0011217296123504639	16	009
488	248.9364471435547	195.99948120117188	1.0	135.92633056640625	278.81195068359375	1.0	138.38063049316406	280.6135559082031	0.0011681020259857178	138.20689392089844	281.8132019042969	0.0013562142848968506	16	009
489	250.7097930908203	195.0602569580078	1.0	138.41107177734375	282.1816101074219	1.0	530.6923828125	225.255859375	0.00908440351486206	138.79405212402344	284.0904235839844	0.00037297606468200684	16	009
490	250.4438018798828	195.09619140625	1.0	140.79039001464844	284.3870544433594	1.0	143.80030822753906	284.5412902832031	0.00021320581436157227	445.6720886230469	183.20860290527344	0.00022867321968078613	16	009
491	250.39627075195312	195.41934204101562	1.0	141.80850219726562	285.846923828125	1.0	144.59140014648438	285.3063659667969	0.0002219080924987793	144.2002410888672	286.0365295410156	0.00022453069686889648	16	009
492	251.00796508789062	195.27552795410156	1.0	143.37930297851562	287.0981750488281	1.0	146.90077209472656	286.0566101074219	0.000280231237411499	144.03701782226562	287.2541809082031	0.0001048743724822998	16	009
493	250.46360778808594	195.92385864257812	1.0	144.5833740234375	287.6834716796875	1.0	147.7709197998047	291.27587890625	0.0003687143325805664	422.4251708984375	270.06671142578125	0.8784592151641846	16	009
494	251.7676239013672	197.72616577148438	1.0	146.60134887695312	291.3286437988281	1.0	530.263916015625	224.96917724609375	0.00026479363441467285	145.60647583007812	300.0137634277344	8.696317672729492e-5	16	009
495	255.11558532714844	200.71456909179688	1.0	154.88685607910156	293.95635986328125	1.0	529.997802734375	226.39451599121094	0.0004589259624481201	251.8440704345703	208.2997283935547	9.828805923461914e-5	16	009
496	256.44189453125	202.77159118652344	1.0	163.12644958496094	290.5564880371094	1.0	255.46755981445312	204.57086181640625	0.0002340376377105713	251.27955627441406	210.37828063964844	0.0002505183219909668	16	009
497	258.6171875	204.994873046875	1.0	163.2947540283203	284.5535583496094	1.0	165.55191040039062	284.9011535644531	0.0008446574211120605	163.52178955078125	285.8406982421875	0.0005559623241424561	16	009
498	261.56976318359375	206.24114990234375	1.0	162.3358154296875	283.2725830078125	1.0	164.74844360351562	281.1768493652344	0.00038567185401916504	422.2138671875	271.8180847167969	0.002546757459640503	16	009
499	263.5011291503906	205.7473602294922	1.0	162.96826171875	283.9098815917969	1.0	531.3984375	226.39784240722656	0.004302620887756348	164.10882568359375	285.9085693359375	0.00044408440589904785	16	009
500	266.1878662109375	207.67677307128906	1.0	162.84597778320312	282.1625061035156	1.0	530.7603149414062	226.48377990722656	0.0007791817188262939	164.91165161132812	285.80108642578125	0.0004551708698272705	16	009
501	269.14398193359375	207.22149658203125	1.0	162.79986572265625	280.56011962890625	1.0	530.4046020507812	226.2768096923828	0.00031644105911254883	421.7967224121094	277.7743225097656	0.14497444033622742	16	009
502	270.3659362792969	206.00296020507812	1.0	164.35531616210938	277.57354736328125	1.0	166.88275146484375	275.8288269042969	0.00023290514945983887	162.00856018066406	285.03662109375	0.00013369321823120117	16	009
503	271.15008544921875	206.1111602783203	1.0	166.70785522460938	276.39837646484375	1.0	169.35733032226562	275.1055908203125	0.00010216236114501953	164.238037109375	283.6036376953125	8.71121883392334e-5	16	009
504	271.9003601074219	206.57347106933594	1.0	169.058837890625	275.7253723144531	1.0	170.69142150878906	275.25048828125	9.322166442871094e-5	165.7067413330078	283.2441101074219	0.00010904669761657715	16	009
505	271.2576599121094	207.4866180419922	1.0	170.33816528320312	275.2828674316406	1.0	177.43423461914062	274.43841552734375	9.745359420776367e-5	167.11866760253906	283.16796875	0.00010940432548522949	16	009
506	271.4402160644531	208.40431213378906	1.0	170.5733642578125	275.99346923828125	1.0	172.4761962890625	275.3653259277344	0.00010138750076293945	445.4441833496094	226.71084594726562	0.0017063915729522705	16	009
507	271.67718505859375	209.22999572753906	1.0	173.30545043945312	276.9303894042969	1.0	649.4400024414062	35.666709899902344	0.0001232922077178955	174.82733154296875	284.6758117675781	0.0001480579376220703	16	009
508	272.31683349609375	209.25018310546875	1.0	174.84561157226562	278.8860778808594	1.0	529.9072265625	226.75112915039062	0.0011903643608093262	421.65478515625	278.9330139160156	0.009473323822021484	16	009
509	272.426513671875	209.38674926757812	1.0	175.3855743408203	278.5909729003906	1.0	179.41920471191406	277.47576904296875	0.00016367435455322266	177.41624450683594	282.0907897949219	0.00019633769989013672	16	009
510	272.465087890625	209.10690307617188	1.0	176.10890197753906	282.0630798339844	1.0	178.1504669189453	283.07958984375	0.000356823205947876	177.92428588867188	282.6704406738281	0.0008286237716674805	16	009
511	273.3327941894531	209.83273315429688	1.0	178.86968994140625	286.89825439453125	1.0	181.50711059570312	284.55682373046875	0.0002484321594238281	180.04025268554688	281.325439453125	0.0002129971981048584	16	009
512	294.0063171386719	205.92564392089844	1.0	185.34678649902344	284.7140197753906	1.0	187.74581909179688	283.3151550292969	0.0001640021800994873	418.270751953125	285.2556457519531	0.0006690323352813721	16	009
513	300.0071105957031	204.7984161376953	1.0	190.21546936035156	275.75323486328125	1.0	193.185302734375	276.24371337890625	0.00028336048126220703	420.5480651855469	279.7567138671875	0.8957006335258484	16	009
514	306.04339599609375	205.00474548339844	1.0	194.8069610595703	270.33966064453125	1.0	532.2740478515625	221.6533966064453	0.00047078728675842285	194.49734497070312	264.5823059082031	0.0007141828536987305	16	009
515	312.27215576171875	208.81817626953125	1.0	201.87184143066406	273.03839111328125	1.0	203.24618530273438	269.9436340332031	0.00015935301780700684	447.7389831542969	197.4364471435547	0.0008753836154937744	16	009
516	319.87139892578125	214.9569549560547	1.0	209.24681091308594	275.4786682128906	1.0	530.0401611328125	226.43170166015625	0.0005301535129547119	210.75596618652344	282.1045837402344	0.0001448988914489746	16	009
517	323.4684143066406	218.6898956298828	1.0	217.1739501953125	271.4709167480469	1.0	219.18809509277344	268.6473388671875	0.00041162967681884766	418.2599182128906	279.231689453125	0.017298519611358643	16	009
518	327.90087890625	229.07762145996094	1.0	219.2029571533203	266.3636779785156	1.0	532.4196166992188	221.39328002929688	0.0006026625633239746	419.7039489746094	275.5550842285156	0.001254260540008545	16	009
519	329.24700927734375	240.03211975097656	1.0	228.4122314453125	265.7193603515625	1.0	231.3939666748047	263.24847412109375	0.00013518333435058594	416.011474609375	284.3614501953125	0.003644883632659912	16	009
520	331.51422119140625	245.3137664794922	1.0	235.5524444580078	260.3650207519531	1.0	530.1707763671875	226.60531616210938	0.0006107687950134277	238.64601135253906	267.39501953125	0.00026792287826538086	16	009
521	332.9012451171875	251.62525939941406	1.0	237.80723571777344	251.41989135742188	1.0	235.14002990722656	250.38052368164062	0.0005999207496643066	445.126220703125	225.668212890625	0.009576141834259033	16	009
522	333.9215393066406	255.15838623046875	1.0	235.40496826171875	241.88760375976562	0.9999998807907104	232.3209228515625	245.92173767089844	0.00022226572036743164	443.6481628417969	227.99325561523438	0.9920408725738525	16	009
523	338.0711975097656	257.5431213378906	1.0	233.03123474121094	230.96255493164062	1.0	232.3764190673828	232.48606872558594	0.0003179311752319336	444.9320068359375	227.04295349121094	0.011646807193756104	16	009
524	345.10357666015625	260.2947692871094	1.0	228.9622344970703	222.85528564453125	1.0	532.060546875	221.10443115234375	0.003053337335586548	445.2879638671875	226.5906219482422	0.0017696022987365723	16	009
525	352.4667663574219	262.2419738769531	1.0	237.49256896972656	214.2828826904297	0.9996685981750488	231.8083038330078	216.9491424560547	8.127093315124512e-5	443.3731689453125	230.8440399169922	0.07510346174240112	16	009
526	358.1016540527344	263.0993347167969	1.0	240.21670532226562	215.38758850097656	0.9999999403953552	649.8729858398438	36.68383026123047	9.441375732421875e-5	441.90771484375	231.79844665527344	0.9319686889648438	16	009
527	365.260498046875	263.8394470214844	1.0	245.7945556640625	216.22128295898438	0.9893949031829834	362.5029602050781	265.1864929199219	0.0001512467861175537	449.2247314453125	204.59933471679688	0.0013064742088317871	16	009
528	370.3771667480469	263.8426818847656	1.0	246.0842742919922	212.2265167236328	0.999999463558197	246.9591064453125	213.25502014160156	0.0001366138458251953	447.50787353515625	199.36073303222656	0.0046568214893341064	16	009
529	374.6617126464844	263.501708984375	1.0	248.69090270996094	213.26304626464844	0.9988574981689453	248.58436584472656	213.0894012451172	0.0001951754093170166	238.52099609375	216.37889099121094	0.00019854307174682617	16	009
530	381.7557067871094	263.8724670410156	1.0	250.95449829101562	219.4755859375	0.9997464418411255	250.36033630371094	218.11851501464844	0.0002537071704864502	240.65536499023438	221.9168701171875	0.00018081068992614746	16	009
531	433.72027587890625	259.80010986328125	1.0	253.25506591796875	224.3911590576172	1.0	253.4810028076172	220.56044006347656	0.0001868605613708496	249.00221252441406	217.98812866210938	0.0001367032527923584	16	009
532	389.8173522949219	261.37384033203125	1.0	256.7873229980469	226.79598999023438	1.0	258.3122863769531	228.86865234375	0.000233381986618042	255.34732055664062	225.81268310546875	0.00026932358741760254	16	009
533	398.54986572265625	258.3559265136719	1.0	268.12847900390625	227.59979248046875	0.9994538426399231	462.8461608886719	238.08729553222656	0.00041410326957702637	444.5085754394531	198.55792236328125	0.0020185112953186035	16	009
534	464.198486328125	236.861083984375	1.0	272.6674499511719	241.41818237304688	1.0	462.5805969238281	235.77255249023438	0.00019219517707824707	456.4797058105469	229.90794372558594	0.0016724467277526855	16	009
535	402.2336120605469	258.16839599609375	1.0	270.8017272949219	247.4781494140625	1.0	469.265625	231.17803955078125	0.00038427114486694336	456.6782531738281	226.667236328125	0.0007154643535614014	16	009
536	398.6752624511719	257.4308166503906	1.0	271.892822265625	252.9325408935547	1.0	267.5838623046875	252.12677001953125	0.000498354434967041	454.8046875	222.82716369628906	0.0007092952728271484	16	009
537	397.0695495605469	255.71446228027344	1.0	272.93988037109375	256.7419738769531	1.0	531.1702880859375	223.50234985351562	0.0003134608268737793	392.135498046875	245.16506958007812	0.0004241764545440674	16	009
538	394.0289611816406	256.8200378417969	1.0	276.9430847167969	257.85760498046875	1.0	404.7093200683594	255.9197540283203	0.0002821981906890869	275.0921325683594	258.178466796875	0.00025779008865356445	16	009
539	391.194091796875	256.53680419921875	1.0	278.71337890625	258.692138671875	1.0	390.1787414550781	256.4126281738281	0.00018778443336486816	275.3129577636719	259.25811767578125	0.0002517402172088623	16	009
540	389.74298095703125	257.295654296875	1.0	278.47509765625	256.6364440917969	1.0	389.43634033203125	256.50372314453125	0.0001951158046722412	450.1288757324219	199.5218505859375	0.0005402266979217529	16	009
541	388.3805236816406	256.45745849609375	1.0	277.64569091796875	256.7735595703125	1.0	465.3624267578125	225.46958923339844	0.00021323561668395996	273.791259765625	258.1108093261719	0.00041738152503967285	16	009
542	387.45458984375	256.52752685546875	1.0	280.6814270019531	257.49261474609375	1.0	464.7288818359375	225.2211456298828	0.0003457367420196533	274.8875732421875	260.1534729003906	0.0004074573516845703	16	009
543	462.4945373535156	225.8746337890625	1.0	281.828857421875	258.0599365234375	0.9999992847442627	282.9245910644531	257.5046081542969	0.0003091096878051758	453.5089416503906	215.57382202148438	0.0017924904823303223	16	009
