# Supplementary material for: An automated feeding system for the African killifish reveals the impact of diet on lifespan and allows scalable assessment of associative learning
Source: eLife. 2022 Nov 10;11:e69008. doi: 10.7554/eLife.69008 (PMC9788828; doi:10.7554/eLife.69008)
Supplement: Figure 6—source data 2. [file elife-69008-fig6-data2.zip › Training Trajectories/t13_REC001DLC_resnet50_TrainAllTheThingsJun28shuffle1_1030000.csv]

bodyparts_coords	fishhead_x	fishhead_y	fishhead_likelihood	fishtail_x	fishtail_y	fishtail_likelihood	redlight_x	redlight_y	redlight_likelihood	fooddrop_x	fooddrop_y	fooddrop_likelihood	fishnum	recordingnum
0	7.501117706298828	132.93165588378906	0.02907019853591919	4.6921844482421875	133.06190490722656	0.7802306413650513	642.2560424804688	419.9072265625	0.0023436546325683594	1.2712678909301758	148.84442138671875	0.0001729428768157959	13	001
1	10.223226547241211	133.11660766601562	0.6361373066902161	8.553413391113281	133.32406616210938	0.9944688081741333	642.8870239257812	419.5219421386719	0.0009672641754150391	2.211686134338379	147.45816040039062	0.00023874640464782715	13	001
2	9.176546096801758	131.67578125	0.21761438250541687	7.559105396270752	131.1559600830078	0.9999489188194275	642.0327758789062	420.3185119628906	0.00112992525100708	0.789902925491333	134.78273010253906	0.0003184080123901367	13	001
3	9.51865005493164	133.688232421875	0.8845692873001099	7.0529937744140625	134.6098175048828	0.05423644185066223	641.2439575195312	424.2230529785156	0.0025836825370788574	1.786311388015747	147.50112915039062	0.0001824796199798584	13	001
4	8.042004585266113	132.79136657714844	0.8264638781547546	5.7841901779174805	132.3546142578125	0.8293619155883789	641.9973754882812	419.9161682128906	0.003590792417526245	-0.6062479019165039	135.9847869873047	0.00010472536087036133	13	001
5	8.71718692779541	132.9356689453125	0.867459774017334	6.747034549713135	132.77435302734375	0.9980177879333496	643.2533569335938	424.3513488769531	0.0010744333267211914	0.40401744842529297	143.5264129638672	0.00029334425926208496	13	001
6	10.368518829345703	133.41934204101562	0.9999562501907349	9.643736839294434	132.8546905517578	0.9718180894851685	642.1795043945312	419.82403564453125	0.001891493797302246	1.5501320362091064	144.55955505371094	0.0003871917724609375	13	001
7	4.024850368499756	135.7593231201172	0.0016954541206359863	4.476194381713867	133.24658203125	0.9942626357078552	8.81385612487793	140.58352661132812	0.0006318092346191406	2.0366077423095703	126.01223754882812	0.0001926422119140625	13	001
8	11.687061309814453	133.22283935546875	0.9999966025352478	10.811500549316406	134.0865020751953	0.009814172983169556	642.6041259765625	420.11224365234375	0.0005857348442077637	1.4208359718322754	144.51121520996094	0.000298917293548584	13	001
9	10.181695938110352	132.84254455566406	0.9634727239608765	7.892971992492676	133.58486938476562	0.8392994403839111	643.0709838867188	425.75433349609375	0.0013561844825744629	1.5058531761169434	147.75906372070312	0.00023359060287475586	13	001
10	15.601896286010742	134.17347717285156	0.006617933511734009	6.245694160461426	133.3517303466797	0.9978998303413391	10.636723518371582	139.8924560546875	0.000463336706161499	2.56146502494812	126.51785278320312	0.00018548965454101562	13	001
11	10.833415985107422	133.5167694091797	0.9999998807907104	10.427568435668945	133.0473175048828	0.0586186945438385	8.954435348510742	139.78369140625	0.0008976757526397705	1.3206758499145508	145.28082275390625	0.000923454761505127	13	001
12	9.406279563903809	132.665771484375	0.9920036792755127	8.242781639099121	132.60072326660156	0.9989383220672607	9.557657241821289	139.33277893066406	0.001176685094833374	0.9106695652008057	144.1072540283203	0.0006089210510253906	13	001
13	11.431615829467773	133.5474853515625	0.9999997615814209	11.097370147705078	133.14508056640625	0.03104206919670105	529.8956298828125	208.8720245361328	0.9999998807907104	528.0120239257812	208.53038024902344	0.004353165626525879	13	001
14	14.841447830200195	135.48231506347656	0.9984004497528076	9.64984130859375	135.8374786376953	0.9308480024337769	530.8849487304688	207.8561553955078	1.0	529.06787109375	209.18032836914062	0.0005217492580413818	13	001
15	11.851181030273438	136.0125274658203	0.9999892711639404	11.568065643310547	135.21421813964844	0.05931219458580017	530.318115234375	208.39161682128906	1.0	466.0938720703125	197.81378173828125	0.04529920220375061	13	001
16	9.878650665283203	133.8994598388672	0.9992017149925232	8.533326148986816	135.0211639404297	0.39906299114227295	530.8649291992188	207.96119689941406	1.0	1.636772871017456	147.25631713867188	0.0004125833511352539	13	001
17	15.520223617553711	136.8755340576172	0.001752704381942749	6.045365810394287	136.5760498046875	0.9995409846305847	530.4086303710938	207.86703491210938	1.0	466.452392578125	192.7993927001953	0.0005966126918792725	13	001
18	12.012106895446777	133.1470489501953	0.9999569058418274	9.973159790039062	133.76194763183594	0.1955455243587494	530.8855590820312	207.57260131835938	1.0	1.3566970825195312	144.98593139648438	0.0006625950336456299	13	001
19	9.28673267364502	135.1934051513672	0.9760465025901794	7.474209308624268	135.15406799316406	0.7562119960784912	530.5255737304688	207.84449768066406	1.0	464.5061950683594	203.1096649169922	0.1505228877067566	13	001
20	10.268268585205078	134.13572692871094	0.9999895095825195	9.923269271850586	133.66502380371094	0.5765010118484497	530.9982299804688	207.9602813720703	1.0	0.5578677654266357	144.83250427246094	0.0007265806198120117	13	001
21	10.583325386047363	134.4436492919922	0.9999953508377075	9.816125869750977	134.00274658203125	0.0516991913318634	530.4577026367188	207.95101928710938	1.0	0.5679454803466797	144.91970825195312	0.0008883476257324219	13	001
22	8.984707832336426	132.61871337890625	0.806027352809906	6.846088886260986	132.28082275390625	0.9965441823005676	530.448486328125	207.27377319335938	1.0	462.11444091796875	196.1348419189453	0.01570838689804077	13	001
23	7.099853515625	133.2361602783203	0.9746408462524414	5.548814296722412	133.0889892578125	0.03782108426094055	530.8964233398438	208.06027221679688	1.0	528.9532470703125	209.0183868408203	0.0004596710205078125	13	001
24	10.271398544311523	130.9607391357422	0.9999980926513672	9.42159366607666	131.47886657714844	0.08468124270439148	530.5821533203125	207.58753967285156	1.0	0.49671125411987305	145.08087158203125	0.0009536445140838623	13	001
25	9.497249603271484	131.12786865234375	0.9023103713989258	6.795044422149658	131.1566925048828	0.39679092168807983	530.3482666015625	207.81178283691406	1.0	464.5959777832031	195.83082580566406	0.4562358260154724	13	001
26	7.399860382080078	131.31251525878906	0.3007426857948303	4.8658447265625	130.51220703125	0.9376078844070435	530.7412109375	207.8502197265625	1.0	529.1275024414062	208.6311492919922	0.000570446252822876	13	001
27	6.154915809631348	132.60658264160156	0.032712072134017944	5.236804008483887	133.5189666748047	0.1252293884754181	530.678955078125	207.77719116210938	1.0	528.7423095703125	208.90892028808594	0.0005997419357299805	13	001
28	7.937918186187744	131.49417114257812	0.8216577768325806	5.9968791007995605	130.10829162597656	0.7523641586303711	530.5988159179688	208.11070251464844	1.0	465.5107421875	192.38792419433594	0.005155622959136963	13	001
29	9.131705284118652	132.17169189453125	0.011736810207366943	4.33260440826416	131.71038818359375	0.01247262954711914	530.2717895507812	207.53675842285156	1.0	528.3162841796875	207.14442443847656	0.0008360445499420166	13	001
30	7.470349311828613	131.1254425048828	0.050339967012405396	3.8989086151123047	130.32142639160156	0.12444800138473511	530.4857177734375	207.4596710205078	1.0	463.1322937011719	198.84437561035156	0.009364813566207886	13	001
31	641.9395141601562	425.6180419921875	0.00017902255058288574	5.5581135749816895	130.449462890625	0.00916147232055664	530.4443969726562	207.36439514160156	1.0	468.17352294921875	198.1026153564453	0.03871902823448181	13	001
32	641.2698974609375	425.40155029296875	0.0001055002212524414	6.497620582580566	133.19168090820312	0.0022863149642944336	530.7619018554688	207.63333129882812	1.0	529.1555786132812	209.20596313476562	0.0004392564296722412	13	001
33	7.923268795013428	132.32777404785156	0.08190867304801941	4.460385799407959	131.03897094726562	0.002804696559906006	530.3810424804688	207.7441864013672	1.0	528.9508666992188	208.73825073242188	0.0003943145275115967	13	001
34	8.853382110595703	131.54953002929688	0.9799653887748718	6.870665073394775	130.00088500976562	0.07833778858184814	530.5509033203125	207.45523071289062	1.0	460.20697021484375	196.83753967285156	0.018677085638046265	13	001
35	7.554213047027588	132.0883026123047	0.0061419010162353516	6.319482326507568	133.87928771972656	0.031401127576828	530.6484985351562	207.4075927734375	1.0	460.3205261230469	197.23324584960938	0.07167962193489075	13	001
36	9.3720121383667	132.815185546875	0.007723808288574219	4.009521961212158	131.4226531982422	0.0014477968215942383	530.4953002929688	207.53082275390625	1.0	528.9738159179688	208.6793212890625	0.0004699230194091797	13	001
37	7.539318084716797	132.569580078125	0.0069544315338134766	4.033415794372559	130.6285400390625	0.00278589129447937	530.3970336914062	207.9939422607422	1.0	528.8246459960938	209.19142150878906	0.0007085204124450684	13	001
38	15.175090789794922	137.72662353515625	0.006045103073120117	2.9039721488952637	132.99862670898438	0.0006498396396636963	530.8937377929688	207.9110565185547	1.0	529.0545043945312	209.1300506591797	0.0006844401359558105	13	001
39	7.7425384521484375	131.65504455566406	0.0022443532943725586	2.849517822265625	121.37287139892578	0.0006775856018066406	530.7279052734375	207.66091918945312	1.0	528.9169311523438	208.35711669921875	0.00039958953857421875	13	001
40	3.945565938949585	134.9901123046875	0.0002703368663787842	3.591187000274658	129.4835662841797	0.020125240087509155	530.4595947265625	207.47769165039062	1.0	528.8978881835938	208.36451721191406	0.0005474984645843506	13	001
41	641.771728515625	424.73333740234375	0.00019866228103637695	3.0519731044769287	130.73130798339844	0.00513225793838501	530.3793334960938	208.0565948486328	1.0	463.83538818359375	196.9254150390625	0.9687883853912354	13	001
42	641.9081420898438	425.7086181640625	0.00021284818649291992	3.1383919715881348	129.6841583251953	0.001307845115661621	530.8737182617188	207.7274932861328	1.0	465.8210754394531	195.45118713378906	0.004961222410202026	13	001
43	2.5084266662597656	177.9673309326172	0.00045412778854370117	-0.009721755981445312	187.3196563720703	0.002013981342315674	530.3391723632812	206.47622680664062	1.0	529.6301879882812	207.61976623535156	0.0003860592842102051	13	001
44	642.7119140625	425.2478942871094	0.00018599629402160645	641.4088134765625	425.10760498046875	0.00034552812576293945	531.5066528320312	207.5490264892578	1.0	529.3986206054688	208.54429626464844	0.0003522932529449463	13	001
45	0.8366005420684814	184.64553833007812	0.000276714563369751	3.0657944679260254	129.86196899414062	0.00037601590156555176	530.380859375	207.86459350585938	1.0	528.9703979492188	208.732666015625	0.0005640685558319092	13	001
46	1.4791970252990723	186.18585205078125	0.002079874277114868	3.225022554397583	129.55996704101562	0.0012674033641815186	530.2102661132812	208.39207458496094	1.0	528.3069458007812	209.5106658935547	0.0007436275482177734	13	001
47	2.7477035522460938	176.1967010498047	0.0012954175472259521	0.20979762077331543	185.39974975585938	0.0016035139560699463	530.7333984375	208.05178833007812	1.0	528.49951171875	209.2822723388672	0.0006203353404998779	13	001
48	642.7841796875	426.05596923828125	0.0003998279571533203	2.753643274307251	131.1931610107422	0.00412556529045105	530.7098388671875	207.4304656982422	1.0	528.7315673828125	208.67025756835938	0.0005858540534973145	13	001
49	641.648193359375	426.30352783203125	0.001514434814453125	2.2588067054748535	131.1455841064453	0.0013815462589263916	530.8119506835938	208.22914123535156	1.0	528.779052734375	209.0889129638672	0.0006811320781707764	13	001
50	641.82958984375	426.5534362792969	0.0003955960273742676	2.8505136966705322	128.50135803222656	0.001098930835723877	531.0071411132812	208.01296997070312	1.0	528.8093872070312	209.33047485351562	0.0005346238613128662	13	001
51	642.2540893554688	426.7939147949219	0.001819521188735962	6.02949333190918	133.52621459960938	0.005496352910995483	530.4219970703125	207.37979125976562	1.0	529.1567993164062	208.38092041015625	0.000535130500793457	13	001
52	-0.16812896728515625	187.78961181640625	0.0007453262805938721	0.40405774116516113	188.07891845703125	0.007565230131149292	530.412109375	208.42626953125	1.0	465.02886962890625	202.59877014160156	0.0006936192512512207	13	001
53	641.1654052734375	425.5937805175781	0.000160902738571167	2.5693416595458984	132.62588500976562	0.0007601380348205566	530.530029296875	208.06124877929688	1.0	528.75390625	208.83534240722656	0.0004774332046508789	13	001
54	4.103859901428223	175.53616333007812	0.0009075701236724854	2.452871084213257	130.5157470703125	0.0013832449913024902	531.0452880859375	208.421875	1.0	528.7543334960938	209.57205200195312	0.000730663537979126	13	001
55	6.193161487579346	130.87771606445312	0.0006920397281646729	3.76444673538208	128.50320434570312	0.00598067045211792	530.6143798828125	207.79759216308594	1.0	528.7305908203125	208.6249542236328	0.0005196928977966309	13	001
56	3.9483540058135986	175.62045288085938	0.001515805721282959	3.3235769271850586	129.41244506835938	0.0032961666584014893	530.5711669921875	207.4833526611328	1.0	529.127197265625	207.94602966308594	0.0005088746547698975	13	001
57	1.865149974822998	184.1754150390625	0.00023570656776428223	2.34242582321167	131.3281707763672	0.0022798478603363037	530.3530883789062	207.86692810058594	1.0	467.620849609375	197.9796142578125	0.004463553428649902	13	001
58	1.5759613513946533	185.1995849609375	0.0003776848316192627	1.6980535984039307	132.65476989746094	0.0006653964519500732	530.27880859375	207.61944580078125	1.0	528.85888671875	209.15017700195312	0.0006633996963500977	13	001
59	9.951597213745117	133.38217163085938	0.9128839373588562	5.581666469573975	131.98802185058594	0.0013355016708374023	530.156005859375	208.21417236328125	1.0	528.5323486328125	209.38829040527344	0.000929713249206543	13	001
60	4.461379051208496	176.50173950195312	0.0003777742385864258	0.018192052841186523	184.75875854492188	0.0005013048648834229	530.5789184570312	208.10386657714844	1.0	528.4388427734375	207.8477783203125	0.000728309154510498	13	001
61	4.675478935241699	133.07952880859375	0.0032509267330169678	3.3533029556274414	129.18589782714844	0.8011456727981567	530.65185546875	207.82196044921875	1.0	466.10870361328125	195.48876953125	0.0007493197917938232	13	001
62	1.770639181137085	186.75204467773438	0.00033727288246154785	3.466358184814453	131.6412353515625	0.006332874298095703	530.29150390625	207.60169982910156	1.0	466.046630859375	195.33741760253906	0.0048334598541259766	13	001
63	641.761474609375	420.849609375	0.00018796324729919434	3.1242096424102783	130.86013793945312	0.0018262267112731934	530.2896118164062	208.50662231445312	1.0	461.0900573730469	199.46133422851562	0.013968437910079956	13	001
64	4.182200908660889	175.13873291015625	0.00025072693824768066	6.669661045074463	132.72654724121094	0.0026375651359558105	530.4774780273438	207.325927734375	1.0	529.0936889648438	208.20045471191406	0.00047588348388671875	13	001
65	4.329104900360107	175.6230926513672	0.0004756748676300049	2.274503231048584	133.12417602539062	0.0023188889026641846	530.3439331054688	207.73777770996094	1.0	467.63189697265625	199.09173583984375	0.012133985757827759	13	001
66	0.9327569007873535	185.18040466308594	0.00042620301246643066	7.628952503204346	132.73538208007812	0.0013900399208068848	530.4513549804688	207.85264587402344	1.0	529.0596313476562	209.00662231445312	0.0005815029144287109	13	001
67	9.078784942626953	132.89291381835938	0.05797955393791199	2.6995739936828613	120.98528289794922	0.0004927515983581543	530.5416259765625	207.91380310058594	1.0	462.1604309082031	196.9374237060547	0.3548803925514221	13	001
68	1.696542739868164	184.34170532226562	0.0005931258201599121	3.159867763519287	132.42506408691406	0.0006459951400756836	530.6981811523438	208.2041778564453	1.0	528.608154296875	209.41688537597656	0.0006899237632751465	13	001
69	531.7809448242188	212.6397705078125	0.00011786818504333496	2.0961625576019287	132.20924377441406	0.0006757974624633789	531.1834106445312	208.1298370361328	1.0	528.8790893554688	209.17593383789062	0.0006837546825408936	13	001
70	10.424490928649902	133.862060546875	0.4855729639530182	7.139301776885986	134.40240478515625	0.005235999822616577	530.451904296875	207.35400390625	1.0	529.0927734375	208.44493103027344	0.0007245242595672607	13	001
71	8.948349952697754	132.89476013183594	0.011096477508544922	4.699342250823975	130.87091064453125	0.01233893632888794	530.5325317382812	207.8396453857422	1.0	465.49871826171875	197.38414001464844	0.31529510021209717	13	001
72	14.617252349853516	135.35223388671875	0.9659603834152222	8.95785903930664	135.56967163085938	0.009358197450637817	530.1997680664062	207.5886688232422	1.0	466.0167236328125	191.087890625	0.004774302244186401	13	001
73	16.03046417236328	139.16046142578125	0.02487814426422119	3.1734073162078857	121.09706115722656	0.00036978721618652344	530.4351806640625	207.65725708007812	1.0	528.9237670898438	208.67893981933594	0.0005105435848236084	13	001
74	8.119545936584473	133.48387145996094	0.8143123388290405	6.0167131423950195	132.3307647705078	0.02239730954170227	530.858642578125	207.7631378173828	1.0	466.3609619140625	194.7464599609375	0.0018577277660369873	13	001
75	14.643978118896484	134.7695770263672	0.011274963617324829	5.317508697509766	132.63919067382812	0.14934289455413818	530.5708618164062	207.701416015625	1.0	529.0224609375	208.6951904296875	0.0006048083305358887	13	001
76	8.75886344909668	133.38937377929688	0.8413951992988586	6.219076156616211	132.48883056640625	0.015060871839523315	530.4563598632812	207.43023681640625	1.0	528.9329833984375	208.3821258544922	0.00047776103019714355	13	001
77	9.41703987121582	133.3426513671875	0.013724595308303833	4.845724582672119	132.01193237304688	0.0025061070919036865	529.915283203125	207.68923950195312	1.0	528.5066528320312	209.01036071777344	0.0005163848400115967	13	001
78	9.610623359680176	133.53155517578125	0.2999687194824219	5.479514122009277	131.5355682373047	0.0032396912574768066	530.5316162109375	208.01951599121094	1.0	462.1387939453125	200.39564514160156	0.0013611316680908203	13	001
79	2.9645142555236816	174.6404571533203	0.0027595460414886475	3.9583635330200195	130.74118041992188	0.002569913864135742	530.3203735351562	207.445068359375	1.0	528.6953735351562	208.99737548828125	0.0006723105907440186	13	001
80	3.259289503097534	173.2703857421875	0.0019351541996002197	1.089174509048462	183.60543823242188	0.0003885924816131592	529.9478149414062	207.59971618652344	1.0	528.4140625	208.84695434570312	0.0005398392677307129	13	001
81	8.154312133789062	134.98106384277344	0.940818190574646	6.607644081115723	132.9824981689453	0.04149541258811951	530.398681640625	207.95530700683594	1.0	528.7328491210938	209.44447326660156	0.0005494952201843262	13	001
82	9.971421241760254	134.1770477294922	0.6589697599411011	4.718506813049316	133.0334930419922	0.0007509291172027588	530.0410766601562	207.80606079101562	1.0	465.6625061035156	196.69161987304688	0.011408239603042603	13	001
83	6.361632823944092	135.1917266845703	0.0027091801166534424	3.647984266281128	132.0268096923828	0.0027152597904205322	530.9010009765625	207.96273803710938	1.0	528.953857421875	209.29888916015625	0.0005217790603637695	13	001
84	7.991356372833252	134.61521911621094	0.0077277421951293945	3.3218941688537598	132.0407257080078	0.0006691813468933105	530.8773193359375	207.68685913085938	1.0	466.5853271484375	197.3845977783203	0.0005961954593658447	13	001
85	10.622710227966309	135.17648315429688	0.0020888149738311768	2.3163199424743652	119.4885025024414	0.00030604004859924316	530.7723999023438	208.1352996826172	1.0	468.145751953125	198.4833221435547	0.0012271106243133545	13	001
86	14.515742301940918	138.3557891845703	0.06904870271682739	9.11496353149414	135.4745635986328	0.0023440122604370117	530.4688720703125	208.13316345214844	1.0	528.9905395507812	208.99090576171875	0.0005781948566436768	13	001
87	3.556490421295166	173.97190856933594	0.0014286637306213379	3.1615753173828125	130.44424438476562	0.002032369375228882	530.50634765625	207.86463928222656	1.0	528.7216186523438	209.1313018798828	0.0008172392845153809	13	001
88	3.606667995452881	174.68133544921875	0.0012978017330169678	2.839963436126709	131.02745056152344	0.0014662444591522217	530.5082397460938	207.62574768066406	1.0	528.982177734375	209.08230590820312	0.0004909932613372803	13	001
89	7.685806751251221	135.20436096191406	0.015773117542266846	2.8490633964538574	120.86333465576172	0.0003730952739715576	530.420166015625	207.8680877685547	1.0	528.8908081054688	208.9329376220703	0.0007078647613525391	13	001
90	3.5999112129211426	173.92483520507812	0.0010536611080169678	0.9485375881195068	182.3685760498047	0.0004405677318572998	530.65283203125	207.6661834716797	1.0	529.1947631835938	208.71072387695312	0.0005431175231933594	13	001
91	4.412522315979004	174.9297332763672	0.0012145042419433594	7.317696571350098	130.0327606201172	0.0015262961387634277	530.5234985351562	207.66656494140625	1.0	528.2445678710938	207.46896362304688	0.0005509555339813232	13	001
92	10.584997177124023	134.73422241210938	0.0014325380325317383	3.1891441345214844	121.66627502441406	0.0005473494529724121	530.52978515625	208.1556854248047	1.0	528.5785522460938	209.5692901611328	0.000436246395111084	13	001
93	4.3200578689575195	174.63746643066406	0.0007380843162536621	3.18145751953125	131.66796875	0.001967787742614746	530.7273559570312	207.7357635498047	1.0	529.1235961914062	208.78724670410156	0.0005330443382263184	13	001
94	8.368157386779785	134.90463256835938	0.0002824068069458008	2.8680882453918457	132.90049743652344	0.0006662905216217041	530.4520263671875	208.05538940429688	1.0	464.2494812011719	202.22412109375	0.0024625658988952637	13	001
95	7.935516834259033	135.07525634765625	0.0003491342067718506	3.8181021213531494	132.1326904296875	0.0008337795734405518	530.5364379882812	207.34339904785156	1.0	465.8289794921875	197.7039031982422	0.7214692831039429	13	001
96	8.544349670410156	134.21133422851562	0.0005445480346679688	8.01087474822998	134.09976196289062	0.0025512278079986572	530.45556640625	208.23501586914062	1.0	528.3441772460938	209.43801879882812	0.0006450116634368896	13	001
97	641.3125	424.4189453125	0.00047218799591064453	2.1545939445495605	134.11932373046875	0.0004666149616241455	530.8346557617188	207.3894805908203	1.0	466.7213439941406	192.82296752929688	0.003940671682357788	13	001
98	8.596158027648926	144.38880920410156	0.0005139708518981934	2.3979763984680176	133.60557556152344	0.000865548849105835	530.6520385742188	207.79110717773438	1.0	528.6305541992188	209.132568359375	0.0005977451801300049	13	001
99	7.930535316467285	135.03414916992188	0.004355192184448242	7.984897613525391	136.6287078857422	0.009461194276809692	530.5628662109375	208.13131713867188	1.0	463.01275634765625	200.69273376464844	0.001708894968032837	13	001
100	8.330857276916504	135.3056640625	0.19847971200942993	7.939880847930908	136.10845947265625	0.010010361671447754	530.2188110351562	207.71664428710938	1.0	528.886474609375	208.7249755859375	0.0006788074970245361	13	001
101	11.4483060836792	135.6459197998047	0.7647457122802734	4.421675682067871	133.58082580566406	0.0008744895458221436	530.477783203125	207.1209259033203	1.0	529.1875610351562	207.78985595703125	0.0006518959999084473	13	001
102	8.633766174316406	136.0396728515625	0.001268923282623291	3.0873100757598877	131.64402770996094	0.0005846917629241943	530.9631958007812	207.41929626464844	1.0	529.5042724609375	208.7529296875	0.0005969703197479248	13	001
103	4.120360851287842	170.72972106933594	0.0012654662132263184	2.687675952911377	134.04885864257812	0.0005374550819396973	530.5689086914062	208.2786102294922	1.0	528.9954833984375	209.4321746826172	0.0005013048648834229	13	001
104	9.942692756652832	135.1863555908203	0.05887767672538757	4.14937686920166	134.1141815185547	0.0014816224575042725	530.0869140625	207.5449981689453	1.0	528.3497924804688	208.60269165039062	0.0004413425922393799	13	001
105	8.877833366394043	141.88998413085938	0.9414471387863159	2.527833938598633	122.399169921875	0.000908583402633667	530.3222045898438	208.12286376953125	1.0	528.3224487304688	208.52194213867188	0.0006816983222961426	13	001
106	14.293578147888184	138.4777069091797	0.7350085973739624	3.759982109069824	122.73257446289062	0.00042691826820373535	530.83544921875	207.8735809326172	1.0	529.3580322265625	208.7411346435547	0.0005006790161132812	13	001
107	11.525068283081055	136.1059112548828	0.9873719215393066	5.131133079528809	133.4450225830078	0.0004528164863586426	530.9979858398438	207.33203125	1.0	529.2982177734375	208.27891540527344	0.0005488991737365723	13	001
108	10.644842147827148	135.5889434814453	0.16384285688400269	3.8226497173309326	133.90525817871094	0.0008977949619293213	530.7139282226562	207.59349060058594	1.0	462.0796813964844	199.25953674316406	0.0031021833419799805	13	001
109	16.349180221557617	141.25274658203125	0.0015733838081359863	9.401689529418945	135.85552978515625	0.0008182525634765625	530.8873901367188	207.78945922851562	1.0	461.0418701171875	197.6166229248047	0.589311420917511	13	001
110	8.369095802307129	145.04795837402344	0.004398703575134277	639.4953002929688	425.22515869140625	0.0003408491611480713	530.1771240234375	207.91905212402344	1.0	528.90673828125	208.9927520751953	0.0009330809116363525	13	001
111	14.914657592773438	141.2138671875	0.9390568733215332	11.526044845581055	137.89163208007812	0.00041046738624572754	530.3739624023438	207.4534454345703	1.0	528.7803955078125	208.44778442382812	0.0005397796630859375	13	001
112	12.17852783203125	137.4381561279297	0.33881688117980957	641.9196166992188	425.7890319824219	0.0003705322742462158	530.3035278320312	207.52281188964844	1.0	528.78466796875	208.53179931640625	0.0005416572093963623	13	001
113	9.635354995727539	136.5205535888672	0.05156108736991882	2.941445827484131	121.93742370605469	0.0009950697422027588	530.2493896484375	208.15086364746094	1.0	528.4083862304688	209.4847412109375	0.000735163688659668	13	001
114	7.405229091644287	143.12318420410156	0.12997478246688843	3.5370161533355713	148.8156280517578	0.0006305575370788574	530.83740234375	207.74815368652344	1.0	528.9076538085938	208.749267578125	0.000511467456817627	13	001
115	11.107236862182617	136.2082061767578	0.9903686046600342	8.7091064453125	136.08444213867188	0.000641942024230957	530.3134765625	208.00975036621094	1.0	528.4362182617188	209.1884002685547	0.000669628381729126	13	001
116	9.285452842712402	136.208740234375	0.11340844631195068	2.3620476722717285	121.66736602783203	0.0004462599754333496	530.4755249023438	207.54080200195312	1.0	463.5377502441406	202.9856414794922	0.0038585364818573	13	001
117	17.250003814697266	142.18031311035156	0.0062732696533203125	641.9315185546875	425.2959289550781	0.0004912912845611572	530.7213745117188	207.86866760253906	1.0	528.5572509765625	208.908203125	0.0006003677845001221	13	001
118	5.192470550537109	150.51345825195312	0.0022903382778167725	640.3640747070312	424.9949951171875	0.0005291104316711426	530.3925170898438	208.0014190673828	1.0	466.72259521484375	197.73898315429688	0.04195079207420349	13	001
119	8.631765365600586	135.67898559570312	0.0868934690952301	4.245614528656006	132.6551513671875	0.0010171830654144287	530.6708984375	207.43780517578125	1.0	464.79254150390625	198.503173828125	0.9996869564056396	13	001
120	17.20196533203125	140.5758056640625	0.003852158784866333	3.6540369987487793	121.1607894897461	0.0004585087299346924	530.454833984375	207.7017822265625	1.0	465.4076843261719	200.77191162109375	0.3262818455696106	13	001
121	15.385926246643066	138.31875610351562	0.007367730140686035	8.088871955871582	134.24652099609375	0.0011046826839447021	530.342529296875	207.89816284179688	1.0	464.0696105957031	197.9617156982422	0.000815659761428833	13	001
122	15.431058883666992	141.86817932128906	0.05693545937538147	3.092402935028076	149.88819885253906	0.00030735135078430176	530.84716796875	207.5834197998047	1.0	459.3938903808594	198.71908569335938	0.11494842171669006	13	001
123	15.567089080810547	139.83172607421875	0.5439228415489197	10.605793952941895	136.82113647460938	0.0005861818790435791	529.8701782226562	208.02236938476562	1.0	457.9673156738281	199.96409606933594	0.9999879002571106	13	001
124	11.681852340698242	134.4674072265625	0.8077055811882019	10.532952308654785	135.7960662841797	0.000618666410446167	529.842041015625	207.94952392578125	1.0	457.5063781738281	201.73069763183594	0.9998757839202881	13	001
125	6.5257720947265625	149.38711547851562	0.0012376904487609863	7.744237422943115	136.2386474609375	0.01521041989326477	530.3530883789062	207.62049865722656	1.0	458.5290832519531	196.83560180664062	0.9999998807907104	13	001
126	10.015067100524902	134.35317993164062	0.021664410829544067	3.6654884815216064	133.03482055664062	0.0011541247367858887	530.620361328125	208.41796875	1.0	456.6441345214844	199.64808654785156	0.9999938011169434	13	001
127	15.031542778015137	138.99082946777344	0.22379979491233826	3.743924617767334	134.38128662109375	0.000592350959777832	530.520263671875	207.67721557617188	1.0	457.9350280761719	200.27500915527344	0.9999983906745911	13	001
128	6.755450248718262	144.2297821044922	0.025941014289855957	8.49044132232666	136.536865234375	0.002180814743041992	530.1141357421875	208.3628692626953	1.0	459.631591796875	197.13656616210938	0.11414960026741028	13	001
129	5.004504203796387	169.66860961914062	0.00019562244415283203	455.8314514160156	204.01158142089844	0.0005447864532470703	530.5331420898438	208.2050018310547	1.0	452.33734130859375	208.05979919433594	0.9999998211860657	13	001
130	8.376152992248535	134.71206665039062	0.016947239637374878	3.8178770542144775	132.9755401611328	0.0015808045864105225	530.58837890625	207.39295959472656	1.0	450.82391357421875	200.46556091308594	0.8820942640304565	13	001
131	4.488247394561768	171.8498077392578	0.00031051039695739746	7.300873756408691	134.56494140625	0.0011031627655029297	530.5274658203125	207.98411560058594	1.0	454.732666015625	193.20570373535156	0.9999992847442627	13	001
132	15.256769180297852	139.62100219726562	0.006466865539550781	2.9669852256774902	121.34657287597656	0.0005150735378265381	530.4951782226562	207.7560272216797	1.0	451.534912109375	198.72254943847656	0.9225953817367554	13	001
133	5.266806125640869	144.72222900390625	0.011504679918289185	8.553106307983398	136.27520751953125	0.005105376243591309	530.491455078125	207.74676513671875	1.0	458.60919189453125	194.5541534423828	0.31628525257110596	13	001
134	4.990880012512207	150.39907836914062	0.00043401122093200684	2.6838886737823486	134.04052734375	0.001950591802597046	530.9114379882812	207.75360107421875	1.0	528.9144287109375	208.8095703125	0.0005291402339935303	13	001
135	6.452428817749023	144.15457153320312	0.0010138154029846191	7.5866475105285645	134.6221466064453	0.011009693145751953	530.3629760742188	208.08828735351562	1.0	460.055419921875	195.28897094726562	0.04719263315200806	13	001
136	640.9076538085938	424.7904052734375	0.00020575523376464844	3.594639539718628	119.90570831298828	0.00024566054344177246	530.4166259765625	208.3687286376953	1.0	456.0978698730469	198.96246337890625	0.9995924234390259	13	001
137	8.756410598754883	135.7177276611328	0.0007255971431732178	465.70635986328125	185.74925231933594	0.0013731420040130615	530.3868408203125	207.52915954589844	1.0	461.5874938964844	192.73329162597656	0.8399488925933838	13	001
138	8.081548690795898	135.2052001953125	0.0014398396015167236	7.290033340454102	134.11148071289062	0.0014647245407104492	530.8057861328125	208.03810119628906	1.0	448.0168762207031	197.57733154296875	0.9782487154006958	13	001
139	7.555363655090332	134.9809112548828	0.0008660554885864258	7.845962047576904	133.51625061035156	0.003107607364654541	529.9910888671875	208.11537170410156	1.0	448.2508544921875	197.9679412841797	0.09087693691253662	13	001
140	9.079493522644043	136.24346923828125	0.02784252166748047	8.774761199951172	137.2358856201172	0.013264328241348267	530.3629760742188	207.69345092773438	1.0	451.340576171875	194.0464324951172	0.997596025466919	13	001
141	9.944314956665039	137.59750366210938	0.37664613127708435	641.2460327148438	425.0769958496094	0.0005286335945129395	530.5892944335938	207.39511108398438	1.0	455.5059814453125	193.13870239257812	0.9999481439590454	13	001
142	2.551335573196411	183.75717163085938	0.00015723705291748047	3.5385279655456543	131.26702880859375	0.0014148056507110596	530.2898559570312	207.73428344726562	1.0	451.7449951171875	196.40750122070312	0.9999985694885254	13	001
143	8.125874519348145	135.84552001953125	0.004377424716949463	7.8682122230529785	137.512939453125	0.015610158443450928	530.485107421875	208.27978515625	1.0	450.9703674316406	198.6567840576172	0.9999957084655762	13	001
144	6.778966426849365	143.96449279785156	0.0058668553829193115	7.997932434082031	136.4055938720703	0.0054520368576049805	530.1130981445312	208.25827026367188	1.0	448.3287048339844	196.5242156982422	0.9786614179611206	13	001
145	15.05058479309082	139.20367431640625	0.004747927188873291	3.4489943981170654	133.1649627685547	0.000570148229598999	530.4716186523438	207.88616943359375	1.0	452.98260498046875	194.5443572998047	0.9859439134597778	13	001
146	13.28102970123291	137.47857666015625	0.8805801868438721	4.2807793617248535	134.23721313476562	0.0013585388660430908	530.4485473632812	208.2369384765625	1.0	453.8021240234375	196.12307739257812	1.0	13	001
147	640.1956787109375	423.80242919921875	0.00023627281188964844	8.247416496276855	135.49732971191406	0.0016972720623016357	530.2203369140625	208.01712036132812	1.0	452.0253601074219	195.40728759765625	1.0	13	001
148	6.506173133850098	151.51722717285156	0.00014129281044006348	2.6132776737213135	132.23220825195312	0.0013717114925384521	530.2034301757812	207.65574645996094	1.0	453.77587890625	193.43104553222656	0.9999998211860657	13	001
149	2.6709065437316895	182.6658172607422	0.0003387331962585449	1.150726079940796	183.66726684570312	0.0006750524044036865	530.839111328125	207.89549255371094	1.0	458.3953552246094	193.42861938476562	0.9990808963775635	13	001
150	7.482131481170654	132.91978454589844	0.006989210844039917	3.665255069732666	131.78237915039062	0.023293495178222656	530.311767578125	207.78338623046875	1.0	453.9862976074219	194.63558959960938	0.9999999403953552	13	001
151	10.499037742614746	134.92880249023438	0.9995956420898438	8.397796630859375	134.02146911621094	0.036334455013275146	530.7531127929688	207.8555450439453	1.0	454.3076171875	194.432373046875	0.9999999403953552	13	001
152	9.044429779052734	133.9319305419922	0.6267115473747253	7.788632392883301	134.90301513671875	0.002422630786895752	530.2212524414062	207.4905548095703	1.0	452.9523620605469	194.63914489746094	1.0	13	001
153	15.082576751708984	135.72927856445312	0.649348258972168	3.8523166179656982	121.41485595703125	0.0010198652744293213	530.0352172851562	207.1591033935547	1.0	455.2947998046875	195.7756805419922	0.9999995231628418	13	001
154	13.618927001953125	136.7087860107422	0.007602125406265259	7.6190690994262695	135.48452758789062	0.021102190017700195	530.5330810546875	207.31300354003906	1.0	455.80694580078125	194.76263427734375	0.9999998807907104	13	001
155	3.7733750343322754	137.4576416015625	0.0002651810646057129	2.8066086769104004	132.34915161132812	0.0073671042919158936	530.412353515625	207.70509338378906	1.0	452.95703125	197.18267822265625	1.0	13	001
156	9.621694564819336	134.98251342773438	0.9274389743804932	8.033232688903809	135.887451171875	0.003402918577194214	530.0834350585938	208.15158081054688	1.0	454.7256164550781	194.42640686035156	0.9999920725822449	13	001
157	9.05240249633789	134.28628540039062	0.18758609890937805	8.047045707702637	135.14901733398438	0.005581021308898926	530.63330078125	207.59825134277344	1.0	453.08624267578125	196.5516815185547	0.9999999403953552	13	001
158	9.461235046386719	133.9625244140625	0.9096415042877197	7.8963494300842285	135.33868408203125	0.005192577838897705	529.8487548828125	207.87350463867188	1.0	456.1578369140625	195.47280883789062	0.9999970197677612	13	001
159	10.71381664276123	133.93798828125	0.9412500858306885	8.168497085571289	134.29034423828125	0.015342086553573608	530.5755004882812	207.67398071289062	1.0	457.0763854980469	194.6856689453125	0.9999879598617554	13	001
160	9.611215591430664	135.42152404785156	0.5609679222106934	4.094128131866455	133.47813415527344	0.0035352110862731934	530.6171875	207.4533233642578	1.0	455.5850830078125	198.45773315429688	0.9999997615814209	13	001
161	3.7709176540374756	175.47901916503906	0.0008736252784729004	1.7368252277374268	183.02378845214844	0.0014863908290863037	530.0789794921875	207.28794860839844	1.0	454.18316650390625	199.54090881347656	0.9999992847442627	13	001
162	7.802883148193359	131.55856323242188	0.0021216869354248047	6.5579833984375	133.36822509765625	0.03091341257095337	530.2730102539062	207.8291015625	1.0	453.7624206542969	199.4099578857422	1.0	13	001
163	3.662426233291626	176.3314971923828	0.0032013356685638428	6.085647106170654	131.3573760986328	0.00445711612701416	530.491943359375	208.12521362304688	1.0	453.1020812988281	197.32391357421875	0.999992847442627	13	001
164	7.293976306915283	134.49359130859375	0.0025363266468048096	6.8324055671691895	134.90069580078125	0.022472292184829712	530.5975952148438	207.6849365234375	1.0	452.3210144042969	197.8794403076172	0.9999998807907104	13	001
165	3.688222646713257	175.87266540527344	0.000757753849029541	2.921903133392334	128.82037353515625	0.001286149024963379	530.193359375	207.29638671875	1.0	452.2260437011719	196.82321166992188	0.9997947216033936	13	001
166	13.821897506713867	135.60659790039062	0.997882604598999	9.093305587768555	136.5364227294922	0.07477670907974243	530.6153564453125	207.2784423828125	1.0	454.0763854980469	194.2563934326172	0.9999992847442627	13	001
167	1.754347324371338	184.3203887939453	0.002882659435272217	6.890166759490967	135.9293975830078	0.24924346804618835	530.929931640625	207.66883850097656	1.0	453.6083068847656	199.24496459960938	0.9999969601631165	13	001
168	3.6194639205932617	178.68978881835938	0.004217654466629028	5.6180877685546875	132.70758056640625	0.7499709129333496	530.7836303710938	208.22889709472656	1.0	452.513427734375	197.3801727294922	0.9999995827674866	13	001
169	7.9452080726623535	132.52886962890625	0.0036572515964508057	6.998122215270996	133.95303344726562	0.010163187980651855	530.64208984375	207.73008728027344	1.0	458.3005676269531	195.97824096679688	0.9999864101409912	13	001
170	9.224863052368164	133.89320373535156	0.2224579155445099	7.334807872772217	135.90672302246094	0.012047827243804932	530.3145751953125	207.75794982910156	1.0	451.5085754394531	197.2606201171875	0.02013048529624939	13	001
171	4.658491134643555	175.15567016601562	0.0005675554275512695	2.1813976764678955	131.1815948486328	0.0008535087108612061	530.3480224609375	207.23138427734375	1.0	454.88409423828125	197.10122680664062	0.9971314668655396	13	001
172	641.5938720703125	424.8651123046875	0.0003173649311065674	6.681488990783691	130.9286651611328	0.00394788384437561	530.8975219726562	207.24267578125	1.0	451.4391784667969	194.49716186523438	0.9999808073043823	13	001
173	9.556493759155273	134.73077392578125	0.9868200421333313	7.572075366973877	137.01251220703125	0.006871432065963745	530.3592529296875	208.32192993164062	1.0	457.635986328125	194.64572143554688	0.9999926686286926	13	001
174	3.787477731704712	175.35494995117188	0.0003235042095184326	5.8663249015808105	132.95907592773438	0.03406962752342224	530.6011352539062	207.77066040039062	1.0	453.0660400390625	195.1468505859375	0.0036337971687316895	13	001
175	7.759857654571533	132.83534240722656	0.005808979272842407	7.078494548797607	134.5372772216797	0.3737906813621521	530.2430419921875	207.9688720703125	1.0	443.8421630859375	199.67019653320312	0.9402889013290405	13	001
176	642.1116943359375	426.9421081542969	0.00018447637557983398	3.086451768875122	130.7838592529297	0.00078544020652771	530.6281127929688	208.0308074951172	1.0	458.15484619140625	198.217529296875	0.03293776512145996	13	001
177	7.7924628257751465	131.45140075683594	0.06872117519378662	5.846975326538086	132.26580810546875	0.01592603325843811	530.7778930664062	207.80682373046875	1.0	458.9125671386719	195.71632385253906	0.011427223682403564	13	001
178	8.316576957702637	133.5733184814453	0.5846425890922546	6.2018232345581055	133.01461791992188	0.5977824926376343	530.9398193359375	207.6039581298828	1.0	458.5207214355469	196.4738311767578	0.5078210830688477	13	001
179	7.625912666320801	130.84246826171875	0.3961981534957886	5.129698276519775	129.48751831054688	0.3334597945213318	530.8627319335938	207.27926635742188	1.0	463.9066162109375	198.52195739746094	0.0015028417110443115	13	001
180	8.585579872131348	130.2648162841797	0.6734869480133057	7.0061211585998535	128.5941619873047	0.546266496181488	530.8170776367188	207.4018096923828	1.0	529.5186767578125	208.31646728515625	0.0003936588764190674	13	001
181	8.574197769165039	131.19346618652344	0.36784663796424866	5.719625473022461	130.1779022216797	0.0841999351978302	530.8624877929688	208.41831970214844	1.0	529.373046875	209.28053283691406	0.0005616247653961182	13	001
182	9.280549049377441	132.36952209472656	0.9817706346511841	8.049942016601562	131.62509155273438	0.9073166847229004	529.997802734375	208.3504638671875	1.0	528.2535400390625	209.00732421875	0.0005488693714141846	13	001
183	10.012835502624512	132.85562133789062	0.8356748223304749	8.423139572143555	131.25953674316406	0.705112099647522	530.6145629882812	208.0191650390625	1.0	528.8515014648438	208.7429656982422	0.0005732476711273193	13	001
184	10.357576370239258	131.33624267578125	0.8697507381439209	8.394088745117188	130.50393676757812	0.9051669836044312	530.9066772460938	208.108642578125	1.0	458.8648681640625	202.05223083496094	0.36581653356552124	13	001
185	10.375811576843262	130.2446746826172	0.999966561794281	9.65970516204834	129.54147338867188	0.166259765625	530.7725830078125	207.972412109375	1.0	460.4680480957031	196.46630859375	0.003966242074966431	13	001
186	11.092552185058594	130.97801208496094	0.9999166131019592	9.681639671325684	130.6768341064453	0.6583701968193054	530.543212890625	208.26675415039062	1.0	459.2697448730469	195.2721710205078	0.025803297758102417	13	001
187	14.824745178222656	132.4910430908203	0.9999998807907104	13.466718673706055	132.36231994628906	0.005806595087051392	531.1013793945312	207.5087127685547	1.0	1.8048057556152344	145.39715576171875	0.0016295015811920166	13	001
188	15.016027450561523	131.79461669921875	0.9999984502792358	13.724332809448242	131.1365966796875	0.09286326169967651	530.6781616210938	208.22743225097656	1.0	1.2389731407165527	137.33018493652344	0.0006392002105712891	13	001
189	15.789316177368164	130.31129455566406	0.9999992847442627	13.382438659667969	126.41822052001953	0.0071146488189697266	530.28076171875	207.7279815673828	1.0	1.6141037940979004	136.91319274902344	0.0009755790233612061	13	001
190	13.400595664978027	130.5613555908203	0.9784053564071655	12.233779907226562	129.60531616210938	0.8208321332931519	530.6439819335938	207.628173828125	1.0	2.2950096130371094	135.15721130371094	0.0015633106231689453	13	001
191	14.143548965454102	128.67466735839844	0.9999886751174927	11.88083553314209	126.30099487304688	0.005603790283203125	530.6134033203125	207.66636657714844	1.0	2.487318515777588	114.8201904296875	0.0015140175819396973	13	001
192	14.995760917663574	130.39100646972656	0.9999995231628418	14.464597702026367	129.9097442626953	0.03139448165893555	530.6821899414062	208.25425720214844	1.0	1.8683688640594482	137.52479553222656	0.0005057752132415771	13	001
193	16.417911529541016	129.38088989257812	0.9993200302124023	12.933751106262207	126.07759857177734	0.16207706928253174	530.9082641601562	206.8582305908203	1.0	2.590026617050171	135.09326171875	0.000958561897277832	13	001
194	15.81727123260498	129.02752685546875	1.0	14.25335693359375	125.92503356933594	0.0008771121501922607	530.3408203125	207.9976348876953	1.0	3.4124202728271484	114.99433898925781	0.0013630390167236328	13	001
195	16.448850631713867	130.69349670410156	0.9999974966049194	15.320443153381348	129.8418731689453	0.07793775200843811	530.4844360351562	208.44691467285156	1.0	2.4236273765563965	136.63427734375	0.0010890066623687744	13	001
196	15.97443962097168	130.56361389160156	0.9999430179595947	11.93550968170166	125.67012023925781	0.0009548962116241455	530.6673583984375	208.08609008789062	1.0	529.0263671875	208.7499237060547	0.0005142688751220703	13	001
197	17.185710906982422	131.1793975830078	0.9999998807907104	14.951333999633789	126.62684631347656	0.0021444857120513916	530.6666259765625	207.97021484375	1.0	458.10638427734375	199.52606201171875	0.052111685276031494	13	001
198	15.887474060058594	128.82003784179688	0.9999904036521912	14.140911102294922	126.23709106445312	0.008015185594558716	530.9195556640625	208.00735473632812	1.0	3.082836627960205	136.28384399414062	0.0019507408142089844	13	001
199	17.36195182800293	130.0840301513672	0.9885783791542053	12.57519245147705	126.1138916015625	0.022240757942199707	530.9521484375	208.42913818359375	1.0	3.220620632171631	114.38294982910156	0.00111427903175354	13	001
200	16.7104434967041	129.05076599121094	0.9999996423721313	14.080638885498047	125.60507202148438	0.00552290678024292	530.5208740234375	207.96139526367188	1.0	3.4444894790649414	114.72528839111328	0.0020858049392700195	13	001
201	16.75739097595215	130.49209594726562	0.9999527931213379	12.94568920135498	125.87001037597656	0.002858877182006836	530.8706665039062	207.93043518066406	1.0	2.9591898918151855	114.34896087646484	0.0008067488670349121	13	001
202	16.465848922729492	129.90565490722656	1.0	641.4556274414062	424.1524658203125	0.00039499998092651367	530.9508056640625	207.91741943359375	1.0	1.3687679767608643	138.41038513183594	0.0006652772426605225	13	001
203	17.00468635559082	130.4307098388672	0.9999954104423523	14.335575103759766	126.69583129882812	0.008421629667282104	530.828857421875	208.12286376953125	1.0	457.8172607421875	203.91554260253906	0.026750802993774414	13	001
204	15.544473648071289	129.86166381835938	0.9999984502792358	13.299802780151367	126.22602844238281	0.005236119031906128	531.1915283203125	207.8894500732422	1.0	465.4447937011719	197.82614135742188	0.17849501967430115	13	001
205	15.201044082641602	128.04586791992188	0.9999542236328125	12.005854606628418	124.85894012451172	0.021235913038253784	530.507080078125	207.91966247558594	1.0	3.1769559383392334	114.08786010742188	0.0027076900005340576	13	001
206	15.707291603088379	128.53082275390625	0.9999998807907104	14.632434844970703	125.61260223388672	0.0005988478660583496	530.6795654296875	207.59519958496094	1.0	462.29388427734375	201.12637329101562	0.008474230766296387	13	001
207	15.775093078613281	129.27603149414062	0.999859631061554	12.406065940856934	126.03616333007812	0.02699771523475647	530.8304443359375	207.69288635253906	1.0	3.461540699005127	115.01904296875	0.0017327368259429932	13	001
208	16.11883544921875	128.57171630859375	0.9997053146362305	13.136512756347656	124.75725555419922	0.7111541628837585	530.2156982421875	207.66702270507812	1.0	3.826949119567871	114.71399688720703	0.0032508373260498047	13	001
209	16.834251403808594	130.61032104492188	0.9999909400939941	12.83093547821045	126.71400451660156	0.006520003080368042	530.6810302734375	207.68150329589844	1.0	2.7334556579589844	114.97669219970703	0.0010796785354614258	13	001
210	15.918212890625	129.17027282714844	0.9999740123748779	13.40221118927002	126.46330261230469	0.20080307126045227	530.481201171875	208.1932830810547	1.0	2.888686418533325	115.5823745727539	0.0014553964138031006	13	001
211	16.59256362915039	129.62646484375	0.9999752640724182	13.835667610168457	125.91898345947266	0.011365145444869995	530.795166015625	207.78323364257812	1.0	3.6609959602355957	114.5705795288086	0.0018235743045806885	13	001
212	16.401538848876953	131.5673065185547	1.0	8.3717622756958	135.97708129882812	0.000592648983001709	530.2381591796875	208.04397583007812	1.0	528.3333740234375	208.66891479492188	0.0006271004676818848	13	001
213	16.85758399963379	131.7632293701172	0.9999421834945679	13.88221263885498	131.28993225097656	0.0037886202335357666	530.9596557617188	208.07469177246094	1.0	444.0148620605469	241.57595825195312	0.008973032236099243	13	001
214	15.772815704345703	130.12838745117188	0.9957672357559204	11.688941955566406	126.06938171386719	0.016959458589553833	530.4168701171875	207.8739013671875	1.0	2.9697322845458984	114.39035034179688	0.001937568187713623	13	001
215	16.08264923095703	129.3300323486328	0.9999949932098389	13.434955596923828	125.50543212890625	0.004105687141418457	531.0272216796875	207.64434814453125	1.0	461.7314453125	201.6395263671875	0.987851619720459	13	001
216	15.865840911865234	128.6875457763672	0.9999915361404419	13.324883460998535	125.86760711669922	0.014819055795669556	530.7215576171875	208.2516632080078	1.0	3.3265647888183594	115.00337982177734	0.001863628625869751	13	001
217	15.036481857299805	131.1565399169922	0.999003529548645	12.739980697631836	129.0623016357422	0.13036122918128967	530.6510009765625	208.06674194335938	1.0	2.843169689178467	115.09872436523438	0.0011152327060699463	13	001
218	16.461456298828125	131.85423278808594	0.9999982118606567	15.661303520202637	131.87844848632812	0.0012597739696502686	531.0057373046875	207.92837524414062	1.0	2.1797642707824707	144.78369140625	0.0005359947681427002	13	001
219	8.42197322845459	128.35592651367188	0.4415637254714966	8.661076545715332	126.05705261230469	0.6872036457061768	531.0864868164062	207.55941772460938	1.0	2.3295955657958984	114.31925964355469	0.0012049376964569092	13	001
220	12.17723560333252	129.5016326904297	0.8047201633453369	9.995835304260254	126.4073257446289	0.006722897291183472	530.5934448242188	208.1713104248047	1.0	2.226081371307373	114.13462829589844	0.001179337501525879	13	001
221	14.145868301391602	129.2991485595703	0.9999985694885254	12.50916862487793	126.45858764648438	0.006459534168243408	530.9503173828125	207.4105224609375	1.0	2.882866859436035	114.9260025024414	0.0012243092060089111	13	001
222	12.363454818725586	130.5611114501953	0.9973199367523193	10.255598068237305	126.0157241821289	0.010427623987197876	530.2859497070312	207.899658203125	1.0	2.546841859817505	114.53073120117188	0.0009842216968536377	13	001
223	13.506441116333008	128.2101593017578	0.999968945980072	11.981006622314453	125.70117950439453	0.0040604472160339355	529.891357421875	207.68948364257812	1.0	452.845947265625	204.0671844482422	0.23067516088485718	13	001
224	12.967998504638672	126.79486846923828	0.9999841451644897	5.483107566833496	120.7554702758789	0.0012703537940979004	530.5040893554688	207.88052368164062	1.0	467.7694091796875	194.55662536621094	0.1676676869392395	13	001
225	12.641107559204102	128.38206481933594	0.9999368190765381	4.743342399597168	120.42276000976562	0.0007492303848266602	530.4529418945312	207.8013458251953	1.0	453.8110046386719	200.45843505859375	0.4458494782447815	13	001
226	11.236958503723145	125.61505126953125	0.9983843564987183	4.603421211242676	120.33526611328125	0.0036593079566955566	530.4403076171875	207.818359375	1.0	2.0811734199523926	112.53414154052734	0.003525972366333008	13	001
227	14.548404693603516	126.66511535644531	0.9999961853027344	6.146401405334473	134.49586486816406	0.000503242015838623	530.9411010742188	207.3800811767578	1.0	455.1081848144531	200.73117065429688	0.9301105737686157	13	001
228	12.48724365234375	125.97096252441406	0.9999629259109497	11.386141777038574	124.36528015136719	0.0017866194248199463	530.4400634765625	208.32693481445312	1.0	2.5877180099487305	113.30630493164062	0.001901388168334961	13	001
229	10.487552642822266	128.13990783691406	0.9982319474220276	4.598151206970215	119.88081359863281	0.0011342763900756836	530.2789306640625	208.0725860595703	1.0	2.5884437561035156	113.24002075195312	0.0014809072017669678	13	001
230	9.833226203918457	125.44215393066406	0.28670501708984375	4.443814754486084	119.22669982910156	0.004111975431442261	530.7202758789062	208.36949157714844	1.0	2.448923110961914	112.08916473388672	0.0013860464096069336	13	001
231	11.793770790100098	128.77474975585938	0.4366893172264099	2.971550941467285	117.51181030273438	0.0015594959259033203	531.0852661132812	208.0198211669922	1.0	1.2169287204742432	111.05525970458984	0.00045481324195861816	13	001
232	9.026222229003906	127.11107635498047	0.14570492506027222	8.482589721679688	124.4670181274414	0.003595411777496338	530.2398681640625	207.7982177734375	1.0	1.6054136753082275	112.30419921875	0.0011314451694488525	13	001
233	9.068559646606445	126.13959503173828	0.5947096943855286	9.184646606445312	123.39785766601562	0.00943872332572937	530.8345947265625	207.24888610839844	1.0	1.6811068058013916	112.42449188232422	0.0020331144332885742	13	001
234	12.3707914352417	125.63660430908203	0.9998742341995239	4.035737037658691	119.92084503173828	0.0016934871673583984	530.8494262695312	207.82318115234375	1.0	439.24102783203125	199.43045043945312	0.008370757102966309	13	001
235	11.722671508789062	125.16648864746094	0.9999799728393555	5.638487339019775	132.63616943359375	0.001752018928527832	530.8539428710938	208.00636291503906	1.0	1.7340304851531982	112.6170654296875	0.003367602825164795	13	001
236	10.77739429473877	123.83185577392578	0.8653406500816345	3.5680932998657227	118.90632629394531	0.0010336041450500488	530.906494140625	207.88653564453125	1.0	464.3714904785156	196.3863983154297	0.20086178183555603	13	001
237	9.68014907836914	126.0748519897461	0.9812427759170532	3.237471103668213	119.64259338378906	0.003172159194946289	530.1885986328125	207.91525268554688	1.0	453.2244567871094	200.82144165039062	0.6290131211280823	13	001
238	13.941991806030273	122.26000213623047	0.27878469228744507	3.595592737197876	119.30296325683594	0.0012406110763549805	530.5294189453125	207.91839599609375	1.0	2.002603054046631	111.61454772949219	0.0014394521713256836	13	001
239	10.937840461730957	125.75703430175781	0.9964483380317688	2.9188685417175293	119.18546295166016	0.0008935332298278809	530.2835693359375	207.6507110595703	1.0	456.0766906738281	198.9278106689453	0.7138252258300781	13	001
240	11.03828239440918	126.5340576171875	0.9988584518432617	3.3297338485717773	119.6808090209961	0.0007907748222351074	530.5548095703125	208.1058807373047	1.0	454.033203125	200.4412078857422	0.4677310585975647	13	001
241	3.3481788635253906	134.8762969970703	0.0006103813648223877	2.6670713424682617	117.27455139160156	0.0030473172664642334	530.5042724609375	207.51885986328125	1.0	464.7477111816406	197.78875732421875	0.07603049278259277	13	001
242	11.592437744140625	128.16595458984375	0.9912731647491455	3.321504831314087	118.99129486083984	0.00032088160514831543	530.6359252929688	207.6871337890625	1.0	457.89984130859375	196.15750122070312	0.9782231450080872	13	001
243	12.752534866333008	126.0180435180664	0.9998003244400024	4.925445079803467	134.06396484375	0.00040140748023986816	530.3294677734375	207.88612365722656	1.0	464.9495849609375	195.47567749023438	0.00488656759262085	13	001
244	9.529739379882812	127.55067443847656	0.9143829345703125	3.7951202392578125	120.09403228759766	0.003526061773300171	530.5921020507812	207.76553344726562	1.0	1.3606197834014893	113.08183288574219	0.0018049180507659912	13	001
245	11.262871742248535	125.51367950439453	0.9999885559082031	3.8658664226531982	120.03266143798828	0.0006569325923919678	530.4967651367188	207.2752685546875	1.0	1.5008392333984375	111.88684844970703	0.003407776355743408	13	001
246	9.669282913208008	125.43498229980469	0.08798527717590332	3.747894287109375	119.05235290527344	0.001654207706451416	530.9361572265625	207.69241333007812	1.0	1.8187921047210693	112.06485748291016	0.001109302043914795	13	001
247	10.434809684753418	129.04296875	0.9814132452011108	2.888603687286377	119.18661499023438	0.0009673237800598145	530.43310546875	208.30133056640625	1.0	528.9387817382812	208.9615936279297	0.0005255043506622314	13	001
248	9.435731887817383	124.71842193603516	0.9922407865524292	4.09211540222168	119.62918090820312	0.0013998448848724365	530.1392822265625	207.9748992919922	1.0	466.7102355957031	190.1610870361328	0.028655588626861572	13	001
249	8.391132354736328	125.65753173828125	0.014870256185531616	4.358171463012695	119.15940856933594	0.005079895257949829	530.8543701171875	208.3809814453125	1.0	1.7834012508392334	111.87197875976562	0.0012831687927246094	13	001
250	8.537156105041504	126.6859359741211	0.42863062024116516	4.502775192260742	119.4510269165039	0.0036195218563079834	531.0532836914062	207.4231414794922	1.0	454.8479309082031	195.79727172851562	0.015620380640029907	13	001
251	10.256248474121094	127.17633056640625	0.9928374886512756	641.1807250976562	425.39227294921875	0.0004194676876068115	530.5203857421875	208.3291778564453	1.0	1.8059730529785156	112.45817565917969	0.0010394752025604248	13	001
252	11.122864723205566	129.2397003173828	0.4080533981323242	3.0460050106048584	117.44839477539062	0.0007395446300506592	643.3739013671875	419.947265625	0.0018509328365325928	1.8865673542022705	110.85037994384766	0.00022861361503601074	13	001
253	642.4493408203125	426.45849609375	8.919835090637207e-5	38.22726821899414	213.5287628173828	0.9999997615814209	643.8245239257812	426.17047119140625	0.0005435049533843994	35.10814666748047	216.75865173339844	0.00039717555046081543	13	001
254	641.886474609375	425.627197265625	0.00018969178199768066	3.334859848022461	134.47825622558594	0.0003288090229034424	643.4346313476562	424.8227233886719	0.0007567703723907471	1.811105728149414	192.5844268798828	4.407763481140137e-5	13	001
255	6.566995620727539	172.79989624023438	0.00035831332206726074	8.81022834777832	132.84686279296875	0.0008783340454101562	643.9317016601562	419.9067077636719	0.0032827258110046387	639.3634033203125	2.924729824066162	3.412365913391113e-5	13	001
256	641.2933349609375	424.1718444824219	0.0001226961612701416	640.290283203125	424.0494384765625	0.0001429915428161621	642.896728515625	419.289306640625	0.0017570555210113525	640.058837890625	2.3866405487060547	4.172325134277344e-6	13	001
257	641.0745239257812	424.05914306640625	0.00021952390670776367	640.7567749023438	423.7976379394531	0.00021699070930480957	642.7861328125	419.1539001464844	0.0011776387691497803	639.7538452148438	2.7392594814300537	8.13603401184082e-6	13	001
258	640.5278930664062	424.4065246582031	0.00017783045768737793	640.0012817382812	2.9047412872314453	0.00032761693000793457	641.8316040039062	419.3992919921875	0.0020290017127990723	639.1993408203125	2.8708667755126953	2.7894973754882812e-5	13	001
259	642.156494140625	425.1423645019531	0.00012347102165222168	4.163212776184082	131.117431640625	0.00024446845054626465	643.4866333007812	419.6579284667969	0.0008619129657745361	-1.075775146484375	157.20706176757812	2.2351741790771484e-5	13	001
260	640.3358764648438	424.0276184082031	0.00018683075904846191	639.4856567382812	424.1606140136719	0.000193864107131958	642.1950073242188	419.2878112792969	0.005135864019393921	1.0141525268554688	126.38175964355469	5.930662155151367e-6	13	001
261	641.2640991210938	425.3517150878906	0.00012770295143127441	49.98961639404297	98.74813079833984	0.0025686025619506836	642.8909912109375	419.9151916503906	0.0006101429462432861	640.6791381835938	2.6002516746520996	1.2099742889404297e-5	13	001
262	641.2608642578125	419.5545349121094	0.0001868605613708496	640.5269775390625	424.3559265136719	0.00021079182624816895	642.9901123046875	419.2742004394531	0.0018025040626525879	621.0514526367188	3.05545973777771	4.708766937255859e-6	13	001
263	641.0877075195312	425.03350830078125	0.0001016855239868164	645.5654296875	30.61440086364746	0.00018149614334106445	642.2988891601562	419.5932922363281	0.0007669031620025635	640.4284057617188	3.0963401794433594	1.0251998901367188e-5	13	001
264	642.0250244140625	425.62744140625	0.0004950463771820068	641.1377563476562	425.6570129394531	0.00041544437408447266	643.55908203125	425.2501525878906	0.0026217103004455566	639.69580078125	2.7935352325439453	1.049041748046875e-5	13	001
265	642.1033325195312	425.75543212890625	0.00022050738334655762	640.5750122070312	2.9253058433532715	0.00026541948318481445	643.5367431640625	420.2769775390625	0.00133475661277771	639.435302734375	2.964717388153076	1.8864870071411133e-5	13	001
266	1.2187285423278809	260.78363037109375	0.0014785826206207275	640.5133056640625	3.0464935302734375	0.000316619873046875	643.2822875976562	420.3591003417969	0.0011322498321533203	639.011962890625	2.84512996673584	2.714991569519043e-5	13	001
267	-0.23557329177856445	266.4600524902344	0.0038677752017974854	640.1150512695312	421.4903564453125	0.0005435347557067871	641.0285034179688	420.7284240722656	0.0028458237648010254	0.012274980545043945	257.6080627441406	2.8073787689208984e-5	13	001
268	2.3081142902374268	276.992919921875	0.008820384740829468	14.488533020019531	198.52737426757812	0.0012312531471252441	642.4473876953125	424.4013671875	0.003590196371078491	-1.675889492034912	271.20965576171875	2.574920654296875e-5	13	001
269	0.7269003391265869	282.5947570800781	0.008337140083312988	2.840277671813965	223.38238525390625	0.00032320618629455566	642.7251586914062	419.9895324707031	0.0021443963050842285	-0.9018712043762207	273.7369079589844	8.982419967651367e-5	13	001
270	33.17790985107422	236.97145080566406	0.8266876935958862	34.270259857177734	236.68634033203125	0.005675166845321655	643.312255859375	420.1617126464844	0.00495457649230957	26.413471221923828	241.79246520996094	0.0003809332847595215	13	001
271	641.3431396484375	425.23193359375	0.00022009015083312988	640.73046875	425.29071044921875	0.0003362298011779785	643.2179565429688	420.1720886230469	0.0011126399040222168	639.2828369140625	2.617344379425049	1.8775463104248047e-5	13	001
272	640.763671875	424.28668212890625	0.0002110898494720459	641.6287841796875	420.8511047363281	0.0003635585308074951	642.9050903320312	419.6582946777344	0.00141182541847229	1.8381834030151367	365.1341857910156	1.958012580871582e-5	13	001
273	641.5092163085938	424.97369384765625	0.0001010894775390625	640.5859985351562	2.7134158611297607	0.00014606118202209473	643.6246948242188	420.1334533691406	0.0019975006580352783	639.696044921875	2.9170448780059814	1.2069940567016602e-5	13	001
274	642.0823364257812	424.6256408691406	0.00011861324310302734	640.9111328125	424.26373291015625	0.0003254115581512451	643.4330444335938	420.2432556152344	0.001034170389175415	639.2263793945312	2.4978127479553223	1.5407800674438477e-5	13	001
275	641.013671875	420.54095458984375	7.963180541992188e-5	80.848388671875	383.9450378417969	0.612932562828064	642.8383178710938	420.3683166503906	0.0005201101303100586	638.9041748046875	2.3751087188720703	9.775161743164062e-6	13	001
276	642.487060546875	425.8977355957031	0.0002607405185699463	641.4971923828125	426.2159118652344	0.00029459595680236816	643.955322265625	420.31072998046875	0.0017527639865875244	639.3717041015625	2.979567050933838	1.2785196304321289e-5	13	001
277	642.8190307617188	425.97894287109375	0.0002644360065460205	80.00743103027344	384.6121826171875	0.7605765461921692	643.9267578125	420.2746887207031	0.005984008312225342	639.3045654296875	2.731372594833374	2.1517276763916016e-5	13	001
278	642.93017578125	408.5355529785156	0.00015270709991455078	641.1846923828125	423.1929626464844	0.00020417571067810059	643.0562744140625	418.852783203125	0.0014868080615997314	-1.132753849029541	330.7505798339844	1.2546777725219727e-5	13	001
279	9.404111862182617	341.8887939453125	0.11124587059020996	640.6063232421875	425.11016845703125	0.00018256902694702148	643.0510864257812	424.2919616699219	0.001067042350769043	-1.9495573043823242	331.82366943359375	5.59687614440918e-5	13	001
280	19.543779373168945	327.520263671875	0.9994972944259644	66.27339935302734	388.9060363769531	0.407778263092041	643.590087890625	420.9214782714844	0.0006398856639862061	1.6983871459960938	317.0348205566406	0.0004919469356536865	13	001
281	19.713212966918945	320.6526794433594	0.9996131658554077	63.984657287597656	389.1651306152344	0.27912625670433044	643.81103515625	419.51226806640625	0.002866506576538086	1.7915408611297607	303.56781005859375	0.0002810060977935791	13	001
282	22.962562561035156	310.1480712890625	1.0	65.32079315185547	391.2869567871094	0.5885359644889832	642.3641357421875	419.1412658691406	0.0012235045433044434	3.544173240661621	301.6931457519531	0.0009214878082275391	13	001
283	25.464801788330078	305.1639404296875	1.0	639.8461303710938	3.106790542602539	0.00023472309112548828	643.6448974609375	420.2832336425781	0.0008119046688079834	5.171875953674316	313.53948974609375	0.0003197193145751953	13	001
284	27.761953353881836	303.4512023925781	1.0	640.657470703125	424.78387451171875	0.00013694167137145996	642.6951904296875	419.7791748046875	0.00205075740814209	5.245852470397949	313.9754943847656	0.0003438591957092285	13	001
285	32.87109375	294.9073791503906	0.9999897480010986	640.3571166992188	424.65362548828125	0.0001749098300933838	642.9971923828125	419.8149719238281	0.0009256303310394287	4.944914817810059	298.9321594238281	0.0001386404037475586	13	001
286	36.93305206298828	292.00640869140625	0.9999397993087769	640.9735107421875	423.1676025390625	0.00012600421905517578	642.96044921875	419.68212890625	0.001589268445968628	24.71207046508789	286.4312438964844	2.5272369384765625e-5	13	001
287	39.2314453125	288.6522216796875	0.9798711538314819	640.5751953125	3.3489809036254883	0.00042888522148132324	643.27294921875	420.0889892578125	0.0012373030185699463	638.9175415039062	2.830375909805298	2.8133392333984375e-5	13	001
288	40.36613464355469	287.9085998535156	0.9997146129608154	40.19261932373047	289.464599609375	0.0026308000087738037	643.3452758789062	419.0052795410156	0.003837108612060547	27.925029754638672	296.0782470703125	5.328655242919922e-5	13	001
289	43.50117492675781	278.88433837890625	0.0021956264972686768	640.6205444335938	424.5579528808594	0.0003337264060974121	643.2451782226562	419.7279968261719	0.002234041690826416	639.8978881835938	2.76369309425354	1.868605613708496e-5	13	001
290	642.100830078125	425.7992858886719	0.0001779794692993164	640.2367553710938	2.717777729034424	0.00016203522682189941	643.324462890625	420.1448669433594	0.0006225705146789551	639.7847900390625	2.2997803688049316	9.179115295410156e-6	13	001
291	641.0095825195312	425.9582824707031	8.448958396911621e-5	640.1595458984375	425.731201171875	0.00023484230041503906	642.7971801757812	425.5226745605469	0.0007257759571075439	638.960693359375	2.9756243228912354	1.6570091247558594e-5	13	001
292	641.8648071289062	425.6432800292969	0.00011789798736572266	640.59130859375	3.205049991607666	0.00031891465187072754	643.9844360351562	420.228515625	0.002205878496170044	639.568603515625	3.1527340412139893	4.06801700592041e-5	13	001
293	641.09765625	419.8880310058594	0.0001551806926727295	641.4778442382812	421.01922607421875	0.000284731388092041	642.6903686523438	419.9859924316406	0.0028367936611175537	76.41720581054688	371.51690673828125	1.1056661605834961e-5	13	001
294	641.975341796875	425.4981689453125	0.00033211708068847656	640.9758911132812	425.53338623046875	0.00033777952194213867	643.1995849609375	420.2035217285156	0.002151399850845337	639.2466430664062	2.624452829360962	1.1712312698364258e-5	13	001
295	641.95166015625	425.33233642578125	0.0002757608890533447	640.2536010742188	425.4256591796875	0.00021794438362121582	643.6507568359375	420.5208740234375	0.001798093318939209	74.85282897949219	351.8933410644531	2.9206275939941406e-5	13	001
296	72.18444061279297	277.70123291015625	0.005035847425460815	639.8565673828125	425.00732421875	0.000199049711227417	642.3157348632812	419.5203552246094	0.0005267858505249023	74.74569702148438	372.3821105957031	7.125735282897949e-5	13	001
297	70.3106460571289	267.529541015625	1.0	68.42322540283203	274.2267150878906	0.0005387961864471436	644.0656127929688	420.4798278808594	0.0020933449268341064	60.12684631347656	260.5049133300781	0.00020736455917358398	13	001
298	72.8105239868164	269.8443908691406	0.9999998807907104	71.29948425292969	263.9453125	0.0010813474655151367	642.4441528320312	424.3089904785156	0.0005867183208465576	69.79072570800781	260.55133056640625	0.00031831860542297363	13	001
299	71.2401351928711	262.69647216796875	1.0	640.551025390625	3.3940234184265137	0.000232696533203125	642.4498291015625	419.43353271484375	0.0012253820896148682	57.26134490966797	255.31263732910156	8.860230445861816e-5	13	001
300	74.44502258300781	261.5943603515625	1.0	86.98411560058594	258.512939453125	0.0006112754344940186	641.3795776367188	418.9915466308594	0.004941582679748535	79.37468719482422	257.31317138671875	0.000193864107131958	13	001
301	75.51287078857422	260.7583312988281	1.0	83.5157241821289	260.58245849609375	0.0008057355880737305	643.2526245117188	425.2001037597656	0.0009242892265319824	79.3036117553711	257.54852294921875	0.00014296174049377441	13	001
302	76.1094970703125	256.6523742675781	1.0	83.58647918701172	255.48623657226562	0.0014117956161499023	642.004638671875	419.3908996582031	0.0011459887027740479	77.40625	258.1162109375	5.742907524108887e-5	13	001
303	76.7311019897461	255.3392791748047	1.0	84.34430694580078	254.46424865722656	0.0007156133651733398	642.3923950195312	420.4689636230469	0.0008238554000854492	78.02981567382812	257.8675537109375	4.3720006942749023e-5	13	001
304	76.98519134521484	253.2267303466797	1.0	83.27165985107422	253.77590942382812	0.001114577054977417	643.3214111328125	420.5263977050781	0.003719508647918701	74.4953384399414	260.10284423828125	4.202127456665039e-5	13	001
305	78.84393310546875	251.5516357421875	1.0	84.8089828491211	252.23606872558594	0.0008657276630401611	643.9593505859375	420.902587890625	0.00042742490768432617	75.12228393554688	259.11737060546875	0.00015839934349060059	13	001
306	78.8816146850586	248.8622283935547	1.0	84.17878723144531	251.001708984375	0.0025755465030670166	641.8961181640625	419.9432678222656	0.0019153058528900146	81.30938720703125	255.84584045410156	6.541609764099121e-5	13	001
307	78.2182846069336	250.16000366210938	1.0	83.98326110839844	251.17575073242188	0.0005744695663452148	642.16650390625	418.9982604980469	0.002411454916000366	75.10829162597656	257.9167785644531	4.13358211517334e-5	13	001
308	77.99274444580078	249.07711791992188	1.0	84.25416564941406	250.2616729736328	0.000966191291809082	644.0020141601562	421.07244873046875	0.0020353496074676514	59.70130920410156	253.1116485595703	7.495284080505371e-5	13	001
309	77.74174499511719	248.0550079345703	1.0	640.8488159179688	424.3001708984375	0.0002199113368988037	643.1470947265625	424.11376953125	0.0010678768157958984	80.26917266845703	251.20938110351562	3.2454729080200195e-5	13	001
310	78.0811767578125	248.4878692626953	1.0	83.86470794677734	248.9534149169922	0.0005677342414855957	643.5643920898438	419.81317138671875	0.005311518907546997	79.5025863647461	250.49111938476562	3.713369369506836e-5	13	001
311	77.7363052368164	247.33297729492188	1.0	83.66022491455078	248.85809326171875	0.00044292211532592773	643.6572875976562	421.23199462890625	0.0008161067962646484	80.06370544433594	250.25697326660156	5.933642387390137e-5	13	001
312	76.959228515625	246.31492614746094	1.0	639.7793579101562	424.4127197265625	0.00036388635635375977	642.4710083007812	420.0585021972656	0.002515941858291626	80.27252960205078	249.70567321777344	6.0051679611206055e-5	13	001
313	75.80280303955078	246.3668212890625	1.0	84.10737609863281	245.51864624023438	0.00021794438362121582	643.05615234375	425.74896240234375	0.0015601813793182373	80.23959350585938	249.35406494140625	6.955862045288086e-5	13	001
314	76.1238784790039	245.68600463867188	1.0	83.70405578613281	245.2769012451172	0.00025025010108947754	643.0810546875	419.74066162109375	0.0007290542125701904	80.363525390625	249.1197509765625	7.098913192749023e-5	13	001
315	74.43252563476562	246.62704467773438	1.0	80.4960708618164	249.05038452148438	0.00031113624572753906	642.7365112304688	420.3638000488281	0.0011747479438781738	79.99371337890625	249.21473693847656	5.549192428588867e-5	13	001
316	74.47977447509766	246.27816772460938	1.0	640.8001708984375	426.42071533203125	0.0003274977207183838	643.1669921875	420.5872497558594	0.002484917640686035	80.22738647460938	249.0499725341797	3.769993782043457e-5	13	001
317	73.36139678955078	247.73391723632812	1.0	80.04700469970703	249.82052612304688	0.0002466142177581787	643.0919189453125	420.25323486328125	0.001162022352218628	79.55845642089844	250.0529327392578	4.1961669921875e-5	13	001
318	73.50161743164062	247.61529541015625	1.0	640.6273193359375	425.9953308105469	0.0002828240394592285	643.3396606445312	420.2158203125	0.0017818808555603027	79.95053100585938	249.80130004882812	4.750490188598633e-5	13	001
319	70.979736328125	246.64913940429688	1.0	79.15528106689453	248.33815002441406	0.000323563814163208	642.7229614257812	426.1430969238281	0.0007146000862121582	80.77969360351562	248.6264190673828	2.9206275939941406e-5	13	001
320	71.34365844726562	247.4517364501953	1.0	79.12581634521484	249.3970184326172	0.00026613473892211914	643.8448486328125	419.81756591796875	0.0013065934181213379	80.28959655761719	249.69207763671875	2.6851892471313477e-5	13	001
321	70.59490966796875	245.99456787109375	1.0	78.76478576660156	248.3129425048828	0.00029855966567993164	641.6800537109375	419.87969970703125	0.0007146000862121582	57.70965576171875	239.27813720703125	3.483891487121582e-5	13	001
322	70.1183853149414	245.88565063476562	1.0	78.3579330444336	247.64744567871094	0.00034746527671813965	643.844482421875	419.5825500488281	0.002611309289932251	79.0114974975586	245.6285400390625	1.7911195755004883e-5	13	001
323	67.82258605957031	247.29702758789062	1.0	68.77699279785156	247.57479858398438	0.03425171971321106	642.9703979492188	425.3172912597656	0.000907212495803833	66.93954467773438	255.4724884033203	3.6209821701049805e-5	13	001
324	66.89874267578125	247.14654541015625	0.9999991655349731	67.06596374511719	248.8642578125	0.9052774310112	643.5376586914062	420.32861328125	0.002175837755203247	56.59370422363281	254.88389587402344	9.584426879882812e-5	13	001
325	64.40477752685547	248.18536376953125	0.9998880624771118	66.39820098876953	250.45449829101562	0.9925854206085205	643.4411010742188	420.36138916015625	0.0009128153324127197	59.769203186035156	254.4619903564453	0.00014349818229675293	13	001
326	64.64661407470703	245.97891235351562	1.0	67.44100189208984	247.69732666015625	0.017539173364639282	643.4431762695312	419.8141174316406	0.0018899142742156982	65.40026092529297	249.08346557617188	3.662705421447754e-5	13	001
327	64.20693969726562	245.3629913330078	0.9999948740005493	64.2140121459961	246.4348602294922	0.9692022800445557	643.0540771484375	420.2083435058594	0.0011003315448760986	64.64918518066406	247.96780395507812	5.733966827392578e-5	13	001
328	61.45124816894531	245.70082092285156	0.9999985694885254	58.60551071166992	246.2480010986328	0.421419233083725	642.7161254882812	419.97613525390625	0.003283679485321045	64.84190368652344	247.52467346191406	0.00029915571212768555	13	001
329	59.76348114013672	246.17453002929688	0.9999998807907104	57.61332702636719	246.7425079345703	0.2215869426727295	642.4542846679688	419.37384033203125	0.0029840469360351562	445.47491455078125	216.1483917236328	0.011819988489151001	13	001
330	58.268951416015625	244.50559997558594	0.9996337294578552	57.39516830444336	246.02676391601562	0.9804708957672119	643.8104248046875	419.7812194824219	0.0014803111553192139	63.75973129272461	245.7301483154297	7.393956184387207e-5	13	001
331	58.024845123291016	245.88601684570312	0.996379017829895	56.97236251831055	246.42161560058594	0.9999953508377075	642.0499267578125	419.33782958984375	0.0010598599910736084	49.83954620361328	247.7816162109375	0.00016376376152038574	13	001
332	56.07514190673828	245.3363494873047	0.2581063210964203	55.31773376464844	247.02053833007812	0.9999583959579468	642.3604736328125	419.1688537597656	0.0031107068061828613	638.766357421875	2.637578248977661	2.568960189819336e-5	13	001
333	51.74295425415039	244.2352294921875	0.9948556423187256	53.589080810546875	244.7184295654297	0.9997658729553223	643.9061889648438	419.3262939453125	0.0023342370986938477	44.21479415893555	244.92962646484375	0.00013616681098937988	13	001
334	52.72252655029297	243.18507385253906	0.999988853931427	54.89427947998047	244.5293731689453	0.9833227396011353	641.6937255859375	419.68560791015625	0.0016222894191741943	440.22210693359375	213.58673095703125	0.0030719637870788574	13	001
335	51.99658203125	244.05917358398438	0.9999992847442627	54.31500244140625	244.8741455078125	0.8865142464637756	643.1630249023438	420.80181884765625	0.001274019479751587	43.042945861816406	246.1160888671875	8.240342140197754e-5	13	001
336	51.188995361328125	244.3548583984375	0.9999983906745911	51.00552749633789	245.02182006835938	0.6376407146453857	642.9044189453125	423.7948913574219	0.002103656530380249	40.770992279052734	245.68186950683594	9.498000144958496e-5	13	001
337	51.00228500366211	243.5208740234375	0.9999990463256836	51.26770782470703	243.57638549804688	0.05582520365715027	644.2314453125	421.2263488769531	0.0009017288684844971	41.14459228515625	245.51266479492188	0.00010406970977783203	13	001
338	51.949546813964844	243.70352172851562	1.0	53.940216064453125	246.352783203125	0.00027185678482055664	642.7053833007812	420.6407775878906	0.002327263355255127	39.05510711669922	247.53211975097656	3.1113624572753906e-5	13	001
339	50.64628982543945	241.80555725097656	1.0	42.55217742919922	242.93032836914062	0.0008127987384796143	643.6944580078125	425.1624755859375	0.0002633631229400635	39.518924713134766	245.12640380859375	6.493926048278809e-5	13	001
340	50.343406677246094	243.6544647216797	1.0	52.58497619628906	245.8767852783203	0.0003841817378997803	643.445068359375	420.4100646972656	0.0003066062927246094	39.31840133666992	246.83790588378906	6.127357482910156e-5	13	001
