# Supplementary material for: An automated feeding system for the African killifish reveals the impact of diet on lifespan and allows scalable assessment of associative learning
Source: eLife. 2022 Nov 10;11:e69008. doi: 10.7554/eLife.69008 (PMC9788828; doi:10.7554/eLife.69008)
Supplement: Figure 6—source data 2. [file elife-69008-fig6-data2.zip › Training Trajectories/t1_REC025DLC_resnet50_TrainAllTheThingsJun28shuffle1_1030000.csv]

bodyparts_coords	fishhead_x	fishhead_y	fishhead_likelihood	fishtail_x	fishtail_y	fishtail_likelihood	redlight_x	redlight_y	redlight_likelihood	fooddrop_x	fooddrop_y	fooddrop_likelihood	fishnum	recordingnum
0	34.068450927734375	275.814208984375	1.0	91.6972885131836	235.42274475097656	1.0	97.349365234375	235.31874084472656	0.0003294050693511963	95.38235473632812	236.7345428466797	0.001101166009902954	1	025
1	34.067710876464844	276.1724548339844	1.0	88.92567443847656	233.05014038085938	1.0	91.3992691040039	235.27366638183594	0.00016433000564575195	89.40137481689453	236.62289428710938	0.0005343258380889893	1	025
2	32.75159454345703	278.39434814453125	1.0	85.16316986083984	237.32220458984375	1.0	87.22477722167969	236.72547912597656	0.0003580451011657715	85.5837173461914	239.28961181640625	0.0006727874279022217	1	025
3	31.978940963745117	279.68121337890625	1.0	83.23699188232422	238.36221313476562	1.0	85.36714935302734	238.0159149169922	0.00034239888191223145	83.27021026611328	241.3626708984375	0.0002847015857696533	1	025
4	33.16330337524414	277.1581115722656	1.0	77.961181640625	240.0528564453125	1.0	80.3099365234375	239.2069854736328	0.00010624527931213379	79.83898162841797	239.2748565673828	0.0006324946880340576	1	025
5	32.003841400146484	277.8239440917969	1.0	70.31656646728516	245.70266723632812	1.0	71.3067626953125	246.0944366455078	0.00013133883476257324	6.511350154876709	283.13922119140625	0.000382155179977417	1	025
6	32.22898483276367	281.9410095214844	1.0	67.2628173828125	256.67547607421875	1.0	69.85311126708984	255.13644409179688	0.00025454163551330566	66.80704498291016	256.46405029296875	0.00020563602447509766	1	025
7	31.94026756286621	283.32769775390625	1.0	64.01117706298828	258.6366271972656	1.0	11.294229507446289	280.9726257324219	3.88026237487793e-5	64.44788360595703	258.6797790527344	0.00015985965728759766	1	025
8	29.893583297729492	285.2796630859375	1.0	64.32077026367188	259.99212646484375	1.0	67.49464416503906	257.0521240234375	5.334615707397461e-5	6.014925956726074	284.5244445800781	0.0002447366714477539	1	025
9	29.061784744262695	286.6949462890625	1.0	60.86054611206055	265.0338439941406	1.0	65.76599884033203	265.9667053222656	5.620718002319336e-5	62.29140090942383	270.4454345703125	0.000318378210067749	1	025
10	30.455677032470703	287.8171691894531	1.0	61.541290283203125	264.71746826171875	1.0	7.829505920410156	274.46209716796875	6.29127025604248e-5	4.869695663452148	284.1840515136719	0.00016942620277404785	1	025
11	30.04119873046875	288.1719665527344	1.0	65.42969512939453	262.8810729980469	1.0	9.127677917480469	292.5005187988281	7.545948028564453e-5	6.159262657165527	296.98681640625	0.00033858418464660645	1	025
12	28.39080238342285	287.79400634765625	1.0	63.897830963134766	272.5001220703125	1.0	67.4703369140625	272.4868469238281	8.854269981384277e-5	6.506253719329834	297.4798583984375	0.00043141841888427734	1	025
13	26.782123565673828	287.4994812011719	1.0	66.98344421386719	274.0914001464844	1.0	69.65772247314453	272.7810974121094	0.00021532177925109863	5.1237382888793945	297.0663757324219	0.0006917119026184082	1	025
14	22.615386962890625	284.4462585449219	1.0	64.98978424072266	282.50799560546875	0.9999966025352478	68.55241394042969	281.90509033203125	7.361173629760742e-5	3.3375253677368164	296.688232421875	0.0004634559154510498	1	025
15	22.822519302368164	291.3728942871094	1.0	66.19230651855469	283.1684875488281	1.0	70.14639282226562	282.6235046386719	0.0006017982959747314	4.323980331420898	297.67633056640625	0.0007881820201873779	1	025
16	21.811410903930664	292.2240295410156	1.0	66.5814437866211	287.4002990722656	1.0	69.3453369140625	286.86602783203125	0.0003565549850463867	67.48355865478516	287.8199462890625	0.0013470351696014404	1	025
17	20.3045597076416	296.87908935546875	1.0	65.97222137451172	297.6293029785156	0.9999884963035583	7.430905818939209	286.9124755859375	2.822279930114746e-5	1.041517972946167	284.7581481933594	0.0002200603485107422	1	025
18	19.32927131652832	294.5208435058594	1.0	60.51633834838867	300.8332214355469	0.010952413082122803	8.591758728027344	286.4034423828125	5.716085433959961e-5	0.14863061904907227	282.4120178222656	0.0003553330898284912	1	025
19	17.97945213317871	294.55474853515625	1.0	53.181732177734375	310.93060302734375	0.022130370140075684	8.570615768432617	287.5589294433594	3.653764724731445e-5	-0.25860166549682617	283.5712585449219	0.0002510249614715576	1	025
20	12.454513549804688	295.966064453125	1.0	50.86212158203125	306.6338195800781	0.9350116848945618	622.0568237304688	8.04925537109375	3.281235694885254e-5	-2.1682205200195312	282.8004455566406	0.0002695024013519287	1	025
21	7.628467559814453	295.6311340332031	0.9971599578857422	50.87918472290039	309.2706298828125	0.9999999403953552	53.33123779296875	309.3514404296875	1.290440559387207e-5	-1.525080680847168	284.989501953125	4.9501657485961914e-5	1	025
22	9.524774551391602	296.6953430175781	0.2236800491809845	51.938011169433594	308.49371337890625	0.03239774703979492	640.4348754882812	8.222606658935547	2.7388334274291992e-5	-0.7799568176269531	286.263916015625	4.404783248901367e-5	1	025
23	2.533602714538574	298.5509033203125	0.0043007731437683105	2.7718863487243652	297.7039794921875	0.0001589953899383545	646.7703247070312	127.99097442626953	1.2069940567016602e-5	-0.41278696060180664	287.0738830566406	3.427267074584961e-5	1	025
24	3.7433338165283203	298.680419921875	0.058189600706100464	2.8336198329925537	294.7115783691406	0.0014719069004058838	4.695496082305908	292.8162536621094	1.7136335372924805e-5	-1.98858642578125	288.8709411621094	0.000159531831741333	1	025
25	2.2171616554260254	299.99407958984375	0.10258778929710388	526.6823120117188	208.4700927734375	0.0001004636287689209	529.9024658203125	206.6582489013672	1.0	526.00732421875	206.74380493164062	0.0003368258476257324	1	025
26	527.5249633789062	210.53524780273438	0.00019720196723937988	528.3029174804688	208.095947265625	6.923079490661621e-5	529.4015502929688	206.8256378173828	1.0	525.3169555664062	206.21604919433594	0.0002250075340270996	1	025
27	530.9332275390625	211.09317016601562	0.00012820959091186523	528.217529296875	206.55389404296875	5.072355270385742e-5	529.0570068359375	205.6278076171875	1.0	528.0977172851562	207.09933471679688	0.00023365020751953125	1	025
28	107.36463165283203	355.3097229003906	1.0	112.70028686523438	354.46484375	0.004643887281417847	529.4440307617188	206.4176788330078	1.0	111.60005187988281	358.4116516113281	0.0004881620407104492	1	025
29	109.88702392578125	351.9002685546875	1.0	92.80796813964844	290.53662109375	0.9999999403953552	528.8451538085938	206.65570068359375	1.0	106.39390563964844	342.40887451171875	0.00035011768341064453	1	025
30	110.33221435546875	352.0706481933594	1.0	97.6832046508789	285.20123291015625	1.0	529.3142700195312	206.18324279785156	1.0	526.396728515625	206.1282196044922	0.00034925341606140137	1	025
31	111.05498504638672	351.9825439453125	1.0	102.45091247558594	278.93975830078125	1.0	529.0286865234375	206.3097381591797	1.0	525.6268920898438	206.19078063964844	0.0002542436122894287	1	025
32	111.6948013305664	351.8155822753906	1.0	107.37106323242188	273.9854736328125	1.0	529.8505859375	205.857421875	1.0	108.96414947509766	272.02386474609375	0.0002833902835845947	1	025
33	112.73719024658203	351.2874450683594	1.0	107.54978942871094	269.760498046875	1.0	529.1417846679688	207.07235717773438	1.0	527.9916381835938	207.68482971191406	0.0003026127815246582	1	025
34	113.87234497070312	351.5079345703125	1.0	109.94182586669922	266.68707275390625	1.0	530.16748046875	206.33447265625	1.0	112.69438934326172	262.13720703125	0.0006045401096343994	1	025
35	115.7486572265625	350.7351379394531	1.0	112.15022277832031	263.1121520996094	1.0	529.16943359375	206.66014099121094	1.0	110.9950180053711	261.1507263183594	0.00022614002227783203	1	025
36	117.32106018066406	350.0821533203125	1.0	113.77721405029297	263.41094970703125	1.0	529.4459838867188	206.38681030273438	1.0	525.591796875	205.9478759765625	0.00025090575218200684	1	025
37	118.85279846191406	348.4767761230469	1.0	112.18144989013672	262.5176696777344	0.9999999403953552	530.155029296875	206.19338989257812	1.0	108.39007568359375	261.6503601074219	0.0005591809749603271	1	025
38	119.95089721679688	348.9458923339844	1.0	107.12696838378906	262.5936279296875	1.0	529.0370483398438	205.65768432617188	1.0	102.51115417480469	270.26190185546875	0.0003113746643066406	1	025
39	120.85054016113281	349.3905334472656	1.0	97.95240020751953	260.6781921386719	1.0	529.49560546875	206.6342315673828	1.0	528.073974609375	207.36346435546875	0.0003349483013153076	1	025
40	121.07319641113281	347.9866638183594	1.0	90.80160522460938	260.59844970703125	0.9999991655349731	528.6671752929688	206.99993896484375	1.0	525.1622314453125	206.0887451171875	0.00026741623878479004	1	025
41	124.95785522460938	349.9654846191406	1.0	96.63013458251953	258.50848388671875	1.0	530.0628662109375	206.8260498046875	1.0	92.83097839355469	260.3369445800781	0.00021061301231384277	1	025
42	130.8990936279297	349.6254577636719	1.0	97.82386779785156	259.3036193847656	1.0	528.9981689453125	207.05946350097656	1.0	96.71923828125	262.8052978515625	0.0004399716854095459	1	025
43	137.22215270996094	348.3057556152344	1.0	97.622314453125	260.79754638671875	1.0	529.3263549804688	206.44859313964844	1.0	525.3168334960938	205.56407165527344	0.00028583407402038574	1	025
44	141.62530517578125	346.733154296875	1.0	96.03556823730469	268.78851318359375	0.9999998807907104	529.4525146484375	206.8477020263672	1.0	94.7574691772461	273.3261413574219	0.001333385705947876	1	025
45	144.9687042236328	347.6109924316406	1.0	99.5897216796875	275.8330078125	1.0	529.6574096679688	207.01339721679688	1.0	146.07687377929688	339.0140686035156	0.0006032288074493408	1	025
46	147.22409057617188	346.8456115722656	1.0	101.40631866455078	279.0356140136719	1.0	529.7523803710938	206.48194885253906	1.0	525.833740234375	203.0503692626953	0.000284045934677124	1	025
47	149.94924926757812	347.84368896484375	1.0	103.3864974975586	279.46746826171875	1.0	529.8511352539062	206.79856872558594	1.0	526.3885498046875	206.7821044921875	0.00024431943893432617	1	025
48	152.68844604492188	346.3371887207031	1.0	105.56912231445312	276.8369140625	1.0	529.2494506835938	206.21656799316406	1.0	527.7131958007812	205.9669189453125	0.0002467632293701172	1	025
49	154.68963623046875	346.0793762207031	1.0	113.47657775878906	280.83642578125	0.08558174967765808	529.2846069335938	206.53781127929688	1.0	154.75205993652344	352.6951904296875	0.0004242360591888428	1	025
50	158.27134704589844	340.2668762207031	1.0	114.6844482421875	278.5961608886719	1.0	529.3988647460938	206.3428955078125	1.0	525.3688354492188	205.91310119628906	0.00029987096786499023	1	025
51	162.1512908935547	334.9551086425781	1.0	132.63702392578125	295.07720947265625	1.0	529.5849609375	207.27394104003906	1.0	131.21038818359375	296.2266845703125	0.0009242892265319824	1	025
52	163.88116455078125	330.2411804199219	0.9999997615814209	137.8240966796875	301.3138122558594	0.9999998807907104	529.4655151367188	206.3979949951172	1.0	143.94497680664062	312.0059509277344	0.0013023912906646729	1	025
53	168.63128662109375	327.8802185058594	0.9999998807907104	142.68492126464844	308.0482177734375	1.0	529.2516479492188	206.8596649169922	1.0	145.04086303710938	312.8792419433594	0.0007024407386779785	1	025
54	175.22869873046875	325.2718811035156	1.0	145.1014862060547	312.83514404296875	0.9998091459274292	529.1710815429688	205.75289916992188	1.0	527.856201171875	207.09812927246094	0.0002789795398712158	1	025
55	175.6380615234375	323.4477844238281	0.9999988079071045	147.92124938964844	310.6681823730469	0.9992918968200684	529.5020141601562	207.07379150390625	1.0	144.24998474121094	311.87091064453125	0.0002771914005279541	1	025
56	177.18563842773438	322.3489685058594	0.9997590780258179	153.61306762695312	306.7986755371094	0.9814326763153076	529.9497680664062	205.96060180664062	1.0	527.7860107421875	207.31463623046875	0.0002269744873046875	1	025
57	180.19766235351562	322.3713073730469	0.9993607997894287	153.64743041992188	302.34136962890625	0.9999985694885254	529.2770385742188	206.76332092285156	1.0	527.8424072265625	207.37095642089844	0.0003940761089324951	1	025
58	183.18438720703125	323.6637878417969	0.999989926815033	154.0429229736328	301.7458190917969	0.9999998807907104	529.5543212890625	206.0767059326172	1.0	526.2142944335938	205.89126586914062	0.0003171265125274658	1	025
59	186.72706604003906	324.2227478027344	1.0	154.15481567382812	297.9242858886719	1.0	529.207275390625	206.88143920898438	1.0	525.5916137695312	203.4931640625	0.0001989603042602539	1	025
60	188.10350036621094	327.2771911621094	0.9999924898147583	157.7650604248047	292.8940124511719	1.0	528.7639770507812	206.39389038085938	1.0	524.8023681640625	205.4096221923828	0.00034615397453308105	1	025
61	191.95150756835938	327.6149597167969	0.9999892115592957	160.94590759277344	292.23846435546875	1.0	530.180419921875	206.8219757080078	1.0	525.9376831054688	206.3850860595703	0.00016048550605773926	1	025
62	194.93580627441406	328.4960021972656	1.0	167.98924255371094	288.3206787109375	0.6287317872047424	528.7808837890625	206.25466918945312	1.0	527.4566040039062	205.50047302246094	0.00038743019104003906	1	025
63	198.236572265625	329.4830627441406	1.0	161.4510955810547	282.66162109375	1.0	528.822265625	206.80062866210938	1.0	200.5922088623047	334.1312255859375	0.0015240311622619629	1	025
64	201.70565795898438	330.6776123046875	1.0	159.5028839111328	281.0307922363281	1.0	528.1032104492188	206.97412109375	1.0	202.53672790527344	335.5419921875	0.0023140013217926025	1	025
65	206.6839141845703	334.4912109375	1.0	165.50811767578125	285.4873962402344	1.0	528.7763061523438	206.5218505859375	1.0	200.6166229248047	326.694091796875	0.00029861927032470703	1	025
66	209.73463439941406	337.01434326171875	1.0	168.25457763671875	284.14398193359375	1.0	529.2224731445312	206.34107971191406	1.0	525.9340209960938	206.15345764160156	0.0002579689025878906	1	025
67	214.62368774414062	337.34063720703125	0.9999925494194031	166.49008178710938	280.4282531738281	1.0	529.9006958007812	206.63296508789062	1.0	528.0635986328125	207.49574279785156	0.00019422173500061035	1	025
68	223.01806640625	339.1498107910156	0.9999904036521912	173.40786743164062	287.8240966796875	1.0	529.5728759765625	206.841796875	1.0	526.195068359375	207.07591247558594	0.00029346346855163574	1	025
69	230.74334716796875	344.97662353515625	0.9999483823776245	177.00083923339844	289.4547424316406	1.0	529.8253784179688	207.13157653808594	1.0	233.5964813232422	347.8603210449219	0.0005179047584533691	1	025
70	238.5736083984375	349.47735595703125	1.0	177.4904327392578	290.3034362792969	1.0	528.7495727539062	206.0176544189453	1.0	232.8653106689453	343.3265380859375	0.0005363225936889648	1	025
71	242.1155242919922	355.2247314453125	0.9862661361694336	182.06312561035156	292.5902404785156	1.0	530.1032104492188	206.21041870117188	1.0	525.780029296875	205.87091064453125	0.0002358555793762207	1	025
72	250.583740234375	356.4923400878906	1.0	189.83689880371094	295.4109802246094	1.0	529.0178833007812	206.66671752929688	1.0	524.953125	206.11788940429688	0.00018399953842163086	1	025
73	252.89193725585938	358.3132019042969	1.0	195.73939514160156	295.2217102050781	1.0	529.6298217773438	206.91184997558594	1.0	528.1229248046875	207.7000732421875	0.00022482872009277344	1	025
74	255.31861877441406	358.7024230957031	1.0	200.71726989746094	296.02618408203125	1.0	529.0944213867188	206.35653686523438	1.0	525.2328491210938	205.6621551513672	0.0002975165843963623	1	025
75	258.17474365234375	360.4002685546875	1.0	203.40853881835938	295.7864685058594	1.0	529.6597290039062	206.4239501953125	1.0	525.5974731445312	205.8756866455078	0.0002751946449279785	1	025
76	265.5531921386719	364.1927185058594	0.9999998807907104	209.86770629882812	300.74212646484375	1.0	529.616943359375	206.70193481445312	1.0	262.2954406738281	356.98193359375	0.00044485926628112793	1	025
77	273.1244812011719	368.6938781738281	1.0	214.22274780273438	304.5906982421875	1.0	529.86474609375	206.5701446533203	1.0	525.9686279296875	203.2806854248047	0.00020834803581237793	1	025
78	280.5498962402344	374.5262451171875	1.0	214.69400024414062	303.086181640625	1.0	528.7958984375	206.04893493652344	1.0	524.8966674804688	205.63247680664062	0.0002275705337524414	1	025
79	287.64984130859375	377.2411193847656	0.9999637603759766	216.1527099609375	303.22113037109375	1.0	529.1347045898438	206.2728271484375	1.0	525.3541259765625	205.38092041015625	0.000306546688079834	1	025
80	292.46124267578125	378.4441833496094	1.0	224.95574951171875	309.5071105957031	1.0	530.13623046875	206.83592224121094	1.0	290.6743469238281	370.20220947265625	0.0002887547016143799	1	025
81	300.2359313964844	378.3117980957031	0.9999990463256836	231.8105926513672	315.6506652832031	1.0	529.5850219726562	205.9402618408203	1.0	299.72418212890625	383.0823669433594	0.000321805477142334	1	025
82	305.53399658203125	375.7875671386719	1.0	237.91159057617188	318.9390563964844	1.0	528.5907592773438	206.209228515625	1.0	525.5274047851562	206.20529174804688	0.00036153197288513184	1	025
83	313.4314880371094	378.8707275390625	0.9999997615814209	251.3406982421875	328.6588134765625	1.0	529.2871704101562	206.76319885253906	1.0	314.5341491699219	384.20318603515625	0.00033098459243774414	1	025
84	320.3317565917969	383.06207275390625	0.9999865293502808	259.9737548828125	335.86480712890625	1.0	528.5540161132812	206.9305419921875	1.0	525.8152465820312	206.73370361328125	0.0002512633800506592	1	025
85	326.885986328125	384.4225769042969	0.999998927116394	265.6236877441406	335.0439147949219	1.0	529.4808959960938	206.62791442871094	1.0	526.5935668945312	206.66697692871094	0.0002422332763671875	1	025
86	331.950927734375	385.0451965332031	0.999995768070221	269.2494201660156	333.4505615234375	1.0	528.6025390625	206.55984497070312	1.0	524.9498901367188	205.64752197265625	0.00020620226860046387	1	025
87	337.6409606933594	385.7099914550781	0.9999988079071045	271.6617431640625	329.45159912109375	1.0	529.5590209960938	206.132080078125	1.0	525.4717407226562	202.79795837402344	0.00025722384452819824	1	025
88	345.8477478027344	387.87213134765625	0.9553521871566772	285.7203674316406	335.8495178222656	1.0	529.0302124023438	206.29205322265625	1.0	525.800048828125	206.287841796875	0.0002478361129760742	1	025
89	352.5054931640625	388.6140441894531	0.998195230960846	286.6244201660156	335.8499450683594	1.0	529.5076293945312	205.48899841308594	1.0	525.3629150390625	205.13839721679688	0.00027427077293395996	1	025
90	358.8373718261719	388.90283203125	0.9999986886978149	288.3099060058594	333.5644836425781	1.0	529.29736328125	206.85638427734375	1.0	526.2781372070312	206.80453491210938	0.0002938807010650635	1	025
91	364.38421630859375	387.6864929199219	1.0	291.8583679199219	332.5760803222656	1.0	529.6110229492188	206.4401092529297	1.0	291.1968688964844	333.3670349121094	0.0003612935543060303	1	025
92	367.5671691894531	388.5462646484375	1.0	296.4715576171875	333.33349609375	1.0	528.748779296875	206.35833740234375	1.0	525.0422973632812	205.77882385253906	0.0003727078437805176	1	025
93	372.3518981933594	388.1851501464844	1.0	300.6215515136719	332.8138427734375	1.0	530.0497436523438	206.75643920898438	1.0	526.7324829101562	206.72030639648438	0.00023165345191955566	1	025
94	380.0875244140625	388.818359375	0.9999998807907104	301.9102783203125	330.11376953125	1.0	529.3250732421875	206.83340454101562	1.0	525.2723388671875	206.13758850097656	0.00027680397033691406	1	025
95	387.38494873046875	389.5992431640625	0.9999879598617554	314.915283203125	334.211669921875	1.0	529.1454467773438	206.7923583984375	1.0	527.7918090820312	207.70352172851562	0.00034227967262268066	1	025
96	399.1532897949219	388.684814453125	0.9980590343475342	319.8721618652344	338.81793212890625	1.0	529.1129150390625	206.8083038330078	1.0	525.2196655273438	205.6797332763672	0.0003885626792907715	1	025
97	408.06805419921875	390.63330078125	0.8285495042800903	321.5805358886719	336.9641418457031	1.0	529.0768432617188	206.6456298828125	1.0	528.294677734375	207.43051147460938	0.0003413558006286621	1	025
98	416.9795227050781	390.3963623046875	0.6560499668121338	328.0028076171875	334.8966369628906	1.0	529.6829833984375	207.0203094482422	1.0	333.0633239746094	336.30712890625	0.0002879798412322998	1	025
99	456.8861083984375	393.1059875488281	0.946635365486145	327.51275634765625	337.5863342285156	1.0	529.0865478515625	206.71278381347656	1.0	525.009521484375	203.13575744628906	0.00025960803031921387	1	025
100	414.199951171875	388.774658203125	0.999535083770752	331.6582336425781	335.5296325683594	1.0	529.7493286132812	206.57298278808594	1.0	528.081298828125	207.81866455078125	0.00024196505546569824	1	025
101	457.1752014160156	392.1114196777344	0.9934085607528687	333.0693359375	335.2624206542969	1.0	529.4347534179688	206.83554077148438	1.0	525.3623657226562	206.0404815673828	0.00026667118072509766	1	025
102	456.21514892578125	393.08087158203125	0.999536395072937	333.98687744140625	332.5804443359375	1.0	529.3812866210938	206.5783233642578	1.0	527.6920776367188	206.48622131347656	0.0003348886966705322	1	025
103	456.7264404296875	392.14239501953125	0.9993532299995422	334.04180908203125	331.3824768066406	1.0	529.7079467773438	206.322021484375	1.0	335.636474609375	333.879150390625	0.0006641149520874023	1	025
104	414.61358642578125	389.5107116699219	0.07209646701812744	337.4258728027344	328.92041015625	1.0	529.259765625	206.23118591308594	1.0	525.566162109375	206.0097198486328	0.00032958388328552246	1	025
105	416.227294921875	378.7082214355469	0.9849045872688293	341.4033203125	321.29193115234375	1.0	529.3439331054688	206.38084411621094	1.0	527.680908203125	207.49205017089844	0.00030115246772766113	1	025
106	418.7594909667969	370.1883239746094	0.9999995827674866	346.38507080078125	322.5925598144531	1.0	529.0218505859375	206.59507751464844	1.0	525.2056884765625	206.0469970703125	0.0002485513687133789	1	025
107	422.67724609375	366.7505798339844	0.9999291896820068	419.3039855957031	369.6962890625	0.01902759075164795	529.566162109375	206.741943359375	1.0	525.5050659179688	206.23703002929688	0.00024440884590148926	1	025
108	423.7130432128906	365.3652648925781	0.9999997615814209	354.2650451660156	353.86846923828125	0.9333081245422363	529.7689819335938	206.85073852539062	1.0	527.8789672851562	207.58348083496094	0.00025194883346557617	1	025
109	429.13555908203125	361.10931396484375	0.9999997615814209	353.77984619140625	359.4935607910156	0.9999294281005859	529.3484497070312	206.7823028564453	1.0	526.337646484375	206.91160583496094	0.00035822391510009766	1	025
110	428.8703918457031	361.2428283691406	0.9999997615814209	356.0981750488281	366.6575012207031	0.007377177476882935	529.0078735351562	206.55369567871094	1.0	526.0701904296875	206.44375610351562	0.00041040778160095215	1	025
111	427.1385498046875	361.5906066894531	0.9999881982803345	354.484619140625	369.697265625	0.5505223274230957	529.9049072265625	206.75250244140625	1.0	527.76025390625	207.3281707763672	0.00020879507064819336	1	025
112	424.6438903808594	361.2122802734375	0.05575364828109741	353.23236083984375	370.46905517578125	0.9999995827674866	529.8867797851562	206.7288818359375	1.0	526.8386840820312	206.89759826660156	0.0002715885639190674	1	025
113	422.64739990234375	359.4835205078125	0.116986483335495	351.4073791503906	372.0553894042969	0.9999938011169434	529.6098022460938	206.60324096679688	1.0	528.0978393554688	207.46568298339844	0.00021541118621826172	1	025
114	432.0464172363281	342.35565185546875	1.0	349.5515441894531	369.5742492675781	0.9999966621398926	528.9880981445312	207.07235717773438	1.0	525.1902465820312	206.3155059814453	0.0001493394374847412	1	025
115	434.11297607421875	333.4707946777344	1.0	440.54949951171875	328.2115478515625	0.000497281551361084	529.3658447265625	206.2960662841797	1.0	525.0949096679688	205.884765625	0.00023305416107177734	1	025
116	434.153076171875	327.5202331542969	1.0	362.42742919921875	370.96612548828125	0.19862741231918335	528.8185424804688	206.43112182617188	1.0	524.9559326171875	202.74972534179688	0.0002778470516204834	1	025
117	435.150146484375	322.7463073730469	1.0	358.58453369140625	373.8029479980469	0.7939032316207886	529.9590454101562	206.3193359375	1.0	528.0574951171875	207.15794372558594	0.00023937225341796875	1	025
118	435.6308898925781	320.33294677734375	1.0	359.72119140625	376.3955993652344	0.6330066919326782	529.0262451171875	206.80328369140625	1.0	527.9469604492188	207.5957794189453	0.0002645552158355713	1	025
119	434.6654357910156	317.2943115234375	1.0	366.3548583984375	375.7630615234375	0.999997615814209	530.1241455078125	205.6853790283203	1.0	525.9703369140625	205.32345581054688	0.00018227100372314453	1	025
120	435.5838623046875	315.6944580078125	1.0	360.9913024902344	379.1534423828125	0.9999998807907104	529.1412963867188	206.72760009765625	1.0	525.2442016601562	206.17808532714844	0.0002586543560028076	1	025
121	435.7716979980469	314.1509704589844	1.0	360.8281555175781	379.5854797363281	0.9999997615814209	529.44091796875	206.75985717773438	1.0	360.4402770996094	381.94244384765625	0.00027298927307128906	1	025
122	435.7769775390625	311.68310546875	1.0	370.06439208984375	369.8719787597656	0.9999962449073792	529.3035888671875	206.42344665527344	1.0	526.0239868164062	206.53211975097656	0.0002861917018890381	1	025
123	435.34814453125	305.6308898925781	1.0	368.75390625	366.4168395996094	0.9999967813491821	529.0618286132812	206.8314666748047	1.0	525.0867309570312	206.45079040527344	0.00027692317962646484	1	025
124	437.5792541503906	300.4163513183594	1.0	371.4676513671875	366.66204833984375	0.9999996423721313	528.8927001953125	206.70309448242188	1.0	526.1021118164062	206.5808563232422	0.000338137149810791	1	025
125	436.5867919921875	299.2041320800781	1.0	372.0241394042969	367.5458068847656	0.9999999403953552	530.0982666015625	206.6956024169922	1.0	528.1414794921875	207.5721893310547	0.00021088123321533203	1	025
126	436.45440673828125	298.36920166015625	1.0	374.0289611816406	368.4570007324219	0.9999985694885254	529.529296875	206.30618286132812	1.0	525.279052734375	205.49838256835938	0.00023245811462402344	1	025
127	437.54754638671875	297.4122314453125	1.0	371.86907958984375	358.98773193359375	0.9987770318984985	529.4623413085938	206.70626831054688	1.0	525.3505249023438	205.8531036376953	0.00024130940437316895	1	025
128	436.26544189453125	297.3185119628906	1.0	370.21533203125	354.6658935546875	0.9999989867210388	530.228515625	206.09747314453125	1.0	526.282958984375	202.92477416992188	0.00022304058074951172	1	025
129	436.80810546875	297.0624084472656	1.0	370.043212890625	352.3448791503906	1.0	529.46826171875	206.5971221923828	1.0	525.701171875	206.14088439941406	0.00034689903259277344	1	025
130	436.61651611328125	297.1806335449219	1.0	367.48675537109375	353.30792236328125	1.0	529.0438232421875	206.6667022705078	1.0	525.4380493164062	206.1945343017578	0.00027486681938171387	1	025
131	437.059326171875	298.3238830566406	1.0	366.6146240234375	353.06622314453125	1.0	529.73486328125	206.33705139160156	1.0	528.1064453125	207.1739501953125	0.00032392144203186035	1	025
132	437.271240234375	298.26104736328125	1.0	366.1783447265625	347.9814758300781	0.9999997615814209	529.1215209960938	205.78041076660156	1.0	527.988525390625	207.07852172851562	0.00038164854049682617	1	025
133	435.3187561035156	298.0609130859375	1.0	365.3597717285156	346.35772705078125	0.9999974966049194	529.4580688476562	206.1460723876953	1.0	525.328857421875	205.40220642089844	0.00020706653594970703	1	025
134	435.2840270996094	297.26824951171875	1.0	367.88946533203125	347.46527099609375	1.0	529.195068359375	206.17225646972656	1.0	525.0179443359375	203.02096557617188	0.00022417306900024414	1	025
135	436.9368896484375	296.8840026855469	1.0	366.247802734375	344.3569030761719	1.0	529.3809814453125	206.2067413330078	1.0	525.338134765625	205.90753173828125	0.00028899312019348145	1	025
136	437.7107238769531	293.49127197265625	1.0	364.39581298828125	346.503662109375	1.0	529.4765625	206.29957580566406	1.0	527.8594360351562	207.03939819335938	0.00029665231704711914	1	025
137	437.6553955078125	292.31097412109375	1.0	363.972412109375	345.2687072753906	1.0	528.8999633789062	206.4854278564453	1.0	525.0780639648438	205.76177978515625	0.00024256110191345215	1	025
138	438.3004455566406	290.5834655761719	1.0	365.2929992675781	345.9433288574219	0.9999998807907104	529.5258178710938	206.50502014160156	1.0	525.8201293945312	203.147216796875	0.0002721846103668213	1	025
139	438.60015869140625	290.4757080078125	1.0	368.3057556152344	342.6404724121094	1.0	529.5239868164062	206.64892578125	1.0	525.4981689453125	206.17002868652344	0.00021401047706604004	1	025
140	439.06170654296875	289.4465637207031	1.0	368.9386901855469	338.5453186035156	1.0	529.4476928710938	206.80625915527344	1.0	525.2340698242188	206.54379272460938	0.0002530217170715332	1	025
141	440.1063232421875	287.1591796875	1.0	369.3980407714844	339.66204833984375	1.0	529.2994384765625	206.83226013183594	1.0	527.68603515625	207.49559020996094	0.0002821981906890869	1	025
142	438.4510803222656	285.6458740234375	1.0	367.8872985839844	336.50518798828125	1.0	528.9400634765625	206.88873291015625	1.0	527.5218505859375	207.68441772460938	0.0003651082515716553	1	025
143	438.159423828125	280.52056884765625	1.0	369.9085693359375	328.6356201171875	1.0	529.1541748046875	206.083984375	1.0	527.597900390625	207.12681579589844	0.0002034902572631836	1	025
144	442.31695556640625	276.2660827636719	1.0	367.3233337402344	327.0250244140625	0.9561389684677124	529.975830078125	206.15805053710938	1.0	526.0320434570312	202.9622344970703	0.0002536475658416748	1	025
145	443.1517639160156	273.38543701171875	1.0	368.0531311035156	330.17041015625	1.0	529.5894165039062	206.0408172607422	1.0	527.5486450195312	207.06109619140625	0.00026848912239074707	1	025
146	442.0024108886719	269.0846252441406	1.0	373.2322998046875	325.7190856933594	1.0	529.5776977539062	206.72784423828125	1.0	525.6090698242188	203.33335876464844	0.00023278594017028809	1	025
147	444.5863037109375	266.8957824707031	1.0	372.9711608886719	320.1651306152344	1.0	529.4969482421875	206.3428192138672	1.0	526.444580078125	205.98387145996094	0.0002625584602355957	1	025
148	442.0016174316406	264.1402282714844	1.0	370.98394775390625	318.1329040527344	1.0	529.3720703125	206.6940460205078	1.0	525.2269897460938	206.10552978515625	0.00031116604804992676	1	025
149	445.0527648925781	262.2607116699219	1.0	368.77996826171875	319.3948974609375	1.0	529.4615478515625	207.07997131347656	1.0	527.72216796875	207.65203857421875	0.00022545456886291504	1	025
150	445.35845947265625	259.2851257324219	1.0	364.6365661621094	322.6219482421875	1.0	529.4380493164062	206.3201446533203	1.0	525.30859375	205.7041473388672	0.0004068911075592041	1	025
151	444.3350524902344	256.56231689453125	1.0	369.8497009277344	317.2715759277344	1.0	529.38720703125	206.12771606445312	1.0	525.3203125	205.4700164794922	0.0004271566867828369	1	025
152	445.3609924316406	256.08734130859375	1.0	367.39453125	315.9338073730469	1.0	529.9986572265625	206.55137634277344	1.0	526.5457763671875	206.83897399902344	0.0003598332405090332	1	025
153	446.2729797363281	254.97708129882812	1.0	362.83502197265625	315.4228210449219	1.0	529.1280517578125	206.11419677734375	1.0	525.2916870117188	202.75975036621094	0.0004589259624481201	1	025
154	446.9373779296875	255.18878173828125	1.0	363.4130859375	310.5604553222656	1.0	529.3869018554688	206.3564453125	1.0	525.0042724609375	205.83949279785156	0.0003059804439544678	1	025
155	448.29827880859375	254.24473571777344	0.999997079372406	365.13494873046875	304.1129455566406	1.0	529.4689331054688	207.01158142089844	1.0	525.35302734375	206.2501678466797	0.0002612471580505371	1	025
156	447.21331787109375	251.86712646484375	0.9999998807907104	363.9803771972656	302.3107604980469	0.9999986290931702	529.9761962890625	206.97032165527344	1.0	526.5941772460938	207.10809326171875	0.00038355588912963867	1	025
157	445.1731262207031	250.98651123046875	1.0	362.6311950683594	307.8924560546875	1.0	528.475830078125	205.9614715576172	1.0	524.963623046875	205.28240966796875	0.0003306269645690918	1	025
158	446.4736328125	250.76007080078125	1.0	366.3138122558594	304.6524963378906	1.0	529.8767700195312	206.99569702148438	1.0	525.5335693359375	206.61233520507812	0.00025787949562072754	1	025
159	447.0859069824219	249.6400146484375	1.0	364.52972412109375	299.1563720703125	1.0	529.4357299804688	206.39996337890625	1.0	363.45111083984375	300.23040771484375	0.00042760372161865234	1	025
160	448.45758056640625	249.5819091796875	1.0	365.5077819824219	297.80242919921875	1.0	529.1199340820312	206.34555053710938	1.0	525.0466918945312	203.13987731933594	0.00035130977630615234	1	025
161	446.9407043457031	249.32504272460938	1.0	360.9632568359375	303.2001647949219	1.0	528.7990112304688	206.30218505859375	1.0	524.8206787109375	205.5937042236328	0.00038620829582214355	1	025
162	447.0788269042969	249.9494171142578	1.0	365.9169616699219	297.27862548828125	1.0	528.564453125	206.1793975830078	1.0	524.8615112304688	205.71156311035156	0.00034293532371520996	1	025
163	447.1322326660156	248.7595977783203	1.0	365.1499328613281	296.2723083496094	1.0	529.498779296875	206.5724334716797	1.0	453.7627258300781	257.3603820800781	0.000264972448348999	1	025
164	446.7701721191406	248.80274963378906	1.0	366.9980163574219	297.4466247558594	1.0	529.866943359375	206.07528686523438	1.0	525.9462280273438	203.373779296875	0.00036710500717163086	1	025
165	443.1336669921875	249.27468872070312	1.0	360.1907043457031	298.3636169433594	1.0	529.124267578125	206.6385955810547	1.0	526.0921630859375	206.6273651123047	0.00037384033203125	1	025
166	444.2164306640625	248.93899536132812	1.0	354.5815734863281	295.8250427246094	1.0	530.0267333984375	206.10133361816406	1.0	526.8519287109375	206.05825805664062	0.00032806396484375	1	025
167	447.0181579589844	246.65809631347656	1.0	351.0581359863281	287.7081604003906	0.02766251564025879	528.9143676757812	206.34506225585938	1.0	525.291259765625	205.65194702148438	0.0004947781562805176	1	025
168	448.3985900878906	244.927490234375	1.0	356.77581787109375	293.2633056640625	0.9496818780899048	529.7098388671875	205.50787353515625	1.0	525.6527099609375	205.2064208984375	0.00033339858055114746	1	025
169	447.4319152832031	244.13967895507812	1.0	360.49114990234375	296.7781982421875	1.0	529.07470703125	206.52975463867188	1.0	524.972900390625	205.97030639648438	0.00029861927032470703	1	025
170	447.3773498535156	243.50254821777344	1.0	361.8264465332031	298.888916015625	1.0	528.996826171875	206.75189208984375	1.0	361.8062438964844	299.9434814453125	0.0006026327610015869	1	025
171	448.96319580078125	243.78916931152344	1.0	361.3733825683594	301.7416076660156	1.0	529.5037231445312	206.11593627929688	1.0	525.4526977539062	205.49880981445312	0.000281602144241333	1	025
172	449.7279357910156	243.14480590820312	1.0	360.24932861328125	303.4652099609375	1.0	529.5485229492188	205.87294006347656	1.0	526.376708984375	206.005859375	0.0003533661365509033	1	025
173	447.7989501953125	242.8841094970703	1.0	360.5999450683594	306.2692565917969	1.0	530.2225341796875	206.31040954589844	1.0	526.2630004882812	203.64288330078125	0.00027889013290405273	1	025
174	446.8697509765625	240.93008422851562	1.0	361.525634765625	294.5086669921875	0.9961200952529907	529.0159912109375	206.31588745117188	1.0	525.0657958984375	205.87155151367188	0.00038570165634155273	1	025
175	448.8668518066406	237.912353515625	1.0	361.1448974609375	295.8389892578125	1.0	529.1090698242188	206.90538024902344	1.0	441.8106689453125	228.6416473388672	0.0005665421485900879	1	025
176	448.9579772949219	237.5709991455078	1.0	365.6743469238281	303.687255859375	1.0	529.5833740234375	206.078857421875	1.0	525.3773193359375	205.905029296875	0.00025212764739990234	1	025
177	448.2176513671875	232.6040496826172	1.0	368.632568359375	293.3564453125	1.0	529.65966796875	206.5638885498047	1.0	525.3465576171875	206.31466674804688	0.0002950727939605713	1	025
178	449.03765869140625	228.7985076904297	1.0	370.5508117675781	291.6145935058594	1.0	529.41357421875	207.18197631835938	1.0	525.4180297851562	206.6630096435547	0.0003387928009033203	1	025
179	448.138671875	226.91583251953125	1.0	369.7006530761719	292.34527587890625	1.0	530.0018920898438	206.4368896484375	1.0	525.973388671875	206.24423217773438	0.00027626752853393555	1	025
180	449.9156799316406	228.01930236816406	1.0	362.6836242675781	297.7124938964844	1.0	529.5552978515625	206.51109313964844	1.0	525.3602905273438	206.16213989257812	0.0002707242965698242	1	025
181	449.98419189453125	227.35733032226562	1.0	367.7652893066406	288.0165100097656	1.0	528.864501953125	206.79945373535156	1.0	525.063720703125	205.98361206054688	0.00031325221061706543	1	025
182	451.68841552734375	225.85821533203125	1.0	366.0152587890625	284.97088623046875	1.0	529.080810546875	206.6080322265625	1.0	525.8853759765625	206.5631103515625	0.0003395676612854004	1	025
183	450.6390075683594	225.02386474609375	1.0	365.0877990722656	290.06707763671875	1.0	529.608154296875	205.8819580078125	1.0	525.4906616210938	205.5458984375	0.00024515390396118164	1	025
184	451.4387512207031	221.37245178222656	1.0	362.3169250488281	292.0333557128906	1.0	528.850830078125	206.6921844482422	1.0	525.5894775390625	206.01316833496094	0.00029593706130981445	1	025
185	449.7816162109375	219.37347412109375	1.0	366.958984375	281.24713134765625	1.0	529.1238403320312	206.8447723388672	1.0	366.2410583496094	283.3915100097656	0.0003389418125152588	1	025
186	449.7364196777344	216.81768798828125	1.0	369.71337890625	280.504150390625	1.0	528.990478515625	206.86233520507812	1.0	524.8331298828125	206.40834045410156	0.000289231538772583	1	025
187	449.7389221191406	217.42808532714844	1.0	367.06158447265625	286.31488037109375	1.0	529.3358764648438	206.904052734375	1.0	526.5966186523438	206.32215881347656	0.0003898441791534424	1	025
188	449.65570068359375	218.9949951171875	1.0	363.9942626953125	292.4273986816406	1.0	529.1162109375	206.3350372314453	1.0	525.36376953125	205.71006774902344	0.0003777444362640381	1	025
189	450.7055969238281	218.9535369873047	1.0	365.9468994140625	289.9178466796875	1.0	528.6981201171875	206.4773712158203	1.0	525.1779174804688	205.62673950195312	0.0004082620143890381	1	025
190	451.4248962402344	219.36981201171875	1.0	365.63336181640625	285.1961669921875	1.0	529.0477294921875	206.37535095214844	1.0	524.93310546875	206.1285400390625	0.0003364086151123047	1	025
191	450.23284912109375	220.56378173828125	0.9999994039535522	361.1019592285156	288.5551452636719	1.0	529.0184936523438	206.6842803955078	1.0	445.6017150878906	216.73667907714844	0.0007934272289276123	1	025
192	354.7804260253906	293.2699890136719	0.00021210312843322754	356.492431640625	292.5057067871094	1.0	529.256103515625	206.89724731445312	1.0	526.3837280273438	206.4806365966797	0.00027382373809814453	1	025
193	452.68603515625	228.49722290039062	0.5858408808708191	361.224365234375	278.75042724609375	0.9999953508377075	529.0933837890625	206.52169799804688	1.0	526.9857788085938	205.84176635742188	0.0005370676517486572	1	025
194	451.0259704589844	228.16407775878906	0.08445334434509277	363.60406494140625	274.3429870605469	1.0	528.2142333984375	206.72335815429688	1.0	525.2913208007812	206.596435546875	0.00040271878242492676	1	025
195	368.8631896972656	272.083984375	0.0009800493717193604	361.8705139160156	275.0572814941406	1.0	528.7532958984375	205.55560302734375	1.0	525.6388549804688	205.4556121826172	0.0004156827926635742	1	025
196	454.6810302734375	230.31385803222656	0.9508777856826782	359.8547668457031	276.4676513671875	1.0	529.3379516601562	206.67184448242188	1.0	526.0816650390625	206.92996215820312	0.000456005334854126	1	025
197	454.0934753417969	226.44786071777344	0.04874420166015625	352.9654541015625	278.787109375	1.0	529.125	207.18484497070312	1.0	527.4986572265625	205.72042846679688	0.0006183981895446777	1	025
198	455.2147521972656	226.07728576660156	0.9696635007858276	355.7484436035156	275.49169921875	1.0	528.4105834960938	206.76583862304688	1.0	527.4785766601562	207.44427490234375	0.0005812942981719971	1	025
199	454.29266357421875	228.77745056152344	1.0	354.37408447265625	270.2780456542969	1.0	528.6965942382812	206.77471923828125	1.0	525.6132202148438	206.3037567138672	0.0004639923572540283	1	025
200	459.0539855957031	226.6509246826172	0.9999719858169556	358.9791564941406	271.13446044921875	1.0	529.6187133789062	206.98306274414062	1.0	526.34814453125	207.0379180908203	0.0002924203872680664	1	025
201	464.9902648925781	193.13101196289062	0.9999998807907104	363.764404296875	250.8830108642578	1.0	529.2567138671875	206.8136444091797	1.0	363.52960205078125	252.25633239746094	0.00037783384323120117	1	025
202	466.190673828125	195.270751953125	0.9998879432678223	360.9073181152344	253.13064575195312	1.0	528.4022827148438	206.58331298828125	1.0	524.5805053710938	205.8690948486328	0.00024238228797912598	1	025
203	465.7893981933594	195.00148010253906	0.9999998807907104	362.7245788574219	252.27816772460938	1.0	528.630126953125	206.38674926757812	1.0	527.24072265625	206.29779052734375	0.00020599365234375	1	025
204	467.4853210449219	193.71786499023438	0.9997333288192749	359.20513916015625	255.60983276367188	1.0	529.1368408203125	207.08297729492188	1.0	526.2734375	206.7731170654297	0.00021907687187194824	1	025
205	464.73687744140625	194.9352264404297	1.0	354.93408203125	256.5992431640625	1.0	528.434814453125	206.12734985351562	1.0	524.6317749023438	205.53736877441406	0.0002548396587371826	1	025
206	464.00653076171875	196.25262451171875	0.9999999403953552	359.52294921875	257.9921875	1.0	529.2069702148438	206.7293243408203	1.0	525.3850708007812	206.13735961914062	0.00023853778839111328	1	025
207	463.8716125488281	196.41859436035156	1.0	358.1134033203125	261.19976806640625	1.0	528.6142578125	206.28970336914062	1.0	524.6329956054688	205.53680419921875	0.0002600252628326416	1	025
208	465.272216796875	198.2946014404297	0.9999998211860657	360.5421142578125	261.3191833496094	1.0	529.3133544921875	207.0288848876953	1.0	525.1380615234375	206.40835571289062	0.0002532005310058594	1	025
209	465.0017395019531	199.57476806640625	1.0	358.9638671875	260.50604248046875	1.0	529.860595703125	206.26976013183594	1.0	525.4605712890625	205.9441375732422	0.00022423267364501953	1	025
210	464.4504089355469	198.88819885253906	1.0	351.9515075683594	260.9721984863281	1.0	529.7901611328125	206.1579132080078	1.0	525.6375732421875	205.72506713867188	0.00019082427024841309	1	025
211	465.2578430175781	201.01010131835938	0.9999409914016724	347.3877258300781	259.0424499511719	1.0	528.7196044921875	206.74867248535156	1.0	524.9434814453125	206.11512756347656	0.00032851099967956543	1	025
212	463.9478454589844	200.18907165527344	0.9999998807907104	347.8643493652344	259.3212585449219	1.0	529.01025390625	206.45779418945312	1.0	524.8829956054688	205.8444061279297	0.00029721856117248535	1	025
213	462.6913146972656	201.06814575195312	1.0	351.70697021484375	257.87359619140625	1.0	529.2794799804688	206.3837890625	1.0	525.2109375	206.01077270507812	0.000323563814163208	1	025
214	462.1502990722656	200.60800170898438	1.0	345.1314392089844	258.1390380859375	0.9999994039535522	529.5943603515625	207.12002563476562	1.0	525.3369750976562	206.73651123046875	0.00018337368965148926	1	025
215	461.37158203125	200.86415100097656	1.0	340.6363525390625	254.7340850830078	0.9671437740325928	529.1806640625	206.74607849121094	1.0	525.0224609375	206.08741760253906	0.00028380751609802246	1	025
216	462.0565490722656	200.26942443847656	1.0	342.7177429199219	254.37791442871094	1.0	529.4783935546875	206.83572387695312	1.0	525.4212646484375	206.00904846191406	0.0002512335777282715	1	025
217	464.9325866699219	201.77236938476562	1.0	348.17828369140625	253.7420196533203	1.0	529.0498046875	206.9379425048828	1.0	525.0433349609375	205.96141052246094	0.00022226572036743164	1	025
218	462.08087158203125	200.7722625732422	1.0	344.3484802246094	255.88868713378906	0.9999999403953552	529.57666015625	206.98928833007812	1.0	337.62445068359375	259.1098327636719	0.0003370046615600586	1	025
219	466.4490966796875	198.49484252929688	1.0	343.97625732421875	255.55699157714844	0.9976029992103577	529.3409423828125	207.2340545654297	1.0	527.640380859375	206.3874969482422	0.00026044249534606934	1	025
220	461.6861267089844	198.91339111328125	1.0	348.9200439453125	253.56724548339844	0.9776468873023987	529.5263061523438	207.2597198486328	1.0	525.37060546875	206.71981811523438	0.00017601251602172852	1	025
221	459.49713134765625	198.37673950195312	1.0	349.8555603027344	252.7810516357422	1.0	529.2870483398438	206.43336486816406	1.0	525.3604125976562	206.20394897460938	0.0002951622009277344	1	025
222	460.758056640625	194.3616180419922	1.0	348.3081359863281	252.89736938476562	0.9999999403953552	528.9118041992188	206.14559936523438	1.0	524.9749145507812	205.62257385253906	0.00024431943893432617	1	025
223	457.6568603515625	191.5666961669922	1.0	354.1195373535156	252.08554077148438	0.994443416595459	528.8181762695312	207.22531127929688	1.0	527.3189697265625	207.71060180664062	0.0003413259983062744	1	025
224	460.8661804199219	188.5218963623047	1.0	359.51837158203125	257.11468505859375	0.9999284744262695	528.9432373046875	206.17860412597656	1.0	525.0098876953125	205.93138122558594	0.00018912553787231445	1	025
225	457.94683837890625	186.8367919921875	1.0	357.5936584472656	261.10260009765625	1.0	529.2777099609375	206.58041381835938	1.0	525.8737182617188	206.040771484375	0.00022545456886291504	1	025
226	457.2236633300781	183.22146606445312	1.0	358.2024841308594	267.49114990234375	1.0	528.6121215820312	206.8250274658203	1.0	358.8520202636719	269.9115295410156	0.0005226433277130127	1	025
227	458.16845703125	179.6743621826172	1.0	360.6995544433594	271.80255126953125	1.0	529.042724609375	206.85581970214844	1.0	358.80328369140625	266.8442687988281	0.00037297606468200684	1	025
228	456.50311279296875	177.30593872070312	1.0	361.4759521484375	274.5576171875	1.0	528.8961791992188	206.73243713378906	1.0	525.1998291015625	206.20750427246094	0.00014728307723999023	1	025
229	456.5924377441406	175.91563415527344	1.0	362.04632568359375	276.6858825683594	1.0	528.8983764648438	206.84423828125	1.0	525.6366577148438	206.41552734375	0.00029540061950683594	1	025
230	455.5448303222656	175.08724975585938	1.0	360.08721923828125	281.7964172363281	1.0	529.3073120117188	206.491455078125	1.0	360.08197021484375	284.1695556640625	0.0009451210498809814	1	025
231	455.76495361328125	174.54470825195312	1.0	358.7272033691406	289.50872802734375	1.0	529.3298950195312	207.0013885498047	1.0	526.1913452148438	205.9938507080078	0.00026103854179382324	1	025
232	454.6901550292969	175.20773315429688	1.0	359.19854736328125	292.5669250488281	1.0	529.09619140625	206.5696258544922	1.0	525.3350830078125	203.31690979003906	0.00022590160369873047	1	025
233	453.32373046875	176.0467529296875	1.0	360.76177978515625	288.8846130371094	1.0	528.8308715820312	206.99021911621094	1.0	366.0496520996094	289.0845642089844	0.00022923946380615234	1	025
234	453.4403076171875	176.1588897705078	1.0	358.5472412109375	288.1332092285156	0.9999954104423523	529.0191040039062	206.3550262451172	1.0	525.1113891601562	206.1793975830078	0.0002067089080810547	1	025
235	454.038330078125	176.67604064941406	1.0	356.420166015625	288.6382141113281	0.4522188603878021	528.867919921875	206.5455780029297	1.0	525.6025390625	206.0103759765625	0.0002448856830596924	1	025
236	453.10968017578125	177.59767150878906	1.0	357.7477111816406	282.2180480957031	1.0	529.4275512695312	206.94412231445312	1.0	359.0604248046875	283.4347229003906	0.0003904998302459717	1	025
237	454.6837158203125	177.01950073242188	1.0	353.94921875	281.3393249511719	0.9999995231628418	529.2097778320312	206.72653198242188	1.0	357.0640563964844	284.5452880859375	0.0003611743450164795	1	025
238	454.342529296875	175.9094696044922	1.0	357.46612548828125	280.6445617675781	1.0	529.2905883789062	207.37579345703125	1.0	358.92864990234375	283.1914978027344	0.0009336471557617188	1	025
239	454.41168212890625	175.7432403564453	1.0	360.9146423339844	278.7653503417969	1.0	529.0062866210938	206.154052734375	1.0	361.0072326660156	282.2984619140625	0.00036206841468811035	1	025
240	452.5637512207031	175.8178253173828	1.0	360.2646789550781	284.7821350097656	1.0	528.7506103515625	206.4580535888672	1.0	359.9433288574219	285.0185546875	0.0005461573600769043	1	025
241	451.2599182128906	177.62062072753906	1.0	360.75872802734375	282.03973388671875	1.0	528.5499877929688	206.15037536621094	1.0	361.33587646484375	283.5284729003906	0.0007691085338592529	1	025
242	450.53448486328125	178.00315856933594	1.0	355.8861083984375	282.9213562011719	1.0	528.9796752929688	207.08224487304688	1.0	357.6947021484375	284.15069580078125	0.0004665255546569824	1	025
243	450.268310546875	178.37619018554688	1.0	354.94830322265625	280.01910400390625	0.9999999403953552	528.1296997070312	206.77626037597656	1.0	527.3720092773438	207.57342529296875	0.0002974569797515869	1	025
244	449.8527526855469	178.43331909179688	1.0	360.9571533203125	278.4724426269531	1.0	528.6405639648438	206.81935119628906	1.0	361.6059875488281	282.53424072265625	0.0005278885364532471	1	025
245	451.2808837890625	177.24737548828125	1.0	362.1921081542969	277.0765380859375	1.0	529.0419311523438	206.7373504638672	1.0	525.7702026367188	206.09512329101562	0.00036785006523132324	1	025
246	451.48394775390625	174.35263061523438	1.0	363.0111083984375	279.11431884765625	1.0	527.88232421875	206.97438049316406	1.0	524.4472045898438	205.62710571289062	0.000250399112701416	1	025
247	451.3966064453125	173.79022216796875	1.0	364.41107177734375	277.30126953125	1.0	528.793701171875	206.36026000976562	1.0	367.33251953125	283.48638916015625	0.0003635287284851074	1	025
248	449.4420471191406	172.9824676513672	1.0	366.19610595703125	275.6023254394531	1.0	529.1016845703125	207.04075622558594	1.0	526.0950927734375	206.22232055664062	0.00024074316024780273	1	025
249	447.5533142089844	172.65545654296875	1.0	367.3970642089844	272.1634826660156	1.0	529.0196533203125	206.58265686035156	1.0	524.970458984375	205.79220581054688	0.00022205710411071777	1	025
250	447.607421875	172.08425903320312	1.0	365.0384826660156	276.4624328613281	1.0	529.8370361328125	207.1770477294922	1.0	526.3547973632812	204.03224182128906	0.0002015233039855957	1	025
251	447.8273010253906	172.3484649658203	1.0	363.3665466308594	273.4795227050781	1.0	529.447509765625	206.6601104736328	1.0	525.2943115234375	206.05224609375	0.0001855790615081787	1	025
252	447.29571533203125	170.8102264404297	1.0	364.1624755859375	274.8611145019531	1.0	529.0986938476562	207.07147216796875	1.0	524.8352661132812	205.94573974609375	0.0002582669258117676	1	025
253	447.83221435546875	169.6408233642578	1.0	366.2916259765625	271.5822448730469	1.0	528.72412109375	206.58209228515625	1.0	525.0623168945312	205.73333740234375	0.0002212822437286377	1	025
254	449.4967956542969	168.4803009033203	1.0	368.4132385253906	269.3011474609375	1.0	528.4141235351562	205.6903076171875	1.0	368.4996337890625	269.7190246582031	0.00029912590980529785	1	025
255	448.6670837402344	167.53262329101562	1.0	366.313720703125	270.9482727050781	1.0	528.6611328125	206.67381286621094	1.0	361.4953308105469	266.1775207519531	0.00024390220642089844	1	025
256	446.913818359375	166.88076782226562	1.0	365.5094299316406	269.13653564453125	1.0	529.391845703125	206.63954162597656	1.0	367.6252136230469	269.56134033203125	0.0003828108310699463	1	025
257	446.63720703125	167.45684814453125	1.0	364.10614013671875	270.9842834472656	1.0	529.3994140625	207.2594757080078	1.0	367.0677490234375	271.40545654296875	0.00019294023513793945	1	025
258	446.23394775390625	167.94676208496094	1.0	362.722412109375	271.0899353027344	1.0	528.9905395507812	207.16781616210938	1.0	443.3875427246094	176.34022521972656	0.00017431378364562988	1	025
259	446.08013916015625	168.3645477294922	1.0	360.6080322265625	271.79638671875	1.0	528.9685668945312	206.72537231445312	1.0	443.6807861328125	176.2248992919922	0.0002187192440032959	1	025
260	446.9406433105469	168.30856323242188	1.0	357.8559875488281	271.1006774902344	1.0	529.4385375976562	206.62901306152344	1.0	525.3097534179688	205.8404083251953	0.00020244717597961426	1	025
261	447.64398193359375	167.15562438964844	1.0	356.7447204589844	265.49090576171875	1.0	528.99658203125	207.4733123779297	1.0	357.8414611816406	268.63751220703125	0.0003840625286102295	1	025
262	447.5990295410156	166.1960906982422	1.0	355.78167724609375	265.1938781738281	1.0	528.919677734375	207.25103759765625	1.0	356.8448486328125	269.5718994140625	0.0009786486625671387	1	025
263	447.4047546386719	165.79501342773438	1.0	360.3908386230469	264.232421875	1.0	528.5925903320312	206.77804565429688	1.0	361.7687683105469	266.78985595703125	0.0005571544170379639	1	025
264	447.72491455078125	165.11363220214844	1.0	358.6813049316406	263.776611328125	1.0	529.0904541015625	207.256591796875	1.0	525.0103759765625	206.1511688232422	0.00022399425506591797	1	025
265	448.510498046875	164.24114990234375	1.0	358.9371337890625	264.53924560546875	1.0	528.3375244140625	207.00930786132812	1.0	359.6029968261719	267.355712890625	0.00038823485374450684	1	025
266	448.83135986328125	162.90289306640625	1.0	358.2935485839844	262.84326171875	1.0	528.3854370117188	207.43508911132812	1.0	525.4342041015625	207.10665893554688	0.0002650618553161621	1	025
267	448.4967956542969	162.2184295654297	1.0	356.025146484375	264.1897277832031	0.9997885227203369	529.1954956054688	207.7764129638672	1.0	525.2276611328125	204.51683044433594	0.00018289685249328613	1	025
268	449.5401306152344	161.031005859375	1.0	357.7350158691406	259.8770751953125	1.0	529.0260620117188	207.12940979003906	1.0	527.0751342773438	206.17185974121094	0.0002662539482116699	1	025
269	450.3000183105469	157.39764404296875	1.0	357.322265625	256.3870544433594	0.9999996423721313	528.2377319335938	207.12380981445312	1.0	353.5643310546875	258.93743896484375	0.00035056471824645996	1	025
270	452.0924072265625	155.48553466796875	1.0	357.91180419921875	250.18438720703125	1.0	529.2510986328125	206.72537231445312	1.0	526.2079467773438	206.48690795898438	0.0002913475036621094	1	025
271	449.9908752441406	151.9024658203125	1.0	356.8826904296875	247.47390747070312	1.0	528.1337890625	206.95883178710938	1.0	525.1790161132812	206.42181396484375	0.00021657347679138184	1	025
272	449.1390075683594	150.04225158691406	1.0	354.0227355957031	248.1561737060547	1.0	528.5128173828125	207.01995849609375	1.0	525.5310668945312	206.3458709716797	0.00023815035820007324	1	025
273	449.0652770996094	149.11318969726562	1.0	353.3022766113281	246.88575744628906	1.0	528.1009521484375	207.19921875	1.0	525.1611938476562	206.20159912109375	0.00031757354736328125	1	025
274	449.8659973144531	148.720458984375	1.0	359.1969299316406	240.4461212158203	1.0	528.1503295898438	207.23126220703125	1.0	355.4559631347656	241.9067840576172	0.000472337007522583	1	025
275	449.9062194824219	148.03636169433594	1.0	356.653564453125	235.52906799316406	0.9999972581863403	527.6153564453125	207.0629425048828	1.0	524.98291015625	206.5038299560547	0.00032776594161987305	1	025
276	450.6780090332031	147.54420471191406	1.0	354.3004150390625	234.42469787597656	1.0	527.9885864257812	206.94308471679688	1.0	355.1297912597656	237.98123168945312	0.0004566311836242676	1	025
277	449.78955078125	147.52740478515625	1.0	350.68109130859375	232.48785400390625	1.0	527.6036987304688	206.4054412841797	1.0	351.82745361328125	235.79078674316406	0.0003445446491241455	1	025
278	450.73504638671875	143.61024475097656	1.0	354.2414855957031	225.76434326171875	0.9660738706588745	528.3966064453125	206.6644744873047	1.0	525.9981079101562	206.03184509277344	0.000272214412689209	1	025
279	452.5556335449219	138.65374755859375	1.0	357.3004455566406	216.84442138671875	1.0	528.6122436523438	206.9921417236328	1.0	359.2969055175781	218.83926391601562	0.00042065978050231934	1	025
280	454.2327575683594	134.79039001464844	1.0	358.5762634277344	218.53982543945312	1.0	528.2379760742188	206.99740600585938	1.0	524.862060546875	206.33413696289062	0.0002205371856689453	1	025
281	454.8188171386719	131.25027465820312	1.0	357.544921875	219.51307678222656	1.0	527.94873046875	206.56277465820312	1.0	525.0299682617188	205.84336853027344	0.0002894401550292969	1	025
282	455.1833801269531	128.21453857421875	1.0	358.7026062011719	220.76724243164062	0.998625636100769	528.4119262695312	206.45108032226562	1.0	525.217529296875	206.11968994140625	0.0002467036247253418	1	025
283	453.42401123046875	125.34980773925781	1.0	363.96832275390625	215.37255859375	1.0	528.5606689453125	206.26222229003906	1.0	525.1907348632812	205.60194396972656	0.00026175379753112793	1	025
284	454.10205078125	123.88441467285156	1.0	363.8670349121094	214.7000274658203	1.0	528.4072875976562	206.65682983398438	1.0	524.9436645507812	205.7592010498047	0.00021791458129882812	1	025
285	454.302490234375	121.40159606933594	1.0	358.8462829589844	215.1222381591797	1.0	528.7337036132812	207.1265869140625	1.0	525.07568359375	206.43321228027344	0.00020125508308410645	1	025
286	455.5450439453125	119.10413360595703	1.0	361.71807861328125	210.96151733398438	1.0	527.691162109375	206.85952758789062	1.0	526.9462280273438	205.6327667236328	0.00045818090438842773	1	025
287	455.74627685546875	114.82891082763672	1.0	365.23663330078125	199.56631469726562	1.0	529.44140625	206.76431274414062	1.0	525.4104614257812	206.5592498779297	0.00026977062225341797	1	025
288	457.5252990722656	109.12178802490234	1.0	363.8207092285156	200.99935913085938	1.0	528.9251708984375	206.5211181640625	1.0	525.8238525390625	206.19976806640625	0.00032955408096313477	1	025
289	456.26446533203125	106.74158477783203	1.0	361.7010192871094	203.79591369628906	1.0	528.0448608398438	206.23316955566406	1.0	525.3609008789062	206.36944580078125	0.00033026933670043945	1	025
290	456.8857421875	104.10232543945312	1.0	359.28387451171875	199.8790283203125	1.0	528.2084350585938	206.69764709472656	1.0	524.5693359375	206.31275939941406	0.00031051039695739746	1	025
291	456.2330017089844	103.07799530029297	1.0	359.78131103515625	190.114990234375	1.0	528.5353393554688	206.66720581054688	1.0	525.1647338867188	205.78765869140625	0.000382155179977417	1	025
292	457.572509765625	101.32093811035156	1.0	358.8793640136719	191.40298461914062	1.0	528.2373046875	206.9069366455078	1.0	524.6766357421875	206.05198669433594	0.0002506673336029053	1	025
293	460.1114501953125	99.71797943115234	1.0	354.72442626953125	189.8868865966797	1.0	528.6342163085938	206.1707305908203	1.0	356.220947265625	190.99929809570312	0.0004506409168243408	1	025
294	457.5750427246094	96.3148193359375	1.0	358.6484069824219	185.6520233154297	0.9999998807907104	528.395751953125	206.56277465820312	1.0	525.668212890625	206.03582763671875	0.0003370344638824463	1	025
295	460.71142578125	92.46855163574219	1.0	358.8123474121094	183.873779296875	1.0	528.367431640625	207.0859375	1.0	524.9385986328125	206.21310424804688	0.00026479363441467285	1	025
296	462.63427734375	90.27813720703125	1.0	360.089111328125	183.27264404296875	1.0	528.3599853515625	207.39218139648438	1.0	459.1281433105469	97.1499252319336	0.0003229379653930664	1	025
297	460.69915771484375	90.7118148803711	1.0	360.4256286621094	183.3661346435547	1.0	529.173828125	205.96359252929688	1.0	459.0810852050781	96.90090942382812	0.000514686107635498	1	025
298	459.1030578613281	89.9197769165039	1.0	357.1014099121094	184.9603729248047	1.0	528.8592529296875	206.39590454101562	1.0	458.2677307128906	95.63236999511719	0.0004049241542816162	1	025
299	460.0411376953125	89.92781066894531	1.0	363.8541259765625	179.6659393310547	1.0	528.5867309570312	206.75677490234375	1.0	459.3110656738281	95.95695495605469	0.0003338754177093506	1	025
300	462.0354919433594	91.06493377685547	1.0	361.4032897949219	182.0946807861328	1.0	528.8670043945312	206.3919677734375	1.0	459.66107177734375	95.68589782714844	0.0005372464656829834	1	025
301	462.16864013671875	91.10905456542969	0.9995844960212708	358.174072265625	185.3794708251953	1.0	528.1578979492188	205.81849670410156	1.0	458.9098815917969	94.82878875732422	0.0004900097846984863	1	025
302	463.6797180175781	90.66357421875	1.0	356.87353515625	186.2973175048828	0.9999999403953552	529.2514038085938	207.07623291015625	1.0	525.4679565429688	203.5710906982422	0.0002869069576263428	1	025
303	466.1125183105469	89.5162353515625	1.0	357.4902038574219	182.29466247558594	1.0	529.0286865234375	206.7002716064453	1.0	526.115478515625	206.37948608398438	0.00022417306900024414	1	025
304	463.1075744628906	90.90276336669922	1.0	356.9337158203125	181.897705078125	1.0	528.6368408203125	206.29098510742188	1.0	525.1380004882812	205.7191162109375	0.0003044605255126953	1	025
305	464.5389404296875	90.59601593017578	0.9999995827674866	351.8514099121094	183.10984802246094	1.0	528.1976318359375	206.39390563964844	1.0	525.514892578125	205.87208557128906	0.00040861964225769043	1	025
306	463.2067565917969	91.72462463378906	1.0	353.9617614746094	177.72628784179688	1.0	529.2198486328125	206.1269989013672	1.0	458.35968017578125	97.62918090820312	0.0003909170627593994	1	025
307	464.3251037597656	91.95915985107422	0.9999998807907104	353.0779724121094	177.07057189941406	1.0	529.2491455078125	205.6292266845703	1.0	459.6671142578125	96.8807373046875	0.0003070235252380371	1	025
308	462.85101318359375	93.05559539794922	0.9999998807907104	349.46319580078125	175.85653686523438	1.0	529.1751098632812	206.33782958984375	1.0	458.0680236816406	97.02188110351562	0.00032335519790649414	1	025
309	463.7572937011719	91.1307601928711	0.9999991655349731	347.21002197265625	174.4661102294922	0.9999997615814209	528.2113037109375	205.84408569335938	1.0	525.0512084960938	205.23080444335938	0.00032848119735717773	1	025
310	460.9465026855469	89.45793914794922	1.0	345.4147644042969	175.57192993164062	0.9995853304862976	528.7245483398438	206.63922119140625	1.0	458.93780517578125	94.7350082397461	0.0003935396671295166	1	025
311	461.864013671875	88.73328399658203	1.0	349.2391357421875	173.6459197998047	0.9981021881103516	529.4552001953125	206.3316192626953	1.0	525.6392211914062	202.65155029296875	0.0002161264419555664	1	025
312	462.91839599609375	86.95742797851562	1.0	350.2880554199219	174.40512084960938	0.9999992847442627	528.3609008789062	206.75250244140625	1.0	350.9762268066406	175.36270141601562	0.00045946240425109863	1	025
313	462.9041748046875	87.38260650634766	1.0	350.01934814453125	176.36099243164062	1.0	528.9736938476562	206.0302734375	1.0	525.8280029296875	205.8845672607422	0.00028201937675476074	1	025
314	462.466552734375	88.84483337402344	1.0	350.9544677734375	175.62171936035156	1.0	529.1810302734375	206.7908935546875	1.0	525.3715209960938	206.29371643066406	0.0002963840961456299	1	025
315	462.37298583984375	89.19976806640625	1.0	351.56890869140625	176.1542510986328	1.0	529.48095703125	206.29136657714844	1.0	525.6990966796875	202.98878479003906	0.0002644956111907959	1	025
316	462.201416015625	87.47348022460938	1.0	353.4205627441406	178.42137145996094	1.0	528.1636962890625	206.72752380371094	1.0	525.4669189453125	206.88189697265625	0.0003638267517089844	1	025
317	464.0406799316406	87.44630432128906	1.0	356.23272705078125	178.3236541748047	1.0	528.3146362304688	205.92376708984375	1.0	525.1187133789062	205.4102325439453	0.00027880072593688965	1	025
318	464.47857666015625	88.17355346679688	1.0	354.59832763671875	177.01780700683594	1.0	529.2091064453125	206.19094848632812	1.0	525.9096069335938	205.88511657714844	0.00034248828887939453	1	025
319	463.6743469238281	87.60249328613281	1.0	349.8913879394531	178.6766815185547	1.0	529.3458251953125	206.0991973876953	1.0	525.5335693359375	205.60690307617188	0.0002789497375488281	1	025
320	462.7921142578125	87.99983215332031	1.0	349.3952941894531	180.93124389648438	0.9999980926513672	527.7276611328125	206.34747314453125	1.0	525.0225830078125	206.3658905029297	0.0002484917640686035	1	025
321	459.0741882324219	87.44218444824219	1.0	353.42926025390625	185.6300506591797	0.9999999403953552	528.1987915039062	205.944580078125	1.0	351.487060546875	191.94235229492188	0.0002627372741699219	1	025
322	457.0422058105469	90.42302703857422	1.0	353.4201965332031	187.7721405029297	0.9999998807907104	528.6869506835938	205.8871307373047	1.0	525.1161499023438	205.56700134277344	0.0002754032611846924	1	025
323	454.1163330078125	93.69974517822266	1.0	349.9925231933594	188.5950164794922	1.0	528.7462158203125	206.64541625976562	1.0	524.8569946289062	203.25265502929688	0.00026294589042663574	1	025
324	453.787841796875	96.66824340820312	1.0	350.93109130859375	188.5706024169922	1.0	528.8201904296875	205.72129821777344	1.0	351.6789855957031	188.48785400390625	0.0006535351276397705	1	025
325	455.050048828125	98.52456665039062	1.0	348.8750305175781	190.88829040527344	1.0	528.4930419921875	206.981201171875	1.0	525.04638671875	206.39183044433594	0.000406801700592041	1	025
326	456.0291442871094	101.22637176513672	1.0	352.19842529296875	194.8016357421875	1.0	528.5205078125	206.40574645996094	1.0	524.9324340820312	206.23016357421875	0.00026673078536987305	1	025
327	457.96710205078125	101.1986312866211	1.0	354.15570068359375	195.1292266845703	0.9999998807907104	529.3893432617188	206.2462615966797	1.0	525.2456665039062	206.29183959960938	0.0002536177635192871	1	025
328	456.0831604003906	102.7460708618164	1.0	354.55279541015625	198.5845489501953	0.9999997615814209	529.1882934570312	205.88522338867188	1.0	525.1958618164062	205.8453826904297	0.00027677416801452637	1	025
329	453.62603759765625	103.30403900146484	1.0	353.337158203125	201.0005340576172	0.9999998807907104	529.4669189453125	206.37127685546875	1.0	526.158203125	206.2910614013672	0.00030305981636047363	1	025
330	452.3025817871094	103.52351379394531	1.0	355.4947509765625	205.24658203125	1.0	528.6829833984375	206.1730194091797	1.0	352.72747802734375	204.51205444335938	0.00038629770278930664	1	025
331	453.25244140625	103.87952423095703	1.0	355.91973876953125	211.40228271484375	1.0	528.1651611328125	206.66705322265625	1.0	525.0872802734375	206.24639892578125	0.0002525448799133301	1	025
332	452.4068603515625	104.58949279785156	1.0	356.5635986328125	215.51133728027344	1.0	528.44482421875	206.1845245361328	1.0	525.3807373046875	205.47198486328125	0.0003370940685272217	1	025
333	454.218505859375	104.09344482421875	1.0	359.3876037597656	212.53952026367188	1.0	527.6668090820312	206.30047607421875	1.0	524.9088134765625	206.25546264648438	0.0003071725368499756	1	025
334	452.9043273925781	105.05864715576172	1.0	363.2374267578125	213.89190673828125	0.9999996423721313	528.6710815429688	206.31207275390625	1.0	525.0728759765625	205.80291748046875	0.00028648972511291504	1	025
335	451.9762878417969	106.05416107177734	1.0	363.24652099609375	214.26275634765625	1.0	528.3048095703125	206.2447509765625	1.0	525.4541015625	205.91616821289062	0.00030794739723205566	1	025
336	451.5030212402344	107.39827728271484	1.0	367.7356872558594	213.8515625	1.0	528.1054077148438	206.3197021484375	1.0	524.7889404296875	205.51766967773438	0.00027829408645629883	1	025
337	452.02508544921875	108.60066986083984	1.0	365.6567077636719	213.9031219482422	1.0	528.1624755859375	206.45333862304688	1.0	524.2238159179688	203.05738830566406	0.00018996000289916992	1	025
338	451.1822814941406	110.11211395263672	1.0	367.2803955078125	211.01541137695312	1.0	528.3965454101562	206.830322265625	1.0	524.8402099609375	206.16261291503906	0.0002759397029876709	1	025
339	450.31640625	110.79905700683594	1.0	368.2188415527344	210.7305450439453	1.0	528.423095703125	206.74630737304688	1.0	525.7908935546875	206.47703552246094	0.00030794739723205566	1	025
340	451.2814025878906	108.77877807617188	1.0	370.201171875	213.81222534179688	1.0	528.2200317382812	206.85023498535156	1.0	525.51025390625	206.5524444580078	0.0002795755863189697	1	025
341	450.6591796875	107.72618865966797	1.0	373.82916259765625	204.4285430908203	1.0	528.9320678710938	206.75839233398438	1.0	374.9457092285156	205.5942840576172	0.00037938356399536133	1	025
342	448.864501953125	106.88499450683594	1.0	374.6199035644531	200.97900390625	1.0	528.12060546875	206.2745361328125	1.0	524.7135620117188	205.1504364013672	0.00024241209030151367	1	025
343	447.4869689941406	106.30908966064453	1.0	375.2444763183594	196.6237030029297	1.0	527.9860229492188	207.09991455078125	1.0	524.5839233398438	206.4181365966797	0.0002599954605102539	1	025
344	445.2273864746094	111.95360565185547	1.0	373.3544616699219	199.58572387695312	1.0	529.0614624023438	206.20703125	1.0	525.7320556640625	205.6129608154297	0.0002365410327911377	1	025
345	445.764404296875	116.1026382446289	1.0	374.8085021972656	196.2591094970703	1.0	529.2025756835938	206.8257598876953	1.0	526.2529907226562	206.36277770996094	0.0002269744873046875	1	025
346	447.3825988769531	118.9163818359375	1.0	374.51934814453125	193.00254821777344	1.0	528.2045288085938	206.37147521972656	1.0	524.97509765625	205.75352478027344	0.00018981099128723145	1	025
347	446.0498046875	120.76858520507812	1.0	370.2699890136719	192.98867797851562	0.9999982118606567	528.916015625	207.25198364257812	1.0	371.9514465332031	191.47183227539062	0.000488966703414917	1	025
348	448.5687561035156	122.38321685791016	1.0	374.619873046875	183.0232696533203	1.0	528.5061645507812	206.5921630859375	1.0	524.879150390625	205.919189453125	0.0002745985984802246	1	025
349	445.7942810058594	122.3923568725586	1.0	370.9334411621094	185.1866912841797	1.0	528.3010864257812	207.19847106933594	1.0	525.2718505859375	206.61822509765625	0.0003209710121154785	1	025
350	446.2385559082031	123.66671752929688	1.0	366.47119140625	182.44171142578125	1.0	528.2269897460938	207.1541290283203	1.0	524.7676391601562	205.95529174804688	0.0002046823501586914	1	025
351	444.3702697753906	125.79483795166016	1.0	374.17108154296875	175.90110778808594	0.9999998211860657	528.9996337890625	206.6357879638672	1.0	527.1384887695312	205.781005859375	0.00031453371047973633	1	025
352	448.5392761230469	126.75704193115234	1.0	374.3994445800781	176.9454345703125	0.9999982714653015	528.4237060546875	206.40496826171875	1.0	525.2227783203125	205.29322814941406	0.00031051039695739746	1	025
353	448.3786926269531	129.36997985839844	1.0	370.0736389160156	183.06204223632812	1.0	528.5900268554688	205.6588134765625	1.0	525.3178100585938	205.92379760742188	0.0002587735652923584	1	025
354	447.0101013183594	128.41763305664062	1.0	366.63580322265625	179.84132385253906	0.9999414086341858	528.4808959960938	206.3061065673828	1.0	524.99072265625	206.03228759765625	0.00024896860122680664	1	025
355	449.4148864746094	128.53448486328125	0.9999995231628418	375.3650817871094	169.59706115722656	0.1316227912902832	529.1416015625	206.71844482421875	1.0	525.8560180664062	206.73876953125	0.00028458237648010254	1	025
356	447.4338684082031	130.7928924560547	1.0	369.167724609375	170.1059112548828	0.09961444139480591	528.693603515625	206.8197479248047	1.0	525.8190307617188	206.44622802734375	0.00030550360679626465	1	025
357	447.198974609375	132.6523895263672	1.0	366.0099182128906	175.714111328125	0.994744598865509	528.9951782226562	207.029541015625	1.0	527.640869140625	206.13734436035156	0.00033548474311828613	1	025
358	446.83599853515625	133.1887664794922	0.9999992847442627	454.34063720703125	134.71876525878906	0.0015272796154022217	529.0054931640625	206.79856872558594	1.0	525.9461669921875	206.35765075683594	0.00024774670600891113	1	025
359	473.9698791503906	135.4682159423828	0.0004709959030151367	372.360107421875	161.39205932617188	0.3685781955718994	529.093505859375	206.44468688964844	1.0	524.9154663085938	205.7325439453125	0.00019875168800354004	1	025
360	355.4288024902344	163.91403198242188	0.995993971824646	476.31707763671875	137.84498596191406	0.02964875102043152	528.6986083984375	207.50131225585938	1.0	527.8651123046875	207.60020446777344	0.00035133957862854004	1	025
361	439.34869384765625	161.6124725341797	1.0	354.75469970703125	167.45889282226562	0.11604535579681396	528.4259033203125	206.3279571533203	1.0	525.0194702148438	205.81216430664062	0.0003108382225036621	1	025
362	438.99053955078125	165.1259307861328	1.0	352.4765625	162.02505493164062	0.9988650679588318	528.3536376953125	207.26693725585938	1.0	525.1069946289062	206.5399169921875	0.00042745471000671387	1	025
363	435.3977355957031	166.73965454101562	1.0	345.29071044921875	161.2767333984375	0.3087419271469116	528.6889038085938	207.1968536376953	1.0	525.8314819335938	206.32568359375	0.0004176199436187744	1	025
364	435.90985107421875	170.48150634765625	1.0	367.53900146484375	146.54856872558594	0.018333017826080322	528.6533203125	206.97341918945312	1.0	524.8148193359375	206.0702362060547	0.00026670098304748535	1	025
365	435.5539855957031	174.42555236816406	1.0	370.5265197753906	145.34591674804688	1.0	529.0604248046875	206.42678833007812	1.0	525.3204956054688	206.07371520996094	0.00034502148628234863	1	025
366	436.1256408691406	180.7060089111328	1.0	368.7013854980469	145.1145782470703	0.9999998807907104	528.2643432617188	206.6035614013672	1.0	525.5663452148438	206.25416564941406	0.0003737807273864746	1	025
367	437.44842529296875	185.85562133789062	1.0	365.1214599609375	143.5928192138672	1.0	527.939453125	206.45912170410156	1.0	524.7012329101562	205.91236877441406	0.00030803680419921875	1	025
368	438.43060302734375	190.2075958251953	1.0	354.408447265625	147.07797241210938	1.0	529.1395263671875	206.76329040527344	1.0	525.5866088867188	206.36495971679688	0.0003667473793029785	1	025
369	437.9685363769531	195.68174743652344	1.0	350.99700927734375	150.37042236328125	0.9999943971633911	529.1026611328125	206.90472412109375	1.0	525.8004150390625	206.95797729492188	0.00031763315200805664	1	025
370	438.6669921875	200.9976806640625	1.0	366.2282409667969	144.08624267578125	1.0	528.6966552734375	206.28890991210938	1.0	525.4315185546875	205.8679656982422	0.00035130977630615234	1	025
371	439.27032470703125	205.2268829345703	1.0	365.7286682128906	139.976318359375	1.0	528.2086791992188	206.64593505859375	1.0	524.3513793945312	206.20025634765625	0.0003375709056854248	1	025
372	439.98699951171875	209.5121612548828	1.0	364.66070556640625	134.89627075195312	1.0	527.84619140625	207.02215576171875	1.0	524.3948364257812	206.35647583007812	0.0003572702407836914	1	025
373	438.5227966308594	211.04307556152344	1.0	365.6878967285156	131.2648468017578	1.0	528.6176147460938	206.4011688232422	1.0	524.76806640625	206.0222930908203	0.00023230910301208496	1	025
374	438.51092529296875	211.7314453125	1.0	369.17431640625	136.6681365966797	1.0	528.6309814453125	206.47506713867188	1.0	524.7593383789062	205.99075317382812	0.0002707540988922119	1	025
375	437.89385986328125	212.83546447753906	1.0	368.7454833984375	140.4684295654297	1.0	528.6361694335938	207.074951171875	1.0	525.1632080078125	206.26986694335938	0.0002891421318054199	1	025
376	438.55621337890625	215.41200256347656	1.0	368.6145324707031	138.3968048095703	1.0	528.9833374023438	207.00732421875	1.0	524.767333984375	206.63308715820312	0.00016820430755615234	1	025
377	439.2210693359375	217.45481872558594	1.0	372.964111328125	141.80908203125	1.0	528.1819458007812	206.73297119140625	1.0	524.3709716796875	206.2311553955078	0.00018167495727539062	1	025
378	436.5055847167969	219.4023895263672	1.0	370.94317626953125	152.74945068359375	1.0	529.0023803710938	206.44114685058594	1.0	525.10009765625	203.1389617919922	0.00020071864128112793	1	025
379	438.2705383300781	220.4371337890625	0.9618148803710938	367.4490966796875	154.8433074951172	1.0	529.132568359375	207.1363983154297	1.0	525.7339477539062	206.52000427246094	0.00019377470016479492	1	025
380	437.5649108886719	221.35606384277344	0.8091945052146912	371.89593505859375	153.0935516357422	1.0	528.6881713867188	207.13050842285156	1.0	524.7256469726562	206.51385498046875	0.00022158026695251465	1	025
381	434.3546142578125	225.54949951171875	0.9999807476997375	372.1933898925781	171.0425567626953	1.0	528.4839477539062	206.93470764160156	1.0	525.3712768554688	206.81309509277344	0.00023877620697021484	1	025
382	434.012939453125	229.2788543701172	0.9970505237579346	366.6608581542969	175.04421997070312	1.0	528.7998657226562	206.866943359375	1.0	367.6122131347656	177.1781463623047	0.00021654367446899414	1	025
383	435.9915771484375	236.67562866210938	0.17278629541397095	362.5787658691406	173.12509155273438	1.0	528.5863037109375	207.10369873046875	1.0	525.8872680664062	206.88023376464844	0.00023701786994934082	1	025
384	359.50164794921875	174.96914672851562	0.8816283941268921	363.35919189453125	174.44703674316406	0.9999873042106628	529.2753295898438	206.67767333984375	1.0	525.175048828125	206.32481384277344	0.00022307038307189941	1	025
385	357.8909912109375	175.0196075439453	0.7006734609603882	362.0909423828125	174.2334747314453	0.9999914169311523	529.0858764648438	206.80947875976562	1.0	525.3687744140625	203.43789672851562	0.0001887679100036621	1	025
386	433.77777099609375	236.99102783203125	1.0	361.2428283691406	183.0745391845703	0.9899111986160278	528.8026733398438	206.4392547607422	1.0	525.774658203125	206.00697326660156	0.00026613473892211914	1	025
387	434.22894287109375	241.94110107421875	1.0	355.7501525878906	188.8665771484375	0.9995365142822266	529.5633544921875	206.98468017578125	1.0	526.3009643554688	206.70127868652344	0.0002219080924987793	1	025
388	432.49102783203125	244.67462158203125	1.0	358.2607727050781	192.36676025390625	1.0	528.7498779296875	207.11566162109375	1.0	524.8341674804688	206.53173828125	0.0002930164337158203	1	025
389	434.5008239746094	249.51536560058594	0.9999978542327881	360.9115295410156	194.20069885253906	1.0	528.85791015625	207.56227111816406	1.0	525.1749877929688	206.76641845703125	0.00025284290313720703	1	025
390	435.70379638671875	249.8900909423828	0.019166767597198486	360.6610412597656	192.34527587890625	1.0	528.4757080078125	207.17327880859375	1.0	525.124755859375	206.41773986816406	0.00034183263778686523	1	025
391	431.7195129394531	250.2450714111328	1.0	354.0000305175781	193.84425354003906	0.9999918937683105	529.4913330078125	207.91436767578125	1.0	527.9338989257812	207.46836853027344	0.001161724328994751	1	025
392	431.1467590332031	255.10638427734375	1.0	351.4070129394531	200.1831817626953	0.9999938607215881	434.5569763183594	255.18006896972656	4.45246696472168e-5	349.83721923828125	200.78289794921875	0.0001017451286315918	1	025
393	433.3470458984375	258.0884094238281	1.0	364.31878662109375	202.99766540527344	1.0	364.8985595703125	203.0160369873047	3.892183303833008e-5	363.81939697265625	203.3701629638672	5.176663398742676e-5	1	025
394	434.1391906738281	260.4468994140625	1.0	360.9645080566406	201.0797882080078	1.0	365.310302734375	201.693115234375	3.8743019104003906e-5	424.9076843261719	272.14532470703125	2.9802322387695312e-5	1	025
395	431.24017333984375	259.85516357421875	0.9999769330024719	358.872314453125	200.96812438964844	1.0	359.001953125	199.9469451904297	3.167986869812012e-5	352.7159729003906	199.96185302734375	2.3484230041503906e-5	1	025
396	430.9482116699219	261.32537841796875	0.9999995827674866	357.3013916015625	200.52993774414062	1.0	357.734130859375	200.16017150878906	3.072619438171387e-5	426.9158630371094	269.97747802734375	0.0001297295093536377	1	025
397	431.7542724609375	259.4494934082031	0.9999997615814209	355.1477355957031	200.9499053955078	1.0	434.4628601074219	259.10205078125	2.8073787689208984e-5	350.981689453125	197.91989135742188	1.800060272216797e-5	1	025
398	428.9503173828125	260.8780822753906	1.0	352.57476806640625	198.24783325195312	1.0	434.1598815917969	259.7947998046875	0.00010094046592712402	425.8381652832031	269.685791015625	0.0005523562431335449	1	025
399	430.8221435546875	260.5352478027344	1.0	352.84124755859375	201.42088317871094	0.9999999403953552	347.9422607421875	201.36618041992188	9.843707084655762e-5	427.1105651855469	269.72802734375	0.0001030266284942627	1	025
400	432.06036376953125	258.7674255371094	0.9999998807907104	351.2530822753906	202.29559326171875	1.0	347.894775390625	200.34487915039062	0.00014451146125793457	337.1443176269531	205.14675903320312	1.9729137420654297e-5	1	025
401	431.47088623046875	259.0635681152344	0.9999998211860657	353.0785217285156	207.6063995361328	1.0	353.8636169433594	206.4772186279297	5.2034854888916016e-5	351.1152038574219	206.52236938476562	4.264712333679199e-5	1	025
402	478.26422119140625	238.4652099609375	1.0	351.3835754394531	207.95370483398438	1.0	476.576904296875	236.19464111328125	0.00022077560424804688	471.5799865722656	228.7908477783203	0.00028523802757263184	1	025
403	479.3467712402344	240.39576721191406	1.0	362.7762451171875	207.32229614257812	1.0	477.6935119628906	236.12454223632812	0.00015866756439208984	473.11865234375	229.70217895507812	0.0002333521842956543	1	025
404	479.1241149902344	240.07760620117188	1.0	361.5928955078125	209.337890625	1.0	477.7577819824219	236.9503936767578	0.00016579031944274902	355.6473388671875	211.78321838378906	0.00046631693840026855	1	025
405	478.62774658203125	239.69769287109375	1.0	358.83966064453125	223.68934631347656	1.0	477.38568115234375	236.22955322265625	0.0002097785472869873	473.0930480957031	229.5708770751953	0.00026345252990722656	1	025
406	478.4521789550781	244.55812072753906	1.0	356.30755615234375	228.34683227539062	1.0	472.35955810546875	249.81121826171875	0.00016695261001586914	351.8602600097656	227.76011657714844	7.545948028564453e-5	1	025
407	478.46197509765625	245.708251953125	1.0	365.876220703125	227.2616424560547	1.0	361.7434387207031	230.1394500732422	6.893277168273926e-5	363.1650390625	225.62921142578125	6.16312026977539e-5	1	025
408	478.5237121582031	244.82955932617188	1.0	363.8798522949219	231.4849090576172	1.0	473.0980224609375	249.25900268554688	0.00011271238327026367	364.54443359375	226.46221923828125	0.00012120604515075684	1	025
409	477.609375	244.7267303466797	1.0	360.3716125488281	242.14212036132812	1.0	481.7569885253906	242.65220642089844	7.826089859008789e-5	356.32977294921875	244.33067321777344	0.00016954541206359863	1	025
410	478.7165222167969	245.31178283691406	1.0	355.0738830566406	245.9730224609375	1.0	473.4327697753906	248.94032287597656	8.103251457214355e-5	350.8137512207031	244.4471893310547	3.2395124435424805e-5	1	025
411	478.5606689453125	246.3384246826172	1.0	359.65380859375	242.62115478515625	1.0	473.3352966308594	249.26025390625	0.00012451410293579102	355.1470947265625	243.1099853515625	8.982419967651367e-5	1	025
412	477.4903869628906	246.9122314453125	1.0	354.7353820800781	240.86143493652344	0.9999832510948181	473.68206787109375	248.6327667236328	7.88569450378418e-5	478.5400085449219	240.49050903320312	5.561113357543945e-5	1	025
413	479.1318359375	244.38238525390625	1.0	353.6637878417969	245.62344360351562	0.9982566833496094	353.5970764160156	243.31085205078125	8.630752563476562e-5	349.2076416015625	243.25515747070312	4.038214683532715e-5	1	025
414	479.2098693847656	245.67044067382812	1.0	359.10748291015625	244.670654296875	1.0	473.40130615234375	249.7013397216797	8.594989776611328e-5	356.28411865234375	246.72198486328125	0.00012671947479248047	1	025
415	478.36639404296875	248.4866943359375	1.0	358.5710144042969	241.71090698242188	1.0	482.4656982421875	250.9355926513672	0.00014731287956237793	479.08062744140625	242.9502716064453	0.0001964271068572998	1	025
416	478.3222351074219	246.9959716796875	1.0	355.6185607910156	239.37033081054688	0.9999998211860657	473.4304504394531	249.60800170898438	0.00014352798461914062	350.9210205078125	231.774169921875	0.00012376904487609863	1	025
417	477.36383056640625	248.79849243164062	1.0	352.85235595703125	247.24603271484375	0.9999998807907104	481.3304748535156	251.80874633789062	0.00016123056411743164	481.387451171875	256.0202941894531	9.712576866149902e-5	1	025
418	477.59283447265625	247.26089477539062	1.0	354.2385559082031	253.6083526611328	1.0	472.8517150878906	248.9902801513672	0.00024688243865966797	353.6767578125	253.81068420410156	0.0005129575729370117	1	025
419	476.6884460449219	247.962646484375	1.0	353.94244384765625	250.1084442138672	1.0	473.7856750488281	248.5001678466797	0.0003159046173095703	478.24859619140625	242.67884826660156	0.00014510750770568848	1	025
420	476.1387023925781	249.54344177246094	1.0	353.2707214355469	242.923095703125	1.0	480.0662536621094	248.81971740722656	0.00023743510246276855	479.9432373046875	254.6570281982422	9.107589721679688e-5	1	025
421	475.19085693359375	250.35159301757812	0.9999999403953552	355.1436767578125	247.85960388183594	1.0	480.197265625	250.036376953125	0.00030726194381713867	469.5391540527344	241.43572998046875	0.0001748800277709961	1	025
422	476.47052001953125	251.53355407714844	0.9999996423721313	355.61065673828125	244.76187133789062	1.0	474.6019287109375	250.5883331298828	0.0003075897693634033	470.98382568359375	243.32009887695312	9.438395500183105e-5	1	025
423	476.7046813964844	252.65042114257812	0.9999998807907104	355.6235046386719	246.2650909423828	1.0	474.7757568359375	250.9591064453125	0.00015544891357421875	471.2239074707031	244.34617614746094	0.00014838576316833496	1	025
424	416.41241455078125	279.5155334472656	0.9999998211860657	353.5647888183594	245.8308563232422	1.0	481.24609375	256.2228698730469	0.00022238492965698242	477.923828125	255.7544708251953	0.00010135769844055176	1	025
425	475.1141052246094	257.0986328125	1.0	351.7790832519531	244.9091033935547	1.0	480.79278564453125	255.4857177734375	0.00022903084754943848	406.8941650390625	274.65338134765625	0.0001970827579498291	1	025
426	473.87213134765625	258.8739929199219	1.0	350.5233154296875	242.06753540039062	1.0	481.3486328125	258.5721130371094	0.00015145540237426758	477.6458435058594	256.2746276855469	6.031990051269531e-5	1	025
427	474.40087890625	257.91729736328125	1.0	344.9294738769531	243.2610626220703	1.0	481.3789367675781	257.1837158203125	0.00035649538040161133	338.85186767578125	245.38296508789062	8.887052536010742e-5	1	025
428	474.5784912109375	258.1746520996094	1.0	343.9667053222656	243.28341674804688	1.0	480.86669921875	257.1640319824219	0.0002493560314178467	347.2865905761719	244.49307250976562	0.00015422701835632324	1	025
429	474.5998229980469	258.98590087890625	1.0	341.41168212890625	244.82528686523438	1.0	481.1825256347656	257.89971923828125	0.0004623234272003174	477.66473388671875	255.4772186279297	7.608532905578613e-5	1	025
430	475.089111328125	258.05072021484375	1.0	342.83209228515625	243.68789672851562	1.0	481.10028076171875	256.83538818359375	0.00039246678352355957	477.20965576171875	255.84060668945312	0.00013878941535949707	1	025
431	475.02435302734375	255.7022247314453	1.0	340.90673828125	242.68234252929688	0.9999685883522034	481.45562744140625	255.06863403320312	0.00018593668937683105	479.4759521484375	255.59742736816406	0.00011387467384338379	1	025
432	418.8909606933594	287.0272216796875	1.0	340.454833984375	252.17445373535156	0.9789658784866333	481.5175476074219	253.55703735351562	0.00013628602027893066	341.9251708984375	247.55213928222656	9.873509407043457e-5	1	025
433	418.6968994140625	289.4796142578125	1.0	345.1383972167969	253.45387268066406	0.9999700784683228	474.6173095703125	252.56739807128906	0.0001316070556640625	472.9740905761719	248.76254272460938	0.00014913082122802734	1	025
434	417.4971923828125	291.10260009765625	1.0	352.0944519042969	249.0668182373047	1.0	476.16656494140625	253.25146484375	0.00015404820442199707	472.59228515625	248.35940551757812	0.0002364814281463623	1	025
435	417.14117431640625	292.4974365234375	1.0	350.7396240234375	247.4905548095703	1.0	480.8062438964844	254.01634216308594	6.73532485961914e-5	349.52313232421875	244.62171936035156	0.00017783045768737793	1	025
436	416.80413818359375	293.65716552734375	1.0	354.5850524902344	248.9144744873047	1.0	480.9779357910156	257.3490905761719	0.0001271963119506836	351.2850341796875	246.7550811767578	5.137920379638672e-5	1	025
437	416.2611083984375	294.7914733886719	1.0	350.0819396972656	247.62164306640625	1.0	481.0742492675781	257.01922607421875	0.00023677945137023926	349.4180603027344	243.45541381835938	4.8100948333740234e-5	1	025
438	416.3634033203125	294.26776123046875	1.0	348.1076354980469	247.96694946289062	1.0	480.72845458984375	257.8232116699219	0.00012859702110290527	349.41845703125	243.2672576904297	5.605816841125488e-5	1	025
439	415.2303771972656	294.90625	1.0	349.24267578125	244.8399200439453	1.0	470.9405212402344	262.850341796875	6.747245788574219e-5	348.12066650390625	242.6905975341797	0.00011739134788513184	1	025
440	414.87744140625	294.17681884765625	1.0	348.0719299316406	244.76583862304688	1.0	410.4574279785156	295.49700927734375	0.0002180635929107666	469.28570556640625	256.71893310546875	9.167194366455078e-5	1	025
441	415.31500244140625	294.30279541015625	1.0	346.3655700683594	248.3436737060547	1.0	481.4531555175781	262.8340759277344	0.0001666247844696045	476.5380554199219	255.16812133789062	8.07344913482666e-5	1	025
442	475.3018493652344	260.8182067871094	1.0	345.40301513671875	250.85812377929688	1.0	480.9264221191406	259.50262451171875	0.00020375847816467285	348.53314208984375	253.00155639648438	0.00011277198791503906	1	025
443	414.8185119628906	293.89459228515625	0.9999998807907104	351.5352783203125	251.46412658691406	1.0	472.9472961425781	265.2030029296875	0.00018462538719177246	470.28662109375	259.7158508300781	0.00017979741096496582	1	025
444	474.8258972167969	269.4226989746094	0.9999976754188538	352.10357666015625	247.7056427001953	1.0	474.2801818847656	267.4619445800781	0.00040480494499206543	471.5724182128906	262.3464050292969	0.00044083595275878906	1	025
445	415.5053405761719	296.60687255859375	1.0	350.0907897949219	256.77423095703125	1.0	476.0103454589844	266.9084167480469	0.0002510249614715576	471.3387145996094	260.20074462890625	0.00026738643646240234	1	025
446	415.5968322753906	299.82861328125	1.0	347.7344055175781	259.7753601074219	1.0	414.1040344238281	302.77252197265625	0.0001799166202545166	348.6357727050781	257.2460021972656	0.0001392364501953125	1	025
447	415.5166931152344	302.515625	1.0	350.52532958984375	260.76580810546875	1.0	481.6642150878906	259.6048278808594	0.0002911388874053955	349.79876708984375	263.3111877441406	9.447336196899414e-5	1	025
448	414.9034729003906	305.468017578125	1.0	351.9867248535156	257.29901123046875	1.0	355.3806457519531	256.029052734375	0.00017717480659484863	351.6277160644531	259.5557556152344	0.00011688470840454102	1	025
449	415.88818359375	305.26531982421875	1.0	354.4564514160156	258.1919860839844	1.0	475.3388671875	267.66448974609375	0.0002697110176086426	471.1404724121094	262.8585205078125	0.00035437941551208496	1	025
450	414.9840087890625	307.32659912109375	1.0	351.56732177734375	258.461669921875	1.0	475.6111755371094	268.6652526855469	0.00043952465057373047	472.308349609375	264.2490234375	0.0006242692470550537	1	025
451	414.27935791015625	308.3200378417969	1.0	352.5892028808594	261.7103271484375	1.0	475.7501220703125	268.5898742675781	0.00021249055862426758	472.8603820800781	264.6824035644531	0.0002726614475250244	1	025
452	413.22119140625	308.3338623046875	1.0	348.98388671875	260.2638854980469	1.0	476.6736145019531	268.6737976074219	0.0003043711185455322	473.6031494140625	265.2279968261719	0.0003642439842224121	1	025
453	410.9661865234375	309.6609191894531	0.9999997615814209	349.3874816894531	261.5466613769531	1.0	480.43963623046875	271.8278503417969	0.00014591217041015625	474.20721435546875	265.4649963378906	0.0002129971981048584	1	025
454	411.4041442871094	308.6104736328125	1.0	348.9300231933594	262.22515869140625	1.0	480.6371154785156	274.02740478515625	0.0001545250415802002	347.98223876953125	258.8636779785156	8.568167686462402e-5	1	025
455	411.05523681640625	308.326416015625	1.0	348.7873840332031	262.1356201171875	1.0	482.3031311035156	272.47320556640625	0.00016379356384277344	348.1189270019531	258.929443359375	0.00010290741920471191	1	025
456	412.3344421386719	307.8869934082031	1.0	346.65130615234375	264.12066650390625	1.0	480.9776611328125	274.07916259765625	0.00034356117248535156	477.87420654296875	270.8408508300781	5.1409006118774414e-5	1	025
457	410.8565979003906	307.3990173339844	1.0	342.2752990722656	262.3389587402344	0.9999984502792358	407.3399963378906	308.9891052246094	0.00026619434356689453	337.1819763183594	264.4298095703125	0.00011900067329406738	1	025
458	410.5101013183594	302.7490539550781	0.9999997019767761	348.0809020996094	263.142822265625	1.0	406.1576232910156	306.82659912109375	0.0001080930233001709	396.95196533203125	311.08831787109375	0.00010126829147338867	1	025
459	472.270263671875	290.16400146484375	0.9580416679382324	351.3721008300781	257.7710876464844	1.0	481.1482238769531	286.830078125	7.876753807067871e-5	346.09893798828125	259.85174560546875	4.7594308853149414e-5	1	025
460	474.1654968261719	291.65869140625	0.9999997019767761	351.1441955566406	292.2215270996094	0.9999982118606567	481.43341064453125	290.2962341308594	0.00041425228118896484	348.96173095703125	288.90997314453125	0.00026875734329223633	1	025
461	471.5924072265625	292.7196960449219	0.9998493790626526	358.1813049316406	291.54425048828125	0.9999992847442627	471.85540771484375	291.10565185546875	0.00026789307594299316	460.5762634277344	298.5782470703125	0.00010505318641662598	1	025
462	470.1340026855469	292.318603515625	0.20840293169021606	350.9480285644531	289.0366516113281	0.9999891519546509	354.59381103515625	290.4125061035156	0.000383913516998291	348.8262023925781	290.2794189453125	0.0004883408546447754	1	025
463	410.82159423828125	280.7742614746094	0.9999997615814209	367.5981750488281	298.48553466796875	0.30547285079956055	477.62481689453125	293.052978515625	8.338689804077148e-5	364.1026611328125	302.14801025390625	0.000339508056640625	1	025
464	472.18353271484375	295.20404052734375	0.9999075531959534	360.199462890625	297.92706298828125	0.9812310338020325	360.15484619140625	295.4859924316406	0.00034686923027038574	355.1128234863281	293.66241455078125	0.0003001689910888672	1	025
465	472.8528747558594	293.4585876464844	0.9966875314712524	354.4021301269531	297.2727966308594	0.9999861717224121	357.47607421875	295.2214050292969	0.0006218254566192627	352.5472106933594	293.6413269042969	0.0010309815406799316	1	025
466	351.96783447265625	296.1371765136719	0.3262156844139099	354.01239013671875	297.77911376953125	0.9856202602386475	358.0866394042969	295.06304931640625	0.00015306472778320312	353.4156799316406	293.105712890625	0.00028192996978759766	1	025
467	409.62408447265625	277.4842529296875	0.8671982288360596	358.208984375	298.2340087890625	1.0	360.5136413574219	299.7846984863281	0.00010561943054199219	358.1053466796875	300.9085693359375	0.00027486681938171387	1	025
468	411.0234680175781	277.6772766113281	0.29174578189849854	360.5230407714844	295.99017333984375	1.0	364.7391357421875	297.10809326171875	0.00017049908638000488	361.1875305175781	299.5377197265625	0.0002117753028869629	1	025
469	470.3330383300781	292.60162353515625	0.8415570259094238	360.7908020019531	294.5472106933594	1.0	364.59771728515625	295.2555847167969	0.00017312169075012207	356.9353942871094	295.0997009277344	8.463859558105469e-5	1	025
470	406.7683410644531	277.1934814453125	0.997972309589386	359.07611083984375	295.84600830078125	0.9998599290847778	472.150146484375	292.3296203613281	0.00028839707374572754	356.039306640625	293.2618713378906	0.00027886033058166504	1	025
471	405.80914306640625	276.7311706542969	0.9609561562538147	358.2415771484375	295.6031494140625	0.9999998807907104	649.572265625	124.65348052978516	0.00045686960220336914	358.8545837402344	299.31488037109375	0.0002034604549407959	1	025
472	406.4900817871094	275.8988037109375	1.0	358.526611328125	298.1694641113281	1.0	473.1453857421875	290.61358642578125	0.0001970827579498291	358.7133483886719	300.8305358886719	0.0005803406238555908	1	025
473	405.5041809082031	277.01556396484375	1.0	360.79510498046875	295.92578125	0.9999995827674866	472.5219421386719	290.32513427734375	0.0001817941665649414	360.3306884765625	299.7305603027344	0.00028005242347717285	1	025
474	404.986572265625	276.1811828613281	1.0	359.43902587890625	294.73553466796875	1.0	472.32122802734375	290.93548583984375	0.0001507103443145752	356.92584228515625	302.0377197265625	0.0004717707633972168	1	025
475	404.93328857421875	276.18963623046875	1.0	357.854736328125	293.2609558105469	1.0	472.35577392578125	290.721923828125	0.00015056133270263672	353.9013977050781	292.93609619140625	7.519125938415527e-5	1	025
476	406.1090087890625	268.7599792480469	1.0	465.2287292480469	289.0596618652344	0.9999998807907104	405.45361328125	270.5419921875	0.00010204315185546875	364.5882263183594	301.9561462402344	0.00011426210403442383	1	025
477	404.7091369628906	261.8897399902344	1.0	462.11737060546875	292.6890563964844	0.9948062300682068	411.3154296875	262.008544921875	6.723403930664062e-5	364.77496337890625	302.5688171386719	0.0005835294723510742	1	025
478	402.373779296875	254.49803161621094	1.0	367.4429626464844	305.18585205078125	0.9999421238899231	367.8274841308594	303.9418029785156	4.690885543823242e-5	364.0340576171875	304.6649169921875	0.000750809907913208	1	025
479	402.0128479003906	251.4396209716797	1.0	362.7298889160156	307.8148498535156	1.0	401.9169616699219	253.56678771972656	5.587935447692871e-5	406.7425842285156	259.56396484375	5.65648078918457e-5	1	025
480	402.0938415527344	247.69570922851562	1.0	361.1513977050781	309.2838439941406	0.9999998211860657	364.9463195800781	310.1097717285156	5.188584327697754e-5	362.90606689453125	308.414794921875	3.3408403396606445e-5	1	025
481	403.25396728515625	243.50970458984375	1.0	364.5353698730469	312.7920837402344	1.0	367.97869873046875	313.134033203125	6.988644599914551e-5	365.9263000488281	318.052490234375	0.00019484758377075195	1	025
482	400.92401123046875	241.8323516845703	1.0	457.3567810058594	313.9949951171875	1.0	370.84149169921875	316.2461853027344	0.00024265050888061523	368.1720275878906	316.4971618652344	0.0006785690784454346	1	025
483	401.4061584472656	240.6434326171875	1.0	366.71295166015625	317.69097900390625	1.0	371.1610107421875	317.53118896484375	0.00020620226860046387	368.0646667480469	318.161376953125	0.0009308457374572754	1	025
484	402.3554382324219	240.97433471679688	1.0	367.7533264160156	321.5030212402344	1.0	459.0037536621094	317.2210693359375	0.00010061264038085938	367.6747741699219	320.75531005859375	0.0002682805061340332	1	025
485	402.1460266113281	240.7909393310547	1.0	368.61907958984375	322.81219482421875	1.0	371.08099365234375	321.20819091796875	8.815526962280273e-5	456.45526123046875	317.73858642578125	0.0003699958324432373	1	025
486	401.69921875	241.29229736328125	1.0	368.6044921875	322.77545166015625	1.0	371.1309814453125	320.9323425292969	0.00010570883750915527	455.9468994140625	318.3906555175781	0.0005612373352050781	1	025
487	402.2080993652344	240.7019500732422	1.0	368.5513000488281	323.6263427734375	1.0	371.10296630859375	321.63250732421875	8.434057235717773e-5	455.3731689453125	319.3973083496094	0.0003198683261871338	1	025
488	403.2528076171875	240.21823120117188	1.0	367.9490661621094	323.11602783203125	1.0	370.7952575683594	321.2565612792969	9.626150131225586e-5	455.72894287109375	320.2516174316406	0.0001551210880279541	1	025
489	400.8746643066406	241.1480712890625	1.0	456.8644714355469	317.4227600097656	1.0	368.3522033691406	324.1556396484375	9.226799011230469e-5	455.6770324707031	318.0642395019531	0.0006565451622009277	1	025
490	400.967529296875	237.59017944335938	1.0	456.2151794433594	310.7646789550781	1.0	366.6670227050781	317.46612548828125	0.0007172524929046631	363.5727233886719	318.99078369140625	0.0006882846355438232	1	025
491	403.82049560546875	230.18414306640625	0.9999999403953552	452.2514953613281	305.3424987792969	1.0	454.6595153808594	305.0216369628906	0.00012171268463134766	370.3346862792969	315.67730712890625	0.00015476346015930176	1	025
492	416.1990661621094	224.221435546875	0.9999998807907104	366.0829162597656	308.7913513183594	1.0	420.82684326171875	223.02743530273438	0.00010448694229125977	368.6757507324219	314.76123046875	0.00012370944023132324	1	025
493	416.24786376953125	220.6389923095703	0.999991774559021	366.5180358886719	312.3675537109375	1.0	392.3477478027344	222.2423858642578	0.00011837482452392578	400.46142578125	226.65579223632812	0.0006774663925170898	1	025
494	422.2015380859375	215.37051391601562	0.999439001083374	366.4432067871094	313.8051452636719	0.9999914169311523	413.91046142578125	214.95777893066406	0.00017070770263671875	400.4693603515625	226.48854064941406	0.0028900504112243652	1	025
495	423.66741943359375	214.26625061035156	0.9996522665023804	437.8445129394531	295.23443603515625	0.9999796748161316	440.3074645996094	295.4608154296875	0.00021794438362121582	402.6728210449219	223.19895935058594	8.943676948547363e-5	1	025
496	393.64892578125	213.36451721191406	0.9999988079071045	372.03436279296875	293.4210510253906	1.0	390.83648681640625	214.0373992919922	0.00014540553092956543	370.70159912109375	299.93548583984375	0.001071631908416748	1	025
497	394.9005126953125	209.9632110595703	0.9999997615814209	369.9136962890625	287.6217956542969	0.9999996423721313	408.19427490234375	209.91043090820312	0.00013080239295959473	368.9676513671875	287.98028564453125	0.0005568265914916992	1	025
498	394.7427673339844	205.84483337402344	0.9999998807907104	371.2553405761719	269.2721252441406	1.0	393.2635498046875	204.29661560058594	4.330277442932129e-5	369.9842529296875	268.9450378417969	0.0004863142967224121	1	025
499	397.4963684082031	202.4356689453125	0.9999994039535522	369.552001953125	269.3525695800781	1.0	369.76287841796875	269.6856689453125	8.699297904968262e-5	368.8991394042969	269.66485595703125	0.0005105733871459961	1	025
500	397.6391906738281	201.32862854003906	0.9999991655349731	367.3182373046875	266.3349609375	1.0	393.1440124511719	201.47625732421875	0.00012195110321044922	369.6061706542969	267.5408020019531	0.0009690225124359131	1	025
501	395.7363586425781	199.3295135498047	0.9999991655349731	370.1197509765625	260.3607482910156	1.0	373.6302490234375	259.3407897949219	0.0001627206802368164	370.5379638671875	267.6524658203125	0.00017210841178894043	1	025
502	398.1190490722656	195.2007598876953	1.0	371.04833984375	255.22499084472656	1.0	373.58087158203125	253.78262329101562	0.00017127394676208496	369.95587158203125	254.61672973632812	0.00048428773880004883	1	025
503	398.552490234375	193.7456512451172	0.9991708993911743	372.3894958496094	251.15969848632812	1.0	436.220458984375	194.20840454101562	0.00014352798461914062	415.6077880859375	196.1567840576172	0.0002231597900390625	1	025
504	430.8155822753906	190.49424743652344	0.9999799728393555	370.9423828125	247.96011352539062	1.0	438.39520263671875	244.88970947265625	6.705522537231445e-5	400.4001770019531	196.18170166015625	0.0001818537712097168	1	025
505	429.031005859375	189.58670043945312	0.9949541687965393	371.9799499511719	244.62408447265625	1.0	375.4512939453125	243.1884002685547	6.625056266784668e-5	393.9382629394531	181.28192138671875	7.635354995727539e-5	1	025
506	401.48980712890625	189.17343139648438	0.9878714084625244	372.71856689453125	245.21353149414062	1.0	438.41339111328125	240.8092498779297	8.311867713928223e-5	434.50445556640625	241.89486694335938	0.00022241473197937012	1	025
507	429.02667236328125	186.3373260498047	0.9706977605819702	374.1690673828125	242.97857666015625	1.0	435.07318115234375	242.00149536132812	0.00012129545211791992	433.29400634765625	242.11859130859375	0.0003604292869567871	1	025
508	398.90142822265625	185.99317932128906	0.9997186660766602	374.4666442871094	242.43544006347656	1.0	437.34307861328125	241.41851806640625	0.00014653801918029785	433.5510559082031	242.5918731689453	0.00035691261291503906	1	025
509	398.2898864746094	186.11764526367188	0.9999879598617554	374.2256164550781	242.6063232421875	1.0	400.9424133300781	185.47439575195312	0.00011751055717468262	432.93511962890625	241.4579620361328	0.00022414326667785645	1	025
510	397.6736145019531	186.6676788330078	0.9999654293060303	374.68585205078125	241.55982971191406	1.0	403.9898376464844	185.4395751953125	6.0051679611206055e-5	432.6329040527344	241.52267456054688	0.0001379549503326416	1	025
511	398.6406555175781	186.5687713623047	0.9998793601989746	374.3362731933594	241.0089874267578	1.0	401.26605224609375	186.20895385742188	0.00011116266250610352	433.42742919921875	240.0229949951172	0.0003864467144012451	1	025
512	397.8424072265625	186.90142822265625	0.9996400475502014	374.9001159667969	241.7808074951172	1.0	434.3504638671875	241.94284057617188	0.00012415647506713867	433.3615417480469	241.4169158935547	0.00024321675300598145	1	025
513	429.9256591796875	186.34165954589844	0.9995509386062622	373.817626953125	242.14022827148438	1.0	433.6946105957031	240.66554260253906	7.873773574829102e-5	433.22393798828125	239.8414764404297	0.00026735663414001465	1	025
514	398.4078369140625	187.14662170410156	0.9974693655967712	372.4639587402344	241.95462036132812	1.0	375.625244140625	240.22314453125	0.00010192394256591797	401.0529479980469	193.76889038085938	0.0002211928367614746	1	025
515	398.2496032714844	188.2445831298828	0.9994947910308838	372.6935119628906	240.1454315185547	1.0	375.4376220703125	238.73182678222656	7.706880569458008e-5	434.7727966308594	239.1476593017578	0.000214308500289917	1	025
516	397.72308349609375	192.652587890625	0.9999989867210388	370.7680969238281	242.5709686279297	1.0	373.8486328125	240.25341796875	0.00024056434631347656	436.1299133300781	239.68951416015625	0.0014584064483642578	1	025
517	396.60400390625	195.7352752685547	1.0	369.1777038574219	242.62046813964844	0.9999688863754272	402.8403015136719	195.2374725341797	7.551908493041992e-5	398.2810974121094	193.07791137695312	3.3974647521972656e-5	1	025
518	393.2802734375	198.4871063232422	1.0	375.0404968261719	222.0072021484375	0.9999998807907104	446.4466857910156	203.5990447998047	0.0001798868179321289	371.3777770996094	225.73875427246094	0.0002612173557281494	1	025
519	451.2515563964844	207.51129150390625	1.0	375.40838623046875	210.902587890625	0.0003826320171356201	448.95513916015625	208.77096557617188	0.00010442733764648438	441.2027893066406	215.2813720703125	5.835294723510742e-5	1	025
520	453.35821533203125	211.65321350097656	1.0	454.7152404785156	214.74830627441406	0.00017777085304260254	452.28509521484375	212.11009216308594	0.00010320544242858887	440.5828857421875	216.9935302734375	5.817413330078125e-5	1	025
521	460.5477294921875	217.18887329101562	1.0	457.1239929199219	220.58895874023438	0.0001024007797241211	458.1900939941406	217.01168823242188	7.268786430358887e-5	454.283203125	206.4124298095703	5.480647087097168e-5	1	025
522	463.4900207519531	221.6393585205078	1.0	462.70086669921875	225.21640014648438	0.00014835596084594727	462.6356201171875	223.68539428710938	0.00010389089584350586	459.0500183105469	227.51483154296875	5.263090133666992e-5	1	025
523	466.13250732421875	229.19174194335938	1.0	395.4767761230469	223.84304809570312	0.0004898607730865479	381.606689453125	236.83056640625	4.488229751586914e-5	374.6500549316406	223.39646911621094	0.0006484091281890869	1	025
524	468.4764709472656	233.86978149414062	1.0	430.8565673828125	197.64552307128906	0.006648510694503784	467.7330322265625	231.1291046142578	8.511543273925781e-5	377.9608459472656	229.82249450683594	0.001593947410583496	1	025
525	470.02655029296875	239.42431640625	1.0	430.9679260253906	196.67398071289062	0.0003834962844848633	469.9871826171875	240.18148803710938	0.0001283884048461914	374.9195556640625	229.78237915039062	0.00014019012451171875	1	025
526	382.0476989746094	248.21270751953125	1.0	432.7377624511719	196.47201538085938	0.0007853806018829346	381.6900634765625	251.1265106201172	0.00012183189392089844	379.8751220703125	254.34031677246094	0.0002573728561401367	1	025
527	383.48858642578125	251.09518432617188	1.0	436.91668701171875	193.6072540283203	1.0	382.5793762207031	253.1068878173828	0.0001945793628692627	435.75469970703125	193.0144500732422	0.00015622377395629883	1	025
528	384.43756103515625	252.48934936523438	1.0	437.55230712890625	196.67001342773438	0.9999648928642273	383.143798828125	253.68154907226562	0.00012007355690002441	454.927978515625	243.71041870117188	0.0001119077205657959	1	025
529	386.0888977050781	252.3155517578125	1.0	441.1793212890625	202.27987670898438	0.011019527912139893	384.23486328125	253.77944946289062	0.00015220046043395996	377.6091613769531	258.1671447753906	0.00010797381401062012	1	025
530	386.5302734375	251.67904663085938	1.0	437.63397216796875	198.61672973632812	0.9999958872795105	384.0915222167969	253.76141357421875	0.0001570284366607666	378.2073059082031	258.3123474121094	0.00016623735427856445	1	025
