# Supplementary material for: An automated feeding system for the African killifish reveals the impact of diet on lifespan and allows scalable assessment of associative learning
Source: eLife. 2022 Nov 10;11:e69008. doi: 10.7554/eLife.69008 (PMC9788828; doi:10.7554/eLife.69008)
Supplement: Figure 6—source data 2. [file elife-69008-fig6-data2.zip › Training Trajectories/t12_REC031DLC_resnet50_TrainAllTheThingsJun28shuffle1_1030000.csv]

bodyparts_coords	fishhead_x	fishhead_y	fishhead_likelihood	fishtail_x	fishtail_y	fishtail_likelihood	redlight_x	redlight_y	redlight_likelihood	fooddrop_x	fooddrop_y	fooddrop_likelihood	fishnum	recordingnum
0	24.420581817626953	267.856689453125	0.9623295068740845	97.64311218261719	299.9596862792969	0.0031785964965820312	612.4102172851562	222.1551971435547	1.6957521438598633e-5	2.02744460105896	278.08868408203125	1.0788440704345703e-5	12	031
1	27.626123428344727	260.154296875	0.0005808770656585693	92.6771469116211	322.081787109375	0.1134386956691742	92.74512481689453	324.3010559082031	1.4334917068481445e-5	94.19429779052734	322.21893310546875	0.00019279122352600098	12	031
2	26.72736167907715	255.51309204101562	0.002415180206298828	78.07954406738281	298.1151123046875	0.007610589265823364	78.8468017578125	294.1858825683594	4.887580871582031e-6	1.5691931247711182	249.4971466064453	5.5730342864990234e-6	12	031
3	96.574951171875	287.56390380859375	0.0004337728023529053	88.13507080078125	289.6297302246094	1.0	85.73846435546875	291.9669189453125	0.0001557469367980957	83.4841537475586	292.90380859375	0.0006804764270782471	12	031
4	2.8643717765808105	265.9380798339844	6.0498714447021484e-6	4.440103530883789	248.7694091796875	2.2530555725097656e-5	614.1539916992188	221.19822692871094	7.808208465576172e-6	2.7630574703216553	233.7017364501953	2.3543834686279297e-6	12	031
5	94.8727035522461	264.978515625	0.000626295804977417	96.28260803222656	267.9347229003906	0.934874415397644	96.38249969482422	265.37298583984375	5.8978796005249023e-5	97.82465362548828	269.9870300292969	0.00022485852241516113	12	031
6	105.87974548339844	264.0566101074219	0.8307616710662842	104.8479232788086	263.6525573730469	0.4378960132598877	105.99880981445312	267.37408447265625	0.00017002224922180176	105.0691909790039	268.83697509765625	0.0018048584461212158	12	031
7	3.261631488800049	282.91619873046875	1.1235475540161133e-5	3.6708054542541504	234.00390625	3.147125244140625e-5	645.6903076171875	81.46704864501953	2.592802047729492e-6	2.4327638149261475	2.630117654800415	3.0100345611572266e-6	12	031
8	82.43663787841797	229.905517578125	0.0001361072063446045	91.42975616455078	231.1594696044922	0.9988405704498291	612.2583618164062	220.66647338867188	0.0015199482440948486	96.85031127929688	229.34695434570312	9.000301361083984e-6	12	031
9	20.777538299560547	240.14031982421875	0.9999992847442627	79.81385803222656	231.20510864257812	0.99860680103302	10.180852890014648	243.23924255371094	0.00020015239715576172	6.874879837036133	246.67019653320312	0.0007897019386291504	12	031
10	20.45401382446289	240.5891571044922	1.0	76.59141540527344	233.68731689453125	0.9999839067459106	612.3114624023438	220.19381713867188	0.02474874258041382	5.756561279296875	247.69345092773438	0.0003794431686401367	12	031
11	20.27364730834961	244.4212188720703	1.0	71.37665557861328	230.17376708984375	0.9992263317108154	7.3661789894104	234.77227783203125	8.872151374816895e-5	1.783499002456665	233.5653076171875	0.00041216611862182617	12	031
12	20.92014503479004	246.6264190673828	1.0	74.75736999511719	234.21932983398438	0.13564708828926086	611.3425903320312	220.63162231445312	0.0005556941032409668	1.272273063659668	235.16680908203125	0.00026598572731018066	12	031
13	23.222457885742188	247.759033203125	1.0	69.25341796875	225.86888122558594	0.998978853225708	7.898460388183594	236.89633178710938	0.0001983046531677246	2.925731658935547	237.71823120117188	0.0004951953887939453	12	031
14	25.514251708984375	249.0395965576172	0.9999797940254211	71.5922622680664	219.60183715820312	0.03661113977432251	612.416748046875	223.0959014892578	0.0005245804786682129	4.557199001312256	239.0169219970703	0.0004755556583404541	12	031
15	25.671457290649414	253.52833557128906	0.9071242213249207	83.55203247070312	225.8620147705078	0.9999999403953552	83.89115142822266	225.31495666503906	9.781122207641602e-5	3.021090269088745	264.4367980957031	0.00018149614334106445	12	031
16	69.28189849853516	235.779541015625	0.9999998807907104	70.1996841430664	234.96722412109375	0.00017264485359191895	70.35517883300781	238.11451721191406	3.927946090698242e-5	71.66038513183594	240.5413055419922	3.1888484954833984e-5	12	031
17	72.64744567871094	243.5501251220703	0.00445026159286499	2.838188409805298	252.23338317871094	9.97781753540039e-5	611.4111328125	221.8638153076172	0.0002759993076324463	0.8779904842376709	250.326171875	9.03010368347168e-6	12	031
18	78.78384399414062	248.19900512695312	0.0018490254878997803	88.47698974609375	242.98977661132812	3.260374069213867e-5	614.0966796875	221.2373809814453	6.765127182006836e-6	82.327392578125	241.82130432128906	1.1026859283447266e-6	12	031
19	107.3905258178711	244.9123077392578	0.026983648538589478	106.26840209960938	244.884033203125	0.9999992847442627	112.51298522949219	244.59976196289062	0.00020354986190795898	108.2905502319336	242.238037109375	0.00017771124839782715	12	031
20	110.4484634399414	246.03269958496094	0.08496406674385071	106.64680480957031	246.58282470703125	0.9999614953994751	112.33889770507812	246.22012329101562	0.00018778443336486816	108.72187042236328	244.10873413085938	0.0001767575740814209	12	031
21	104.80994415283203	248.06471252441406	6.008148193359375e-5	101.81864929199219	246.5556182861328	0.9197500944137573	612.26708984375	220.46397399902344	0.005692929029464722	99.46257019042969	247.2779998779297	2.288818359375e-5	12	031
22	2.5325534343719482	267.832763671875	5.9604644775390625e-6	88.9815444946289	237.9656982421875	0.0013248920440673828	642.2134399414062	7.295439720153809	1.0728836059570312e-6	2.3476030826568604	2.9269890785217285	9.834766387939453e-7	12	031
23	23.189868927001953	216.57025146484375	0.9990229606628418	68.85466003417969	232.08856201171875	0.9999821186065674	7.938111305236816	207.0585479736328	2.3603439331054688e-5	66.76638793945312	233.150146484375	0.00015428662300109863	12	031
24	19.971139907836914	217.6886749267578	0.9999998211860657	67.28874206542969	227.6633758544922	0.9999999403953552	613.0695190429688	221.18048095703125	5.510449409484863e-5	1.938239574432373	205.8321990966797	0.00014588236808776855	12	031
25	20.521678924560547	219.32962036132812	1.0	67.91692352294922	225.50843811035156	0.9999995827674866	11.369178771972656	221.57351684570312	2.6404857635498047e-5	3.6736817359924316	230.87139892578125	0.00023058056831359863	12	031
26	19.752246856689453	230.36456298828125	1.0	64.7490234375	219.60897827148438	0.9999998807907104	544.2930297851562	190.47161865234375	1.0	541.6033325195312	190.60523986816406	0.0005595088005065918	12	031
27	20.242326736450195	238.0102081298828	1.0	63.36867141723633	208.52719116210938	0.9999997615814209	546.024169921875	181.3823699951172	1.0	544.3194580078125	181.95077514648438	0.0017230808734893799	12	031
28	19.222274780273438	240.07582092285156	1.0	67.52230072021484	206.3682403564453	1.0	546.1060791015625	189.56680297851562	1.0	544.4705200195312	190.6012725830078	0.0003514289855957031	12	031
29	19.657135009765625	243.990966796875	1.0	72.73674011230469	206.5582733154297	1.0	545.9722290039062	189.10609436035156	1.0	3.1953024864196777	258.0851135253906	0.00031760334968566895	12	031
30	21.209026336669922	245.83731079101562	1.0	71.7812728881836	208.79647827148438	1.0	545.1196899414062	189.46275329589844	1.0	542.4541625976562	189.8483428955078	0.0009086728096008301	12	031
31	21.674495697021484	249.38787841796875	1.0	74.86592102050781	215.06797790527344	0.9999998807907104	545.9224853515625	189.65000915527344	1.0	1.3185245990753174	236.73529052734375	0.0005169510841369629	12	031
32	21.458908081054688	251.15345764160156	1.0	75.28065490722656	217.61627197265625	1.0	546.5599365234375	189.6908416748047	1.0	3.6762237548828125	263.5040283203125	0.0008380711078643799	12	031
33	20.354087829589844	251.240234375	1.0	75.89921569824219	219.1671142578125	1.0	545.6612548828125	188.07212829589844	1.0	3.5110771656036377	263.5761413574219	0.000980079174041748	12	031
34	20.49854850769043	251.67202758789062	1.0	78.70992279052734	219.7349853515625	1.0	545.5406494140625	190.87179565429688	1.0	4.133989334106445	263.5604248046875	0.0007070302963256836	12	031
35	20.25942611694336	251.1234130859375	1.0	79.92963409423828	221.25856018066406	1.0	547.8219604492188	178.21456909179688	1.0	546.1564331054688	183.00575256347656	0.001196742057800293	12	031
36	20.810991287231445	250.68223571777344	1.0	82.52691650390625	221.61463928222656	1.0	546.85400390625	174.44735717773438	1.0	546.2213745117188	181.1180419921875	0.00115889310836792	12	031
37	21.48683738708496	249.7952880859375	1.0	80.1955337524414	221.93441772460938	1.0	545.0733642578125	191.32618713378906	1.0	1.8540503978729248	236.944091796875	0.000692516565322876	12	031
38	21.63486099243164	250.02252197265625	1.0	81.62659454345703	222.82217407226562	1.0	546.4036254882812	189.1431121826172	1.0	3.6552886962890625	263.47003173828125	0.0007010102272033691	12	031
39	20.944602966308594	249.45941162109375	1.0	80.8879165649414	221.42166137695312	1.0	545.6300659179688	183.3091278076172	1.0	518.9400634765625	180.27003479003906	0.0015920698642730713	12	031
40	20.28588104248047	249.73239135742188	1.0	82.86123657226562	222.34771728515625	1.0	546.1270141601562	189.0789794921875	1.0	1.7626886367797852	237.07012939453125	0.0007786154747009277	12	031
41	21.34467124938965	249.68563842773438	1.0	85.01351928710938	224.45118713378906	1.0	546.2066650390625	192.5642852783203	1.0	1.7005739212036133	237.24310302734375	0.0016995072364807129	12	031
42	22.261550903320312	250.98121643066406	1.0	88.39485931396484	227.15740966796875	0.9998676776885986	545.6939697265625	188.70350646972656	1.0	4.848363876342773	262.9056091308594	0.0011062920093536377	12	031
43	22.99557876586914	251.95960998535156	1.0	98.0383071899414	230.73675537109375	0.9020494222640991	544.9199829101562	181.54640197753906	0.9999999403953552	545.0283203125	181.2720947265625	0.005592465400695801	12	031
44	23.39235496520996	247.9755401611328	1.0	86.50109100341797	240.36436462402344	0.9873663187026978	545.0508422851562	189.97119140625	1.0	2.9049596786499023	236.63449096679688	0.000641167163848877	12	031
45	69.98251342773438	245.9995574951172	0.9999980926513672	69.17778015136719	247.10061645507812	0.0011007189750671387	545.783935546875	190.8417205810547	1.0	4.58873987197876	234.11769104003906	0.0004754960536956787	12	031
46	67.6384506225586	247.30596923828125	0.030437231063842773	69.331787109375	249.68109130859375	0.30992546677589417	545.4953002929688	189.6371307373047	1.0	544.2490234375	191.27813720703125	0.0003476440906524658	12	031
47	79.38026428222656	244.4642333984375	0.0004634261131286621	74.03839874267578	246.2458953857422	0.9999854564666748	548.695556640625	195.5269012451172	0.001359403133392334	66.14971923828125	249.43536376953125	9.974837303161621e-5	12	031
48	25.813232421875	226.12876892089844	0.0786268413066864	26.24989128112793	227.14901733398438	0.024772584438323975	544.9720458984375	191.07252502441406	1.0	518.0687866210938	188.9368438720703	0.001310974359512329	12	031
49	62.012428283691406	214.5086669921875	0.003933519124984741	62.27436065673828	217.15402221679688	0.020757287740707397	546.2513427734375	184.00015258789062	1.0	544.1917724609375	183.96160888671875	0.0009778141975402832	12	031
50	70.82904052734375	210.47811889648438	0.24916380643844604	26.66694450378418	231.28004455566406	0.06519141793251038	545.2691650390625	191.1403045654297	1.0	542.1119995117188	190.99427795410156	0.0004489421844482422	12	031
51	82.327880859375	221.79417419433594	0.48742544651031494	83.08952331542969	221.6929168701172	0.019985288381576538	545.0597534179688	188.7474365234375	1.0	544.5264282226562	190.55709838867188	0.00028514862060546875	12	031
52	547.2551879882812	195.09539794921875	0.0006576180458068848	543.616943359375	191.54331970214844	0.00023615360260009766	545.1317138671875	189.7184600830078	1.0	519.314208984375	188.612548828125	0.0005584061145782471	12	031
53	547.278076171875	195.5332489013672	0.0003471672534942627	547.0401000976562	192.4852752685547	0.00020164251327514648	546.2603759765625	191.37054443359375	1.0	543.3800659179688	190.7610626220703	0.0009869039058685303	12	031
54	548.04296875	194.13482666015625	0.00030991435050964355	543.4684448242188	189.8857421875	0.00025847554206848145	546.3358764648438	188.6431884765625	1.0	545.4542846679688	189.92393493652344	0.0005634725093841553	12	031
55	546.6467895507812	195.16253662109375	0.000385969877243042	78.33260345458984	219.98435974121094	0.8907328844070435	545.2084350585938	190.54090881347656	1.0	518.2068481445312	189.84274291992188	0.001025855541229248	12	031
56	547.0263061523438	193.8189697265625	0.0001817643642425537	82.1020278930664	214.3234100341797	0.007175147533416748	545.5008544921875	184.6266632080078	1.0	517.8021850585938	185.7143096923828	0.0007909834384918213	12	031
57	546.0178833007812	196.38681030273438	0.0016484558582305908	73.21068572998047	207.82376098632812	0.0007211267948150635	545.2200927734375	191.69015502929688	0.9999998807907104	542.2515869140625	191.87962341308594	0.0005543231964111328	12	031
58	546.92724609375	194.93069458007812	0.0009642243385314941	79.49713897705078	200.92242431640625	0.9998080134391785	545.3277587890625	189.54176330566406	1.0	544.1994018554688	190.91014099121094	0.0003724098205566406	12	031
59	546.2876586914062	192.62196350097656	5.307793617248535e-5	77.77100372314453	203.71591186523438	0.9589163064956665	549.086181640625	188.3119659423828	0.9999995231628418	545.937255859375	185.23504638671875	0.0002722740173339844	12	031
60	547.308349609375	194.43527221679688	0.00024878978729248047	74.49078369140625	195.88726806640625	1.0	545.31640625	188.3026123046875	1.0	542.211669921875	189.2522430419922	0.000405728816986084	12	031
61	546.3564453125	195.8221435546875	0.0006536245346069336	73.40088653564453	198.76852416992188	1.0	545.406005859375	191.60897827148438	1.0	544.9579467773438	192.97300720214844	0.0004906058311462402	12	031
62	15.765375137329102	195.36978149414062	1.0	67.1578369140625	200.3395538330078	1.0	545.950439453125	190.3681182861328	1.0	542.4121704101562	190.50831604003906	0.0004679858684539795	12	031
63	17.40073585510254	197.7099609375	1.0	66.24691772460938	200.52821350097656	1.0	544.6803588867188	190.5350799560547	1.0	541.5547485351562	190.35623168945312	0.0003247559070587158	12	031
64	16.538192749023438	199.9308319091797	1.0	64.1360092163086	198.20965576171875	1.0	546.297607421875	191.19415283203125	0.9999998807907104	64.48262786865234	198.63189697265625	0.00047659873962402344	12	031
65	15.054923057556152	200.44699096679688	1.0	64.256591796875	199.11151123046875	1.0	545.5444946289062	190.96534729003906	0.9999999403953552	543.2384033203125	191.22959899902344	0.0005159378051757812	12	031
66	14.18528938293457	202.8504180908203	1.0	68.4803466796875	201.36306762695312	1.0	545.105712890625	190.0230255126953	1.0	518.8732299804688	189.57382202148438	0.0008540749549865723	12	031
67	14.377036094665527	205.87889099121094	1.0	61.85011672973633	202.46742248535156	0.9999998211860657	546.2418212890625	190.2740936279297	1.0	548.5709838867188	194.03305053710938	0.0004527866840362549	12	031
68	14.334558486938477	208.6850128173828	1.0	61.50448989868164	204.55104064941406	0.9999998807907104	545.5344848632812	190.4407501220703	1.0	63.190208435058594	206.82081604003906	0.0008491277694702148	12	031
69	13.60176944732666	210.84854125976562	1.0	59.19288635253906	204.84036254882812	1.0	550.1513061523438	169.43531799316406	1.0	61.28818130493164	205.8648223876953	0.0020714998245239258	12	031
70	12.549397468566895	212.91978454589844	1.0	60.15349197387695	206.55303955078125	0.9999999403953552	545.4910888671875	191.5006561279297	1.0	518.6472778320312	186.65887451171875	0.01003962755203247	12	031
71	11.089509010314941	214.73936462402344	1.0	59.78410339355469	206.6932373046875	0.9999996423721313	544.8290405273438	189.71876525878906	1.0	60.7805061340332	207.7710723876953	0.0017077326774597168	12	031
72	14.462532043457031	215.6459197998047	0.9999986886978149	53.430259704589844	207.61415100097656	1.0	545.0375366210938	190.3833770751953	1.0	54.99858093261719	207.37649536132812	0.0006394386291503906	12	031
73	12.68007755279541	218.94918823242188	1.0	53.25215530395508	208.65550231933594	1.0	546.0341186523438	191.09002685546875	1.0	542.913330078125	190.58770751953125	0.0006576776504516602	12	031
74	10.866423606872559	220.3267059326172	1.0	54.95452117919922	208.36929321289062	1.0	545.4495849609375	189.89022827148438	1.0	517.484375	188.63787841796875	0.0009649693965911865	12	031
75	10.235464096069336	221.60321044921875	1.0	58.02866744995117	214.52438354492188	1.0	548.5252685546875	171.4239501953125	0.9999998211860657	545.3261108398438	176.6996612548828	0.005793184041976929	12	031
76	9.856965065002441	222.04129028320312	1.0	56.10447311401367	211.78550720214844	1.0	545.59521484375	186.78680419921875	1.0	543.7307739257812	186.1902313232422	0.0013168752193450928	12	031
77	9.999078750610352	222.55567932128906	1.0	59.3715705871582	213.0996856689453	1.0	545.6351928710938	190.72744750976562	1.0	543.12109375	192.01979064941406	0.0007154643535614014	12	031
78	10.224205017089844	222.1117706298828	1.0	59.2784309387207	214.31381225585938	1.0	546.2710571289062	191.33340454101562	1.0	547.4686889648438	194.8811492919922	0.0007422268390655518	12	031
79	10.622062683105469	221.67788696289062	1.0	57.916343688964844	215.27622985839844	1.0	546.1800537109375	189.83583068847656	1.0	543.587158203125	190.76974487304688	0.0005412101745605469	12	031
80	10.39906120300293	221.82296752929688	1.0	63.448570251464844	218.67039489746094	1.0	545.5155029296875	191.17323303222656	1.0	517.9100341796875	188.0792999267578	0.0010142922401428223	12	031
81	10.579595565795898	221.11814880371094	1.0	59.271324157714844	217.1390380859375	1.0	549.526123046875	171.30438232421875	0.9999999403953552	547.3471069335938	177.29074096679688	0.005356043577194214	12	031
82	10.779722213745117	221.78834533691406	1.0	62.09988784790039	219.39276123046875	0.9999996423721313	545.992919921875	189.29373168945312	1.0	542.7672729492188	189.91526794433594	0.00034227967262268066	12	031
83	11.476675033569336	220.80162048339844	1.0	63.0678825378418	219.36659240722656	0.9999998807907104	544.8782958984375	190.24044799804688	1.0	67.9737548828125	220.609375	0.0008789300918579102	12	031
84	10.628973960876465	220.7562713623047	1.0	64.23040008544922	220.3086395263672	1.0	545.1875	190.83436584472656	1.0	67.38054656982422	222.1645050048828	0.0005447566509246826	12	031
85	14.367969512939453	217.43763732910156	1.0	64.01841735839844	215.08958435058594	1.0	545.704833984375	191.91543579101562	1.0	542.35302734375	191.5211181640625	0.00047650933265686035	12	031
86	15.87717342376709	211.47378540039062	1.0	57.477359771728516	212.5620880126953	0.9999998807907104	544.3528442382812	190.59188842773438	1.0	541.4593505859375	191.4862823486328	0.0008812844753265381	12	031
87	16.95305061340332	211.18280029296875	1.0	51.396217346191406	218.97259521484375	1.0	544.001708984375	182.9878387451172	1.0	544.05859375	182.53720092773438	0.007434725761413574	12	031
88	18.633413314819336	211.05223083496094	1.0	45.23799514770508	218.5004425048828	0.999934196472168	545.7985229492188	190.70794677734375	1.0	542.7556762695312	190.9781036376953	0.0004534423351287842	12	031
89	20.371973037719727	209.41969299316406	1.0	37.503448486328125	214.76113891601562	0.3053397834300995	544.974609375	196.7830352783203	0.999451756477356	3.93056321144104	217.19741821289062	0.00011587142944335938	12	031
90	20.24109649658203	211.1154022216797	1.0	33.64448928833008	216.11944580078125	0.00019127130508422852	544.5380249023438	190.15713500976562	1.0	542.5126342773438	190.47637939453125	0.0004171133041381836	12	031
91	20.996868133544922	211.3016815185547	1.0	541.8546752929688	191.12615966796875	0.00038507580757141113	545.6505126953125	189.59909057617188	1.0	544.3203125	190.7754669189453	0.0004926323890686035	12	031
92	22.105083465576172	212.45578002929688	1.0	546.740478515625	191.354736328125	0.0003724098205566406	545.755859375	189.78477478027344	1.0	544.9978637695312	190.93560791015625	0.0005280673503875732	12	031
93	23.12732696533203	214.3649139404297	1.0	541.1451416015625	191.2394256591797	0.00042447447776794434	544.9485473632812	189.06942749023438	1.0	542.0468139648438	186.8231658935547	0.0003816187381744385	12	031
94	23.505924224853516	215.52288818359375	1.0	551.4739379882812	176.2322235107422	0.00024762749671936035	548.6783447265625	169.5446014404297	1.0	548.7952270507812	178.0284423828125	0.006795108318328857	12	031
95	23.737323760986328	218.7526092529297	1.0	543.8987426757812	192.61907958984375	0.00029653310775756836	545.9855346679688	190.36361694335938	1.0	543.394775390625	191.204833984375	0.0008690059185028076	12	031
96	23.609867095947266	220.02935791015625	1.0	546.568603515625	192.6655731201172	0.00027233362197875977	545.5302124023438	191.60345458984375	0.9999999403953552	547.7072143554688	195.8765869140625	0.0005632638931274414	12	031
97	23.013174057006836	218.6776885986328	1.0	543.2180786132812	191.98556518554688	0.0007818043231964111	545.857177734375	190.50082397460938	1.0	544.27783203125	190.91903686523438	0.0007752478122711182	12	031
98	23.229402542114258	218.42552185058594	1.0	542.3966064453125	190.76028442382812	0.0004965662956237793	545.5233764648438	189.5789794921875	1.0	544.8032836914062	190.33753967285156	0.0006817877292633057	12	031
99	23.899158477783203	219.12779235839844	1.0	41.39510726928711	217.19818115234375	0.061385542154312134	546.27978515625	185.51051330566406	0.9999998807907104	545.4986572265625	180.52317810058594	0.00869700312614441	12	031
100	24.465953826904297	218.53713989257812	1.0	45.924705505371094	217.93927001953125	0.9123153686523438	546.3875732421875	189.74960327148438	1.0	544.578369140625	190.70306396484375	0.0004221200942993164	12	031
101	24.198877334594727	218.20054626464844	1.0	50.36166763305664	217.99124145507812	0.44586998224258423	545.5131225585938	190.69076538085938	1.0	544.12353515625	191.97657775878906	0.0007165968418121338	12	031
102	23.734560012817383	219.4439697265625	1.0	58.50110626220703	218.27801513671875	0.9999974370002747	545.0990600585938	190.01742553710938	1.0	518.5394287109375	187.02279663085938	0.0014327764511108398	12	031
103	23.97615623474121	219.4651336669922	1.0	60.516990661621094	218.91781616210938	0.999998927116394	545.4688110351562	190.8916778564453	1.0	543.837890625	191.88223266601562	0.0004534423351287842	12	031
104	23.448911666870117	220.83343505859375	1.0	61.60979461669922	218.38739013671875	1.0	548.366943359375	174.78964233398438	1.0	545.6290283203125	180.0722198486328	0.0013074278831481934	12	031
105	23.368392944335938	220.52098083496094	1.0	64.0412368774414	218.69070434570312	1.0	544.526123046875	190.1837921142578	1.0	536.7410278320312	188.3526611328125	0.0006479620933532715	12	031
106	25.32538604736328	218.533203125	1.0	63.67625045776367	218.2257080078125	1.0	544.6602172851562	190.525634765625	1.0	63.616119384765625	223.1554718017578	0.0005629658699035645	12	031
107	24.87324333190918	220.05575561523438	1.0	64.11837005615234	217.1189422607422	0.9999998807907104	548.9089965820312	173.2218780517578	0.9999999403953552	545.9887084960938	180.49948120117188	0.005532175302505493	12	031
108	26.234561920166016	219.01954650878906	1.0	63.313140869140625	217.8169403076172	0.9999997019767761	545.1553344726562	189.4962615966797	1.0	63.110958099365234	222.92572021484375	0.000585407018661499	12	031
109	25.62113380432129	219.7596893310547	1.0	65.56108093261719	219.216552734375	1.0	545.0213012695312	190.67120361328125	1.0	63.829345703125	223.39239501953125	0.0007821023464202881	12	031
110	25.032621383666992	219.4259033203125	1.0	67.11023712158203	220.16000366210938	1.0	544.9832153320312	192.2160186767578	1.0	64.17219543457031	224.5511932373047	0.0005276799201965332	12	031
111	24.677265167236328	219.2495574951172	1.0	67.99755859375	220.58738708496094	1.0	545.829345703125	189.72364807128906	1.0	64.42911529541016	224.61441040039062	0.0009613335132598877	12	031
112	23.662015914916992	219.78677368164062	1.0	66.36428833007812	219.82452392578125	1.0	546.22265625	190.5797119140625	0.9999999403953552	63.979705810546875	224.34410095214844	0.0012533962726593018	12	031
113	24.07452392578125	218.85940551757812	1.0	66.5635757446289	220.41993713378906	0.9999998807907104	545.4529418945312	190.35206604003906	1.0	63.7638053894043	225.18357849121094	0.0015905797481536865	12	031
114	24.02252769470215	219.4330596923828	1.0	65.16204071044922	218.54928588867188	1.0	546.7093505859375	191.790283203125	0.9999997615814209	546.1199951171875	192.76953125	0.0018726587295532227	12	031
115	23.921810150146484	218.76246643066406	1.0	66.93527221679688	219.3785858154297	1.0	546.5371704101562	189.91082763671875	1.0	65.21439361572266	225.158203125	0.0007148385047912598	12	031
116	25.75230598449707	218.5936737060547	1.0	65.62225341796875	220.9990692138672	1.0	545.556640625	191.0993194580078	1.0	63.893463134765625	225.4813995361328	0.0005845129489898682	12	031
117	25.22145652770996	216.74737548828125	1.0	67.18608856201172	220.88038635253906	1.0	545.7955322265625	190.05447387695312	1.0	67.89277648925781	221.47645568847656	0.0016302764415740967	12	031
118	25.227916717529297	217.9013671875	1.0	72.34501647949219	219.96463012695312	0.9999998807907104	544.7042236328125	191.20359802246094	1.0	542.8571166992188	191.7560577392578	0.0005480945110321045	12	031
119	25.3074951171875	217.39297485351562	1.0	70.79766082763672	221.03306579589844	1.0	544.963134765625	188.71983337402344	1.0	517.53759765625	185.91343688964844	0.0052713751792907715	12	031
120	25.110923767089844	219.29055786132812	1.0	70.73068237304688	220.58917236328125	1.0	547.8556518554688	169.32566833496094	1.0	547.98388671875	177.82310485839844	0.014681756496429443	12	031
121	24.246700286865234	218.6309051513672	1.0	69.90234375	221.3346405029297	1.0	544.5733642578125	186.8526611328125	1.0	541.1178588867188	189.06454467773438	0.0009635090827941895	12	031
122	24.103256225585938	218.2366943359375	1.0	70.7552719116211	221.6660919189453	1.0	544.9551391601562	189.84361267089844	1.0	70.21746826171875	222.44789123535156	0.00044739246368408203	12	031
123	24.06106185913086	219.72543334960938	1.0	67.95977020263672	221.13705444335938	1.0	545.8490600585938	190.01483154296875	1.0	518.0646362304688	186.5941619873047	0.009114474058151245	12	031
124	24.233028411865234	218.64071655273438	1.0	69.66285705566406	221.5205535888672	1.0	545.0885620117188	192.85240173339844	1.0	65.3905029296875	225.8666534423828	0.001869291067123413	12	031
125	24.38387107849121	218.2178192138672	1.0	64.71954345703125	218.3470916748047	1.0	546.826171875	192.1479949951172	1.0	548.0167846679688	195.42428588867188	0.0006169676780700684	12	031
126	23.99901580810547	218.73374938964844	1.0	65.88468170166016	219.22084045410156	1.0	545.1409912109375	188.76889038085938	1.0	543.8538818359375	190.32305908203125	0.0003756582736968994	12	031
127	23.76613998413086	218.71519470214844	1.0	65.64937591552734	219.00588989257812	1.0	546.794189453125	190.9468536376953	1.0	64.241943359375	224.71002197265625	0.0008144676685333252	12	031
128	23.49991226196289	218.28704833984375	1.0	67.4562759399414	219.70916748046875	1.0	545.6951293945312	189.27059936523438	1.0	65.1489486694336	225.2257080078125	0.0015593469142913818	12	031
129	23.495790481567383	218.19894409179688	1.0	64.29563903808594	219.6523895263672	0.9999988079071045	545.1793212890625	192.39491271972656	1.0	63.70458984375	223.65249633789062	0.0010409653186798096	12	031
130	22.901052474975586	219.36151123046875	1.0	66.39420318603516	220.516845703125	1.0	550.0501708984375	171.6848602294922	1.0	548.452392578125	177.8863067626953	0.006339281797409058	12	031
131	23.972705841064453	218.72645568847656	1.0	67.36869049072266	221.56454467773438	1.0	544.9957275390625	191.1560516357422	1.0	67.43892669677734	221.7574462890625	0.0011972784996032715	12	031
132	23.24345588684082	218.06211853027344	1.0	67.33673858642578	221.37547302246094	1.0	544.7654418945312	188.52516174316406	1.0	67.40184020996094	221.2328643798828	0.000765681266784668	12	031
133	23.970136642456055	217.57022094726562	1.0	67.46704864501953	222.436767578125	0.9999998807907104	550.5389404296875	174.51324462890625	1.0	514.5579223632812	184.65634155273438	0.04842984676361084	12	031
134	24.29399871826172	216.67218017578125	1.0	68.7510986328125	221.86293029785156	1.0	544.8884887695312	190.06246948242188	1.0	68.82417297363281	221.6593475341797	0.0009150803089141846	12	031
135	23.398466110229492	216.1111602783203	1.0	67.22770690917969	222.5969696044922	1.0	545.910888671875	190.5517120361328	1.0	67.48040771484375	222.33494567871094	0.0009765923023223877	12	031
136	23.3719482421875	218.6174774169922	1.0	65.30259704589844	222.9763641357422	0.9999998807907104	545.6550903320312	189.7650146484375	1.0	66.69979858398438	222.11277770996094	0.001017540693283081	12	031
137	22.670591354370117	218.93458557128906	1.0	66.54755401611328	223.4335479736328	0.9999998807907104	544.9932250976562	190.06686401367188	1.0	66.79385375976562	222.36883544921875	0.0008171796798706055	12	031
138	22.987903594970703	218.17849731445312	1.0	66.42449188232422	223.58721923828125	1.0	546.6432495117188	190.33294677734375	1.0	67.26721954345703	222.37692260742188	0.002080947160720825	12	031
139	22.50737762451172	217.0674285888672	1.0	64.50071716308594	224.12417602539062	0.9999998211860657	546.30322265625	190.3292236328125	1.0	65.8380355834961	222.49363708496094	0.0026503801345825195	12	031
140	23.356081008911133	217.3155975341797	1.0	72.06295776367188	223.7327117919922	0.9999997615814209	546.8749389648438	190.7758026123047	1.0	71.40131378173828	223.13381958007812	0.0019528865814208984	12	031
141	32.01723098754883	214.62478637695312	1.0	75.92570495605469	222.67529296875	1.0	545.2530517578125	191.2403564453125	1.0	542.3656616210938	191.74598693847656	0.0005276203155517578	12	031
142	52.272361755371094	234.2911834716797	0.999488890171051	77.91647338867188	220.21107482910156	0.6226754188537598	545.335693359375	181.6510772705078	0.9999999403953552	545.5814819335938	181.74920654296875	0.0011622309684753418	12	031
143	69.89464569091797	239.7248077392578	0.9999963045120239	70.06432342529297	240.1688995361328	0.04921835660934448	545.8660888671875	189.92282104492188	1.0	517.5927734375	192.26051330566406	0.0007270276546478271	12	031
144	80.65518951416016	239.866455078125	0.9990434050559998	83.36776733398438	240.26698303222656	0.9999446868896484	545.5422973632812	192.680419921875	0.9999998807907104	542.4341430664062	192.21815490722656	0.0007968246936798096	12	031
145	87.36209106445312	241.1414031982422	0.4738110601902008	94.3056411743164	238.8760528564453	0.9999995827674866	546.0084838867188	188.55747985839844	1.0	517.63037109375	187.19854736328125	0.0016460120677947998	12	031
146	100.84928894042969	241.66419982910156	0.9832984209060669	104.91656494140625	241.2950897216797	0.9999922513961792	550.1340942382812	171.74517822265625	0.9999999403953552	549.1546020507812	180.22744750976562	0.004277467727661133	12	031
147	113.32679748535156	241.9408721923828	0.999984622001648	115.44393920898438	241.81002807617188	0.9914823770523071	544.7012329101562	188.73358154296875	1.0	520.5404052734375	188.46636962890625	0.00035113096237182617	12	031
148	121.08162689208984	241.1357879638672	0.9999998807907104	120.71525573730469	243.4391326904297	0.0736052393913269	545.8164672851562	183.68923950195312	1.0	545.44580078125	183.4884490966797	0.0023246407508850098	12	031
149	129.61795043945312	243.74778747558594	1.0	48.60624694824219	210.2874298095703	0.0013391375541687012	549.7430419921875	171.4769287109375	0.9999998807907104	546.964599609375	180.045166015625	0.010993093252182007	12	031
150	136.54617309570312	246.97918701171875	1.0	50.17505645751953	209.46449279785156	1.0	544.9144287109375	189.85707092285156	1.0	543.8973388671875	191.17864990234375	0.00032266974449157715	12	031
151	142.39398193359375	248.6508331298828	1.0	51.00608444213867	203.7969970703125	0.9976131916046143	544.2833862304688	190.8029022216797	1.0	140.38351440429688	253.6433563232422	0.0005920231342315674	12	031
152	144.13568115234375	249.28977966308594	1.0	51.993629455566406	199.83035278320312	0.9481946229934692	545.5061645507812	190.06431579589844	1.0	518.9130249023438	186.30404663085938	0.0003057420253753662	12	031
153	144.3717041015625	250.85231018066406	1.0	55.38498306274414	198.6620635986328	0.9999646544456482	546.8184814453125	188.96888732910156	1.0	548.7560424804688	182.6973114013672	0.00561600923538208	12	031
154	145.70042419433594	250.5703125	1.0	58.556095123291016	196.71839904785156	1.0	545.2643432617188	190.0391082763672	1.0	545.0618286132812	191.42498779296875	0.00028386712074279785	12	031
155	146.8278350830078	250.937255859375	1.0	61.550086975097656	196.24867248535156	1.0	545.2759399414062	189.94775390625	1.0	145.04469299316406	244.12950134277344	0.0004051327705383301	12	031
156	146.99388122558594	251.57247924804688	1.0	63.037723541259766	195.4691162109375	1.0	544.849853515625	189.54855346679688	1.0	542.1558227539062	189.8892059326172	0.0009305775165557861	12	031
157	148.24131774902344	252.57664489746094	1.0	62.64762878417969	196.1583251953125	1.0	544.98876953125	189.5790557861328	1.0	146.86492919921875	245.95272827148438	0.0006501674652099609	12	031
158	149.30496215820312	252.02752685546875	1.0	65.93778991699219	197.59222412109375	1.0	548.1614379882812	174.7245330810547	1.0	546.87255859375	180.04058837890625	0.007212549448013306	12	031
159	149.91444396972656	252.94935607910156	1.0	66.58565521240234	197.7920684814453	1.0	544.8389892578125	190.87815856933594	1.0	147.2299041748047	246.28457641601562	0.0007004439830780029	12	031
160	150.40432739257812	253.4479522705078	1.0	69.15234375	198.11538696289062	1.0	545.8192749023438	190.64100646972656	1.0	544.1287841796875	191.5390167236328	0.00047066807746887207	12	031
161	150.42112731933594	253.7906951904297	1.0	72.31370544433594	197.23045349121094	1.0	545.6696166992188	190.5037078857422	1.0	147.65658569335938	245.55018615722656	0.0008054971694946289	12	031
162	151.38597106933594	252.58990478515625	1.0	72.73822784423828	195.36740112304688	1.0	546.3862915039062	179.5672149658203	0.9999998807907104	547.293701171875	179.9140167236328	0.005240201950073242	12	031
163	152.288818359375	252.7599334716797	1.0	78.01902770996094	196.58261108398438	1.0	545.0349731445312	190.4989013671875	1.0	541.9161987304688	191.14781188964844	0.0004679262638092041	12	031
164	153.79849243164062	253.18321228027344	0.9999997615814209	77.62123107910156	194.92015075683594	1.0	546.2904663085938	189.45912170410156	1.0	69.42404174804688	195.20877075195312	0.00048542022705078125	12	031
165	151.60205078125	252.1426544189453	1.0	77.37557983398438	193.9196014404297	0.9999999403953552	549.929931640625	171.3791046142578	0.9999999403953552	548.2002563476562	178.50453186035156	0.004203349351882935	12	031
166	152.73870849609375	252.80661010742188	1.0	75.58102416992188	191.09515380859375	0.9999997615814209	545.177978515625	190.258544921875	1.0	542.1687622070312	190.91481018066406	0.00041961669921875	12	031
167	153.58926391601562	253.3501434326172	1.0	71.78939056396484	189.61846923828125	1.0	545.853759765625	190.34080505371094	1.0	67.49956512451172	191.27645874023438	0.00042682886123657227	12	031
168	154.01515197753906	252.81407165527344	1.0	72.33873748779297	190.3948974609375	1.0	551.1067504882812	168.66139221191406	1.0	548.2144775390625	167.8724365234375	0.00437164306640625	12	031
169	153.63043212890625	253.29974365234375	1.0	76.12391662597656	193.54391479492188	1.0	545.37255859375	189.67953491210938	1.0	68.51113891601562	194.79446411132812	0.00046941637992858887	12	031
170	153.63772583007812	253.32598876953125	1.0	75.87321472167969	193.86026000976562	1.0	545.5948486328125	189.75367736816406	1.0	518.8670654296875	187.95428466796875	0.00046947598457336426	12	031
171	153.6144561767578	252.79556274414062	1.0	82.03060150146484	196.5399932861328	1.0	546.264892578125	189.95404052734375	1.0	545.1986083984375	191.38783264160156	0.000359266996383667	12	031
172	153.59481811523438	253.0011444091797	1.0	80.8956069946289	196.72142028808594	1.0	545.8294067382812	190.2380828857422	1.0	542.6410522460938	190.2947540283203	0.000443190336227417	12	031
173	153.3923797607422	253.32177734375	1.0	76.3294677734375	192.1659698486328	1.0	545.90869140625	190.84442138671875	0.9999999403953552	544.0475463867188	191.49026489257812	0.0003966689109802246	12	031
174	156.88729858398438	251.2420196533203	0.9999904632568359	78.94740295410156	184.46954345703125	1.0	545.36474609375	191.9828338623047	1.0	155.59230041503906	253.40708923339844	0.0006119012832641602	12	031
175	169.89352416992188	245.30039978027344	0.9999889135360718	88.7710952758789	190.18109130859375	0.9999982118606567	545.444580078125	190.79428100585938	1.0	517.8374633789062	185.63467407226562	0.0004881322383880615	12	031
176	182.50997924804688	243.04830932617188	1.0	99.63220977783203	214.67796325683594	1.0	545.1558227539062	189.91941833496094	1.0	543.1307983398438	190.83241271972656	0.00039634108543395996	12	031
177	196.0592803955078	239.2526092529297	1.0	103.1778793334961	215.8887481689453	1.0	545.4634399414062	189.87203979492188	1.0	543.8683471679688	191.62109375	0.0004044175148010254	12	031
178	207.2191619873047	238.43865966796875	1.0	113.23104858398438	223.33673095703125	1.0	548.9938354492188	169.78610229492188	1.0	548.2969360351562	177.9088897705078	0.002380877733230591	12	031
179	217.04196166992188	238.24330139160156	1.0	128.96038818359375	236.1989288330078	0.9999916553497314	545.5274047851562	189.8050994873047	1.0	544.5746459960938	190.5977325439453	0.00042372941970825195	12	031
180	225.22097778320312	235.77291870117188	1.0	134.10118103027344	237.32565307617188	1.0	546.439697265625	192.50897216796875	1.0	547.168212890625	194.7999267578125	0.0008057355880737305	12	031
181	231.4764862060547	233.55850219726562	1.0	139.33993530273438	232.87939453125	1.0	545.4835815429688	185.20423889160156	0.9999999403953552	544.4845581054688	181.00485229492188	0.0018239021301269531	12	031
182	238.47189331054688	232.22328186035156	1.0	155.32077026367188	237.71511840820312	0.9977787733078003	546.1614990234375	190.8590087890625	1.0	548.4862670898438	194.1462860107422	0.0007061362266540527	12	031
183	242.99502563476562	232.37942504882812	1.0	173.93980407714844	239.55276489257812	0.0018063485622406006	546.1735229492188	189.75515747070312	1.0	544.935791015625	190.07528686523438	0.0004489719867706299	12	031
184	245.36962890625	231.73011779785156	1.0	175.22857666015625	240.86009216308594	0.9952597618103027	546.591552734375	190.1460723876953	1.0	548.8925170898438	193.44784545898438	0.0006097853183746338	12	031
185	246.96548461914062	231.15582275390625	1.0	169.8152618408203	239.24301147460938	0.9999906420707703	544.9200439453125	189.17079162597656	1.0	517.4736938476562	180.16854858398438	0.00031325221061706543	12	031
186	248.31488037109375	229.8564910888672	0.9999940991401672	167.06024169921875	237.581298828125	0.9358000755310059	546.1401977539062	190.5092010498047	0.9999998807907104	544.6070556640625	191.3177032470703	0.0008075237274169922	12	031
187	248.54884338378906	228.67327880859375	0.9999626874923706	169.55905151367188	238.03631591796875	0.9973058700561523	548.3345947265625	172.7979278564453	1.0	545.244384765625	172.37806701660156	0.0010231733322143555	12	031
188	249.77883911132812	228.9326171875	1.0	171.4814910888672	238.103271484375	0.9999999403953552	545.0143432617188	189.78517150878906	1.0	544.3966064453125	191.5682830810547	0.0003871321678161621	12	031
189	249.03465270996094	229.7131805419922	1.0	172.11260986328125	238.2529754638672	0.9999789595603943	547.531982421875	190.2366180419922	1.0	546.6102294921875	190.4319305419922	0.0006796121597290039	12	031
190	248.22189331054688	229.1870880126953	1.0	177.4501495361328	240.52676391601562	0.9999830722808838	545.928955078125	182.45462036132812	1.0	545.36376953125	183.06019592285156	0.0013060569763183594	12	031
191	249.27001953125	228.63006591796875	0.9999998807907104	175.43492126464844	243.06240844726562	1.0	545.6294555664062	189.71954345703125	1.0	544.9375610351562	190.8560791015625	0.0006940960884094238	12	031
192	247.52053833007812	228.85430908203125	0.9999999403953552	175.9547576904297	242.78274536132812	0.9999997615814209	545.7310180664062	191.45950317382812	1.0	547.3428955078125	194.80514526367188	0.00041034817695617676	12	031
193	249.3656463623047	228.26437377929688	1.0	177.1154327392578	242.7729034423828	1.0	545.8096923828125	188.741455078125	1.0	544.6719970703125	190.27593994140625	0.00032463669776916504	12	031
194	248.01976013183594	229.42697143554688	1.0	179.70208740234375	241.89996337890625	1.0	550.7431030273438	170.2599639892578	1.0	547.2028198242188	176.7749786376953	0.0021117031574249268	12	031
195	248.7225341796875	229.8137969970703	1.0	180.3336181640625	240.8804168701172	1.0	548.1170654296875	172.70875549316406	1.0	545.7177124023438	179.9602813720703	0.0019276142120361328	12	031
196	249.20944213867188	229.54464721679688	1.0	180.97158813476562	241.88034057617188	0.9999999403953552	546.8828735351562	187.9918975830078	1.0	546.5372314453125	189.5186309814453	0.0004883706569671631	12	031
197	248.79437255859375	229.35023498535156	1.0	181.77471923828125	242.51947021484375	1.0	546.6668701171875	190.82119750976562	1.0	549.0615844726562	194.20518493652344	0.00038307905197143555	12	031
198	249.82159423828125	229.61598205566406	1.0	181.52577209472656	244.1314239501953	1.0	545.8161010742188	190.01528930664062	1.0	544.6793823242188	191.3552703857422	0.0003510713577270508	12	031
199	250.6503448486328	229.40560913085938	1.0	181.23040771484375	244.0660400390625	1.0	544.8370971679688	189.73126220703125	1.0	541.7366943359375	189.9674530029297	0.0004673600196838379	12	031
200	249.15133666992188	229.61338806152344	1.0	181.24609375	243.8769989013672	1.0	548.0734252929688	190.8391876220703	1.0	546.1083984375	191.3542938232422	0.0008829832077026367	12	031
201	249.89077758789062	229.15194702148438	1.0	181.45974731445312	242.69715881347656	1.0	545.6034545898438	188.58285522460938	1.0	519.9129028320312	186.92501831054688	0.0009059906005859375	12	031
202	248.8333282470703	228.97369384765625	1.0	182.13516235351562	242.2269287109375	1.0	547.7601318359375	189.80213928222656	1.0	550.8067016601562	193.1429901123047	0.0007520020008087158	12	031
203	247.21771240234375	230.1861572265625	1.0	178.36607360839844	243.02920532226562	1.0	544.762451171875	188.59786987304688	1.0	544.4544067382812	190.61126708984375	0.00035050511360168457	12	031
204	242.81199645996094	235.42723083496094	1.0	185.05064392089844	239.25515747070312	0.9999995827674866	545.8143920898438	186.9768829345703	0.9999997615814209	545.292236328125	180.4623565673828	0.010942667722702026	12	031
205	222.47227478027344	209.9210968017578	0.9999065399169922	192.4670867919922	237.0411376953125	0.9999922513961792	545.5636596679688	182.35968017578125	1.0	192.83941650390625	237.38951110839844	0.0007325112819671631	12	031
206	231.101318359375	255.45553588867188	1.0	196.46356201171875	225.08071899414062	0.9983404874801636	546.00146484375	189.29544067382812	1.0	194.71217346191406	226.3642578125	0.0012594163417816162	12	031
207	225.80722045898438	257.63214111328125	1.0	196.57261657714844	211.0161590576172	0.9999997615814209	545.502197265625	189.50210571289062	1.0	518.8129272460938	188.687255859375	0.00038164854049682617	12	031
208	221.83486938476562	261.458251953125	1.0	204.3503875732422	203.90155029296875	0.9339479207992554	545.9796142578125	190.7797088623047	1.0	544.2556762695312	191.46397399902344	0.000356525182723999	12	031
209	218.16183471679688	263.8426513671875	1.0	209.71116638183594	196.87901306152344	1.0	546.425537109375	190.7551727294922	1.0	548.8643188476562	194.17044067382812	0.000518500804901123	12	031
210	216.85533142089844	266.6833190917969	1.0	212.9247283935547	196.943359375	1.0	546.1237182617188	190.70655822753906	1.0	516.735107421875	187.76950073242188	0.005623370409011841	12	031
211	214.9053497314453	270.0267639160156	1.0	209.4174041748047	202.45738220214844	1.0	546.456787109375	190.78138732910156	1.0	545.12939453125	191.58924865722656	0.0007762312889099121	12	031
212	213.8738555908203	272.6929626464844	1.0	206.78652954101562	197.7396240234375	1.0	545.2841186523438	189.0390625	1.0	544.062744140625	190.92059326171875	0.00046879053115844727	12	031
213	213.60325622558594	273.3186340332031	1.0	205.98731994628906	199.21231079101562	1.0	547.9776611328125	174.7662353515625	0.9999999403953552	545.3294677734375	179.2194366455078	0.01965448260307312	12	031
214	214.162109375	275.2140197753906	1.0	203.57168579101562	200.9946746826172	1.0	546.3969116210938	189.18228149414062	1.0	546.2958984375	183.88523864746094	0.0016436278820037842	12	031
215	213.51768493652344	275.2828063964844	1.0	203.68104553222656	200.44247436523438	1.0	545.8661499023438	189.88063049316406	1.0	545.078125	190.9348907470703	0.00038048624992370605	12	031
216	212.5814208984375	274.4076843261719	1.0	204.313720703125	199.98951721191406	1.0	545.1701049804688	189.40248107910156	1.0	519.2120361328125	187.65505981445312	0.0008183121681213379	12	031
217	212.16629028320312	274.17926025390625	1.0	205.98524475097656	199.61668395996094	1.0	547.2819213867188	187.64088439941406	1.0	545.9862670898438	183.28057861328125	0.001229017972946167	12	031
218	212.80355834960938	272.2388000488281	1.0	205.3522186279297	199.96632385253906	1.0	545.2314453125	190.49435424804688	1.0	544.4825439453125	191.47042846679688	0.0005395412445068359	12	031
219	212.4876708984375	272.5584716796875	1.0	203.9486083984375	199.9957275390625	1.0	546.4910888671875	190.62109375	1.0	544.6417846679688	191.5206298828125	0.000523686408996582	12	031
220	212.7635040283203	273.9053039550781	1.0	202.93955993652344	198.3661346435547	1.0	546.274169921875	190.3188934326172	1.0	546.3740844726562	186.18588256835938	0.0008527934551239014	12	031
221	213.37478637695312	274.29345703125	1.0	201.25794982910156	195.8828582763672	1.0	544.36572265625	190.1201934814453	1.0	542.6990356445312	189.99989318847656	0.0005379021167755127	12	031
222	212.63623046875	273.430419921875	1.0	200.4373321533203	196.35507202148438	1.0	542.7644653320312	189.82843017578125	0.9999997615814209	539.9758911132812	188.6346435546875	0.0010166764259338379	12	031
223	213.26168823242188	273.6751708984375	1.0	199.5572967529297	195.92526245117188	1.0	546.44287109375	194.297119140625	1.0	544.7792358398438	195.5482635498047	0.0010623037815093994	12	031
224	212.75950622558594	273.8918762207031	1.0	198.84535217285156	195.3917999267578	1.0	545.0321655273438	188.6316680908203	1.0	543.9388427734375	189.8418731689453	0.00035309791564941406	12	031
225	213.5262451171875	274.8009948730469	1.0	197.28945922851562	198.58859252929688	1.0	544.8446044921875	189.94793701171875	1.0	542.7312622070312	191.4188995361328	0.0006631612777709961	12	031
226	213.87564086914062	275.1160888671875	1.0	195.47543334960938	198.254150390625	1.0	548.8404541015625	171.28160095214844	1.0	547.1516723632812	180.38812255859375	0.008977949619293213	12	031
227	213.50674438476562	274.02447509765625	1.0	196.1372833251953	197.69866943359375	1.0	544.7129516601562	190.78176879882812	1.0	542.9728393554688	192.71543884277344	0.0004661679267883301	12	031
228	213.46482849121094	273.6884460449219	1.0	195.0245361328125	198.32254028320312	1.0	545.5791625976562	190.31146240234375	1.0	544.9071655273438	191.14376831054688	0.00040990114212036133	12	031
229	214.07080078125	273.3920593261719	1.0	193.7930450439453	197.27964782714844	1.0	545.557861328125	191.90206909179688	1.0	544.2559814453125	192.7130584716797	0.0006597340106964111	12	031
230	214.14935302734375	273.46405029296875	1.0	193.0270538330078	198.5280303955078	1.0	549.3887329101562	172.5269012451172	0.9999721050262451	546.1325073242188	183.37429809570312	0.00010153651237487793	12	031
231	213.8480987548828	273.5343933105469	1.0	192.5670928955078	197.1707000732422	1.0	544.9971313476562	190.13656616210938	1.0	544.7650756835938	191.4116973876953	0.0004010498523712158	12	031
232	213.83755493164062	274.6965637207031	1.0	192.0374755859375	196.88717651367188	1.0	545.575927734375	191.29046630859375	1.0	543.6597900390625	191.6566925048828	0.0005037784576416016	12	031
233	213.673828125	274.3196716308594	1.0	191.6376190185547	197.8657989501953	1.0	546.5880126953125	191.36988830566406	1.0	545.2260131835938	192.2094268798828	0.0010831654071807861	12	031
234	213.3741912841797	274.76446533203125	1.0	191.240234375	196.07992553710938	1.0	545.5780029296875	188.84466552734375	1.0	544.23095703125	189.91917419433594	0.00028783082962036133	12	031
235	213.57656860351562	273.9177551269531	1.0	192.19741821289062	197.13661193847656	1.0	546.34130859375	180.21316528320312	0.9999998807907104	544.26220703125	180.59312438964844	0.006294429302215576	12	031
236	214.24537658691406	272.8828430175781	1.0	191.74339294433594	196.50010681152344	1.0	545.2354125976562	191.72378540039062	1.0	543.3257446289062	190.24526977539062	0.0005065500736236572	12	031
237	214.80557250976562	273.62213134765625	1.0	191.4648895263672	196.4279022216797	1.0	545.5250854492188	190.0301971435547	1.0	544.098388671875	191.08047485351562	0.00046056509017944336	12	031
238	214.21881103515625	274.33221435546875	1.0	191.872802734375	196.8005828857422	1.0	546.06494140625	189.91380310058594	1.0	544.3009033203125	190.9202117919922	0.0004877448081970215	12	031
239	214.80715942382812	275.1678466796875	1.0	193.16517639160156	197.06614685058594	1.0	545.0667724609375	189.9126434326172	1.0	518.0496215820312	187.99017333984375	0.0016849637031555176	12	031
240	214.63877868652344	275.3371887207031	1.0	191.92982482910156	198.02041625976562	1.0	543.8356323242188	190.20021057128906	0.9999998807907104	542.1700439453125	190.7137451171875	0.0006406903266906738	12	031
241	213.79624938964844	274.4305419921875	1.0	192.67501831054688	198.35110473632812	1.0	545.8207397460938	189.8677520751953	1.0	542.7401733398438	190.17201232910156	0.001167982816696167	12	031
242	214.38096618652344	273.8920593261719	1.0	193.4391632080078	198.87957763671875	1.0	546.1776733398438	190.71627807617188	1.0	544.6360473632812	191.46705627441406	0.0005042552947998047	12	031
243	214.00013732910156	274.3304748535156	1.0	191.7279052734375	197.36412048339844	1.0	546.2161254882812	190.80685424804688	1.0	544.2374877929688	191.59947204589844	0.00033417344093322754	12	031
244	219.3262939453125	275.6112060546875	1.0	194.58216857910156	198.6298828125	1.0	546.3980102539062	191.7000732421875	1.0	547.2401123046875	195.31947326660156	0.0006364285945892334	12	031
245	228.33399963378906	277.9294738769531	0.999996542930603	198.84422302246094	201.25494384765625	1.0	548.14990234375	173.15318298339844	1.0	546.1748046875	180.83302307128906	0.0009337663650512695	12	031
246	238.95179748535156	278.9446716308594	0.9999914169311523	193.9428253173828	210.04505920410156	0.9271528124809265	545.5196533203125	190.57098388671875	1.0	542.1030883789062	190.59022521972656	0.000839918851852417	12	031
247	244.72447204589844	280.0582580566406	0.9999998807907104	184.99520874023438	215.71023559570312	0.990245521068573	545.048583984375	188.18235778808594	1.0	544.1275024414062	190.31292724609375	0.0003345310688018799	12	031
248	252.64529418945312	282.329345703125	0.9999998807907104	179.60740661621094	222.42520141601562	1.0	545.308837890625	190.14251708984375	1.0	544.4301147460938	191.55117797851562	0.0004614889621734619	12	031
249	256.9148254394531	282.79876708984375	1.0	179.3214111328125	226.7434844970703	1.0	545.6834106445312	191.6988525390625	1.0	547.1018676757812	194.9828338623047	0.0005339980125427246	12	031
250	262.06854248046875	282.9174499511719	0.9999995231628418	183.53684997558594	227.65122985839844	1.0	545.8106689453125	189.54322814941406	1.0	259.4606018066406	275.6273498535156	0.0003539621829986572	12	031
251	269.08978271484375	284.0152282714844	0.9999998211860657	189.23345947265625	237.83843994140625	0.9999923706054688	545.2613525390625	193.43174743652344	1.0	263.231689453125	275.6512756347656	0.0005544126033782959	12	031
252	273.70196533203125	285.986328125	1.0	195.3289337158203	245.68336486816406	1.0	544.2938842773438	188.4856719970703	1.0	540.9299926757812	188.63009643554688	0.0004949569702148438	12	031
253	278.2160949707031	287.4784851074219	1.0	194.5034637451172	245.57460021972656	1.0	546.626220703125	191.59039306640625	1.0	277.6329650878906	278.6583557128906	0.0007204413414001465	12	031
254	282.0169982910156	287.23944091796875	0.9999998807907104	197.07273864746094	247.1934814453125	1.0	546.2052612304688	189.4108123779297	1.0	279.53082275390625	279.383544921875	0.0009544491767883301	12	031
255	284.0617980957031	288.3966979980469	0.9999608993530273	198.8430938720703	247.01116943359375	1.0	548.7465209960938	174.1038818359375	0.9999999403953552	546.6962280273438	180.7242889404297	0.0013196766376495361	12	031
256	287.57781982421875	287.5460205078125	0.9983450174331665	201.10247802734375	246.56411743164062	1.0	546.7482299804688	189.72744750976562	1.0	281.92132568359375	282.4882507324219	0.0005516111850738525	12	031
257	201.2346649169922	245.34812927246094	0.9699569940567017	285.3852233886719	287.3819580078125	0.9999905228614807	545.4590454101562	190.15684509277344	1.0	281.8961486816406	282.0579528808594	0.0006467998027801514	12	031
258	288.5497131347656	287.222412109375	0.13203567266464233	285.35931396484375	287.52471923828125	0.9999997019767761	545.882568359375	190.9132080078125	1.0	281.82666015625	282.36474609375	0.00044023990631103516	12	031
259	286.08282470703125	287.7170104980469	0.9998300075531006	201.89149475097656	244.77035522460938	0.9999985694885254	545.6082153320312	192.3397979736328	1.0	281.2604675292969	281.3941650390625	0.0006583034992218018	12	031
260	285.9363708496094	288.1656799316406	0.9707928895950317	285.64483642578125	287.6202697753906	0.9999792575836182	546.1994018554688	190.20970153808594	1.0	544.6702880859375	191.001220703125	0.0007040202617645264	12	031
261	286.01190185546875	287.7486267089844	0.9511510133743286	203.78982543945312	244.41259765625	1.0	546.47509765625	192.5929412841797	1.0	282.07086181640625	281.57623291015625	0.0005931556224822998	12	031
262	288.5538024902344	287.3208312988281	0.8260002136230469	205.1584014892578	242.81776428222656	1.0	545.4793090820312	190.4392852783203	1.0	282.49664306640625	281.8302917480469	0.0006370842456817627	12	031
263	283.99212646484375	362.17730712890625	0.7368308305740356	206.05397033691406	241.47918701171875	1.0	545.6376342773438	190.17599487304688	1.0	543.4947509765625	191.4305419921875	0.0004628598690032959	12	031
264	288.63836669921875	287.63330078125	0.9523215293884277	206.5740203857422	241.10943603515625	1.0	547.0408325195312	191.36376953125	1.0	545.9461669921875	191.88792419433594	0.0012142658233642578	12	031
265	288.54974365234375	287.5903015136719	0.9906264543533325	205.9281005859375	241.06971740722656	1.0	546.1896362304688	190.3964385986328	1.0	283.04803466796875	282.33984375	0.0006015598773956299	12	031
266	287.7062072753906	287.2926025390625	0.9999914169311523	206.19793701171875	241.0818328857422	0.9999998807907104	544.4190063476562	190.9134521484375	0.9999999403953552	542.7620239257812	190.95672607421875	0.0007548332214355469	12	031
267	288.2901916503906	287.7147216796875	0.9999993443489075	206.93099975585938	241.56983947753906	1.0	547.6201782226562	174.28382873535156	1.0	544.9375610351562	179.87405395507812	0.003259330987930298	12	031
268	288.02978515625	287.2341003417969	0.999999463558197	207.31837463378906	241.1060333251953	1.0	545.6072387695312	190.24032592773438	1.0	283.0306091308594	280.1910400390625	0.0004836916923522949	12	031
269	288.8352966308594	287.2060852050781	0.9999997615814209	207.14442443847656	241.99171447753906	0.999943733215332	545.9234619140625	190.41900634765625	1.0	283.2618713378906	280.3865966796875	0.0006112456321716309	12	031
270	288.47833251953125	286.80218505859375	1.0	208.65252685546875	241.61082458496094	1.0	545.2000732421875	192.3725128173828	1.0	543.7449340820312	192.9193572998047	0.0005432367324829102	12	031
271	288.2667236328125	286.8419189453125	0.9999998807907104	209.42628479003906	239.93202209472656	1.0	544.9140625	188.49851989746094	1.0	544.4104614257812	190.6275177001953	0.0006660521030426025	12	031
272	288.4861755371094	287.02276611328125	0.9999817609786987	209.00929260253906	238.6488494873047	0.9999999403953552	544.8403930664062	189.40533447265625	1.0	283.17218017578125	280.99761962890625	0.0006158947944641113	12	031
273	288.8704528808594	285.9061279296875	1.0	206.96543884277344	239.60166931152344	0.9999954700469971	545.8695678710938	190.55296325683594	1.0	545.1566772460938	191.66107177734375	0.0006387829780578613	12	031
274	287.639892578125	285.98004150390625	1.0	207.36093139648438	238.69627380371094	0.9999998807907104	545.6475219726562	191.1142120361328	0.9999999403953552	282.6944580078125	278.76397705078125	0.00047078728675842285	12	031
275	288.2017822265625	286.8980407714844	0.9999979734420776	208.1761016845703	239.435546875	1.0	545.8118896484375	189.5743865966797	1.0	283.1795959472656	281.17236328125	0.0006036162376403809	12	031
276	287.28765869140625	285.9627685546875	1.0	206.55398559570312	239.9429931640625	0.9999797344207764	546.1994018554688	190.87484741210938	1.0	281.9154052734375	279.4864196777344	0.0005700886249542236	12	031
277	287.3764343261719	286.7177429199219	0.9999936819076538	206.43814086914062	239.84249877929688	0.9999338388442993	546.2332153320312	188.0071258544922	1.0	282.8173828125	280.5967712402344	0.0005574226379394531	12	031
278	287.7682800292969	286.4398498535156	0.9999949932098389	206.82118225097656	239.39398193359375	0.999999463558197	545.612548828125	191.74098205566406	1.0	282.7985534667969	280.7618408203125	0.000666886568069458	12	031
279	287.82421875	286.697509765625	0.9999783039093018	207.67491149902344	236.7721710205078	1.0	546.281005859375	191.44639587402344	0.9999999403953552	282.89691162109375	281.3524169921875	0.0005521178245544434	12	031
280	287.8392333984375	286.9673156738281	0.9999967813491821	207.00894165039062	235.81307983398438	1.0	545.927978515625	190.96090698242188	1.0	283.1593017578125	281.33819580078125	0.0005910694599151611	12	031
281	287.4517517089844	286.4904479980469	0.9999961853027344	207.8505096435547	234.9489288330078	0.9999999403953552	545.3113403320312	190.51593017578125	1.0	282.5770263671875	280.74920654296875	0.0008076131343841553	12	031
282	287.46527099609375	286.26812744140625	0.9999797344207764	207.1859893798828	236.69070434570312	1.0	545.20654296875	190.77072143554688	1.0	282.7527160644531	281.8558349609375	0.0006620585918426514	12	031
283	287.2038269042969	286.123046875	0.9998776912689209	205.25184631347656	236.70016479492188	0.9999996423721313	545.8062133789062	190.08969116210938	1.0	544.0660400390625	190.95896911621094	0.0009390413761138916	12	031
284	287.6458740234375	286.4166259765625	0.9999867081642151	204.5057830810547	237.11221313476562	0.9999062418937683	545.7708129882812	191.63986206054688	1.0	542.6077270507812	191.63551330566406	0.0005671977996826172	12	031
285	287.1793212890625	286.56988525390625	0.9999938011169434	205.78196716308594	235.79443359375	0.999992847442627	545.9464721679688	191.30593872070312	1.0	544.8208618164062	192.33192443847656	0.0006535351276397705	12	031
286	287.6072692871094	285.5339660644531	0.9999997615814209	205.7772674560547	234.6141357421875	1.0	546.8458251953125	189.9938201904297	1.0	281.53961181640625	280.892822265625	0.0006944835186004639	12	031
287	287.1663818359375	285.337158203125	0.999999463558197	206.24053955078125	233.47808837890625	1.0	546.4337768554688	190.55279541015625	1.0	281.36798095703125	280.35260009765625	0.0006234347820281982	12	031
288	285.8431396484375	286.8474426269531	0.998198390007019	206.3607940673828	232.3888397216797	1.0	546.5745239257812	189.87156677246094	1.0	545.451904296875	190.88624572753906	0.0008099377155303955	12	031
289	281.903564453125	361.70867919921875	0.9958912134170532	284.6047668457031	288.11834716796875	0.9999999403953552	545.9013061523438	191.0311737060547	1.0	546.7213134765625	195.2205810546875	0.0005521476268768311	12	031
290	288.18829345703125	297.4058532714844	1.0	214.8363800048828	240.3339385986328	0.9999987483024597	548.0018920898438	171.74427795410156	0.9999998807907104	545.2626342773438	181.56271362304688	0.005019426345825195	12	031
291	288.18194580078125	348.7020263671875	1.0	226.42373657226562	238.65240478515625	1.0	546.2269287109375	190.41131591796875	1.0	544.0850830078125	191.48861694335938	0.000645071268081665	12	031
292	292.985595703125	343.91168212890625	1.0	230.57945251464844	236.27285766601562	1.0	544.9854736328125	190.13922119140625	1.0	543.8246459960938	191.5497283935547	0.0005002319812774658	12	031
293	297.8360595703125	337.47735595703125	0.9999997615814209	229.76828002929688	236.28366088867188	1.0	549.7220458984375	166.70635986328125	1.0	549.015625	166.53819274902344	0.0016950666904449463	12	031
294	306.9793395996094	317.1968078613281	1.0	232.80886840820312	236.66305541992188	1.0	545.82568359375	191.0717010498047	1.0	543.4944458007812	191.67617797851562	0.0005406439304351807	12	031
295	309.5354919433594	321.20098876953125	1.0	233.8658905029297	241.6761474609375	1.0	545.4989013671875	189.39022827148438	1.0	544.37841796875	190.73590087890625	0.0004935860633850098	12	031
296	313.54058837890625	325.03424072265625	1.0	239.1738739013672	249.8072967529297	1.0	546.4852905273438	192.44619750976562	1.0	546.8084716796875	194.96737670898438	0.0004931986331939697	12	031
297	317.586181640625	325.5977478027344	1.0	242.97731018066406	251.43475341796875	1.0	544.7032470703125	190.24021911621094	1.0	543.7807006835938	191.52664184570312	0.00035375356674194336	12	031
298	319.95166015625	324.01708984375	1.0	252.08863830566406	255.33872985839844	1.0	544.9744262695312	184.17808532714844	1.0	540.997802734375	188.01914978027344	0.0005620121955871582	12	031
299	319.77398681640625	321.61309814453125	1.0	259.77716064453125	248.67025756835938	0.9998579025268555	546.2306518554688	190.95468139648438	1.0	547.4619140625	194.2880859375	0.0004392266273498535	12	031
300	317.24029541015625	320.9730224609375	1.0	276.80908203125	256.82763671875	1.0	546.392333984375	191.1915740966797	1.0	544.6408081054688	191.891357421875	0.0007327795028686523	12	031
301	313.28228759765625	320.23101806640625	1.0	290.66143798828125	264.6856384277344	0.8089925646781921	545.33251953125	190.240478515625	1.0	309.4891052246094	308.65167236328125	0.0008307397365570068	12	031
302	308.22650146484375	318.3388977050781	1.0	293.23077392578125	269.47760009765625	0.8273792862892151	545.596435546875	193.29318237304688	1.0	298.07525634765625	309.42437744140625	0.0005039572715759277	12	031
303	296.1260986328125	321.11688232421875	1.0	302.4258117675781	325.1351013183594	0.0015341639518737793	547.6160278320312	191.13099670410156	1.0	545.4110717773438	191.31771850585938	0.0005099177360534668	12	031
304	278.0589904785156	319.20709228515625	1.0	320.3323974609375	275.2221984863281	0.24643725156784058	546.2481689453125	190.41497802734375	1.0	544.0269775390625	191.42092895507812	0.0004209578037261963	12	031
305	261.7743225097656	321.14984130859375	1.0	318.24444580078125	379.83306884765625	0.9591244459152222	545.48291015625	190.3982391357422	1.0	542.3535766601562	190.5777587890625	0.0004163682460784912	12	031
306	246.2469940185547	318.38031005859375	1.0	323.5335998535156	283.078369140625	0.9999943375587463	547.1244506835938	191.12744140625	1.0	547.7234497070312	194.19189453125	0.0006519854068756104	12	031
307	234.2875518798828	320.1339111328125	1.0	309.9335021972656	288.32879638671875	0.8762141466140747	544.805908203125	189.4122772216797	1.0	541.79833984375	189.84243774414062	0.0005959868431091309	12	031
308	217.92898559570312	321.6304931640625	1.0	302.2891845703125	285.6990966796875	1.0	545.31982421875	191.25289916992188	1.0	545.3336181640625	192.12966918945312	0.0007505416870117188	12	031
309	204.17520141601562	322.255859375	1.0	291.4263610839844	284.3989562988281	1.0	545.4680786132812	191.09002685546875	1.0	543.7359619140625	191.97227478027344	0.0004075169563293457	12	031
310	189.84317016601562	322.84930419921875	1.0	275.1489562988281	287.22796630859375	1.0	546.3421630859375	191.9400634765625	1.0	545.2407836914062	193.08950805664062	0.00038188695907592773	12	031
311	180.58595275878906	323.6267395019531	1.0	260.05548095703125	285.16876220703125	1.0	544.4480590820312	189.97654724121094	1.0	544.1489868164062	191.50440979003906	0.0003364980220794678	12	031
312	171.7113800048828	323.68963623046875	1.0	255.2206268310547	278.1717529296875	1.0	545.0183715820312	190.5023956298828	1.0	543.4620361328125	191.8653106689453	0.00035125017166137695	12	031
313	164.00216674804688	323.8026123046875	1.0	238.50074768066406	279.8271179199219	1.0	545.6531372070312	191.71435546875	1.0	544.4363403320312	192.11460876464844	0.000395357608795166	12	031
314	157.1536865234375	324.745361328125	1.0	220.60433959960938	279.12628173828125	1.0	546.3776245117188	191.56739807128906	1.0	547.830078125	194.90350341796875	0.0005820691585540771	12	031
315	152.4240264892578	323.806640625	1.0	224.94119262695312	271.4193420410156	1.0	546.214599609375	184.6698760986328	1.0	543.386474609375	188.56947326660156	0.00042879581451416016	12	031
316	151.42384338378906	323.2886657714844	1.0	218.24400329589844	270.0360107421875	1.0	545.488037109375	190.21743774414062	1.0	543.8179321289062	191.14842224121094	0.0005266070365905762	12	031
317	150.8207244873047	322.99676513671875	1.0	218.56155395507812	270.5987854003906	1.0	545.4210815429688	190.09275817871094	1.0	542.2465209960938	190.6541290283203	0.0003005862236022949	12	031
318	150.61517333984375	322.9729309082031	1.0	209.11915588378906	269.1694030761719	1.0	545.544921875	189.82052612304688	1.0	544.4033813476562	191.1482696533203	0.0006076991558074951	12	031
319	150.06129455566406	323.5000305175781	1.0	208.6767578125	265.7342224121094	1.0	545.9376831054688	190.36134338378906	1.0	544.647705078125	191.35794067382812	0.0005285143852233887	12	031
320	150.41690063476562	323.353759765625	1.0	210.7848358154297	263.52716064453125	1.0	545.6121826171875	189.82432556152344	1.0	544.3038940429688	190.9074249267578	0.0006250739097595215	12	031
321	149.11163330078125	323.78973388671875	1.0	213.6221923828125	259.3376770019531	1.0	545.278564453125	186.14646911621094	1.0	542.0763549804688	189.38397216796875	0.00046247243881225586	12	031
322	146.2092742919922	322.43353271484375	1.0	210.51229858398438	254.98452758789062	1.0	544.774658203125	190.8354949951172	1.0	545.0330810546875	186.81800842285156	0.0013442933559417725	12	031
323	196.00799560546875	270.63385009765625	0.8356307744979858	199.6470947265625	262.9545593261719	0.9999994039535522	545.2948608398438	189.744384765625	1.0	542.201904296875	190.30735778808594	0.0004500448703765869	12	031
324	199.36502075195312	283.86419677734375	1.0	129.7907257080078	299.54010009765625	0.999998927116394	547.2327270507812	191.58615112304688	1.0	545.5240478515625	192.3840789794922	0.0008163154125213623	12	031
325	117.8037338256836	292.4653015136719	0.9999654293060303	203.4715118408203	283.0242614746094	1.0	544.9136352539062	191.71922302246094	1.0	542.8994140625	191.58108520507812	0.0003186464309692383	12	031
326	111.5293197631836	287.6296081542969	1.0	205.49014282226562	282.811767578125	1.0	545.6705932617188	190.59054565429688	1.0	542.3458862304688	190.0224609375	0.0005624592304229736	12	031
327	102.8700942993164	281.82806396484375	1.0	198.66944885253906	283.70172119140625	1.0	548.0877075195312	171.46011352539062	0.9999998807907104	546.7161254882812	179.52992248535156	0.0029444098472595215	12	031
328	96.46456909179688	279.8741760253906	1.0	191.53993225097656	284.20318603515625	1.0	546.41796875	189.8906707763672	1.0	544.8851318359375	190.41673278808594	0.0004659891128540039	12	031
329	88.65746307373047	273.8188781738281	1.0	175.45703125	286.3249206542969	1.0	545.4762573242188	190.14198303222656	1.0	543.76416015625	191.62364196777344	0.00030750036239624023	12	031
330	81.44697570800781	268.36572265625	0.9999998807907104	171.54620361328125	283.6216125488281	1.0	549.3961181640625	170.96725463867188	0.9999998807907104	548.449462890625	177.84800720214844	0.012100398540496826	12	031
331	69.1111831665039	262.04437255859375	1.0	162.1496124267578	290.6476135253906	1.0	545.5806884765625	188.9220428466797	1.0	542.5191040039062	189.38497924804688	0.0008459687232971191	12	031
332	61.465633392333984	257.0257263183594	0.9999998807907104	149.90599060058594	293.6737060546875	1.0	545.7420043945312	190.78997802734375	1.0	543.591796875	191.4043426513672	0.0006178021430969238	12	031
333	54.415409088134766	255.53610229492188	1.0	139.33419799804688	286.92462158203125	0.9998136758804321	546.30517578125	186.09075927734375	1.0	545.9462280273438	182.2540740966797	0.0010003447532653809	12	031
334	48.46533203125	253.5126190185547	1.0	136.03872680664062	280.334228515625	1.0	546.223388671875	190.24273681640625	1.0	544.2088012695312	191.3240203857422	0.0003268122673034668	12	031
335	40.443824768066406	251.61402893066406	0.9999561309814453	131.11976623535156	279.45172119140625	1.0	545.5830078125	190.64950561523438	1.0	544.0679321289062	191.41368103027344	0.0004673898220062256	12	031
336	32.46719741821289	251.78057861328125	0.5402394533157349	121.103759765625	275.521484375	0.9999998807907104	545.638427734375	190.48538208007812	1.0	544.1390991210938	191.89964294433594	0.000620424747467041	12	031
337	128.45521545410156	277.9478454589844	0.0002797544002532959	118.17741394042969	274.0456237792969	1.0	546.27783203125	181.90679931640625	1.0	546.568115234375	181.82069396972656	0.005701273679733276	12	031
338	545.8408813476562	195.98538208007812	0.002095937728881836	111.04171752929688	264.0196533203125	1.0	544.0613403320312	191.37466430664062	1.0	115.54049682617188	269.218994140625	0.0008675456047058105	12	031
339	23.466659545898438	245.73117065429688	1.0	108.28272247314453	257.8836669921875	1.0	545.7606201171875	190.7352752685547	1.0	517.3245849609375	189.61146545410156	0.010539650917053223	12	031
340	24.449220657348633	245.1206512451172	1.0	109.37101745605469	257.2430419921875	1.0	546.08447265625	189.61805725097656	1.0	6.418421745300293	248.8018798828125	0.0005469918251037598	12	031
341	24.628175735473633	244.62149047851562	1.0	109.93683624267578	255.47698974609375	1.0	544.847900390625	184.7744598388672	1.0	114.00823211669922	257.7120361328125	0.002159982919692993	12	031
342	24.724063873291016	243.95005798339844	1.0	109.00984954833984	254.53594970703125	1.0	545.8518676757812	189.5799102783203	1.0	111.50420379638672	255.6116485595703	0.0008494257926940918	12	031
343	23.864091873168945	243.30679321289062	1.0	107.930908203125	255.83619689941406	1.0	545.1207885742188	190.9709930419922	0.9999998807907104	110.57476806640625	255.8199920654297	0.0022147297859191895	12	031
344	23.87278938293457	244.25640869140625	1.0	105.16015625	255.708251953125	1.0	545.6971435546875	189.00157165527344	1.0	109.6626205444336	257.3371276855469	0.0007056295871734619	12	031
345	24.51597785949707	243.62315368652344	1.0	104.47418975830078	255.07164001464844	1.0	545.6565551757812	191.51284790039062	1.0	109.51930236816406	257.3245849609375	0.0010819733142852783	12	031
346	25.39300537109375	244.01119995117188	1.0	101.92269134521484	251.46865844726562	1.0	544.5820922851562	191.14007568359375	1.0	102.06535339355469	254.3763885498047	0.0016285479068756104	12	031
347	25.163150787353516	244.18272399902344	1.0	101.06702423095703	250.5502166748047	1.0	545.4730834960938	190.67971801757812	1.0	100.95645904541016	255.10092163085938	0.004563391208648682	12	031
348	25.078903198242188	244.3684844970703	1.0	101.36305236816406	247.9380645751953	1.0	544.907958984375	190.45706176757812	1.0	103.0465316772461	253.0680694580078	0.002489924430847168	12	031
349	24.997440338134766	243.0775909423828	1.0	100.8103256225586	250.14796447753906	1.0	545.1929931640625	190.1652374267578	1.0	100.60638427734375	253.8697967529297	0.0025617778301239014	12	031
350	24.494068145751953	243.88433837890625	1.0	98.19219970703125	249.3340301513672	1.0	545.7330932617188	189.4769744873047	0.9999997019767761	546.3773193359375	180.49169921875	0.0068034827709198	12	031
351	24.92425537109375	243.31581115722656	1.0	103.20957946777344	252.49203491210938	1.0	545.209228515625	190.78912353515625	1.0	103.26914978027344	254.40292358398438	0.004610538482666016	12	031
352	25.482421875	244.0623016357422	1.0	100.580810546875	250.71505737304688	1.0	545.93310546875	189.46104431152344	1.0	100.47545623779297	254.0245361328125	0.004724472761154175	12	031
353	24.11556625366211	244.34645080566406	1.0	100.79093170166016	248.482666015625	1.0	549.4904174804688	169.609375	1.0	549.435302734375	178.8798065185547	0.014901220798492432	12	031
354	24.746967315673828	244.422119140625	1.0	102.49223327636719	244.79180908203125	1.0	545.0079345703125	188.9054412841797	1.0	5.752898216247559	249.22225952148438	0.0005437135696411133	12	031
355	24.414592742919922	243.21548461914062	1.0	104.4242172241211	245.30831909179688	1.0	546.8145141601562	192.1125946044922	1.0	544.8375244140625	192.3493194580078	0.0007646083831787109	12	031
356	24.733930587768555	243.9957733154297	1.0	104.6607666015625	245.88792419433594	1.0	545.1159057617188	190.61639404296875	1.0	519.1259155273438	186.4484405517578	0.0011208951473236084	12	031
357	24.298690795898438	243.38272094726562	1.0	106.01522064208984	247.0917510986328	1.0	545.302490234375	191.19601440429688	1.0	5.515257358551025	249.06617736816406	0.0006473064422607422	12	031
358	25.0372371673584	242.9399871826172	1.0	106.95687866210938	249.734375	1.0	544.4839477539062	189.49110412597656	1.0	107.01078033447266	252.1416778564453	0.0015529096126556396	12	031
359	24.92658233642578	243.72314453125	1.0	107.52845001220703	249.01248168945312	1.0	545.2556762695312	192.5249481201172	1.0	111.548095703125	252.20022583007812	0.0007808506488800049	12	031
360	25.216245651245117	242.78207397460938	1.0	107.135009765625	250.30775451660156	1.0	546.3048706054688	191.19122314453125	1.0	107.34309387207031	252.9362030029297	0.0034762918949127197	12	031
361	24.833354949951172	242.6929931640625	1.0	106.0888671875	248.44723510742188	1.0	545.2316284179688	191.0823974609375	1.0	106.53781127929688	252.15184020996094	0.0036650896072387695	12	031
362	24.240753173828125	243.15670776367188	1.0	107.03755187988281	248.1777801513672	1.0	547.782958984375	171.42596435546875	1.0	545.4226684570312	179.3400421142578	0.005320817232131958	12	031
363	24.759532928466797	243.07542419433594	1.0	106.67340850830078	245.9718017578125	1.0	546.1201782226562	189.7219696044922	1.0	105.99668884277344	251.3604736328125	0.0009431540966033936	12	031
364	24.29048728942871	243.06838989257812	1.0	106.96286010742188	243.1756134033203	1.0	546.3789672851562	190.1025390625	1.0	547.0614624023438	193.99398803710938	0.0006161034107208252	12	031
365	24.53496551513672	243.06170654296875	1.0	108.86487579345703	242.83029174804688	1.0	547.0870971679688	192.12522888183594	1.0	547.6358642578125	194.71615600585938	0.0006740689277648926	12	031
366	24.600038528442383	243.04702758789062	1.0	108.39624786376953	243.18344116210938	1.0	545.2049560546875	191.06771850585938	1.0	542.2216796875	191.17689514160156	0.000683218240737915	12	031
367	25.65341567993164	242.39198303222656	1.0	109.49317932128906	243.6236572265625	1.0	545.7245483398438	190.0421905517578	1.0	5.789783954620361	248.73094177246094	0.000493168830871582	12	031
368	24.580331802368164	242.4946746826172	1.0	109.05718231201172	244.07009887695312	1.0	550.20849609375	168.4979248046875	0.9999998807907104	4.571488857269287	249.41525268554688	0.00043386220932006836	12	031
369	24.92394256591797	240.2602996826172	1.0	102.37670135498047	237.25685119628906	1.0	546.3925170898438	188.7813720703125	1.0	520.4380493164062	185.40875244140625	0.03512108325958252	12	031
370	22.56289291381836	235.28500366210938	1.0	106.07726287841797	237.3656768798828	1.0	544.5186157226562	190.3442840576172	1.0	3.766716957092285	247.33409118652344	0.0009665191173553467	12	031
371	22.95494270324707	234.8846435546875	0.9999955892562866	100.051513671875	238.86741638183594	1.0	545.326904296875	189.88931274414062	1.0	543.8907470703125	191.12351989746094	0.00038233399391174316	12	031
372	22.111013412475586	232.18399047851562	1.0	95.89009857177734	244.5465850830078	1.0	545.806396484375	190.39791870117188	1.0	544.4178466796875	191.63845825195312	0.0005084574222564697	12	031
373	21.98958969116211	229.70127868652344	1.0	93.43194580078125	246.0989227294922	1.0	546.6130981445312	188.9900665283203	1.0	546.6318969726562	186.07748413085938	0.0004691779613494873	12	031
374	22.278945922851562	228.0391845703125	0.9999999403953552	93.28260040283203	244.68548583984375	1.0	545.3731689453125	191.15411376953125	1.0	542.2215576171875	191.00469970703125	0.000646054744720459	12	031
375	23.371780395507812	228.43478393554688	0.9999988079071045	85.19566345214844	245.84976196289062	1.0	548.1389770507812	176.3646697998047	1.0	546.7993774414062	180.80287170410156	0.0024760961532592773	12	031
376	22.906410217285156	228.32534790039062	0.9999982118606567	80.4919662475586	248.01234436035156	1.0	546.010986328125	189.90798950195312	1.0	8.303688049316406	231.56539916992188	0.0004054605960845947	12	031
377	26.47260284423828	229.7626495361328	0.9688783288002014	83.23845672607422	252.288330078125	1.0	546.6793212890625	190.97494506835938	1.0	83.1978759765625	253.9349822998047	0.001545935869216919	12	031
378	24.992897033691406	229.55186462402344	0.9988642930984497	85.67781829833984	252.59486389160156	1.0	547.5037231445312	174.18832397460938	0.9999998807907104	546.0347900390625	180.5428009033203	0.0008849501609802246	12	031
379	22.396034240722656	230.8095703125	0.9987161159515381	87.10591125488281	252.97286987304688	1.0	545.70947265625	191.51963806152344	1.0	87.29296112060547	254.80152893066406	0.0010081231594085693	12	031
380	20.98679542541504	230.73704528808594	0.935219407081604	85.65364837646484	252.32095336914062	1.0	547.173828125	190.37315368652344	1.0	86.4178237915039	254.1643829345703	0.0005185902118682861	12	031
381	21.470842361450195	230.68820190429688	0.697083592414856	85.32810974121094	253.71926879882812	1.0	544.4561767578125	188.69544982910156	1.0	85.40017700195312	255.9385528564453	0.0007538795471191406	12	031
382	21.19826889038086	230.70037841796875	0.9297723770141602	84.6052017211914	255.40350341796875	1.0	546.165283203125	183.05255126953125	1.0	545.6676025390625	183.22425842285156	0.000555187463760376	12	031
383	20.638145446777344	230.5199737548828	0.05604913830757141	84.04806518554688	255.37710571289062	1.0	545.7744140625	190.14480590820312	1.0	11.050138473510742	230.93312072753906	0.0003952980041503906	12	031
384	21.52367401123047	231.42013549804688	0.9787799715995789	83.74402618408203	256.4143371582031	1.0	545.6620483398438	189.5150604248047	1.0	82.89315032958984	256.3074951171875	0.0012108683586120605	12	031
385	21.002897262573242	231.0115203857422	0.21320399641990662	86.47378540039062	256.2012634277344	1.0	547.1580200195312	191.4190673828125	1.0	85.02445220947266	256.3753967285156	0.0009521842002868652	12	031
386	23.438623428344727	232.48207092285156	0.9998482465744019	86.57818603515625	254.82640075683594	0.9999998807907104	544.6519165039062	190.16702270507812	1.0	86.35613250732422	256.0287780761719	0.0008023083209991455	12	031
387	22.592662811279297	232.74729919433594	0.9992275834083557	83.69243621826172	253.81378173828125	1.0	545.079345703125	189.19407653808594	1.0	83.74938201904297	254.01687622070312	0.0017305612564086914	12	031
388	20.071191787719727	231.25128173828125	0.11730915307998657	85.69819641113281	254.7191619873047	1.0	547.7282104492188	180.60894775390625	1.0	545.4111328125	181.57354736328125	0.0009548366069793701	12	031
389	20.62417984008789	231.12069702148438	0.7754939794540405	84.70915222167969	253.4445343017578	1.0	545.3622436523438	191.16976928710938	1.0	84.42511749267578	253.07672119140625	0.0009105801582336426	12	031
390	21.068944931030273	231.22093200683594	0.7347692251205444	86.79664611816406	255.56451416015625	1.0	546.8173828125	190.77334594726562	1.0	548.6116943359375	193.97512817382812	0.000747978687286377	12	031
391	21.620315551757812	231.25770568847656	0.7657973766326904	88.17143249511719	253.8458251953125	0.9999998807907104	545.5167236328125	189.68495178222656	1.0	544.3896484375	190.5630645751953	0.000685960054397583	12	031
392	20.80545997619629	230.94053649902344	0.05455982685089111	87.88632202148438	252.39166259765625	1.0	545.2041625976562	190.89671325683594	1.0	544.3762817382812	192.96998596191406	0.0006939172744750977	12	031
393	20.870615005493164	231.3299560546875	0.3419966697692871	90.83692169189453	253.68482971191406	1.0	547.6572265625	189.94752502441406	1.0	516.8076171875	180.8563232421875	0.0021466612815856934	12	031
394	21.217683792114258	234.67759704589844	0.03707033395767212	92.34536743164062	254.05526733398438	0.9999998807907104	544.564453125	189.50735473632812	1.0	529.3484497070312	188.88833618164062	0.00048229098320007324	12	031
395	21.98267936706543	231.11607360839844	0.5442631244659424	91.31890106201172	252.83355712890625	1.0	546.8032836914062	183.3119354248047	1.0	95.22280883789062	252.92376708984375	0.0004995763301849365	12	031
396	21.905176162719727	235.3748016357422	0.24484944343566895	91.79801177978516	252.69102478027344	1.0	544.710693359375	189.9043731689453	1.0	519.6673583984375	189.10694885253906	0.0009272396564483643	12	031
397	20.79157257080078	231.14903259277344	0.065702885389328	92.22230529785156	253.18182373046875	0.9999999403953552	545.1795654296875	191.3475799560547	1.0	95.93051147460938	253.5673828125	0.0010468363761901855	12	031
398	21.95956039428711	232.08485412597656	0.9921921491622925	91.63761901855469	253.3014678955078	0.9999929666519165	546.3757934570312	191.5494842529297	0.9998807907104492	10.32043743133545	231.9501190185547	0.00032064318656921387	12	031
399	20.084421157836914	230.7699432373047	0.20398807525634766	91.36647033691406	251.45030212402344	0.9999995827674866	544.9644165039062	189.3402557373047	1.0	92.98413848876953	253.31358337402344	0.0005856156349182129	12	031
400	23.563907623291016	233.0475311279297	0.9999999403953552	79.52783203125	248.25079345703125	0.9999999403953552	544.7366943359375	186.09327697753906	1.0	541.1119995117188	189.2118682861328	0.0008637309074401855	12	031
401	22.040878295898438	238.01730346679688	0.21314209699630737	75.84608459472656	248.25106811523438	0.9999721646308899	545.6832885742188	191.08474731445312	1.0	516.7131958007812	188.34230041503906	0.00037282705307006836	12	031
402	22.34330940246582	237.35009765625	0.9989346861839294	21.990936279296875	238.96246337890625	0.8695961236953735	546.2334594726562	190.6890106201172	1.0	544.1130981445312	191.47116088867188	0.00044077634811401367	12	031
403	20.660654067993164	237.2241668701172	1.0	21.33499526977539	240.41787719726562	0.032463014125823975	546.9434814453125	189.04046630859375	0.9999998807907104	546.7574462890625	180.75595092773438	0.006546646356582642	12	031
404	20.747854232788086	237.18222045898438	1.0	103.05984497070312	231.76531982421875	0.9999988079071045	546.2504272460938	191.0155487060547	1.0	544.3333129882812	191.4515838623047	0.000542372465133667	12	031
405	23.34092903137207	234.89886474609375	1.0	96.77320861816406	229.45326232910156	0.9998672604560852	549.46484375	170.59117126464844	1.0	546.2151489257812	174.38111877441406	0.003942757844924927	12	031
406	20.083942413330078	236.87457275390625	1.0	92.02195739746094	228.43064880371094	1.0	544.05517578125	189.1475067138672	1.0	542.3258056640625	189.454345703125	0.00029906630516052246	12	031
407	16.879169464111328	238.10653686523438	1.0	89.0525894165039	228.99183654785156	1.0	96.6776123046875	228.21839904785156	5.9604644775390625e-5	83.7431640625	230.2935028076172	0.0001252293586730957	12	031
408	17.9677734375	237.43263244628906	1.0	82.28572082519531	227.66358947753906	1.0	86.09466552734375	224.60690307617188	7.447600364685059e-5	-0.0329432487487793	231.30189514160156	0.00020113587379455566	12	031
409	19.375118255615234	236.28347778320312	1.0	77.15404510498047	220.2490997314453	1.0	78.17752838134766	220.940673828125	0.00024017691612243652	76.44216918945312	221.6436767578125	0.0008184611797332764	12	031
410	19.77813720703125	236.9005584716797	1.0	67.37974548339844	227.45079040527344	1.0	70.35546112060547	224.76979064941406	0.00014963746070861816	67.4464111328125	228.06837463378906	0.00036594271659851074	12	031
411	18.583810806274414	238.9093475341797	1.0	63.26974868774414	235.50767517089844	1.0	68.20658111572266	233.5041046142578	0.0001506209373474121	63.36476135253906	237.39141845703125	0.0005685687065124512	12	031
412	17.448949813842773	241.22935485839844	1.0	61.252464294433594	240.5399169921875	1.0	66.05415344238281	239.0360107421875	0.00012603402137756348	63.29460144042969	240.68594360351562	0.0013118386268615723	12	031
413	16.999134063720703	243.8988494873047	1.0	58.94559097290039	236.56967163085938	1.0	66.05448150634766	235.2230224609375	2.98917293548584e-5	59.631500244140625	237.8716278076172	0.000896066427230835	12	031
414	15.944940567016602	248.25486755371094	1.0	51.75896072387695	234.67445373535156	1.0	612.7761840820312	222.1425018310547	5.2541494369506836e-5	49.941368103027344	240.34339904785156	0.00029480457305908203	12	031
415	13.852602005004883	252.78976440429688	1.0	43.51564025878906	232.0083770751953	0.9999963045120239	6.313063621520996	241.3133087158203	3.936886787414551e-5	-0.39071178436279297	264.9986572265625	8.809566497802734e-5	12	031
416	13.060561180114746	256.3600769042969	1.0	46.595985412597656	236.1780242919922	0.3653396964073181	611.7860107421875	221.5703125	0.003700941801071167	-2.0131492614746094	249.09315490722656	0.00016435980796813965	12	031
417	11.082822799682617	259.2196960449219	1.0	7.2326884269714355	257.00457763671875	7.772445678710938e-5	6.828435897827148	253.8573455810547	4.6581029891967773e-5	-2.344944953918457	248.60379028320312	0.00017747282981872559	12	031
418	7.819532871246338	261.9806213378906	1.0	49.53651428222656	230.07701110839844	0.9999992251396179	5.794118881225586	269.89715576171875	0.00011685490608215332	0.39862632751464844	276.9335632324219	0.0004010200500488281	12	031
419	5.7801055908203125	265.2131652832031	0.9985876679420471	46.15476989746094	232.7688751220703	0.973004937171936	4.193015098571777	274.5227355957031	0.0007832348346710205	-0.33811378479003906	253.42230224609375	0.0010431110858917236	12	031
420	5.314657211303711	270.9789123535156	0.9999922513961792	55.16828536987305	231.68899536132812	1.0	5.219054698944092	274.9681396484375	0.0004247725009918213	1.2321958541870117	254.50997924804688	0.0002982914447784424	12	031
421	4.120216369628906	276.5009460449219	0.9999407529830933	57.0881462097168	230.83607482910156	1.0	3.729221820831299	279.0298156738281	0.00013715028762817383	-2.8613133430480957	268.21630859375	0.00018611550331115723	12	031
422	3.9939966201782227	277.66351318359375	0.9999998211860657	51.67855453491211	241.4412841796875	1.0	5.0357985496521	285.85125732421875	0.00018036365509033203	-0.1251697540283203	288.8727111816406	0.00033280253410339355	12	031
423	4.325373649597168	277.744384765625	1.0	55.14280700683594	241.0007781982422	1.0	57.27323913574219	238.76950073242188	0.0001334547996520996	53.79865264892578	241.3487548828125	0.0005328059196472168	12	031
424	4.217697620391846	278.1300964355469	0.9999973773956299	49.812007904052734	255.89833068847656	1.0	51.1903190612793	254.3946075439453	0.00015792250633239746	48.79495620727539	257.8171081542969	0.00029793381690979004	12	031
425	3.119657039642334	280.01873779296875	0.9860879182815552	53.04737854003906	263.4246520996094	1.0	56.41504669189453	263.504150390625	8.755922317504883e-5	50.64681625366211	269.8699951171875	0.0002595186233520508	12	031
426	2.6679961681365967	283.4736633300781	0.9992887377738953	57.10191345214844	262.19927978515625	1.0	60.943443298339844	263.4383239746094	7.69495964050293e-5	61.40296173095703	263.6224670410156	0.00028336048126220703	12	031
427	2.1424307823181152	288.89813232421875	0.997990608215332	46.02706527709961	268.787109375	0.9999996423721313	47.34560012817383	267.28692626953125	0.00015142560005187988	45.44804382324219	271.7331848144531	8.723139762878418e-5	12	031
428	1.160618543624878	289.315185546875	0.9446001052856445	47.632999420166016	268.5048522949219	0.9987956285476685	612.8897094726562	222.58334350585938	0.0001354217529296875	42.1290283203125	262.3504333496094	0.00010749697685241699	12	031
429	0.5316600799560547	296.6615905761719	0.009485632181167603	52.705535888671875	264.4031982421875	1.0	54.62494659423828	264.319091796875	7.56680965423584e-5	48.967384338378906	269.8974304199219	9.60230827331543e-5	12	031
430	3.392331123352051	293.6627502441406	0.030516237020492554	43.483848571777344	269.1819152832031	0.9972802996635437	45.197906494140625	266.37030029296875	2.613663673400879e-5	39.14926528930664	264.00750732421875	8.377432823181152e-5	12	031
431	46.17549133300781	270.7024230957031	0.9999999403953552	50.68577575683594	266.3103942871094	0.4017353653907776	46.053932189941406	268.7626647949219	0.0003027021884918213	41.31768798828125	264.114990234375	0.0004698336124420166	12	031
432	43.434871673583984	281.0331726074219	0.9735323190689087	44.64290237426758	283.72247314453125	0.9753395318984985	41.17512512207031	284.8359375	0.000507652759552002	30.2393798828125	287.6340637207031	6.461143493652344e-5	12	031
433	46.91303253173828	281.033203125	0.0035582780838012695	49.128929138183594	288.0706481933594	1.0	47.36553955078125	283.73822021484375	0.00014263391494750977	46.99346160888672	288.73248291015625	0.0001379251480102539	12	031
434	32.20111083984375	300.0592956542969	0.5342667102813721	45.626216888427734	294.7870788574219	0.5337033867835999	6.85835075378418	289.1392517089844	1.2099742889404297e-5	0.06823253631591797	268.8169860839844	1.621246337890625e-5	12	031
435	2.7100882530212402	282.4500427246094	0.015887588262557983	42.69062042236328	302.011474609375	1.0	46.498878479003906	299.0073547363281	0.00013110041618347168	46.32490158081055	305.7000732421875	0.00017273426055908203	12	031
436	4.371663570404053	290.7842712402344	0.0003032982349395752	41.2188720703125	309.1246643066406	0.9999756813049316	40.74461364746094	311.4161682128906	6.577372550964355e-5	37.1690788269043	313.0239562988281	5.379319190979004e-5	12	031
437	3.9256842136383057	277.0328674316406	0.002410382032394409	32.44361114501953	297.3604736328125	1.0	10.606494903564453	297.8802185058594	0.0020070672035217285	7.939592361450195	298.39947509765625	0.0007343590259552002	12	031
438	4.86249303817749	277.0456848144531	0.0008851289749145508	32.645023345947266	293.6545715332031	1.0	10.230846405029297	297.7736511230469	0.0002160966396331787	6.806375503540039	297.91497802734375	9.40561294555664e-5	12	031
439	22.165597915649414	296.10369873046875	0.9005151391029358	22.704803466796875	300.91448974609375	0.14552325010299683	5.8485822677612305	286.12384033203125	0.00020509958267211914	26.26021385192871	303.22906494140625	0.0008164346218109131	12	031
440	24.807472229003906	298.5588073730469	0.9951914548873901	24.71808624267578	300.48565673828125	0.9442843198776245	26.7686824798584	300.01776123046875	0.0005548000335693359	25.918426513671875	302.409423828125	0.0004934966564178467	12	031
441	21.342435836791992	292.22216796875	0.00010845065116882324	22.3824405670166	290.6275939941406	0.3719855546951294	611.62939453125	220.52621459960938	0.2122809886932373	7.126880645751953	297.8028564453125	0.0001354515552520752	12	031
442	28.378814697265625	281.32525634765625	0.0006650984287261963	30.37885284423828	284.35345458984375	1.0	11.345902442932129	281.5669860839844	0.0003898441791534424	8.813847541809082	283.83905029296875	0.0003288090229034424	12	031
443	0.3211188316345215	302.7778015136719	0.03589063882827759	2.906934976577759	304.1090087890625	0.7590081691741943	2.020099639892578	291.18408203125	0.00035834312438964844	-0.22518444061279297	288.30010986328125	0.000715404748916626	12	031
444	15.73808479309082	311.3961181640625	0.9999998211860657	0.2745497226715088	244.30775451660156	0.00020080804824829102	7.116312026977539	304.5706481933594	0.00010412931442260742	-0.874274730682373	300.12091064453125	0.00019678473472595215	12	031
445	20.505048751831055	317.194091796875	1.0	6.257661819458008	326.585693359375	0.0004468262195587158	7.8845367431640625	321.2864685058594	0.0004882216453552246	4.413082122802734	327.9180908203125	0.001978933811187744	12	031
446	24.997928619384766	323.0955505371094	1.0	0.5591325759887695	239.84603881835938	0.0010925531387329102	7.973250865936279	322.2357482910156	0.00022026896476745605	4.1162309646606445	330.8231201171875	0.0009680986404418945	12	031
447	27.231605529785156	325.3052673339844	1.0	1.1072361469268799	235.43594360351562	0.0727214515209198	612.8598022460938	220.47218322753906	0.0012155771255493164	5.08173131942749	331.2412109375	0.0007104277610778809	12	031
448	27.4345760345459	325.59246826171875	1.0	3.6056931018829346	224.0841827392578	0.03409701585769653	8.742400169372559	324.0602111816406	0.00011050701141357422	6.330417633056641	330.4152526855469	0.00048214197158813477	12	031
449	27.454221725463867	324.9269714355469	1.0	4.542271614074707	220.94522094726562	0.9997182488441467	9.205045700073242	222.49502563476562	0.0009614527225494385	6.725508689880371	330.0223693847656	0.0007626712322235107	12	031
450	28.216205596923828	324.19879150390625	1.0	6.364649772644043	218.74668884277344	0.9999970197677612	10.215696334838867	221.45701599121094	0.00015667080879211426	6.654513359069824	329.93841552734375	0.0007100105285644531	12	031
451	27.871322631835938	324.29083251953125	1.0	7.598790645599365	217.98977661132812	0.999996542930603	8.952985763549805	323.24462890625	0.00019913911819458008	6.897161960601807	329.96636962890625	0.0010664165019989014	12	031
452	27.074813842773438	324.6220397949219	1.0	8.743303298950195	217.31613159179688	0.9999971389770508	8.911436080932617	322.5810241699219	0.00018271803855895996	6.568319320678711	329.8338928222656	0.0011015236377716064	12	031
453	28.591917037963867	324.3155517578125	1.0	17.06633758544922	225.12631225585938	0.9977709054946899	9.10561752319336	323.3147277832031	0.00015783309936523438	7.126290321350098	329.7867736816406	0.0008234381675720215	12	031
454	27.535930633544922	323.9068603515625	1.0	16.86557388305664	223.6056671142578	0.9999982714653015	612.088134765625	220.603759765625	0.042641282081604004	6.962575912475586	329.719970703125	0.0010016560554504395	12	031
455	34.07318115234375	324.43499755859375	1.0	30.545976638793945	226.7553253173828	1.0	11.245582580566406	230.4351043701172	0.0002555251121520996	9.265117645263672	232.8760986328125	0.0005979537963867188	12	031
456	46.61384963989258	320.8421630859375	0.06979691982269287	48.81026077270508	224.01412963867188	1.0	51.983070373535156	221.25961303710938	8.371472358703613e-5	49.920623779296875	223.94581604003906	0.0010083019733428955	12	031
457	4.879761219024658	276.2339782714844	0.004490196704864502	46.05003356933594	231.4540252685547	1.0	41.814300537109375	233.6781768798828	0.0001785755157470703	47.84087371826172	237.5831298828125	0.00047579407691955566	12	031
458	79.81547546386719	299.4458923339844	0.9999880790710449	81.87527465820312	302.3330078125	0.17627617716789246	74.45988464355469	299.4388732910156	0.00012287497520446777	81.16886901855469	293.7196044921875	0.0003566443920135498	12	031
459	90.55696868896484	297.36749267578125	0.9999986886978149	90.3033218383789	301.26953125	0.02753525972366333	89.65553283691406	298.4627990722656	0.0002370774745941162	84.595947265625	288.4100036621094	0.00011205673217773438	12	031
460	99.33678436279297	297.4844970703125	1.0	99.18030548095703	296.4917907714844	0.002472430467605591	612.3330078125	221.8083038330078	0.00029411911964416504	97.33113861083984	289.4295654296875	0.00011351704597473145	12	031
461	108.20500946044922	294.01177978515625	1.0	12.411916732788086	268.8310852050781	0.9999996423721313	105.141357421875	295.84747314453125	0.0003044009208679199	3.0561673641204834	257.3620910644531	0.0010004043579101562	12	031
462	115.31373596191406	294.2918701171875	1.0	19.571353912353516	266.8701171875	1.0	9.317846298217773	257.5332946777344	0.0003209114074707031	6.3700971603393555	256.4889831542969	0.0005836784839630127	12	031
463	120.18314361572266	292.86431884765625	0.9999995231628418	119.42586517333984	294.8592529296875	0.002019524574279785	118.85916137695312	293.20159912109375	0.00017446279525756836	106.85044860839844	300.24029541015625	5.906820297241211e-5	12	031
464	118.62680053710938	287.2412414550781	0.9999611973762512	56.441192626953125	281.93048095703125	0.9999951124191284	60.43738555908203	281.3355712890625	0.00012814998626708984	54.985267639160156	280.2467041015625	0.00010979175567626953	12	031
465	120.77333068847656	276.27325439453125	0.9999974966049194	63.97456359863281	275.15069580078125	1.0	67.62471008300781	274.3671569824219	0.0003962516784667969	64.0333480834961	273.914794921875	0.0002435445785522461	12	031
466	119.64533233642578	274.1246643066406	1.0	131.78070068359375	272.39385986328125	0.0004095733165740967	122.4822998046875	274.1535949707031	7.203221321105957e-5	126.23116302490234	272.49267578125	6.940960884094238e-5	12	031
467	121.23138427734375	273.9476318359375	0.9999469518661499	86.61737823486328	292.80078125	0.007397174835205078	123.70558166503906	272.6408386230469	5.0067901611328125e-5	105.3248062133789	271.4315185546875	5.6624412536621094e-5	12	031
468	124.87100982666016	270.3147277832031	0.9998257160186768	87.20740509033203	296.7576599121094	0.9990355968475342	124.72393798828125	270.4339904785156	0.00019440054893493652	119.50419616699219	262.2958068847656	9.021162986755371e-5	12	031
469	121.93559265136719	271.0650634765625	0.9983150959014893	91.44259643554688	295.2602844238281	0.9999624490737915	92.03356170654297	297.45458984375	0.00020876526832580566	91.36030578613281	298.6505126953125	0.0001443624496459961	12	031
470	123.38378143310547	271.3761901855469	0.8199904561042786	94.63024139404297	290.5646667480469	1.0	98.97676086425781	289.90740966796875	0.00013297796249389648	92.9046630859375	288.912841796875	0.00011491775512695312	12	031
471	126.1654281616211	270.2088623046875	0.9983273148536682	96.50508117675781	289.2281799316406	1.0	99.19044494628906	287.84613037109375	0.00012892484664916992	95.72354888916016	289.01702880859375	0.00014066696166992188	12	031
472	123.65526580810547	273.0044250488281	0.2362918257713318	97.97526550292969	287.5499267578125	0.9999996423721313	100.39030456542969	281.3780212402344	0.0003419220447540283	90.74064636230469	280.670654296875	0.0002611875534057617	12	031
473	124.9632797241211	271.27642822265625	0.6019372940063477	96.36837768554688	283.638671875	0.9999990463256836	98.18403625488281	278.6318664550781	0.0006231367588043213	97.00992584228516	284.73175048828125	0.0003668665885925293	12	031
474	128.99203491210938	271.83673095703125	0.9898260235786438	95.48546600341797	281.7105712890625	0.9999996423721313	97.94966888427734	279.880126953125	0.0017386972904205322	91.37535095214844	281.45391845703125	0.0003604888916015625	12	031
475	126.75223541259766	272.4889221191406	0.9986962676048279	96.40497589111328	278.9712829589844	0.9999998807907104	98.5712661743164	278.2735290527344	0.0007444620132446289	95.96595001220703	285.1289367675781	0.00041365623474121094	12	031
476	122.50642395019531	271.94793701171875	0.9999552369117737	98.70004272460938	276.7859802246094	0.9996588230133057	100.97019958496094	273.1240234375	0.0003452301025390625	97.89051818847656	283.2440490722656	0.0006911158561706543	12	031
477	124.9897689819336	271.8920593261719	0.9999432563781738	98.33553314208984	287.1216735839844	0.9999998211860657	612.5704345703125	219.81597900390625	0.0015824735164642334	97.2804946899414	287.8541564941406	0.00030690431594848633	12	031
478	127.54505157470703	271.7997131347656	0.9883579015731812	101.152099609375	286.96343994140625	0.9999995231628418	102.96641540527344	285.40118408203125	0.0001609325408935547	100.05810546875	288.21588134765625	0.0003215968608856201	12	031
479	102.85551452636719	278.9486083984375	0.9999772310256958	103.0960922241211	283.59698486328125	0.9401421546936035	102.24886322021484	277.864990234375	0.0007255077362060547	90.06566619873047	274.73828125	0.0005007088184356689	12	031
480	103.92205810546875	278.5643310546875	0.9992353916168213	104.91600036621094	284.1316833496094	0.9950018525123596	102.76963806152344	278.40087890625	0.00024086236953735352	90.79141998291016	275.55682373046875	0.0005437731742858887	12	031
481	108.40904998779297	280.1586608886719	0.43355998396873474	108.45986938476562	285.23309326171875	0.9999974966049194	108.10630798339844	280.8865661621094	0.00030028820037841797	99.20846557617188	275.32879638671875	0.00011369585990905762	12	031
482	108.30288696289062	278.7138977050781	0.48119157552719116	109.34146881103516	283.9161071777344	0.9999380111694336	101.95401763916016	277.04638671875	0.0003600120544433594	97.59294128417969	273.37384033203125	0.00014069676399230957	12	031
483	113.04972839355469	275.0667724609375	0.9999995827674866	114.18419647216797	280.0710754394531	0.0023837685585021973	103.08382415771484	270.19512939453125	5.245208740234375e-5	97.4487533569336	268.8041076660156	4.6700239181518555e-5	12	031
484	115.5729751586914	275.0463562011719	0.999998927116394	101.18577575683594	272.9388427734375	0.023201555013656616	101.33636474609375	269.9634094238281	0.0003199279308319092	97.22354888916016	266.7561340332031	9.319186210632324e-5	12	031
485	108.95372009277344	271.3620300292969	1.0	121.40953826904297	271.787109375	0.0002046823501586914	115.67987823486328	272.4419250488281	9.059906005859375e-5	103.97911071777344	261.3634948730469	0.0002842843532562256	12	031
486	114.05487823486328	286.5785827636719	0.010644882917404175	111.40760040283203	287.8387145996094	0.9764552116394043	97.53472900390625	257.60198974609375	0.00025659799575805664	100.34581756591797	270.5887145996094	0.0006428956985473633	12	031
487	104.0511703491211	293.10211181640625	1.0	122.8487548828125	257.722412109375	0.2798116207122803	612.51904296875	221.2079315185547	0.0001437366008758545	120.17898559570312	248.4335174560547	0.00019499659538269043	12	031
488	100.22886657714844	294.7282409667969	1.0	131.97744750976562	257.53668212890625	0.9925264716148376	103.51885223388672	297.411376953125	2.631545066833496e-5	129.6160125732422	259.99859619140625	0.00011408329010009766	12	031
489	96.88678741455078	296.8348693847656	1.0	127.76930236816406	252.7617950439453	1.0	129.39089965820312	249.95144653320312	0.000202864408493042	130.8783416748047	253.0345916748047	0.00044286251068115234	12	031
490	93.50089263916016	296.8256530761719	1.0	127.10051727294922	256.7535705566406	1.0	93.37735748291016	300.6177673339844	0.00020676851272583008	127.95547485351562	259.705322265625	0.0007236003875732422	12	031
491	90.06034088134766	297.19781494140625	1.0	121.58025360107422	254.17950439453125	1.0	91.927490234375	299.6493225097656	0.00028398633003234863	126.3680419921875	255.89393615722656	0.0024083852767944336	12	031
492	86.38581848144531	298.6993408203125	1.0	123.78172302246094	259.7310791015625	1.0	88.79053497314453	299.8019104003906	0.00014159083366394043	123.4941635131836	260.06280517578125	0.00046443939208984375	12	031
493	84.49542236328125	300.7373962402344	1.0	119.69061279296875	268.6431884765625	1.0	81.59514617919922	304.26531982421875	0.0001647472381591797	120.03912353515625	269.0483703613281	0.00023052096366882324	12	031
494	82.77516174316406	297.8399963378906	1.0	114.5820541381836	277.2619323730469	0.9996630549430847	83.9420394897461	295.8988037109375	0.0001055598258972168	86.1324234008789	306.3584289550781	4.26173210144043e-5	12	031
495	79.11579132080078	294.27520751953125	1.0	111.74679565429688	270.47796630859375	0.18852630257606506	613.342529296875	220.7809600830078	0.001855403184890747	109.50608825683594	273.5166931152344	8.785724639892578e-5	12	031
496	75.42364501953125	285.20013427734375	0.9999871253967285	91.85887908935547	283.53399658203125	0.00031375885009765625	612.3013305664062	221.38807678222656	0.0022018253803253174	72.25804138183594	273.9879455566406	0.0001595616340637207	12	031
497	71.73906707763672	277.6949157714844	0.8638999462127686	112.05235290527344	289.7807312011719	0.0026856660842895508	72.74615478515625	277.25823974609375	5.772709846496582e-5	62.603477478027344	271.8868713378906	1.8388032913208008e-5	12	031
498	68.49565887451172	273.5130615234375	1.0	109.15914916992188	293.71649169921875	1.0	114.41842651367188	293.6775207519531	0.0001163482666015625	111.15010833740234	295.5583801269531	0.00014781951904296875	12	031
499	66.17881774902344	272.0069580078125	1.0	102.74774169921875	298.3022766113281	1.0	105.85400390625	296.8133239746094	7.730722427368164e-5	103.4779281616211	300.9705810546875	0.00014790892601013184	12	031
500	65.25959014892578	270.1513366699219	0.9999014139175415	100.59136962890625	300.3320617675781	1.0	67.13609313964844	269.1133117675781	0.0002111494541168213	59.21316146850586	261.63690185546875	0.0001919269561767578	12	031
501	63.18830490112305	268.4379577636719	0.9999971389770508	98.93051147460938	300.1730041503906	1.0	62.349910736083984	266.1470947265625	0.0002618134021759033	57.60857391357422	261.30194091796875	0.0005499124526977539	12	031
502	58.93733215332031	267.6292724609375	0.9999675750732422	97.049560546875	301.3465270996094	1.0	101.129150390625	299.5184326171875	0.00032332539558410645	56.26110076904297	261.4194641113281	0.0005174875259399414	12	031
503	59.175819396972656	270.879638671875	0.9999996423721313	97.76353454589844	299.4075012207031	1.0	101.42778015136719	298.421875	0.0002867579460144043	99.69957733154297	302.83648681640625	0.0007638931274414062	12	031
504	56.057037353515625	272.26544189453125	0.9960340261459351	100.23802185058594	299.3216552734375	1.0	103.28915405273438	298.16888427734375	0.00025713443756103516	100.1775131225586	301.29388427734375	0.0010339021682739258	12	031
505	57.19732666015625	273.1914978027344	0.9999994039535522	102.66300201416016	299.7079162597656	1.0	104.81089782714844	300.6538391113281	0.000253528356552124	101.34627532958984	302.11383056640625	0.0006925761699676514	12	031
506	56.778682708740234	272.6449890136719	0.9999819993972778	104.59152221679688	301.3898010253906	1.0	106.4520263671875	300.9046936035156	0.00020456314086914062	103.3520278930664	302.09368896484375	0.0009396374225616455	12	031
507	57.04404830932617	272.7785949707031	1.0	105.69546508789062	298.404296875	1.0	108.06952667236328	299.7216796875	0.00011405348777770996	105.25753021240234	300.27764892578125	0.0006438195705413818	12	031
508	55.18556594848633	274.91522216796875	0.7221817970275879	106.77982330322266	297.2820739746094	0.9999998807907104	110.08419036865234	297.4906311035156	0.00020557641983032227	106.67634582519531	299.7696838378906	0.0011250674724578857	12	031
509	52.21189880371094	269.9060974121094	0.9980247020721436	101.86275482177734	290.8611755371094	1.0	104.5020751953125	292.2086181640625	9.015202522277832e-5	97.46250915527344	291.5172119140625	0.00022917985916137695	12	031
510	44.22526168823242	261.90380859375	0.9999857544898987	98.03076171875	281.1662902832031	1.0	100.08622741699219	281.62664794921875	0.00029927492141723633	96.86200714111328	287.30230712890625	0.0002180039882659912	12	031
511	81.06918334960938	288.12811279296875	0.0021089017391204834	37.73828125	261.45697021484375	0.9965759515762329	42.447998046875	260.83551025390625	6.619095802307129e-5	32.459842681884766	261.4084777832031	0.00013935565948486328	12	031
512	101.27680206298828	281.592529296875	0.00019675493240356445	101.47090148925781	285.3129577636719	1.0	613.7825317382812	221.52813720703125	0.0003040730953216553	99.85192108154297	285.8302307128906	0.0016845166683197021	12	031
513	22.210792541503906	258.56182861328125	0.9534480571746826	98.11941528320312	290.14324951171875	1.0	612.3168334960938	221.064697265625	0.0006566941738128662	9.408992767333984	262.9847717285156	0.0006475150585174561	12	031
514	18.605220794677734	258.4353332519531	1.0	92.04825592041016	289.3078308105469	1.0	97.18399047851562	287.9848937988281	0.0002415478229522705	3.0259804725646973	247.6392059326172	0.0006140172481536865	12	031
515	17.673582077026367	258.5832214355469	1.0	86.69776916503906	281.6639099121094	1.0	90.9891128540039	281.3194580078125	0.0002874433994293213	1.2038023471832275	247.2141571044922	0.0004432201385498047	12	031
516	17.36092758178711	256.76898193359375	1.0	83.82876586914062	279.72601318359375	1.0	87.135498046875	279.08929443359375	0.0001748502254486084	0.701207160949707	247.04550170898438	0.00045603513717651367	12	031
517	17.76832389831543	254.7206268310547	1.0	76.89293670654297	278.6581726074219	1.0	613.2213134765625	220.6741485595703	0.0010275840759277344	1.2109904289245605	246.78216552734375	0.0002919137477874756	12	031
518	18.091094970703125	247.97109985351562	0.9999991059303284	71.22672271728516	263.7580871582031	1.0	74.78811645507812	262.7065734863281	5.888938903808594e-5	1.8367893695831299	235.721435546875	0.00037670135498046875	12	031
519	13.652833938598633	231.94287109375	0.0032387375831604004	73.64894104003906	261.0284729003906	1.0	73.93951416015625	260.0534973144531	5.689263343811035e-5	0.06163334846496582	222.15025329589844	8.940696716308594e-5	12	031
520	14.995084762573242	228.34881591796875	0.9867338538169861	78.41761016845703	272.86474609375	1.0	82.2436752319336	271.03460693359375	0.00010409951210021973	79.41531372070312	272.6878356933594	0.000726550817489624	12	031
521	14.578871726989746	223.59022521972656	1.0	78.38099670410156	267.8133850097656	1.0	82.34774780273438	267.29693603515625	0.00022777915000915527	80.70209503173828	268.8296813964844	0.0021443963050842285	12	031
522	18.142135620117188	229.34703063964844	0.9999880194664001	77.87686157226562	266.5515441894531	1.0	79.38331604003906	266.8257141113281	0.00027427077293395996	4.847535610198975	221.1089324951172	0.0005472898483276367	12	031
523	21.06845474243164	242.86038208007812	1.0	60.7152214050293	229.9915313720703	0.9995231628417969	611.9213256835938	221.7010040283203	0.0025701522827148438	1.7253096103668213	231.9250946044922	0.00017058849334716797	12	031
524	22.983142852783203	245.6395721435547	1.0	68.26946258544922	222.56851196289062	1.0	71.38960266113281	221.9665069580078	0.0007202327251434326	68.05138397216797	224.22267150878906	0.0007082819938659668	12	031
525	23.447771072387695	247.65283203125	1.0	70.97752380371094	222.24774169921875	1.0	73.69100189208984	221.1331787109375	0.000276029109954834	71.08822631835938	222.57470703125	0.000950932502746582	12	031
526	24.279373168945312	250.64035034179688	1.0	69.34944915771484	215.99240112304688	1.0	6.082821369171143	238.63198852539062	0.00016450881958007812	2.6061673164367676	239.49586486816406	0.00035002827644348145	12	031
527	19.30352020263672	261.3409729003906	0.9999408721923828	62.78326416015625	220.42698669433594	0.9999998807907104	66.06675720214844	219.2366180419922	0.00021079182624816895	2.4688096046447754	252.47305297851562	0.0001887977123260498	12	031
528	22.934484481811523	267.3322448730469	0.9999998807907104	68.82421112060547	224.32838439941406	0.9998199939727783	6.895859718322754	256.4300537109375	0.0004833638668060303	2.485328435897827	255.9346466064453	0.0017969310283660889	12	031
529	26.19738006591797	266.7012939453125	0.21307119727134705	72.62714385986328	216.54933166503906	0.9999996423721313	74.81644439697266	219.0987091064453	0.00015592575073242188	0.351712703704834	255.5714111328125	0.0006620883941650391	12	031
530	71.65435791015625	227.06314086914062	0.999584436416626	73.83660888671875	226.37991333007812	0.9968506693840027	70.86846923828125	228.44711303710938	0.00011679530143737793	-0.9453244209289551	255.004638671875	9.15825366973877e-5	12	031
531	69.33521270751953	227.9151153564453	0.6419494152069092	72.26710510253906	224.91770935058594	0.9997043609619141	69.58770751953125	228.25135803222656	7.468461990356445e-5	60.504417419433594	228.7126922607422	8.705258369445801e-5	12	031
532	7.164683818817139	4.1348981857299805	2.2351741790771484e-6	3.9585084915161133	3.935537338256836	7.718801498413086e-6	614.4478759765625	221.4352264404297	8.940696716308594e-7	2.5665946006774902	3.028718948364258	2.294778823852539e-6	12	031
533	97.45999145507812	260.07379150390625	0.00011336803436279297	97.85700225830078	258.67962646484375	0.9999969005584717	612.833251953125	220.7786865234375	0.0002969205379486084	95.09552764892578	259.6070861816406	9.244680404663086e-5	12	031
534	37.954627990722656	250.08290100097656	0.0009724199771881104	96.77660369873047	273.8580322265625	0.9999514818191528	613.42578125	222.31439208984375	3.7670135498046875e-5	96.69873809814453	273.51495361328125	5.188584327697754e-5	12	031
535	38.1764030456543	251.17242431640625	0.10854631662368774	93.65795135498047	274.3296203613281	0.9802999496459961	95.10385131835938	273.66204833984375	3.3676624298095703e-6	93.25254821777344	272.99249267578125	2.0265579223632812e-5	12	031
536	99.00626373291016	265.89556884765625	0.0001939535140991211	101.94898986816406	271.6559753417969	0.9999972581863403	104.04328918457031	270.9881896972656	4.628300666809082e-5	100.31855773925781	270.6053466796875	0.0001671910285949707	12	031
537	4.977563858032227	266.64642333984375	2.86102294921875e-6	41.97918701171875	242.68670654296875	1.9252300262451172e-5	613.4791870117188	220.2209014892578	6.48200511932373e-5	0.5425882339477539	263.81451416015625	2.473592758178711e-6	12	031
538	100.00435638427734	246.37274169921875	0.005735546350479126	101.47779846191406	246.4722900390625	0.9999605417251587	101.2222900390625	248.8061065673828	9.310245513916016e-5	96.81887817382812	246.68479919433594	0.00011909008026123047	12	031
539	4.388889312744141	282.455078125	1.5616416931152344e-5	107.03044891357422	242.19876098632812	8.618831634521484e-5	614.0947265625	221.29684448242188	1.4275312423706055e-5	0.872126579284668	252.03431701660156	6.556510925292969e-6	12	031
540	23.493284225463867	254.74462890625	0.9997128248214722	87.24905395507812	243.7675018310547	0.0011985599994659424	9.523200035095215	249.07167053222656	7.513165473937988e-5	4.5059003829956055	251.5134735107422	0.0002905130386352539	12	031
541	22.24239730834961	256.81158447265625	0.999998927116394	71.51648712158203	248.04452514648438	0.9999591112136841	8.567117691040039	249.09593200683594	0.00020492076873779297	3.7714130878448486	250.7448272705078	0.0008289813995361328	12	031
542	24.136625289916992	255.66566467285156	1.0	72.70980072021484	244.69766235351562	0.8546504974365234	74.60176086425781	243.62916564941406	0.00012695789337158203	3.6744675636291504	248.8999481201172	0.0005367398262023926	12	031
543	22.228412628173828	251.66482543945312	1.0	62.35837173461914	248.7767791748047	1.0	612.76318359375	220.77206420898438	0.012882232666015625	62.868804931640625	254.08242797851562	0.000254213809967041	12	031
544	21.16377067565918	253.22439575195312	1.0	62.52580642700195	250.66629028320312	1.0	67.28462219238281	250.23426818847656	9.864568710327148e-5	62.63242721557617	255.65792846679688	0.0010200142860412598	12	031
545	19.238122940063477	254.89010620117188	1.0	59.90047836303711	246.8004150390625	1.0	612.5664672851562	221.89419555664062	6.645917892456055e-5	0.6725864410400391	247.31790161132812	0.00016754865646362305	12	031
