# Supplementary material for: An automated feeding system for the African killifish reveals the impact of diet on lifespan and allows scalable assessment of associative learning
Source: eLife. 2022 Nov 10;11:e69008. doi: 10.7554/eLife.69008 (PMC9788828; doi:10.7554/eLife.69008)
Supplement: Figure 6—source data 2. [file elife-69008-fig6-data2.zip › Training Trajectories/t19_REC016DLC_resnet50_TrainAllTheThingsJun28shuffle1_1030000.csv]

bodyparts_coords	fishhead_x	fishhead_y	fishhead_likelihood	fishtail_x	fishtail_y	fishtail_likelihood	redlight_x	redlight_y	redlight_likelihood	fooddrop_x	fooddrop_y	fooddrop_likelihood	fishnum	recordingnum
0	282.6861267089844	64.32312774658203	1.0	256.4039306640625	100.1373291015625	0.9189139604568481	252.43011474609375	2.3327603340148926	0.00047144293785095215	245.96034240722656	-1.7421813011169434	0.0007061660289764404	19	016
1	291.03424072265625	58.63445281982422	1.0	260.7483215332031	92.24642944335938	1.0	255.83160400390625	7.326170921325684	0.0008258819580078125	251.0489501953125	3.015740156173706	0.000990837812423706	19	016
2	292.3805236816406	59.618011474609375	1.0	265.7949523925781	91.38650512695312	0.6565655469894409	258.7214660644531	4.785965919494629	0.0010943114757537842	254.80740356445312	3.521588087081909	0.0026252269744873047	19	016
3	276.4194641113281	68.72738647460938	0.5632942318916321	302.9942626953125	77.16288757324219	0.009507715702056885	284.7525634765625	70.20594024658203	6.893277168273926e-5	285.40185546875	66.01142120361328	0.00016134977340698242	19	016
4	318.8128662109375	81.7520751953125	0.9999995231628418	278.7464294433594	66.32027435302734	0.0031119883060455322	322.33447265625	81.2957763671875	4.3720006942749023e-5	323.10333251953125	86.19584655761719	3.9070844650268555e-5	19	016
5	327.8832702636719	85.84062957763672	0.9197500944137573	325.8230895996094	86.9598159790039	0.9947694540023804	326.9980773925781	86.40216064453125	7.072091102600098e-5	316.85498046875	88.5555419921875	5.048513412475586e-5	19	016
6	336.3499450683594	89.31185913085938	0.9999998807907104	329.9708557128906	87.84078979492188	0.008836090564727783	336.32977294921875	89.72526550292969	0.00015369057655334473	328.17852783203125	82.97004699707031	0.00025278329849243164	19	016
7	340.3311462402344	87.30665588378906	1.0	350.40234375	89.9848403930664	0.00018075108528137207	647.54150390625	320.6523742675781	5.27501106262207e-5	328.0709228515625	78.64595031738281	7.167458534240723e-5	19	016
8	341.4075622558594	87.6656494140625	1.0	340.30126953125	87.91172790527344	0.0002841949462890625	341.1715087890625	86.23731231689453	8.079409599304199e-5	328.6585998535156	79.79376220703125	0.0001392066478729248	19	016
9	342.0198059082031	86.86480712890625	0.9999999403953552	343.4234924316406	85.99639129638672	0.012522190809249878	343.4630432128906	85.62786102294922	0.00011163949966430664	328.37750244140625	87.52317810058594	7.840991020202637e-5	19	016
10	341.58636474609375	86.14366912841797	0.9999997019767761	340.2805480957031	87.05838775634766	0.9703477025032043	333.7055969238281	82.80667114257812	0.0001119375228881836	328.1733093261719	86.89653778076172	4.2051076889038086e-5	19	016
11	343.27020263671875	87.31332397460938	1.0	350.7576904296875	90.12955474853516	0.0004996359348297119	348.1865539550781	86.20344543457031	7.382035255432129e-5	3.3064029216766357	477.769775390625	6.979703903198242e-5	19	016
12	343.30706787109375	84.54551696777344	1.0	350.6197509765625	88.02322387695312	0.000912100076675415	348.6687927246094	83.4320068359375	0.0001214742660522461	352.557861328125	87.68289947509766	4.1484832763671875e-5	19	016
13	343.3250732421875	86.00725555419922	1.0	4.821568489074707	154.35171508789062	0.0011516213417053223	647.9662475585938	320.380126953125	9.34600830078125e-5	3.8887178897857666	142.14820861816406	0.00013142824172973633	19	016
14	344.3272399902344	86.98605346679688	1.0	351.06817626953125	89.83207702636719	0.0006467103958129883	349.27740478515625	85.21310424804688	7.94529914855957e-5	345.8756408691406	94.93074798583984	4.011392593383789e-5	19	016
15	349.1725158691406	79.551513671875	1.0	4.156744003295898	148.67050170898438	0.0010132789611816406	648.3028564453125	335.03857421875	5.003809928894043e-5	343.4471740722656	67.50468444824219	4.8160552978515625e-5	19	016
16	353.3719177246094	67.9276351928711	1.0	323.1082763671875	109.91525268554688	0.9954832792282104	648.7449340820312	319.5752868652344	0.00011917948722839355	340.61541748046875	54.22805404663086	2.1338462829589844e-5	19	016
17	357.4701843261719	67.05342102050781	1.0	320.0201110839844	114.28518676757812	0.9999279975891113	357.2294006347656	65.83685302734375	4.1961669921875e-5	342.3877258300781	57.52507781982422	4.2766332626342773e-5	19	016
18	361.4009704589844	68.9588394165039	1.0	367.9907531738281	72.58738708496094	0.0005052685737609863	366.1435241699219	68.07231140136719	0.00010919570922851562	4.761431694030762	142.8964080810547	7.447600364685059e-5	19	016
19	371.0699768066406	71.33836364746094	1.0	373.3218688964844	74.3291244506836	0.00018003582954406738	370.53033447265625	70.65422058105469	3.463029861450195e-5	359.0747375488281	63.08147048950195	0.0002575516700744629	19	016
20	377.0768737792969	72.65369415283203	1.0	374.77655029296875	75.65000915527344	0.00485500693321228	384.47027587890625	72.67552947998047	0.00013467669486999512	375.93048095703125	80.24295806884766	9.840726852416992e-5	19	016
21	380.0321960449219	72.99042510986328	1.0	354.6761779785156	95.72142791748047	0.9997777342796326	384.72369384765625	71.980712890625	7.140636444091797e-5	353.9806823730469	97.19193267822266	4.380941390991211e-5	19	016
22	382.9640808105469	71.99443817138672	0.9999998807907104	356.52545166015625	99.38606262207031	0.9764527678489685	384.7109069824219	71.23617553710938	6.639957427978516e-5	375.331787109375	61.90699005126953	0.00019538402557373047	19	016
23	385.239013671875	72.40055847167969	1.0	357.3106689453125	99.51248931884766	0.22615256905555725	386.2519836425781	71.65522766113281	0.00013446807861328125	375.2528381347656	62.772003173828125	0.00026100873947143555	19	016
24	385.8909606933594	71.03193664550781	1.0	358.10693359375	101.661865234375	0.0013040602207183838	378.3311462402344	69.14830780029297	3.2961368560791016e-5	374.3662109375	59.57448959350586	0.00020205974578857422	19	016
25	387.51177978515625	72.0701904296875	1.0	449.72308349609375	82.01984405517578	0.0005532801151275635	385.9617919921875	70.86669921875	6.127357482910156e-5	375.8830261230469	61.88420486450195	0.0005699098110198975	19	016
26	387.87835693359375	72.7956771850586	1.0	360.802978515625	103.61502838134766	0.9987831115722656	542.6466674804688	203.9364776611328	0.9999986886978149	541.860107421875	204.72064208984375	0.14599865674972534	19	016
27	387.9245300292969	72.87455749511719	1.0	361.34112548828125	104.27131652832031	0.9995079040527344	543.1575317382812	204.37625122070312	0.9999998807907104	540.9523315429688	205.14779663085938	0.008313477039337158	19	016
28	386.23590087890625	74.87268829345703	1.0	444.8017578125	85.29703521728516	0.4558904767036438	543.046142578125	203.61947631835938	0.9999996423721313	541.7691650390625	203.55677795410156	0.023036569356918335	19	016
29	388.3095397949219	77.68692016601562	0.999976634979248	388.1011657714844	81.34339904785156	0.0007621645927429199	543.2958984375	204.63316345214844	0.9999995827674866	541.6146240234375	204.97885131835938	0.03219008445739746	19	016
30	546.55419921875	208.5321044921875	0.00047218799591064453	540.6200561523438	205.37081909179688	0.0018564164638519287	541.9520263671875	203.19924926757812	0.9999796152114868	541.2099609375	202.32217407226562	0.038446784019470215	19	016
31	402.2471923828125	84.45674133300781	0.20376968383789062	541.8271484375	203.7703857421875	0.0010974109172821045	541.9915161132812	202.874267578125	0.9999997019767761	540.4449462890625	203.63983154296875	0.04041680693626404	19	016
32	409.43572998046875	85.7353515625	0.04934081435203552	540.291259765625	205.75271606445312	0.12240982055664062	542.5090942382812	204.7880859375	0.9981410503387451	542.0515747070312	204.99713134765625	0.30063754320144653	19	016
33	546.3975830078125	209.10992431640625	0.0002111196517944336	539.6004028320312	204.67337036132812	0.0005238950252532959	542.6348876953125	203.5248565673828	0.9999994039535522	541.1611328125	203.8750457763672	0.03138217329978943	19	016
34	546.18408203125	208.7484893798828	0.00024691224098205566	542.7108154296875	203.7432861328125	0.0008055567741394043	542.2384033203125	202.99319458007812	0.9999985694885254	540.6953125	203.92648315429688	0.02979511022567749	19	016
35	546.6089477539062	208.9823760986328	0.0002161860466003418	542.689453125	203.68772888183594	0.0010964274406433105	542.312744140625	203.1729278564453	0.9999985694885254	540.8062744140625	203.47393798828125	0.05342209339141846	19	016
36	546.8572387695312	205.57247924804688	0.0001297295093536377	540.348388671875	204.23239135742188	0.0003262162208557129	543.8126220703125	202.272705078125	0.9999998807907104	540.7265014648438	203.45108032226562	0.003997236490249634	19	016
37	5.171830654144287	482.5447998046875	0.00011786818504333496	543.06689453125	203.91622924804688	0.0004463493824005127	543.1970825195312	202.4596710205078	0.9999998807907104	541.4407958984375	203.6132049560547	0.006041526794433594	19	016
38	404.4384765625	87.42241668701172	0.008650004863739014	542.9859619140625	203.51632690429688	0.0011049211025238037	543.222412109375	202.41725158691406	0.9999997019767761	541.6446533203125	203.42898559570312	0.026760786771774292	19	016
39	546.7654418945312	208.80213928222656	0.00038236379623413086	540.5667724609375	203.51385498046875	0.004533261060714722	542.44873046875	202.55569458007812	0.9999887347221375	543.0374145507812	203.9004669189453	0.033032774925231934	19	016
40	546.3585205078125	209.87005615234375	0.00013056397438049316	539.5392456054688	205.52401733398438	0.0003260672092437744	543.2898559570312	204.34463500976562	0.9999998807907104	541.352783203125	204.8712615966797	0.041376978158950806	19	016
41	546.4666748046875	208.6323699951172	0.00010201334953308105	542.4854736328125	203.55294799804688	0.0007700920104980469	542.4322509765625	203.13487243652344	0.9999997615814209	540.882080078125	203.29893493652344	0.02036982774734497	19	016
42	546.7777099609375	208.9905548095703	0.00021785497665405273	543.19677734375	203.71029663085938	0.0009111464023590088	542.9584350585938	203.27894592285156	0.9999996423721313	541.51953125	203.5349578857422	0.021223634481430054	19	016
43	546.5211181640625	208.56900024414062	0.000280231237411499	542.9176635742188	203.1659698486328	0.0037470757961273193	542.03515625	202.770751953125	0.9999785423278809	540.9288330078125	203.63804626464844	0.09580338001251221	19	016
44	401.021240234375	84.59796142578125	0.9999995231628418	402.4586181640625	87.22447204589844	0.0010965168476104736	543.0704956054688	202.80267333984375	0.9999997615814209	541.7701416015625	203.00265502929688	0.01648414134979248	19	016
45	403.40924072265625	86.3785629272461	0.04186788201332092	544.5064086914062	208.73716735839844	0.0011175274848937988	543.1281127929688	204.2675018310547	0.9999984502792358	540.9693603515625	204.7655487060547	0.017728686332702637	19	016
46	402.107666015625	84.19171142578125	0.9999997019767761	403.6846923828125	85.61681365966797	0.0012137293815612793	543.03125	202.7415771484375	0.9999997615814209	541.2984619140625	203.9227752685547	0.007408738136291504	19	016
47	401.52093505859375	83.49679565429688	1.0	542.8704833984375	203.1244354248047	0.0012024343013763428	542.6765747070312	202.01376342773438	0.9999990463256836	541.0718994140625	202.4439239501953	0.15018042922019958	19	016
48	401.8861389160156	83.07725524902344	1.0	404.8377990722656	84.92442321777344	0.0007527470588684082	542.9802856445312	203.7410430908203	0.9999994039535522	542.6820068359375	204.27369689941406	0.0528506338596344	19	016
49	403.63104248046875	83.69853973388672	1.0	543.3988647460938	203.53443908691406	0.0021373629570007324	542.739501953125	202.9590606689453	0.9999969005584717	542.9566040039062	204.07032775878906	0.02864900231361389	19	016
50	403.8171691894531	81.92268371582031	1.0	542.25390625	203.49755859375	0.9999496936798096	543.9314575195312	201.7403564453125	0.04366523027420044	539.2020874023438	205.5081329345703	0.3320842385292053	19	016
51	404.0592041015625	82.02134704589844	1.0	2.6996023654937744	194.4440155029297	0.0019389092922210693	543.2587890625	202.3909454345703	0.9999997615814209	541.9049682617188	202.75869750976562	0.07193300127983093	19	016
52	401.82769775390625	84.21192932128906	1.0	405.40301513671875	85.78858184814453	0.0007866919040679932	543.6160888671875	203.4515380859375	0.9999999403953552	541.6429443359375	203.9247589111328	0.006570398807525635	19	016
53	403.02642822265625	89.48626708984375	0.007199525833129883	542.8925170898438	202.498046875	0.0009589791297912598	542.2771606445312	202.76560974121094	0.9999974370002747	540.6980590820312	202.4965057373047	0.03389117121696472	19	016
54	395.4578857421875	88.20001220703125	0.992074728012085	397.5637512207031	90.74020385742188	0.03396669030189514	543.5673217773438	202.94532775878906	0.9999999403953552	541.97607421875	202.95089721679688	0.018151581287384033	19	016
55	402.71337890625	85.46121215820312	1.0	542.3468627929688	203.5196533203125	0.0019982755184173584	542.154541015625	203.46377563476562	0.9999972581863403	540.5818481445312	203.78857421875	0.165726900100708	19	016
56	355.3899230957031	124.3136215209961	0.9940367937088013	358.8583984375	121.95307159423828	0.17753171920776367	542.3990478515625	203.59527587890625	0.9999891519546509	542.319091796875	204.684326171875	0.0972672700881958	19	016
57	443.6517639160156	133.8269500732422	0.09952437877655029	4.633073329925537	149.38531494140625	0.0014007091522216797	543.452880859375	202.07444763183594	1.0	541.2867431640625	203.17153930664062	0.0021103322505950928	19	016
58	376.91192626953125	103.58171844482422	0.11729568243026733	373.7100524902344	107.17749786376953	0.9482951164245605	543.5460815429688	203.50686645507812	1.0	542.0189208984375	203.12025451660156	0.009334683418273926	19	016
59	384.18505859375	102.34944915771484	0.03604373335838318	379.45330810546875	105.5238265991211	0.257484495639801	541.9749755859375	204.42953491210938	0.9999966025352478	540.9518432617188	203.82028198242188	0.34668779373168945	19	016
60	370.92816162109375	104.85775756835938	0.034478724002838135	367.6287536621094	109.23829650878906	0.011795103549957275	541.984619140625	203.09695434570312	0.9999977350234985	541.12353515625	202.64553833007812	0.06683337688446045	19	016
61	63.69716262817383	174.58531188964844	0.0008995532989501953	360.6340637207031	112.32613372802734	0.7449806332588196	542.6801147460938	202.52685546875	0.9999983310699463	540.5672607421875	203.24778747558594	0.06865745782852173	19	016
62	367.8289794921875	112.19989776611328	0.004761755466461182	361.08258056640625	112.28633880615234	0.4449422359466553	542.1729736328125	203.64736938476562	0.9999996423721313	540.8307495117188	204.2526092529297	0.013635963201522827	19	016
63	368.1317443847656	115.49227142333984	0.002765744924545288	542.680908203125	204.17396545410156	0.00038129091262817383	542.5603637695312	203.49111938476562	0.9999997019767761	541.2855224609375	203.47317504882812	0.04802873730659485	19	016
64	1.7555696964263916	202.80209350585938	0.0008255243301391602	539.8795776367188	204.8501434326172	0.0027218759059906006	542.2499389648438	204.3970184326172	0.9999961256980896	541.85498046875	205.17864990234375	0.0414600670337677	19	016
65	369.52557373046875	116.3531265258789	0.0005700886249542236	540.059814453125	205.55836486816406	0.0005858838558197021	543.3336181640625	204.14675903320312	0.9999998807907104	541.748291015625	204.12379455566406	0.013952404260635376	19	016
66	369.0697937011719	113.78824615478516	0.2869079113006592	368.10198974609375	114.20159912109375	0.006073027849197388	542.326171875	203.87100219726562	0.999999463558197	541.0371704101562	203.69412231445312	0.045386314392089844	19	016
67	369.4001159667969	113.96650695800781	0.08038613200187683	368.6795349121094	115.21808624267578	0.0026789605617523193	542.058349609375	204.10374450683594	0.9999947547912598	541.8319091796875	204.4615478515625	0.0875825583934784	19	016
68	369.2520751953125	115.04289245605469	0.21376696228981018	365.7658386230469	118.28852081298828	0.0003686249256134033	543.06494140625	202.2291717529297	0.9999998211860657	541.0452270507812	203.27410888671875	0.009826958179473877	19	016
69	547.395263671875	209.21153259277344	0.00028201937675476074	545.4236450195312	205.7423858642578	0.0006791353225708008	542.834228515625	203.5201873779297	0.9999989867210388	543.0867919921875	204.17343139648438	0.10000097751617432	19	016
70	546.4736938476562	208.6048583984375	0.0002028942108154297	542.599853515625	203.03762817382812	0.0008963942527770996	542.064453125	202.9621124267578	0.9999998807907104	540.8331298828125	203.6320343017578	0.006399750709533691	19	016
71	546.8696899414062	209.71527099609375	0.00018611550331115723	446.6664733886719	130.2754364013672	0.15283134579658508	543.2031860351562	204.19825744628906	0.9999997615814209	542.7240600585938	204.54502868652344	0.02159520983695984	19	016
72	2.196699857711792	203.5887451171875	0.0003253519535064697	543.32177734375	203.11669921875	0.0005090832710266113	543.2356567382812	202.3992462158203	0.9999998807907104	541.6295166015625	203.3291015625	0.002902805805206299	19	016
73	546.7594604492188	209.1300811767578	0.0003852248191833496	543.4009399414062	203.84559631347656	0.0012486279010772705	542.5340576171875	203.47230529785156	0.9999992251396179	542.7159423828125	204.28555297851562	0.013677746057510376	19	016
74	547.5917358398438	208.89962768554688	0.0003896951675415039	543.4288330078125	203.00709533691406	0.000896066427230835	542.8564453125	202.6873016357422	0.9999987483024597	542.0608520507812	202.1754150390625	0.32409894466400146	19	016
75	5.319398880004883	482.1128234863281	0.0002735257148742676	542.4981079101562	204.30810546875	0.0007110834121704102	542.6749267578125	203.91647338867188	0.9999998807907104	541.0482177734375	204.34677124023438	0.02238023281097412	19	016
76	546.0877685546875	209.20352172851562	0.00039526820182800293	542.142333984375	204.3371124267578	0.001144498586654663	541.5634155273438	203.83413696289062	0.9999988079071045	540.0564575195312	204.8682861328125	0.02388748526573181	19	016
77	369.59893798828125	115.72167205810547	0.005672246217727661	542.8610229492188	203.73605346679688	0.0007769465446472168	542.6351318359375	203.1193084716797	0.9999997019767761	542.6011962890625	204.10508728027344	0.014526039361953735	19	016
78	546.5575561523438	208.9083251953125	0.00016173720359802246	542.8328857421875	203.78353881835938	0.00051841139793396	542.7765502929688	203.14120483398438	0.9999999403953552	540.8921508789062	204.0150604248047	0.005332350730895996	19	016
79	2.4724433422088623	198.32777404785156	0.000195235013961792	542.6575927734375	204.35464477539062	0.00047531723976135254	542.6447143554688	203.5264434814453	0.9999998807907104	539.79248046875	204.58624267578125	0.053764402866363525	19	016
80	546.8954467773438	208.6865234375	0.00012093782424926758	539.3567504882812	204.0234375	0.00039714574813842773	542.7816162109375	202.31497192382812	0.9999998807907104	541.0697021484375	202.8118896484375	0.003597050905227661	19	016
81	546.8563842773438	209.4915008544922	0.00015559792518615723	540.1217041015625	205.25807189941406	0.0004947781562805176	543.0440063476562	202.720703125	0.9999997615814209	541.98388671875	204.0548095703125	0.026499509811401367	19	016
82	2.36881947517395	202.65415954589844	0.0003484487533569336	542.416259765625	202.9674530029297	0.003483295440673828	542.506591796875	202.8465118408203	0.9999841451644897	540.7184448242188	202.22866821289062	0.07017511129379272	19	016
83	6.262375354766846	483.0042419433594	0.00013959407806396484	542.1177978515625	202.22836303710938	0.0004984140396118164	542.1976318359375	201.48431396484375	1.0	540.7423706054688	202.18161010742188	0.03662547469139099	19	016
84	2.596780776977539	200.55970764160156	0.0008955597877502441	2.407209634780884	199.2552032470703	0.0003159940242767334	542.88037109375	204.1517791748047	0.9999995827674866	541.8502807617188	203.94668579101562	0.08102890849113464	19	016
85	344.1832275390625	120.36565399169922	0.2624528408050537	437.6703796386719	129.17372131347656	0.031928956508636475	541.9423828125	203.8179473876953	0.9999988079071045	540.9420776367188	203.81484985351562	0.10987818241119385	19	016
86	448.955078125	123.56468963623047	0.0014437735080718994	443.8612976074219	126.30752563476562	0.0021744072437286377	543.4652709960938	203.76910400390625	0.9999998807907104	541.6514892578125	204.11000061035156	0.00644451379776001	19	016
87	345.58367919921875	112.11860656738281	0.9272220134735107	344.4400939941406	114.33087921142578	0.581396758556366	542.5860595703125	202.65359497070312	0.9999997019767761	541.12841796875	203.447021484375	0.008339464664459229	19	016
88	344.89990234375	104.3275375366211	0.6228387355804443	341.5669250488281	104.17755126953125	0.13930785655975342	543.0182495117188	203.8053741455078	1.0	541.249755859375	204.2493896484375	0.008322030305862427	19	016
89	339.944091796875	99.48814392089844	0.03935348987579346	339.28106689453125	99.93203735351562	0.934383749961853	541.794921875	203.4666748046875	0.9999558925628662	540.9573364257812	203.8728790283203	0.08085092902183533	19	016
90	339.22015380859375	93.918701171875	0.9999691247940063	339.83917236328125	96.02339172363281	0.378329873085022	543.0989990234375	203.9923553466797	0.9999998807907104	540.9660034179688	204.67864990234375	0.010547429323196411	19	016
91	336.4712219238281	91.80712127685547	0.9955059289932251	2.7160298824310303	199.6260528564453	0.0015889108180999756	542.4887084960938	202.21800231933594	0.9999994039535522	541.1148071289062	202.5456085205078	0.18075686693191528	19	016
92	336.267822265625	95.48945617675781	0.9149049520492554	542.5704956054688	202.73439025878906	0.0006312727928161621	542.693603515625	201.98049926757812	0.9999997615814209	540.5707397460938	203.34288024902344	0.007526785135269165	19	016
93	330.7956237792969	94.15658569335938	0.9997547268867493	329.15325927734375	97.59274291992188	0.013480514287948608	542.4481201171875	202.2848663330078	0.9999997615814209	541.3667602539062	203.3706817626953	0.03447285294532776	19	016
94	326.20465087890625	95.21925354003906	0.9786632061004639	325.7312927246094	96.82780456542969	0.04735317826271057	542.3016967773438	202.5759735107422	0.9999980330467224	541.3170776367188	203.5161590576172	0.01875057816505432	19	016
95	322.34136962890625	95.2442398071289	0.9999997615814209	323.2749938964844	97.07837677001953	0.12113147974014282	542.5020141601562	202.47097778320312	0.999999463558197	541.3382568359375	202.8997802734375	0.05532374978065491	19	016
96	341.75970458984375	33.69445037841797	0.9998317956924438	316.0087890625	95.96215057373047	0.5008470416069031	541.2428588867188	203.1044921875	0.9999618530273438	540.446044921875	203.7003631591797	0.15137502551078796	19	016
97	307.96240234375	96.40782165527344	0.9981493949890137	307.3742980957031	96.70218658447266	0.9918255805969238	542.2875366210938	202.6317138671875	0.9999979734420776	540.7669067382812	203.23086547851562	0.01717415452003479	19	016
98	302.095458984375	94.04991912841797	0.9999999403953552	305.4256591796875	98.51539611816406	0.002377122640609741	542.68017578125	202.49537658691406	0.9999999403953552	541.072265625	203.41311645507812	0.008463829755783081	19	016
99	296.3984680175781	94.01192474365234	0.5806562304496765	297.8063659667969	95.16893005371094	0.9305126667022705	542.8914184570312	204.7124481201172	0.9999994039535522	543.0155029296875	205.29840087890625	0.03405493497848511	19	016
100	295.2098083496094	96.3545150756836	0.9801715612411499	295.73895263671875	98.22359466552734	0.6226091384887695	543.4236450195312	204.19512939453125	0.999999463558197	542.6314086914062	204.76324462890625	0.05302327871322632	19	016
101	500.2791748046875	105.0513916015625	0.9999998807907104	294.87530517578125	97.53282928466797	0.28838038444519043	542.6923217773438	203.7063751220703	0.9999997615814209	541.2827758789062	203.74827575683594	0.013580262660980225	19	016
102	294.45263671875	96.38903045654297	0.9999999403953552	294.17999267578125	97.80601501464844	0.10521325469017029	543.0210571289062	203.58226013183594	0.9999993443489075	541.3386840820312	204.0361328125	0.0291270911693573	19	016
103	291.84991455078125	94.93229675292969	1.0	292.6610412597656	97.25847625732422	0.005976259708404541	542.6154174804688	203.57504272460938	0.9999997019767761	541.3936767578125	203.30812072753906	0.021151036024093628	19	016
104	291.9891357421875	95.83592224121094	1.0	293.2171325683594	97.98135375976562	0.006865888833999634	542.0314331054688	202.52101135253906	0.9999979734420776	540.8524780273438	203.3126983642578	0.016572773456573486	19	016
105	503.56390380859375	110.23593139648438	0.9999998211860657	291.7498779296875	99.30126953125	0.009001463651657104	543.0143432617188	203.2532196044922	0.999999463558197	540.650390625	203.21742248535156	0.02052512764930725	19	016
106	282.7167053222656	101.87116241455078	0.1565469205379486	542.4589233398438	203.1949462890625	0.0009912848472595215	542.5947875976562	202.61155700683594	0.9999996423721313	541.0838623046875	203.021728515625	0.016704440116882324	19	016
107	275.09918212890625	100.45465850830078	0.9994643926620483	542.3504638671875	204.47947692871094	0.0008896589279174805	542.805419921875	203.50469970703125	0.9999996423721313	541.2001953125	204.3646697998047	0.036396801471710205	19	016
108	266.2773132324219	97.87344360351562	0.9999997615814209	3.3678669929504395	152.74365234375	0.002002030611038208	542.3131103515625	203.95205688476562	0.9999982118606567	540.443359375	204.87091064453125	0.02603590488433838	19	016
109	259.83111572265625	97.94402313232422	1.0	2.685981273651123	150.9053955078125	0.0014340579509735107	542.7757568359375	203.29066467285156	0.9999996423721313	542.1901245117188	202.96791076660156	0.06030973792076111	19	016
110	255.91456604003906	96.17601013183594	0.9999990463256836	258.29949951171875	97.64805603027344	0.0018160343170166016	543.5614013671875	202.1106414794922	0.9999999403953552	542.2023315429688	202.4241943359375	0.00586313009262085	19	016
111	247.91876220703125	92.08090209960938	1.0	542.0250244140625	204.00721740722656	0.00141867995262146	542.1124267578125	203.85433959960938	0.999998927116394	540.3617553710938	204.529541015625	0.018064141273498535	19	016
112	244.00454711914062	91.2210464477539	1.0	244.2078857421875	90.28300476074219	0.015549927949905396	542.9456787109375	203.56556701660156	0.9999996423721313	541.666015625	203.7115478515625	0.03499671816825867	19	016
113	241.6576385498047	94.8624496459961	1.0	240.9111328125	93.41034698486328	0.0030074715614318848	542.8944091796875	203.23072814941406	0.9999997615814209	540.9483642578125	203.61354064941406	0.01187598705291748	19	016
114	238.9991455078125	94.41486358642578	1.0	542.8395385742188	202.9145965576172	0.0010062754154205322	542.7451782226562	202.93685913085938	0.9999994039535522	541.5746459960938	202.54910278320312	0.09677478671073914	19	016
115	236.60153198242188	96.8424072265625	1.0	233.8190155029297	100.05803680419922	0.0008391737937927246	542.6928100585938	203.58074951171875	0.9999997615814209	540.8154907226562	204.16319274902344	0.03000214695930481	19	016
116	231.92030334472656	96.08026885986328	1.0	543.0012817382812	205.33541870117188	0.001100987195968628	542.5675659179688	203.77491760253906	0.9999955892562866	542.1522216796875	204.5148162841797	0.18807312846183777	19	016
117	233.5147705078125	97.62956237792969	1.0	543.1155395507812	203.70071411132812	0.001057744026184082	542.9742431640625	202.97744750976562	0.9999997615814209	541.4627685546875	203.72303771972656	0.021087646484375	19	016
118	232.3546905517578	97.63661193847656	1.0	237.83177185058594	98.26042175292969	0.0030585527420043945	543.5526123046875	203.24569702148438	0.9999999403953552	541.1491088867188	204.3245086669922	0.002072155475616455	19	016
119	232.65298461914062	100.49864196777344	1.0	3.4002411365509033	151.15402221679688	0.0017348825931549072	541.866943359375	203.23550415039062	0.9999990463256836	540.9556884765625	202.85440063476562	0.023022621870040894	19	016
120	231.45681762695312	98.63810729980469	1.0	542.2061767578125	204.3394012451172	0.0008645355701446533	542.7720336914062	203.88519287109375	0.9999997615814209	540.8358154296875	204.2639923095703	0.04085958003997803	19	016
121	232.4559326171875	101.1800537109375	1.0	239.4591522216797	104.40493774414062	0.0007703602313995361	542.9141235351562	204.1044921875	0.9999996423721313	541.1915893554688	204.188232421875	0.03784981369972229	19	016
122	231.3468475341797	100.36347961425781	1.0	238.6160430908203	103.64997863769531	0.002237647771835327	543.6126098632812	203.95449829101562	0.9999998807907104	541.7715454101562	204.16830444335938	0.005142688751220703	19	016
123	231.70179748535156	99.70674133300781	1.0	541.7794189453125	203.83042907714844	0.0016141831874847412	541.6398315429688	203.55978393554688	0.9999978542327881	540.0964965820312	204.50018310546875	0.05582904815673828	19	016
124	232.24105834960938	99.42707824707031	1.0	239.10897827148438	103.37578582763672	0.0012125670909881592	543.245361328125	202.44961547851562	1.0	541.0809326171875	203.43344116210938	0.00818181037902832	19	016
125	233.4285888671875	101.04161834716797	1.0	276.5845031738281	130.0397491455078	0.23352190852165222	542.8858032226562	204.38987731933594	0.9999996423721313	541.3029174804688	204.2993621826172	0.1023731529712677	19	016
126	233.8122100830078	99.93868255615234	1.0	239.74363708496094	103.91162872314453	0.001427978277206421	543.6671752929688	202.79571533203125	0.9999998807907104	541.7952270507812	203.17730712890625	0.02355554699897766	19	016
127	232.82077026367188	100.15813446044922	1.0	542.95166015625	203.14141845703125	0.003430873155593872	542.975341796875	203.0895233154297	0.999994158744812	541.6526489257812	203.17587280273438	0.2112424671649933	19	016
128	234.4625244140625	100.8682632446289	1.0	541.6184692382812	205.24391174316406	0.021555006504058838	542.2247314453125	203.1663360595703	0.9996267557144165	542.4903564453125	204.09417724609375	0.2826954126358032	19	016
129	231.84481811523438	99.83623504638672	1.0	238.53298950195312	103.64464569091797	0.0010797083377838135	542.76416015625	203.6974639892578	0.9999990463256836	541.1553955078125	203.7528839111328	0.038279980421066284	19	016
130	231.55242919921875	101.43181610107422	1.0	237.95896911621094	104.5405502319336	0.0009255111217498779	543.051025390625	202.20530700683594	0.9999998807907104	541.1936645507812	203.45716857910156	0.01086658239364624	19	016
131	231.48233032226562	101.59489440917969	1.0	231.1881561279297	102.4118423461914	0.0025854110717773438	542.7393798828125	203.2899627685547	0.9999992847442627	540.4407348632812	204.11312866210938	0.024608969688415527	19	016
132	231.2207794189453	102.00308227539062	1.0	231.3711395263672	102.38822937011719	0.013176113367080688	542.6206665039062	202.24952697753906	0.9999996423721313	540.6088256835938	202.84092712402344	0.06289419531822205	19	016
133	233.3987274169922	103.03943634033203	1.0	232.88943481445312	104.34025573730469	0.004584372043609619	542.68798828125	203.15110778808594	0.9999999403953552	540.7163696289062	203.21856689453125	0.016593754291534424	19	016
134	233.33106994628906	102.30050659179688	1.0	239.6536102294922	106.102783203125	0.0018211305141448975	542.3299560546875	202.89646911621094	0.9999998211860657	540.765869140625	203.31300354003906	0.01915714144706726	19	016
135	234.21481323242188	103.54449462890625	1.0	234.33863830566406	56.50094223022461	0.0013578534126281738	543.4719848632812	202.51524353027344	0.9999998807907104	541.255859375	202.0918731689453	0.06836932897567749	19	016
136	231.58950805664062	103.63849639892578	1.0	231.3023681640625	104.6540298461914	0.006851881742477417	543.3203735351562	203.61167907714844	0.9999998807907104	541.2205810546875	203.82498168945312	0.03735107183456421	19	016
137	234.63632202148438	105.16519927978516	1.0	540.4550170898438	204.23643493652344	0.0007663071155548096	543.532470703125	202.52696228027344	0.9999998211860657	543.1954956054688	204.30221557617188	0.009821891784667969	19	016
138	233.34860229492188	105.13402557373047	1.0	4.557170867919922	146.011474609375	0.0052720606327056885	542.5869750976562	203.46871948242188	0.9999994039535522	541.0135498046875	203.35755920410156	0.09235501289367676	19	016
139	233.2312469482422	103.02658081054688	1.0	275.69970703125	144.52145385742188	0.8184497356414795	543.4180297851562	202.21856689453125	0.9999998807907104	541.4600830078125	202.96156311035156	0.029621809720993042	19	016
140	233.9105224609375	104.79742431640625	1.0	240.52186584472656	108.09061431884766	0.0007086992263793945	543.1976318359375	203.4528045654297	0.9999998807907104	541.1351318359375	203.60906982421875	0.018417000770568848	19	016
141	234.20172119140625	103.14994812011719	1.0	271.8670654296875	146.0028533935547	0.003557354211807251	542.078369140625	203.36337280273438	0.9999994039535522	540.811279296875	203.23550415039062	0.066377192735672	19	016
142	232.4940948486328	104.49616241455078	1.0	232.23536682128906	105.11558532714844	0.008017361164093018	542.1604614257812	203.2647247314453	0.9999976754188538	539.9635620117188	204.5372314453125	0.016382455825805664	19	016
143	235.4800567626953	104.5409927368164	1.0	271.6377258300781	147.52540588378906	0.04371345043182373	542.8133544921875	202.81544494628906	0.9999997019767761	541.7786865234375	203.07920837402344	0.1295660436153412	19	016
144	233.24365234375	103.45375061035156	1.0	239.23931884765625	107.0610122680664	0.005697041749954224	542.8785400390625	204.1348114013672	0.9999988079071045	541.4988403320312	204.198486328125	0.183294415473938	19	016
145	233.54043579101562	105.00503540039062	1.0	241.15435791015625	108.14615631103516	0.0005916357040405273	543.2091064453125	203.0330810546875	0.9999999403953552	541.35205078125	203.9002685546875	0.014767378568649292	19	016
146	235.8551788330078	106.25320434570312	1.0	543.253173828125	203.66758728027344	0.0005485117435455322	543.528076171875	202.40927124023438	0.9999998807907104	541.6229858398438	203.38462829589844	0.007017254829406738	19	016
147	235.8138427734375	105.99958038330078	1.0	234.2850341796875	107.37066650390625	0.002219468355178833	543.4210205078125	202.8877410888672	1.0	541.2318115234375	203.71005249023438	0.004104554653167725	19	016
148	235.1228485107422	103.3505859375	1.0	233.37091064453125	105.26397705078125	0.0006674230098724365	542.8001708984375	203.56509399414062	0.9999998807907104	541.0426025390625	204.3147735595703	0.02043899893760681	19	016
149	235.36436462402344	104.92182922363281	1.0	542.5658569335938	204.41490173339844	0.0013097822666168213	542.594970703125	203.82901000976562	0.9999995231628418	541.0740966796875	204.64309692382812	0.03484126925468445	19	016
150	236.44012451171875	106.13607788085938	1.0	233.40945434570312	111.15453338623047	0.010227352380752563	542.9675903320312	203.64599609375	0.9999988079071045	542.1422729492188	204.33792114257812	0.09645694494247437	19	016
151	238.75405883789062	105.78800964355469	1.0	1.591501235961914	198.49234008789062	0.0014847815036773682	543.9376220703125	202.48597717285156	1.0	542.1161499023438	202.60348510742188	0.006046801805496216	19	016
152	239.2670440673828	106.01156616210938	1.0	235.10313415527344	108.79225158691406	0.009194135665893555	542.9580688476562	203.89134216308594	0.9999999403953552	540.9291381835938	204.16390991210938	0.03621721267700195	19	016
153	240.65467834472656	103.46878051757812	1.0	3.789597988128662	198.44070434570312	0.001272052526473999	543.1781005859375	203.0271453857422	0.9999999403953552	541.3637084960938	203.18946838378906	0.02211374044418335	19	016
154	240.97352600097656	102.82130432128906	1.0	3.9146029949188232	148.7535858154297	0.011463671922683716	543.380126953125	204.4092559814453	0.9999998807907104	541.2805786132812	204.56204223632812	0.06644055247306824	19	016
155	241.11074829101562	104.4380874633789	1.0	241.7493896484375	111.31487274169922	0.0017770230770111084	543.4545288085938	202.65919494628906	0.9999998807907104	541.6278686523438	203.28199768066406	0.008468836545944214	19	016
156	241.26882934570312	105.3287353515625	1.0	241.78677368164062	111.83682250976562	0.004833430051803589	542.7869262695312	203.86683654785156	0.9999994039535522	541.2659301757812	203.91799926757812	0.01834326982498169	19	016
157	242.52047729492188	103.95095825195312	1.0	543.2061157226562	204.77951049804688	0.0009014904499053955	543.14599609375	204.04881286621094	0.999999463558197	541.4204711914062	204.26260375976562	0.06228446960449219	19	016
158	242.661376953125	104.20463562011719	1.0	542.394287109375	203.2787322998047	0.001095116138458252	542.475341796875	203.22586059570312	0.9999995827674866	541.1151733398438	203.59693908691406	0.040180981159210205	19	016
159	241.84727478027344	104.31484985351562	1.0	241.96546936035156	112.45557403564453	0.0007930099964141846	543.6932983398438	204.21090698242188	0.9999998807907104	541.7714233398438	204.63766479492188	0.015345096588134766	19	016
160	242.18142700195312	106.5511703491211	1.0	244.1946563720703	110.18913269042969	0.019320249557495117	543.2424926757812	202.82534790039062	0.9999998807907104	541.7686767578125	202.07418823242188	0.028746306896209717	19	016
161	242.61744689941406	105.83014678955078	1.0	242.125	111.87301635742188	0.000679314136505127	542.6556396484375	202.15292358398438	0.9999998807907104	541.258544921875	203.11553955078125	0.06141406297683716	19	016
162	242.85317993164062	104.45280456542969	1.0	3.2950334548950195	151.77932739257812	0.010442942380905151	542.83740234375	202.82850646972656	0.9999802112579346	541.7607421875	202.5192413330078	0.17528343200683594	19	016
163	247.1615753173828	104.16670227050781	1.0	245.0188446044922	111.0638427734375	0.0008338093757629395	543.415283203125	203.9962615966797	0.9999998807907104	541.793701171875	203.83853149414062	0.008216410875320435	19	016
164	252.0667724609375	102.90929412841797	1.0	242.01397705078125	144.58580017089844	0.004578590393066406	543.5126342773438	203.7648468017578	0.9999998807907104	541.4453125	204.85690307617188	0.01362699270248413	19	016
165	255.75074768066406	98.9254150390625	1.0	244.7871856689453	137.68077087402344	0.9995195865631104	542.7540893554688	203.5422821044922	0.9999997019767761	543.116455078125	204.50387573242188	0.00662684440612793	19	016
166	259.6759948730469	96.96440124511719	1.0	247.9276885986328	131.101318359375	0.9995418787002563	541.7237548828125	204.37158203125	0.9999657273292542	540.3847045898438	204.9175262451172	0.26779040694236755	19	016
167	264.06787109375	95.48268127441406	1.0	249.11338806152344	128.04287719726562	0.9999983310699463	542.7587890625	203.05194091796875	0.9999995231628418	541.2169189453125	203.90261840820312	0.02295824885368347	19	016
168	267.50299072265625	94.21975708007812	1.0	249.84414672851562	127.23229217529297	0.9998207092285156	541.864013671875	202.85977172851562	0.9999978542327881	540.6080932617188	203.89511108398438	0.10499346256256104	19	016
169	546.2025756835938	209.56552124023438	0.00035512447357177734	541.3638916015625	206.0424041748047	0.002499401569366455	542.6121215820312	203.90687561035156	0.9999856948852539	542.480224609375	205.12484741210938	0.044072896242141724	19	016
170	547.3136596679688	207.69715881347656	0.00015553832054138184	2.2132062911987305	201.7109375	0.0005861222743988037	543.8110961914062	201.00160217285156	1.0	540.760009765625	202.1312713623047	0.003443807363510132	19	016
171	546.6349487304688	208.52078247070312	0.00023615360260009766	542.3111572265625	202.76930236816406	0.0020996034145355225	542.5420532226562	202.38279724121094	0.9999988079071045	540.8259887695312	202.74876403808594	0.0809396505355835	19	016
172	304.5436096191406	89.92851257324219	0.02112630009651184	543.0662231445312	202.67369079589844	0.0004259645938873291	543.5885009765625	201.4578094482422	1.0	541.6954345703125	202.72860717773438	0.004625767469406128	19	016
173	305.76556396484375	85.07778930664062	1.0	542.7890625	204.00636291503906	0.0010066330432891846	542.9829711914062	203.920654296875	0.9999995231628418	541.2598266601562	204.11376953125	0.021045833826065063	19	016
174	306.8482971191406	84.48509216308594	1.0	3.9683284759521484	148.33775329589844	0.005044758319854736	544.1738891601562	202.88453674316406	1.0	541.7997436523438	203.56204223632812	0.00508272647857666	19	016
175	307.9958190917969	83.48017883300781	1.0	540.4622192382812	204.0887908935547	0.0008686482906341553	543.6043090820312	203.1287078857422	0.9999999403953552	541.796630859375	202.98040771484375	0.00978514552116394	19	016
176	308.8957214355469	84.67034912109375	0.9999832510948181	307.2706298828125	87.31934356689453	0.0011687278747558594	543.3458862304688	202.83335876464844	0.9999998807907104	541.3016357421875	201.6179656982422	0.019863545894622803	19	016
177	546.9609375	209.0079803466797	0.00012159347534179688	540.364501953125	204.73800659179688	0.00046303868293762207	543.8616943359375	202.2944793701172	0.9999999403953552	541.8446044921875	203.85964965820312	0.011368215084075928	19	016
178	546.1256103515625	209.08218383789062	0.00010460615158081055	542.6839599609375	205.07977294921875	0.0007753372192382812	541.9197387695312	203.02308654785156	0.9999970197677612	540.8569946289062	203.39955139160156	0.9332090020179749	19	016
179	546.8873291015625	208.88641357421875	0.0004787147045135498	543.450439453125	202.93287658691406	0.0050460100173950195	542.9414672851562	203.38595581054688	0.9999918937683105	543.0062866210938	204.16896057128906	0.02213144302368164	19	016
180	546.7550048828125	209.15176391601562	0.0004004240036010742	543.315673828125	204.35195922851562	0.0008969902992248535	543.2594604492188	203.8946533203125	0.9999997615814209	541.3273315429688	204.3732147216797	0.010075509548187256	19	016
181	546.7811279296875	208.99551391601562	0.00020930171012878418	542.66796875	203.88833618164062	0.0004691183567047119	543.2423706054688	203.50396728515625	1.0	541.0596923828125	203.70172119140625	0.006404906511306763	19	016
182	293.44915771484375	81.34750366210938	0.9999836683273315	543.15966796875	204.0380859375	0.0003643929958343506	543.259033203125	203.52279663085938	1.0	541.6767578125	203.45872497558594	0.01327437162399292	19	016
183	546.4739379882812	209.21055603027344	0.0001392364501953125	541.9906005859375	205.4536590576172	0.0007635653018951416	542.8511352539062	203.9999542236328	0.9999997615814209	540.9126586914062	203.7248992919922	0.04379037022590637	19	016
184	546.5205078125	209.17710876464844	0.0003237128257751465	3.9170660972595215	150.2589111328125	0.003892362117767334	542.5804443359375	203.81991577148438	0.9999994039535522	540.6837158203125	204.4857177734375	0.025348752737045288	19	016
185	270.02996826171875	83.263916015625	0.9998944997787476	2.2033839225769043	199.0369873046875	0.010211467742919922	542.795166015625	204.8236846923828	0.9999998211860657	541.331787109375	205.1047821044922	0.03393402695655823	19	016
186	258.940185546875	84.68067169189453	0.9999967813491821	3.414616346359253	150.321044921875	0.002501964569091797	542.5177001953125	203.57818603515625	0.999995231628418	540.5861206054688	203.41065979003906	0.038278400897979736	19	016
187	249.68605041503906	86.07040405273438	1.0	248.21282958984375	87.03594970703125	0.0005245208740234375	542.894287109375	203.47915649414062	0.9999998211860657	541.6235961914062	203.4857177734375	0.03620791435241699	19	016
188	237.14544677734375	83.35310363769531	1.0	542.6337280273438	202.68910217285156	0.0008175075054168701	543.084228515625	202.25274658203125	0.9999999403953552	541.2435913085938	202.54153442382812	0.012047767639160156	19	016
189	228.72308349609375	85.37952423095703	1.0	542.5116577148438	203.8250732421875	0.000854790210723877	542.8455200195312	203.4253692626953	0.9999997615814209	540.9038696289062	203.7112274169922	0.039349138736724854	19	016
190	546.8659057617188	208.9646453857422	0.00022232532501220703	261.12091064453125	87.67134094238281	0.9999995231628418	543.136962890625	203.203369140625	0.9999998807907104	541.6001586914062	203.3907470703125	0.01620173454284668	19	016
191	546.7686157226562	209.34072875976562	0.00015088915824890137	249.11427307128906	89.18024444580078	0.9991106390953064	543.3526611328125	203.51458740234375	0.9999998807907104	541.5179443359375	204.12661743164062	0.019314438104629517	19	016
192	195.18341064453125	84.07013702392578	0.001866072416305542	240.19549560546875	88.1605453491211	0.9997522830963135	542.9881591796875	203.1918182373047	0.9999998211860657	541.5084838867188	203.55397033691406	0.016694724559783936	19	016
193	546.6348266601562	209.62326049804688	0.00020366907119750977	230.7550811767578	88.05164337158203	1.0	543.1650390625	204.282470703125	0.9999998807907104	541.2178344726562	204.28392028808594	0.006955087184906006	19	016
194	172.02151489257812	80.67871856689453	0.27865898609161377	226.85023498535156	88.24242401123047	1.0	542.6046752929688	203.67642211914062	0.9999992847442627	541.341796875	204.34457397460938	0.07328552007675171	19	016
195	164.51617431640625	76.26355743408203	0.006247669458389282	217.73867797851562	87.5570068359375	0.9336401224136353	542.8160400390625	202.7968292236328	0.9999995231628418	541.480224609375	203.82054138183594	0.05816960334777832	19	016
196	158.7711944580078	75.60832977294922	0.9491344690322876	215.1272430419922	86.66094970703125	0.9966732263565063	543.3239135742188	203.04598999023438	0.9999999403953552	541.3969116210938	203.58016967773438	0.008003979921340942	19	016
197	156.42947387695312	71.46509552001953	0.1127554178237915	207.91407775878906	90.16166687011719	0.8193405866622925	542.852294921875	203.9305419921875	0.9999998807907104	541.352294921875	203.84762573242188	0.03993907570838928	19	016
198	158.88394165039062	68.41703796386719	0.2508724331855774	206.07534790039062	92.34711456298828	0.9999998807907104	543.4136962890625	204.03785705566406	0.9999999403953552	541.5968627929688	204.5827178955078	0.013144999742507935	19	016
199	160.1071319580078	68.66293334960938	0.1080276370048523	205.88827514648438	93.98211669921875	0.9999998211860657	542.3397216796875	203.4144287109375	0.9999995231628418	542.1640625	204.60092163085938	0.012364506721496582	19	016
200	158.39633178710938	68.95030975341797	0.9694235324859619	206.2688446044922	95.47863006591797	1.0	542.030029296875	203.196044921875	0.9999991655349731	540.64501953125	203.78367614746094	0.028362661600112915	19	016
201	158.0340118408203	67.07386016845703	0.8698331117630005	205.4636993408203	97.87855529785156	1.0	543.5400390625	203.8404998779297	0.9999999403953552	541.5066528320312	204.27476501464844	0.021160244941711426	19	016
202	160.24940490722656	68.22149658203125	0.08869382739067078	206.97906494140625	99.70902252197266	1.0	543.494873046875	203.84278869628906	0.9999997615814209	542.366943359375	203.1859893798828	0.04888305068016052	19	016
203	163.59828186035156	67.56859588623047	0.0027215182781219482	162.18785095214844	68.08167266845703	0.9999994039535522	542.5831298828125	203.23683166503906	0.9999997615814209	540.7884521484375	204.17869567871094	0.006741434335708618	19	016
204	2.474644422531128	198.52456665039062	0.002350360155105591	203.52146911621094	93.84427642822266	0.9507253170013428	542.45068359375	202.91197204589844	0.9999984502792358	541.5476684570312	202.56643676757812	0.05656126141548157	19	016
205	160.6376953125	70.50685119628906	0.017774254083633423	203.29701232910156	92.77931213378906	0.9998741149902344	543.00146484375	204.34652709960938	0.9999994039535522	542.9022216796875	205.609130859375	0.04253724217414856	19	016
206	156.95849609375	70.03823852539062	0.9999990463256836	197.21693420410156	84.60952758789062	0.03870245814323425	542.73291015625	202.36988830566406	0.9999999403953552	541.3104858398438	203.09640502929688	0.023913413286209106	19	016
207	168.7849884033203	65.14013671875	1.0	176.9432373046875	71.29447937011719	0.00968921184539795	543.183837890625	203.77706909179688	0.9999994039535522	542.3402709960938	204.82064819335938	0.08293560147285461	19	016
208	179.1392364501953	62.01332092285156	1.0	178.52777099609375	66.63941192626953	0.0037091076374053955	543.47900390625	202.45181274414062	0.9999999403953552	541.6807250976562	203.35589599609375	0.01305881142616272	19	016
209	185.4434814453125	57.83576965332031	1.0	170.58865356445312	92.1023941040039	0.05322083830833435	543.1851806640625	202.43768310546875	0.9999998807907104	541.9140625	203.46498107910156	0.05706292390823364	19	016
210	187.82150268554688	51.11491394042969	1.0	169.27264404296875	100.89454650878906	0.9999999403953552	543.1817626953125	202.6358642578125	0.9999999403953552	540.6434936523438	203.84243774414062	0.0021494626998901367	19	016
211	191.18692016601562	46.09832000732422	1.0	169.65574645996094	105.86894226074219	0.9999998807907104	543.3801879882812	203.71336364746094	0.9999998807907104	541.261474609375	204.22561645507812	0.009215742349624634	19	016
212	195.11309814453125	41.14604568481445	1.0	172.94602966308594	102.21798706054688	1.0	542.5770874023438	202.51495361328125	0.9999998807907104	541.1127319335938	203.6309814453125	0.010162591934204102	19	016
213	200.31105041503906	35.77851104736328	1.0	171.81124877929688	102.09921264648438	1.0	543.5487670898438	203.69061279296875	1.0	541.6097412109375	204.00335693359375	0.004510998725891113	19	016
214	207.63868713378906	34.905364990234375	1.0	175.15773010253906	101.13721466064453	0.9999943971633911	543.2064208984375	203.36668395996094	0.9999999403953552	541.3991088867188	203.94448852539062	0.01873365044593811	19	016
215	211.80792236328125	33.28668975830078	1.0	183.45989990234375	92.86591339111328	1.0	542.8634643554688	202.95542907714844	0.9999999403953552	541.162109375	203.68856811523438	0.010231345891952515	19	016
216	215.94155883789062	32.765159606933594	1.0	187.20828247070312	95.35444641113281	1.0	543.5419311523438	204.0157470703125	0.9999997615814209	542.0584106445312	203.94895935058594	0.04798433184623718	19	016
217	217.4242401123047	31.840709686279297	1.0	190.85008239746094	98.25377655029297	1.0	542.6964111328125	202.63328552246094	0.9999983310699463	540.7674560546875	202.86770629882812	0.07103261351585388	19	016
218	219.7291259765625	31.150497436523438	1.0	196.65188598632812	100.01045989990234	1.0	542.5899658203125	203.70167541503906	0.9999996423721313	540.9208374023438	203.39952087402344	0.05140125751495361	19	016
219	219.23841857910156	31.701711654663086	1.0	200.30430603027344	101.90784454345703	1.0	542.9614868164062	204.9247589111328	0.9999994039535522	541.321044921875	205.7540740966797	0.044841468334198	19	016
220	220.9542694091797	31.350114822387695	1.0	204.162353515625	101.45772552490234	1.0	543.1573486328125	203.4833526611328	0.9999998807907104	541.5986938476562	203.63027954101562	0.015086650848388672	19	016
221	223.7038116455078	32.221763610839844	1.0	203.80235290527344	101.74256134033203	1.0	542.6522827148438	203.3278350830078	0.9999887347221375	540.8540649414062	203.33694458007812	0.24789267778396606	19	016
222	224.1020050048828	30.727121353149414	1.0	204.2303009033203	104.622314453125	0.9999995827674866	543.0523681640625	204.160888671875	0.9999991655349731	541.4744262695312	204.70242309570312	0.044469356536865234	19	016
223	226.51791381835938	30.383441925048828	1.0	204.0588836669922	105.5854263305664	1.0	543.2701416015625	203.78330993652344	1.0	541.6111450195312	203.60861206054688	0.029847264289855957	19	016
224	228.26864624023438	30.732534408569336	1.0	203.10055541992188	106.2241439819336	1.0	543.4957885742188	203.96884155273438	1.0	541.0684814453125	204.301025390625	0.0027611851692199707	19	016
225	228.81414794921875	31.580659866333008	1.0	205.4184112548828	107.1206283569336	1.0	543.5016479492188	203.0518035888672	0.9999999403953552	541.4104614257812	204.31130981445312	0.0070886313915252686	19	016
226	230.10044860839844	30.818735122680664	1.0	205.0649871826172	107.31526947021484	1.0	542.4901123046875	202.39181518554688	0.9999999403953552	541.16259765625	203.14801025390625	0.0803050696849823	19	016
227	231.50450134277344	29.82238006591797	1.0	205.92811584472656	105.80826568603516	1.0	542.3942260742188	202.9020233154297	0.9999996423721313	541.1515502929688	203.63296508789062	0.05387672781944275	19	016
228	231.41348266601562	31.86296272277832	1.0	205.04922485351562	111.78636932373047	1.0	544.3342895507812	202.36541748046875	0.9999999403953552	541.0611572265625	203.81301879882812	0.0015461146831512451	19	016
229	232.1941680908203	31.199785232543945	1.0	205.29464721679688	111.94815063476562	1.0	543.23193359375	204.1197052001953	0.9999998807907104	541.0537109375	205.00799560546875	0.009897202253341675	19	016
230	232.49087524414062	31.294342041015625	1.0	206.26495361328125	109.42457580566406	1.0	543.3499755859375	202.35443115234375	1.0	231.6504364013672	5.4212541580200195	0.004371017217636108	19	016
231	232.90371704101562	31.589397430419922	1.0	206.12425231933594	114.66926574707031	1.0	543.3759765625	204.53382873535156	1.0	541.5123291015625	204.6856231689453	0.007821977138519287	19	016
232	240.0790252685547	44.626914978027344	1.0	206.92800903320312	99.04347229003906	0.00625184178352356	542.760009765625	203.60206604003906	0.9999999403953552	540.839111328125	204.22271728515625	0.017696231603622437	19	016
233	265.6928405761719	53.3363037109375	0.9700859785079956	207.77452087402344	76.9648208618164	1.0	542.897216796875	203.10137939453125	0.9999999403953552	540.9136962890625	203.62432861328125	0.003972768783569336	19	016
234	280.69390869140625	54.817020416259766	1.0	288.1170349121094	57.76249694824219	0.0009739995002746582	544.2695922851562	204.10366821289062	1.0	541.92041015625	204.07347106933594	0.0032111406326293945	19	016
235	289.4398193359375	52.944156646728516	1.0	227.32688903808594	82.26263427734375	0.9999830722808838	544.0475463867188	203.62159729003906	1.0	541.9138793945312	204.0602569580078	0.003942638635635376	19	016
236	295.0008850097656	50.99540710449219	1.0	228.54403686523438	88.45121765136719	1.0	543.8548583984375	204.01072692871094	1.0	541.4376831054688	204.29795837402344	0.002874433994293213	19	016
237	299.9656066894531	50.66926956176758	1.0	234.71826171875	91.6397705078125	1.0	543.311767578125	203.4783172607422	1.0	540.776123046875	203.74325561523438	0.0016905367374420166	19	016
238	302.9407043457031	49.6945915222168	1.0	239.6117401123047	95.75824737548828	1.0	543.0701293945312	203.58523559570312	1.0	540.6539916992188	204.32073974609375	0.002816915512084961	19	016
239	309.60784912109375	49.96670913696289	1.0	244.85450744628906	99.25579833984375	1.0	543.6028442382812	203.4099884033203	1.0	542.4913940429688	202.9050750732422	0.0016116201877593994	19	016
240	330.2403869628906	34.71712875366211	1.0	266.6351623535156	95.31188201904297	1.0	544.0255737304688	204.52711486816406	1.0	541.4759521484375	205.455810546875	0.0036067068576812744	19	016
241	343.6359558105469	24.8043212890625	1.0	276.71002197265625	100.44615936279297	1.0	543.3673706054688	201.99197387695312	1.0	342.3162536621094	2.581362247467041	0.006155669689178467	19	016
242	352.3743896484375	22.07346534729004	1.0	284.2755126953125	100.21775817871094	1.0	543.7892456054688	202.19915771484375	1.0	341.7841491699219	1.9217514991760254	0.004242241382598877	19	016
243	356.994384765625	24.39426612854004	1.0	288.22723388671875	95.8846435546875	1.0	543.7685546875	202.27392578125	1.0	343.29705810546875	4.387497425079346	0.006952404975891113	19	016
244	368.145263671875	22.375587463378906	1.0	296.2221984863281	95.04165649414062	0.9999853372573853	544.2465209960938	203.39083862304688	1.0	357.5420837402344	2.0291357040405273	0.004833251237869263	19	016
245	372.74993896484375	23.76064682006836	1.0	377.4832763671875	10.454907417297363	0.005316108465194702	544.1754150390625	203.62889099121094	1.0	372.8426513671875	4.051993370056152	0.004632472991943359	19	016
246	382.624755859375	23.303918838500977	1.0	381.98370361328125	9.409587860107422	0.0008221268653869629	544.0604248046875	202.92025756835938	1.0	373.8124694824219	2.371166706085205	0.005784213542938232	19	016
247	386.8617858886719	23.209674835205078	1.0	392.6824645996094	8.380533218383789	0.001892179250717163	543.1806640625	202.30101013183594	1.0	389.90582275390625	3.4844117164611816	0.007983118295669556	19	016
248	389.01513671875	24.546432495117188	1.0	393.8022766113281	8.508495330810547	0.0014255344867706299	543.9545288085938	203.26162719726562	1.0	390.2846374511719	2.9311208724975586	0.00808224081993103	19	016
249	391.19537353515625	24.668392181396484	1.0	326.759033203125	100.83231353759766	0.18008869886398315	543.5538940429688	203.1725616455078	1.0	390.3631896972656	3.001642942428589	0.00848129391670227	19	016
250	392.3179016113281	25.349143981933594	1.0	335.9515686035156	101.84434509277344	0.11151760816574097	542.92236328125	203.76171875	0.9999999403953552	390.39117431640625	3.5765554904937744	0.008559077978134155	19	016
251	394.101318359375	24.708066940307617	1.0	336.74755859375	102.81340026855469	0.9998229742050171	543.818603515625	203.84548950195312	1.0	542.7232055664062	203.2608184814453	0.00964200496673584	19	016
252	396.8745422363281	24.16793441772461	1.0	341.2506408691406	103.030029296875	0.029177695512771606	543.5924072265625	202.5697784423828	0.9999998807907104	390.46710205078125	2.293851852416992	0.004518449306488037	19	016
253	397.3101501464844	24.447355270385742	1.0	339.92950439453125	105.28559112548828	0.09918591380119324	543.6726684570312	202.26451110839844	1.0	390.5578308105469	3.240525960922241	0.005664199590682983	19	016
254	402.92974853515625	24.399187088012695	1.0	342.279541015625	104.03882598876953	0.20581403374671936	543.42919921875	204.20718383789062	1.0	391.3934326171875	4.595073223114014	0.004107773303985596	19	016
255	406.59259033203125	27.4444522857666	1.0	347.610107421875	102.850341796875	0.9999966621398926	543.1500244140625	203.74258422851562	0.9999994039535522	542.1348876953125	203.6761932373047	0.13458922505378723	19	016
256	408.2857666015625	35.93376541137695	0.9999951124191284	540.509033203125	205.1680908203125	0.0006998181343078613	543.5073852539062	204.34408569335938	0.9999998211860657	542.8914184570312	205.21868896484375	0.0069168806076049805	19	016
257	389.9587707519531	39.3578987121582	0.963462769985199	430.6431579589844	68.18121337890625	0.9021263122558594	543.224365234375	203.2011260986328	1.0	541.1363525390625	203.81094360351562	0.004121184349060059	19	016
258	439.49212646484375	76.49333953857422	1.0	402.58819580078125	44.9741325378418	0.9999735355377197	544.0195922851562	204.1547088623047	1.0	541.5650024414062	204.60459899902344	0.0020596086978912354	19	016
259	446.79632568359375	85.77538299560547	1.0	404.2734069824219	49.518585205078125	1.0	544.0491333007812	202.48715209960938	1.0	540.896484375	203.49212646484375	0.0016939640045166016	19	016
260	450.97772216796875	96.36018371582031	1.0	402.3558044433594	50.084049224853516	0.9999997615814209	543.947265625	203.79440307617188	1.0	541.3037719726562	203.97756958007812	0.0012572407722473145	19	016
261	455.02142333984375	110.5690689086914	1.0	412.8001708984375	59.13736343383789	0.9893254041671753	543.7039794921875	203.42684936523438	0.9999998807907104	541.5220336914062	203.86453247070312	0.004847198724746704	19	016
262	458.97308349609375	124.03410339355469	1.0	421.2494201660156	60.657073974609375	0.9999958276748657	544.1529541015625	202.6853485107422	0.9999998807907104	543.5301513671875	203.45413208007812	0.0028291940689086914	19	016
263	461.827392578125	135.93988037109375	1.0	425.69927978515625	76.36541748046875	0.9524941444396973	544.2874755859375	201.87762451171875	1.0	541.1495971679688	203.3190460205078	0.001427680253982544	19	016
264	464.6185607910156	147.85350036621094	1.0	421.6500244140625	87.67137145996094	0.9977496266365051	543.7340087890625	201.95562744140625	1.0	540.6188354492188	203.42474365234375	0.002056330442428589	19	016
265	468.868896484375	153.675048828125	1.0	424.1361083984375	92.79325103759766	0.9999996423721313	543.7894287109375	202.5372772216797	1.0	540.9347534179688	203.00997924804688	0.003049194812774658	19	016
266	471.6794128417969	155.46441650390625	1.0	423.47064208984375	95.93196105957031	1.0	544.3087768554688	202.583740234375	1.0	541.1348266601562	204.28836059570312	0.0011610090732574463	19	016
267	473.5208740234375	158.582763671875	1.0	423.1776428222656	97.77629852294922	1.0	543.2984008789062	202.58216857910156	0.9999998807907104	542.30810546875	203.4866485595703	0.03353831171989441	19	016
268	474.7243957519531	162.5959014892578	1.0	422.0927429199219	99.56842041015625	1.0	544.020751953125	202.03529357910156	0.9999998807907104	543.141845703125	202.78970336914062	0.012329310178756714	19	016
269	474.0964660644531	167.98106384277344	1.0	420.8324279785156	100.48145294189453	1.0	543.201416015625	203.75405883789062	1.0	541.6648559570312	204.11697387695312	0.004425138235092163	19	016
270	474.9221496582031	172.5897674560547	1.0	426.1396179199219	100.90372467041016	1.0	543.3992309570312	203.5954132080078	0.9999997019767761	543.2317504882812	204.3167266845703	0.00532039999961853	19	016
271	474.4388732910156	175.8939971923828	1.0	424.1857604980469	101.13956451416016	1.0	542.8507080078125	202.4987335205078	1.0	540.1787109375	203.86119079589844	0.0014109909534454346	19	016
272	476.2450256347656	180.9521484375	1.0	423.7569580078125	106.74081420898438	1.0	543.6514892578125	203.4830780029297	0.9999998807907104	542.5982666015625	204.87750244140625	0.014168530702590942	19	016
273	473.0147705078125	179.46768188476562	1.0	429.5039978027344	110.56183624267578	0.9999989867210388	543.0779418945312	202.857666015625	0.9999997615814209	542.945068359375	204.2701873779297	0.017703711986541748	19	016
274	467.1900329589844	177.70559692382812	1.0	430.8255310058594	116.28497314453125	0.9999995231628418	543.4387817382812	203.74444580078125	1.0	541.2261962890625	203.9756622314453	0.0018131136894226074	19	016
275	465.1162414550781	175.1536102294922	1.0	434.2808532714844	114.52120208740234	1.0	542.8817138671875	204.1403350830078	0.9999998807907104	542.5199584960938	204.91543579101562	0.008406251668930054	19	016
276	464.0972900390625	174.31687927246094	1.0	434.6701965332031	116.93405151367188	1.0	542.97607421875	203.7377166748047	1.0	541.7152709960938	203.28907775878906	0.006425261497497559	19	016
277	461.1267395019531	174.57553100585938	1.0	436.6253967285156	117.29037475585938	1.0	542.905029296875	203.9414825439453	0.9999998807907104	540.9691162109375	204.2637939453125	0.006077945232391357	19	016
278	461.53253173828125	175.52894592285156	1.0	436.6796875	117.70941162109375	1.0	543.0003051757812	202.17506408691406	0.9999998807907104	541.3553466796875	202.6876220703125	0.012159258127212524	19	016
279	460.982177734375	176.0174560546875	1.0	436.5529479980469	118.91867065429688	1.0	543.5702514648438	203.93309020996094	0.9999999403953552	541.2540283203125	204.40011596679688	0.0018358826637268066	19	016
280	459.1885070800781	174.54983520507812	1.0	436.3179016113281	120.28581237792969	1.0	542.8038330078125	204.04100036621094	0.9999998807907104	540.839599609375	204.31216430664062	0.0030063092708587646	19	016
281	458.9901428222656	174.02029418945312	1.0	437.3223571777344	120.2147216796875	1.0	543.3126831054688	205.2709503173828	0.9999999403953552	541.7723388671875	205.44261169433594	0.006115078926086426	19	016
282	459.2143249511719	174.99461364746094	1.0	436.296142578125	120.98401641845703	1.0	543.1512451171875	204.296630859375	0.9999998807907104	540.94482421875	204.3403778076172	0.008348613977432251	19	016
283	459.52392578125	175.4529571533203	1.0	436.06146240234375	120.7743148803711	1.0	543.2921142578125	204.25372314453125	1.0	541.0359497070312	203.9326629638672	0.002459406852722168	19	016
284	458.34979248046875	175.5687255859375	1.0	436.3458557128906	118.86170196533203	1.0	543.0303344726562	203.80093383789062	0.9999998807907104	542.3048095703125	204.27540588378906	0.0037506818771362305	19	016
285	456.9219055175781	174.69430541992188	1.0	435.1211242675781	122.60855865478516	1.0	543.450927734375	203.97740173339844	0.9999999403953552	541.1190795898438	203.8592071533203	0.0021716952323913574	19	016
286	455.57025146484375	176.55357360839844	1.0	434.6941223144531	121.8324203491211	1.0	543.500732421875	204.29745483398438	1.0	541.1596069335938	204.65951538085938	0.0026264190673828125	19	016
287	455.6424865722656	175.3523406982422	1.0	432.7193603515625	123.48546600341797	1.0	543.888671875	204.54843139648438	1.0	541.3152465820312	205.07666015625	0.0020550787448883057	19	016
288	453.3438720703125	176.64633178710938	1.0	436.87457275390625	124.05658721923828	1.0	543.9791259765625	204.3313751220703	1.0	541.4108276367188	204.54763793945312	0.0013799667358398438	19	016
289	452.2685546875	177.19537353515625	1.0	436.3269958496094	124.46205139160156	1.0	543.5142822265625	204.09829711914062	1.0	541.080810546875	204.19064331054688	0.003912895917892456	19	016
290	453.56439208984375	177.14813232421875	1.0	435.7201232910156	127.51497650146484	1.0	544.0584106445312	203.9977569580078	1.0	541.731689453125	204.1575164794922	0.002587616443634033	19	016
291	454.17669677734375	176.15599060058594	1.0	434.3721008300781	127.43672180175781	1.0	543.8616333007812	204.24974060058594	0.9999998807907104	540.689697265625	204.81741333007812	0.0015997588634490967	19	016
292	451.22637939453125	175.58326721191406	1.0	434.0661926269531	127.86817169189453	1.0	543.9306640625	204.87974548339844	1.0	541.4942016601562	205.024658203125	0.0033934414386749268	19	016
293	450.4013366699219	173.30593872070312	1.0	431.9869079589844	128.62245178222656	1.0	543.8485717773438	205.09071350097656	0.9999998807907104	541.513671875	205.37049865722656	0.003026127815246582	19	016
294	451.0946044921875	173.58314514160156	1.0	436.1329650878906	129.33761596679688	0.9999999403953552	543.1719360351562	205.07333374023438	0.9999998807907104	541.2437133789062	205.3016357421875	0.002044379711151123	19	016
295	451.9541015625	173.5203094482422	1.0	432.297607421875	130.13323974609375	1.0	544.2169189453125	204.26034545898438	1.0	541.1448364257812	204.7621307373047	0.001782923936843872	19	016
296	451.4994812011719	172.03028869628906	1.0	432.33734130859375	126.86900329589844	1.0	544.086181640625	204.04736328125	1.0	540.9235229492188	204.0194091796875	0.0015820860862731934	19	016
297	451.87957763671875	172.04420471191406	1.0	431.49737548828125	129.5497283935547	1.0	543.4420776367188	203.606201171875	1.0	540.78076171875	204.04588317871094	0.0022390782833099365	19	016
298	452.1542053222656	172.87557983398438	1.0	433.1025390625	128.80113220214844	0.9999991655349731	543.430908203125	204.02781677246094	0.9999999403953552	541.3480224609375	204.22366333007812	0.0037062466144561768	19	016
299	453.2552795410156	172.1005096435547	1.0	433.05792236328125	131.5807342529297	1.0	543.4757080078125	203.67503356933594	1.0	542.1889038085938	204.7606964111328	0.005221366882324219	19	016
300	459.8468017578125	170.31297302246094	1.0	425.2941589355469	132.62298583984375	1.0	543.6713256835938	204.28445434570312	0.9999999403953552	540.8076782226562	204.57859802246094	0.0020220577716827393	19	016
301	466.0254821777344	173.59860229492188	1.0	430.942138671875	131.76763916015625	1.0	543.9566650390625	203.82261657714844	1.0	542.2147216796875	205.07859802246094	0.0026341378688812256	19	016
302	468.92657470703125	174.5433349609375	1.0	431.283203125	136.4492645263672	1.0	543.7144775390625	204.36566162109375	0.9999998807907104	541.2556762695312	204.93247985839844	0.0029183924198150635	19	016
303	472.65228271484375	178.36814880371094	1.0	428.9768981933594	139.06326293945312	0.9999999403953552	543.1174926757812	203.62693786621094	0.9999998807907104	540.188720703125	203.3495330810547	0.0011696815490722656	19	016
304	474.2527770996094	182.4462432861328	1.0	429.0321960449219	135.26547241210938	1.0	542.5003051757812	204.2794189453125	0.9999998807907104	540.7943115234375	204.7016143798828	0.0018421709537506104	19	016
305	475.4093322753906	183.4760284423828	1.0	429.00494384765625	133.82803344726562	1.0	542.5841064453125	204.0019989013672	0.9999998807907104	542.390869140625	204.6510009765625	0.002330780029296875	19	016
306	476.798828125	182.25833129882812	1.0	431.14300537109375	134.33160400390625	1.0	542.6019897460938	203.97203063964844	1.0	540.1624755859375	204.09584045410156	0.004823595285415649	19	016
307	475.4550476074219	182.69247436523438	1.0	432.0705261230469	133.62449645996094	1.0	542.3411254882812	204.3256072998047	0.9999999403953552	542.0201416015625	205.23446655273438	0.004018574953079224	19	016
308	476.9752197265625	185.67271423339844	1.0	435.88201904296875	133.2194061279297	1.0	542.5571899414062	203.772216796875	0.9999998211860657	542.6511840820312	204.66464233398438	0.0025550127029418945	19	016
309	476.7572326660156	188.38121032714844	1.0	432.671630859375	131.8779754638672	1.0	542.4400634765625	204.01629638671875	0.9999998807907104	540.0326538085938	204.11593627929688	0.0023640096187591553	19	016
310	477.6429443359375	190.56666564941406	1.0	434.7076110839844	132.10531616210938	1.0	542.69921875	203.83432006835938	0.9999998807907104	540.5150146484375	203.81556701660156	0.005492359399795532	19	016
311	478.00347900390625	193.59597778320312	1.0	436.47125244140625	130.86253356933594	1.0	543.5455932617188	203.93605041503906	1.0	540.5394287109375	204.32688903808594	0.001439213752746582	19	016
312	479.2706298828125	195.03334045410156	1.0	437.6431884765625	131.30996704101562	1.0	543.1536865234375	204.2795867919922	1.0	540.3956909179688	204.3999786376953	0.0021538734436035156	19	016
313	480.2515869140625	196.60337829589844	1.0	441.5263671875	130.41595458984375	1.0	543.0889282226562	203.72462463378906	0.9999998807907104	540.1695556640625	204.1038055419922	0.0012145638465881348	19	016
314	480.06549072265625	197.7811737060547	1.0	444.9989318847656	128.3094940185547	1.0	543.1837768554688	203.9738006591797	0.9999998807907104	542.828125	204.55445861816406	0.0024451911449432373	19	016
315	480.79144287109375	200.41285705566406	1.0	442.7561340332031	129.44334411621094	1.0	543.1553955078125	203.9097442626953	1.0	542.7279663085938	204.25355529785156	0.003073275089263916	19	016
316	482.5867004394531	206.70504760742188	1.0	441.628662109375	129.20755004882812	1.0	543.24365234375	204.1259307861328	1.0	540.4986572265625	205.02987670898438	0.0012955963611602783	19	016
317	481.8201599121094	206.8789825439453	1.0	444.7362976074219	130.34234619140625	1.0	543.8011474609375	204.3893585205078	1.0	540.9213256835938	205.13963317871094	0.0017566978931427002	19	016
318	474.2176513671875	208.61265563964844	0.9999998807907104	445.0675048828125	125.90975189208984	1.0	543.28662109375	203.73255920410156	1.0	540.7617797851562	204.192138671875	0.001947551965713501	19	016
319	469.65252685546875	211.7955780029297	1.0	446.6938781738281	127.23092651367188	1.0	543.1162719726562	204.3829345703125	1.0	539.9658813476562	205.0089874267578	0.002070128917694092	19	016
320	465.3738708496094	204.577880859375	1.0	444.3955993652344	128.21751403808594	1.0	543.5340576171875	203.4954376220703	0.9999990463256836	542.4880981445312	204.1716766357422	0.0026631951332092285	19	016
321	464.5378112792969	210.75222778320312	1.0	445.8598937988281	122.98966217041016	1.0	543.6192626953125	203.45045471191406	1.0	540.7708129882812	203.35679626464844	0.001956433057785034	19	016
322	465.0579528808594	211.1493377685547	1.0	446.2032165527344	125.6427993774414	1.0	544.0442504882812	203.9036407470703	1.0	541.3701782226562	203.9375762939453	0.002139151096343994	19	016
323	462.5678405761719	209.72610473632812	1.0	446.7115173339844	126.87037658691406	1.0	543.4649658203125	204.17437744140625	0.9999999403953552	541.4583740234375	204.71533203125	0.0033834874629974365	19	016
324	463.39501953125	207.30979919433594	1.0	445.76904296875	126.95368194580078	1.0	543.564208984375	203.68898010253906	1.0	541.2056884765625	204.10433959960938	0.0035375654697418213	19	016
325	462.5514831542969	207.9347381591797	1.0	447.3302917480469	125.9794692993164	1.0	543.3680419921875	203.67584228515625	0.9999997615814209	541.3856811523438	203.82122802734375	0.006367385387420654	19	016
326	462.50146484375	210.61988830566406	1.0	448.4362487792969	124.35271453857422	1.0	543.6653442382812	202.95872497558594	1.0	540.7599487304688	203.00119018554688	0.0008293688297271729	19	016
327	461.8179016113281	209.29415893554688	1.0	445.3347473144531	125.84843444824219	1.0	543.2944946289062	204.3683624267578	0.9999998807907104	541.29248046875	204.22808837890625	0.0034561753273010254	19	016
328	459.235107421875	209.1061553955078	1.0	447.0531005859375	124.59725189208984	1.0	543.3080444335938	203.61512756347656	1.0	541.0704956054688	203.02259826660156	0.0018758177757263184	19	016
329	458.978759765625	211.0806884765625	1.0	448.2653503417969	125.91249084472656	1.0	543.5341796875	203.635986328125	1.0	540.9545288085938	203.83946228027344	0.001942276954650879	19	016
330	458.3683166503906	211.81478881835938	1.0	450.8188781738281	123.73763275146484	1.0	544.0457763671875	203.65980529785156	1.0	541.2142944335938	204.14979553222656	0.00202864408493042	19	016
331	458.199462890625	210.38270568847656	1.0	448.445556640625	123.88609313964844	1.0	543.387451171875	203.48521423339844	0.9999998807907104	541.271240234375	203.54092407226562	0.0032790303230285645	19	016
332	458.87054443359375	212.5181884765625	1.0	447.4516296386719	125.90571594238281	1.0	544.4375	204.0403289794922	1.0	541.2399291992188	204.0823516845703	0.0014801323413848877	19	016
333	458.06787109375	213.4167938232422	1.0	448.54595947265625	124.43119049072266	1.0	543.5942993164062	203.45484924316406	1.0	540.8460693359375	203.243408203125	0.002533167600631714	19	016
334	456.673583984375	213.03158569335938	1.0	447.637451171875	126.29185485839844	1.0	544.3201293945312	203.2747039794922	1.0	541.4692993164062	203.37278747558594	0.0022506415843963623	19	016
335	457.5048522949219	213.38088989257812	1.0	448.12860107421875	125.107666015625	1.0	543.395263671875	203.08425903320312	0.9999998807907104	541.431640625	203.2299041748047	0.003961920738220215	19	016
336	457.5329284667969	211.79574584960938	1.0	450.666015625	121.45919799804688	1.0	543.16162109375	203.4840850830078	0.9999999403953552	540.9251708984375	203.84043884277344	0.003017604351043701	19	016
337	456.26177978515625	212.3761444091797	1.0	449.47314453125	122.38380432128906	1.0	543.2549438476562	203.25393676757812	1.0	540.8317260742188	203.423828125	0.00257834792137146	19	016
338	455.8411560058594	213.45059204101562	1.0	450.4573059082031	122.03382110595703	1.0	543.9110717773438	203.0305938720703	1.0	541.254638671875	203.49481201171875	0.0019183456897735596	19	016
339	447.91845703125	207.56024169921875	0.9999980330467224	451.0932312011719	131.41473388671875	0.001543879508972168	542.6788940429688	204.1749725341797	0.9999998807907104	541.2180786132812	204.09144592285156	0.009810388088226318	19	016
340	469.5584411621094	140.19493103027344	0.9838399887084961	431.1554260253906	204.9438018798828	0.04502442479133606	542.4287719726562	204.17721557617188	0.9999951124191284	540.1727905273438	204.94015502929688	0.035093337297439575	19	016
341	480.0704650878906	137.0614776611328	0.9999897480010986	418.6014099121094	199.073486328125	0.98844313621521	544.0328369140625	203.1654815673828	1.0	541.5466918945312	203.30331420898438	0.01204526424407959	19	016
342	402.16949462890625	191.74789428710938	1.0	483.9578857421875	139.1814422607422	0.003188878297805786	543.3278198242188	205.86753845214844	0.9999681711196899	541.0958862304688	206.18975830078125	0.19097945094108582	19	016
343	390.4526062011719	189.78701782226562	0.9999996423721313	481.53253173828125	147.1211700439453	0.12728139758110046	542.481689453125	204.20082092285156	0.9999970197677612	539.7938232421875	205.1443328857422	0.03329703211784363	19	016
344	367.6315612792969	184.2165069580078	1.0	472.58319091796875	151.55836486816406	0.01578909158706665	544.2259521484375	204.35182189941406	1.0	541.3192749023438	204.10232543945312	0.013621985912322998	19	016
345	349.191162109375	182.7562255859375	0.9999998211860657	447.5187072753906	165.39810180664062	1.0	543.00146484375	204.7462158203125	0.9999994039535522	541.185791015625	205.20870971679688	0.16228625178337097	19	016
346	447.77593994140625	164.71356201171875	0.019140273332595825	443.2185974121094	165.48065185546875	0.9851737022399902	543.4969482421875	202.9168701171875	1.0	541.30322265625	202.62022399902344	0.01716187596321106	19	016
347	305.3317565917969	179.79978942871094	0.9991897344589233	421.6130676269531	165.76136779785156	1.0	544.0814819335938	203.08897399902344	0.9999998807907104	542.0067749023438	203.88536071777344	0.012057125568389893	19	016
348	280.5390319824219	176.90814208984375	0.9085220098495483	416.5675354003906	160.7896270751953	1.0	543.849853515625	203.9262237548828	1.0	541.9075317382812	204.3351287841797	0.005282491445541382	19	016
349	257.3932189941406	180.99378967285156	0.9999992847442627	376.361083984375	165.3873748779297	0.9999241828918457	543.7147216796875	203.38980102539062	1.0	541.3890380859375	203.85446166992188	0.004478782415390015	19	016
350	225.02247619628906	183.3993377685547	0.9999991655349731	366.2449645996094	160.95083618164062	0.9998884201049805	542.9508056640625	202.45028686523438	0.9999998807907104	541.33837890625	203.5247344970703	0.04364064335823059	19	016
351	207.1439971923828	183.93606567382812	1.0	329.6245422363281	163.35086059570312	1.0	543.2935791015625	203.74285888671875	0.9999997019767761	542.7267456054688	204.46151733398438	0.02372157573699951	19	016
352	183.8134002685547	187.19776916503906	1.0	317.4913024902344	162.19927978515625	1.0	543.9410400390625	201.55332946777344	1.0	541.32177734375	203.07289123535156	0.0012863576412200928	19	016
353	174.34042358398438	186.04624938964844	1.0	300.17169189453125	161.80841064453125	0.9999998211860657	543.6309814453125	201.61801147460938	1.0	541.6058959960938	202.43246459960938	0.005268096923828125	19	016
354	169.05580139160156	187.4642333984375	1.0	295.6925048828125	162.1815185546875	0.9999991655349731	543.5731201171875	203.23785400390625	0.9999998807907104	541.6738891601562	204.0301971435547	0.008855938911437988	19	016
355	165.4017791748047	188.23655700683594	1.0	294.5648193359375	164.0414581298828	0.9999994039535522	543.8726806640625	203.6206817626953	1.0	540.4933471679688	204.1462860107422	0.0014535188674926758	19	016
356	159.68878173828125	189.0676727294922	1.0	288.78607177734375	164.5410614013672	0.9999998807907104	543.361083984375	201.73287963867188	1.0	541.4248657226562	202.939697265625	0.004469096660614014	19	016
357	159.2143096923828	188.37928771972656	1.0	288.4013671875	163.67893981933594	1.0	543.3563842773438	203.06219482421875	0.9999997019767761	542.5989379882812	203.77210998535156	0.018015503883361816	19	016
358	158.76364135742188	187.93043518066406	1.0	283.8378601074219	163.55409240722656	1.0	543.565673828125	204.20950317382812	1.0	541.6351928710938	204.22052001953125	0.003820747137069702	19	016
359	156.60641479492188	187.4030303955078	1.0	280.3642272949219	165.3069610595703	1.0	543.6495361328125	202.1707305908203	0.9999999403953552	541.5236206054688	203.0216827392578	0.0060239434242248535	19	016
360	155.0724639892578	184.7870635986328	1.0	276.83392333984375	166.34629821777344	1.0	543.0673828125	202.9278564453125	0.9999998807907104	541.2686767578125	203.88064575195312	0.02240195870399475	19	016
361	154.39471435546875	177.3581085205078	1.0	273.0649719238281	164.0413360595703	1.0	543.4940795898438	203.45729064941406	0.9999999403953552	541.7830810546875	203.6724853515625	0.007281273603439331	19	016
362	159.8234100341797	163.19215393066406	1.0	266.8725891113281	166.37025451660156	0.9999999403953552	542.7858276367188	203.89825439453125	0.9999998211860657	541.248291015625	203.6739501953125	0.013877511024475098	19	016
363	165.48069763183594	153.2532958984375	1.0	263.290771484375	171.65875244140625	0.9999998807907104	543.6070556640625	203.1129608154297	1.0	541.8443603515625	203.12550354003906	0.0031723976135253906	19	016
364	171.22531127929688	147.65512084960938	1.0	256.6054382324219	178.42572021484375	1.0	543.4127807617188	203.1269989013672	0.9999998807907104	541.1119384765625	204.275146484375	0.005327582359313965	19	016
365	174.0027313232422	144.51998901367188	1.0	240.1689453125	185.66627502441406	1.0	542.7344970703125	204.06045532226562	0.9999996423721313	541.2128295898438	204.00018310546875	0.024324536323547363	19	016
366	176.47032165527344	142.11546325683594	1.0	234.47926330566406	186.75265502929688	1.0	543.0942993164062	203.4678955078125	0.9999998807907104	541.1838989257812	203.8830108642578	0.007631897926330566	19	016
367	176.66310119628906	141.03131103515625	1.0	235.63641357421875	187.1288299560547	1.0	542.6370849609375	203.55845642089844	0.9999994039535522	541.0400390625	204.22825622558594	0.015761584043502808	19	016
368	179.0767364501953	142.93836975097656	1.0	237.34527587890625	189.2645721435547	1.0	542.8619384765625	204.47840881347656	0.9999998807907104	540.5261840820312	204.6676483154297	0.0052318572998046875	19	016
369	181.76055908203125	141.6417694091797	1.0	237.42877197265625	190.09326171875	1.0	543.7190551757812	203.9430389404297	1.0	541.4464111328125	204.14808654785156	0.002827167510986328	19	016
370	181.88116455078125	142.2338104248047	1.0	238.6787567138672	191.0321502685547	1.0	543.7484130859375	204.17755126953125	0.9999998807907104	541.5470581054688	204.35836791992188	0.009574830532073975	19	016
371	184.2544403076172	142.83834838867188	1.0	238.76426696777344	191.2842559814453	1.0	543.8785400390625	204.9170379638672	0.9999999403953552	543.128662109375	205.96327209472656	0.003842383623123169	19	016
372	184.65565490722656	143.49925231933594	1.0	239.03514099121094	192.80079650878906	1.0	544.0220947265625	204.5140838623047	1.0	541.9480590820312	204.77391052246094	0.0020265579223632812	19	016
373	185.62876892089844	143.3697052001953	1.0	239.73495483398438	194.08953857421875	1.0	543.067626953125	204.0790557861328	0.9999997615814209	542.6376342773438	205.04563903808594	0.006857782602310181	19	016
374	185.69122314453125	142.91140747070312	1.0	238.33445739746094	194.5314178466797	1.0	542.8632202148438	204.44200134277344	0.9999991655349731	542.813232421875	205.60218811035156	0.026024192571640015	19	016
375	185.58668518066406	143.21713256835938	1.0	239.28933715820312	194.36312866210938	1.0	543.69580078125	204.3845672607422	0.9999998807907104	543.101318359375	204.90623474121094	0.013305187225341797	19	016
376	190.43568420410156	142.63963317871094	1.0	238.3368377685547	193.9700469970703	0.9999999403953552	543.355224609375	203.830322265625	1.0	541.3092041015625	204.41131591796875	0.00334775447845459	19	016
377	206.8289794921875	137.9446563720703	0.9999986886978149	232.88526916503906	192.03326416015625	1.0	543.0167236328125	203.10568237304688	1.0	540.8760375976562	203.67274475097656	0.003070354461669922	19	016
378	226.69131469726562	128.48379516601562	1.0	228.33078002929688	131.47276306152344	0.0017841458320617676	543.4971313476562	202.18997192382812	1.0	541.693115234375	203.2555389404297	0.005308419466018677	19	016
379	242.216064453125	122.95287322998047	1.0	197.6959686279297	200.07962036132812	0.9849336743354797	542.9780883789062	204.0966339111328	0.9999999403953552	541.1893310546875	204.048828125	0.007457941770553589	19	016
380	250.601806640625	117.29386901855469	1.0	196.0924530029297	212.74864196777344	1.0	543.3466796875	203.31446838378906	0.9999998807907104	543.0640258789062	204.41595458984375	0.00834423303604126	19	016
381	261.6004943847656	113.11882019042969	1.0	198.17225646972656	211.5688018798828	0.9992908239364624	543.95703125	203.97596740722656	1.0	540.6861572265625	204.27659606933594	0.0022387802600860596	19	016
382	276.89208984375	107.36372375488281	1.0	203.94430541992188	201.63931274414062	1.0	543.5213623046875	203.76467895507812	0.9999999403953552	540.46484375	203.79026794433594	0.0026351511478424072	19	016
383	290.9303283691406	102.58670806884766	1.0	213.71331787109375	198.58050537109375	0.0013893544673919678	543.5528564453125	204.05001831054688	0.9999999403953552	541.4640502929688	204.25994873046875	0.0033090412616729736	19	016
384	303.8517761230469	97.30095672607422	1.0	224.01547241210938	191.66651916503906	0.3631199896335602	543.3302612304688	202.87979125976562	0.9999998807907104	541.3856201171875	203.51718139648438	0.005664557218551636	19	016
385	309.8685607910156	97.05230712890625	1.0	539.6517333984375	204.68850708007812	0.0008675158023834229	542.9473266601562	203.74798583984375	0.9999998807907104	540.2564697265625	203.69430541992188	0.0015928447246551514	19	016
386	313.2564392089844	98.86516571044922	1.0	539.99072265625	204.7720489501953	0.0006475448608398438	543.7879638671875	203.54989624023438	1.0	540.5292358398438	203.86358642578125	0.0020390748977661133	19	016
387	317.0725402832031	99.47050476074219	1.0	321.51959228515625	102.5486831665039	0.004266202449798584	543.7680053710938	202.57342529296875	1.0	540.9232788085938	203.60403442382812	0.002868860960006714	19	016
388	320.5376281738281	99.756103515625	1.0	255.98910522460938	191.15187072753906	0.0014625489711761475	543.6939086914062	203.1725616455078	0.9999999403953552	543.396484375	204.211181640625	0.01032063364982605	19	016
389	357.2344665527344	64.20564270019531	0.9999999403953552	289.5062561035156	169.85800170898438	0.9998363256454468	543.3504638671875	203.69651794433594	1.0	541.4463500976562	203.92161560058594	0.0028037428855895996	19	016
390	384.71160888671875	41.72126007080078	0.9999637603759766	386.49932861328125	40.240562438964844	0.9969924092292786	543.3613891601562	204.3529052734375	0.9999998211860657	541.0288696289062	204.53192138671875	0.0039872825145721436	19	016
391	401.9570007324219	22.307296752929688	1.0	542.9907836914062	202.8126220703125	0.00047534704208374023	543.5816040039062	202.59335327148438	0.9999999403953552	540.6133422851562	203.27572631835938	0.0028130710124969482	19	016
392	417.28955078125	8.16491413116455	1.0	424.1475830078125	3.7688419818878174	0.003691643476486206	543.4920654296875	204.06138610839844	0.9999999403953552	541.2692260742188	205.05621337890625	0.0015716850757598877	19	016
393	423.0168762207031	2.7986221313476562	0.9408653378486633	356.029052734375	96.36243438720703	0.011953115463256836	542.9757690429688	202.9375762939453	1.0	540.9576416015625	203.82357788085938	0.006421178579330444	19	016
394	434.73480224609375	2.428341865539551	0.9949585199356079	436.2623596191406	1.6146538257598877	0.002327144145965576	544.1226196289062	203.1529083251953	1.0	540.7413330078125	203.89564514160156	0.0010609328746795654	19	016
395	443.5752868652344	2.792747974395752	0.7488877773284912	449.5422668457031	2.9620978832244873	0.04195556044578552	543.5538940429688	202.89503479003906	1.0	541.514404296875	203.40440368652344	0.003382265567779541	19	016
396	446.6083984375	1.9003610610961914	0.9919146299362183	382.1363525390625	78.7054214477539	0.008221745491027832	543.8865966796875	203.3580322265625	0.9999998807907104	540.9846801757812	203.86782836914062	0.0044289231300354	19	016
397	445.17034912109375	6.166800498962402	0.9993676543235779	450.7810974121094	4.277151107788086	0.04244554042816162	542.9609985351562	204.2462921142578	0.9999994039535522	542.4066772460938	205.3480682373047	0.03474655747413635	19	016
398	449.449462890625	5.338534832000732	0.9999969005584717	452.60992431640625	3.9539928436279297	0.05358472466468811	543.6715087890625	203.31394958496094	0.9999998211860657	542.7913208007812	204.21536254882812	0.004664897918701172	19	016
399	449.8541259765625	5.748782634735107	0.9999998807907104	455.47479248046875	3.5040931701660156	0.005633145570755005	543.6580200195312	203.71327209472656	0.9999999403953552	543.0265502929688	204.48504638671875	0.0077758729457855225	19	016
400	448.747314453125	7.95189094543457	0.9999998807907104	397.40191650390625	88.51073455810547	0.9560354948043823	543.2786254882812	204.41909790039062	0.9999998807907104	541.0108032226562	205.0519256591797	0.0031396448612213135	19	016
401	454.11260986328125	17.032833099365234	1.0	400.6358947753906	88.30723571777344	0.9912251830101013	544.0651245117188	204.45689392089844	0.9999998807907104	540.8689575195312	204.1615753173828	0.0063287317752838135	19	016
402	455.50030517578125	23.6444034576416	1.0	457.929443359375	9.955073356628418	0.000587761402130127	543.301513671875	204.2087860107422	0.9999999403953552	541.5730590820312	204.25413513183594	0.005517393350601196	19	016
403	458.8832092285156	25.925371170043945	1.0	539.8267822265625	205.43423461914062	0.0009845495223999023	543.5570068359375	204.52334594726562	0.9999998807907104	541.3458862304688	205.08810424804688	0.006399065256118774	19	016
404	464.9864807128906	26.955617904663086	1.0	463.813232421875	30.476959228515625	0.0009670555591583252	544.4222412109375	203.69522094726562	1.0	455.6460876464844	3.918766736984253	0.007290631532669067	19	016
405	475.4524841308594	33.26340103149414	1.0	540.0654296875	204.76968383789062	0.0007784664630889893	543.5867309570312	203.921142578125	0.9999999403953552	542.7478637695312	204.97860717773438	0.012519210577011108	19	016
406	480.98809814453125	34.75263214111328	1.0	540.608154296875	204.6896514892578	0.0008888840675354004	543.7740478515625	203.8775634765625	0.9999998211860657	540.78173828125	203.6327667236328	0.002601027488708496	19	016
407	491.44573974609375	37.16947555541992	1.0	3.746283531188965	148.14569091796875	0.0010384023189544678	543.0263061523438	204.40158081054688	0.9999998807907104	542.3855590820312	205.54608154296875	0.006900906562805176	19	016
408	489.8074035644531	39.1860466003418	1.0	542.8939208984375	204.22816467285156	0.000896066427230835	543.4705200195312	203.9012451171875	0.9999998807907104	541.3912353515625	204.27548217773438	0.006087571382522583	19	016
409	489.7392883300781	38.44424819946289	1.0	2.1319966316223145	2.0828969478607178	0.00012999773025512695	497.85809326171875	36.765472412109375	0.00012677907943725586	473.0412292480469	5.26930046081543	0.0001106560230255127	19	016
410	494.7030334472656	38.61895751953125	1.0	6.671761512756348	480.67022705078125	8.738040924072266e-5	499.2448425292969	37.77521514892578	2.7298927307128906e-5	472.8587341308594	4.141299247741699	8.13603401184082e-5	19	016
411	481.82513427734375	37.7240104675293	1.0	437.61920166015625	100.9598159790039	1.0	437.09075927734375	101.19625091552734	4.494190216064453e-5	435.5356140136719	108.48474884033203	0.00022089481353759766	19	016
412	482.4876708984375	37.958892822265625	1.0	435.7882080078125	102.31732940673828	0.9999681711196899	6.559598922729492	482.1482849121094	1.0102987289428711e-5	2.8254995346069336	477.8903503417969	3.2395124435424805e-5	19	016
413	483.294189453125	37.624813079833984	1.0	436.9349365234375	102.5390853881836	0.9999997615814209	7.2345991134643555	481.3425598144531	1.4692544937133789e-5	457.3233947753906	3.784222364425659	7.325410842895508e-5	19	016
414	480.98577880859375	38.359474182128906	1.0	434.9262390136719	106.48224639892578	1.0	646.29296875	259.1878356933594	4.032254219055176e-5	432.609375	112.26634979248047	0.00026485323905944824	19	016
415	478.714599609375	41.02030944824219	1.0	433.7198791503906	106.11214447021484	1.0	481.60882568359375	43.471107482910156	3.9905309677124023e-5	435.95623779296875	110.30619812011719	0.000459522008895874	19	016
416	475.5871276855469	49.068782806396484	1.0	480.53387451171875	53.37778091430664	0.00017458200454711914	479.1445007324219	48.37162399291992	4.13358211517334e-5	472.6016540527344	4.445160865783691	4.13060188293457e-5	19	016
417	475.0119934082031	50.56477355957031	1.0	2.6328675746917725	2.5073933601379395	7.852911949157715e-5	481.7170715332031	49.88643264770508	2.518296241760254e-5	443.0628662109375	4.637123107910156	1.6391277313232422e-5	19	016
418	469.5415344238281	52.68438720703125	0.9999980330467224	453.0340881347656	53.754661560058594	0.04653066396713257	464.805419921875	46.959373474121094	2.2351741790771484e-5	457.8478088378906	40.00633239746094	7.703900337219238e-5	19	016
419	490.614013671875	65.3319320678711	0.21624630689620972	454.6078796386719	50.032196044921875	0.9999973773956299	460.2456970214844	47.9675407409668	8.627772331237793e-5	453.33056640625	50.070167541503906	0.00011289119720458984	19	016
420	462.4962158203125	52.40126037597656	0.23427075147628784	454.8045959472656	51.49599075317383	0.9999995231628418	457.9552001953125	50.1638298034668	0.00014537572860717773	442.17156982421875	5.3179426193237305	0.00016921758651733398	19	016
421	497.7696228027344	74.67044067382812	1.0	455.5726013183594	50.184024810791016	0.9999984502792358	457.9941711425781	50.20476531982422	5.772709846496582e-5	443.0720520019531	4.145443916320801	0.00026112794876098633	19	016
422	497.9790344238281	87.74891662597656	0.9999921321868896	458.3868408203125	48.7391242980957	1.0	460.3837585449219	48.08246612548828	0.00016632676124572754	440.7795715332031	4.868602752685547	0.0002454519271850586	19	016
423	496.93341064453125	90.11003875732422	0.9998592138290405	460.1554260253906	48.515228271484375	0.9999555945396423	462.4932861328125	47.59031677246094	0.00018069148063659668	441.6086120605469	4.917976379394531	0.00011685490608215332	19	016
424	499.5472106933594	97.54170989990234	0.976364016532898	459.03314208984375	47.9116325378418	1.0	466.1383972167969	48.00883865356445	4.9442052841186523e-5	457.28778076171875	47.945640563964844	9.739398956298828e-5	19	016
425	497.6591491699219	99.78695678710938	1.0	448.84783935546875	42.675750732421875	0.9999984502792358	450.8382873535156	40.68539810180664	8.574128150939941e-5	442.986572265625	5.445481777191162	0.0002964138984680176	19	016
426	501.2939147949219	100.27549743652344	1.0	455.2151184082031	44.70909118652344	0.9999998807907104	460.5088195800781	42.213722229003906	7.808208465576172e-5	455.2579040527344	46.756309509277344	0.0001456737518310547	19	016
427	503.7200927734375	103.34616088867188	1.0	453.57757568359375	45.221256256103516	0.9999998807907104	512.7772827148438	100.75465393066406	0.0002579689025878906	505.1703186035156	108.51248931884766	0.00024300813674926758	19	016
428	509.35992431640625	96.71295928955078	0.9974138736724854	511.92889404296875	96.24769592285156	0.08327201008796692	513.8638916015625	95.27597045898438	0.00014969706535339355	511.17327880859375	95.33922576904297	0.0005171298980712891	19	016
429	511.6733703613281	92.12567138671875	1.0	448.4936828613281	47.16750717163086	0.9684324264526367	514.8272705078125	88.85149383544922	0.0001443028450012207	512.33935546875	84.447998046875	0.0003489255905151367	19	016
430	516.9631958007812	87.36914825439453	0.9999999403953552	452.5628356933594	48.42951583862305	0.9999986886978149	454.7236328125	45.79913330078125	2.917647361755371e-5	452.99114990234375	46.53593444824219	0.0001131892204284668	19	016
431	513.8576049804688	87.05670928955078	1.0	450.6756591796875	49.893402099609375	0.9913030862808228	518.8005981445312	89.9870376586914	3.209710121154785e-5	515.0525512695312	96.23222351074219	4.2498111724853516e-5	19	016
432	507.204345703125	89.90321350097656	0.9999016523361206	512.9085693359375	87.96806335449219	0.0007596313953399658	510.9344482421875	92.14673614501953	6.911158561706543e-5	502.0411071777344	82.29075622558594	0.0002529621124267578	19	016
433	503.2652893066406	85.07184600830078	0.9989982843399048	444.87255859375	53.49189376831055	0.001172482967376709	647.3223876953125	123.80856323242188	1.6629695892333984e-5	2.124976634979248	476.62371826171875	1.2248754501342773e-5	19	016
434	499.5943603515625	90.02383422851562	0.999895453453064	1.364386796951294	2.4449267387390137	0.00011745095252990723	7.738546371459961	482.55474853515625	1.5944242477416992e-5	489.3533630371094	84.3558578491211	4.819035530090332e-5	19	016
435	493.894775390625	95.35636138916016	0.9997673034667969	457.14794921875	59.32125473022461	0.016179949045181274	8.232757568359375	481.55908203125	7.778406143188477e-6	2.1280980110168457	78.82969665527344	3.4928321838378906e-5	19	016
436	490.83209228515625	98.88330078125	0.00017088651657104492	453.5636291503906	59.9736328125	0.9627900123596191	648.6660766601562	149.77615356445312	2.9325485229492188e-5	450.8946533203125	65.78008270263672	2.6106834411621094e-5	19	016
437	488.3994445800781	103.6406478881836	0.9999988079071045	456.0331726074219	60.386802673339844	0.005122095346450806	490.0745849609375	106.5120849609375	2.0176172256469727e-5	488.3978576660156	110.64743041992188	0.00013393163681030273	19	016
438	484.76409912109375	104.0272445678711	1.0	457.52099609375	60.82347106933594	0.003413259983062744	487.6742248535156	106.65840911865234	3.4421682357788086e-5	487.0182800292969	111.08306121826172	7.703900337219238e-5	19	016
439	482.4849548339844	106.45294189453125	1.0	451.7206726074219	67.59566497802734	0.0035085976123809814	649.1289672851562	342.63043212890625	4.652142524719238e-5	475.8098449707031	113.86797332763672	0.0001265406608581543	19	016
440	482.9242248535156	108.50466918945312	1.0	3.165566921234131	152.57984924316406	0.00016129016876220703	485.19049072265625	109.38239288330078	5.1856040954589844e-5	474.3949890136719	114.90788269042969	7.766485214233398e-5	19	016
441	480.3813171386719	109.4193344116211	1.0	453.74114990234375	55.565128326416016	0.9998259544372559	482.6358642578125	110.17387390136719	0.00013437867164611816	480.2881774902344	112.16232299804688	8.943676948547363e-5	19	016
442	477.19073486328125	117.94100189208984	0.9999998807907104	454.77398681640625	60.88032913208008	0.9996676445007324	480.7901611328125	116.5179443359375	0.00011536478996276855	450.4778747558594	61.19814682006836	0.0002047419548034668	19	016
443	471.7256774902344	133.111083984375	1.0	457.7154235839844	59.46324157714844	1.0	476.51995849609375	133.1265106201172	5.862116813659668e-5	450.7362976074219	60.04005432128906	7.149577140808105e-5	19	016
444	468.755615234375	145.5494842529297	1.0	464.9134521484375	57.07628631591797	0.001536637544631958	476.0505065917969	147.83070373535156	3.1501054763793945e-5	3.3782927989959717	477.43389892578125	4.8786401748657227e-5	19	016
445	469.39544677734375	155.8570556640625	1.0	468.36572265625	49.05046844482422	0.8928695917129517	472.07635498046875	47.95111846923828	5.5909156799316406e-5	460.9477844238281	50.5217399597168	9.28342342376709e-5	19	016
446	470.6034240722656	164.72047424316406	1.0	3.079967737197876	155.36041259765625	0.00011160969734191895	476.1422119140625	165.06674194335938	1.7195940017700195e-5	468.51513671875	174.94664001464844	2.3692846298217773e-5	19	016
447	469.57391357421875	171.6168975830078	1.0	470.7912902832031	175.10951232910156	0.00015881657600402832	471.66632080078125	172.19923400878906	0.00014990568161010742	459.69439697265625	179.07952880859375	0.00042441487312316895	19	016
448	469.71954345703125	178.25711059570312	1.0	472.6141662597656	180.9335479736328	8.19861888885498e-5	647.0154418945312	125.81066131591797	4.8100948333740234e-5	455.70526123046875	183.25811767578125	0.00010034441947937012	19	016
449	470.10162353515625	181.8085174560547	1.0	2.198486328125	2.1003050804138184	7.259845733642578e-5	646.3892211914062	92.48180389404297	4.2051076889038086e-5	452.8189697265625	178.33380126953125	8.621811866760254e-5	19	016
450	471.5171203613281	179.130126953125	1.0	477.36907958984375	181.84112548828125	8.100271224975586e-5	472.0909423828125	178.81661987304688	4.875659942626953e-5	456.04022216796875	179.510498046875	0.00011643767356872559	19	016
451	472.7132263183594	181.5059051513672	0.9999994039535522	3.0030081272125244	152.42364501953125	0.00012770295143127441	472.2420959472656	181.39447021484375	2.9593706130981445e-5	458.978515625	180.78550720214844	9.79006290435791e-5	19	016
452	475.1926574707031	184.1608428955078	1.0	480.57537841796875	186.27377319335938	9.706616401672363e-5	479.3658447265625	182.03753662109375	5.7816505432128906e-5	473.9960021972656	189.96884155273438	0.000201493501663208	19	016
453	476.7050476074219	184.19444274902344	1.0	483.2097473144531	185.3460693359375	0.00010368227958679199	479.9178161621094	182.46421813964844	9.09268856048584e-5	459.3904113769531	189.2836151123047	0.00020229816436767578	19	016
454	478.25390625	185.96678161621094	1.0	3.003441095352173	154.6536865234375	0.00016126036643981934	477.46484375	188.6692352294922	5.3375959396362305e-5	475.3089294433594	192.4542999267578	7.846951484680176e-5	19	016
455	480.112548828125	191.70726013183594	1.0	482.29351806640625	194.91522216796875	0.0001252591609954834	647.294677734375	139.67031860351562	0.0001049339771270752	462.1313781738281	197.0467987060547	4.3332576751708984e-5	19	016
456	480.03875732421875	190.24163818359375	1.0	433.4761657714844	101.65706634521484	0.00035187602043151855	481.46209716796875	190.2382049560547	6.264448165893555e-5	2.8814425468444824	478.47412109375	6.80088996887207e-5	19	016
457	480.6271667480469	191.5078125	1.0	484.2822265625	194.7641143798828	0.00012996792793273926	483.3094787597656	191.00830078125	7.18832015991211e-5	472.1239318847656	195.8047637939453	5.3554773330688477e-5	19	016
458	483.2120666503906	194.67578125	1.0	4.182651042938232	146.09017944335938	8.356571197509766e-5	481.2448425292969	194.92404174804688	2.3812055587768555e-5	469.9984436035156	198.2124786376953	3.3527612686157227e-5	19	016
459	482.0334777832031	193.20240783691406	1.0	13.868978500366211	480.0824279785156	8.854269981384277e-5	648.23388671875	317.1152648925781	3.0100345611572266e-5	470.6325378417969	181.72845458984375	3.0666589736938477e-5	19	016
460	482.6112976074219	194.50904846191406	1.0	486.5848083496094	196.34576416015625	0.00012791156768798828	484.8787841796875	193.44784545898438	4.202127456665039e-5	470.710693359375	197.52288818359375	4.413723945617676e-5	19	016
461	482.0698547363281	191.12132263183594	1.0	440.72314453125	94.48005676269531	0.029287904500961304	484.9212646484375	191.32518005371094	9.083747863769531e-5	472.2740478515625	195.7891082763672	7.125735282897949e-5	19	016
462	481.8125305175781	192.4596405029297	1.0	2.1714320182800293	2.199566125869751	0.00011661648750305176	645.79345703125	288.3016052246094	8.529424667358398e-5	471.8023681640625	196.32655334472656	3.2782554626464844e-5	19	016
463	481.94854736328125	191.22389221191406	1.0	468.8936462402344	56.45125961303711	0.0011365711688995361	646.2273559570312	115.22308349609375	7.930397987365723e-5	471.08123779296875	180.82742309570312	4.357099533081055e-5	19	016
464	482.74664306640625	190.0208740234375	1.0	485.92388916015625	193.34542846679688	0.0001640021800994873	485.5484313964844	190.47689819335938	7.736682891845703e-5	473.1114196777344	194.9939727783203	0.00011995434761047363	19	016
465	483.11004638671875	192.056884765625	1.0	3.0741207599639893	153.0861358642578	0.00022739171981811523	485.4251708984375	191.54690551757812	6.237626075744629e-5	472.2062683105469	195.9436798095703	6.258487701416016e-5	19	016
466	481.8669738769531	193.48414611816406	1.0	436.91156005859375	103.37928771972656	0.000375598669052124	484.1855163574219	192.2571563720703	3.835558891296387e-5	471.63232421875	182.3490447998047	3.74913215637207e-5	19	016
467	481.31121826171875	189.631103515625	1.0	482.4588317871094	193.90928649902344	9.641051292419434e-5	484.1482849121094	189.73776245117188	8.89897346496582e-5	472.9428405761719	195.3052978515625	0.0001119375228881836	19	016
468	479.48211669921875	184.64932250976562	1.0	4.965235710144043	143.30728149414062	0.0010128915309906006	479.8698425292969	188.17031860351562	3.4242868423461914e-5	474.76690673828125	192.71261596679688	0.00011521577835083008	19	016
469	477.479736328125	180.79808044433594	1.0	432.9557189941406	97.50504302978516	0.41854748129844666	473.1299743652344	182.14483642578125	3.737211227416992e-5	459.0439147949219	187.0463104248047	7.811188697814941e-5	19	016
470	475.3859558105469	172.9459228515625	1.0	431.82537841796875	97.56476593017578	0.0038565993309020996	475.1534118652344	173.904541015625	9.301304817199707e-5	460.0771179199219	179.4077606201172	0.0002606511116027832	19	016
471	473.4855651855469	164.65103149414062	1.0	434.11199951171875	101.75666046142578	0.0021231472492218018	648.3744506835938	93.77972412109375	5.492568016052246e-5	459.2545471191406	178.05209350585938	7.006525993347168e-5	19	016
472	469.25909423828125	155.92630004882812	1.0	468.53155517578125	50.55474853515625	0.11613580584526062	465.7134704589844	158.2649383544922	0.00012788176536560059	458.4075012207031	162.3051300048828	0.0003838837146759033	19	016
473	465.1483459472656	150.50619506835938	1.0	468.6678466796875	67.25696563720703	0.0017870664596557617	467.5075988769531	148.82102966308594	2.682209014892578e-5	454.50225830078125	159.6016845703125	7.671117782592773e-5	19	016
474	459.3175048828125	146.15968322753906	1.0	464.5281066894531	149.48228454589844	0.00029206275939941406	464.3089294433594	144.87603759765625	0.00013521313667297363	444.3852844238281	152.8743896484375	7.933378219604492e-5	19	016
475	447.9613342285156	144.51405334472656	0.9916467666625977	449.8037109375	146.04396057128906	0.005084604024887085	647.8584594726562	30.87274742126465	1.609325408935547e-5	442.5496826171875	135.245361328125	2.2619962692260742e-5	19	016
476	444.494140625	143.1083526611328	0.9404188394546509	440.1824035644531	144.7731170654297	0.0007874369621276855	445.5902404785156	141.80906677246094	3.743171691894531e-5	440.8580627441406	135.94729614257812	0.00017908215522766113	19	016
477	417.6610107421875	109.31636047363281	0.9999860525131226	420.5588073730469	110.12578582763672	0.9221005439758301	416.9731750488281	107.27626037597656	0.00016966462135314941	418.68475341796875	102.50788879394531	0.0003858208656311035	19	016
478	412.7254333496094	102.57176208496094	0.9998856782913208	414.1685791015625	101.57638549804688	0.9996486902236938	416.4190979003906	100.78974914550781	0.0002570152282714844	411.6278076171875	99.300537109375	0.00031453371047973633	19	016
479	411.45892333984375	96.44908905029297	0.9999999403953552	412.6446228027344	96.76521301269531	0.529092013835907	415.173583984375	94.35980987548828	0.00020322203636169434	407.5500793457031	89.42826080322266	6.762146949768066e-5	19	016
480	409.0096740722656	92.05459594726562	1.0	414.7620849609375	93.82586669921875	0.008403301239013672	410.0924987792969	92.6235580444336	0.00012373924255371094	396.8272399902344	100.31495666503906	5.424022674560547e-5	19	016
481	405.9986572265625	90.76056671142578	1.0	405.5074768066406	91.26790618896484	0.05470457673072815	407.8184814453125	91.49717712402344	0.00014165043830871582	3.6965718269348145	478.5832214355469	6.443262100219727e-5	19	016
482	406.3390808105469	90.11121368408203	1.0	407.20361328125	92.06954193115234	0.014296293258666992	408.2554016113281	91.78033447265625	0.00022271275520324707	407.8240966796875	97.13148498535156	7.930397987365723e-5	19	016
483	404.4477844238281	89.64878845214844	1.0	403.8150634765625	90.35147857666016	0.006247013807296753	406.35821533203125	91.26760864257812	8.529424667358398e-5	407.3293151855469	96.42339324951172	4.2766332626342773e-5	19	016
484	404.0989990234375	87.67816925048828	1.0	405.752685546875	89.48664855957031	0.4852754473686218	406.4222717285156	89.09596252441406	8.58008861541748e-5	407.0027160644531	95.0792236328125	4.056096076965332e-5	19	016
485	402.5595397949219	88.09321594238281	0.9999992847442627	452.4806823730469	137.6588134765625	0.9902439117431641	405.041015625	89.08248138427734	0.00012546777725219727	452.77618408203125	143.29469299316406	0.0003084838390350342	19	016
486	401.3888244628906	84.67066192626953	0.9999998807907104	402.9179992675781	87.97613525390625	0.7814979553222656	403.978515625	88.40926361083984	0.00012892484664916992	401.8590087890625	94.9788818359375	6.842613220214844e-5	19	016
487	400.9095764160156	86.58273315429688	0.9999994039535522	403.2280578613281	87.05885314941406	0.7821857929229736	403.9051818847656	88.71627807617188	0.00013756752014160156	401.5959167480469	95.03315734863281	7.539987564086914e-5	19	016
488	403.48992919921875	88.22449493408203	0.9999977350234985	404.81292724609375	88.11353302001953	0.9847677946090698	406.6122131347656	91.00701141357422	0.00011831521987915039	454.41741943359375	143.77281188964844	0.00018668174743652344	19	016
489	405.3658142089844	95.36029815673828	0.997488260269165	408.4710693359375	94.76180267333984	0.9998890161514282	408.809814453125	92.14946746826172	0.0002779662609100342	404.5196838378906	87.61434173583984	0.0001392364501953125	19	016
490	407.0740966796875	97.46709442138672	0.9678007364273071	408.10394287109375	98.57656860351562	0.011451512575149536	412.03363037109375	92.70918273925781	3.781914710998535e-5	407.6379089355469	88.91670989990234	9.253621101379395e-5	19	016
491	408.8738098144531	100.41548156738281	0.37460386753082275	407.219970703125	99.5933609008789	0.0001480579376220703	8.244625091552734	481.6771240234375	3.007054328918457e-5	3.72562313079834	477.606689453125	8.255243301391602e-5	19	016
492	421.618408203125	128.46205139160156	0.9995450973510742	402.22662353515625	96.87848663330078	0.9849135279655457	420.2493591308594	131.56834411621094	8.252263069152832e-5	402.2427978515625	103.37994384765625	9.906291961669922e-5	19	016
493	430.88311767578125	134.2695770263672	1.0	399.3849792480469	100.46565246582031	0.9999999403953552	432.8255615234375	139.31427001953125	4.7594308853149414e-5	400.009521484375	101.40618896484375	0.00013783574104309082	19	016
494	435.0147399902344	144.2146453857422	0.9999998807907104	406.3204040527344	101.09188842773438	0.999999463558197	405.51776123046875	100.19723510742188	5.033612251281738e-5	404.605224609375	110.42533874511719	5.8710575103759766e-5	19	016
495	437.577392578125	151.51943969726562	1.0	402.5904235839844	107.02416229248047	0.9831943511962891	441.9855651855469	151.0469512939453	0.00019553303718566895	439.851318359375	157.74871826171875	0.0003968477249145508	19	016
496	440.0898132324219	155.75631713867188	1.0	405.3830871582031	103.59791564941406	0.7815141677856445	445.5133972167969	158.3790283203125	0.00021907687187194824	440.38006591796875	160.44334411621094	0.00017896294593811035	19	016
497	444.70849609375	158.2782745361328	1.0	418.1977233886719	106.97371673583984	0.9165594577789307	446.9820556640625	159.32240295410156	0.00010305643081665039	449.8232421875	162.617919921875	3.9696693420410156e-5	19	016
498	444.0256652832031	160.6531982421875	1.0	407.8929138183594	129.5720977783203	0.9996223449707031	448.11065673828125	160.49769592285156	0.00013396143913269043	426.192138671875	164.95022583007812	9.736418724060059e-5	19	016
499	444.8952331542969	160.53370666503906	1.0	414.1312255859375	132.22262573242188	0.9999946355819702	448.64288330078125	160.5061492919922	0.00010180473327636719	416.3419189453125	137.06959533691406	0.00037863850593566895	19	016
500	446.4138488769531	161.73744201660156	1.0	426.8100280761719	118.82593536376953	0.9999999403953552	423.44036865234375	122.14356231689453	0.0001016855239868164	438.559326171875	175.12423706054688	9.763240814208984e-5	19	016
501	447.2185974121094	161.2356719970703	0.9999998211860657	423.68109130859375	132.60792541503906	0.018164247274398804	450.7209167480469	159.39466857910156	2.142786979675293e-5	437.0260009765625	149.18655395507812	5.316734313964844e-5	19	016
502	447.17724609375	161.41842651367188	1.0	431.75042724609375	125.77108001708984	0.9999874830245972	450.80389404296875	160.74118041992188	5.301833152770996e-5	430.2420349121094	130.76365661621094	7.507205009460449e-5	19	016
503	447.28497314453125	162.62881469726562	1.0	429.8360595703125	126.24262237548828	0.5868158340454102	450.2402648925781	162.1172332763672	3.0517578125e-5	439.1244201660156	174.87269592285156	7.024407386779785e-5	19	016
504	452.0426025390625	163.9261474609375	1.0	428.838134765625	134.3707733154297	0.0002827644348144531	458.5614929199219	164.2310333251953	9.629130363464355e-5	439.8138122558594	175.9475860595703	5.555152893066406e-5	19	016
505	451.3328857421875	168.3677520751953	1.0	425.6257019042969	137.43966674804688	0.9879151582717896	451.5549011230469	171.47586059570312	5.987286567687988e-5	442.5156555175781	175.02029418945312	0.0003770887851715088	19	016
506	455.8465270996094	168.88803100585938	1.0	417.39410400390625	142.94903564453125	0.9996788501739502	453.01873779296875	171.97769165039062	9.259581565856934e-5	432.8345642089844	156.69247436523438	0.00023767352104187012	19	016
507	455.5361022949219	168.57955932617188	1.0	427.8328552246094	141.3029022216797	0.9994684457778931	453.6541748046875	171.21627807617188	6.198883056640625e-5	434.9070129394531	152.6083221435547	0.001212000846862793	19	016
508	453.5689392089844	172.97828674316406	0.9995459318161011	433.14312744140625	142.08201599121094	0.999997615814209	433.70123291015625	141.2985382080078	6.437301635742188e-5	431.013916015625	144.7927703857422	0.00025081634521484375	19	016
509	456.9577331542969	174.56747436523438	1.0	431.087890625	142.44351196289062	0.9996391534805298	461.65057373046875	175.3518524169922	0.00011995434761047363	442.3645324707031	183.20884704589844	0.00011068582534790039	19	016
510	460.031005859375	174.69923400878906	0.9999998807907104	432.58721923828125	148.28616333007812	1.0	463.0928955078125	176.19818115234375	5.125999450683594e-5	432.03546142578125	148.76437377929688	9.319186210632324e-5	19	016
511	462.20916748046875	178.56056213378906	1.0	433.09149169921875	154.05157470703125	1.0	465.7538757324219	179.00729370117188	3.674626350402832e-5	454.78466796875	190.72117614746094	0.00017598271369934082	19	016
512	460.2166442871094	180.05255126953125	1.0	433.020263671875	153.34364318847656	1.0	464.8024597167969	179.24403381347656	6.198883056640625e-5	454.6321716308594	191.77883911132812	3.123283386230469e-5	19	016
513	459.1401672363281	179.21420288085938	1.0	428.380615234375	154.3325958251953	0.9999997615814209	648.334228515625	285.005859375	0.0001017153263092041	429.889404296875	154.5710906982422	0.00040268898010253906	19	016
514	459.53887939453125	177.86148071289062	1.0	433.445556640625	151.27713012695312	0.9999604225158691	462.562255859375	177.89137268066406	8.07046890258789e-5	434.86932373046875	163.74429321289062	0.0001265406608581543	19	016
515	458.0904541015625	180.7449188232422	1.0	433.31597900390625	154.28567504882812	0.9890196919441223	461.7952575683594	179.1259002685547	0.00010180473327636719	438.9530944824219	177.31455993652344	0.00034239888191223145	19	016
516	456.076904296875	182.2815399169922	1.0	432.1628723144531	158.166748046875	0.0037799179553985596	457.77838134765625	185.71469116210938	0.00011768937110900879	440.3666687011719	177.47454833984375	0.001589447259902954	19	016
517	450.6762390136719	185.91500854492188	1.0	428.5191345214844	158.39215087890625	0.9999911785125732	448.89678955078125	190.2877960205078	5.7190656661987305e-5	442.2137756347656	194.31417846679688	0.0035914182662963867	19	016
518	453.1236267089844	185.58547973632812	1.0	430.1527099609375	159.3875274658203	0.959132194519043	451.4414367675781	187.9989471435547	0.00010177493095397949	439.02764892578125	179.0675811767578	0.001045316457748413	19	016
519	449.9983825683594	186.3609161376953	0.9999804496765137	436.1542663574219	158.41070556640625	0.2185855209827423	648.5994873046875	335.246826171875	2.9534101486206055e-5	441.5257568359375	193.38926696777344	0.0008082389831542969	19	016
520	453.2643127441406	184.9735870361328	0.9739381074905396	449.0846252441406	176.6588897705078	5.125999450683594e-5	647.2867431640625	286.50152587890625	3.266334533691406e-5	442.2590026855469	194.02125549316406	0.00018987059593200684	19	016
521	450.5166015625	179.35243225097656	0.9019064903259277	5.97705078125	481.1155700683594	5.581974983215332e-5	454.0354309082031	177.8032989501953	2.8908252716064453e-5	442.72930908203125	194.47549438476562	0.0002256929874420166	19	016
522	441.3930969238281	187.07281494140625	0.9998540878295898	7.439460754394531	481.19940185546875	0.00025275349617004395	7.368456840515137	481.50994873046875	9.423494338989258e-5	440.4032287597656	192.7996063232422	0.0005016326904296875	19	016
523	440.5074462890625	185.4854278564453	0.10603010654449463	433.8143615722656	163.6636962890625	0.013563603162765503	648.30615234375	27.843467712402344	3.3795833587646484e-5	2.630614757537842	151.2513427734375	4.0471553802490234e-5	19	016
524	443.0796813964844	183.48147583007812	0.4093359112739563	1.6802124977111816	2.017747640609741	8.702278137207031e-5	647.0582885742188	125.54110717773438	1.3321638107299805e-5	439.8761901855469	194.0747833251953	2.3365020751953125e-5	19	016
525	442.0913391113281	179.70668029785156	0.00015860795974731445	12.613166809082031	480.8970031738281	0.0007905960083007812	7.640101432800293	481.02520751953125	4.3392181396484375e-5	3.766390085220337	477.1487121582031	9.688735008239746e-5	19	016
526	440.7296447753906	178.78155517578125	0.12363132834434509	423.94012451171875	166.10826110839844	0.0014775097370147705	7.5105133056640625	481.8775939941406	1.767277717590332e-5	2.6019792556762695	477.7178955078125	5.0693750381469727e-5	19	016
527	456.3268737792969	177.72096252441406	9.742379188537598e-5	0.8254191875457764	29.17885971069336	0.00026297569274902344	647.7936401367188	287.3290100097656	4.678964614868164e-5	2.9463624954223633	478.0326843261719	2.6971101760864258e-5	19	016
528	436.52813720703125	185.054931640625	0.0011184215545654297	4.255574703216553	152.99317932128906	0.00019869208335876465	646.6641845703125	288.4512023925781	5.304813385009766e-6	3.1687986850738525	150.30398559570312	2.1129846572875977e-5	19	016
529	436.67449951171875	181.1336212158203	0.7356595396995544	1.8662188053131104	1.9678528308868408	5.97536563873291e-5	6.6781158447265625	481.8697814941406	1.2576580047607422e-5	3.275118827819824	477.8145446777344	3.316998481750488e-5	19	016
530	436.4642333984375	180.93858337402344	0.3032490015029907	1.7646410465240479	2.289489269256592	0.00011232495307922363	647.40966796875	255.50445556640625	2.562999725341797e-5	3.126908540725708	477.2528076171875	1.7642974853515625e-5	19	016
531	459.5196228027344	177.6806640625	0.9380223155021667	6.622377395629883	481.9496154785156	8.705258369445801e-5	648.7423095703125	316.6537780761719	2.7120113372802734e-5	3.2239954471588135	478.28131103515625	4.7266483306884766e-5	19	016
532	439.8887634277344	192.47291564941406	0.9974223375320435	417.38165283203125	149.6428985595703	0.9980975389480591	418.1925048828125	146.76341247558594	6.788969039916992e-5	2.6454405784606934	477.892822265625	5.125999450683594e-5	19	016
533	450.23529052734375	193.60195922851562	0.9952431917190552	406.52728271484375	135.6612548828125	1.0	408.5821228027344	134.59030151367188	7.605552673339844e-5	450.6919250488281	195.8596954345703	6.619095802307129e-5	19	016
534	457.2405090332031	195.34291076660156	0.9999982118606567	404.4673156738281	126.73743438720703	0.9999532699584961	463.4118957519531	195.34222412109375	0.0003801584243774414	445.39422607421875	199.49647521972656	0.0002301335334777832	19	016
535	452.7016296386719	198.8017120361328	0.36415910720825195	397.8737487792969	118.59630584716797	1.0	393.76263427734375	119.74064636230469	4.7713518142700195e-5	442.8993225097656	198.98121643066406	0.0008218884468078613	19	016
536	401.5555114746094	111.45793914794922	0.20470455288887024	397.8249206542969	111.97356414794922	0.9999993443489075	399.4437561035156	108.56710815429688	7.164478302001953e-5	439.0051574707031	193.93179321289062	0.0010196268558502197	19	016
537	402.12860107421875	103.24324035644531	0.9998977184295654	403.2073974609375	106.38231658935547	0.9998767375946045	404.1422119140625	105.65080261230469	4.038214683532715e-5	437.24365234375	193.0189971923828	0.0010042190551757812	19	016
538	400.6860046386719	102.94591522216797	0.9988635778427124	402.81597900390625	105.79955291748047	0.9999513030052185	429.6365051269531	187.9613800048828	0.00017637014389038086	428.5848388671875	189.2502899169922	0.0025467276573181152	19	016
539	402.5519104003906	102.73524475097656	0.9999998807907104	427.2936706542969	193.89122009277344	0.8836009502410889	404.5298156738281	104.74465942382812	6.41942024230957e-5	427.8188781738281	191.83660888671875	0.0005974769592285156	19	016
540	401.7786865234375	102.1239242553711	0.8907616138458252	401.5963439941406	104.61885070800781	0.9999986290931702	403.4294128417969	103.792236328125	7.039308547973633e-5	430.1559753417969	196.78256225585938	0.00010734796524047852	19	016
