# Supplementary material for: An automated feeding system for the African killifish reveals the impact of diet on lifespan and allows scalable assessment of associative learning
Source: eLife. 2022 Nov 10;11:e69008. doi: 10.7554/eLife.69008 (PMC9788828; doi:10.7554/eLife.69008)
Supplement: Figure 6—source data 2. [file elife-69008-fig6-data2.zip › Training Trajectories/t17_REC006DLC_resnet50_TrainAllTheThingsJun28shuffle1_1030000.csv]

bodyparts_coords	fishhead_x	fishhead_y	fishhead_likelihood	fishtail_x	fishtail_y	fishtail_likelihood	redlight_x	redlight_y	redlight_likelihood	fooddrop_x	fooddrop_y	fooddrop_likelihood	fishnum	recordingnum
0	60.40781784057617	395.0879821777344	1.0	59.336238861083984	250.20570373535156	0.9999998211860657	649.1473388671875	221.56680297851562	6.717443466186523e-5	57.428924560546875	253.3603057861328	0.0005154013633728027	17	006
1	60.45755386352539	394.28314208984375	0.9999999403953552	71.00987243652344	244.6127166748047	0.9999990463256836	641.3377075195312	7.775937080383301	7.984042167663574e-5	55.04307556152344	382.98345947265625	6.666779518127441e-5	17	006
2	61.37456130981445	394.9182434082031	0.9999994039535522	74.69253540039062	238.27691650390625	0.8439218997955322	640.5751953125	7.142686367034912	7.957220077514648e-5	41.68012237548828	295.8601989746094	0.0008406937122344971	17	006
3	60.67886734008789	393.3409118652344	1.0	72.32769775390625	238.11387634277344	0.9999613761901855	641.1937866210938	7.158041000366211	7.936358451843262e-5	63.54578399658203	243.73025512695312	0.0002490580081939697	17	006
4	59.91267013549805	394.2754821777344	1.0	70.26422882080078	234.9429168701172	0.9758042693138123	647.0046997070312	124.67544555664062	6.967782974243164e-5	58.95892333984375	241.87469482421875	0.0001093149185180664	17	006
5	59.93185043334961	392.5224304199219	1.0	69.34506225585938	241.56198120117188	0.13609057664871216	647.3182983398438	269.077880859375	6.639957427978516e-5	58.938011169433594	401.0234375	0.00010406970977783203	17	006
6	62.035499572753906	392.44744873046875	1.0	59.33392333984375	234.77301025390625	0.6331385970115662	641.1528930664062	7.219538688659668	6.520748138427734e-5	54.998233795166016	382.5329284667969	8.225440979003906e-5	17	006
7	62.65023422241211	390.6045837402344	0.9999998807907104	67.26020050048828	246.62872314453125	0.0004988312721252441	640.8810424804688	7.562137603759766	7.623434066772461e-5	54.66219711303711	374.7513122558594	0.00021344423294067383	17	006
8	61.604820251464844	386.48223876953125	1.0	640.6600952148438	2.439875602722168	0.00017595291137695312	648.2805786132812	348.69696044921875	4.26173210144043e-5	58.04674530029297	374.46673583984375	0.00032705068588256836	17	006
9	62.19508361816406	383.4501037597656	0.9999999403953552	67.6179428100586	277.61358642578125	0.9999998807907104	647.7123413085938	365.7174072265625	4.9114227294921875e-5	56.16238784790039	371.8128356933594	0.00255739688873291	17	006
10	62.389190673828125	383.8009033203125	0.9999998807907104	70.23953247070312	378.1055908203125	0.0008605122566223145	641.7145385742188	6.525650978088379	4.8667192459106445e-5	57.693603515625	372.3818054199219	0.0009188652038574219	17	006
11	63.73387908935547	381.3477478027344	0.999998152256012	50.0886116027832	310.2978210449219	0.9337608218193054	647.7486572265625	365.9031677246094	6.416440010070801e-5	57.89141845703125	371.3931579589844	0.0007467269897460938	17	006
12	64.87061309814453	378.1418151855469	1.0	70.55998992919922	375.787841796875	0.0002644658088684082	645.9335327148438	28.934606552124023	9.363889694213867e-5	56.30508804321289	360.06109619140625	0.0001608431339263916	17	006
13	64.94693756103516	374.6936950683594	0.9999996423721313	34.79347610473633	309.32537841796875	0.0007943511009216309	647.5262451171875	348.0403747558594	6.657838821411133e-5	53.748374938964844	370.3447265625	0.0004315972328186035	17	006
14	65.46073150634766	371.96075439453125	1.0	59.384071350097656	372.6686706542969	0.0005149543285369873	648.3989868164062	348.7646789550781	0.00015687942504882812	46.584407806396484	374.35614013671875	0.00032061338424682617	17	006
15	69.58543395996094	371.9752502441406	1.0	74.74272918701172	366.4114685058594	0.0023061633110046387	641.376220703125	6.892860412597656	7.587671279907227e-5	74.41146850585938	359.9271240234375	0.0006042718887329102	17	006
16	69.86077880859375	374.2080383300781	0.9999999403953552	74.3515625	374.3961181640625	0.0005683600902557373	648.5518798828125	223.72598266601562	8.311867713928223e-5	70.00565338134766	359.70379638671875	0.00033602118492126465	17	006
17	74.98680114746094	370.99530029296875	0.9999958276748657	79.3488540649414	370.5566101074219	0.0314030647277832	79.99786376953125	367.4186706542969	3.36766242980957e-5	74.83045959472656	359.8730773925781	0.0005162358283996582	17	006
18	76.74161529541016	369.3536071777344	1.0	82.50856018066406	369.8077697753906	0.000356137752532959	75.14358520507812	363.1072998046875	0.00010454654693603516	74.49779510498047	360.2137756347656	0.0005538761615753174	17	006
19	78.22097778320312	369.51190185546875	0.9999972581863403	640.5541381835938	2.1414527893066406	0.000254213809967041	648.1343994140625	203.71133422851562	0.00011530518531799316	75.63579559326172	358.8441467285156	0.00020888447761535645	17	006
20	78.97291564941406	369.3833923339844	0.999983549118042	640.23583984375	2.9239768981933594	0.0001004934310913086	648.9553833007812	222.75064086914062	0.0006158351898193359	74.74015808105469	358.0909118652344	5.4389238357543945e-5	17	006
21	82.44717407226562	366.2282409667969	0.9999450445175171	640.6561279296875	2.2184910774230957	0.00019541382789611816	640.616943359375	7.040822982788086	4.4912099838256836e-5	74.73165893554688	356.960205078125	9.47117805480957e-5	17	006
22	81.40390014648438	368.4073486328125	0.9998281002044678	641.2706298828125	2.5541298389434814	0.0002021193504333496	649.7695922851562	221.99339294433594	6.887316703796387e-5	73.1656494140625	358.2101135253906	2.6464462280273438e-5	17	006
23	81.92317962646484	368.6583251953125	0.9999966025352478	640.457763671875	2.9241132736206055	0.0007320940494537354	640.8450927734375	7.1305952072143555	0.00013831257820129395	75.07759857177734	358.28802490234375	0.0002384185791015625	17	006
24	82.12548828125	369.5669250488281	0.9999568462371826	63.088348388671875	312.8704528808594	0.026867985725402832	641.7083740234375	7.040951728820801	5.751848220825195e-5	74.6780014038086	357.6523742675781	7.739663124084473e-5	17	006
25	81.32276153564453	367.5674133300781	0.9999990463256836	640.5219116210938	2.482825756072998	0.00014886260032653809	648.22412109375	365.2939147949219	3.4421682357788086e-5	74.37942504882812	357.05267333984375	0.0001373589038848877	17	006
26	81.19062042236328	368.8280944824219	0.9999964237213135	61.1196403503418	315.33013916015625	0.000367581844329834	531.0101318359375	209.0055389404297	1.0	529.1337280273438	210.0393829345703	0.00046324729919433594	17	006
27	86.83366394042969	377.33319091796875	0.0015065371990203857	640.8377685546875	2.4811935424804688	0.0001710057258605957	530.6671142578125	208.94699096679688	1.0	529.0366821289062	210.03427124023438	0.0007575452327728271	17	006
28	109.03225708007812	399.1004943847656	1.0	117.08318328857422	398.8617858886719	0.000283658504486084	530.9017333984375	209.21121215820312	1.0	528.9628295898438	210.2047576904297	0.0005403757095336914	17	006
29	115.09525299072266	307.7447814941406	0.0004133880138397217	108.05970001220703	310.44537353515625	1.0	530.8248291015625	208.69192504882812	1.0	529.584716796875	210.08700561523438	0.0009403228759765625	17	006
30	99.12389373779297	408.2144775390625	0.9999536275863647	126.8218002319336	318.7239685058594	1.0	530.3197631835938	208.21835327148438	1.0	528.9686889648438	209.58973693847656	0.0007846653461456299	17	006
31	97.7588119506836	399.284912109375	0.010105609893798828	641.0308227539062	2.807183265686035	0.00020363926887512207	530.54052734375	208.81832885742188	1.0	528.7776489257812	210.47616577148438	0.0007662773132324219	17	006
32	645.6483764648438	379.55517578125	0.00010958313941955566	640.9483032226562	2.799896001815796	0.00017622113227844238	530.5753784179688	209.19674682617188	1.0	528.8795166015625	210.86231994628906	0.0006042718887329102	17	006
33	96.50306701660156	389.83746337890625	0.050766706466674805	84.93988800048828	336.07928466796875	0.012287020683288574	530.337646484375	208.5319366455078	1.0	528.6205444335938	209.62635803222656	0.0006184577941894531	17	006
34	108.1199951171875	396.14031982421875	0.9999995827674866	78.92230224609375	336.68035888671875	0.17795416712760925	530.0977172851562	209.11106872558594	1.0	528.6315307617188	210.28453063964844	0.0006137192249298096	17	006
35	110.23703002929688	402.42767333984375	1.0	102.71136474609375	313.6272888183594	0.01941627264022827	531.1790771484375	208.44386291503906	1.0	529.7244873046875	210.1644287109375	0.000761181116104126	17	006
36	112.64253234863281	404.70196533203125	1.0	101.00590515136719	306.1170654296875	0.0026540756225585938	530.9647827148438	208.57240295410156	1.0	530.0966796875	209.47811889648438	0.000589907169342041	17	006
37	101.26830291748047	296.86260986328125	1.0	103.88926696777344	294.8194580078125	0.002073615789413452	531.6163330078125	208.81475830078125	1.0	101.7672348022461	306.0949401855469	0.0008870065212249756	17	006
38	116.72653198242188	402.54083251953125	1.0	102.1299057006836	290.0693664550781	0.5447098612785339	530.6728515625	208.5452880859375	1.0	528.7083740234375	210.29025268554688	0.00047066807746887207	17	006
39	118.5816879272461	402.33941650390625	1.0	99.656494140625	287.06689453125	0.9999999403953552	530.967529296875	208.8685302734375	1.0	529.4496459960938	210.17251586914062	0.0005560815334320068	17	006
40	119.18151092529297	402.665771484375	1.0	101.55191802978516	286.4333190917969	0.9999996423721313	531.1580810546875	208.52650451660156	1.0	529.4298095703125	209.90328979492188	0.0006163716316223145	17	006
41	120.62454986572266	402.7496337890625	1.0	105.02555847167969	285.58087158203125	0.9999967217445374	530.8120727539062	208.55633544921875	1.0	529.1043701171875	210.24366760253906	0.0006819367408752441	17	006
42	121.02740478515625	401.36016845703125	1.0	106.25765991210938	282.03485107421875	0.9877771139144897	531.028564453125	208.5956573486328	1.0	103.08036041259766	286.83245849609375	0.004134565591812134	17	006
43	122.13606262207031	397.8854064941406	1.0	106.43815612792969	277.8583679199219	0.9999969601631165	530.65625	208.2931671142578	1.0	529.1173095703125	209.7560577392578	0.0006934404373168945	17	006
44	121.29418182373047	395.9286193847656	1.0	105.62100219726562	276.6085510253906	0.9999995231628418	531.0691528320312	208.24893188476562	1.0	529.7040405273438	209.86109924316406	0.0005608797073364258	17	006
45	122.3458023071289	394.9225769042969	1.0	107.36078643798828	277.66094970703125	0.8183806538581848	531.2620849609375	209.0288543701172	1.0	529.418212890625	210.4314727783203	0.0005177855491638184	17	006
46	120.94026947021484	394.4694519042969	1.0	107.15380859375	276.2915954589844	0.425329327583313	530.471923828125	208.9236297607422	1.0	528.785400390625	209.90911865234375	0.0006299018859863281	17	006
47	121.04364013671875	395.1355285644531	1.0	105.75322723388672	272.3988037109375	0.7643671035766602	530.8343505859375	208.7971649169922	1.0	107.29156494140625	267.08319091796875	0.0012474656105041504	17	006
48	120.03755950927734	393.7515563964844	1.0	110.13179779052734	270.4034423828125	0.9977828860282898	530.2217407226562	208.35986328125	1.0	104.99205017089844	273.3233947753906	0.0018314123153686523	17	006
49	120.34500885009766	393.54876708984375	1.0	109.93982696533203	268.9562072753906	0.9997597932815552	530.40771484375	208.87240600585938	1.0	105.04891967773438	271.89385986328125	0.000987023115158081	17	006
50	120.56807708740234	393.45709228515625	1.0	102.5868148803711	270.8459167480469	0.9998795986175537	530.099609375	209.3798828125	1.0	96.64157104492188	273.6516418457031	0.0012720227241516113	17	006
51	121.74175262451172	393.01336669921875	1.0	104.87349700927734	266.8348693847656	1.0	530.1309814453125	209.1062774658203	1.0	528.2803955078125	208.65530395507812	0.0008034706115722656	17	006
52	120.51747131347656	391.9831237792969	1.0	101.08097076416016	267.1413269042969	1.0	531.0827026367188	208.54965209960938	1.0	529.1754760742188	209.78399658203125	0.0005733668804168701	17	006
53	120.44416046142578	392.8153991699219	1.0	103.89173889160156	264.083251953125	1.0	531.0552978515625	208.61253356933594	1.0	529.4713745117188	210.21946716308594	0.00084686279296875	17	006
54	121.54094696044922	391.4761962890625	1.0	102.85993194580078	262.5606994628906	1.0	530.6150512695312	208.81466674804688	1.0	529.188232421875	209.9722137451172	0.0008643567562103271	17	006
55	119.53263854980469	391.05743408203125	1.0	99.62738037109375	263.2739562988281	1.0	530.8884887695312	208.5233154296875	1.0	529.6787719726562	209.5166015625	0.0005270242691040039	17	006
56	120.851806640625	390.1558837890625	1.0	97.35542297363281	263.4898681640625	1.0	530.47265625	209.2709197998047	1.0	528.5491943359375	210.70767211914062	0.0007181465625762939	17	006
57	121.03388214111328	389.61236572265625	1.0	95.3012924194336	263.9364318847656	1.0	530.8655395507812	208.7952880859375	1.0	528.8916015625	210.01661682128906	0.0007357299327850342	17	006
58	120.90081787109375	389.67120361328125	1.0	97.3673095703125	261.3188171386719	1.0	530.813720703125	209.0577850341797	1.0	529.1400146484375	210.1798553466797	0.000562816858291626	17	006
59	120.7272720336914	389.7762756347656	1.0	96.39458465576172	258.6054382324219	1.0	530.9010620117188	208.2659149169922	1.0	529.2035522460938	209.5290069580078	0.000695347785949707	17	006
60	118.2723388671875	390.550048828125	1.0	94.15331268310547	258.5483703613281	1.0	530.7842407226562	208.89341735839844	1.0	529.4473266601562	210.39279174804688	0.0006291568279266357	17	006
61	119.9659194946289	389.20684814453125	1.0	92.17243194580078	258.06878662109375	1.0	530.7401123046875	208.70155334472656	1.0	529.0172729492188	209.9181365966797	0.0010213851928710938	17	006
62	118.90620422363281	389.80999755859375	1.0	91.29710388183594	258.3012390136719	1.0	530.6048583984375	208.5880889892578	1.0	528.922119140625	209.572509765625	0.0007216334342956543	17	006
63	118.77091217041016	389.4444885253906	1.0	87.1975326538086	261.97393798828125	1.0	530.9754028320312	208.4665985107422	1.0	529.7452392578125	210.43829345703125	0.0006441175937652588	17	006
64	119.86665344238281	389.3463134765625	1.0	89.2632827758789	260.28326416015625	1.0	530.9193115234375	208.35110473632812	1.0	529.2742919921875	209.6977081298828	0.0007498264312744141	17	006
65	119.9684829711914	388.7724304199219	1.0	93.06556701660156	256.57537841796875	1.0	530.9933471679688	208.45985412597656	1.0	529.7597045898438	209.66500854492188	0.000506669282913208	17	006
66	117.28860473632812	390.1496887207031	1.0	86.16163635253906	256.2143859863281	1.0	530.9064331054688	209.34645080566406	1.0	528.4639282226562	210.89959716796875	0.0006802082061767578	17	006
67	118.56285858154297	389.83465576171875	1.0	85.88848114013672	255.20217895507812	1.0	530.2235107421875	208.56129455566406	1.0	528.744873046875	210.28150939941406	0.0007461309432983398	17	006
68	118.60826110839844	389.5059814453125	1.0	82.80686950683594	258.15814208984375	0.9999998807907104	530.6239624023438	208.8343505859375	1.0	529.404541015625	210.1167449951172	0.00044843554496765137	17	006
69	119.7701416015625	389.33062744140625	1.0	83.29436492919922	257.4241027832031	0.9999996423721313	530.3077392578125	209.1685333251953	1.0	528.94921875	210.54945373535156	0.0006611049175262451	17	006
70	118.39241790771484	387.98016357421875	1.0	79.9382553100586	257.6806945800781	1.0	530.9322509765625	208.49862670898438	1.0	529.654541015625	209.73995971679688	0.0005145370960235596	17	006
71	117.61267852783203	387.2421875	1.0	80.12258911132812	255.68348693847656	1.0	530.9015502929688	208.9808349609375	1.0	121.0635757446289	374.98431396484375	0.0007724761962890625	17	006
72	118.54032135009766	387.8033752441406	1.0	74.9434814453125	257.5165710449219	1.0	530.6597900390625	209.08888244628906	1.0	67.81961822509766	270.6246643066406	0.0017336905002593994	17	006
73	117.70796966552734	388.21820068359375	1.0	75.50714111328125	255.5693817138672	0.9999998807907104	530.3849487304688	208.86105346679688	1.0	528.9916381835938	209.93276977539062	0.0007737278938293457	17	006
74	117.3136215209961	387.8923645019531	1.0	72.90995025634766	257.262939453125	0.9994980096817017	530.9677734375	208.63328552246094	1.0	68.62953186035156	274.3031005859375	0.0053441524505615234	17	006
75	117.86021423339844	388.5801086425781	1.0	70.31597137451172	256.8875732421875	1.0	530.7224731445312	209.327392578125	1.0	65.31866455078125	273.26593017578125	0.002521038055419922	17	006
76	116.11466217041016	388.6907958984375	1.0	69.3018798828125	257.069580078125	1.0	530.8732299804688	208.34478759765625	1.0	67.2129898071289	270.49505615234375	0.0010547041893005371	17	006
77	116.25403594970703	389.3926696777344	1.0	68.15072631835938	258.4732360839844	0.9988520741462708	530.8485107421875	208.2185821533203	1.0	529.3977661132812	209.7667999267578	0.0007112026214599609	17	006
78	115.19744873046875	388.4458312988281	1.0	69.29048919677734	256.25506591796875	1.0	530.9258422851562	208.37977600097656	1.0	69.25811004638672	271.5586853027344	0.0018265247344970703	17	006
79	116.04432678222656	388.3929443359375	1.0	69.6479721069336	253.7879638671875	0.9999697804450989	530.601318359375	208.36453247070312	1.0	529.10693359375	209.2593231201172	0.0005133748054504395	17	006
80	116.35301208496094	388.3143615722656	1.0	68.42230224609375	252.9600067138672	0.9999984502792358	530.416748046875	208.6129913330078	1.0	529.0393676757812	209.86109924316406	0.0005900263786315918	17	006
81	116.4319839477539	387.7763977050781	1.0	67.44085693359375	251.38929748535156	1.0	531.0165405273438	208.96470642089844	1.0	529.4120483398438	210.1323699951172	0.0005288124084472656	17	006
82	115.0650863647461	388.29901123046875	1.0	64.52813720703125	254.48977661132812	0.9999992847442627	529.7152099609375	209.0051727294922	1.0	528.193115234375	210.78897094726562	0.0009696483612060547	17	006
83	114.09752655029297	388.032958984375	1.0	65.95442199707031	250.591552734375	0.9999995231628418	530.5020751953125	208.54061889648438	1.0	529.0405883789062	209.66143798828125	0.0008531808853149414	17	006
84	114.94600677490234	387.174560546875	1.0	65.18441772460938	253.06568908691406	0.9999947547912598	531.2056884765625	208.7808380126953	1.0	65.75686645507812	255.01048278808594	0.0010053515434265137	17	006
85	112.99505615234375	387.2337646484375	1.0	65.07058715820312	251.8875274658203	0.9998682141304016	530.2587280273438	208.57508850097656	1.0	65.62421417236328	252.145263671875	0.0014269649982452393	17	006
86	112.33150482177734	387.16070556640625	1.0	66.5407943725586	251.34571838378906	1.0	530.5498046875	207.81253051757812	1.0	529.1277465820312	209.4773712158203	0.0006920695304870605	17	006
87	113.0824966430664	387.5199890136719	1.0	64.76773834228516	251.6994171142578	1.0	530.3597412109375	208.72604370117188	1.0	528.3192138671875	208.2269744873047	0.0010567307472229004	17	006
88	110.89021301269531	385.7619934082031	1.0	61.74429702758789	252.62857055664062	1.0	530.631103515625	208.40048217773438	1.0	62.98908996582031	254.22874450683594	0.0007352530956268311	17	006
89	112.14836120605469	389.28546142578125	1.0	60.05835723876953	251.51673889160156	0.9999998807907104	530.2284545898438	208.65846252441406	1.0	528.9497680664062	209.78543090820312	0.0006389617919921875	17	006
90	112.15769958496094	389.3397216796875	0.9999999403953552	58.84760284423828	251.45382690429688	0.9999998807907104	530.6988525390625	208.89462280273438	1.0	529.0995483398438	210.39572143554688	0.0005406439304351807	17	006
91	111.42608642578125	388.7259826660156	1.0	56.82315444946289	248.9703826904297	1.0	530.486572265625	208.3018341064453	1.0	529.434814453125	209.64071655273438	0.00034946203231811523	17	006
92	110.49015045166016	389.07147216796875	1.0	54.1195182800293	246.64923095703125	1.0	530.2183837890625	208.9797821044922	1.0	528.47265625	210.69866943359375	0.0009146630764007568	17	006
93	110.74651336669922	388.9580383300781	1.0	57.911869049072266	248.00750732421875	0.999890923500061	530.8447875976562	208.8784637451172	1.0	528.9946899414062	209.83871459960938	0.0008208155632019043	17	006
94	109.5087890625	389.0270080566406	1.0	52.9936408996582	243.0179901123047	1.0	530.52685546875	208.80938720703125	1.0	528.8679809570312	209.76614379882812	0.000803142786026001	17	006
95	110.40953826904297	389.64117431640625	1.0	52.95546340942383	246.10951232910156	1.0	530.1058959960938	208.607666015625	1.0	528.679443359375	209.42127990722656	0.0006755590438842773	17	006
96	107.51719665527344	389.29156494140625	1.0	53.42708969116211	247.6499786376953	0.9999980926513672	530.9008178710938	208.7909698486328	1.0	529.3967895507812	209.9110565185547	0.0004863142967224121	17	006
97	108.60091400146484	388.8725891113281	1.0	55.946632385253906	252.64923095703125	0.9999999403953552	531.2124633789062	208.6477813720703	1.0	61.60546112060547	254.7434539794922	0.001467376947402954	17	006
98	107.40987396240234	388.8064270019531	1.0	52.190696716308594	244.434326171875	1.0	530.7169799804688	208.91383361816406	1.0	529.3815307617188	209.9961700439453	0.0006586611270904541	17	006
99	106.75939178466797	389.8438720703125	1.0	53.92295455932617	246.34494018554688	0.9999997615814209	530.3529663085938	208.01528930664062	1.0	529.6309814453125	209.28955078125	0.0006240904331207275	17	006
100	108.1472396850586	390.000732421875	1.0	52.195648193359375	243.49781799316406	1.0	530.7041015625	208.88858032226562	1.0	529.3539428710938	209.97320556640625	0.0005817711353302002	17	006
101	106.96399688720703	390.1869812011719	1.0	50.744041442871094	245.95672607421875	0.9999995231628418	530.79248046875	208.74893188476562	1.0	529.2485961914062	209.5276336669922	0.0005485415458679199	17	006
102	106.35796356201172	390.6946716308594	1.0	49.08903884887695	246.14598083496094	1.0	530.9994506835938	208.68478393554688	1.0	529.4739990234375	209.86895751953125	0.0005122125148773193	17	006
103	104.56195068359375	389.9593505859375	1.0	46.31333923339844	246.89492797851562	1.0	530.395263671875	208.00669860839844	1.0	529.5805053710938	209.3017578125	0.0006151795387268066	17	006
104	105.4734115600586	390.10748291015625	1.0	49.2978630065918	244.23092651367188	0.9999877214431763	530.7949829101562	208.83604431152344	1.0	529.4989013671875	209.93807983398438	0.0005013942718505859	17	006
105	104.2712173461914	388.99957275390625	1.0	49.33320617675781	246.71197509765625	0.9999984502792358	530.8748168945312	208.94041442871094	1.0	528.8997802734375	210.30172729492188	0.0005161464214324951	17	006
106	101.88932037353516	387.7489929199219	1.0	45.29894256591797	243.13912963867188	1.0	531.1801147460938	208.3561248779297	1.0	105.31782531738281	374.9195556640625	0.0006926357746124268	17	006
107	101.3106689453125	388.0332946777344	1.0	49.241310119628906	243.239990234375	1.0	531.36572265625	208.79098510742188	1.0	529.5534057617188	210.24594116210938	0.000499039888381958	17	006
108	102.56803894042969	389.1209411621094	1.0	47.215431213378906	242.86476135253906	1.0	530.61865234375	208.18052673339844	1.0	529.710693359375	209.2410125732422	0.0007092654705047607	17	006
109	99.96168518066406	388.0072326660156	1.0	47.9796257019043	243.5189208984375	1.0	531.2137451171875	209.08277893066406	1.0	529.3328247070312	210.53208923339844	0.0006203055381774902	17	006
110	100.40342712402344	389.0727844238281	1.0	46.146732330322266	241.54298400878906	1.0	531.1290283203125	208.80516052246094	1.0	529.6682739257812	209.6704864501953	0.0005567371845245361	17	006
111	99.54950714111328	388.1220703125	1.0	45.833717346191406	240.19235229492188	1.0	531.0448608398438	208.48512268066406	1.0	529.735107421875	209.47366333007812	0.0005406737327575684	17	006
112	98.02776336669922	388.65576171875	1.0	44.02265167236328	242.1037139892578	1.0	531.540283203125	208.34336853027344	1.0	530.5571899414062	209.6807403564453	0.0004094243049621582	17	006
113	98.95886993408203	388.99786376953125	1.0	44.31112289428711	243.04904174804688	0.9999980926513672	531.173095703125	208.38143920898438	1.0	530.0352783203125	209.81996154785156	0.00037482380867004395	17	006
114	95.84253692626953	387.213134765625	1.0	45.1346435546875	239.9781494140625	1.0	530.8651733398438	208.51931762695312	1.0	529.578857421875	209.52822875976562	0.000830918550491333	17	006
115	95.7984848022461	388.8036193847656	1.0	44.7088737487793	235.919189453125	0.9999998807907104	531.3069458007812	208.9149169921875	1.0	530.0582885742188	210.1731414794922	0.0005203485488891602	17	006
116	95.12361145019531	387.03765869140625	1.0	43.419063568115234	238.63247680664062	0.9999998807907104	530.7349243164062	208.5478973388672	1.0	91.0782241821289	373.6268615722656	0.0010361075401306152	17	006
117	94.5821762084961	387.0	1.0	44.17700958251953	234.9001922607422	0.9999985098838806	531.1146240234375	208.1729278564453	1.0	529.866943359375	209.54293823242188	0.000577777624130249	17	006
118	94.21504211425781	386.7111511230469	1.0	48.52960205078125	232.51193237304688	1.0	530.9577026367188	208.27719116210938	1.0	529.6182861328125	209.84498596191406	0.0006952881813049316	17	006
119	93.5142822265625	387.7589416503906	1.0	45.412010192871094	235.91830444335938	0.9999998807907104	530.8591918945312	208.81243896484375	1.0	529.2576293945312	210.0302276611328	0.0006331801414489746	17	006
120	93.18330383300781	385.2284240722656	1.0	45.66849136352539	230.34642028808594	1.0	531.0206909179688	208.45948791503906	1.0	529.7591552734375	209.7359619140625	0.000802457332611084	17	006
121	92.5853271484375	386.0121765136719	1.0	44.664981842041016	237.7520751953125	1.0	530.8102416992188	208.75534057617188	1.0	89.49636840820312	374.4361572265625	0.0014052093029022217	17	006
122	90.25505065917969	384.65631103515625	1.0	44.19127655029297	231.302490234375	0.9999990463256836	530.5836181640625	208.39761352539062	1.0	87.84593963623047	374.33392333984375	0.0016436874866485596	17	006
123	90.00151824951172	385.3860168457031	1.0	45.245235443115234	235.62281799316406	1.0	530.9295654296875	208.41844177246094	1.0	88.2484359741211	372.45562744140625	0.001761108636856079	17	006
124	88.02011108398438	386.46893310546875	1.0	42.88067626953125	238.41273498535156	0.9999998807907104	531.3004150390625	208.04307556152344	1.0	89.37391662597656	374.1788330078125	0.0007106661796569824	17	006
125	86.23953247070312	385.57220458984375	1.0	43.51658630371094	232.26202392578125	0.9749159812927246	531.2197875976562	208.38800048828125	1.0	529.912353515625	209.97943115234375	0.0008298754692077637	17	006
126	87.9421615600586	386.89837646484375	1.0	42.2879638671875	231.1210479736328	0.9966132640838623	531.0205078125	208.70751953125	1.0	529.568359375	209.9240264892578	0.00045058131217956543	17	006
127	86.35667419433594	386.1651916503906	1.0	43.46187973022461	232.39378356933594	1.0	531.2764282226562	208.7723846435547	1.0	529.6070556640625	209.9783477783203	0.0005078017711639404	17	006
128	85.00518798828125	384.19708251953125	1.0	40.60586929321289	234.07933044433594	1.0	530.8876953125	209.20640563964844	1.0	529.7493286132812	209.97637939453125	0.0005683600902557373	17	006
129	83.45542907714844	385.14141845703125	1.0	38.29313659667969	236.86843872070312	0.9808405637741089	530.5217895507812	208.73834228515625	1.0	87.95279693603516	374.8257751464844	0.0007601082324981689	17	006
130	84.28144073486328	382.9633483886719	1.0	35.892723083496094	236.98545837402344	0.07739505171775818	530.7901000976562	208.69789123535156	1.0	529.2725830078125	210.3506317138672	0.0006276071071624756	17	006
131	83.00045013427734	382.1564636230469	1.0	37.46958923339844	235.89451599121094	0.9957242012023926	530.5714721679688	208.46554565429688	1.0	529.4896240234375	209.60972595214844	0.0005840063095092773	17	006
132	84.02586364746094	383.18487548828125	1.0	37.38045883178711	234.095458984375	0.8915554285049438	530.0657348632812	208.9857940673828	1.0	528.8765258789062	210.32980346679688	0.0009591579437255859	17	006
133	82.27892303466797	382.7934875488281	1.0	34.8559684753418	239.2978515625	0.9996171593666077	530.8058471679688	208.9547576904297	1.0	529.0872192382812	210.12796020507812	0.0007674098014831543	17	006
134	82.96826171875	382.5752868652344	1.0	36.84571075439453	234.806396484375	0.9999996423721313	530.5128173828125	209.08871459960938	1.0	529.1201171875	210.4729461669922	0.0009749531745910645	17	006
135	84.08302307128906	381.2574462890625	1.0	31.151826858520508	234.9108428955078	0.999984622001648	530.839111328125	208.292724609375	1.0	75.920166015625	372.5398864746094	0.0010265707969665527	17	006
136	82.51848602294922	383.428955078125	0.999998927116394	34.21599197387695	233.3396453857422	0.9571824073791504	530.2826538085938	208.86795043945312	1.0	529.031982421875	209.98501586914062	0.0007224678993225098	17	006
137	80.88111114501953	382.73095703125	1.0	32.288516998291016	231.66744995117188	0.9999995231628418	530.5953979492188	208.94772338867188	1.0	77.03289031982422	374.1019592285156	0.0010268688201904297	17	006
138	81.79336547851562	383.1520080566406	1.0	27.13125991821289	233.51687622070312	0.5559766292572021	531.352294921875	208.53106689453125	1.0	75.77467346191406	373.41534423828125	0.0007320940494537354	17	006
139	79.96997833251953	383.4757080078125	1.0	27.476640701293945	238.71905517578125	0.9741472005844116	530.6339111328125	208.94509887695312	1.0	75.6546401977539	373.76397705078125	0.0008903145790100098	17	006
140	79.67261505126953	382.2149658203125	1.0	29.2945613861084	232.369140625	0.9999996423721313	530.650634765625	208.4743194580078	1.0	73.34239196777344	372.1400146484375	0.0005346536636352539	17	006
141	79.4612808227539	382.9565734863281	1.0	27.171398162841797	233.93588256835938	0.9999987483024597	531.0951538085938	208.07965087890625	1.0	75.12589263916016	373.8312072753906	0.0014913380146026611	17	006
142	81.26355743408203	383.00921630859375	1.0	25.749540328979492	229.50636291503906	0.9949855804443359	531.3004760742188	208.43540954589844	1.0	74.78987121582031	373.2976989746094	0.0013175606727600098	17	006
143	79.10664367675781	381.29278564453125	1.0	24.99518585205078	234.35659790039062	0.9999662637710571	531.2299194335938	208.7659149169922	1.0	529.404296875	209.80796813964844	0.0006182491779327393	17	006
144	79.76619720458984	382.2319641113281	1.0	23.215486526489258	234.96461486816406	0.9999935626983643	530.8261108398438	208.59033203125	1.0	73.90377807617188	372.38458251953125	0.0010533034801483154	17	006
145	77.10292053222656	382.6868591308594	1.0	21.984750747680664	234.29067993164062	0.9989053010940552	531.0875854492188	208.69869995117188	1.0	529.618408203125	209.82188415527344	0.0007286965847015381	17	006
146	78.58682250976562	383.4839172363281	1.0	22.096981048583984	236.0334930419922	0.9999390840530396	530.6288452148438	208.92054748535156	1.0	73.84443664550781	373.0985107421875	0.0021191537380218506	17	006
147	76.48223876953125	384.1025085449219	0.999998927116394	23.241567611694336	229.56295776367188	0.9805566668510437	530.2486572265625	208.78834533691406	1.0	74.0545425415039	374.0420227050781	0.0026017725467681885	17	006
148	76.45100402832031	382.86688232421875	0.9999991655349731	21.94932746887207	230.8440399169922	0.5298207402229309	531.1987915039062	208.71437072753906	1.0	73.55343627929688	371.5001525878906	0.0024269819259643555	17	006
149	73.2582015991211	384.2367248535156	0.011057406663894653	21.717077255249023	229.64857482910156	0.8325053453445435	530.4782104492188	208.68421936035156	1.0	529.1943969726562	209.8050994873047	0.0007438063621520996	17	006
150	72.42601013183594	383.9884948730469	0.9999993443489075	20.443035125732422	238.7498016357422	0.5695962905883789	529.907470703125	209.3419189453125	1.0	73.18892669677734	372.656982421875	0.0031312108039855957	17	006
151	72.64287567138672	383.6937255859375	0.9990832805633545	18.72289276123047	232.89276123046875	0.7751243114471436	530.2001953125	208.9918212890625	1.0	73.23059844970703	372.8633728027344	0.0013125836849212646	17	006
152	71.93273162841797	383.90167236328125	1.0	17.46146011352539	236.57196044921875	0.9099327325820923	530.4959106445312	208.87106323242188	1.0	72.59305572509766	373.9164123535156	0.003824889659881592	17	006
153	69.52559661865234	383.98822021484375	1.0	15.623127937316895	235.3123321533203	0.13738572597503662	530.4435424804688	208.5563507080078	1.0	72.57794952392578	374.0661315917969	0.002008378505706787	17	006
154	67.85794067382812	382.7322082519531	0.9999948740005493	16.343021392822266	235.0499725341797	0.012138605117797852	530.6651611328125	208.895263671875	1.0	71.69425964355469	374.4857482910156	0.0013249218463897705	17	006
155	68.7447280883789	383.5719909667969	0.992101788520813	15.318702697753906	232.44107055664062	0.031977713108062744	530.5953369140625	208.47927856445312	1.0	73.75873565673828	373.103759765625	0.0008251965045928955	17	006
156	67.60267639160156	382.3447570800781	1.0	19.113746643066406	236.2956085205078	0.9651613831520081	531.2085571289062	209.16873168945312	1.0	70.55070495605469	375.7746887207031	0.0006937086582183838	17	006
157	67.07986450195312	381.56689453125	0.9999858140945435	12.067411422729492	229.60537719726562	0.03577485680580139	530.4449462890625	208.51051330566406	1.0	529.2501220703125	209.7171630859375	0.001072615385055542	17	006
158	65.19036865234375	381.8865966796875	1.0	14.824395179748535	230.186767578125	0.26716458797454834	530.7794799804688	208.40625	1.0	70.71976470947266	374.6822814941406	0.0004687011241912842	17	006
159	65.3130874633789	378.7226867675781	0.951937198638916	12.633862495422363	227.5022735595703	0.03337967395782471	530.8009033203125	208.65760803222656	1.0	529.4555053710938	210.0443115234375	0.0005095899105072021	17	006
160	63.71501922607422	376.33148193359375	0.0001875758171081543	12.522212028503418	231.046630859375	0.010621458292007446	530.958740234375	208.84027099609375	1.0	530.2268676757812	210.1874237060547	0.0004754066467285156	17	006
161	63.24467468261719	380.341796875	0.052010565996170044	10.968999862670898	234.3641357421875	0.00033232569694519043	531.0897827148438	208.585205078125	1.0	529.4940185546875	209.63729858398438	0.0005741119384765625	17	006
162	529.9380493164062	212.70870971679688	9.086728096008301e-5	5.770772933959961	227.2605438232422	0.0004367530345916748	529.9490966796875	208.89999389648438	1.0	528.1885986328125	210.4529266357422	0.0010183453559875488	17	006
163	59.41743087768555	384.91656494140625	0.05890747904777527	12.68082046508789	230.78802490234375	0.0005272924900054932	530.6466674804688	208.80108642578125	1.0	529.3431396484375	210.15298461914062	0.0008469820022583008	17	006
164	58.5772590637207	382.53033447265625	0.9999980926513672	12.859254837036133	232.6106414794922	0.004508763551712036	530.9191284179688	208.294921875	1.0	529.6411743164062	209.7299346923828	0.0007892251014709473	17	006
165	56.455665588378906	381.8344421386719	0.9999610185623169	8.198203086853027	228.9630889892578	0.00043660402297973633	530.6213989257812	209.2052764892578	1.0	528.7335815429688	210.41845703125	0.0007153749465942383	17	006
166	56.43524169921875	381.432373046875	1.0	3.6906516551971436	212.3507843017578	0.00040033459663391113	530.9586791992188	208.87081909179688	1.0	529.44091796875	210.45620727539062	0.0009597837924957275	17	006
167	55.02050018310547	379.89398193359375	0.9998223781585693	640.8263549804688	2.6773858070373535	0.00034946203231811523	530.671142578125	208.64500427246094	1.0	529.3267822265625	209.95579528808594	0.0008582770824432373	17	006
168	54.08235549926758	380.5470886230469	0.9998841285705566	4.368709087371826	233.2992401123047	0.0005464255809783936	530.5836181640625	208.9452362060547	1.0	528.9957275390625	209.85166931152344	0.0005730092525482178	17	006
169	53.68667221069336	378.60125732421875	0.003021925687789917	12.03013801574707	267.5262451171875	0.00031444430351257324	530.4863891601562	208.90206909179688	1.0	528.7835083007812	210.32272338867188	0.000653386116027832	17	006
170	54.46876525878906	380.4267883300781	0.0017063915729522705	640.7153930664062	2.1321334838867188	0.000193864107131958	530.6029663085938	208.613037109375	1.0	529.2450561523438	209.76455688476562	0.0006677508354187012	17	006
171	52.401920318603516	380.83917236328125	0.9997278451919556	4.556199550628662	226.1328582763672	0.0002932548522949219	531.031005859375	209.2369842529297	1.0	529.5314331054688	210.73931884765625	0.0005652904510498047	17	006
172	51.5506591796875	380.3785400390625	0.6044042706489563	640.5892333984375	2.306502342224121	0.0003552436828613281	530.3885498046875	208.29092407226562	1.0	528.6719360351562	209.46939086914062	0.000569075345993042	17	006
173	51.72808837890625	378.5496826171875	0.20773917436599731	640.0966186523438	2.6641845703125	0.0002365410327911377	530.8078002929688	208.89437866210938	1.0	529.3421630859375	210.3529815673828	0.000653386116027832	17	006
174	50.78285217285156	382.8088073730469	0.9999998807907104	640.4469604492188	1.7838778495788574	0.00023004412651062012	531.3023681640625	208.76333618164062	1.0	54.71187210083008	374.6591796875	0.0008057653903961182	17	006
175	49.856380462646484	382.1072082519531	0.9999945163726807	640.0399780273438	3.0213003158569336	0.000256955623626709	530.5366821289062	208.88331604003906	1.0	528.8873291015625	210.04547119140625	0.0005527734756469727	17	006
176	48.576908111572266	378.23480224609375	0.9999998807907104	640.3682861328125	2.2885429859161377	0.00015777349472045898	531.0714111328125	208.5507354736328	1.0	529.2404174804688	209.55905151367188	0.0006254315376281738	17	006
177	48.9799690246582	380.3573303222656	0.999993085861206	12.740900993347168	250.267822265625	0.00044023990631103516	530.3274536132812	208.5755615234375	1.0	529.0765991210938	209.96469116210938	0.000576019287109375	17	006
178	48.071266174316406	380.9972229003906	0.999980092048645	2.5906920433044434	347.3289794921875	0.0003502070903778076	530.4144897460938	208.45748901367188	1.0	528.927490234375	209.94309997558594	0.0007138252258300781	17	006
179	47.43304443359375	378.87939453125	0.9991186857223511	5.298703193664551	225.8861083984375	0.0005123019218444824	529.9556884765625	208.70407104492188	1.0	528.9029541015625	209.93699645996094	0.0007902383804321289	17	006
180	47.58798599243164	377.8067932128906	0.0015882551670074463	14.446855545043945	266.1209716796875	0.000349581241607666	530.7584838867188	208.88433837890625	1.0	529.7672729492188	209.8813018798828	0.00047004222869873047	17	006
181	47.78866958618164	378.52398681640625	0.0022105872631073	5.062199592590332	225.81448364257812	0.0002149641513824463	530.3099975585938	208.8350067138672	1.0	529.01904296875	210.24049377441406	0.0007850527763366699	17	006
182	47.67076873779297	379.55657958984375	0.9991356134414673	13.79708480834961	249.5666046142578	0.0003077685832977295	531.0680541992188	208.6500701904297	1.0	529.8455200195312	209.8299560546875	0.0005341172218322754	17	006
183	531.3607788085938	212.821044921875	0.0001024007797241211	13.596783638000488	248.63531494140625	0.00028890371322631836	530.3233642578125	208.195556640625	1.0	529.0054931640625	209.5096893310547	0.0007113814353942871	17	006
184	47.63397216796875	377.7230224609375	0.00023052096366882324	645.5167236328125	379.4159240722656	0.00021585822105407715	530.3172607421875	208.76258850097656	1.0	529.0834350585938	210.04563903808594	0.0007965564727783203	17	006
185	531.7466430664062	212.64955139160156	0.00011330842971801758	6.495165824890137	243.01516723632812	0.0003025829792022705	530.989990234375	208.45265197753906	1.0	529.4122314453125	209.58404541015625	0.0005509555339813232	17	006
186	531.4179077148438	212.87086486816406	0.00012031197547912598	530.001953125	210.46376037597656	0.00012001395225524902	530.448486328125	208.3883819580078	1.0	528.9682006835938	209.6479949951172	0.0007593035697937012	17	006
187	46.65684509277344	380.6076354980469	0.0027014315128326416	640.6338500976562	1.9484593868255615	0.00022786855697631836	531.10302734375	209.50669860839844	1.0	528.9988403320312	210.7489471435547	0.0006524622440338135	17	006
188	47.758033752441406	383.658935546875	0.001017540693283081	641.45361328125	1.9092261791229248	0.0005578100681304932	530.5647583007812	209.02444458007812	1.0	528.668701171875	210.3748779296875	0.0006735026836395264	17	006
189	46.57206344604492	382.0250244140625	0.0725228488445282	640.7110595703125	2.705026149749756	0.00031888484954833984	530.6155395507812	208.41978454589844	1.0	529.6748046875	209.64369201660156	0.0005562305450439453	17	006
190	44.677894592285156	383.9822082519531	0.08474612236022949	8.045644760131836	242.6652374267578	0.0002875328063964844	530.9601440429688	208.93911743164062	1.0	529.4354248046875	210.32545471191406	0.0006196796894073486	17	006
191	646.1522216796875	386.7304992675781	0.00011473894119262695	4.21681547164917	228.26937866210938	0.00024506449699401855	530.8717041015625	208.34841918945312	1.0	529.6519775390625	209.63250732421875	0.0004977881908416748	17	006
192	41.99898910522461	380.6828308105469	0.12949201464653015	640.4814453125	2.77830171585083	0.0004082322120666504	530.5493774414062	208.71397399902344	1.0	529.1790161132812	210.01211547851562	0.0006309449672698975	17	006
193	45.94025421142578	384.3125	0.001461327075958252	640.4995727539062	2.1811752319335938	0.00022807717323303223	530.9234619140625	208.41807556152344	1.0	529.2931518554688	209.62762451171875	0.0007595717906951904	17	006
194	44.21059799194336	382.42523193359375	0.4422319233417511	640.78759765625	1.9613311290740967	0.0002509653568267822	530.6476440429688	208.9325408935547	1.0	41.89402389526367	374.1017150878906	0.0006742477416992188	17	006
195	45.82198715209961	384.2262878417969	0.00027123093605041504	641.083251953125	2.5668110847473145	0.00044092535972595215	531.3440551757812	209.40785217285156	1.0	529.9677124023438	210.5848846435547	0.0005301535129547119	17	006
196	38.149696350097656	380.87237548828125	0.001137375831604004	2.19234037399292	217.3135986328125	0.00040403008460998535	530.0491333007812	209.02223205566406	1.0	528.648193359375	210.38096618652344	0.0008400082588195801	17	006
197	645.8146362304688	372.4941711425781	0.00010463595390319824	1.8650009632110596	215.04432678222656	0.0002688765525817871	530.3869018554688	208.54881286621094	1.0	528.8781127929688	209.8489227294922	0.0007940232753753662	17	006
198	41.866851806640625	384.2415466308594	0.03931468725204468	640.3671875	2.4759111404418945	0.000261157751083374	530.0489501953125	209.35714721679688	1.0	528.5366821289062	210.4088592529297	0.0008343160152435303	17	006
199	44.62140655517578	384.7214050292969	0.0016478002071380615	641.1446533203125	2.0173611640930176	0.000252455472946167	530.1201782226562	208.76942443847656	1.0	528.7772216796875	210.30325317382812	0.0012203454971313477	17	006
200	646.0377197265625	386.4369201660156	0.00011077523231506348	640.8150024414062	2.50685715675354	0.0002720057964324951	530.94140625	208.38427734375	1.0	529.6255493164062	209.48448181152344	0.0007654130458831787	17	006
201	642.1878051757812	6.779772758483887	0.00015559792518615723	641.1864013671875	2.813859462738037	0.0002931952476501465	531.010498046875	208.74862670898438	1.0	529.9188842773438	210.054931640625	0.00043955445289611816	17	006
202	35.69846725463867	383.3104248046875	0.0002295374870300293	641.0588989257812	2.934574604034424	0.00039389729499816895	530.580078125	209.0487518310547	1.0	454.99005126953125	205.13217163085938	0.9999999403953552	17	006
203	34.87101745605469	381.277099609375	0.0007061362266540527	640.9397583007812	3.2445125579833984	0.0002493560314178467	530.5750122070312	208.66734313964844	1.0	454.6776123046875	205.77117919921875	0.9998109340667725	17	006
204	35.19381332397461	382.05780029296875	0.00024646520614624023	640.85205078125	2.9065608978271484	0.0004940032958984375	530.9390869140625	207.833251953125	1.0	455.7112731933594	206.8996124267578	0.9999914169311523	17	006
205	35.7437629699707	380.9320068359375	0.0035735666751861572	1.5657436847686768	303.5511474609375	0.0004354119300842285	530.5906372070312	208.538818359375	1.0	455.0682678222656	205.84521484375	0.9996534585952759	17	006
206	36.259220123291016	381.0581359863281	0.011088818311691284	3.3195152282714844	314.5155334472656	0.0002681314945220947	530.9375610351562	208.88230895996094	1.0	454.4030456542969	206.36585998535156	0.8639507293701172	17	006
207	645.8336791992188	380.20965576171875	0.0001360476016998291	4.062741279602051	318.0910339355469	0.0005653500556945801	530.1832275390625	208.73890686035156	1.0	450.01300048828125	207.70663452148438	0.9916746616363525	17	006
208	35.72964096069336	381.8005676269531	0.01583164930343628	640.5031127929688	1.937401533126831	0.00020679831504821777	530.4651489257812	208.88880920410156	1.0	453.309814453125	209.41525268554688	0.9999936819076538	17	006
209	37.2236442565918	382.08447265625	0.0033284127712249756	3.69571852684021	317.2806091308594	0.00018578767776489258	531.1570434570312	208.457763671875	1.0	457.9827880859375	209.49301147460938	0.9984468221664429	17	006
210	36.485939025878906	383.0101318359375	0.0009396076202392578	3.6203432083129883	317.04742431640625	0.0008731484413146973	530.2628173828125	208.5101318359375	1.0	456.6330261230469	206.26620483398438	0.9999991059303284	17	006
211	35.854984283447266	381.4246520996094	0.01075020432472229	447.0233459472656	208.417724609375	0.0028837919235229492	530.3245239257812	208.077392578125	1.0	450.6080322265625	206.99349975585938	0.9999997615814209	17	006
212	6.592373847961426	284.5786437988281	0.00015610456466674805	458.47039794921875	207.9766387939453	0.00011354684829711914	530.685302734375	208.35658264160156	1.0	456.165771484375	203.79017639160156	0.9999986886978149	17	006
213	457.5440673828125	211.42599487304688	9.53972339630127e-5	448.1165771484375	208.31246948242188	0.00028830766677856445	530.9034423828125	208.12867736816406	1.0	451.5331115722656	205.9386749267578	0.9999996423721313	17	006
214	640.7449340820312	6.1630401611328125	9.512901306152344e-5	640.8893432617188	2.167004108428955	0.0002575516700744629	530.2759399414062	208.41461181640625	1.0	451.249267578125	207.54336547851562	0.9999657273292542	17	006
215	36.204803466796875	383.1396789550781	0.6036943197250366	1.3253467082977295	316.7898864746094	0.00022092461585998535	530.4028930664062	208.90663146972656	1.0	449.17755126953125	211.38238525390625	0.9999997615814209	17	006
216	35.73701858520508	384.0340270996094	9.924173355102539e-5	2.8669519424438477	318.3082275390625	0.00022420287132263184	530.69091796875	209.0391387939453	1.0	453.9239196777344	204.0622100830078	0.9998931884765625	17	006
217	36.35554504394531	385.09796142578125	0.007320821285247803	3.5191702842712402	241.7117156982422	0.0002899169921875	530.4556884765625	208.43165588378906	1.0	456.1224365234375	204.91445922851562	0.9920306205749512	17	006
218	7.060577392578125	268.9275817871094	0.00035941600799560547	640.7327270507812	2.2946653366088867	0.00026357173919677734	531.1392822265625	208.67453002929688	1.0	457.0077209472656	202.28793334960938	0.9999954104423523	17	006
219	35.1675910949707	382.68853759765625	0.9950277805328369	448.4652099609375	209.87130737304688	0.00021919608116149902	530.2192993164062	208.24998474121094	1.0	452.4766845703125	207.41224670410156	0.9999991655349731	17	006
220	35.89995574951172	383.16278076171875	0.11160698533058167	641.3304443359375	2.281036376953125	0.00020435452461242676	530.5368041992188	208.14852905273438	1.0	452.0762634277344	205.52418518066406	0.9999988079071045	17	006
221	34.60182571411133	381.4627380371094	0.0021725594997406006	2.855379581451416	226.15948486328125	0.0002485811710357666	529.9028930664062	208.9150390625	1.0	454.7584228515625	203.38893127441406	0.9999938607215881	17	006
222	34.92618179321289	381.44378662109375	0.004011869430541992	2.9453790187835693	234.52748107910156	0.0007087588310241699	530.4754028320312	209.2607421875	1.0	453.0608215332031	206.26502990722656	0.9999831914901733	17	006
223	33.94648361206055	382.21478271484375	0.0025419294834136963	640.660400390625	3.005061388015747	0.00041872262954711914	530.996826171875	208.47543334960938	1.0	455.5242004394531	207.3614044189453	0.9988582134246826	17	006
224	35.71842956542969	383.0685729980469	0.01890277862548828	2.714439868927002	227.0419921875	0.001077204942703247	530.7684326171875	208.76470947265625	1.0	453.5765380859375	205.5749969482422	0.9624555110931396	17	006
225	36.477237701416016	382.301025390625	0.47866490483283997	2.9336390495300293	225.99037170410156	0.00041493773460388184	530.5538330078125	208.8035430908203	1.0	454.3267822265625	209.44183349609375	0.9999265670776367	17	006
226	35.84077453613281	383.4746398925781	0.0044897496700286865	640.8300170898438	2.2667412757873535	0.00018921494483947754	530.6342163085938	208.95260620117188	1.0	453.44635009765625	208.41932678222656	0.999990701675415	17	006
227	36.370933532714844	381.031494140625	0.4445205330848694	3.3042526245117188	249.28248596191406	0.0005149245262145996	530.40478515625	208.5156707763672	1.0	453.73919677734375	205.48207092285156	0.9999959468841553	17	006
228	35.68564224243164	384.1044616699219	0.039522409439086914	3.864220142364502	240.48687744140625	0.0009107291698455811	530.3489379882812	209.34825134277344	1.0	453.4903564453125	207.67041015625	0.9999973773956299	17	006
229	3.083141326904297	243.52236938476562	0.0005490481853485107	3.917605400085449	234.25096130371094	0.5107654929161072	530.2384033203125	208.09857177734375	1.0	453.15533447265625	207.10801696777344	0.9999995827674866	17	006
230	3.5882444381713867	247.2582244873047	0.00031626224517822266	3.3429837226867676	234.82489013671875	0.04398077726364136	530.8156127929688	208.56961059570312	1.0	452.96771240234375	206.28912353515625	0.9999687075614929	17	006
231	33.795413970947266	383.1394958496094	0.007422715425491333	4.166923522949219	246.538330078125	0.0005613863468170166	531.1221313476562	207.82424926757812	1.0	453.4984130859375	201.7452392578125	0.9999992847442627	17	006
232	3.5192508697509766	245.0443572998047	0.00018462538719177246	6.641687870025635	236.42384338378906	0.02007758617401123	530.5240478515625	208.70721435546875	1.0	454.7499084472656	206.74664306640625	0.9999989867210388	17	006
233	34.95254135131836	383.5690612792969	0.001088559627532959	2.5885024070739746	228.89955139160156	0.0008224248886108398	530.4450073242188	208.84742736816406	1.0	452.6108093261719	203.99855041503906	0.9998875856399536	17	006
234	35.32353210449219	382.2370300292969	0.006880670785903931	3.229884624481201	234.04067993164062	0.03421252965927124	530.9791259765625	208.6324005126953	1.0	452.416748046875	206.17852783203125	0.9999828338623047	17	006
235	34.269615173339844	384.0868225097656	0.0007753074169158936	4.315672874450684	237.99977111816406	0.39782002568244934	530.7117919921875	208.88340759277344	1.0	456.44183349609375	206.272216796875	0.9999021887779236	17	006
236	34.615882873535156	383.8735656738281	0.008018940687179565	6.632747650146484	233.91250610351562	0.8504604697227478	531.0323486328125	207.588623046875	1.0	453.9836730957031	207.7373504638672	0.9999998807907104	17	006
237	34.64971923828125	384.2515563964844	0.00035440921783447266	3.799844980239868	230.4849090576172	0.017044395208358765	530.8897094726562	208.45252990722656	1.0	452.2115173339844	205.19639587402344	0.9989996552467346	17	006
238	34.07719039916992	384.04180908203125	0.05316430330276489	3.3107705116271973	227.54518127441406	0.016342908143997192	531.0624389648438	207.69961547851562	1.0	453.524658203125	205.7279510498047	0.13641247153282166	17	006
239	2.4043726921081543	246.15811157226562	0.00022280216217041016	4.13546085357666	240.55032348632812	0.08283892273902893	530.2225341796875	208.03466796875	1.0	451.44683837890625	207.40966796875	0.9999994039535522	17	006
240	34.09283447265625	382.8258056640625	0.0009104609489440918	2.4911208152770996	235.6526641845703	0.004312574863433838	530.9385986328125	208.48846435546875	1.0	453.6103210449219	203.31143188476562	0.9999977350234985	17	006
241	35.02690887451172	383.5003662109375	0.02727276086807251	3.2372374534606934	235.3583984375	0.003951668739318848	530.7255859375	209.12905883789062	1.0	451.89910888671875	205.85935974121094	0.9995396137237549	17	006
242	35.62179183959961	383.0079650878906	0.05031776428222656	3.641472578048706	240.72061157226562	0.0002924501895904541	529.71435546875	208.52740478515625	1.0	455.1718444824219	206.58303833007812	0.9963189363479614	17	006
243	35.7232666015625	383.5018005371094	0.22072076797485352	2.778696060180664	237.27883911132812	0.05854612588882446	530.3798828125	208.64398193359375	1.0	451.27239990234375	209.1145782470703	1.0	17	006
244	645.8659057617188	380.7024230957031	0.0001475811004638672	1.864034652709961	235.79547119140625	0.007381528615951538	530.7056884765625	208.72378540039062	1.0	455.186767578125	206.1263885498047	0.9999991655349731	17	006
245	34.4827995300293	383.6388244628906	0.03475961089134216	3.10788631439209	241.81283569335938	0.8466918468475342	530.8331298828125	208.1492919921875	1.0	453.23333740234375	205.87747192382812	0.9999972581863403	17	006
246	34.524131774902344	383.43670654296875	0.00563088059425354	1.555981159210205	240.14657592773438	0.031230509281158447	530.4910888671875	208.8578643798828	1.0	453.0738220214844	206.40509033203125	0.9999995231628418	17	006
247	35.96953582763672	381.8739318847656	0.14722993969917297	4.253505229949951	243.33612060546875	0.15713900327682495	530.8093872070312	207.91046142578125	1.0	455.5838623046875	206.39523315429688	0.9954804182052612	17	006
248	4.437488555908203	264.8139343261719	0.0003337264060974121	1.498338222503662	240.74563598632812	0.04712367057800293	530.6895141601562	208.43157958984375	1.0	454.73638916015625	207.60128784179688	0.9999998807907104	17	006
249	35.1824951171875	382.99066162109375	0.00037977099418640137	1.3764824867248535	240.191650390625	0.10178914666175842	530.8447265625	208.958251953125	1.0	451.8385314941406	210.40037536621094	0.994093120098114	17	006
250	35.278995513916016	382.44805908203125	0.021671712398529053	1.0909628868103027	240.87533569335938	0.017015308141708374	529.8170166015625	209.0962371826172	1.0	453.7283935546875	207.04469299316406	0.9999990463256836	17	006
251	36.76625442504883	382.1637268066406	0.33398473262786865	1.5078718662261963	241.98764038085938	0.04545286297798157	530.6785888671875	208.21652221679688	1.0	449.2820739746094	206.9259490966797	0.9999994039535522	17	006
252	35.660980224609375	383.1700744628906	0.003653287887573242	1.770554542541504	241.1367950439453	0.08137133717536926	530.5506591796875	208.49351501464844	1.0	452.2716064453125	207.18199157714844	0.9940561056137085	17	006
253	34.524627685546875	383.6458435058594	0.04236382246017456	1.2785961627960205	239.94464111328125	0.05526721477508545	530.1873168945312	208.53468322753906	1.0	453.0208435058594	206.48265075683594	0.9999992847442627	17	006
254	34.34730911254883	382.2016906738281	0.0006394684314727783	1.3586761951446533	239.5606689453125	0.022057682275772095	530.5211791992188	208.34335327148438	1.0	452.28985595703125	207.9324493408203	0.9999998807907104	17	006
255	641.2665405273438	6.037808418273926	0.00014701485633850098	2.5630667209625244	244.65020751953125	0.010331988334655762	530.5923461914062	208.80905151367188	1.0	456.49835205078125	207.0173797607422	0.9999638795852661	17	006
256	35.73566436767578	381.3775329589844	0.10897260904312134	2.2033469676971436	244.0824737548828	0.014873415231704712	530.5796508789062	208.61056518554688	1.0	453.1415710449219	209.0956573486328	0.9998917579650879	17	006
257	34.346805572509766	383.3481750488281	0.15047088265419006	2.9823784828186035	242.53131103515625	0.001650989055633545	530.617431640625	208.41973876953125	1.0	453.8714294433594	206.28639221191406	0.9999998807907104	17	006
258	35.90763473510742	382.3840026855469	0.5720227360725403	3.5171868801116943	243.36508178710938	0.00923803448677063	530.3491821289062	208.92893981933594	1.0	445.96099853515625	214.4083251953125	0.9997780919075012	17	006
259	33.070919036865234	384.9980163574219	0.0005763769149780273	2.7745110988616943	243.970458984375	0.01589035987854004	530.1490478515625	208.5769500732422	1.0	454.0174255371094	208.17967224121094	0.9999996423721313	17	006
260	646.1578369140625	386.904052734375	0.0001284480094909668	3.2433440685272217	242.89430236816406	0.0025865137577056885	530.67138671875	208.64743041992188	1.0	453.3603210449219	209.9586181640625	1.0	17	006
261	1.4160923957824707	243.86846923828125	0.00023105740547180176	1.6388914585113525	240.92466735839844	0.027788430452346802	530.7335815429688	209.04150390625	1.0	454.64312744140625	208.21560668945312	0.9999999403953552	17	006
262	34.788578033447266	382.9333801269531	0.04388505220413208	1.674773931503296	241.12222290039062	0.03771820664405823	530.4058227539062	209.36056518554688	1.0	452.2940368652344	206.364013671875	0.9999932050704956	17	006
263	35.208251953125	383.8447570800781	0.10038000345230103	2.3364901542663574	241.10507202148438	0.06786024570465088	530.83154296875	208.39093017578125	1.0	455.7610168457031	208.4566192626953	0.9999986886978149	17	006
264	4.405998706817627	264.68353271484375	0.00014141201972961426	1.2431578636169434	241.13975524902344	0.00640907883644104	530.000732421875	208.9881591796875	1.0	453.9894714355469	209.8380126953125	1.0	17	006
265	35.810516357421875	383.521728515625	0.00199282169342041	3.268136978149414	242.50306701660156	0.09965315461158752	529.7073364257812	208.690185546875	1.0	452.7116394042969	213.72645568847656	0.9999947547912598	17	006
266	4.776329040527344	264.42425537109375	0.00014412403106689453	2.6151318550109863	241.0771942138672	0.04385283589363098	530.2166137695312	208.8588409423828	1.0	450.5675964355469	208.84075927734375	0.999962568283081	17	006
267	34.828365325927734	382.9439697265625	0.0019786953926086426	2.494938850402832	241.14385986328125	0.28210359811782837	530.3739624023438	208.69668579101562	1.0	456.27239990234375	212.92807006835938	1.0	17	006
268	35.61077880859375	382.8277282714844	0.008661121129989624	3.0241539478302	242.69224548339844	0.013473272323608398	529.9967041015625	209.10617065429688	1.0	452.93603515625	210.8531494140625	1.0	17	006
269	35.54166793823242	381.54962158203125	0.16559717059135437	3.8584718704223633	244.46656799316406	0.25858062505722046	530.948974609375	208.3206329345703	1.0	454.09716796875	208.00755310058594	1.0	17	006
270	33.96589660644531	385.60284423828125	0.0006733238697052002	2.992361545562744	243.85289001464844	0.029507219791412354	530.2672119140625	208.93026733398438	1.0	451.5864562988281	211.7024688720703	0.9999995231628418	17	006
271	35.08123779296875	383.1015319824219	0.003392815589904785	3.1015567779541016	243.31356811523438	0.028250187635421753	530.528564453125	209.03903198242188	1.0	453.8998107910156	213.0714569091797	1.0	17	006
272	34.7912712097168	385.56805419921875	0.02560603618621826	3.030914068222046	243.47836303710938	0.3180285692214966	531.121337890625	208.3953094482422	1.0	450.9016418457031	215.87539672851562	0.9995138645172119	17	006
273	35.6377067565918	381.7729797363281	0.9977304935455322	3.6541872024536133	243.19985961914062	0.09588027000427246	530.4224243164062	209.11692810058594	1.0	450.1531677246094	212.9058380126953	0.999915361404419	17	006
274	34.982177734375	384.8038635253906	0.0041366517543792725	2.8937387466430664	243.1171875	0.04206043481826782	530.2916870117188	207.90113830566406	1.0	452.6240539550781	210.03564453125	1.0	17	006
275	34.47420883178711	382.62774658203125	0.016443729400634766	3.234578847885132	243.37484741210938	0.025064170360565186	530.001953125	208.7580108642578	1.0	453.4281005859375	212.86053466796875	1.0	17	006
276	4.6523847579956055	261.19091796875	0.001675248146057129	3.0712547302246094	245.90863037109375	0.3312474489212036	530.1959838867188	208.5144500732422	1.0	454.14056396484375	210.6422119140625	1.0	17	006
277	33.22025680541992	381.9842529296875	0.02089354395866394	2.988097906112671	244.6368865966797	0.0024138987064361572	530.4644775390625	208.52516174316406	1.0	450.8727111816406	210.70950317382812	0.9999998807907104	17	006
278	6.891807556152344	285.48529052734375	0.00011262297630310059	3.031041383743286	243.73480224609375	0.0010218918323516846	529.49951171875	208.91224670410156	1.0	451.8692932128906	215.2156524658203	0.9999998807907104	17	006
279	35.113677978515625	381.3373107910156	0.04586866497993469	3.4421772956848145	246.97108459472656	0.05485135316848755	530.4674072265625	208.65338134765625	1.0	454.0946960449219	216.03836059570312	0.999997615814209	17	006
280	1.197162389755249	244.71078491210938	0.00041407346725463867	3.0466349124908447	244.27610778808594	0.17904958128929138	530.5391235351562	209.36676025390625	1.0	454.534912109375	211.72572326660156	1.0	17	006
281	5.964289665222168	302.912109375	0.00010374188423156738	3.4782228469848633	244.350830078125	0.023879826068878174	530.25732421875	209.12644958496094	1.0	454.27581787109375	214.88450622558594	1.0	17	006
282	34.913719177246094	382.56591796875	0.017190903425216675	2.2537155151367188	240.3541259765625	0.0018441081047058105	530.6412963867188	209.1357879638672	1.0	455.64678955078125	213.71473693847656	0.9999999403953552	17	006
283	34.523624420166016	381.43817138671875	0.02616402506828308	2.667006254196167	244.77403259277344	0.16950395703315735	530.0030517578125	208.6987762451172	1.0	454.04119873046875	214.59637451171875	1.0	17	006
284	34.60777282714844	382.2436218261719	0.0005408525466918945	2.891575813293457	245.691650390625	0.6710506081581116	530.2376708984375	208.55274963378906	1.0	448.62786865234375	215.0769805908203	0.9819126129150391	17	006
285	34.669288635253906	382.3607482910156	0.054076701402664185	3.2309162616729736	244.35748291015625	0.06185656785964966	531.0216064453125	208.82118225097656	1.0	454.4225158691406	217.02105712890625	0.9999992251396179	17	006
286	35.101619720458984	382.3681640625	0.010186851024627686	3.3543777465820312	242.9196014404297	0.0017323493957519531	530.6328735351562	209.18638610839844	1.0	454.82550048828125	209.9289093017578	0.9999998211860657	17	006
287	34.22883605957031	381.7236022949219	0.21512025594711304	2.9096221923828125	247.4140625	0.5453866124153137	530.1187744140625	208.7017364501953	1.0	452.4188232421875	212.41311645507812	0.9999972581863403	17	006
288	35.08943176269531	383.04241943359375	0.4703001081943512	2.04038143157959	248.09454345703125	0.03256869316101074	529.8401489257812	208.17820739746094	1.0	456.6806945800781	214.31846618652344	0.9999544620513916	17	006
289	35.130226135253906	383.1973876953125	0.3130156993865967	3.444976806640625	243.73497009277344	0.0018138885498046875	530.2697143554688	208.415771484375	1.0	454.86199951171875	214.49806213378906	0.9999921917915344	17	006
290	35.55317306518555	384.7578430175781	0.1383449137210846	3.27644681930542	247.95455932617188	0.04767617583274841	530.542236328125	208.8206787109375	1.0	453.96893310546875	209.16903686523438	0.9999875426292419	17	006
291	35.0328483581543	382.1070861816406	0.9772486686706543	3.1412274837493896	249.84820556640625	0.00484079122543335	530.6920776367188	208.9507293701172	1.0	455.72344970703125	210.4701690673828	0.996392011642456	17	006
292	35.00885772705078	382.94873046875	0.006114482879638672	2.6635732650756836	244.5943145751953	0.11188864707946777	529.9893188476562	208.93959045410156	1.0	453.5956726074219	212.0279083251953	1.0	17	006
293	35.817787170410156	383.8395080566406	0.000303119421005249	3.533172845840454	248.52609252929688	0.002811729907989502	529.7314453125	208.9254913330078	1.0	452.7055969238281	214.0403594970703	0.9999982714653015	17	006
294	645.6470336914062	379.97509765625	0.0001429915428161621	2.333190441131592	245.12982177734375	0.03052106499671936	530.1188354492188	208.82083129882812	1.0	450.8406677246094	214.953125	1.0	17	006
295	35.334686279296875	381.0383605957031	0.48179200291633606	2.4689738750457764	244.76705932617188	0.024403303861618042	530.4268798828125	209.33511352539062	1.0	452.7790832519531	215.47991943359375	0.9999998211860657	17	006
296	36.64409637451172	383.37591552734375	0.5814381837844849	3.3892629146575928	244.78857421875	0.0034443438053131104	530.4536743164062	208.95863342285156	1.0	454.8252258300781	211.5352325439453	0.9999998807907104	17	006
297	34.17131042480469	382.4947509765625	0.0004756152629852295	3.300546646118164	247.35067749023438	0.21060839295387268	530.0886840820312	208.86561584472656	1.0	453.8157043457031	214.22406005859375	0.9999812841415405	17	006
298	36.244789123535156	382.62298583984375	0.10035654902458191	3.4605135917663574	245.70419311523438	0.07805109024047852	530.2169799804688	209.09283447265625	1.0	453.744140625	212.5171356201172	0.9999959468841553	17	006
299	35.45266342163086	382.5250549316406	0.9477249383926392	2.9024953842163086	247.21994018554688	0.0010081827640533447	530.4284057617188	208.6652069091797	1.0	451.7757873535156	213.01303100585938	0.9999998807907104	17	006
300	34.36619567871094	383.3374938964844	0.0010448694229125977	2.233363151550293	243.6931915283203	0.008968353271484375	531.101806640625	208.90634155273438	1.0	456.0180358886719	209.60682678222656	0.9997440576553345	17	006
301	34.52156448364258	382.11199951171875	0.00718042254447937	2.84983491897583	244.5007781982422	0.1428408920764923	530.4163208007812	208.7545166015625	1.0	452.7059326171875	210.64950561523438	0.999997615814209	17	006
302	33.84507369995117	382.22381591796875	0.005177050828933716	2.902782440185547	245.99366760253906	0.057631880044937134	530.2814331054688	209.32070922851562	1.0	451.74676513671875	215.1468048095703	0.999997615814209	17	006
303	34.43190002441406	384.8522033691406	0.1562078893184662	5.116053104400635	248.6031036376953	0.3181147277355194	530.6480102539062	208.5332794189453	1.0	455.5419616699219	217.02088928222656	0.999995231628418	17	006
304	34.07731628417969	385.3376159667969	0.023962318897247314	3.435513496398926	248.27484130859375	0.02047237753868103	530.4478759765625	208.6514129638672	1.0	451.7763977050781	214.83848571777344	0.9970877170562744	17	006
305	33.622528076171875	383.1006774902344	0.0013383924961090088	3.224461555480957	245.19383239746094	0.09099224209785461	530.2974853515625	208.77191162109375	1.0	453.7335205078125	212.8345947265625	0.9999966621398926	17	006
306	34.55854797363281	383.71820068359375	0.007468163967132568	2.5202488899230957	247.82411193847656	0.6334390640258789	531.3479614257812	208.73812866210938	1.0	452.0509338378906	217.226806640625	0.99998939037323	17	006
307	34.57910919189453	384.11285400390625	0.004880458116531372	2.7752833366394043	248.02197265625	0.0037877559661865234	530.8689575195312	208.63088989257812	1.0	453.6402282714844	211.9156951904297	0.9999594688415527	17	006
308	34.71181106567383	383.4365539550781	0.9998096823692322	3.2973084449768066	245.22125244140625	0.021740496158599854	530.4337768554688	208.50701904296875	1.0	453.5365905761719	212.07345581054688	0.9999919533729553	17	006
309	35.87619400024414	385.4261779785156	0.08648917078971863	2.3305976390838623	244.321044921875	0.0014962255954742432	530.4744262695312	208.8305206298828	1.0	453.1597900390625	212.3133087158203	0.9976380467414856	17	006
310	36.04839324951172	384.95355224609375	0.08358654379844666	1.01932692527771	245.11412048339844	0.0015463531017303467	530.8289184570312	209.06912231445312	1.0	452.53509521484375	213.41387939453125	1.0	17	006
311	34.13461685180664	385.0849304199219	0.05665925145149231	2.7496981620788574	248.82241821289062	0.5243207216262817	530.48486328125	209.09642028808594	1.0	454.782958984375	214.98536682128906	0.9999998807907104	17	006
312	35.12222671508789	383.8115539550781	0.11258137226104736	3.6946868896484375	248.6697540283203	0.18582376837730408	530.3777465820312	209.25784301757812	1.0	451.8813171386719	216.1135711669922	0.9920506477355957	17	006
313	35.70004653930664	383.259765625	0.05280432105064392	3.3835577964782715	247.1641845703125	0.4749099910259247	530.0479125976562	208.99424743652344	1.0	451.0402526855469	217.31622314453125	0.3723416328430176	17	006
314	34.848388671875	384.6160583496094	0.9990658164024353	2.700038194656372	248.77481079101562	0.7961099743843079	530.8179931640625	208.90380859375	1.0	455.50311279296875	212.00294494628906	0.9817371368408203	17	006
315	35.08933639526367	384.49749755859375	0.6851227283477783	2.5795748233795166	248.5258026123047	0.11501821875572205	530.3622436523438	208.34878540039062	1.0	451.2018127441406	216.85401916503906	0.25041577219963074	17	006
316	34.75258255004883	384.2291259765625	0.02992233633995056	2.7260818481445312	247.6055450439453	0.08565974235534668	530.7468872070312	208.3100128173828	1.0	450.4503173828125	221.00843811035156	0.9999984502792358	17	006
317	34.039161682128906	384.1200866699219	0.07450398802757263	3.2581701278686523	248.92088317871094	0.054006427526474	530.5638427734375	208.99391174316406	1.0	455.080810546875	211.48992919921875	0.9999999403953552	17	006
318	33.240169525146484	383.6623229980469	0.9999958276748657	3.3136167526245117	248.01983642578125	0.009030789136886597	530.6387939453125	208.64279174804688	1.0	449.29986572265625	219.44659423828125	0.9993410110473633	17	006
319	34.83736038208008	384.09649658203125	0.5832918882369995	2.765683174133301	249.7776641845703	0.0015037059783935547	530.2196044921875	208.355224609375	1.0	449.30999755859375	217.41065979003906	0.999998927116394	17	006
320	34.339439392089844	383.4084777832031	0.08218589425086975	2.2573461532592773	246.4130859375	0.04993879795074463	530.3692016601562	208.40185546875	1.0	448.73870849609375	216.8396759033203	0.620454728603363	17	006
321	33.713714599609375	382.95330810546875	0.999984085559845	2.6737914085388184	249.35060119628906	0.0017501115798950195	530.8299560546875	208.79544067382812	1.0	452.0359191894531	217.94313049316406	0.9999955892562866	17	006
322	35.70941162109375	384.4162292480469	0.005518525838851929	3.2054996490478516	248.39117431640625	0.5022538900375366	530.37353515625	208.8023223876953	1.0	449.6479797363281	217.6177978515625	0.9722189903259277	17	006
323	34.672916412353516	385.3354187011719	0.9995167255401611	3.749227523803711	247.62197875976562	0.4936104714870453	529.8630981445312	208.80494689941406	1.0	448.9263610839844	222.14120483398438	0.9999346137046814	17	006
324	34.49585723876953	383.9772644042969	0.6810829639434814	2.6200437545776367	247.22030639648438	0.08812728524208069	530.5225830078125	208.9921112060547	1.0	450.71337890625	219.94839477539062	0.910414457321167	17	006
325	33.36040496826172	383.5008239746094	0.9998268485069275	3.096011161804199	247.61598205566406	0.030792295932769775	530.2661743164062	208.41387939453125	1.0	450.4334716796875	222.5852508544922	0.9949972033500671	17	006
326	34.28390121459961	386.0316162109375	0.001655280590057373	2.974540948867798	246.14947509765625	0.03906983137130737	530.4738159179688	208.61770629882812	1.0	452.8219299316406	212.7591094970703	0.977674663066864	17	006
327	34.822540283203125	385.4422302246094	0.7624756097793579	2.5430173873901367	245.48915100097656	0.4788321256637573	530.2086791992188	208.5408477783203	1.0	453.23406982421875	212.6024169921875	0.9971291422843933	17	006
328	34.92869567871094	383.77362060546875	0.5585939884185791	3.1742560863494873	247.7422332763672	0.0021513402462005615	530.2551879882812	209.34083557128906	1.0	452.12744140625	210.56333923339844	0.9976750612258911	17	006
329	33.92111587524414	385.8146057128906	0.6897079348564148	2.6115856170654297	250.0368194580078	0.8984814286231995	530.93603515625	208.91001892089844	1.0	451.7154541015625	219.98622131347656	0.9999966621398926	17	006
330	35.67369079589844	384.50286865234375	0.8566905856132507	3.5367794036865234	245.32286071777344	0.008577466011047363	530.9389038085938	209.4842071533203	1.0	450.9580078125	218.48312377929688	0.0026133358478546143	17	006
331	34.51190948486328	383.12109375	0.9999958276748657	3.8257479667663574	247.1562957763672	0.06863680481910706	530.7628173828125	208.3233184814453	1.0	450.57171630859375	202.00328063964844	0.06582465767860413	17	006
332	34.51057052612305	385.0427551269531	0.0005549192428588867	4.887528419494629	246.86557006835938	0.43833181262016296	530.653564453125	208.72589111328125	1.0	446.7967834472656	203.86424255371094	0.8816666603088379	17	006
333	34.68354415893555	384.8377990722656	0.10846859216690063	3.253945827484131	249.1998291015625	0.0036247968673706055	530.5748901367188	209.15866088867188	1.0	448.7321472167969	219.03341674804688	0.38441476225852966	17	006
334	35.14353561401367	383.7467041015625	0.028957754373550415	2.9900357723236084	246.36753845214844	0.08765313029289246	530.719482421875	207.98695373535156	1.0	449.23760986328125	220.10691833496094	0.2158370018005371	17	006
335	34.339935302734375	385.05145263671875	0.8981975317001343	2.671660900115967	246.16102600097656	0.0005594193935394287	530.7880859375	208.63438415527344	1.0	448.21990966796875	213.6623992919922	0.9999989867210388	17	006
336	33.99708938598633	386.2994384765625	0.9869381189346313	2.869382381439209	247.8685760498047	0.002923637628555298	530.3865356445312	208.643310546875	1.0	446.205078125	217.43161010742188	0.9951741695404053	17	006
337	33.86751937866211	384.92218017578125	0.004351675510406494	2.346144437789917	246.66261291503906	0.005604356527328491	530.9094848632812	208.20989990234375	1.0	448.39398193359375	215.55490112304688	0.9616667628288269	17	006
338	34.19170379638672	386.96240234375	0.4376413822174072	2.3982181549072266	249.407958984375	0.003730863332748413	531.3132934570312	208.45887756347656	1.0	448.872314453125	217.4251708984375	0.964776873588562	17	006
339	33.6418342590332	385.350341796875	0.25591152906417847	640.7288818359375	2.312725067138672	0.0003306567668914795	530.2999877929688	208.5142059326172	1.0	446.0517578125	219.1398162841797	0.01368752121925354	17	006
340	32.60272979736328	384.2686767578125	0.999972939491272	1.5415287017822266	246.85154724121094	0.2820051312446594	530.3096923828125	208.99285888671875	1.0	447.03411865234375	218.43197631835938	0.999948263168335	17	006
341	34.14567184448242	385.14752197265625	0.7830171585083008	1.7937984466552734	241.14846801757812	0.0018042325973510742	529.6403198242188	208.8810577392578	1.0	452.2640686035156	214.53897094726562	0.6225355863571167	17	006
342	34.69910430908203	385.686767578125	0.09407955408096313	2.531118392944336	246.58712768554688	0.014992624521255493	531.0535278320312	208.90557861328125	1.0	450.6083679199219	210.13137817382812	0.972258985042572	17	006
343	35.11659240722656	385.246337890625	0.24677100777626038	2.589756965637207	251.37704467773438	0.0009080171585083008	530.369140625	208.29281616210938	1.0	449.3120422363281	213.9367218017578	0.96490877866745	17	006
344	34.176856994628906	384.5990295410156	0.8023266792297363	3.2964062690734863	246.54861450195312	0.003671020269393921	530.4276123046875	208.56321716308594	1.0	452.4000244140625	210.47634887695312	0.999960720539093	17	006
345	34.82215118408203	384.459716796875	0.42017996311187744	3.518301010131836	249.3178253173828	0.2887769341468811	530.2940673828125	208.42051696777344	1.0	450.4930114746094	214.82371520996094	0.9819340705871582	17	006
346	32.633304595947266	384.7040100097656	0.9999733567237854	3.400477409362793	246.71400451660156	0.39233943819999695	530.5975952148438	209.0193328857422	1.0	449.1512451171875	218.3214874267578	0.9981098175048828	17	006
347	34.159149169921875	385.02008056640625	0.6921624541282654	3.669130325317383	244.49363708496094	0.005368024110794067	530.0533447265625	208.7518310546875	1.0	451.18902587890625	214.54757690429688	0.9999998211860657	17	006
348	33.26485824584961	384.0222473144531	0.9999803304672241	2.7096633911132812	243.8237762451172	0.03614678978919983	530.4744262695312	208.38885498046875	1.0	448.2200622558594	211.7316436767578	0.999998927116394	17	006
349	33.92150115966797	386.211181640625	0.08668538928031921	3.1361045837402344	248.86973571777344	0.0648747980594635	530.0662231445312	208.96734619140625	1.0	452.0569152832031	214.86489868164062	1.0	17	006
350	34.231529235839844	385.1745300292969	0.9781750440597534	2.8946142196655273	245.5092315673828	0.007658153772354126	530.662109375	209.06541442871094	1.0	450.8116149902344	213.21180725097656	0.8208984136581421	17	006
351	35.33008575439453	384.973876953125	0.9959934949874878	2.29744553565979	248.44918823242188	0.0015065371990203857	530.3407592773438	208.35769653320312	1.0	450.6966247558594	210.33279418945312	1.0	17	006
352	35.42352294921875	387.0040588378906	0.23133584856987	1.5099060535430908	246.91673278808594	0.011386275291442871	530.482666015625	208.71554565429688	1.0	449.909423828125	209.3238525390625	0.30828893184661865	17	006
353	33.77128219604492	385.7460021972656	0.9953823089599609	2.171360969543457	248.90914916992188	0.00042051076889038086	530.2489013671875	207.70785522460938	1.0	529.408203125	208.45843505859375	0.0004145801067352295	17	006
354	33.66616439819336	385.71343994140625	0.5181938409805298	5.987915992736816	251.1285400390625	0.9901347756385803	530.3013305664062	209.12905883789062	1.0	452.3970642089844	208.9380340576172	0.9956609010696411	17	006
355	33.76898956298828	386.2579650878906	0.9732124209403992	3.371248722076416	244.94366455078125	0.0030357539653778076	529.6884765625	208.77093505859375	1.0	450.61322021484375	213.53041076660156	0.271034300327301	17	006
356	33.588035583496094	385.9169006347656	0.8284386992454529	1.9745428562164307	245.40672302246094	0.02672576904296875	530.5816040039062	208.6826629638672	1.0	451.7481994628906	209.5509796142578	1.0	17	006
357	34.07724380493164	386.59930419921875	0.9999716281890869	4.90618896484375	249.49594116210938	0.9908838272094727	530.1580810546875	209.21131896972656	1.0	528.3263549804688	210.29400634765625	0.0006417632102966309	17	006
358	32.36690902709961	386.9188537597656	0.07283759117126465	2.3488569259643555	249.29541015625	0.000807642936706543	529.9120483398438	208.75767517089844	1.0	449.0854187011719	215.7152862548828	0.9999865293502808	17	006
359	33.33854675292969	387.6730041503906	0.031614214181900024	3.4262325763702393	245.80575561523438	0.004616886377334595	530.5916137695312	208.4395294189453	1.0	453.83953857421875	215.41346740722656	0.9998418688774109	17	006
360	33.68023681640625	387.6254577636719	0.9999382495880127	1.9970459938049316	253.25730895996094	0.006239175796508789	530.5918579101562	209.0826416015625	1.0	7.632364749908447	393.4530029296875	0.00088539719581604	17	006
361	32.482093811035156	386.8078918457031	0.006993025541305542	2.4588699340820312	244.7383270263672	0.049130380153656006	531.121826171875	208.1470184326172	1.0	451.5877380371094	215.71632385253906	0.9999995231628418	17	006
362	33.744815826416016	386.0671691894531	0.9848628044128418	640.9013061523438	3.0912508964538574	0.00030365586280822754	530.2564697265625	208.72137451171875	1.0	454.2304382324219	209.20875549316406	0.9998874664306641	17	006
363	34.01375961303711	386.5068054199219	0.9091148376464844	1.9001097679138184	249.2714385986328	0.004161179065704346	530.4393920898438	208.970947265625	1.0	452.6417541503906	215.6018829345703	0.884229838848114	17	006
364	33.306114196777344	385.7862548828125	0.7032443881034851	2.0233054161071777	253.60543823242188	0.007795840501785278	529.8727416992188	208.5139923095703	1.0	449.16900634765625	208.90432739257812	0.9997117519378662	17	006
365	32.85368728637695	388.39898681640625	0.01783427596092224	3.0323219299316406	246.36209106445312	0.016775131225585938	530.2646484375	208.4851531982422	1.0	454.2846374511719	208.14727783203125	0.9998186826705933	17	006
366	31.987924575805664	387.30145263671875	0.0060134828090667725	2.901599407196045	245.55955505371094	0.0041328370571136475	530.297607421875	208.9049072265625	1.0	450.58538818359375	211.26573181152344	0.9999998807907104	17	006
367	32.536075592041016	387.1461181640625	0.0012911558151245117	6.06744909286499	253.90480041503906	0.37809574604034424	530.5125122070312	209.2980194091797	1.0	450.2041320800781	216.27395629882812	0.9999231100082397	17	006
368	32.71405792236328	386.7830505371094	0.8278841972351074	2.6312460899353027	243.5371551513672	0.0027288198471069336	530.323974609375	208.7261199951172	1.0	449.2518005371094	216.7047119140625	0.9766570925712585	17	006
369	33.48738479614258	386.3271484375	0.8470485210418701	2.253917694091797	251.04440307617188	0.002423495054244995	530.5411987304688	208.7462615966797	1.0	448.1787109375	212.3714141845703	0.9999990463256836	17	006
370	33.10826110839844	387.0372009277344	0.6474859714508057	1.6766276359558105	240.0614776611328	0.0005005598068237305	530.926025390625	208.88101196289062	1.0	449.5467224121094	220.24693298339844	0.999999463558197	17	006
371	33.55463790893555	386.7478942871094	0.017837196588516235	2.4884033203125	253.07423400878906	0.0028460919857025146	530.7535400390625	208.38478088378906	1.0	449.58740234375	219.3114776611328	0.00038933753967285156	17	006
372	35.23320007324219	387.0605163574219	0.9092431664466858	2.8625857830047607	249.33395385742188	0.00046387314796447754	530.990478515625	208.5475311279297	1.0	454.51934814453125	208.96641540527344	0.9999994039535522	17	006
373	32.911781311035156	386.9847412109375	0.2503034472465515	640.963134765625	2.3917455673217773	0.00032579898834228516	530.477783203125	208.94619750976562	1.0	450.61322021484375	215.8990020751953	0.9999830722808838	17	006
374	33.16130828857422	387.6139221191406	0.9997653961181641	4.147408962249756	249.67111206054688	0.11320304870605469	531.130126953125	208.7916717529297	1.0	451.7664794921875	216.36463928222656	0.9999998211860657	17	006
375	32.61661911010742	386.3812561035156	0.8857680559158325	2.767141342163086	246.4961395263672	0.0074468255043029785	530.821533203125	208.6324462890625	1.0	450.90252685546875	215.1533660888672	0.7138884663581848	17	006
376	32.866573333740234	387.0957946777344	0.9820449948310852	2.102175712585449	251.70672607421875	0.03319883346557617	530.547119140625	209.12168884277344	1.0	450.4068298339844	211.38478088378906	0.9999989867210388	17	006
377	33.04312515258789	386.23095703125	0.04003903269767761	3.316352605819702	257.4677734375	0.03817543387413025	529.9093627929688	209.38241577148438	1.0	453.4440002441406	210.7696533203125	0.999944806098938	17	006
378	33.489166259765625	387.6392517089844	0.6259980201721191	1.3305137157440186	251.28233337402344	0.0019927024841308594	530.5875854492188	209.7641143798828	1.0	448.70233154296875	212.20558166503906	0.5373921394348145	17	006
379	34.032081604003906	385.57720947265625	0.8647761344909668	2.2094318866729736	245.3220672607422	0.009064346551895142	7.020172119140625	379.8387145996094	8.14199447631836e-5	445.697509765625	217.49610900878906	0.03442305326461792	17	006
380	32.700435638427734	387.2415466308594	0.18681737780570984	640.8903198242188	2.918774127960205	0.0003033578395843506	645.1979370117188	29.69414520263672	8.627772331237793e-5	448.09765625	227.23330688476562	0.004568547010421753	17	006
381	33.637916564941406	385.5924377441406	0.8475232124328613	1.1464171409606934	253.43881225585938	0.005217760801315308	647.4228515625	271.39190673828125	0.00011554360389709473	0.44203662872314453	365.3302001953125	0.0003216862678527832	17	006
382	33.32546615600586	387.5285339355469	0.6943766474723816	0.9249942302703857	243.10073852539062	0.00046175718307495117	647.0772094726562	252.0085906982422	4.845857620239258e-5	449.5915832519531	216.8744354248047	0.0012279152870178223	17	006
383	34.458168029785156	385.8874206542969	0.9020967483520508	640.7620239257812	3.1199538707733154	0.00022229552268981934	641.1441040039062	7.516915798187256	7.107853889465332e-5	2.429075241088867	382.8736267089844	0.0001837313175201416	17	006
384	33.19916534423828	386.44769287109375	0.4516414701938629	1.507885217666626	246.20578002929688	0.0037231147289276123	645.5944213867188	29.52020263671875	0.00017005205154418945	2.8220276832580566	382.4707336425781	0.00016355514526367188	17	006
385	31.95570945739746	387.1121520996094	0.030489027500152588	1.1419110298156738	254.09059143066406	0.0011166632175445557	647.7315673828125	365.4132080078125	6.395578384399414e-5	0.3871760368347168	365.7062072753906	0.00027492642402648926	17	006
386	32.4593391418457	387.57354736328125	0.009504169225692749	0.576427698135376	254.62464904785156	0.004753470420837402	647.1597900390625	139.05673217773438	4.270672798156738e-5	0.9601893424987793	382.4791259765625	7.480382919311523e-5	17	006
387	33.75265884399414	387.4554443359375	0.9809935092926025	639.8890991210938	2.4009225368499756	0.00028896331787109375	6.181446552276611	379.7427978515625	0.00010353326797485352	447.17169189453125	215.35792541503906	0.0011633038520812988	17	006
388	32.17571258544922	386.9283752441406	0.009247064590454102	0.8042435646057129	252.64596557617188	0.00019824504852294922	640.9842529296875	7.124791622161865	3.796815872192383e-5	2.806978940963745	382.2431945800781	0.00021275877952575684	17	006
389	32.36866760253906	387.095703125	0.5248613357543945	640.7305908203125	2.324909210205078	0.00016754865646362305	646.6702880859375	348.07196044921875	6.633996963500977e-5	0.5914003849029541	366.06854248046875	0.00018280744552612305	17	006
390	31.77069664001465	388.29681396484375	0.003062307834625244	1.3598036766052246	256.17681884765625	0.00033655762672424316	647.9552612304688	364.6560363769531	6.747245788574219e-5	-0.4067201614379883	364.6448974609375	5.003809928894043e-5	17	006
391	645.7891845703125	385.6417236328125	0.0002568662166595459	1.8397018909454346	254.9756622314453	0.04520916938781738	647.8822021484375	347.44622802734375	0.00013214349746704102	0.31962132453918457	365.3052062988281	8.255243301391602e-5	17	006
392	32.45601272583008	388.3361511230469	0.04151830077171326	1.8506226539611816	255.1619110107422	0.029614895582199097	647.5470581054688	220.94857788085938	0.00012123584747314453	448.25164794921875	216.25694274902344	0.09409531950950623	17	006
393	32.642494201660156	388.1793518066406	0.3427926301956177	0.8602712154388428	255.03880310058594	0.0016403496265411377	647.2051391601562	268.8734436035156	8.788704872131348e-5	2.953073501586914	382.839111328125	0.00022596120834350586	17	006
394	32.4145622253418	388.2379455566406	0.38420456647872925	2.0208325386047363	254.98193359375	0.001110851764678955	640.6588134765625	6.844714164733887	6.034970283508301e-5	1.5209450721740723	382.47119140625	0.00011664628982543945	17	006
395	32.461669921875	388.7459411621094	0.002768278121948242	1.8426902294158936	253.93316650390625	0.006906300783157349	648.4393310546875	268.8589172363281	4.836916923522949e-5	-0.46953392028808594	364.71075439453125	0.00012314319610595703	17	006
396	30.919513702392578	388.1700439453125	0.001029670238494873	2.5158090591430664	259.2403259277344	0.0007831454277038574	641.4511108398438	7.196160316467285	6.780028343200684e-5	449.3900146484375	207.70623779296875	0.006796836853027344	17	006
397	31.693086624145508	387.46405029296875	0.40432071685791016	1.0739734172821045	254.05743408203125	0.0006916821002960205	641.1792602539062	7.07685661315918	0.00011026859283447266	2.425835132598877	383.50433349609375	0.00044229626655578613	17	006
398	32.066062927246094	388.3081359863281	0.0005089938640594482	2.336869239807129	259.97784423828125	0.06976857781410217	649.3460083007812	222.3731689453125	5.748867988586426e-5	0.18619275093078613	365.89996337890625	8.410215377807617e-5	17	006
399	645.897705078125	380.4190979003906	3.9130449295043945e-5	-0.07060623168945312	253.1987762451172	0.0005072355270385742	646.2742919921875	141.67266845703125	5.4895877838134766e-5	0.394622802734375	365.8360290527344	7.003545761108398e-5	17	006
400	32.7234001159668	387.7322998046875	0.07483065128326416	2.8109025955200195	261.16363525390625	0.8891311883926392	7.149044513702393	269.5809020996094	4.947185516357422e-5	-0.6066694259643555	254.20318603515625	0.00018519163131713867	17	006
401	32.905704498291016	386.85174560546875	0.00038051605224609375	0.5971078872680664	255.14727783203125	0.0014445781707763672	648.7383422851562	347.8305358886719	0.00015673041343688965	447.8536682128906	216.41506958007812	0.06657400727272034	17	006
402	646.1940307617188	387.1064453125	9.629130363464355e-5	0.39246487617492676	262.1981506347656	0.0003312528133392334	640.7640991210938	7.019505500793457	5.099177360534668e-5	1.219860315322876	381.9942626953125	8.442997932434082e-5	17	006
403	30.152437210083008	387.51123046875	0.009239047765731812	1.9455626010894775	259.5499572753906	0.06680861115455627	646.878173828125	143.07528686523438	0.0001595616340637207	0.7547214031219482	381.9418029785156	5.161762237548828e-5	17	006
404	32.75253677368164	388.6575622558594	0.03565141558647156	1.7572245597839355	255.36141967773438	0.0027629435062408447	645.8297119140625	29.587059020996094	0.0003406405448913574	-0.2953071594238281	365.4356384277344	0.00017327070236206055	17	006
405	31.31680679321289	388.4884338378906	0.004891693592071533	2.01424503326416	264.6372985839844	0.001249849796295166	648.3909301757812	348.5824279785156	6.830692291259766e-5	2.5986499786376953	383.0470275878906	0.00024834275245666504	17	006
406	30.840904235839844	388.35302734375	0.00012063980102539062	2.195268154144287	256.4154357910156	0.004909902811050415	640.969482421875	6.989686965942383	5.698204040527344e-5	447.78533935546875	217.41192626953125	0.03518393635749817	17	006
407	3.5693604946136475	279.49658203125	0.00034821033477783203	2.5117814540863037	262.71282958984375	0.0020020008087158203	648.606689453125	268.2992858886719	0.00023487210273742676	0.8209195137023926	382.098876953125	0.00010824203491210938	17	006
408	2.815892219543457	278.6678466796875	0.00016328692436218262	1.3070380687713623	263.0003356933594	0.0020446181297302246	647.6027221679688	347.71319580078125	0.00011298060417175293	451.6878356933594	211.26473999023438	0.0004380941390991211	17	006
409	645.79443359375	381.2846984863281	0.00010845065116882324	641.0831909179688	2.3557467460632324	0.0003586113452911377	647.499267578125	266.9915466308594	6.821751594543457e-5	448.2518615722656	214.4721221923828	0.0008674263954162598	17	006
410	31.202363967895508	389.29278564453125	0.15882667899131775	1.4951143264770508	253.8490753173828	0.002158522605895996	648.05224609375	348.1076965332031	7.051229476928711e-5	447.7980651855469	216.1662139892578	0.0013276338577270508	17	006
411	31.025148391723633	389.0044250488281	0.0027613937854766846	2.4980881214141846	259.6988830566406	0.0047983527183532715	647.4483642578125	348.73028564453125	9.91523265838623e-5	447.9392395019531	217.83876037597656	0.7522895336151123	17	006
412	4.675580978393555	336.3615417480469	9.208917617797852e-5	1.2372832298278809	258.6580810546875	0.0026968419551849365	648.41650390625	220.740478515625	0.00010722875595092773	448.7976989746094	214.55709838867188	0.005440354347229004	17	006
413	32.73766326904297	388.7547302246094	0.2442493736743927	2.121713638305664	257.0700988769531	0.013503819704055786	646.3798828125	141.5731658935547	0.00022354722023010254	-0.8851885795593262	349.776611328125	0.0001246035099029541	17	006
414	3.549086332321167	277.412109375	0.00018492341041564941	2.1976125240325928	257.562255859375	0.005740493535995483	645.966796875	30.063953399658203	0.00012069940567016602	448.9474182128906	215.09408569335938	0.1062731146812439	17	006
415	31.33660316467285	389.1824645996094	0.4350650906562805	1.4564218521118164	261.3406066894531	0.004677712917327881	641.4976806640625	7.095075607299805	8.693337440490723e-5	1.045577049255371	383.552001953125	0.00016805529594421387	17	006
416	30.9815616607666	388.46441650390625	0.04236125946044922	645.4932250976562	380.41339111328125	0.0001125037670135498	648.1389770507812	365.310791015625	3.3974647521972656e-5	447.9683532714844	214.56639099121094	0.030754029750823975	17	006
417	31.38774299621582	388.71343994140625	0.19093957543373108	1.3426403999328613	261.3844909667969	0.0038776397705078125	648.2113037109375	347.8476867675781	0.00011220574378967285	1.3951740264892578	383.2282409667969	0.00019997358322143555	17	006
418	31.403087615966797	389.9639587402344	0.0012253522872924805	640.797119140625	2.3594160079956055	0.0003349184989929199	640.8623046875	7.382190704345703	6.330013275146484e-5	0.8314335346221924	383.4801025390625	0.0001513063907623291	17	006
419	30.475440979003906	389.3011169433594	0.00017279386520385742	2.1624889373779297	266.0433654785156	0.00013619661331176758	648.5155639648438	223.9246368408203	6.285309791564941e-5	449.66229248046875	217.37033081054688	0.0002308189868927002	17	006
420	2.9273159503936768	276.8358459472656	8.872151374816895e-5	2.266292095184326	260.7938537597656	0.005309313535690308	648.3164672851562	347.4985656738281	9.125471115112305e-5	-0.7019772529602051	252.4690399169922	4.678964614868164e-5	17	006
421	3.551356792449951	278.6400146484375	9.700655937194824e-5	2.131063938140869	258.8030700683594	0.005733013153076172	646.5457763671875	141.96253967285156	0.00012424588203430176	-0.01803302764892578	365.80462646484375	5.379319190979004e-5	17	006
422	31.215373992919922	388.97967529296875	0.013910263776779175	1.0904901027679443	257.4848937988281	0.00037539005279541016	648.251953125	223.5949249267578	0.0001163482666015625	445.9523620605469	218.3226776123047	0.0005418658256530762	17	006
423	30.216495513916016	389.8216857910156	0.004676163196563721	2.781364917755127	261.9715881347656	0.024003714323043823	645.7311401367188	29.766056060791016	7.221102714538574e-5	453.0475158691406	207.59103393554688	0.004072010517120361	17	006
424	30.001644134521484	388.24835205078125	0.7841278314590454	1.732102394104004	259.8270263671875	0.004667550325393677	645.2687377929688	29.08686065673828	2.7298927307128906e-5	0.8124685287475586	383.06951904296875	0.00012680888175964355	17	006
425	29.610042572021484	388.885009765625	0.05532202124595642	1.3122432231903076	258.3974914550781	0.006886661052703857	648.8034057617188	346.30340576171875	0.0001099705696105957	2.339109420776367	383.05548095703125	0.00028586387634277344	17	006
426	30.29641342163086	389.7834167480469	0.09807929396629333	2.248732566833496	261.7077941894531	0.010808497667312622	641.242431640625	6.809981346130371	4.553794860839844e-5	1.9063963890075684	383.85430908203125	0.00029209256172180176	17	006
427	5.58025598526001	297.98760986328125	0.0001278221607208252	2.103050708770752	265.6313171386719	0.000595390796661377	649.352783203125	331.8323669433594	8.806586265563965e-5	0.19982028007507324	383.3907165527344	3.790855407714844e-5	17	006
428	31.08061981201172	389.85382080078125	0.0003376007080078125	1.7133948802947998	262.3473205566406	0.0015256404876708984	638.618896484375	478.0372009277344	6.920099258422852e-5	1.5755681991577148	383.7734375	0.0001201331615447998	17	006
429	646.3490600585938	301.23992919921875	5.868077278137207e-5	2.4501874446868896	266.1149597167969	0.00022175908088684082	647.7284545898438	285.1257629394531	4.774332046508789e-5	448.3431396484375	226.0355682373047	0.00995442271232605	17	006
430	645.239990234375	380.2589416503906	0.00011655688285827637	2.8071603775024414	260.3770751953125	0.0015704333782196045	649.156494140625	221.99038696289062	8.988380432128906e-5	1.5533339977264404	384.08563232421875	0.00019183754920959473	17	006
431	30.367279052734375	389.43194580078125	0.0006993114948272705	3.4568326473236084	265.6728515625	0.002310812473297119	648.7388305664062	223.54244995117188	0.00011268258094787598	0.7093870639801025	383.5549621582031	0.00016307830810546875	17	006
432	31.230533599853516	389.8226013183594	0.04271388053894043	1.701592206954956	266.6799621582031	0.00954216718673706	648.3805541992188	347.9015808105469	8.279085159301758e-5	1.3401451110839844	384.11541748046875	0.00033548474311828613	17	006
433	30.328216552734375	390.1994323730469	0.0004798769950866699	1.2971580028533936	261.6339111328125	0.0022636353969573975	645.6068115234375	29.39211654663086	0.0001277923583984375	0.3445131778717041	383.0423889160156	4.0858983993530273e-5	17	006
434	5.153250694274902	325.21875	9.018182754516602e-5	2.0106332302093506	263.893310546875	0.00155717134475708	648.3839111328125	155.5733642578125	0.00021004676818847656	0.40261054039001465	382.7684020996094	7.876753807067871e-5	17	006
435	29.575428009033203	389.9176330566406	0.07795462012290955	0.620375394821167	255.6936492919922	0.001768350601196289	640.4805297851562	6.837624549865723	4.3004751205444336e-5	0.7271957397460938	384.27044677734375	0.00015923380851745605	17	006
436	29.338233947753906	390.0869445800781	0.27669790387153625	640.5657958984375	3.1651811599731445	0.00013643503189086914	645.9558715820312	29.814491271972656	7.480382919311523e-5	2.0239481925964355	384.63909912109375	0.00027501583099365234	17	006
437	30.27103614807129	390.5388488769531	0.00765305757522583	1.3608038425445557	259.21661376953125	0.006325125694274902	645.5269165039062	30.777496337890625	5.933642387390137e-5	1.282536506652832	384.6456604003906	0.0002682209014892578	17	006
438	30.527149200439453	390.34503173828125	0.0068763792514801025	2.0259242057800293	264.1924133300781	0.0008910596370697021	649.1936645507812	220.8743896484375	0.00030040740966796875	0.5620009899139404	384.1905822753906	0.00012770295143127441	17	006
439	30.33186912536621	390.0506286621094	0.0007214546203613281	645.9896240234375	380.07611083984375	0.00014859437942504883	647.835693359375	253.2222900390625	3.8236379623413086e-5	0.9341075420379639	383.0903015136719	0.00012150406837463379	17	006
440	30.35627555847168	390.03643798828125	0.00033149123191833496	2.642129421234131	262.8162536621094	0.0004017353057861328	648.3446044921875	221.78695678710938	5.6803226470947266e-5	0.8256573677062988	383.7273254394531	0.0001881718635559082	17	006
441	28.192880630493164	390.534423828125	0.0030832290649414062	1.4045321941375732	258.7228698730469	0.0011228322982788086	649.0831909179688	222.9494171142578	0.0001004636287689209	1.0363733768463135	384.1050109863281	8.496642112731934e-5	17	006
442	29.820478439331055	390.399169921875	0.06922635436058044	2.2130637168884277	266.1529541015625	0.0030187368392944336	648.9750366210938	216.5881805419922	8.437037467956543e-5	1.0209307670593262	384.0145568847656	0.00022873282432556152	17	006
443	29.63338851928711	389.9781494140625	0.00030174851417541504	0.594367265701294	262.62811279296875	0.0003472268581390381	647.4622192382812	366.6085205078125	5.2481889724731445e-5	0.48935532569885254	382.790771484375	0.00012138485908508301	17	006
444	640.6292724609375	5.79403829574585	6.940960884094238e-5	640.33544921875	2.355682849884033	0.0001430213451385498	648.7078247070312	222.5360107421875	7.575750350952148e-5	0.2971048355102539	383.9323425292969	2.2292137145996094e-5	17	006
445	29.504667282104492	389.9356994628906	0.9390511512756348	1.7901325225830078	258.9455261230469	0.0019342899322509766	8.346439361572266	386.179931640625	0.00010970234870910645	1.948016881942749	384.67816162109375	0.0009249448776245117	17	006
446	7.162029266357422	383.20233154296875	7.545948028564453e-5	0.4030587673187256	267.3545837402344	0.0009866654872894287	648.350830078125	224.18040466308594	0.0001150369644165039	0.6312255859375	384.39892578125	0.00015655159950256348	17	006
447	28.725601196289062	390.991943359375	0.0018371343612670898	2.7385597229003906	262.7814025878906	0.004784882068634033	647.929443359375	347.4256591796875	5.3435564041137695e-5	1.1720755100250244	383.6693115234375	0.00023677945137023926	17	006
448	30.19902992248535	390.81591796875	0.1415296494960785	2.4481210708618164	260.32568359375	0.026999980211257935	645.1980590820312	28.519287109375	5.322694778442383e-5	1.1511547565460205	383.5117492675781	0.0001952052116394043	17	006
449	28.66910743713379	390.8304748535156	0.0006251335144042969	1.0994179248809814	265.9391784667969	0.0018480420112609863	645.7763671875	29.354202270507812	7.134675979614258e-5	0.5416197776794434	383.8656005859375	0.00013446807861328125	17	006
450	30.284812927246094	390.18951416015625	0.020856201648712158	2.7682933807373047	258.2774963378906	0.0016217529773712158	646.9705810546875	268.4278564453125	0.00023037195205688477	0.7041971683502197	383.35107421875	0.00010019540786743164	17	006
451	2.156294822692871	277.52734375	0.00015920400619506836	2.8243699073791504	261.3922424316406	0.003969520330429077	640.4769287109375	6.564242362976074	5.093216896057129e-5	0.17689752578735352	382.0095520019531	0.00011101365089416504	17	006
452	28.810802459716797	390.6434326171875	0.011879056692123413	2.177830696105957	257.1357116699219	0.0007120668888092041	648.589599609375	221.95602416992188	6.365776062011719e-5	0.46584200859069824	383.25421142578125	0.00023314356803894043	17	006
453	645.8974609375	372.3768005371094	7.092952728271484e-5	1.7941923141479492	265.66363525390625	0.001233130693435669	649.2274169921875	222.35862731933594	6.830692291259766e-5	-0.28243112564086914	383.2439880371094	3.7997961044311523e-5	17	006
454	28.052745819091797	391.6013488769531	0.00909385085105896	2.9106245040893555	267.0494079589844	0.00522264838218689	645.7379150390625	29.861379623413086	6.508827209472656e-5	0.543168306350708	384.04058837890625	0.00024312734603881836	17	006
455	28.502365112304688	391.5033874511719	0.012322485446929932	1.6824555397033691	265.0097961425781	0.00016444921493530273	647.6975708007812	269.52203369140625	0.00011971592903137207	1.7363829612731934	384.1895751953125	0.00041109323501586914	17	006
456	29.260753631591797	391.197509765625	0.005990505218505859	1.5791652202606201	261.7108154296875	0.008568614721298218	640.9693603515625	6.422862529754639	3.921985626220703e-5	0.36130237579345703	383.6024169921875	0.00014457106590270996	17	006
457	646.42529296875	388.4245910644531	0.0002651810646057129	2.5537161827087402	258.49169921875	0.0039820075035095215	648.7393798828125	222.81175231933594	0.00011083483695983887	0.02608036994934082	382.4483947753906	5.075335502624512e-5	17	006
458	29.787677764892578	389.9820251464844	0.0007877945899963379	1.5591943264007568	258.08837890625	0.0006868541240692139	648.1845092773438	367.10601806640625	0.00011688470840454102	447.5645446777344	216.51942443847656	0.00033411383628845215	17	006
459	28.98163604736328	390.30548095703125	0.03477916121482849	640.64697265625	2.9362196922302246	0.00015679001808166504	641.226806640625	7.6992950439453125	3.960728645324707e-5	2.18053936958313	383.52850341796875	0.0003077089786529541	17	006
460	29.435659408569336	390.9642639160156	0.004354596138000488	2.1165342330932617	261.1600036621094	0.0061949193477630615	648.917724609375	223.71543884277344	0.0002371370792388916	0.18922734260559082	383.7409973144531	0.00016900897026062012	17	006
461	640.9742431640625	5.917314052581787	8.058547973632812e-5	641.2991333007812	2.7436363697052	0.000330507755279541	641.3275146484375	7.815582275390625	7.939338684082031e-5	0.636995792388916	383.0626220703125	0.00013071298599243164	17	006
462	7.851825714111328	384.0924377441406	7.191300392150879e-5	2.544327974319458	264.44866943359375	0.0003019869327545166	646.8707275390625	270.2455139160156	0.00010547041893005371	1.2886688709259033	384.61309814453125	0.0003307759761810303	17	006
463	3.2508935928344727	274.8737487792969	0.00032833218574523926	2.041872501373291	262.2895202636719	0.00888487696647644	646.9743041992188	142.3309326171875	0.0003312528133392334	1.0663607120513916	384.1575012207031	0.0003038346767425537	17	006
464	645.7547607421875	387.08038330078125	0.00017130374908447266	2.612205982208252	262.75665283203125	0.0010380446910858154	648.1979370117188	270.5542297363281	6.783008575439453e-5	0.900132417678833	382.3325500488281	4.604458808898926e-5	17	006
465	645.6156616210938	386.84014892578125	0.00012537837028503418	1.9741113185882568	262.447998046875	0.0008687376976013184	649.2572021484375	221.03553771972656	8.431077003479004e-5	0.14303946495056152	383.194580078125	3.451108932495117e-5	17	006
466	29.25283432006836	391.0824890136719	0.000493854284286499	1.148885726928711	265.9263610839844	0.002229243516921997	647.2435302734375	141.84544372558594	0.00012794137001037598	0.40395379066467285	382.9592590332031	6.639957427978516e-5	17	006
467	28.958694458007812	391.40240478515625	0.004786163568496704	1.3656303882598877	257.85809326171875	0.00025090575218200684	5.443701267242432	381.8842468261719	7.50422477722168e-5	2.1875104904174805	384.4185791015625	0.00031444430351257324	17	006
468	645.9105224609375	386.79486083984375	0.00016880035400390625	1.6153414249420166	262.2202453613281	0.0036273300647735596	649.5388793945312	219.46937561035156	0.00029671192169189453	4.422878265380859	395.3082580566406	7.674098014831543e-5	17	006
469	645.62548828125	385.5939636230469	0.00011578202247619629	640.9575805664062	2.481381416320801	0.0002728402614593506	640.662109375	6.850355625152588	5.117058753967285e-5	451.0069885253906	234.22109985351562	9.545683860778809e-5	17	006
470	4.722880840301514	298.50384521484375	0.00012370944023132324	1.6517159938812256	267.1674499511719	0.0028402209281921387	648.740478515625	222.66392517089844	0.0001093745231628418	0.43070101737976074	382.33392333984375	2.5004148483276367e-5	17	006
471	28.626558303833008	391.68115234375	0.0020422637462615967	1.4538493156433105	263.4503173828125	0.0008466541767120361	649.537353515625	222.02337646484375	0.000269085168838501	0.8733234405517578	384.74609375	0.0004068613052368164	17	006
472	645.9790649414062	387.17608642578125	7.82012939453125e-5	1.2384777069091797	265.1460266113281	0.001331031322479248	649.1399536132812	223.57046508789062	0.00032204389572143555	639.6997680664062	2.5918362140655518	1.5795230865478516e-5	17	006
473	26.48471450805664	392.0949401855469	0.001926332712173462	640.5003662109375	2.4671716690063477	0.00016304850578308105	649.0494995117188	221.03839111328125	6.693601608276367e-5	1.559854507446289	384.1750793457031	0.0002627372741699219	17	006
474	645.6315307617188	386.079833984375	0.00011345744132995605	0.8310558795928955	265.4521789550781	0.00019744038581848145	647.4717407226562	347.6269836425781	9.235739707946777e-5	0.8616814613342285	383.4534912109375	6.839632987976074e-5	17	006
475	3.0422966480255127	276.6021423339844	0.0004916787147521973	1.7375233173370361	262.4641418457031	0.01856335997581482	647.307373046875	348.2138977050781	0.00015473365783691406	-1.1664419174194336	254.66458129882812	5.605816841125488e-5	17	006
476	0.9425632953643799	272.6573486328125	0.00021249055862426758	0.3730788230895996	266.86468505859375	0.0033128559589385986	641.12646484375	7.279706954956055	3.2454729080200195e-5	1.4032762050628662	384.45599365234375	0.00013452768325805664	17	006
477	646.0469970703125	373.94134521484375	7.572770118713379e-5	640.7980346679688	2.6378369331359863	0.00018987059593200684	646.1259765625	269.60003662109375	9.772181510925293e-5	0.7726547718048096	383.2445068359375	4.1484832763671875e-5	17	006
478	28.428823471069336	391.385009765625	0.0004811882972717285	641.2213134765625	2.625501871109009	0.000310361385345459	645.8419189453125	27.989091873168945	0.0001768171787261963	1.1158311367034912	384.37493896484375	0.0002206861972808838	17	006
479	640.7785034179688	7.265660285949707	0.00011938810348510742	2.051304817199707	267.66485595703125	0.001070469617843628	648.00048828125	268.0767517089844	8.726119995117188e-5	0.35315465927124023	383.66888427734375	2.8014183044433594e-5	17	006
480	29.060434341430664	392.1408996582031	0.039155811071395874	641.4288940429688	2.5710649490356445	0.00014275312423706055	4.834425449371338	381.94989013671875	4.437565803527832e-5	1.5124213695526123	383.9775390625	0.0003046989440917969	17	006
481	2.4075396060943604	277.8792724609375	0.000286787748336792	1.4128727912902832	266.56756591796875	0.0022240877151489258	640.6979370117188	7.607814788818359	9.268522262573242e-5	1.5648720264434814	383.9481201171875	0.00022807717323303223	17	006
482	646.3858642578125	387.0699462890625	0.00030744075775146484	2.368807315826416	265.8420104980469	0.0015916228294372559	646.6351928710938	139.83145141601562	9.718537330627441e-5	-1.496934413909912	332.1351623535156	2.485513687133789e-5	17	006
483	3.2233898639678955	277.5614929199219	0.0003337264060974121	3.1082334518432617	269.9609375	0.0005011260509490967	648.5155639648438	347.6058654785156	9.045004844665527e-5	1.1000869274139404	382.9160461425781	0.00015020370483398438	17	006
484	3.7117910385131836	277.07373046875	6.809830665588379e-5	2.7378134727478027	261.00067138671875	0.0025701522827148438	646.248779296875	29.56690788269043	8.58604907989502e-5	0.38875341415405273	383.4718017578125	2.434849739074707e-5	17	006
485	640.4409790039062	6.18450927734375	0.00013002753257751465	1.4166820049285889	257.3870849609375	0.0015436112880706787	648.3588256835938	270.1510009765625	0.00021657347679138184	1.0495779514312744	383.30059814453125	6.699562072753906e-5	17	006
486	3.3237342834472656	275.15081787109375	0.0004980564117431641	2.4605226516723633	265.0446472167969	0.12131848931312561	648.1157836914062	223.58729553222656	0.00012198090553283691	0.19926190376281738	255.65545654296875	0.00011047720909118652	17	006
487	23.997333526611328	390.59161376953125	9.79006290435791e-5	2.318554401397705	257.3271789550781	0.0003539621829986572	640.7650146484375	6.639280319213867	5.7071447372436523e-5	0.4778103828430176	383.16937255859375	9.059906005859375e-5	17	006
488	2.333876132965088	276.70953369140625	0.0004996955394744873	1.1999156475067139	267.7425537109375	0.01372876763343811	647.7625122070312	270.05450439453125	5.27799129486084e-5	446.1739501953125	215.95541381835938	0.0024740397930145264	17	006
489	640.4965209960938	6.0390625	7.867813110351562e-5	640.5006713867188	3.081141710281372	0.0002824366092681885	647.9072265625	138.46652221679688	8.544325828552246e-5	0.11500000953674316	382.5237121582031	2.5838613510131836e-5	17	006
490	7.935904502868652	385.40936279296875	0.00011408329010009766	0.9710521697998047	264.25439453125	0.0025738179683685303	646.1471557617188	28.604907989501953	3.9517879486083984e-5	448.212158203125	208.6378631591797	0.05059686303138733	17	006
491	3.290132999420166	275.8430480957031	0.0003185570240020752	1.9584038257598877	264.42620849609375	0.005289256572723389	646.08203125	30.020545959472656	7.56978988647461e-5	-0.8554363250732422	253.66526794433594	6.574392318725586e-5	17	006
492	2.7775096893310547	276.9739685058594	0.0015535056591033936	2.3449344635009766	266.1720275878906	0.009867340326309204	649.285400390625	221.85870361328125	8.064508438110352e-5	442.93896484375	204.03662109375	0.00048291683197021484	17	006
493	22.879426956176758	390.7526550292969	0.00019550323486328125	2.495936870574951	269.9791259765625	0.004010975360870361	648.24755859375	348.3280029296875	6.48200511932373e-5	0.4072146415710449	381.7250671386719	4.437565803527832e-5	17	006
494	2.7304739952087402	276.1825256347656	0.0005558133125305176	1.8882238864898682	266.6173095703125	0.016820460557937622	641.3729858398438	7.196396827697754	9.566545486450195e-5	447.40667724609375	193.95040893554688	0.0003866255283355713	17	006
495	23.634471893310547	391.0074462890625	0.00021460652351379395	2.8978002071380615	260.1634521484375	0.015247344970703125	641.6819458007812	6.860854625701904	4.476308822631836e-5	1.2392408847808838	383.7994384765625	0.00018921494483947754	17	006
496	646.013671875	386.6768798828125	8.779764175415039e-5	640.5455322265625	2.771758556365967	0.00020113587379455566	649.1825561523438	221.6478729248047	6.890296936035156e-5	0.40523314476013184	381.9410095214844	3.9249658584594727e-5	17	006
497	2.0751116275787354	277.2970275878906	0.0001805126667022705	1.9608924388885498	268.5605163574219	0.004819303750991821	647.967041015625	347.63751220703125	0.00031319260597229004	446.8540344238281	211.2013397216797	0.0009187459945678711	17	006
498	3.01955509185791	278.6289367675781	0.00020080804824829102	1.1660776138305664	265.4021911621094	0.0009293854236602783	648.6845703125	270.56365966796875	9.530782699584961e-5	0.6503465175628662	382.17779541015625	5.5342912673950195e-5	17	006
499	640.638916015625	6.583294868469238	0.00011974573135375977	1.529498815536499	258.4012756347656	0.0005348622798919678	640.922607421875	7.650435447692871	0.00012549757957458496	1.5899205207824707	383.2372741699219	0.00010728836059570312	17	006
500	646.258544921875	381.3415222167969	0.00011268258094787598	2.4594874382019043	261.0494384765625	0.000996619462966919	641.880615234375	7.03688907623291	5.310773849487305e-5	639.6004028320312	2.9366188049316406	1.2576580047607422e-5	17	006
501	645.6258544921875	372.9204406738281	6.851553916931152e-5	2.080075263977051	257.3470458984375	0.0016123652458190918	648.2493896484375	140.29090881347656	0.00014662742614746094	0.37389683723449707	381.6896057128906	1.952052116394043e-5	17	006
502	2.4724860191345215	260.56341552734375	0.00013235211372375488	2.091400384902954	260.9943542480469	0.00280916690826416	647.4550170898438	348.3641357421875	0.00011056661605834961	-0.6607241630554199	255.047607421875	5.5730342864990234e-5	17	006
503	640.6469116210938	6.193530082702637	0.00011530518531799316	640.69482421875	2.371565341949463	0.0003878176212310791	648.3353271484375	347.9114990234375	9.223818778991699e-5	0.7422199249267578	383.3973693847656	5.4389238357543945e-5	17	006
504	645.8792724609375	386.7367248535156	9.822845458984375e-5	1.191997766494751	268.48577880859375	0.0009025037288665771	641.0304565429688	7.751239776611328	4.6193599700927734e-5	0.8566763401031494	382.76025390625	6.887316703796387e-5	17	006
505	641.3837890625	6.152133941650391	0.00017455220222473145	641.4852905273438	2.3018746376037598	0.0006041824817657471	641.0982666015625	7.038738250732422	0.0001354515552520752	446.1944885253906	204.91957092285156	0.00032714009284973145	17	006
506	3.341066360473633	279.6557312011719	0.00014570355415344238	0.7579789161682129	257.691650390625	0.0005192458629608154	647.368896484375	347.5548095703125	9.611248970031738e-5	0.6753182411193848	383.2234802246094	7.012486457824707e-5	17	006
507	24.3104190826416	397.65618896484375	0.0006553530693054199	640.853759765625	2.483090400695801	0.00014474987983703613	647.9336547851562	346.9985046386719	8.830428123474121e-5	1.2756187915802002	384.3438720703125	0.00019496679306030273	17	006
508	5.7936177253723145	325.3128662109375	8.83936882019043e-5	0.7725090980529785	267.68560791015625	0.001206815242767334	648.5023193359375	348.390625	7.891654968261719e-5	-0.38195371627807617	383.6805419921875	4.374980926513672e-5	17	006
509	641.252685546875	7.086219787597656	0.00013530254364013672	640.9053955078125	2.6194639205932617	0.0003559589385986328	650.3123779296875	219.53463745117188	9.107589721679688e-5	0.7341907024383545	382.2547302246094	1.9162893295288086e-5	17	006
510	646.22265625	380.3526916503906	0.00024116039276123047	640.7001953125	1.8854279518127441	0.00019305944442749023	648.6636352539062	206.39321899414062	5.46574592590332e-5	0.7338430881500244	383.59027099609375	5.8323144912719727e-5	17	006
511	1.169102668762207	266.8408508300781	0.00012508034706115723	1.694617748260498	266.6842956542969	0.007710069417953491	646.5626220703125	269.6467590332031	9.611248970031738e-5	-0.9085941314697266	296.1009216308594	1.0877847671508789e-5	17	006
512	7.095541954040527	385.9222717285156	0.00010612607002258301	2.196294069290161	265.7542419433594	0.0003173351287841797	645.9259033203125	30.04501724243164	0.00011450052261352539	1.6441435813903809	384.7098388671875	0.00024327635765075684	17	006
513	23.554832458496094	392.37738037109375	0.00018110871315002441	1.364576816558838	265.4157409667969	0.0006412863731384277	645.0852661132812	28.558712005615234	6.908178329467773e-5	1.711164951324463	384.0770568847656	0.00025770068168640137	17	006
514	5.82335090637207	298.4788513183594	0.0001360476016998291	646.463623046875	222.4228515625	0.00036412477493286133	648.4082641601562	221.94784545898438	0.00010561943054199219	0.9915480613708496	383.22509765625	7.44163990020752e-5	17	006
515	3.276546001434326	274.937744140625	0.00037547945976257324	2.6336653232574463	265.41046142578125	0.04028776288032532	649.107666015625	331.893310546875	5.599856376647949e-5	1.0463740825653076	383.3570251464844	0.00010380148887634277	17	006
516	645.82470703125	386.1563415527344	0.00021955370903015137	0.25121521949768066	265.6322326660156	0.00044795870780944824	648.8353271484375	221.44728088378906	0.00014019012451171875	0.521049976348877	383.2565002441406	7.283687591552734e-5	17	006
517	3.165895938873291	274.9299621582031	0.0001837015151977539	2.075350761413574	267.7369384765625	0.019406527280807495	649.05517578125	221.1736602783203	0.00021442770957946777	0.18002533912658691	255.21376037597656	2.6106834411621094e-5	17	006
