# Supplementary material for: An automated feeding system for the African killifish reveals the impact of diet on lifespan and allows scalable assessment of associative learning
Source: eLife. 2022 Nov 10;11:e69008. doi: 10.7554/eLife.69008 (PMC9788828; doi:10.7554/eLife.69008)
Supplement: Figure 6—source data 2. [file elife-69008-fig6-data2.zip › Training Trajectories/t4_REC012DLC_resnet50_TrainAllTheThingsJun28shuffle1_1030000.csv]

bodyparts_coords	fishhead_x	fishhead_y	fishhead_likelihood	fishtail_x	fishtail_y	fishtail_likelihood	redlight_x	redlight_y	redlight_likelihood	fooddrop_x	fooddrop_y	fooddrop_likelihood	fishnum	recordingnum
0	3.1223645210266113	5.228488445281982	3.9577484130859375e-5	643.4879760742188	265.7756652832031	3.9190053939819336e-5	566.9636840820312	270.767578125	0.9905694723129272	562.853759765625	269.6351013183594	5.632638931274414e-6	4	012
1	82.74310302734375	131.59962463378906	0.001918196678161621	84.73387908935547	128.88885498046875	0.9804538488388062	568.3878784179688	271.1676025390625	0.9580899477005005	79.72579956054688	132.82745361328125	2.5391578674316406e-5	4	012
2	78.30410766601562	134.83282470703125	0.999829888343811	79.76527404785156	138.3389892578125	0.3989076018333435	567.2987670898438	269.8721008300781	0.9998737573623657	78.1422348022461	140.74655151367188	6.16610050201416e-5	4	012
3	77.61754608154297	134.18624877929688	0.891322135925293	78.64158630371094	137.79478454589844	0.00907161831855774	567.9675903320312	271.6161804199219	0.628660261631012	77.78315734863281	141.08224487304688	1.990795135498047e-5	4	012
4	80.010986328125	133.97816467285156	0.11243870854377747	79.78251647949219	134.29656982421875	0.9054532051086426	568.4514770507812	271.47625732421875	0.9893651008605957	81.64591979980469	141.86679077148438	4.729628562927246e-5	4	012
5	77.64102935791016	131.38748168945312	0.9999991655349731	84.98178100585938	135.5683135986328	0.0003312230110168457	566.8070068359375	271.0198669433594	0.9842355251312256	88.67997741699219	112.89395904541016	1.0073184967041016e-5	4	012
6	100.82233428955078	116.45197296142578	0.9950246214866638	12.318721771240234	138.76100158691406	0.0006545484066009521	567.97021484375	270.89892578125	0.9250028133392334	89.80496215820312	106.1218032836914	2.193450927734375e-5	4	012
7	99.94831085205078	101.37808227539062	1.0	101.02726745605469	102.33552551269531	0.04051956534385681	567.244873046875	270.29302978515625	0.9993966817855835	89.12214660644531	102.97784423828125	4.2766332626342773e-5	4	012
8	104.76825714111328	103.21949768066406	0.0007187724113464355	647.4810180664062	239.7525634765625	0.0003706514835357666	567.8719482421875	271.33782958984375	0.9622559547424316	562.0947875976562	269.2568054199219	9.566545486450195e-6	4	012
9	67.08512878417969	163.99575805664062	0.03654077649116516	70.52886199951172	164.01785278320312	0.9983246326446533	567.4581298828125	271.1079406738281	0.9190653562545776	63.57427215576172	165.1533203125	1.0192394256591797e-5	4	012
10	132.55255126953125	103.61952209472656	0.001872926950454712	2.193267345428467	93.31095886230469	8.225440979003906e-5	567.4959716796875	269.98175048828125	0.9972614049911499	562.46923828125	269.1221923828125	3.1560659408569336e-5	4	012
11	150.57569885253906	103.95296478271484	0.8992780447006226	626.642333984375	188.3918914794922	0.0001539289951324463	567.0037231445312	270.15704345703125	0.9994869232177734	563.5909423828125	268.27874755859375	4.4465065002441406e-5	4	012
12	163.7613067626953	102.57809448242188	9.059906005859375e-5	626.1890258789062	187.81881713867188	9.691715240478516e-5	567.40576171875	271.5534362792969	0.8447061777114868	562.2359619140625	269.6007385253906	5.304813385009766e-6	4	012
13	184.5465545654297	102.98004150390625	0.00026872754096984863	643.9843139648438	431.3816833496094	9.182095527648926e-5	566.996337890625	270.0414123535156	0.9996323585510254	561.973876953125	271.69415283203125	6.189942359924316e-5	4	012
14	198.88092041015625	98.01393127441406	0.20525574684143066	145.13465881347656	117.82720947265625	0.00020071864128112793	567.7367553710938	271.18572998046875	0.9923664331436157	562.0421752929688	269.4669189453125	3.406405448913574e-5	4	012
15	211.6208953857422	104.28612518310547	1.0	215.54893493652344	111.14146423339844	0.000872880220413208	567.8742065429688	271.5807189941406	0.7415996789932251	198.82923889160156	94.0453109741211	1.767277717590332e-5	4	012
16	222.90562438964844	105.06535339355469	0.9999997615814209	164.90365600585938	131.97442626953125	0.9999595880508423	567.1857299804688	270.5190734863281	0.9847670793533325	223.48573303222656	98.9375991821289	0.00012859702110290527	4	012
17	231.89947509765625	103.08782958984375	0.7637887597084045	183.78843688964844	140.65267944335938	0.999998927116394	566.9492797851562	269.35736083984375	0.9983888864517212	183.14276123046875	142.00416564941406	6.377696990966797e-5	4	012
18	237.6810302734375	102.6672134399414	0.00025275349617004395	185.49560546875	145.9071044921875	0.9999992847442627	567.7677001953125	270.3861999511719	0.9896811246871948	179.3181915283203	149.8323516845703	1.093745231628418e-5	4	012
19	243.33743286132812	102.46094512939453	0.00024813413619995117	192.41561889648438	144.39854431152344	1.0	567.82421875	271.8227233886719	0.9171212911605835	192.263916015625	142.69602966308594	0.00010135769844055176	4	012
20	3.8459949493408203	4.509927749633789	2.664327621459961e-5	197.61949157714844	142.0003662109375	0.9999715685844421	567.0907592773438	270.197509765625	0.954026460647583	196.45748901367188	142.89431762695312	0.0001621544361114502	4	012
21	248.49501037597656	109.76700592041016	0.7798667550086975	197.72268676757812	133.67001342773438	1.0	566.984130859375	271.0813903808594	0.9933234453201294	236.77960205078125	102.75077819824219	2.205371856689453e-5	4	012
22	248.89749145507812	109.94239044189453	0.9573639631271362	200.89585876464844	131.92210388183594	0.9996927976608276	568.3795166015625	270.9338684082031	0.9912295341491699	236.66006469726562	103.4563217163086	4.544854164123535e-5	4	012
23	253.36373901367188	109.75227355957031	0.9684692621231079	204.08790588378906	131.5137939453125	1.0	567.3386840820312	270.759765625	0.997950553894043	207.6553955078125	55.884361267089844	4.214048385620117e-5	4	012
24	257.0374450683594	109.61247253417969	0.9999998807907104	209.6746368408203	131.96543884277344	1.0	568.7274780273438	271.9125061035156	0.23849141597747803	210.7790985107422	139.76263427734375	4.819035530090332e-5	4	012
25	258.1399841308594	109.6688461303711	1.0	208.86416625976562	131.93948364257812	1.0	568.5501708984375	271.71795654296875	0.7294793128967285	250.4733123779297	100.52001953125	8.386373519897461e-5	4	012
26	256.43756103515625	111.5689697265625	1.0	260.24658203125	112.48587036132812	0.0012771189212799072	544.9031372070312	222.0037841796875	0.9999998211860657	543.9779052734375	222.7913360595703	0.0011035501956939697	4	012
27	256.7596130371094	111.10010528564453	1.0	205.42518615722656	129.8848114013672	0.019292712211608887	544.946044921875	222.40118408203125	1.0	543.974365234375	222.865478515625	0.000715792179107666	4	012
28	258.3544921875	117.08081817626953	0.007074266672134399	255.1272735595703	120.01488494873047	0.07178014516830444	545.3115844726562	222.49227905273438	1.0	543.2161865234375	223.89805603027344	0.0006705224514007568	4	012
29	545.861083984375	227.419677734375	0.0027002692222595215	544.0171508789062	223.71775817871094	0.000133514404296875	544.7565307617188	222.38978576660156	1.0	543.9080200195312	222.6910858154297	0.0008598864078521729	4	012
30	422.0439147949219	104.06898498535156	0.8879525661468506	356.136962890625	111.2579116821289	0.0005522966384887695	545.5949096679688	222.08877563476562	1.0	544.5423583984375	222.2608642578125	0.00048604607582092285	4	012
31	546.2755737304688	227.85562133789062	0.0015510022640228271	332.3006286621094	103.78170776367188	0.0011141300201416016	545.2639770507812	222.72891235351562	1.0	544.2163696289062	222.896484375	0.0006082653999328613	4	012
32	546.3384399414062	228.06826782226562	0.0015994012355804443	548.2054443359375	225.55908203125	9.366869926452637e-5	545.5145874023438	223.0577392578125	0.9999999403953552	544.5125732421875	223.24935913085938	0.0006185770034790039	4	012
33	546.1994018554688	227.53994750976562	0.0021404027938842773	547.7852783203125	225.39767456054688	0.00011077523231506348	545.162353515625	222.37823486328125	1.0	544.1663208007812	222.54376220703125	0.0006577372550964355	4	012
34	546.0887451171875	227.5009765625	0.004822224378585815	383.50933837890625	113.63028717041016	0.9998781681060791	545.133544921875	222.4285125732422	1.0	543.9754028320312	222.87762451171875	0.0007380545139312744	4	012
35	16.36183738708496	94.10490417480469	0.01147913932800293	6.898561000823975	99.87762451171875	0.009767651557922363	544.9468383789062	222.43643188476562	1.0	543.9060668945312	223.21900939941406	0.0008729398250579834	4	012
36	546.4107666015625	227.27757263183594	0.0025444328784942627	12.467185020446777	105.75116729736328	0.0003897249698638916	545.4335327148438	222.2439727783203	1.0	544.2554321289062	222.3062744140625	0.0006364583969116211	4	012
37	546.5695190429688	227.71400451660156	0.0033857524394989014	4.923423767089844	111.4862060546875	0.0003629922866821289	545.3974609375	222.52606201171875	1.0	544.2744750976562	222.67257690429688	0.000941544771194458	4	012
38	546.2734375	227.43174743652344	0.004012763500213623	3.5257585048675537	106.16810607910156	0.00020691752433776855	545.26953125	222.3438720703125	0.9999999403953552	543.8609619140625	222.3800811767578	0.0007705390453338623	4	012
39	546.5372924804688	227.8038787841797	0.001861572265625	544.5078735351562	223.7704315185547	0.00012493133544921875	545.4404907226562	222.37225341796875	1.0	542.8988647460938	223.90594482421875	0.0009075701236724854	4	012
40	546.2822875976562	227.7343292236328	0.002107679843902588	544.3048706054688	224.1593017578125	0.0001080632209777832	545.4259033203125	222.5671844482422	1.0	544.131591796875	222.8231201171875	0.0006425678730010986	4	012
41	546.6074829101562	227.53456115722656	0.0021340548992156982	544.5916137695312	223.78091430664062	0.00010463595390319824	545.5328979492188	222.22593688964844	1.0	544.3547973632812	222.512451171875	0.0006974339485168457	4	012
42	546.3436889648438	227.675537109375	0.0013109445571899414	544.2318725585938	223.5099334716797	0.00010079145431518555	544.93212890625	222.5360565185547	1.0	543.0017700195312	224.0530242919922	0.0008962750434875488	4	012
43	547.018310546875	227.37728881835938	0.0021797120571136475	546.1866455078125	224.24160766601562	0.0001150369644165039	545.81689453125	222.15928649902344	1.0	544.6622314453125	221.90298461914062	0.0006898641586303711	4	012
44	546.2459106445312	227.530029296875	0.003080427646636963	544.4517822265625	223.5564727783203	0.00011235475540161133	545.2096557617188	222.37026977539062	0.9999999403953552	544.0062255859375	222.43478393554688	0.0009824037551879883	4	012
45	546.2259521484375	227.68003845214844	0.006069272756576538	544.296142578125	224.0227813720703	0.00010651350021362305	545.1669311523438	222.6468505859375	0.9999998807907104	543.89501953125	223.02342224121094	0.0007409155368804932	4	012
46	546.573974609375	226.9968719482422	0.004265397787094116	425.43701171875	111.46170043945312	0.7074312567710876	545.2112426757812	222.0155792236328	1.0	544.0767211914062	221.74166870117188	0.0007099509239196777	4	012
47	546.7515258789062	226.72181701660156	0.0018577873706817627	547.7936401367188	224.6698760986328	0.0001137852668762207	545.174560546875	221.04153442382812	0.9999998807907104	543.5367431640625	223.31192016601562	0.0006225109100341797	4	012
48	546.6676025390625	227.03445434570312	0.003402620553970337	547.68994140625	225.1793975830078	0.0001227855682373047	545.1868286132812	222.0015869140625	1.0	543.2297973632812	223.74774169921875	0.0005263686180114746	4	012
49	546.322998046875	227.35488891601562	0.004955589771270752	547.6370239257812	225.39112854003906	9.98377799987793e-5	545.2018432617188	222.3693084716797	1.0	544.1903076171875	222.1184844970703	0.0004690587520599365	4	012
50	70.3166732788086	143.021240234375	0.9995654821395874	66.86665344238281	133.49935913085938	0.00028896331787109375	545.4136962890625	221.6704864501953	1.0	543.9818115234375	222.31082153320312	0.000553518533706665	4	012
51	77.05225372314453	118.09557342529297	0.12354949116706848	97.931640625	197.64486694335938	0.17614510655403137	545.5587158203125	222.18971252441406	0.9999998807907104	544.1935424804688	222.7990264892578	0.000526130199432373	4	012
52	86.93988037109375	120.53325653076172	0.9979711771011353	84.79737854003906	120.13103485107422	0.0008026063442230225	545.7767333984375	222.53916931152344	1.0	544.2827758789062	221.96212768554688	0.0004334449768066406	4	012
53	97.75792694091797	119.43244934082031	0.9999997615814209	98.21492767333984	122.1045150756836	0.00010979175567626953	545.7542724609375	221.83071899414062	1.0	543.6766357421875	221.70068359375	0.0005886256694793701	4	012
54	546.6657104492188	227.42047119140625	0.0010290443897247314	96.89368438720703	140.64169311523438	0.0003425478935241699	545.8004760742188	222.61703491210938	1.0	544.3475952148438	222.15000915527344	0.0007086694240570068	4	012
55	546.7069091796875	227.61424255371094	0.0019494593143463135	4.414732933044434	110.50770568847656	0.0002683401107788086	546.397216796875	222.62123107910156	1.0	543.0240478515625	223.82408142089844	0.00047326087951660156	4	012
56	546.9641723632812	227.2279815673828	0.0023220479488372803	544.9987182617188	223.29566955566406	8.90195369720459e-5	546.3953857421875	222.44427490234375	1.0	544.6094970703125	222.1005401611328	0.0006277859210968018	4	012
57	546.7723388671875	227.52162170410156	0.0019644498825073242	112.63045501708984	193.6535186767578	0.02349221706390381	545.41552734375	222.6649932861328	1.0	544.5863647460938	222.3239288330078	0.0011189579963684082	4	012
58	546.2820434570312	227.6236114501953	0.0029762089252471924	544.4248046875	223.70884704589844	7.942318916320801e-5	545.5703735351562	222.69784545898438	1.0	544.2862548828125	222.54058837890625	0.0005873739719390869	4	012
59	546.2794799804688	227.84144592285156	0.0011068284511566162	544.5730590820312	224.05833435058594	0.0001468956470489502	545.2119750976562	222.66348266601562	1.0	544.2733764648438	222.84657287597656	0.0011883676052093506	4	012
60	546.6082153320312	227.25546264648438	0.015343129634857178	548.4092407226562	225.6300811767578	9.79304313659668e-5	546.102783203125	222.67208862304688	1.0	544.6947021484375	222.7419891357422	0.0004929304122924805	4	012
61	546.6815185546875	227.1915283203125	0.003312915563583374	547.7489013671875	225.27069091796875	0.0001245737075805664	545.6717529296875	222.02386474609375	0.9999998807907104	544.4509887695312	222.5240936279297	0.000763624906539917	4	012
62	546.77392578125	227.2801971435547	0.0029846131801605225	547.9170532226562	224.8574676513672	0.00010797381401062012	545.6570434570312	222.13742065429688	1.0	543.1912841796875	223.45684814453125	0.0005711615085601807	4	012
63	546.7604370117188	227.28753662109375	0.001804351806640625	548.1398315429688	225.16079711914062	8.538365364074707e-5	545.683349609375	222.2171173095703	1.0	544.1580200195312	222.05404663085938	0.0004844069480895996	4	012
64	546.6897583007812	227.4850616455078	0.0026143789291381836	544.6619873046875	223.7181854248047	0.00012308359146118164	545.3637084960938	222.36082458496094	1.0	544.6067504882812	222.65274047851562	0.0009177923202514648	4	012
65	547.0218505859375	226.9834442138672	0.00361788272857666	548.0464477539062	225.22503662109375	0.00010734796524047852	545.4923095703125	221.92416381835938	1.0	543.4445190429688	223.69046020507812	0.0006732940673828125	4	012
66	546.514404296875	227.47659301757812	0.009239256381988525	545.061279296875	223.6414337158203	0.00012415647506713867	545.5624389648438	222.2442169189453	1.0	544.5369262695312	222.58287048339844	0.0008471906185150146	4	012
67	65.52155303955078	132.0300750732422	0.17093348503112793	83.09542083740234	238.45155334472656	0.01244857907295227	545.8861694335938	222.040283203125	0.9999998807907104	545.10498046875	223.02137756347656	0.0005853772163391113	4	012
68	67.74909210205078	131.74453735351562	0.9999988675117493	71.11727142333984	131.49925231933594	0.02310892939567566	545.5054321289062	221.77549743652344	1.0	544.6290283203125	222.29653930664062	0.0005639493465423584	4	012
69	55.13192367553711	125.47476959228516	0.933072566986084	58.780113220214844	131.93283081054688	0.0002015531063079834	545.0042724609375	222.1750030517578	0.9999998807907104	544.1880493164062	222.49876403808594	0.0006784796714782715	4	012
70	53.54734802246094	128.863037109375	0.9989627003669739	544.9330444335938	223.76132202148438	0.00011220574378967285	545.3699340820312	222.454833984375	1.0	542.9457397460938	224.0529022216797	0.0007002651691436768	4	012
71	546.460205078125	226.98306274414062	0.004779011011123657	111.68576049804688	212.648681640625	0.021578609943389893	545.3048706054688	221.76806640625	1.0	544.230224609375	221.9547119140625	0.0008126497268676758	4	012
72	52.687644958496094	125.5321044921875	0.30945515632629395	112.71460723876953	209.03079223632812	0.21939018368721008	545.6702880859375	221.88075256347656	1.0	544.521728515625	222.53404235839844	0.0007248222827911377	4	012
73	53.01405334472656	128.1616668701172	0.9945715665817261	544.3536987304688	224.23912048339844	0.00010451674461364746	545.1244506835938	222.7574462890625	1.0	544.0648803710938	223.0217742919922	0.0008611083030700684	4	012
74	52.08207321166992	126.48527526855469	0.1280190348625183	544.6846923828125	223.5843048095703	0.00012809038162231445	545.2265625	222.45962524414062	1.0	544.4232788085938	222.4324188232422	0.00078544020652771	4	012
75	46.24806213378906	115.58633422851562	0.014187514781951904	115.18788146972656	192.18270874023438	0.086968332529068	545.7935791015625	222.6167755126953	1.0	544.4691162109375	222.98081970214844	0.0007728040218353271	4	012
76	80.12439727783203	122.30741882324219	0.16862356662750244	114.51240539550781	189.70826721191406	0.6350680589675903	545.1380004882812	222.66305541992188	1.0	542.7353515625	224.1744384765625	0.000552058219909668	4	012
77	79.75926208496094	120.18865966796875	0.06473392248153687	114.0142593383789	193.19622802734375	0.0002307593822479248	545.1776123046875	222.40713500976562	1.0	543.8178100585938	222.60328674316406	0.0011295974254608154	4	012
78	79.00897979736328	120.64933013916016	0.9995104670524597	112.20325469970703	194.20005798339844	0.0024503767490386963	545.0177001953125	222.13426208496094	1.0	544.0225219726562	222.33663940429688	0.0008582770824432373	4	012
79	80.63003540039062	120.49000549316406	0.9996603727340698	61.97404479980469	115.55171966552734	0.00029328465461730957	545.2797241210938	222.50819396972656	0.9999999403953552	544.1744995117188	222.3192901611328	0.0008218288421630859	4	012
80	84.1692123413086	122.9064712524414	0.9999771118164062	83.9760971069336	129.27711486816406	0.00016620755195617676	545.3115844726562	222.4735107421875	0.9999998807907104	544.1126708984375	223.02032470703125	0.0009724795818328857	4	012
81	85.76612091064453	123.45599365234375	0.9998841285705566	84.42262268066406	130.2849578857422	0.00021463632583618164	545.4080200195312	222.74761962890625	1.0	544.294921875	223.04444885253906	0.0006458759307861328	4	012
82	85.89559173583984	121.5361557006836	0.999924898147583	85.1495132446289	122.87779235839844	0.0009947419166564941	545.1432495117188	222.0350341796875	1.0	544.1476440429688	222.52110290527344	0.0005618631839752197	4	012
83	85.1802978515625	121.51454162597656	0.9556868076324463	544.5639038085938	224.1318817138672	0.00013324618339538574	545.4932861328125	222.5903778076172	1.0	544.2808837890625	223.1205291748047	0.0008347630500793457	4	012
84	90.56272888183594	122.30065155029297	0.9999766945838928	85.0218734741211	125.90916442871094	0.00015884637832641602	544.77001953125	222.12057495117188	1.0	543.7487182617188	222.46604919433594	0.0008257925510406494	4	012
85	92.67979431152344	122.43500518798828	0.9546831846237183	544.2197265625	223.85202026367188	0.0001316070556640625	545.236083984375	222.231689453125	1.0	543.9077758789062	222.7050018310547	0.0007093548774719238	4	012
86	91.5113296508789	122.4085693359375	0.9994539618492126	93.19499206542969	122.35188293457031	0.0001742541790008545	545.440673828125	222.66001892089844	1.0	544.00146484375	222.39100646972656	0.000698089599609375	4	012
87	83.74763488769531	122.28440856933594	0.9955074191093445	82.06100463867188	126.22679901123047	0.0002377927303314209	545.1173095703125	222.2230224609375	1.0	544.1130981445312	222.51036071777344	0.0007928609848022461	4	012
88	87.69261169433594	123.01314544677734	0.9993517398834229	81.0941162109375	129.4051971435547	0.0005653202533721924	545.5906372070312	222.58567810058594	1.0	544.5615844726562	222.98147583007812	0.0007161796092987061	4	012
89	90.37703704833984	118.81852722167969	0.012040853500366211	548.103271484375	225.10244750976562	9.948015213012695e-5	545.1302490234375	222.19981384277344	1.0	543.8411254882812	222.31985473632812	0.0005798041820526123	4	012
90	89.83984375	122.59724426269531	0.3265374004840851	544.5541381835938	224.27835083007812	0.00010478496551513672	545.2122192382812	222.77110290527344	1.0	544.27685546875	222.95257568359375	0.0007696449756622314	4	012
91	91.10939025878906	121.91952514648438	0.9998906850814819	84.29277038574219	130.7832489013672	0.0002448856830596924	545.2339477539062	222.40745544433594	0.9999998807907104	544.02783203125	222.55076599121094	0.0008470118045806885	4	012
92	92.39302062988281	120.8069839477539	0.8285728693008423	93.09088897705078	121.26898193359375	0.00013506412506103516	545.3593139648438	222.27545166015625	0.9999998807907104	543.9708251953125	222.9514923095703	0.0008106827735900879	4	012
93	543.3264770507812	226.00453186035156	0.006822735071182251	2.3547301292419434	384.3683166503906	0.00041615962982177734	545.2509765625	222.11668395996094	0.9999998807907104	544.0169677734375	222.75885009765625	0.000798642635345459	4	012
94	546.5191040039062	227.66287231445312	0.0015069246292114258	92.8704833984375	119.3152847290039	0.00016316771507263184	545.2978515625	222.25790405273438	1.0	544.3139038085938	222.73486328125	0.0006614029407501221	4	012
95	546.4928588867188	227.85260009765625	0.0026827454566955566	544.7866821289062	224.27273559570312	0.00010436773300170898	545.4278564453125	222.55233764648438	0.9999999403953552	544.3938598632812	223.0089569091797	0.0006553530693054199	4	012
96	546.166259765625	227.363037109375	0.007335156202316284	547.629638671875	225.0249481201172	0.00010249018669128418	545.0048217773438	222.32470703125	1.0	544.1920776367188	222.65316772460938	0.000639110803604126	4	012
97	546.2372436523438	227.68455505371094	0.00430724024772644	544.4068603515625	223.9375762939453	0.00013509392738342285	545.359619140625	222.6267852783203	1.0	544.1444702148438	222.929931640625	0.0009244978427886963	4	012
98	546.0634765625	227.4631805419922	0.004135310649871826	13.541275024414062	112.9948959350586	0.00021409988403320312	544.9473266601562	222.3429412841797	0.9999999403953552	543.8614501953125	222.2179412841797	0.0008362233638763428	4	012
99	546.1173706054688	227.53684997558594	0.0034367144107818604	547.6781005859375	225.26025390625	0.00010594725608825684	544.8720092773438	222.31661987304688	1.0	544.0350341796875	222.40838623046875	0.0007168054580688477	4	012
100	546.343505859375	227.20753479003906	0.0019475221633911133	548.0431518554688	225.0850830078125	0.0001080632209777832	545.1576538085938	221.9117889404297	1.0	543.924072265625	222.08633422851562	0.0006288588047027588	4	012
101	110.38262176513672	119.14436340332031	0.05928358435630798	544.0655517578125	224.07835388183594	0.0001195371150970459	545.0513305664062	222.7334747314453	1.0	543.8555297851562	223.19985961914062	0.0008365809917449951	4	012
102	111.27366638183594	119.24846649169922	0.7032384276390076	544.570556640625	222.97555541992188	0.00011238455772399902	545.4436645507812	222.19969177246094	1.0	544.457763671875	221.83209228515625	0.0007324516773223877	4	012
103	109.40723419189453	118.89836120605469	0.6275621652603149	548.1366577148438	225.4702606201172	8.603930473327637e-5	545.685302734375	222.50071716308594	1.0	544.494384765625	222.60841369628906	0.0005447566509246826	4	012
104	546.4371948242188	227.50732421875	0.004327714443206787	544.6499633789062	223.88076782226562	0.00016260147094726562	545.2935791015625	222.35597229003906	1.0	544.3779907226562	222.95877075195312	0.0009393095970153809	4	012
105	545.9771118164062	227.69033813476562	0.004731327295303345	544.076171875	224.12191772460938	0.0001170039176940918	544.7178344726562	222.34591674804688	1.0	543.7366943359375	223.18629455566406	0.0011005997657775879	4	012
106	546.35400390625	227.216552734375	0.005787521600723267	544.2826538085938	223.46372985839844	0.00010520219802856445	545.0980224609375	221.70457458496094	0.9999998807907104	543.9749145507812	222.2947235107422	0.000730365514755249	4	012
107	545.94189453125	227.5818328857422	0.006198614835739136	547.8417358398438	225.2611846923828	0.00012364983558654785	545.0946044921875	222.52957153320312	1.0	544.1744384765625	223.234130859375	0.0007105767726898193	4	012
108	111.35163116455078	118.30265808105469	0.011541038751602173	548.0419921875	225.19259643554688	0.00010794401168823242	545.0307006835938	222.7106475830078	1.0	544.0828247070312	223.0955047607422	0.0008702874183654785	4	012
109	546.2872924804688	227.9031524658203	0.001484692096710205	547.686279296875	225.46273803710938	0.00010293722152709961	545.26318359375	222.71128845214844	1.0	544.2792358398438	222.78012084960938	0.0005849301815032959	4	012
110	111.85124969482422	120.47452545166016	0.20777666568756104	544.2481079101562	224.35101318359375	0.00015333294868469238	545.005859375	222.38107299804688	1.0	544.0838012695312	223.217041015625	0.0008209645748138428	4	012
111	546.297607421875	227.3061981201172	0.006130099296569824	547.8812255859375	225.1412353515625	0.00013342499732971191	545.14501953125	222.1389923095703	1.0	544.19677734375	222.4609375	0.0006989836692810059	4	012
112	78.64767456054688	127.04499816894531	0.004467785358428955	547.3450317382812	225.30113220214844	0.00011947751045227051	544.4371337890625	222.64559936523438	1.0	543.41650390625	223.1258087158203	0.0008749663829803467	4	012
113	112.67796325683594	120.1142349243164	0.020301461219787598	547.5398559570312	225.525390625	0.00010314583778381348	545.2095947265625	222.5942840576172	1.0	544.2390747070312	222.93087768554688	0.0007213354110717773	4	012
114	114.81339263916016	119.79779815673828	0.21715009212493896	547.9935302734375	225.6009979248047	0.00010251998901367188	545.0448608398438	222.75877380371094	1.0	543.8851928710938	222.8578643798828	0.0006557703018188477	4	012
115	546.9618530273438	227.37167358398438	0.0010251998901367188	545.0756225585938	223.7900390625	9.444355964660645e-5	545.67626953125	221.9976806640625	1.0	544.7401123046875	222.27224731445312	0.0005832910537719727	4	012
116	78.83242797851562	125.52583312988281	0.7971210479736328	89.69837951660156	129.05014038085938	0.012892544269561768	545.4313354492188	221.90065002441406	1.0	544.5531005859375	222.82571411132812	0.0006124675273895264	4	012
117	110.46891784667969	118.66434478759766	0.017311066389083862	544.6552124023438	223.42465209960938	0.00011530518531799316	545.6456909179688	221.78414916992188	1.0	544.34375	222.17645263671875	0.0007983744144439697	4	012
118	111.1948471069336	120.35798645019531	0.9972905516624451	98.44402313232422	116.09378814697266	0.0001399219036102295	545.133544921875	221.63705444335938	1.0	543.8773193359375	222.10147094726562	0.0006182193756103516	4	012
119	110.39002990722656	118.71507263183594	0.012452960014343262	97.67041015625	113.76156616210938	0.00018158555030822754	545.024658203125	222.1331787109375	1.0	544.106201171875	222.65821838378906	0.0006756484508514404	4	012
120	111.53742218017578	119.9761962890625	0.5282080173492432	544.0238647460938	223.5973358154297	0.00011098384857177734	544.8412475585938	222.3367919921875	1.0	543.7440185546875	222.47418212890625	0.0008208155632019043	4	012
121	108.32971954345703	121.10204315185547	0.32509154081344604	86.20560455322266	129.4410400390625	0.00102311372756958	545.0934448242188	222.50350952148438	0.9999999403953552	544.0714111328125	222.20611572265625	0.00059548020362854	4	012
122	76.88919830322266	119.85757446289062	0.5860058069229126	547.981201171875	225.41099548339844	0.00011429190635681152	545.4309692382812	222.4642333984375	0.9999999403953552	544.6083984375	222.68966674804688	0.0006412863731384277	4	012
123	107.54698944091797	119.7232666015625	0.4327945113182068	547.5718994140625	225.28146362304688	0.00011995434761047363	545.3260498046875	222.20643615722656	0.9999999403953552	544.1992797851562	222.21401977539062	0.0006745457649230957	4	012
124	77.65888977050781	120.89381408691406	0.5125330686569214	90.86489868164062	134.36416625976562	0.0010126233100891113	545.1455078125	222.27386474609375	1.0	543.722900390625	222.69931030273438	0.0006875693798065186	4	012
125	109.49407958984375	118.79417419433594	0.019999176263809204	83.26698303222656	131.6671905517578	0.0003096461296081543	545.1612548828125	222.67266845703125	1.0	543.2440795898438	223.93240356445312	0.0007834136486053467	4	012
126	105.45112609863281	119.14248657226562	0.5671472549438477	93.94813537597656	134.1723175048828	0.00012224912643432617	545.4869995117188	222.70843505859375	1.0	544.2180786132812	222.750732421875	0.0006630122661590576	4	012
127	110.34058380126953	118.8946533203125	0.9501962065696716	544.0376586914062	223.9343719482422	0.00012698769569396973	544.7252197265625	222.60641479492188	1.0	543.8963012695312	222.84927368164062	0.0008049309253692627	4	012
128	109.56097412109375	119.49923706054688	0.9531705975532532	544.6729736328125	224.2560577392578	0.00013831257820129395	545.2867431640625	222.4405975341797	1.0	544.3575439453125	223.11312866210938	0.000850975513458252	4	012
129	81.90369415283203	127.79757690429688	0.008781522512435913	81.27909851074219	132.02650451660156	0.0017498433589935303	545.3745727539062	222.51461791992188	1.0	544.5394897460938	222.62730407714844	0.0006068944931030273	4	012
130	109.71295166015625	118.89326477050781	0.027725636959075928	94.88231658935547	137.26077270507812	0.00020319223403930664	545.238525390625	221.9920196533203	1.0	544.1141967773438	222.26560974121094	0.0007135868072509766	4	012
131	83.70278930664062	126.06581115722656	0.005167931318283081	83.20443725585938	134.77552795410156	0.00016203522682189941	545.41796875	222.42190551757812	1.0	544.060546875	222.3889923095703	0.0006684660911560059	4	012
132	546.2361450195312	227.35183715820312	0.004896968603134155	101.5096435546875	145.04844665527344	0.5493541955947876	545.5000610351562	222.37130737304688	1.0	544.1434936523438	222.91197204589844	0.0005778372287750244	4	012
133	107.10200500488281	120.24932861328125	0.12570089101791382	544.3518676757812	223.41494750976562	0.00010463595390319824	545.2005615234375	222.3679962158203	1.0	544.0239868164062	222.1499481201172	0.0008209347724914551	4	012
134	546.3656005859375	227.3644561767578	0.0028516948223114014	544.2710571289062	223.41390991210938	0.00011444091796875	545.184814453125	221.88145446777344	1.0	542.933349609375	223.71078491210938	0.0007185935974121094	4	012
135	80.9345703125	127.55552673339844	0.019476622343063354	82.10550689697266	131.49319458007812	0.002087891101837158	544.8282470703125	222.43470764160156	0.9999998807907104	544.1011352539062	223.24110412597656	0.0009683668613433838	4	012
136	546.3689575195312	227.67547607421875	0.002829223871231079	39.3533935546875	142.9918670654297	0.00015625357627868652	545.49267578125	222.62400817871094	1.0	544.0913696289062	222.61492919921875	0.0007185935974121094	4	012
137	110.70748901367188	119.32788848876953	0.9182181358337402	544.550537109375	223.68038940429688	0.00012734532356262207	545.1398315429688	222.3705596923828	1.0	544.0940551757812	222.505859375	0.000840306282043457	4	012
138	546.2295532226562	227.5553741455078	0.002403944730758667	36.754615783691406	143.9998321533203	0.00014460086822509766	545.03662109375	222.26437377929688	0.9999999403953552	543.9176025390625	222.35116577148438	0.0006923973560333252	4	012
139	546.2461547851562	227.34616088867188	0.002839326858520508	5.005608558654785	113.32704162597656	0.00013846158981323242	544.9192504882812	222.193603515625	1.0	544.0687866210938	222.70803833007812	0.00055694580078125	4	012
140	546.4815673828125	227.76499938964844	0.0011225640773773193	544.5013427734375	224.03379821777344	0.00013244152069091797	545.4374389648438	222.4506378173828	1.0	544.2722778320312	222.70448303222656	0.000961005687713623	4	012
141	546.256103515625	228.08383178710938	0.0010601580142974854	548.09521484375	225.59027099609375	9.572505950927734e-5	545.2061157226562	222.9368438720703	1.0	544.4423828125	222.7893524169922	0.0007933080196380615	4	012
142	546.1640625	227.421630859375	0.0039186179637908936	544.3207397460938	223.93276977539062	0.00012597441673278809	545.017578125	222.3857421875	1.0	544.2803955078125	222.8824462890625	0.0007352828979492188	4	012
143	546.6841430664062	227.22686767578125	0.0012985467910766602	3.711501121520996	108.0260238647461	0.00014400482177734375	545.3705444335938	222.08546447753906	1.0	544.1580200195312	222.3518524169922	0.0007940232753753662	4	012
144	546.3140258789062	227.45042419433594	0.003656059503555298	544.2211303710938	223.6739959716797	0.00011098384857177734	545.1802368164062	222.2624969482422	1.0	543.8602294921875	222.54661560058594	0.0007461607456207275	4	012
145	546.1847534179688	227.490234375	0.004154622554779053	548.0487670898438	225.22642517089844	0.00011375546455383301	545.1052856445312	222.2208251953125	1.0	544.1638793945312	222.4033660888672	0.0005859732627868652	4	012
146	546.2869262695312	227.8807373046875	0.001938164234161377	10.557539939880371	110.94219970703125	0.00022917985916137695	545.3549194335938	222.77305603027344	1.0	544.2470703125	223.28598022460938	0.0005948841571807861	4	012
147	546.7496337890625	227.5686798095703	0.0012307465076446533	4.229147434234619	100.88726806640625	0.00022071599960327148	545.7089233398438	222.39639282226562	1.0	544.6654663085938	222.2884979248047	0.0007423162460327148	4	012
148	92.22038269042969	126.7771224975586	0.007929474115371704	10.194433212280273	111.37519073486328	0.0009071528911590576	545.3129272460938	222.4352569580078	1.0	544.1744384765625	222.63917541503906	0.0007513463497161865	4	012
149	107.97836303710938	121.66749572753906	0.9212839603424072	98.6619873046875	139.37051391601562	0.021374553442001343	545.562255859375	222.0618438720703	1.0	544.1663208007812	222.60659790039062	0.0006417036056518555	4	012
150	546.4421997070312	227.3686981201172	0.004541218280792236	5.382541656494141	111.41401672363281	0.0006961822509765625	545.4398193359375	222.1580047607422	1.0	543.9727783203125	222.60177612304688	0.0005991160869598389	4	012
151	546.2286987304688	227.58648681640625	0.0024019181728363037	544.1746215820312	223.93699645996094	0.0001170039176940918	545.1865234375	222.55718994140625	1.0	544.0302734375	222.958251953125	0.0008383095264434814	4	012
152	108.28489685058594	119.62906646728516	0.019442856311798096	9.968621253967285	111.91802215576172	0.00044858455657958984	545.4124755859375	222.78909301757812	1.0	544.4458618164062	222.8832244873047	0.0006773173809051514	4	012
153	546.1991577148438	227.6472930908203	0.0025744736194610596	9.986966133117676	106.81202697753906	0.18451374769210815	544.7186889648438	222.50672912597656	1.0	543.8604736328125	222.77676391601562	0.0008801519870758057	4	012
154	48.055213928222656	129.85704040527344	0.009774386882781982	46.66183090209961	137.56631469726562	0.00013214349746704102	545.4801025390625	222.61460876464844	1.0	544.7431640625	222.7089080810547	0.0005006194114685059	4	012
155	546.4323120117188	227.73382568359375	0.0011793673038482666	86.87362670898438	137.81874084472656	0.000589907169342041	545.0748291015625	222.48013305664062	1.0	544.314208984375	222.96380615234375	0.0007305145263671875	4	012
156	546.7532958984375	227.6234130859375	0.001447826623916626	95.04728698730469	138.6844024658203	0.00013172626495361328	545.5966186523438	222.6884765625	1.0	544.5736694335938	222.71441650390625	0.0006812810897827148	4	012
157	546.579833984375	227.2724609375	0.0014916658401489258	92.42438507080078	143.24951171875	0.004125088453292847	545.572265625	222.1050262451172	1.0	544.1976928710938	222.32090759277344	0.0007166862487792969	4	012
158	546.6255493164062	227.36599731445312	0.001737743616104126	90.00685119628906	142.7410888671875	0.03183302283287048	545.2255859375	222.06932067871094	1.0	543.9791870117188	221.8797607421875	0.0006550252437591553	4	012
159	546.5203247070312	227.4627685546875	0.0029723048210144043	90.56543731689453	137.24935913085938	0.08277711272239685	545.6967163085938	222.4459686279297	1.0	544.2733154296875	222.64202880859375	0.0006538629531860352	4	012
160	546.3936767578125	227.6796417236328	0.00272408127784729	93.58800506591797	142.63577270507812	0.8533161878585815	545.30224609375	222.70718383789062	0.9999999403953552	544.3519897460938	222.57553100585938	0.0007572770118713379	4	012
161	546.4844360351562	227.7356414794922	0.002179861068725586	93.39419555664062	140.97259521484375	0.006866633892059326	545.4495849609375	222.4327850341797	0.9999999403953552	544.4583740234375	222.98468017578125	0.0006890296936035156	4	012
162	546.3389282226562	227.64283752441406	0.005203515291213989	90.86780548095703	142.913818359375	0.5318901538848877	545.228271484375	222.1693572998047	0.9999998807907104	544.03271484375	223.0166015625	0.0007804036140441895	4	012
163	546.2634887695312	227.68722534179688	0.003687262535095215	90.88214111328125	138.78323364257812	0.903378963470459	545.0972900390625	222.36607360839844	1.0	544.2201538085938	222.9649658203125	0.0008316338062286377	4	012
164	546.3377075195312	227.44102478027344	0.0020479559898376465	92.6772232055664	139.73789978027344	0.36318284273147583	545.0807495117188	222.219970703125	0.9999998807907104	544.0121459960938	222.2841796875	0.000706404447555542	4	012
165	546.4930419921875	227.81423950195312	0.002400130033493042	91.48664855957031	139.59617614746094	0.22654879093170166	545.2557983398438	222.63441467285156	0.9999999403953552	544.1439819335938	222.75094604492188	0.0009022355079650879	4	012
166	546.6444091796875	227.59194946289062	0.0013424158096313477	87.40042877197266	135.96890258789062	0.998278796672821	545.2063598632812	222.2803497314453	1.0	544.4776611328125	222.6773681640625	0.0007498264312744141	4	012
167	18.866483688354492	110.53177642822266	0.004558920860290527	86.63874053955078	140.04148864746094	0.9891492128372192	545.2888793945312	222.26895141601562	1.0	544.1055297851562	222.6841278076172	0.0008274614810943604	4	012
168	104.18413543701172	121.90666198730469	0.005791008472442627	88.93220520019531	138.35543823242188	0.7999809980392456	544.8651733398438	222.56427001953125	1.0	544.0049438476562	222.98802185058594	0.0007248520851135254	4	012
169	104.3324966430664	121.09717559814453	0.013554394245147705	90.4430923461914	140.44654846191406	0.9380273818969727	545.4058227539062	222.48155212402344	1.0	544.1067504882812	222.6705322265625	0.0007006525993347168	4	012
170	546.0255737304688	227.88949584960938	0.0034471750259399414	89.60750579833984	138.3741912841797	0.9979991912841797	545.2160034179688	222.71376037597656	1.0	544.222412109375	223.14190673828125	0.0008025169372558594	4	012
171	82.93161010742188	132.87600708007812	0.004492580890655518	87.0765380859375	138.48414611816406	0.9994258284568787	545.10546875	222.99124145507812	0.9999999403953552	544.0037231445312	223.0242462158203	0.0006763339042663574	4	012
172	546.1947021484375	227.4264678955078	0.002311408519744873	86.16918182373047	138.62847900390625	0.9999723434448242	545.0303955078125	222.44068908691406	1.0	543.9451904296875	222.68377685546875	0.0007233619689941406	4	012
173	546.6664428710938	227.7000274658203	0.0017692744731903076	86.24588012695312	138.87330627441406	0.9996293783187866	545.5148315429688	222.517822265625	1.0	544.4414672851562	222.4307861328125	0.0006463825702667236	4	012
174	543.45703125	226.533447265625	0.0019160807132720947	86.57481384277344	137.00416564941406	0.999803364276886	545.2892456054688	222.72373962402344	1.0	544.2723999023438	223.45956420898438	0.0006904304027557373	4	012
175	546.52880859375	227.3533935546875	0.0023814141750335693	88.77259063720703	138.56297302246094	0.9999457597732544	545.42138671875	222.3186492919922	1.0	544.1531372070312	222.3638458251953	0.0006532073020935059	4	012
176	546.2802734375	227.56224060058594	0.0028012990951538086	86.75303649902344	134.71641540527344	0.9925519227981567	545.4237670898438	222.49029541015625	1.0	544.0617065429688	222.8301544189453	0.0006018877029418945	4	012
177	546.6483154296875	227.42088317871094	0.0009866058826446533	82.31005859375	139.8055419921875	0.950737714767456	545.3392333984375	222.0054473876953	1.0	543.7852783203125	222.0628662109375	0.0007897317409515381	4	012
178	546.482177734375	227.3850860595703	0.0029163360595703125	88.07745361328125	136.42355346679688	0.9999912977218628	545.5659790039062	222.19398498535156	1.0	544.3082885742188	222.69046020507812	0.0007835626602172852	4	012
179	546.171630859375	227.8253173828125	0.0028096437454223633	90.77204895019531	142.58306884765625	0.7818573713302612	545.3713989257812	222.38424682617188	1.0	544.052734375	222.930419921875	0.0005831718444824219	4	012
180	546.5907592773438	227.5508575439453	0.0019760727882385254	84.14485168457031	139.22976684570312	0.9771074056625366	545.3595581054688	222.3739013671875	1.0	544.621826171875	222.58555603027344	0.000577390193939209	4	012
181	545.96533203125	227.78280639648438	0.0014629364013671875	83.56156921386719	135.46102905273438	0.918022096157074	544.71484375	222.45370483398438	1.0	543.8526611328125	223.04348754882812	0.0007574558258056641	4	012
182	546.292236328125	227.53024291992188	0.004501938819885254	89.70905303955078	140.76324462890625	0.9980630874633789	544.9264526367188	222.46363830566406	1.0	544.0357666015625	222.7835235595703	0.0007419884204864502	4	012
183	20.75980567932129	112.26669311523438	0.007430762052536011	89.81041717529297	141.95826721191406	0.9300062656402588	545.2833862304688	222.69015502929688	1.0	543.904296875	222.33436584472656	0.0005738139152526855	4	012
184	546.2401733398438	227.7445831298828	0.0027168691158294678	82.88177490234375	136.4185333251953	0.99627685546875	545.4122924804688	222.65740966796875	1.0	543.9495239257812	223.0221405029297	0.0007500648498535156	4	012
185	546.6890258789062	227.35812377929688	0.001962214708328247	89.20127868652344	139.92530822753906	0.9990432262420654	545.4459228515625	222.25904846191406	1.0	544.2753295898438	222.33766174316406	0.0006376504898071289	4	012
186	545.934326171875	227.6266632080078	0.004070371389389038	89.18433380126953	140.62582397460938	0.9998421669006348	545.0586547851562	222.40257263183594	1.0	544.0012817382812	222.70516967773438	0.0006936192512512207	4	012
187	21.428571701049805	114.27152252197266	0.006110161542892456	84.36071014404297	139.5093231201172	0.9897229671478271	545.404296875	222.94415283203125	0.9999999403953552	544.487060546875	223.36166381835938	0.0006689727306365967	4	012
188	78.81871795654297	131.07180786132812	0.20089426636695862	84.22428131103516	137.1205291748047	0.9569593667984009	545.4451293945312	222.5291290283203	1.0	544.4259643554688	223.12103271484375	0.0005265474319458008	4	012
189	82.83954620361328	134.1485137939453	0.0027506649494171143	84.84762573242188	138.98915100097656	0.9997833967208862	545.1979370117188	221.89476013183594	1.0	543.7501831054688	221.89608764648438	0.0007076263427734375	4	012
190	82.6653060913086	130.4846649169922	0.0038761794567108154	15.560850143432617	113.98130798339844	0.006845206022262573	545.5322265625	222.07293701171875	1.0	544.2434692382812	222.1005096435547	0.0005260705947875977	4	012
191	22.108631134033203	112.19126892089844	0.0042768120765686035	89.25180053710938	139.07322692871094	0.2063542902469635	545.362548828125	221.881103515625	1.0	544.0599365234375	221.95147705078125	0.0005277097225189209	4	012
192	543.0067749023438	226.41441345214844	0.004410773515701294	84.45474243164062	136.12100219726562	0.6976282596588135	544.8267822265625	222.37156677246094	0.9999998807907104	543.5383911132812	223.3819580078125	0.0008053183555603027	4	012
193	546.5604858398438	227.28970336914062	0.0012264251708984375	81.60778045654297	138.20628356933594	0.8032370805740356	545.3470458984375	222.24172973632812	1.0	544.4371948242188	222.34503173828125	0.000700831413269043	4	012
194	546.3182983398438	227.972900390625	0.0020949840545654297	86.69368743896484	137.77618408203125	0.9814677238464355	545.2254028320312	222.6967315673828	1.0	543.686767578125	225.2477264404297	0.0008172392845153809	4	012
195	21.82215118408203	112.87462615966797	0.012232571840286255	90.86392211914062	141.29861450195312	0.9256823658943176	544.9593505859375	222.40863037109375	1.0	543.8762817382812	222.811767578125	0.0008793771266937256	4	012
196	546.1245727539062	227.6925506591797	0.003178209066390991	12.72121810913086	113.74658966064453	0.00023111701011657715	545.4638671875	222.65731811523438	1.0	543.8800659179688	222.868896484375	0.0007707178592681885	4	012
197	546.2630004882812	227.4524688720703	0.0038192570209503174	84.82677459716797	135.23831176757812	0.00024133920669555664	545.3936767578125	222.39764404296875	0.9999998807907104	544.1056518554688	222.79502868652344	0.0008991658687591553	4	012
198	546.6990356445312	227.2332305908203	0.002119213342666626	84.90360260009766	135.74969482421875	0.9272990822792053	545.5718994140625	222.15640258789062	1.0	544.177978515625	222.41696166992188	0.0005733072757720947	4	012
199	546.3193359375	227.08970642089844	0.006742894649505615	11.880668640136719	112.49573516845703	0.0002866089344024658	545.2636108398438	222.10986328125	1.0	544.0762939453125	222.3807830810547	0.0008390247821807861	4	012
200	21.008567810058594	110.50582885742188	0.01126408576965332	85.92833709716797	133.562744140625	0.08772459626197815	545.7984008789062	222.0774688720703	0.9999999403953552	544.1812133789062	221.7268829345703	0.0005191564559936523	4	012
201	546.3312377929688	227.3514404296875	0.001576542854309082	14.425336837768555	112.83285522460938	0.0008577406406402588	545.4302978515625	222.22569274902344	1.0	544.2136840820312	222.4175262451172	0.0005197525024414062	4	012
202	546.5098266601562	227.71331787109375	0.0015751123428344727	15.139974594116211	112.57343292236328	0.018573254346847534	545.4688720703125	222.636962890625	1.0	544.4509887695312	222.6242218017578	0.0006260573863983154	4	012
203	546.1572875976562	227.5846405029297	0.003035604953765869	17.676982879638672	112.84213256835938	0.0071971118450164795	545.4798583984375	222.15065002441406	1.0	543.9931640625	223.26307678222656	0.0007938742637634277	4	012
204	102.7955551147461	124.79639434814453	0.039387285709381104	84.65823364257812	132.94837951660156	0.0006103813648223877	545.2926635742188	222.4696807861328	1.0	544.0989990234375	223.079833984375	0.0009942352771759033	4	012
205	546.1988525390625	227.7026824951172	0.002584397792816162	84.11140441894531	133.7584991455078	0.03689473867416382	545.33349609375	222.72303771972656	0.9999998807907104	544.398193359375	223.12594604492188	0.0007262527942657471	4	012
206	101.6786880493164	122.58032989501953	0.483501672744751	544.2046508789062	223.5390625	0.0001175999641418457	545.2964477539062	222.0081787109375	1.0	544.1259155273438	222.32273864746094	0.0008005201816558838	4	012
207	96.9760513305664	123.90420532226562	0.5991426110267639	85.69019317626953	133.7979278564453	0.02065354585647583	545.4133911132812	222.5542755126953	1.0	544.1751708984375	222.7568359375	0.0006561875343322754	4	012
208	546.2168579101562	227.51010131835938	0.004348546266555786	12.93087387084961	110.97322845458984	0.004597693681716919	545.15087890625	222.4058837890625	1.0	543.8988037109375	223.07083129882812	0.0007935166358947754	4	012
209	99.24766540527344	123.15052795410156	0.8826631307601929	16.87195587158203	115.00395202636719	0.0007794499397277832	545.8859252929688	222.56077575683594	1.0	544.712158203125	222.7597198486328	0.0006947815418243408	4	012
210	546.47705078125	227.89984130859375	0.0025995075702667236	15.228612899780273	112.03775024414062	0.01802849769592285	545.6943359375	222.9524383544922	1.0	544.341552734375	223.02163696289062	0.0006728768348693848	4	012
211	94.72512817382812	124.90734100341797	0.003482043743133545	16.75126838684082	113.56062316894531	0.017571747303009033	545.4429321289062	222.4702606201172	1.0	544.2813720703125	222.89515686035156	0.0010364949703216553	4	012
212	99.1733627319336	121.9621810913086	0.9939988851547241	19.650785446166992	113.6523208618164	0.004596292972564697	545.403564453125	222.8504638671875	1.0	544.3104248046875	222.690185546875	0.0005053579807281494	4	012
213	545.7371215820312	228.08929443359375	0.0022392570972442627	14.184503555297852	111.96510314941406	0.00046321749687194824	544.8165893554688	222.82904052734375	0.9999999403953552	543.6312866210938	223.12306213378906	0.0008696913719177246	4	012
214	546.2792358398438	227.30780029296875	0.0018983781337738037	20.523597717285156	113.69371795654297	0.07218047976493835	545.1587524414062	222.07260131835938	1.0	543.847900390625	222.2620086669922	0.0006171464920043945	4	012
215	95.48344421386719	122.22455596923828	0.4958508312702179	82.52849578857422	135.2764129638672	0.06988680362701416	545.070068359375	222.26394653320312	1.0	543.9348754882812	222.4453125	0.0008172988891601562	4	012
216	91.95220184326172	128.1646728515625	0.007524281740188599	84.77547454833984	134.37249755859375	0.005175679922103882	545.6031494140625	222.06527709960938	0.9999999403953552	544.4498291015625	222.37001037597656	0.0008616745471954346	4	012
217	97.98641967773438	121.86585235595703	0.8046844005584717	83.78074645996094	135.7705535888672	0.0006417632102966309	545.4512329101562	222.1123504638672	1.0	543.99365234375	222.364501953125	0.000853121280670166	4	012
218	91.99552154541016	128.9416046142578	0.013009607791900635	82.75408935546875	139.28533935546875	0.008771568536758423	545.1087036132812	222.13168334960938	1.0	544.1806640625	222.61801147460938	0.0007886588573455811	4	012
219	546.0698852539062	227.53665161132812	0.0048583149909973145	15.462011337280273	114.35332489013672	0.000288546085357666	545.2042846679688	222.3330535888672	1.0	543.8952026367188	223.2891387939453	0.0006715357303619385	4	012
220	24.7276554107666	111.84639739990234	0.0044422447681427	16.974462509155273	113.908935546875	0.0007989704608917236	545.6616821289062	223.01585388183594	1.0	544.2262573242188	222.6128387451172	0.0007835626602172852	4	012
221	545.9942626953125	227.86062622070312	0.002279728651046753	547.9671630859375	225.3932342529297	0.00011116266250610352	545.0548706054688	222.70181274414062	1.0	543.76416015625	223.16213989257812	0.0006786882877349854	4	012
222	546.5191650390625	227.5600128173828	0.00208321213722229	16.071197509765625	109.35507202148438	0.0035323798656463623	545.4126586914062	222.44564819335938	1.0	544.3058471679688	222.49070739746094	0.0007130205631256104	4	012
223	546.4931030273438	227.9251251220703	0.0021065175533294678	28.092926025390625	114.07341003417969	0.0004978477954864502	545.5179443359375	222.97813415527344	1.0	544.5575561523438	223.0134735107422	0.0008375942707061768	4	012
224	21.44719123840332	110.52379608154297	0.2130867838859558	84.83329010009766	129.5242919921875	0.00016754865646362305	545.85302734375	222.550048828125	0.9999999403953552	544.7327880859375	222.61050415039062	0.0006086826324462891	4	012
225	20.956867218017578	112.49203491210938	0.005357831716537476	13.615012168884277	116.59032440185547	0.0002561509609222412	545.351806640625	222.69482421875	1.0	544.344482421875	222.6955108642578	0.0009768903255462646	4	012
226	91.77233123779297	124.34477233886719	0.0032581984996795654	17.625389099121094	110.2939224243164	0.624821126461029	545.2781372070312	222.5789794921875	1.0	544.2706909179688	222.6598663330078	0.0006936788558959961	4	012
227	95.54268646240234	120.7221450805664	0.4100702106952667	17.600749969482422	112.18661499023438	0.004463762044906616	545.2036743164062	222.37107849121094	1.0	544.3989868164062	222.91510009765625	0.0008068382740020752	4	012
228	97.87445068359375	121.57884216308594	0.9878019690513611	19.190492630004883	111.85233306884766	0.24411529302597046	545.2105102539062	222.0679168701172	1.0	544.0796508789062	223.04295349121094	0.0007058382034301758	4	012
229	25.37191390991211	112.29069519042969	0.004785031080245972	17.267391204833984	113.65826416015625	0.0003262162208557129	545.5844116210938	222.65084838867188	1.0	544.5963745117188	222.82583618164062	0.0006155073642730713	4	012
230	23.487764358520508	111.56439208984375	0.04438909888267517	15.58397102355957	109.46345520019531	0.01363566517829895	545.7054443359375	222.3377227783203	1.0	544.492919921875	221.97390747070312	0.000603020191192627	4	012
231	95.56318664550781	124.6790542602539	0.009283125400543213	17.268564224243164	113.48516845703125	0.0015655755996704102	545.368896484375	222.1612091064453	1.0	543.9136962890625	222.4822998046875	0.0005954205989837646	4	012
232	24.35983657836914	112.39154052734375	0.004694044589996338	16.42620849609375	113.79517364501953	0.0004716813564300537	545.1541137695312	222.16761779785156	1.0	543.9948120117188	222.44805908203125	0.000615924596786499	4	012
233	97.58135223388672	122.42759704589844	0.014213263988494873	19.42711639404297	110.85572814941406	0.0023130476474761963	545.2657470703125	222.2652130126953	0.9999999403953552	542.9436645507812	223.87599182128906	0.0006440579891204834	4	012
234	94.34408569335938	124.2891845703125	0.022341281175613403	14.825843811035156	112.49104309082031	0.000197678804397583	545.0460815429688	222.534423828125	0.9999999403953552	480.7494201660156	217.94415283203125	0.2517157793045044	4	012
235	22.784074783325195	111.83627319335938	0.5199580192565918	18.221324920654297	113.89502716064453	0.0004722774028778076	545.195556640625	222.22288513183594	1.0	543.3114624023438	223.53350830078125	0.0006362199783325195	4	012
236	23.230606079101562	111.38993835449219	0.014422446489334106	18.343795776367188	109.38374328613281	0.359218955039978	545.0550537109375	222.35415649414062	1.0	543.73291015625	222.1341552734375	0.0006457269191741943	4	012
237	546.6656494140625	227.47653198242188	0.001441359519958496	16.449947357177734	108.56832885742188	0.18399947881698608	545.556884765625	222.186767578125	1.0	544.3306884765625	222.36729431152344	0.0006366372108459473	4	012
238	20.00071907043457	109.58414459228516	0.4973454177379608	14.71039867401123	111.91227722167969	0.000557243824005127	545.3146362304688	222.12448120117188	1.0	544.23828125	221.89053344726562	0.000599980354309082	4	012
239	92.56471252441406	126.96772766113281	0.002587050199508667	19.244281768798828	110.83434295654297	0.0013703703880310059	545.2539672851562	222.4765167236328	0.9999999403953552	544.3310546875	222.8968963623047	0.0005785524845123291	4	012
240	546.2808227539062	227.41793823242188	0.0014048218727111816	13.54407024383545	112.42778015136719	0.00029540061950683594	545.171142578125	222.288330078125	1.0	543.0812377929688	223.8001251220703	0.0005134046077728271	4	012
241	93.52216339111328	124.97850036621094	0.012781530618667603	84.58460235595703	145.00204467773438	0.0005770027637481689	545.3490600585938	222.7912139892578	1.0	544.2854614257812	222.5426025390625	0.0004850029945373535	4	012
242	21.352670669555664	113.35453796386719	0.016236215829849243	18.445602416992188	112.31615447998047	0.008032351732254028	544.9855346679688	222.3494415283203	0.9999999403953552	542.957763671875	223.8516845703125	0.0006513297557830811	4	012
243	93.25300598144531	120.81362915039062	0.007845968008041382	17.194101333618164	107.9819564819336	0.09487146139144897	545.1073608398438	222.4467010498047	1.0	544.5200805664062	223.14830017089844	0.00052604079246521	4	012
244	20.63309097290039	111.01612091064453	0.021403580904006958	20.426877975463867	111.14299774169922	0.0023815929889678955	545.1246948242188	222.8392333984375	1.0	544.2177734375	223.5236358642578	0.0005448758602142334	4	012
245	546.19970703125	227.81201171875	0.0027869343757629395	13.506086349487305	111.75578308105469	0.0003899037837982178	545.2881469726562	222.57334899902344	1.0	544.00048828125	222.7587890625	0.0005698502063751221	4	012
246	92.2090835571289	125.88735961914062	0.005783110857009888	83.28085327148438	143.24468994140625	0.02278086543083191	546.065673828125	222.7359619140625	1.0	543.3140258789062	224.18051147460938	0.0005804002285003662	4	012
247	546.5701293945312	227.75758361816406	0.002080857753753662	14.322860717773438	112.74845886230469	0.0007164180278778076	545.6849365234375	222.70767211914062	1.0	543.3850708007812	224.1689910888672	0.000708848237991333	4	012
248	546.7149658203125	227.40818786621094	0.0012323856353759766	14.382603645324707	109.90504455566406	0.025614410638809204	545.3388061523438	222.16238403320312	1.0	543.28515625	223.7650909423828	0.0005826056003570557	4	012
249	546.495361328125	227.7342529296875	0.0035791397094726562	85.69202423095703	144.8461456298828	0.006607234477996826	545.7152099609375	222.4290313720703	0.9999999403953552	544.6301879882812	223.43405151367188	0.0006765127182006836	4	012
250	546.24853515625	227.5546112060547	0.0027110278606414795	82.94879913330078	148.7906951904297	0.11027538776397705	545.3980102539062	222.27490234375	1.0	544.2999877929688	222.8583221435547	0.0005095899105072021	4	012
251	546.4024658203125	227.73721313476562	0.0016174614429473877	77.84612274169922	147.7421417236328	0.0013432502746582031	545.538818359375	222.50341796875	1.0	544.3892211914062	223.03207397460938	0.0006853044033050537	4	012
252	546.44775390625	227.64434814453125	0.002715378999710083	548.441650390625	225.17002868652344	0.00010645389556884766	545.4773559570312	222.33871459960938	1.0	542.9695434570312	224.0776824951172	0.000720679759979248	4	012
253	546.2865600585938	227.59414672851562	0.0030167996883392334	5.461147785186768	103.98143005371094	0.0001760721206665039	545.25048828125	222.50303649902344	0.9999998807907104	543.21826171875	223.90098571777344	0.0006377100944519043	4	012
254	546.2943115234375	227.754638671875	0.00391918420791626	12.723760604858398	111.69985961914062	0.0004247426986694336	545.354736328125	222.527587890625	1.0	544.277587890625	222.8120880126953	0.0006587803363800049	4	012
255	546.34765625	228.0688934326172	0.0031233131885528564	31.62464141845703	113.38668060302734	0.00198480486869812	545.55322265625	222.91156005859375	1.0	544.6692504882812	223.09555053710938	0.0007917582988739014	4	012
256	546.3623657226562	227.49114990234375	0.002288252115249634	12.62198257446289	109.93309783935547	0.0011168420314788818	545.2362060546875	222.3523406982422	0.9999999403953552	544.2799072265625	222.70611572265625	0.0006037652492523193	4	012
257	546.12744140625	227.8795166015625	0.0039972662925720215	83.6432113647461	147.3546600341797	0.018987387418746948	545.2557983398438	222.6456756591797	1.0	544.1103515625	223.53115844726562	0.0006311535835266113	4	012
258	546.3762817382812	227.79132080078125	0.0028585493564605713	12.28826904296875	110.06803131103516	0.00034862756729125977	545.41650390625	222.71006774902344	1.0	544.51220703125	223.28948974609375	0.0007280409336090088	4	012
259	546.5344848632812	227.78988647460938	0.0015970468521118164	30.55914306640625	114.57575225830078	0.00020870566368103027	545.6996459960938	222.5254669189453	1.0	544.7613525390625	222.71934509277344	0.0007917582988739014	4	012
260	545.90673828125	227.84454345703125	0.0033851265907287598	83.08563995361328	147.65347290039062	0.6488589644432068	544.9047241210938	222.5599822998047	1.0	543.8262329101562	223.39707946777344	0.0007517337799072266	4	012
261	546.4069213867188	227.53359985351562	0.0019189119338989258	644.20556640625	431.01251220703125	0.00015532970428466797	545.2670288085938	222.2982177734375	1.0	544.4841918945312	222.3356170654297	0.0005710124969482422	4	012
262	37.473392486572266	113.34454345703125	0.006464481353759766	13.830459594726562	111.8810043334961	0.00016954541206359863	545.541259765625	222.51841735839844	1.0	543.2837524414062	224.03851318359375	0.0006698966026306152	4	012
263	546.179443359375	227.8232879638672	0.00232580304145813	83.74433898925781	149.2095184326172	0.02658402919769287	545.3048706054688	222.61383056640625	0.9999999403953552	543.85302734375	222.81564331054688	0.0007809698581695557	4	012
264	542.9732055664062	226.51321411132812	0.00425150990486145	81.42236328125	147.9562530517578	0.789723813533783	544.774169921875	222.74600219726562	0.9999998807907104	543.8084716796875	223.7313995361328	0.0008308887481689453	4	012
265	546.1095581054688	227.9983367919922	0.001271575689315796	79.4146957397461	148.3388214111328	0.000652015209197998	545.2254638671875	222.92221069335938	1.0	543.9818725585938	223.05599975585938	0.0005778074264526367	4	012
266	546.312255859375	227.52210998535156	0.0030577480792999268	30.082624435424805	113.64363098144531	0.0003681480884552002	545.32470703125	222.3849334716797	0.9999999403953552	543.9904174804688	222.58932495117188	0.0006253421306610107	4	012
267	546.031494140625	227.65109252929688	0.003677546977996826	81.57260131835938	148.1890106201172	0.033239781856536865	545.0890502929688	222.60592651367188	1.0	544.1524047851562	222.9338836669922	0.00048425793647766113	4	012
268	546.272705078125	227.7906951904297	0.0010966062545776367	28.67684555053711	111.89942932128906	0.0011785328388214111	545.3442993164062	222.70155334472656	1.0	544.03173828125	222.20938110351562	0.0005182921886444092	4	012
269	546.061279296875	227.7425994873047	0.0035251975059509277	547.8455200195312	225.4030303955078	9.384751319885254e-5	545.0764770507812	222.51492309570312	1.0	544.1409301757812	223.4141387939453	0.000711590051651001	4	012
270	546.6173095703125	227.40707397460938	0.001381218433380127	6.391590118408203	107.12434387207031	0.0005034804344177246	545.993408203125	221.97994995117188	1.0	544.649658203125	222.5209503173828	0.0005910992622375488	4	012
271	546.2440795898438	228.07310485839844	0.0012382566928863525	5.549359321594238	107.67453002929688	0.00020226836204528809	545.5555419921875	222.89596557617188	1.0	542.8350219726562	224.0561981201172	0.000667273998260498	4	012
272	546.2593383789062	227.64610290527344	0.0029792189598083496	30.847261428833008	114.16424560546875	0.00014284253120422363	545.4788208007812	222.4940643310547	1.0	542.6749267578125	224.04470825195312	0.0006101727485656738	4	012
273	546.4674072265625	227.817138671875	0.001495063304901123	548.1688842773438	225.23565673828125	0.00010523200035095215	545.3895874023438	222.388916015625	1.0	544.4768676757812	222.75439453125	0.0007346868515014648	4	012
274	546.3703002929688	227.8114471435547	0.001435011625289917	83.21739959716797	147.83609008789062	0.00028401613235473633	545.5654907226562	222.54933166503906	1.0	544.4512939453125	223.03030395507812	0.0007347166538238525	4	012
275	546.455810546875	227.9654541015625	0.002429753541946411	79.62886047363281	149.265380859375	0.01264074444770813	545.5713500976562	222.77883911132812	1.0	544.1769409179688	223.09994506835938	0.0007493495941162109	4	012
276	546.2581176757812	227.7196807861328	0.003061920404434204	547.8905639648438	225.453857421875	0.00013321638107299805	545.1287231445312	222.60714721679688	1.0	542.9110107421875	224.35279846191406	0.0006720423698425293	4	012
277	543.2708129882812	225.9840850830078	0.005554169416427612	32.22671127319336	113.86053466796875	0.00042048096656799316	545.1687622070312	222.11129760742188	1.0	543.8649291992188	222.82589721679688	0.0006209313869476318	4	012
278	546.105712890625	227.92160034179688	0.0031428635120391846	82.54082489013672	147.2635040283203	0.994217038154602	545.209716796875	222.892822265625	1.0	544.3575439453125	223.42103576660156	0.0005339384078979492	4	012
279	546.5418090820312	227.5836639404297	0.0032620131969451904	82.5374526977539	148.39842224121094	0.8310303688049316	545.6463623046875	222.41567993164062	1.0	467.6794738769531	214.4242401123047	0.0006632804870605469	4	012
280	546.257080078125	227.49356079101562	0.006535202264785767	547.9884033203125	225.5204620361328	0.00012022256851196289	545.652587890625	222.49334716796875	0.9999998807907104	544.4369506835938	222.87045288085938	0.0005766451358795166	4	012
281	546.245361328125	227.6939697265625	0.005417346954345703	79.97439575195312	150.1381072998047	0.0019876062870025635	545.2604370117188	222.7951202392578	1.0	544.3539428710938	222.80975341796875	0.0007090568542480469	4	012
282	543.5001220703125	226.11770629882812	0.0039215087890625	84.89988708496094	146.9430389404297	0.13666296005249023	545.3334350585938	222.27313232421875	1.0	544.1763916015625	222.99826049804688	0.0005883574485778809	4	012
283	546.3536987304688	227.56101989746094	0.002481311559677124	84.38916015625	148.03851318359375	0.00029465556144714355	545.4351196289062	222.33670043945312	0.9999998807907104	544.4030151367188	222.92312622070312	0.0006896257400512695	4	012
284	38.228057861328125	111.30084228515625	0.0011768937110900879	548.0307006835938	225.6006622314453	0.0001080930233001709	545.5655517578125	222.92916870117188	1.0	542.98388671875	224.2822265625	0.0006169676780700684	4	012
285	546.02734375	227.71202087402344	0.0020577311515808105	82.96839904785156	150.3621826171875	0.010953336954116821	545.284423828125	222.470703125	1.0	544.317626953125	222.7757568359375	0.0006294548511505127	4	012
286	546.408203125	227.86517333984375	0.005128771066665649	84.38408660888672	146.236083984375	0.021741747856140137	545.7369995117188	222.90335083007812	1.0	542.9710693359375	224.216064453125	0.0007160305976867676	4	012
287	546.6155395507812	227.66238403320312	0.0012626945972442627	81.95903015136719	146.80459594726562	0.4052588641643524	545.7552490234375	222.3065643310547	1.0	543.0614624023438	224.06358337402344	0.0006159543991088867	4	012
288	546.2245483398438	227.55105590820312	0.002675771713256836	29.93374252319336	113.43362426757812	0.0002740919589996338	545.6152954101562	222.7127685546875	1.0	544.0975952148438	222.4481964111328	0.0005610287189483643	4	012
289	546.6746826171875	227.5809326171875	0.0017524957656860352	548.1152954101562	225.40899658203125	9.366869926452637e-5	545.6929321289062	222.36351013183594	1.0	544.51220703125	222.6646728515625	0.0006450116634368896	4	012
290	546.5387573242188	227.30699157714844	0.002780526876449585	79.20970153808594	147.36614990234375	0.01618298888206482	545.6285400390625	222.2011260986328	0.9999998807907104	544.2905883789062	222.08602905273438	0.0007913112640380859	4	012
291	546.5287475585938	227.47720336914062	0.0016170144081115723	548.326171875	225.00192260742188	8.428096771240234e-5	545.6057739257812	222.32821655273438	1.0	468.2816467285156	217.36355590820312	0.9848579168319702	4	012
292	546.2315673828125	227.873779296875	0.002803981304168701	13.585382461547852	109.44673919677734	0.00032275915145874023	545.173583984375	222.8624267578125	0.9999998807907104	542.8363647460938	224.30836486816406	0.0007769763469696045	4	012
293	546.4071655273438	227.82022094726562	0.0016735494136810303	82.02350616455078	146.8605499267578	0.0002695620059967041	545.578857421875	222.6935577392578	1.0	544.4434204101562	222.28819274902344	0.0006211996078491211	4	012
294	546.2175903320312	227.66714477539062	0.002036064863204956	79.85417938232422	146.9031982421875	0.1085985004901886	545.279541015625	222.5139617919922	1.0	544.2686767578125	222.81417846679688	0.0006445944309234619	4	012
295	546.972900390625	227.709228515625	0.0012217164039611816	548.342041015625	225.4159393310547	9.822845458984375e-5	545.9832153320312	222.40682983398438	1.0	544.6749267578125	222.39247131347656	0.0005574226379394531	4	012
296	546.5447387695312	227.82296752929688	0.0023693442344665527	548.8098754882812	225.5381622314453	0.0001239776611328125	545.8349609375	222.81585693359375	1.0	543.1193237304688	224.3805694580078	0.0005548596382141113	4	012
297	546.3865356445312	227.64207458496094	0.0018880665302276611	13.997413635253906	109.66410827636719	0.0007260143756866455	545.570068359375	222.55316162109375	1.0	544.5198364257812	222.66790771484375	0.000562816858291626	4	012
298	546.5413208007812	227.59202575683594	0.0041370689868927	548.085205078125	225.44190979003906	0.00012475252151489258	545.8218383789062	222.5572967529297	0.9999998807907104	543.20068359375	224.14129638671875	0.000541001558303833	4	012
299	546.3756103515625	227.6890106201172	0.0027944445610046387	548.2239990234375	225.50392150878906	0.00012376904487609863	545.5645751953125	222.63946533203125	1.0	544.580322265625	222.8509063720703	0.0005681812763214111	4	012
300	546.6175537109375	227.3662872314453	0.00261002779006958	547.8181762695312	225.1952362060547	0.00011155009269714355	545.6449584960938	222.1269073486328	1.0	544.4010620117188	222.21766662597656	0.0006850361824035645	4	012
301	546.4468994140625	227.8728790283203	0.0025708675384521484	29.04490852355957	113.8554458618164	0.000443875789642334	545.50634765625	222.65127563476562	1.0	544.4892578125	223.1822967529297	0.0006032884120941162	4	012
302	546.1971435546875	227.58303833007812	0.004421919584274292	81.78382110595703	147.8616943359375	0.0016750693321228027	545.3765258789062	222.4336395263672	0.9999999403953552	544.1436767578125	223.15261840820312	0.0005924701690673828	4	012
303	546.624755859375	227.76885986328125	0.0021231770515441895	13.485107421875	110.60987854003906	0.0004265904426574707	545.5852661132812	222.6825714111328	1.0	544.1138916015625	222.7145538330078	0.0006695687770843506	4	012
304	546.4712524414062	227.865966796875	0.00266227126121521	6.738354682922363	104.67769622802734	0.00011610984802246094	545.4992065429688	222.64785766601562	1.0	544.2720336914062	222.64974975585938	0.0005532801151275635	4	012
305	546.0442504882812	227.8890380859375	0.004864156246185303	547.4498291015625	225.2697296142578	0.00011911988258361816	544.944580078125	222.53543090820312	0.9999998807907104	543.8828735351562	223.26585388183594	0.0007287561893463135	4	012
306	546.3431396484375	227.5692596435547	0.002579212188720703	548.1051025390625	225.26263427734375	8.878111839294434e-5	545.6492919921875	222.42420959472656	1.0	544.3721923828125	222.75057983398438	0.0005974471569061279	4	012
307	546.2998046875	227.55934143066406	0.0035833418369293213	547.8706665039062	225.47373962402344	0.00011137127876281738	545.1607666015625	222.46461486816406	1.0	542.7886962890625	223.96180725097656	0.0006054341793060303	4	012
308	546.6151733398438	227.3403778076172	0.0025140047073364258	29.722333908081055	112.32319641113281	0.0004875063896179199	545.4864501953125	222.15003967285156	1.0	544.3018798828125	222.28512573242188	0.000520855188369751	4	012
309	546.6541748046875	227.8143768310547	0.001877427101135254	545.3587646484375	225.2340545654297	9.438395500183105e-5	545.7440185546875	222.6863250732422	1.0	543.76806640625	224.77908325195312	0.0005180537700653076	4	012
310	546.3987426757812	227.32611083984375	0.0014421641826629639	27.12141227722168	112.69922637939453	0.0008377730846405029	545.1696166992188	221.99905395507812	1.0	471.4632263183594	216.94688415527344	0.8042402863502502	4	012
311	546.429931640625	227.31422424316406	0.0036930441856384277	5.6573076248168945	107.33722686767578	0.00016987323760986328	545.4061889648438	222.19268798828125	1.0	544.3633422851562	222.6099395751953	0.0007161796092987061	4	012
312	546.3858642578125	227.56280517578125	0.0022858381271362305	547.8378295898438	225.41015625	0.00012937188148498535	545.27001953125	222.4984893798828	1.0	544.2531127929688	222.57931518554688	0.0005540847778320312	4	012
313	546.3225708007812	227.78843688964844	0.007176071405410767	27.736995697021484	112.3817138671875	0.006713688373565674	545.5252075195312	223.02783203125	0.9999998807907104	542.8446044921875	224.13809204101562	0.0005400180816650391	4	012
314	546.5503540039062	227.64117431640625	0.0024529993534088135	28.663490295410156	111.65470886230469	0.007187157869338989	545.5822143554688	222.4463348388672	1.0	544.35302734375	222.76458740234375	0.0008385777473449707	4	012
315	546.3524780273438	227.7074737548828	0.002441585063934326	28.81841278076172	112.6782455444336	0.0005738139152526855	545.271484375	222.22915649414062	0.9999999403953552	542.9686279296875	223.75436401367188	0.0008025765419006348	4	012
316	546.4376220703125	227.36749267578125	0.003087937831878662	28.654752731323242	111.86932373046875	0.0011548399925231934	545.3892822265625	222.13340759277344	0.9999998807907104	543.2333984375	223.74847412109375	0.0007689893245697021	4	012
317	546.0376586914062	227.41920471191406	0.0044165849685668945	30.06255531311035	113.79991149902344	0.00034296512603759766	545.092041015625	222.141845703125	1.0	543.7901000976562	222.55368041992188	0.0007397234439849854	4	012
318	546.4546508789062	227.75186157226562	0.0027625560760498047	13.090989112854004	110.92160034179688	0.0003598630428314209	545.4359741210938	222.39515686035156	1.0	544.3893432617188	223.1236572265625	0.0005805492401123047	4	012
319	543.8676147460938	226.08518981933594	0.002524077892303467	545.7284545898438	224.9052734375	0.00011387467384338379	545.8215942382812	222.36648559570312	0.9999999403953552	544.694580078125	222.81185913085938	0.0007277131080627441	4	012
320	546.6747436523438	227.71224975585938	0.0038548409938812256	26.727764129638672	113.8984146118164	0.0011059045791625977	546.0316162109375	222.52847290039062	1.0	544.7454833984375	222.9268798828125	0.0008270144462585449	4	012
321	543.1376953125	226.10076904296875	0.0042303502559661865	13.743227005004883	106.92728424072266	0.0004698038101196289	544.5919189453125	222.25132751464844	1.0	543.8829345703125	222.9464874267578	0.0007287561893463135	4	012
322	546.059326171875	227.94761657714844	0.0034029483795166016	27.33437156677246	112.85198211669922	0.0016414821147918701	545.1825561523438	222.571044921875	1.0	542.6227416992188	224.16796875	0.0008594095706939697	4	012
323	546.1722412109375	227.71112060546875	0.0032355785369873047	14.32169246673584	112.18881225585938	0.00023677945137023926	545.1468505859375	222.6735076904297	1.0	544.2334594726562	222.5514373779297	0.0006082057952880859	4	012
324	546.2460327148438	227.95518493652344	0.002399444580078125	26.54736328125	112.65436553955078	0.0004055798053741455	545.3565063476562	222.84658813476562	0.9999999403953552	466.634765625	217.2010498046875	0.006108582019805908	4	012
325	546.6320190429688	227.51698303222656	0.0016865730285644531	30.76507568359375	112.13008117675781	0.0013851523399353027	545.6281127929688	222.41705322265625	1.0	544.4017333984375	222.57162475585938	0.0006184577941894531	4	012
326	546.3541870117188	227.72129821777344	0.002387493848800659	544.3570556640625	223.6493682861328	8.922815322875977e-5	545.2757568359375	222.6596221923828	1.0	466.0870361328125	217.7545928955078	0.9959050416946411	4	012
327	546.1994018554688	228.02365112304688	0.0019108057022094727	547.979736328125	225.4872589111328	0.00010582804679870605	545.4915771484375	222.7007598876953	1.0	544.221923828125	222.99578857421875	0.0006317496299743652	4	012
328	546.5449829101562	227.479248046875	0.0013638436794281006	29.73858642578125	112.78520965576172	0.018389761447906494	545.5559692382812	222.19363403320312	1.0	466.32427978515625	217.99331665039062	0.0008714497089385986	4	012
329	546.6432495117188	227.3709716796875	0.0011536180973052979	547.8257446289062	225.15496826171875	0.00010323524475097656	545.5532836914062	221.89190673828125	1.0	544.2803955078125	221.94818115234375	0.0006423890590667725	4	012
330	546.2213745117188	227.4403839111328	0.0037611424922943115	548.0218505859375	224.94105529785156	0.00013780593872070312	545.0368041992188	222.41505432128906	1.0	467.0038757324219	217.34939575195312	0.016897886991500854	4	012
331	545.9154663085938	228.03460693359375	0.003668457269668579	13.336885452270508	108.20663452148438	0.0025394856929779053	545.2523193359375	222.96656799316406	1.0	542.685791015625	224.43023681640625	0.0007904469966888428	4	012
332	546.0291137695312	227.65464782714844	0.003069549798965454	547.7140502929688	225.2356719970703	0.00012570619583129883	545.1063842773438	222.47796630859375	1.0	544.1671142578125	223.0952606201172	0.0008290410041809082	4	012
333	546.0242309570312	227.7787322998047	0.002900838851928711	11.971311569213867	108.54920959472656	0.0047009289264678955	545.0858154296875	222.4857177734375	1.0	544.1935424804688	222.5748291015625	0.0007335841655731201	4	012
334	546.1624755859375	227.6984100341797	0.003247201442718506	12.065631866455078	110.69596862792969	0.00011202692985534668	545.1229248046875	222.48880004882812	1.0	544.2781982421875	223.0065155029297	0.0006052255630493164	4	012
335	546.3928833007812	227.57699584960938	0.001989215612411499	27.352996826171875	113.25132751464844	0.1562688648700714	545.0512084960938	222.12867736816406	1.0	543.0089111328125	223.9757537841797	0.000853121280670166	4	012
336	546.4562377929688	227.3987274169922	0.003933966159820557	547.760009765625	225.46841430664062	0.0001055300235748291	545.4093627929688	222.31417846679688	1.0	544.3605346679688	222.37364196777344	0.0006157755851745605	4	012
337	545.8461303710938	227.62173461914062	0.005844414234161377	547.7145385742188	225.11544799804688	0.0001240372657775879	544.6971435546875	222.42822265625	1.0	543.7344970703125	222.52462768554688	0.0007949471473693848	4	012
338	546.322265625	227.55899047851562	0.002467423677444458	27.634103775024414	112.15738677978516	0.002374202013015747	545.3302612304688	222.19509887695312	1.0	544.2548828125	222.27865600585938	0.0006110072135925293	4	012
339	545.8953247070312	227.66331481933594	0.002091735601425171	547.6509399414062	225.26165771484375	0.00011479854583740234	544.9869995117188	222.3623046875	1.0	543.7184448242188	222.30690002441406	0.0006539821624755859	4	012
340	546.0538330078125	228.13771057128906	0.005889683961868286	27.064420700073242	113.12757110595703	0.0010413825511932373	545.3528442382812	223.03707885742188	1.0	465.7157287597656	218.1553497314453	0.9968522787094116	4	012
341	546.567626953125	227.8177947998047	0.0031544268131256104	14.567719459533691	112.31385803222656	0.00030866265296936035	545.5242309570312	222.64303588867188	1.0	544.399169921875	222.6245574951172	0.0009271800518035889	4	012
342	546.17431640625	227.37875366210938	0.005549013614654541	643.9376220703125	456.71160888671875	0.0003281235694885254	545.3519287109375	222.22438049316406	0.9999999403953552	544.2466430664062	222.78952026367188	0.0007128417491912842	4	012
343	546.3499145507812	227.1116485595703	0.001996070146560669	26.92148208618164	110.9975357055664	0.0034712255001068115	545.10546875	222.03915405273438	1.0	464.885009765625	215.99468994140625	0.001422107219696045	4	012
344	545.8015747070312	227.7898712158203	0.0077130794525146484	28.675765991210938	112.41242218017578	0.00032258033752441406	544.7710571289062	222.78680419921875	0.9999999403953552	465.39208984375	217.0825958251953	0.68611079454422	4	012
345	543.0167846679688	226.3379669189453	0.00394323468208313	547.3395385742188	225.2620391845703	0.00011494755744934082	544.5486450195312	222.60044860839844	0.9999998807907104	464.142822265625	218.0157012939453	0.001990765333175659	4	012
346	545.9512939453125	227.84564208984375	0.005489915609359741	544.1597900390625	224.42819213867188	0.00013065338134765625	544.941162109375	222.59725952148438	1.0	543.914306640625	223.6079559326172	0.0009027421474456787	4	012
347	546.0459594726562	227.67556762695312	0.004819780588150024	12.396801948547363	106.12501525878906	0.01221504807472229	544.7342529296875	222.2620391845703	1.0	543.9307861328125	223.20245361328125	0.0008021295070648193	4	012
348	546.1038818359375	227.6437225341797	0.003459155559539795	27.659671783447266	112.50025939941406	0.002800494432449341	544.7723388671875	222.33856201171875	1.0	542.6129150390625	224.24571228027344	0.000746995210647583	4	012
349	546.0653686523438	227.58888244628906	0.0038315653800964355	547.7211303710938	225.1539306640625	0.0001221299171447754	545.0045776367188	222.36830139160156	1.0	544.098876953125	222.85858154296875	0.00064811110496521	4	012
350	545.99365234375	227.73011779785156	0.003139108419418335	9.894771575927734	109.36337280273438	0.0002009868621826172	544.8016357421875	222.60067749023438	1.0	544.0237426757812	223.1962890625	0.0007153749465942383	4	012
351	546.32421875	227.79104614257812	0.0030159354209899902	83.65721130371094	136.390380859375	0.00020295381546020508	545.3631591796875	222.68478393554688	1.0	544.4937744140625	222.80369567871094	0.0007463991641998291	4	012
352	545.864501953125	227.9412841796875	0.0017412304878234863	547.5623168945312	225.5345916748047	0.00010779500007629395	544.933349609375	222.7566680908203	1.0	463.7880859375	223.38975524902344	0.0035033226013183594	4	012
353	546.1356811523438	227.57797241210938	0.0036076605319976807	9.360515594482422	107.03850555419922	0.0003198683261871338	544.7440185546875	222.50067138671875	0.9999998807907104	544.0071411132812	222.82484436035156	0.0007448792457580566	4	012
354	545.9822387695312	227.94729614257812	0.0016830265522003174	547.5355224609375	225.56436157226562	0.0001239776611328125	544.57666015625	222.74412536621094	1.0	543.9113159179688	222.77684020996094	0.0008085370063781738	4	012
355	546.411376953125	228.20053100585938	0.0014503300189971924	12.138592720031738	110.29261779785156	0.0007660090923309326	545.3807373046875	222.97833251953125	1.0	542.6845092773438	224.3373565673828	0.0009741783142089844	4	012
356	546.0399780273438	227.72401428222656	0.0037282705307006836	547.6574096679688	225.2583770751953	0.00011438131332397461	544.87109375	222.4354248046875	1.0	543.8961791992188	222.40328979492188	0.0007096230983734131	4	012
357	546.40283203125	227.6888427734375	0.0016987621784210205	17.46470069885254	109.2037353515625	0.005282312631607056	545.3721923828125	222.4791717529297	1.0	544.5051879882812	222.3891143798828	0.0007257163524627686	4	012
358	546.1929321289062	227.35855102539062	0.00647696852684021	547.7265625	225.01507568359375	0.0001316368579864502	545.1847534179688	222.15646362304688	0.9999998807907104	544.3131713867188	222.4473419189453	0.000688701868057251	4	012
359	543.2046508789062	226.09432983398438	0.0045185089111328125	9.489782333374023	110.21002960205078	0.00035050511360168457	544.6875	222.13511657714844	0.9999998807907104	542.6719970703125	223.90328979492188	0.0008727610111236572	4	012
360	546.2542724609375	227.75213623046875	0.0055609941482543945	85.39430236816406	120.27816772460938	0.00020757317543029785	545.0294189453125	222.63296508789062	0.9999998807907104	544.25146484375	222.80123901367188	0.0006546378135681152	4	012
361	90.14769744873047	118.93783569335938	0.20188263058662415	545.5696411132812	225.18521118164062	8.931756019592285e-5	545.6735229492188	222.51832580566406	0.9999999403953552	544.3017578125	222.5109100341797	0.0007221996784210205	4	012
362	545.7089233398438	227.803466796875	0.009649962186813354	86.33537292480469	130.58575439453125	0.0005172193050384521	544.6995849609375	222.59786987304688	0.9999998807907104	543.6524047851562	223.2911834716797	0.0009261369705200195	4	012
363	546.2208862304688	227.60281372070312	0.001679837703704834	646.612060546875	396.5218505859375	0.00019854307174682617	545.3401489257812	222.7816162109375	1.0	544.1433715820312	222.4955291748047	0.0005518198013305664	4	012
364	546.1028442382812	228.12454223632812	0.002240121364593506	13.369357109069824	109.99979400634766	0.000250399112701416	545.4037475585938	223.0993194580078	1.0	544.2576904296875	223.2686767578125	0.0008065104484558105	4	012
365	92.16067504882812	120.53469848632812	0.025464117527008057	14.329336166381836	109.68040466308594	0.00022229552268981934	545.2826538085938	222.2855224609375	0.9999998807907104	544.3348388671875	222.50408935546875	0.0006302595138549805	4	012
366	546.4401245117188	227.8248291015625	0.0022764205932617188	547.8452758789062	225.36378479003906	0.00011599063873291016	545.1444091796875	222.59547424316406	1.0	544.3818359375	222.56893920898438	0.0006333589553833008	4	012
367	546.38232421875	227.76516723632812	0.00147169828414917	547.6354370117188	225.31182861328125	0.00012233853340148926	545.2156982421875	222.5486602783203	1.0	542.8719482421875	224.4794921875	0.0008127093315124512	4	012
368	92.64584350585938	121.03939056396484	0.9963663816452026	87.17520141601562	128.0794677734375	0.000812828540802002	545.205078125	222.9453125	0.9999998807907104	463.6575012207031	217.81130981445312	0.001127690076828003	4	012
369	93.55165100097656	120.70841217041016	0.9982253313064575	88.43924713134766	123.84656524658203	0.00047400593757629395	545.5911865234375	222.99725341796875	0.9999999403953552	543.889404296875	225.427734375	0.0006071627140045166	4	012
370	91.14067840576172	119.83877563476562	0.013571739196777344	13.177220344543457	110.42723083496094	0.0002168715000152588	545.2388305664062	222.1625213623047	1.0	544.0888061523438	222.71786499023438	0.0008249580860137939	4	012
371	91.27005767822266	121.05882263183594	0.023490995168685913	84.90997314453125	135.9135284423828	0.00428047776222229	545.0928344726562	222.73782348632812	1.0	544.0504150390625	222.97421264648438	0.0008748769760131836	4	012
372	94.49600219726562	121.23839569091797	0.9998719692230225	643.9885864257812	457.2798156738281	0.00020989775657653809	545.1332397460938	222.4686737060547	0.9999999403953552	544.287841796875	222.8957061767578	0.0007958412170410156	4	012
373	92.76039123535156	119.58488464355469	0.7895028591156006	13.944469451904297	110.60822296142578	0.0008837878704071045	545.1400146484375	222.76612854003906	1.0	544.172607421875	223.14077758789062	0.0006729960441589355	4	012
374	91.97708892822266	120.29222869873047	0.26673048734664917	85.09808349609375	136.08262634277344	0.0002339482307434082	544.8970336914062	222.5904998779297	1.0	543.743896484375	223.11106872558594	0.0008139908313751221	4	012
375	93.86682891845703	123.16512298583984	0.9421508312225342	644.8140258789062	455.1814270019531	0.0002880394458770752	544.9876708984375	222.42813110351562	0.9999998807907104	544.00390625	223.1097412109375	0.0007349252700805664	4	012
376	92.23889923095703	120.09969329833984	0.9077463150024414	12.611770629882812	109.1591567993164	0.03060641884803772	544.9103393554688	222.26202392578125	0.9999998807907104	544.0792846679688	223.4010009765625	0.0008171498775482178	4	012
377	90.67901611328125	117.48463439941406	0.05992475152015686	8.57077407836914	107.55548095703125	0.0012441277503967285	545.3601684570312	222.9657745361328	1.0	544.2528686523438	223.46681213378906	0.0007163584232330322	4	012
378	546.0894775390625	227.8398895263672	0.0063187479972839355	8.812528610229492	106.71232604980469	0.004375815391540527	545.4097290039062	222.91366577148438	1.0	544.2320556640625	223.4686737060547	0.0006311535835266113	4	012
379	93.21521759033203	118.73530578613281	0.12632101774215698	543.9270629882812	223.8162078857422	0.00011134147644042969	545.0120239257812	222.58917236328125	1.0	543.88525390625	222.83993530273438	0.0007970333099365234	4	012
380	93.16251373291016	119.24723052978516	0.8069316148757935	9.110482215881348	106.64702606201172	0.00024640560150146484	545.1029052734375	222.1526336669922	1.0	543.9736328125	222.09780883789062	0.0006613433361053467	4	012
381	545.5333251953125	227.5814666748047	0.028672099113464355	547.7257690429688	224.92767333984375	0.0001487135887145996	545.044921875	222.36190795898438	0.9999998807907104	543.908447265625	223.2960205078125	0.0010905563831329346	4	012
382	4.30241584777832	111.84391021728516	8.392333984375e-5	13.341558456420898	106.08087158203125	0.6818326711654663	567.9412841796875	272.0714416503906	0.9866477251052856	3.136291980743408	97.6801986694336	0.0001214742660522461	4	012
383	3.556032657623291	4.793262481689453	3.2961368560791016e-5	646.7207641601562	242.1219482421875	4.7534704208374023e-5	567.322021484375	270.62432861328125	0.9777654409408569	561.6112670898438	269.145751953125	1.3977289199829102e-5	4	012
384	183.88026428222656	115.81005096435547	0.9961766004562378	188.7725830078125	161.9069061279297	1.0	567.4185180664062	270.9791564941406	0.9870750904083252	179.59034729003906	165.98361206054688	6.175041198730469e-5	4	012
385	197.30987548828125	176.80609130859375	0.00011229515075683594	196.20068359375	171.62498474121094	0.9999998211860657	567.93359375	271.0830383300781	0.9839876890182495	195.477783203125	173.29502868652344	0.000571906566619873	4	012
386	152.849853515625	118.86859130859375	0.007299900054931641	147.5530548095703	123.1647720336914	0.026146024465560913	568.0089111328125	271.58685302734375	0.9987392425537109	562.6738891601562	270.1038818359375	2.7954578399658203e-5	4	012
387	3.183851480484009	4.09731388092041	7.402896881103516e-5	7.168826103210449	6.042611122131348	3.725290298461914e-5	567.0955200195312	271.5229797363281	0.9995249509811401	3.481936454772949	1.0422463417053223	1.1056661605834961e-5	4	012
388	75.98434448242188	118.8104476928711	0.09842956066131592	646.9677734375	242.02806091308594	4.285573959350586e-5	566.6876220703125	271.2866516113281	0.9999123215675354	562.5554809570312	270.9528503417969	4.3898820877075195e-5	4	012
389	78.82806396484375	118.52081298828125	0.7048913240432739	81.28858184814453	120.52314758300781	0.00023412704467773438	567.3003540039062	271.1534118652344	0.9796273708343506	561.6445922851562	269.8641357421875	5.900859832763672e-6	4	012
390	78.58854675292969	124.06668090820312	0.9998893737792969	81.64641571044922	121.84082794189453	0.002501189708709717	567.5516357421875	270.9115905761719	0.996132493019104	73.24146270751953	116.14325714111328	2.244114875793457e-5	4	012
391	78.10250854492188	123.84602355957031	0.9996640682220459	80.16985321044922	126.40505981445312	0.0069585442543029785	567.8753051757812	270.4822692871094	0.9990450739860535	562.5612182617188	269.8558044433594	2.7865171432495117e-5	4	012
392	80.57986450195312	130.92372131347656	8.258223533630371e-5	80.85774993896484	131.65213012695312	0.00031629204750061035	567.255615234375	270.5762023925781	0.9878780841827393	562.7285766601562	268.6070861816406	6.079673767089844e-6	4	012
393	564.7024536132812	273.709716796875	1.33514404296875e-5	643.7101440429688	144.3446044921875	3.629922866821289e-5	566.753662109375	270.18194580078125	0.9978882074356079	561.8045654296875	271.212890625	5.167722702026367e-5	4	012
394	4.587311744689941	108.46729278564453	3.2573938369750977e-5	647.3023071289062	239.9393768310547	2.0891427993774414e-5	566.9544677734375	270.5420227050781	0.9941056966781616	561.3560180664062	271.94012451171875	3.170967102050781e-5	4	012
395	85.53307342529297	120.40546417236328	0.012814849615097046	88.29496765136719	123.50697326660156	0.057888567447662354	567.1915283203125	271.73602294921875	0.9991658926010132	561.9682006835938	270.34197998046875	1.6063451766967773e-5	4	012
396	83.98627471923828	118.56892395019531	4.7773122787475586e-5	85.59628295898438	122.08885192871094	0.6034141182899475	567.6675415039062	270.9623718261719	0.8905351161956787	629.215576171875	266.36822509765625	1.4096498489379883e-5	4	012
397	84.07270050048828	118.56651306152344	8.478760719299316e-5	85.32078552246094	120.51827239990234	0.9990557432174683	567.028564453125	270.9922180175781	0.9996866583824158	555.396484375	7.319894790649414	8.165836334228516e-6	4	012
398	3.699794054031372	4.2871785163879395	5.4836273193359375e-5	84.90673828125	119.89595794677734	0.07662186026573181	567.9226684570312	271.4515075683594	0.9950261116027832	561.7987060546875	269.9629211425781	1.665949821472168e-5	4	012
399	2.470170497894287	3.9460482597351074	1.952052116394043e-5	87.12632751464844	122.4311752319336	0.016042977571487427	567.7991943359375	270.63970947265625	0.9842036962509155	562.1527099609375	269.3280944824219	8.52346420288086e-6	4	012
400	2.9603796005249023	4.581544399261475	2.0444393157958984e-5	85.53353118896484	125.11871337890625	0.0001747608184814453	567.27294921875	270.77099609375	0.9921245574951172	562.8285522460938	271.9169006347656	7.3909759521484375e-6	4	012
401	2.6479439735412598	4.7179059982299805	5.888938903808594e-5	644.7798461914062	430.3907775878906	7.662177085876465e-5	567.2100830078125	271.3212890625	0.9969723224639893	3.8359951972961426	1.1741406917572021	5.8710575103759766e-6	4	012
402	3.3829872608184814	4.043915748596191	9.953975677490234e-6	645.6820678710938	168.58282470703125	5.352497100830078e-5	567.991943359375	269.6822204589844	0.9806886911392212	615.3302001953125	157.945068359375	1.558661460876465e-5	4	012
403	2.4900856018066406	4.5855865478515625	3.17990779876709e-5	644.52587890625	430.546875	9.834766387939453e-5	567.7471313476562	269.9962158203125	0.9987788200378418	562.6515502929688	271.2244873046875	3.0308961868286133e-5	4	012
404	3.5042359828948975	3.4745917320251465	2.6047229766845703e-5	645.135498046875	189.2198944091797	0.00011137127876281738	568.0951538085938	271.248291015625	0.9986491799354553	562.0040283203125	270.7762145996094	2.9772520065307617e-5	4	012
405	3.143752336502075	4.838974952697754	4.884600639343262e-5	647.3594360351562	239.9940948486328	4.413723945617676e-5	567.5	271.11968994140625	0.9853042364120483	561.896484375	270.4559020996094	1.7821788787841797e-5	4	012
406	3.339709758758545	5.2288618087768555	3.311038017272949e-5	646.983642578125	238.7576446533203	5.772709846496582e-5	567.5242309570312	270.0213928222656	0.9988970756530762	562.035888671875	271.84625244140625	2.7060508728027344e-5	4	012
407	3.318202018737793	4.42365837097168	0.00011396408081054688	645.4052124023438	457.11016845703125	8.162856101989746e-5	566.88671875	271.23748779296875	0.9978163838386536	3.7518537044525146	1.6460239887237549	1.1175870895385742e-5	4	012
408	3.0060391426086426	3.925363063812256	2.8640031814575195e-5	646.4537963867188	238.7601776123047	4.902482032775879e-5	567.4546508789062	270.908935546875	0.9786070585250854	562.296630859375	269.54559326171875	2.193450927734375e-5	4	012
409	2.762268543243408	4.09810209274292	3.11434268951416e-5	645.7490844726562	242.12908935546875	9.074807167053223e-5	567.5559692382812	271.4843444824219	0.9932104349136353	561.2772827148438	272.1185302734375	1.5616416931152344e-5	4	012
410	2.9457345008850098	3.7052741050720215	2.4437904357910156e-5	646.0599975585938	243.3348846435547	0.00012126564979553223	568.1008911132812	271.7574462890625	0.9959241151809692	631.3845825195312	263.5588073730469	1.7404556274414062e-5	4	012
411	2.666299819946289	5.0057244300842285	2.9861927032470703e-5	2.0957908630371094	119.64119720458984	5.581974983215332e-5	567.7305908203125	271.7117004394531	0.7000308632850647	1.7525742053985596	477.6268615722656	6.288290023803711e-6	4	012
412	2.9289298057556152	4.735084056854248	3.1113624572753906e-5	2.9486968517303467	384.5126647949219	4.1157007217407227e-5	567.3885498046875	271.4203796386719	0.9995607137680054	562.30615234375	269.94696044921875	4.407763481140137e-5	4	012
413	3.1104631423950195	4.689165115356445	5.310773849487305e-5	645.1942749023438	429.95208740234375	8.189678192138672e-5	567.5632934570312	271.07586669921875	0.9653127193450928	4.357141017913818	1.5312690734863281	8.851289749145508e-6	4	012
414	2.9627647399902344	4.4775309562683105	2.7418136596679688e-5	2.7948508262634277	384.3375244140625	4.547834396362305e-5	567.1273803710938	270.8377990722656	0.9883423447608948	561.888427734375	269.4635925292969	8.970499038696289e-6	4	012
415	4.021464824676514	5.505415439605713	3.68952751159668e-5	644.2473754882812	430.03802490234375	0.0001456141471862793	568.1063842773438	270.4043884277344	0.9982709884643555	561.9479370117188	269.10052490234375	3.075599670410156e-5	4	012
416	3.0736618041992188	3.9406514167785645	2.0503997802734375e-5	627.8704223632812	168.91790771484375	5.218386650085449e-5	567.9486083984375	270.5415954589844	0.9988230466842651	642.1904296875	146.204833984375	2.2113323211669922e-5	4	012
417	2.752962589263916	4.216268539428711	2.3692846298217773e-5	644.4119262695312	455.4535827636719	3.692507743835449e-5	568.4313354492188	270.50213623046875	0.9810643196105957	562.3021240234375	269.38397216796875	2.0503997802734375e-5	4	012
418	2.665756940841675	4.673285007476807	2.580881118774414e-5	644.7562866210938	430.9315185546875	6.192922592163086e-5	567.3467407226562	270.8531494140625	0.9986506700515747	561.8156127929688	272.1534729003906	4.407763481140137e-5	4	012
419	2.7970430850982666	4.188595771789551	1.245737075805664e-5	4.460205078125	119.946044921875	6.598234176635742e-5	567.7988891601562	271.1041259765625	0.9952268004417419	562.0454711914062	269.556396484375	1.2010335922241211e-5	4	012
420	2.9746251106262207	4.362183570861816	1.3202428817749023e-5	645.38671875	431.27569580078125	0.00012052059173583984	567.7750854492188	271.8026123046875	0.6776990294456482	41.76500701904297	2.5203142166137695	3.248453140258789e-6	4	012
421	2.9894542694091797	4.045637130737305	3.635883331298828e-5	1.924159288406372	109.64677429199219	6.568431854248047e-5	567.5270385742188	272.3204345703125	0.9967665076255798	562.5543823242188	272.51220703125	7.838010787963867e-6	4	012
422	643.3797607421875	456.633544921875	1.195073127746582e-5	644.5635375976562	431.2114562988281	0.0001621246337890625	567.7642822265625	271.2345886230469	0.9881480932235718	561.1849365234375	269.6341552734375	7.718801498413086e-6	4	012
423	3.9762184619903564	4.6212477684021	3.090500831604004e-5	645.8814086914062	190.23277282714844	0.00015360116958618164	568.3201293945312	271.85772705078125	0.9872280359268188	561.9094848632812	270.65777587890625	8.13603401184082e-6	4	012
424	3.2410011291503906	3.9667046070098877	6.580352783203125e-5	3.4777047634124756	114.76345825195312	7.715821266174316e-5	567.0267944335938	270.8930969238281	0.9966737031936646	3.3773553371429443	1.766556978225708	1.2964010238647461e-5	4	012
425	2.1623992919921875	3.962120771408081	2.8192996978759766e-5	647.0684814453125	241.7799530029297	6.86943531036377e-5	567.37109375	270.918701171875	0.9969545602798462	561.6925048828125	269.69561767578125	2.586841583251953e-5	4	012
426	3.6774075031280518	4.290193557739258	2.5212764739990234e-5	628.0484619140625	186.16990661621094	0.00019744038581848145	567.5612182617188	270.5703430175781	0.999534010887146	562.1754150390625	271.9803466796875	2.2232532501220703e-5	4	012
427	2.121004104614258	4.9894819259643555	2.0563602447509766e-5	646.544677734375	242.48324584960938	8.639693260192871e-5	567.2142944335938	270.6687927246094	0.9957675933837891	561.3176879882812	271.9074401855469	1.5527009963989258e-5	4	012
428	3.4994921684265137	4.926496505737305	1.5020370483398438e-5	645.3484497070312	108.44905853271484	3.510713577270508e-5	567.0828247070312	271.4991760253906	0.9194214940071106	0.28596019744873047	119.64773559570312	4.798173904418945e-6	4	012
429	3.1254944801330566	4.88884162902832	4.2825937271118164e-5	2.7117793560028076	105.4249267578125	0.0003495216369628906	567.29052734375	270.9317626953125	0.8742634057998657	0.4241912364959717	118.32280731201172	2.256035804748535e-5	4	012
430	3.2217564582824707	4.934449672698975	5.519390106201172e-5	645.9658203125	240.41624450683594	0.00023701786994934082	567.3428344726562	270.92486572265625	0.9987449645996094	562.0626831054688	272.1705627441406	1.1086463928222656e-5	4	012
431	2.799534797668457	4.898080825805664	2.899765968322754e-5	645.969482421875	429.7478332519531	0.00017508864402770996	566.9758911132812	271.0160217285156	0.9992899894714355	562.1114501953125	270.0782775878906	4.7326087951660156e-5	4	012
432	2.0645713806152344	4.286014556884766	9.179115295410156e-6	647.2881469726562	241.57228088378906	3.8176774978637695e-5	567.47998046875	271.33111572265625	0.9983980655670166	643.3822631835938	145.5114288330078	8.821487426757812e-6	4	012
433	2.471587657928467	3.718784809112549	1.665949821472168e-5	8.346649169921875	6.368696689605713	3.0100345611572266e-5	567.656494140625	271.20831298828125	0.9932869672775269	3.8656556606292725	0.7393965721130371	5.632638931274414e-6	4	012
434	2.4790101051330566	4.630793571472168	1.0877847671508789e-5	2.452669143676758	106.92901611328125	0.00012379884719848633	567.0397338867188	270.4794921875	0.9971647262573242	0.5462634563446045	119.8382797241211	5.245208740234375e-6	4	012
435	2.9782345294952393	4.795603275299072	6.318092346191406e-6	645.4569702148438	266.7436828613281	8.761882781982422e-5	566.9821166992188	271.0550842285156	0.9972676038742065	561.5184326171875	269.7325439453125	2.759695053100586e-5	4	012
436	2.904686450958252	4.258697032928467	3.981590270996094e-5	645.0428466796875	241.20005798339844	0.00026485323905944824	567.335205078125	270.72119140625	0.9992112517356873	563.2498168945312	269.6310119628906	4.1961669921875e-5	4	012
437	2.9867968559265137	4.562440395355225	2.849102020263672e-5	72.30398559570312	146.6676788330078	0.00016543269157409668	567.5416259765625	272.5254821777344	0.7773901224136353	560.7308349609375	270.70440673828125	4.589557647705078e-6	4	012
438	3.453448534011841	4.279994010925293	1.3262033462524414e-5	72.43144226074219	146.351806640625	0.004516184329986572	566.8256225585938	271.4266662597656	0.9988788366317749	562.1032104492188	269.9405822753906	3.7670135498046875e-5	4	012
439	47.527740478515625	145.2839813232422	8.666515350341797e-5	71.80587768554688	145.47332763671875	0.9498175978660583	566.5792846679688	270.5177307128906	0.9962253570556641	562.912109375	272.03814697265625	1.7344951629638672e-5	4	012
440	66.00374603271484	144.81423950195312	2.2858381271362305e-5	71.65064239501953	144.50802612304688	0.980077862739563	567.1715087890625	271.1636962890625	0.9798584580421448	562.3063354492188	269.6138610839844	1.5527009963989258e-5	4	012
441	3.433791160583496	4.853633880615234	2.4020671844482422e-5	71.06291961669922	143.31163024902344	0.018282055854797363	567.3430786132812	270.4378356933594	0.9923892021179199	562.004150390625	269.2215576171875	1.3113021850585938e-5	4	012
442	3.1842610836029053	4.818085193634033	2.7239322662353516e-5	646.6404418945312	241.1009979248047	0.00017321109771728516	568.177978515625	272.2872009277344	0.9981555938720703	562.2137451171875	271.2493896484375	5.415081977844238e-5	4	012
443	106.5793685913086	120.44182586669922	0.0003364980220794678	75.60882568359375	143.42678833007812	0.2018333077430725	567.7671508789062	271.2574462890625	0.7251840233802795	0.22724509239196777	119.09600067138672	6.645917892456055e-6	4	012
444	3.107956886291504	118.2879867553711	8.982419967651367e-5	71.83059692382812	143.0846405029297	0.11579105257987976	566.5939331054688	270.7968444824219	0.9631982445716858	1.5094165802001953	95.58985900878906	3.841519355773926e-5	4	012
445	643.482666015625	456.38372802734375	1.3470649719238281e-5	646.9617309570312	240.9625701904297	0.0001042485237121582	568.0341186523438	271.7066955566406	0.9172878861427307	2.3450140953063965	120.15064239501953	1.1712312698364258e-5	4	012
446	4.795470237731934	120.43628692626953	1.430511474609375e-5	5.917106628417969	115.1678237915039	0.00011813640594482422	567.361328125	272.2477722167969	0.9652293920516968	2.1807351112365723	119.88027954101562	1.755356788635254e-5	4	012
447	4.577170372009277	120.17597198486328	1.3470649719238281e-5	4.781201362609863	108.31322479248047	0.0004769563674926758	567.2843017578125	271.345703125	0.9993079304695129	562.1722412109375	270.3414001464844	4.1484832763671875e-5	4	012
448	2.9721217155456543	3.9686427116394043	3.966689109802246e-5	647.1893920898438	240.8989715576172	9.879469871520996e-5	567.47216796875	271.39178466796875	0.940180242061615	1.6513996124267578	119.41799926757812	8.672475814819336e-6	4	012
449	80.44817352294922	120.71465301513672	0.006859838962554932	82.34889221191406	130.23004150390625	0.009086281061172485	567.2550659179688	271.15704345703125	0.946688175201416	561.1403198242188	268.7218017578125	4.887580871582031e-6	4	012
450	80.03923034667969	130.63418579101562	0.00018718838691711426	80.01158142089844	134.67254638671875	0.024841725826263428	567.119384765625	270.8831787109375	0.9872514009475708	1.8607268333435059	120.0763931274414	3.0487775802612305e-5	4	012
451	5.143001079559326	119.32412719726562	4.124641418457031e-5	4.482361793518066	104.39582824707031	0.000340193510055542	566.6909790039062	270.7662353515625	0.9004930257797241	1.0869998931884766	95.26961517333984	3.3795833587646484e-5	4	012
452	7.968960762023926	120.57880401611328	3.573298454284668e-5	75.77710723876953	132.9724578857422	0.00041747093200683594	566.8411865234375	269.4613952636719	0.9993852376937866	0.7731184959411621	94.37464141845703	2.8461217880249023e-5	4	012
453	14.222454071044922	111.89064025878906	0.0002040565013885498	12.940022468566895	114.89440155029297	0.00027871131896972656	567.9317626953125	271.7393493652344	0.971250057220459	0.951138973236084	94.94007873535156	4.634261131286621e-5	4	012
454	77.56983184814453	119.49539947509766	0.0013986825942993164	77.79130554199219	128.02992248535156	0.0018260478973388672	567.525634765625	271.576904296875	0.9924144744873047	1.307957410812378	95.38955688476562	3.5256147384643555e-5	4	012
455	76.83197784423828	119.97557067871094	0.04817640781402588	75.62577056884766	127.2741928100586	0.006529480218887329	567.626708984375	271.31207275390625	0.9831071496009827	2.6279187202453613	118.63021850585938	2.1159648895263672e-5	4	012
456	79.5027084350586	119.92973327636719	0.023264437913894653	82.29888916015625	126.62628173828125	0.011988818645477295	568.1256713867188	271.45745849609375	0.5919430255889893	0.9418518543243408	94.67842102050781	2.333521842956543e-5	4	012
457	75.1193618774414	120.44013977050781	0.10571885108947754	74.44962310791016	127.1968765258789	0.01679062843322754	567.8456420898438	271.661865234375	0.8069007992744446	1.2510333061218262	96.35638427734375	4.890561103820801e-5	4	012
458	19.74727439880371	110.52347564697266	0.10242223739624023	79.49065399169922	128.2418212890625	0.18939024209976196	567.8280029296875	270.65985107421875	0.9037716388702393	2.0290896892547607	97.99923706054688	0.00025475025177001953	4	012
459	12.098406791687012	111.67672729492188	0.02915889024734497	76.91011047363281	132.88336181640625	0.005031108856201172	568.2980346679688	271.1357421875	0.5231391191482544	1.233454942703247	96.82747650146484	0.00010368227958679199	4	012
460	74.99784851074219	131.3413848876953	0.010899215936660767	75.75175476074219	136.69631958007812	0.6911471486091614	567.040771484375	270.9190368652344	0.996869683265686	1.4170761108398438	95.9303970336914	7.608532905578613e-5	4	012
461	11.849122047424316	111.34754180908203	0.000672459602355957	76.45982360839844	132.8209686279297	0.0034352242946624756	567.1824951171875	271.287353515625	0.9932002425193787	0.969017744064331	96.25701904296875	0.00012499094009399414	4	012
462	80.37189483642578	120.45449829101562	0.00019466876983642578	78.15596771240234	130.44337463378906	0.007410883903503418	567.4725341796875	270.7637939453125	0.9723613858222961	629.9293212890625	263.61737060546875	2.625584602355957e-5	4	012
463	78.09176635742188	132.18890380859375	0.000501781702041626	77.92729187011719	133.8414306640625	0.034715354442596436	567.9009399414062	271.4964904785156	0.9861443042755127	0.2254946231842041	94.83577728271484	3.4302473068237305e-5	4	012
464	12.048816680908203	111.26399993896484	0.0013943910598754883	74.22258758544922	133.13665771484375	0.020446419715881348	567.9413452148438	271.79052734375	0.8077009916305542	0.5382242202758789	95.79377746582031	6.541609764099121e-5	4	012
465	11.252103805541992	111.32516479492188	0.006572842597961426	75.74516296386719	133.51278686523438	0.007467180490493774	567.075439453125	271.30810546875	0.9993746280670166	0.6256141662597656	94.80516815185547	7.706880569458008e-5	4	012
466	77.39397430419922	129.52369689941406	0.007122248411178589	77.54933166503906	131.80209350585938	0.0018180906772613525	566.2967529296875	271.01922607421875	0.9995739459991455	0.8270902633666992	95.31723022460938	3.24249267578125e-5	4	012
467	11.880254745483398	110.63780212402344	0.002445697784423828	76.82406616210938	132.74807739257812	0.0015010237693786621	566.9788208007812	271.8008117675781	0.9952436685562134	1.377164363861084	96.45173645019531	8.338689804077148e-5	4	012
468	80.92886352539062	121.80976104736328	0.2148902416229248	78.4671630859375	130.10855102539062	0.3034813702106476	567.8226928710938	272.1163024902344	0.9771597385406494	1.0084002017974854	95.23729705810547	2.41696834564209e-5	4	012
469	78.96004486083984	129.82684326171875	7.086992263793945e-5	78.90572357177734	131.36708068847656	0.0020996034145355225	567.4217529296875	270.89373779296875	0.9949277639389038	0.5988335609436035	94.96674346923828	2.339482307434082e-5	4	012
470	81.13536071777344	125.3648452758789	0.029144853353500366	82.02449035644531	129.0287322998047	0.0043808817863464355	567.0595092773438	271.7479553222656	0.9984666109085083	0.729882001876831	95.2729721069336	1.811981201171875e-5	4	012
471	74.95552062988281	129.67811584472656	0.8526242971420288	75.74954223632812	132.7246856689453	0.5724546313285828	567.3583984375	270.2684020996094	0.9990321397781372	0.9005868434906006	95.62151336669922	3.987550735473633e-5	4	012
472	3.935121774673462	4.64303731918335	6.809830665588379e-5	77.79856872558594	132.36297607421875	0.0018225908279418945	568.5706176757812	272.3131408691406	0.863243579864502	562.2901611328125	270.11737060546875	1.138448715209961e-5	4	012
473	77.81439208984375	132.03501892089844	0.009495317935943604	78.40225219726562	133.83566284179688	0.006077080965042114	567.4606323242188	271.3202209472656	0.9829473495483398	0.39875125885009766	95.7748031616211	5.778670310974121e-5	4	012
474	78.25308227539062	131.7191925048828	0.028826385736465454	79.0310287475586	136.12242126464844	0.14822781085968018	566.916259765625	272.5414123535156	0.7189953327178955	1.1358330249786377	96.93816375732422	0.00015726685523986816	4	012
475	76.49959564208984	131.3625030517578	0.1440970003604889	77.06597900390625	135.0798797607422	0.6213558912277222	566.673583984375	270.45611572265625	0.9550246000289917	0.9750115871429443	117.42345428466797	3.522634506225586e-5	4	012
476	92.29061126708984	117.59883880615234	0.0021087825298309326	83.04212951660156	129.67245483398438	0.001448899507522583	567.7427368164062	272.8080139160156	0.1284029185771942	-0.2718639373779297	95.27884674072266	4.744529724121094e-5	4	012
477	79.85648345947266	122.63890075683594	0.24518156051635742	78.36579132080078	132.1143341064453	0.2249939739704132	568.08984375	270.6912841796875	0.9298136234283447	0.4468717575073242	94.6750717163086	3.069639205932617e-5	4	012
478	81.88648986816406	128.1968536376953	0.014489710330963135	80.94522857666016	134.86354064941406	0.17924723029136658	567.6057739257812	271.38623046875	0.9940356612205505	79.48081970214844	141.86439514160156	2.0623207092285156e-5	4	012
479	9.840709686279297	105.55929565429688	0.012485265731811523	79.60907745361328	132.5537567138672	0.0019260942935943604	567.7401733398438	271.2442321777344	0.9942538738250732	0.3409097194671631	116.92206573486328	6.416440010070801e-5	4	012
480	3.986461877822876	102.08580017089844	0.00046378374099731445	4.586209774017334	116.41242980957031	0.0006859302520751953	567.5117797851562	270.9024658203125	0.9545882940292358	-0.03165102005004883	94.42069244384766	4.100799560546875e-5	4	012
481	10.29606819152832	104.2853775024414	0.020303428173065186	4.014492511749268	116.3225326538086	0.0004373490810394287	567.982666015625	272.9062805175781	0.9661655426025391	0.20093679428100586	117.9054183959961	3.9577484130859375e-5	4	012
482	10.16677188873291	103.62217712402344	0.06525307893753052	4.169309139251709	115.58977508544922	0.000351637601852417	567.5570068359375	271.150390625	0.9878506660461426	0.08410859107971191	93.40764617919922	2.810359001159668e-5	4	012
483	8.641095161437988	105.56798553466797	0.9326025247573853	97.6907958984375	124.86919403076172	0.005485504865646362	566.8826293945312	271.5174560546875	0.9987481832504272	0.15725421905517578	117.22898864746094	0.00015184283256530762	4	012
484	3.8042984008789062	101.97511291503906	0.0016044080257415771	4.890552997589111	117.27543640136719	0.0003096163272857666	568.01171875	272.0362243652344	0.9975252151489258	-0.61474609375	93.63895416259766	3.2901763916015625e-5	4	012
485	103.27974700927734	120.79707336425781	0.29400771856307983	100.14476776123047	124.73963928222656	0.00025966763496398926	567.8809814453125	271.1189880371094	0.9993903636932373	0.6805400848388672	93.67820739746094	2.1845102310180664e-5	4	012
486	91.82107543945312	126.88736724853516	0.004122108221054077	80.77427673339844	136.97885131835938	0.24311140179634094	568.3571166992188	271.17181396484375	0.9999244213104248	83.1836929321289	142.43409729003906	3.4868717193603516e-5	4	012
487	4.346986293792725	100.7263412475586	2.3186206817626953e-5	83.73546600341797	135.81036376953125	0.00012555718421936035	567.4525756835938	271.2962341308594	0.8926634192466736	-0.1637406349182129	91.66393280029297	6.884336471557617e-6	4	012
488	104.63501739501953	119.23910522460938	0.014174014329910278	100.16604614257812	125.6181869506836	0.00039896368980407715	567.3291625976562	270.9090576171875	0.9993515014648438	562.6640625	270.5119934082031	5.003809928894043e-5	4	012
489	105.32108306884766	119.9764633178711	0.9862514734268188	5.662128448486328	114.76032257080078	0.00033143162727355957	568.4185791015625	271.01104736328125	0.9248851537704468	-1.3351168632507324	92.95576477050781	2.0056962966918945e-5	4	012
490	103.92350769042969	120.30596923828125	0.041980355978012085	4.502577781677246	109.92330169677734	0.00011742115020751953	568.37646484375	271.6033020019531	0.9914538860321045	82.93144989013672	145.1326141357422	1.1444091796875e-5	4	012
491	103.67793273925781	120.61532592773438	0.9962718486785889	103.13813018798828	124.83290100097656	0.0010858476161956787	567.822998046875	271.1767578125	0.9008785486221313	562.8084716796875	268.69305419921875	1.4990568161010742e-5	4	012
492	3.9745826721191406	99.9692611694336	0.0011716187000274658	83.6166763305664	136.72645568847656	0.02473655343055725	567.8741455078125	270.79827880859375	0.9957534074783325	562.4885864257812	269.13250732421875	3.5643577575683594e-5	4	012
493	102.70062255859375	121.28414916992188	0.003671586513519287	97.69486236572266	127.58445739746094	0.00031700730323791504	567.6887817382812	271.56890869140625	0.9662423133850098	562.0159912109375	270.34417724609375	9.775161743164062e-6	4	012
494	96.70734405517578	121.39891815185547	0.008430838584899902	85.9546127319336	134.3299560546875	0.0012044310569763184	567.548828125	271.50445556640625	0.8912394046783447	2.040078639984131	477.7349853515625	5.5730342864990234e-6	4	012
495	102.75865173339844	121.36299133300781	0.07429686188697815	85.3505859375	135.51861572265625	0.00042387843132019043	568.1615600585938	272.8505859375	0.9763858318328857	563.4297485351562	270.51092529296875	7.957220077514648e-6	4	012
496	102.68534851074219	120.56832885742188	0.9688901901245117	84.79747009277344	135.04290771484375	0.8116392493247986	566.9381103515625	270.8526306152344	0.9700567722320557	83.86710357666016	142.5610809326172	3.680586814880371e-5	4	012
497	103.89768981933594	121.20480346679688	0.3758702874183655	84.3945083618164	136.00025939941406	0.7856003046035767	567.6553344726562	270.6963195800781	0.976110577583313	83.8357925415039	141.54747009277344	4.023313522338867e-5	4	012
498	104.69852447509766	120.95221710205078	0.998405933380127	81.16914367675781	136.2501983642578	0.9002516269683838	567.7246704101562	271.443603515625	0.9974721670150757	83.01278686523438	140.98350524902344	9.822845458984375e-5	4	012
499	103.7838363647461	120.6937484741211	0.9470851421356201	93.30561828613281	131.16653442382812	0.005294382572174072	567.8687744140625	272.0887756347656	0.9910421967506409	562.6912231445312	270.4342346191406	1.0341405868530273e-5	4	012
500	103.5359878540039	120.57481384277344	0.04580917954444885	84.7184066772461	134.4154052734375	0.013096749782562256	567.6970825195312	270.4490051269531	0.9652108550071716	631.08740234375	263.3215026855469	1.2069940567016602e-5	4	012
501	101.99878692626953	120.70928955078125	0.029639899730682373	85.44470977783203	134.89990234375	0.906781792640686	567.1532592773438	270.01446533203125	0.9528318643569946	84.94307708740234	142.57937622070312	1.3202428817749023e-5	4	012
502	103.50936126708984	121.09175872802734	0.27361059188842773	86.47039031982422	132.3260040283203	0.010213106870651245	567.9655151367188	272.35223388671875	0.7861205339431763	-0.16978120803833008	91.92061614990234	4.291534423828125e-6	4	012
503	103.89120483398438	121.51146697998047	0.9887497425079346	87.32463073730469	132.68931579589844	0.0066162049770355225	567.3267211914062	270.28314208984375	0.9976533651351929	561.8662109375	270.12542724609375	2.9414892196655273e-5	4	012
504	80.09579467773438	132.29074096679688	0.0027489662170410156	85.22799682617188	132.78073120117188	0.5963398218154907	567.8313598632812	269.99517822265625	0.9994328618049622	563.1600952148438	268.9630432128906	9.700655937194824e-5	4	012
505	103.48038482666016	121.32241821289062	0.978430986404419	96.45389556884766	128.47671508789062	0.0767555832862854	569.0679931640625	272.14312744140625	0.932834267616272	101.95954132080078	115.7779312133789	3.9249658584594727e-5	4	012
506	104.0675277709961	121.02698516845703	0.9974819421768188	100.00728607177734	128.12359619140625	0.0014251470565795898	567.788330078125	270.257080078125	0.9619981050491333	105.20833587646484	125.95609283447266	6.67572021484375e-5	4	012
507	104.5240249633789	121.50443267822266	0.999948263168335	98.14291381835938	128.59481811523438	0.0008452236652374268	567.8837280273438	271.9134521484375	0.9800423979759216	104.55318450927734	127.23313903808594	5.08427619934082e-5	4	012
508	104.08573150634766	121.18428039550781	0.9998795986175537	103.9280014038086	124.27420806884766	0.0012073516845703125	567.650146484375	270.92120361328125	0.997976541519165	100.47053527832031	114.80718231201172	0.0001131296157836914	4	012
509	103.76847076416016	119.46153259277344	0.47386422753334045	2.6245646476745605	106.17471313476562	0.00010636448860168457	567.3064575195312	271.6510925292969	0.9563196301460266	562.0169067382812	269.65203857421875	6.67572021484375e-6	4	012
510	106.34957885742188	121.14221954345703	0.9999996423721313	111.39566040039062	120.04447937011719	0.0025687217712402344	568.6949462890625	272.28472900390625	0.11095011234283447	100.92271423339844	112.88713836669922	0.00010442733764648438	4	012
511	102.76895141601562	122.03778076171875	0.9998354911804199	97.6556167602539	127.10787963867188	0.0019099414348602295	567.730712890625	271.2682800292969	0.9918413162231445	100.53199768066406	114.43832397460938	5.4776668548583984e-5	4	012
512	103.7425308227539	119.5529556274414	0.9963734149932861	101.39740753173828	122.37870025634766	0.0007500350475311279	567.2008056640625	271.5409851074219	0.997657835483551	104.88717651367188	125.65939331054688	1.9341707229614258e-5	4	012
513	103.998046875	120.32268524169922	0.9999531507492065	103.19622802734375	123.10433959960938	0.0012299418449401855	567.5360107421875	270.3181457519531	0.9855831861495972	105.44129180908203	125.18582153320312	4.661083221435547e-5	4	012
514	105.15513610839844	120.88069915771484	0.9999674558639526	103.86213684082031	123.540283203125	0.0005796253681182861	567.0426635742188	271.59454345703125	0.985767126083374	101.13328552246094	113.5548095703125	6.321072578430176e-5	4	012
515	102.57905578613281	121.04541015625	0.9718151092529297	98.3399887084961	122.36566162109375	0.00011932849884033203	568.2504272460938	270.6650695800781	0.9789797067642212	562.3714599609375	269.1069641113281	1.4990568161010742e-5	4	012
516	104.3232421875	120.62744140625	0.9998161792755127	102.35245513916016	120.20462036132812	8.445978164672852e-5	567.1831665039062	271.0670471191406	0.9287777543067932	101.47169494628906	113.58809661865234	2.3484230041503906e-5	4	012
517	104.30921173095703	120.80877685546875	0.9993141889572144	111.23780059814453	120.35482788085938	0.00011050701141357422	567.9752197265625	270.0744934082031	0.997568666934967	102.33341217041016	114.15383911132812	2.2470951080322266e-5	4	012
518	105.39987182617188	120.64913177490234	0.9999992847442627	111.63734436035156	119.767333984375	0.0002142190933227539	567.825927734375	270.93798828125	0.9953858852386475	100.95230102539062	111.85138702392578	4.971027374267578e-5	4	012
519	102.73065948486328	121.0498046875	0.9709707498550415	99.20008087158203	127.63339233398438	0.00018161535263061523	567.7217407226562	272.0389099121094	0.9987245202064514	562.8060913085938	270.7939758300781	2.8640031814575195e-5	4	012
520	102.0261001586914	121.11563873291016	0.9995956420898438	101.55304718017578	123.86888885498047	0.0005569159984588623	567.0972900390625	272.11566162109375	0.6109895706176758	104.3662109375	125.77911376953125	2.771615982055664e-5	4	012
