# Supplementary material for: An automated feeding system for the African killifish reveals the impact of diet on lifespan and allows scalable assessment of associative learning
Source: eLife. 2022 Nov 10;11:e69008. doi: 10.7554/eLife.69008 (PMC9788828; doi:10.7554/eLife.69008)
Supplement: Figure 6—source data 2. [file elife-69008-fig6-data2.zip › Training Trajectories/t21_REC002DLC_resnet50_TrainAllTheThingsJun28shuffle1_1030000.csv]

bodyparts_coords	fishhead_x	fishhead_y	fishhead_likelihood	fishtail_x	fishtail_y	fishtail_likelihood	redlight_x	redlight_y	redlight_likelihood	fooddrop_x	fooddrop_y	fooddrop_likelihood	fishnum	recordingnum
0	39.30641174316406	310.9216003417969	0.00034058094024658203	55.3880729675293	325.63824462890625	0.9999997615814209	640.034912109375	478.15447998046875	0.00014346837997436523	50.947715759277344	326.5321960449219	0.0001448988914489746	21	002
1	641.197021484375	5.454665184020996	4.729628562927246e-5	645.9683227539062	305.957275390625	0.00038427114486694336	638.013427734375	477.8486328125	0.0014011263847351074	639.7272338867188	2.3319456577301025	1.7315149307250977e-5	21	002
2	23.879575729370117	302.3165283203125	0.9999977350234985	53.42210388183594	322.7836608886719	0.9998675584793091	639.4407958984375	477.3506164550781	0.00017750263214111328	3.1187238693237305	286.3016052246094	0.00044482946395874023	21	002
3	20.63579750061035	299.82940673828125	0.999998927116394	55.81982421875	325.7876281738281	0.9999983310699463	7.100933074951172	287.33905029296875	0.0001386404037475586	3.069208860397339	287.30084228515625	0.0006721615791320801	21	002
4	22.276905059814453	298.38018798828125	1.0	51.577178955078125	317.8742370605469	1.0	638.7780151367188	477.99322509765625	0.0013207793235778809	2.225955009460449	286.690673828125	0.0007781088352203369	21	002
5	20.356576919555664	295.75360107421875	1.0	52.96882247924805	320.7491760253906	0.9994395971298218	7.434774398803711	286.6384582519531	0.0001392364501953125	1.4471659660339355	284.9199523925781	0.000954747200012207	21	002
6	19.989482879638672	296.75616455078125	1.0	52.97837829589844	318.3365783691406	1.0	6.552279949188232	287.3929138183594	9.566545486450195e-5	1.1563372611999512	285.2037658691406	0.0006079673767089844	21	002
7	18.43218994140625	297.1265563964844	1.0	48.542572021484375	318.9953918457031	0.9997992515563965	639.052978515625	478.8230895996094	0.00019109249114990234	-0.02794027328491211	284.5952453613281	0.0004895031452178955	21	002
8	18.966815948486328	298.54296875	0.9999986290931702	47.0692253112793	314.91552734375	0.0002739131450653076	639.3682861328125	479.0605163574219	0.00010311603546142578	0.051848411560058594	286.76885986328125	0.0005028843879699707	21	002
9	15.37816047668457	301.487060546875	0.8828753232955933	37.759639739990234	313.0341796875	0.006251782178878784	641.0715942382812	6.712459564208984	9.143352508544922e-5	0.25987768173217773	286.79486083984375	0.00014105439186096191	21	002
10	12.46713638305664	301.1957702636719	0.9961537718772888	43.481929779052734	312.6757507324219	0.9931185245513916	640.7159423828125	6.54667329788208	0.00012287497520446777	0.21040678024291992	286.8401794433594	0.00018587708473205566	21	002
11	12.617140769958496	301.7754821777344	0.4667486548423767	40.984195709228516	313.4817810058594	0.9985805749893188	641.1346435546875	6.462265968322754	0.00010135769844055176	40.1168212890625	319.27435302734375	8.33272933959961e-5	21	002
12	8.947046279907227	303.2139587402344	0.29285097122192383	39.96309280395508	309.77490234375	0.9241772890090942	638.4563598632812	477.503173828125	0.00020697712898254395	0.5824167728424072	286.8775634765625	0.00010946393013000488	21	002
13	9.118606567382812	303.1608581542969	0.23205408453941345	38.56060028076172	311.9045104980469	0.9993512630462646	641.95751953125	6.565238952636719	7.849931716918945e-5	1.0965044498443604	287.2808532714844	3.9964914321899414e-5	21	002
14	5.698116302490234	304.2408752441406	0.0693301260471344	38.56380081176758	315.373291015625	0.08439901471138	638.8609619140625	479.216796875	5.963444709777832e-5	0.5753316879272461	287.3297119140625	2.16066837310791e-5	21	002
15	9.93412971496582	305.6814270019531	0.9149245023727417	35.70524978637695	314.3083190917969	0.9979941248893738	640.4586791992188	6.793513298034668	0.00014099478721618652	36.56326675415039	311.6973876953125	7.998943328857422e-5	21	002
16	8.940238952636719	305.0574035644531	1.0	39.073036193847656	315.3730163574219	0.9996868968009949	638.243408203125	477.548828125	0.001054137945175171	1.5591638088226318	287.9404602050781	0.00010213255882263184	21	002
17	6.955167770385742	308.0025939941406	1.0	39.36735534667969	312.8135986328125	0.9998953342437744	639.5199584960938	478.2577819824219	0.00017371773719787598	639.1765747070312	2.968008041381836	1.919269561767578e-5	21	002
18	9.193896293640137	308.0026550292969	1.0	39.91039276123047	315.60791015625	0.9337716102600098	639.1118774414062	478.4644775390625	0.00014221668243408203	39.2426872253418	312.14385986328125	2.321600914001465e-5	21	002
19	6.825946807861328	307.4099426269531	0.9999998211860657	43.346900939941406	316.41241455078125	0.9871727824211121	38.151580810546875	317.2760925292969	0.0001793205738067627	41.97459411621094	313.6198425292969	2.3424625396728516e-5	21	002
20	7.222219467163086	307.92694091796875	1.0	48.78384780883789	321.1172790527344	0.05407142639160156	639.1317138671875	479.24200439453125	0.0007537305355072021	-4.187460899353027	298.01934814453125	4.819035530090332e-5	21	002
21	6.016157627105713	309.359130859375	0.9995338916778564	44.39226531982422	317.49639892578125	0.9481786489486694	646.2711791992188	29.65415382385254	0.00018513202667236328	-3.940062999725342	300.3520202636719	2.2530555725097656e-5	21	002
22	3.4562902450561523	307.9520263671875	0.03930753469467163	47.98103332519531	323.17791748046875	0.002032160758972168	647.9451293945312	318.3131103515625	8.752942085266113e-5	639.5574340820312	2.097315788269043	1.4334917068481445e-5	21	002
23	22.08164405822754	311.36285400390625	0.000769883394241333	37.678245544433594	316.4274597167969	0.008976459503173828	647.0341186523438	318.50958251953125	0.00016328692436218262	37.48542785644531	312.7508239746094	2.002716064453125e-5	21	002
24	24.93437957763672	309.76043701171875	0.0034899115562438965	646.5435180664062	312.7168884277344	0.0010164082050323486	646.6170043945312	318.4195251464844	6.702542304992676e-5	638.8207397460938	2.6815521717071533	1.2814998626708984e-5	21	002
25	21.191551208496094	312.5484924316406	0.0001404285430908203	641.0863037109375	2.308228015899658	0.0004194974899291992	638.798828125	478.1302185058594	0.00010821223258972168	639.0856323242188	2.5522212982177734	4.038214683532715e-5	21	002
26	25.57703399658203	311.193359375	0.00015550851821899414	645.9080810546875	312.76873779296875	0.003353685140609741	638.9962158203125	479.7983703613281	0.0004666745662689209	639.3399658203125	1.9562647342681885	5.5730342864990234e-6	21	002
27	3.2025060653686523	331.126953125	0.003985166549682617	645.6910400390625	305.8082275390625	0.0014652013778686523	530.6371459960938	210.48001098632812	1.0	529.3502807617188	210.96099853515625	0.0009796619415283203	21	002
28	8.38602352142334	346.6133117675781	0.9349326491355896	4.042515754699707	341.0456848144531	0.0003383755683898926	531.251953125	210.80813598632812	1.0	529.3529052734375	211.52102661132812	0.0007770359516143799	21	002
29	20.05454444885254	355.3036804199219	0.9995585680007935	645.9041137695312	305.6558532714844	0.0006417334079742432	531.6290893554688	210.4746551513672	1.0	529.9826049804688	211.30406188964844	0.0009877383708953857	21	002
30	23.416276931762695	364.4361572265625	0.924003005027771	12.632055282592773	305.91265869140625	0.0031248927116394043	530.9686889648438	210.56658935546875	1.0	529.8678588867188	210.85289001464844	0.0006296932697296143	21	002
31	26.78424644470215	372.2535705566406	0.999061107635498	645.82861328125	304.99981689453125	0.00028574466705322266	531.184326171875	209.99539184570312	1.0	529.6968383789062	210.9697265625	0.0006802976131439209	21	002
32	29.113243103027344	376.2373046875	0.9999996423721313	646.693603515625	304.67572021484375	0.0006201565265655518	531.1474609375	210.7451171875	1.0	6.343703269958496	379.2970275878906	0.0009621083736419678	21	002
33	31.09385108947754	380.0227355957031	0.9999999403953552	647.1375122070312	312.30010986328125	0.0008750557899475098	531.68994140625	209.75460815429688	1.0	530.515380859375	210.92237854003906	0.0006362795829772949	21	002
34	32.57021713256836	379.7232971191406	0.9999998807907104	35.1304817199707	377.1864013671875	0.004733055830001831	531.7306518554688	210.82980346679688	1.0	530.0642700195312	211.26695251464844	0.0009764432907104492	21	002
35	36.46013259887695	379.6715393066406	0.9999935626983643	21.05517578125	334.1888122558594	0.029465585947036743	530.7910766601562	210.63360595703125	1.0	529.1533813476562	211.0232696533203	0.0013172626495361328	21	002
36	39.92741012573242	382.8682556152344	0.9935967922210693	22.035541534423828	332.15667724609375	0.015752822160720825	531.1478881835938	210.52577209472656	1.0	529.77685546875	210.98426818847656	0.0008260011672973633	21	002
37	47.37196731567383	385.865478515625	0.9999995231628418	26.244129180908203	340.20977783203125	0.008483827114105225	531.2339477539062	210.4410858154297	1.0	529.6500244140625	210.4813232421875	0.0009583830833435059	21	002
38	48.01436233520508	386.46575927734375	0.9999908804893494	31.40489959716797	343.1577453613281	0.9780309200286865	531.2601318359375	210.6692657470703	1.0	529.8170166015625	210.88072204589844	0.0005630254745483398	21	002
39	50.69894027709961	387.3659362792969	0.9999760389328003	645.6871948242188	304.52166748046875	0.002044588327407837	530.8477783203125	210.83169555664062	1.0	529.0730590820312	211.1776885986328	0.001114577054977417	21	002
40	49.60441970825195	386.019287109375	0.9999998807907104	646.1015014648438	304.5062561035156	0.0008590221405029297	531.2683715820312	210.760498046875	1.0	529.58203125	211.62612915039062	0.0007149875164031982	21	002
41	51.760005950927734	386.46173095703125	0.999975323677063	646.892578125	313.5729064941406	0.000618278980255127	531.662109375	210.3907012939453	1.0	530.0342407226562	211.1966552734375	0.0007066428661346436	21	002
42	50.88273620605469	386.415771484375	0.9999998807907104	40.387298583984375	332.1570739746094	0.0037391483783721924	531.8347778320312	210.9420623779297	1.0	530.2931518554688	211.07847595214844	0.0006809830665588379	21	002
43	52.118927001953125	384.2991027832031	1.0	42.1775016784668	327.85064697265625	0.0021024346351623535	531.4463500976562	210.6997833251953	1.0	529.8817749023438	211.0399169921875	0.0006466209888458252	21	002
44	50.84438705444336	384.2400817871094	0.9999996423721313	41.95574951171875	326.123046875	0.01570090651512146	531.375244140625	210.23826599121094	1.0	530.0758056640625	210.70611572265625	0.0006561279296875	21	002
45	52.58401107788086	384.9279479980469	0.9999987483024597	42.92268371582031	325.9645080566406	0.003569662570953369	531.2880859375	210.96339416503906	1.0	529.67236328125	211.3111114501953	0.0008876621723175049	21	002
46	53.824440002441406	384.5163269042969	0.9999998807907104	40.28044509887695	323.17596435546875	0.6133792400360107	530.8671264648438	209.87261962890625	1.0	529.7673950195312	210.8950958251953	0.0008790194988250732	21	002
47	54.79864501953125	387.3526916503906	0.9999889135360718	38.757171630859375	321.1770324707031	0.16157042980194092	531.4518432617188	210.55567932128906	1.0	529.8008422851562	211.4245147705078	0.0005708038806915283	21	002
48	54.162025451660156	387.2272033691406	1.0	43.613975524902344	319.9646301269531	0.9576919674873352	531.2562866210938	210.85116577148438	1.0	529.4408569335938	210.75257873535156	0.0007183253765106201	21	002
49	56.81678009033203	389.6251525878906	0.9999999403953552	44.05116653442383	330.7038269042969	0.7856580018997192	531.0565795898438	210.5375213623047	1.0	529.5702514648438	211.14505004882812	0.0008423030376434326	21	002
50	64.5693130493164	388.6192321777344	1.0	647.773681640625	311.8166198730469	0.000930100679397583	531.1549682617188	210.08660888671875	1.0	529.9166259765625	210.73117065429688	0.0007314682006835938	21	002
51	71.15646362304688	390.7513427734375	0.9929894804954529	46.88054656982422	349.51611328125	0.0623319149017334	531.5070190429688	210.77615356445312	1.0	529.9378051757812	211.26815795898438	0.0006174147129058838	21	002
52	82.23028564453125	393.84918212890625	0.9999982118606567	49.550941467285156	355.61016845703125	0.9999836683273315	531.5327758789062	210.7460479736328	1.0	71.7365493774414	386.78125	0.0015022754669189453	21	002
53	51.619632720947266	356.540283203125	0.9946467876434326	53.48856735229492	357.00494384765625	0.9387010335922241	530.7278442382812	210.71627807617188	1.0	528.9371948242188	211.33456420898438	0.000782698392868042	21	002
54	97.88529968261719	403.1041259765625	0.9999454021453857	55.90292739868164	353.65972900390625	0.7759679555892944	531.39794921875	210.35154724121094	1.0	529.7479248046875	211.16900634765625	0.0007907450199127197	21	002
55	67.47561645507812	358.8691101074219	0.9999896287918091	68.00215911865234	358.9342956542969	0.007796347141265869	531.0032348632812	210.50469970703125	1.0	529.4586181640625	211.265380859375	0.0010394752025604248	21	002
56	117.46977996826172	406.4262390136719	0.9999998807907104	68.94981384277344	356.19873046875	0.9999982118606567	531.2903442382812	210.14736938476562	1.0	529.932373046875	210.79067993164062	0.0007264018058776855	21	002
57	125.79419708251953	408.4533996582031	0.9900473356246948	81.55680847167969	364.2148742675781	1.0	531.1008911132812	210.5491180419922	1.0	529.656494140625	211.3141326904297	0.0006574392318725586	21	002
58	131.34222412109375	410.0861511230469	0.9999998807907104	89.0900650024414	366.3196716308594	0.9999992847442627	531.1917724609375	210.31906127929688	1.0	529.48974609375	211.1679229736328	0.0006246864795684814	21	002
59	138.4570770263672	403.43096923828125	1.0	94.42081451416016	363.74127197265625	1.0	531.3928833007812	210.22198486328125	1.0	529.9087524414062	210.51077270507812	0.0008204877376556396	21	002
60	144.98239135742188	397.2791442871094	1.0	101.03265380859375	369.5516052246094	1.0	530.7376098632812	210.46572875976562	1.0	529.519775390625	211.1024932861328	0.0013303756713867188	21	002
61	147.93409729003906	396.2900085449219	1.0	105.36621856689453	374.0995178222656	1.0	531.3853759765625	210.65858459472656	1.0	529.3914794921875	211.33302307128906	0.0005748867988586426	21	002
62	149.9724578857422	395.7630615234375	0.9999991655349731	107.95874786376953	378.0830078125	0.9999991655349731	531.4754638671875	210.91830444335938	1.0	529.4627685546875	211.23605346679688	0.0006561279296875	21	002
63	151.08078002929688	393.5843505859375	0.9999998211860657	110.564453125	380.5339050292969	0.9997835159301758	531.6222534179688	210.69241333007812	1.0	529.7579345703125	211.19735717773438	0.000748366117477417	21	002
64	150.626953125	393.4124755859375	0.9998952746391296	108.18202209472656	379.7550354003906	0.9999829530715942	531.3749389648438	210.488525390625	1.0	529.3801879882812	211.49761962890625	0.0008941292762756348	21	002
65	151.7035675048828	391.9064636230469	0.9999986290931702	106.73760223388672	377.41937255859375	0.9999762773513794	531.3087158203125	210.3771209716797	1.0	529.6465454101562	211.33489990234375	0.0007283985614776611	21	002
66	152.05271911621094	392.2436218261719	0.9999969601631165	105.06048583984375	372.013427734375	0.9999997615814209	531.6234130859375	210.34840393066406	1.0	531.0009155273438	210.798828125	0.0005297064781188965	21	002
67	151.41864013671875	392.8385009765625	0.9999997615814209	107.60623168945312	365.9839172363281	1.0	531.8490600585938	210.36355590820312	1.0	530.9208984375	210.9538116455078	0.00045800209045410156	21	002
68	150.12252807617188	393.3575134277344	0.9999999403953552	108.36647033691406	362.1223449707031	1.0	531.3103637695312	210.5321044921875	1.0	529.8312377929688	211.47113037109375	0.0006201863288879395	21	002
69	149.9307861328125	391.61676025390625	1.0	107.88880920410156	360.243408203125	1.0	531.0763549804688	210.3056640625	1.0	529.8196411132812	211.14547729492188	0.0006911158561706543	21	002
70	148.88526916503906	392.32940673828125	1.0	107.5946044921875	358.7518005371094	1.0	531.4637451171875	210.38131713867188	1.0	530.0574951171875	211.0698699951172	0.0007318556308746338	21	002
71	149.1122589111328	394.179931640625	0.9999999403953552	109.26100158691406	356.05633544921875	1.0	531.4179077148438	210.94009399414062	1.0	529.734130859375	211.6083984375	0.0008030533790588379	21	002
72	148.17111206054688	394.3594665527344	0.9999997615814209	110.38070678710938	352.77783203125	1.0	531.863037109375	210.65634155273438	1.0	530.3179321289062	211.0856170654297	0.0005202293395996094	21	002
73	149.2911834716797	391.5561218261719	1.0	111.02680969238281	352.5484313964844	0.9996485710144043	531.2564697265625	210.78878784179688	1.0	529.6614379882812	211.52354431152344	0.0008623600006103516	21	002
74	159.07818603515625	382.3229675292969	0.9999998211860657	112.60182189941406	356.9111328125	0.9999998807907104	531.8165283203125	211.15435791015625	1.0	530.2178344726562	211.3671417236328	0.0006406307220458984	21	002
75	165.66151428222656	378.4994812011719	1.0	118.20408630371094	365.52386474609375	0.9999998807907104	530.9710083007812	210.90087890625	1.0	529.4159545898438	211.67752075195312	0.001161813735961914	21	002
76	167.3802032470703	370.032958984375	0.9992802143096924	134.3489227294922	376.37353515625	0.059737980365753174	531.35546875	210.34764099121094	1.0	529.8771362304688	211.01976013183594	0.0005463957786560059	21	002
77	177.05224609375	357.8391418457031	1.0	137.51513671875	381.130859375	0.9960851073265076	531.3329467773438	210.494384765625	1.0	529.80029296875	211.1748809814453	0.0007202029228210449	21	002
78	183.64244079589844	351.5054931640625	1.0	142.03811645507812	379.43133544921875	0.9999982118606567	531.0997314453125	210.11843872070312	1.0	529.3767700195312	210.77777099609375	0.0006470978260040283	21	002
79	188.44105529785156	343.53289794921875	1.0	146.63290405273438	377.8758544921875	0.9999994039535522	531.4014282226562	211.02999877929688	1.0	529.3651733398438	211.38894653320312	0.0008228421211242676	21	002
80	192.65774536132812	338.2439880371094	1.0	151.7326202392578	374.8722839355469	0.9999998807907104	531.653564453125	210.84251403808594	1.0	530.1321411132812	211.3931884765625	0.0006293952465057373	21	002
81	196.63198852539062	334.52728271484375	1.0	153.62550354003906	372.1373291015625	1.0	531.8484497070312	210.78021240234375	1.0	530.2392578125	210.9342498779297	0.0006771087646484375	21	002
82	198.71051025390625	332.4794006347656	1.0	155.9488525390625	372.6853332519531	1.0	530.9138793945312	210.7032928466797	1.0	529.4148559570312	211.3546600341797	0.000901341438293457	21	002
83	198.93272399902344	330.94647216796875	1.0	157.47567749023438	373.05218505859375	1.0	531.6363525390625	210.7380828857422	1.0	530.8276977539062	210.93759155273438	0.0005815625190734863	21	002
84	200.1186981201172	330.20721435546875	1.0	157.3815155029297	372.2161560058594	1.0	530.9305419921875	210.38893127441406	1.0	529.6558837890625	211.00283813476562	0.0010564327239990234	21	002
85	201.22329711914062	330.2223815917969	1.0	159.4008331298828	368.70892333984375	1.0	531.4345703125	210.63262939453125	1.0	529.950927734375	211.1993408203125	0.000989377498626709	21	002
86	200.86431884765625	329.635498046875	1.0	158.6637420654297	367.42913818359375	1.0	531.6069946289062	210.351318359375	1.0	530.6911010742188	210.9403076171875	0.0005082190036773682	21	002
87	200.829833984375	331.0538330078125	1.0	159.0869598388672	364.31207275390625	1.0	530.7110595703125	210.50946044921875	1.0	529.0511474609375	210.8765106201172	0.0010709762573242188	21	002
88	200.6718292236328	330.85723876953125	1.0	158.62461853027344	363.4545593261719	1.0	531.7733154296875	210.8242645263672	1.0	530.1500244140625	211.10025024414062	0.0009982287883758545	21	002
89	200.02740478515625	332.77734375	1.0	157.3854217529297	359.240478515625	1.0	531.5938110351562	210.45086669921875	1.0	530.0616455078125	211.37826538085938	0.0008289217948913574	21	002
90	200.4169464111328	331.48602294921875	1.0	155.81982421875	358.6964111328125	1.0	531.626953125	210.07228088378906	1.0	529.9546508789062	211.22891235351562	0.0004914402961730957	21	002
91	203.4200897216797	326.18994140625	1.0	155.77523803710938	356.3815612792969	1.0	531.2100219726562	210.41864013671875	1.0	529.731201171875	211.09580993652344	0.0008275806903839111	21	002
92	204.972900390625	320.448486328125	1.0	158.6663055419922	352.7803649902344	1.0	531.6865844726562	210.61439514160156	1.0	530.4048461914062	211.18063354492188	0.0007877647876739502	21	002
93	208.440185546875	314.7979736328125	1.0	162.15377807617188	355.68524169921875	1.0	531.5428466796875	210.63597106933594	1.0	529.7836303710938	211.37396240234375	0.000848233699798584	21	002
94	211.44166564941406	312.527587890625	1.0	163.19984436035156	356.35107421875	1.0	531.0003662109375	210.1602325439453	1.0	530.2944946289062	211.0396270751953	0.0006445050239562988	21	002
95	214.205322265625	305.6728820800781	1.0	169.33843994140625	353.72247314453125	1.0	530.975830078125	210.3594970703125	1.0	529.4832153320312	210.6266632080078	0.0009661614894866943	21	002
96	220.45089721679688	301.299560546875	1.0	172.10133361816406	355.3143615722656	1.0	531.4074096679688	210.8729248046875	1.0	529.6881103515625	211.3551788330078	0.0005823373794555664	21	002
97	229.4580078125	295.11968994140625	1.0	177.63121032714844	347.92535400390625	1.0	531.5606689453125	210.8574981689453	1.0	529.97119140625	211.29689025878906	0.0008951127529144287	21	002
98	238.6104736328125	290.41351318359375	1.0	187.06520080566406	344.9951477050781	1.0	530.9854736328125	210.98068237304688	1.0	529.4367065429688	211.30795288085938	0.0007554590702056885	21	002
99	247.06069946289062	286.3246765136719	1.0	188.59539794921875	343.9050598144531	1.0	531.730712890625	210.51980590820312	1.0	530.98291015625	211.1486358642578	0.0008957386016845703	21	002
100	255.1535186767578	283.8770446777344	1.0	194.8466339111328	333.561279296875	1.0	531.2435302734375	210.77284240722656	1.0	529.5460205078125	211.3009033203125	0.0007620155811309814	21	002
101	260.14593505859375	283.312744140625	1.0	198.6168670654297	328.5836486816406	1.0	531.718505859375	210.29006958007812	1.0	530.2691650390625	210.79818725585938	0.0007126033306121826	21	002
102	262.5871276855469	282.4544677734375	1.0	203.14682006835938	326.00933837890625	1.0	531.1727294921875	210.62628173828125	1.0	529.8684692382812	211.19256591796875	0.0008690953254699707	21	002
103	263.2414245605469	283.04791259765625	1.0	205.7948760986328	324.89794921875	1.0	531.1580810546875	210.87100219726562	1.0	529.6483764648438	211.0156707763672	0.0008837282657623291	21	002
104	264.5509338378906	283.9476318359375	1.0	206.7753143310547	323.7773742675781	1.0	531.1959228515625	210.4011993408203	1.0	529.8929443359375	211.0904998779297	0.0006272792816162109	21	002
105	263.914306640625	283.9504699707031	1.0	208.3260040283203	322.4205017089844	1.0	531.0144653320312	210.72164916992188	1.0	529.344482421875	211.3781280517578	0.0009683072566986084	21	002
106	266.37042236328125	284.2718811035156	1.0	208.23997497558594	321.204833984375	1.0	531.0933837890625	210.4332733154297	1.0	529.6033935546875	210.90415954589844	0.0006961822509765625	21	002
107	266.14990234375	284.87689208984375	1.0	209.64303588867188	319.9564514160156	1.0	531.5562133789062	210.5620880126953	1.0	530.7056884765625	210.8262939453125	0.0006290078163146973	21	002
108	266.21142578125	283.8014221191406	1.0	210.13912963867188	320.072998046875	1.0	531.201171875	210.7234649658203	1.0	529.69873046875	211.4390106201172	0.0007704794406890869	21	002
109	265.51617431640625	284.34918212890625	1.0	211.4378662109375	318.4951477050781	1.0	531.173095703125	210.286376953125	1.0	529.6031494140625	211.23867797851562	0.0006309151649475098	21	002
110	267.96710205078125	283.82025146484375	1.0	213.00662231445312	316.9036560058594	1.0	531.7778930664062	210.9549102783203	1.0	529.9714965820312	211.60870361328125	0.0008719563484191895	21	002
111	270.5384521484375	274.931640625	1.0	217.2669219970703	313.8625793457031	0.9999992847442627	531.6050415039062	210.86703491210938	1.0	529.8724365234375	211.0501708984375	0.0006992518901824951	21	002
112	276.9334716796875	266.66021728515625	1.0	227.35682678222656	318.9595031738281	0.9999996423721313	530.9991455078125	210.88504028320312	1.0	529.341796875	211.38450622558594	0.0009581446647644043	21	002
113	287.1862487792969	258.0224609375	1.0	232.88821411132812	313.74725341796875	0.9999998211860657	531.21044921875	210.36566162109375	1.0	530.0711669921875	210.69969177246094	0.0006192028522491455	21	002
114	298.7785949707031	252.15101623535156	1.0	240.29466247558594	315.47705078125	1.0	531.140869140625	210.56117248535156	1.0	529.8678588867188	211.2936553955078	0.0007945001125335693	21	002
115	309.5484619140625	245.39117431640625	1.0	248.66160583496094	307.71112060546875	1.0	531.0975952148438	210.1913604736328	1.0	529.8327026367188	211.12075805664062	0.0005584955215454102	21	002
116	319.032958984375	241.22897338867188	1.0	255.8583526611328	305.6866149902344	1.0	531.6896362304688	210.1895294189453	1.0	530.02294921875	210.82171630859375	0.0007719695568084717	21	002
117	325.0018005371094	240.8324432373047	1.0	260.285888671875	306.2901611328125	1.0	530.9484252929688	210.69522094726562	1.0	529.5242919921875	211.2530059814453	0.0007925033569335938	21	002
118	328.7492370605469	240.7705841064453	1.0	263.3319091796875	306.52099609375	1.0	531.8490600585938	210.5790252685547	1.0	530.109619140625	211.32904052734375	0.0006171166896820068	21	002
119	330.8922424316406	241.78677368164062	1.0	268.17449951171875	302.8554382324219	1.0	530.894775390625	210.82516479492188	1.0	529.40380859375	211.53884887695312	0.0009403824806213379	21	002
120	332.0786437988281	241.73648071289062	1.0	271.2364807128906	302.40350341796875	1.0	531.0956420898438	210.46673583984375	1.0	529.5515747070312	211.01434326171875	0.0009571611881256104	21	002
121	332.8700256347656	243.0561981201172	1.0	272.20111083984375	303.802001953125	1.0	531.5275268554688	210.4485321044922	1.0	530.5554809570312	211.0265655517578	0.0007770657539367676	21	002
122	334.309814453125	242.8072509765625	1.0	276.7158508300781	303.8189697265625	1.0	531.3900146484375	210.536376953125	1.0	529.8189697265625	210.97254943847656	0.0006461739540100098	21	002
123	334.74896240234375	243.4099578857422	1.0	275.48541259765625	306.4602966308594	1.0	530.554443359375	210.0989227294922	1.0	529.1264038085938	211.02719116210938	0.0009367763996124268	21	002
124	333.7106018066406	243.57144165039062	1.0	276.3286437988281	306.1737060546875	1.0	531.9304809570312	210.66915893554688	1.0	530.3291625976562	211.3147430419922	0.0007322728633880615	21	002
125	334.1310729980469	242.7610321044922	1.0	277.1917419433594	305.4484558105469	1.0	531.717041015625	210.9461669921875	1.0	530.1339721679688	211.54620361328125	0.0009788274765014648	21	002
126	333.8731689453125	243.80506896972656	1.0	277.6689453125	305.7955017089844	1.0	530.8517456054688	210.84036254882812	1.0	529.1002807617188	211.4053192138672	0.0009937286376953125	21	002
127	334.1240234375	243.59986877441406	1.0	277.391357421875	307.069091796875	1.0	531.2275390625	210.5530242919922	1.0	529.7882080078125	210.90953063964844	0.0012795627117156982	21	002
128	333.5284118652344	243.57879638671875	1.0	275.578857421875	308.2711486816406	1.0	531.2723388671875	210.359619140625	1.0	529.9354248046875	211.18228149414062	0.0009954571723937988	21	002
129	333.8196716308594	244.60699462890625	1.0	276.48895263671875	307.9415588378906	1.0	531.63525390625	210.7834014892578	1.0	530.0455932617188	211.34852600097656	0.0007455348968505859	21	002
130	334.67083740234375	243.6954345703125	1.0	278.45477294921875	306.8315124511719	1.0	531.4598999023438	210.89271545410156	1.0	529.708251953125	211.82749938964844	0.0006531476974487305	21	002
131	335.73760986328125	242.1470947265625	1.0	278.4753112792969	304.13055419921875	0.9999241828918457	531.5548706054688	210.8479766845703	1.0	529.9058837890625	211.3246307373047	0.0005897879600524902	21	002
132	340.6330261230469	242.3199920654297	1.0	277.8890380859375	297.00640869140625	0.007146954536437988	531.0946655273438	210.49781799316406	1.0	529.5784912109375	211.1500701904297	0.0007057487964630127	21	002
133	348.1851501464844	240.94235229492188	1.0	274.3852233886719	303.1117248535156	0.9999988079071045	531.6754760742188	210.4090576171875	1.0	529.83740234375	210.77464294433594	0.0008727610111236572	21	002
134	352.8426513671875	239.05189514160156	1.0	271.87481689453125	303.91015625	1.0	531.141357421875	210.6709442138672	1.0	529.6310424804688	211.00445556640625	0.0010880529880523682	21	002
135	361.07684326171875	237.58139038085938	1.0	280.8053283691406	300.5067138671875	1.0	531.3377685546875	210.4441680908203	1.0	529.7445068359375	210.6737518310547	0.0008097290992736816	21	002
136	371.7583312988281	237.10845947265625	1.0	286.8775939941406	294.6624755859375	0.9999998807907104	531.7715454101562	210.84507751464844	1.0	530.7636108398438	211.2500762939453	0.0007762908935546875	21	002
137	384.18341064453125	234.38377380371094	1.0	300.46673583984375	290.7864990234375	1.0	531.3645629882812	210.75588989257812	1.0	529.4168090820312	211.13844299316406	0.0007387101650238037	21	002
138	399.6902160644531	231.36126708984375	1.0	314.4829406738281	283.59259033203125	0.9999591112136841	531.6038208007812	210.7340087890625	1.0	530.2813110351562	211.60826110839844	0.0007819533348083496	21	002
139	411.20660400390625	226.52694702148438	1.0	328.01904296875	275.45196533203125	0.9999924898147583	530.694091796875	210.1734619140625	1.0	529.38720703125	210.93533325195312	0.0007091760635375977	21	002
140	425.5778503417969	223.553955078125	1.0	343.9238586425781	271.9790344238281	1.0	531.0243530273438	211.0489959716797	1.0	529.03857421875	211.86541748046875	0.0007676482200622559	21	002
141	438.2423400878906	222.5540771484375	1.0	358.6705627441406	262.6086730957031	1.0	531.1810913085938	210.21115112304688	1.0	529.8233032226562	211.24664306640625	0.0008479058742523193	21	002
142	447.3287048339844	217.76669311523438	1.0	370.3164978027344	259.88226318359375	1.0	530.4725341796875	210.05963134765625	1.0	529.4265747070312	210.53488159179688	0.0015808641910552979	21	002
143	453.3947448730469	213.60888671875	1.0	377.8294677734375	259.8481140136719	0.9999998807907104	530.4821166992188	209.99600219726562	1.0	529.6446533203125	210.5155487060547	0.001091092824935913	21	002
144	449.09759521484375	208.9614715576172	1.0	386.5798645019531	262.7664794921875	1.0	530.5424194335938	210.4519805908203	1.0	529.4068603515625	210.40187072753906	0.0011270344257354736	21	002
145	447.8408508300781	206.17013549804688	1.0	390.29833984375	260.42266845703125	1.0	531.3294677734375	209.9267578125	1.0	529.8471069335938	210.3188934326172	0.0008780956268310547	21	002
146	441.0263977050781	211.8447265625	1.0	390.0640869140625	260.9912109375	1.0	530.540771484375	210.2571258544922	1.0	529.6332397460938	210.88783264160156	0.001471102237701416	21	002
147	645.4788208007812	317.24969482421875	0.00021985173225402832	402.65478515625	228.9176483154297	0.9997681379318237	530.7453002929688	210.30650329589844	1.0	529.4718017578125	211.14622497558594	0.0010835528373718262	21	002
148	402.1562805175781	224.99560546875	0.9609390497207642	403.0285339355469	224.29241943359375	0.9997876882553101	530.574462890625	210.22447204589844	1.0	529.9188232421875	210.42666625976562	0.0011251866817474365	21	002
149	403.1326599121094	223.21531677246094	0.9999881982803345	647.3680419921875	311.42059326171875	0.0005907714366912842	530.8775634765625	210.44015502929688	1.0	529.5997314453125	211.0396270751953	0.0006112456321716309	21	002
150	403.57061767578125	222.13572692871094	0.9997475147247314	405.879638671875	224.07923889160156	0.0109233558177948	530.22119140625	210.4217987060547	1.0	528.855712890625	210.97573852539062	0.0012254118919372559	21	002
151	400.5345153808594	216.47055053710938	0.08748668432235718	400.7255859375	219.9385223388672	0.9999998807907104	530.6370239257812	210.16717529296875	1.0	529.4029541015625	210.46571350097656	0.0011455416679382324	21	002
152	436.7185974121094	247.64524841308594	0.00685650110244751	398.7408447265625	221.7017059326172	0.9999997615814209	530.8285522460938	210.6521759033203	1.0	529.6954956054688	210.86624145507812	0.0011046826839447021	21	002
153	389.2808532714844	224.84771728515625	0.005512446165084839	394.5296325683594	224.14691162109375	1.0	530.615478515625	210.26388549804688	1.0	529.291748046875	210.64251708984375	0.0010385513305664062	21	002
154	394.4009094238281	225.3347930908203	0.9999992251396179	398.29962158203125	226.6041259765625	0.7466309666633606	531.1500854492188	210.10084533691406	1.0	529.9583129882812	210.4209442138672	0.0013440847396850586	21	002
155	528.580078125	213.2217254638672	0.00042560696601867676	393.1267395019531	229.73252868652344	0.9998530149459839	531.1829223632812	210.4041748046875	1.0	529.7801513671875	210.14112854003906	0.0011422038078308105	21	002
156	531.46044921875	213.62879943847656	0.00016430020332336426	395.4012451171875	232.18313598632812	0.9999998807907104	531.1619873046875	210.32997131347656	1.0	529.897216796875	210.6198272705078	0.0010156333446502686	21	002
157	402.68560791015625	235.32643127441406	0.00013521313667297363	400.3600158691406	235.17286682128906	1.0	530.482421875	210.4232940673828	1.0	528.7845458984375	210.8577880859375	0.0010102689266204834	21	002
158	401.6917724609375	243.97080993652344	0.02081477642059326	400.1868591308594	242.41647338867188	1.0	530.8792114257812	210.11233520507812	1.0	529.3125610351562	210.52642822265625	0.0013798177242279053	21	002
159	399.1366882324219	239.5309295654297	0.9822075366973877	401.416015625	239.716552734375	0.9998359084129333	531.476806640625	210.32431030273438	1.0	529.8291015625	210.900146484375	0.0010519623756408691	21	002
160	531.2670288085938	213.5698699951172	0.00011655688285827637	399.08795166015625	241.4585723876953	1.0	530.8414916992188	210.4608612060547	1.0	529.4574584960938	210.8428955078125	0.0006336867809295654	21	002
161	400.00189208984375	246.26246643066406	0.0005721151828765869	394.7536315917969	248.83663940429688	1.0	531.0310668945312	209.9524383544922	1.0	530.0535888671875	210.23971557617188	0.0007924437522888184	21	002
162	391.0013427734375	251.85122680664062	0.9974807500839233	396.24847412109375	253.27015686035156	0.5071286559104919	530.7255249023438	210.3985137939453	1.0	529.7086791992188	211.14480590820312	0.000731348991394043	21	002
163	471.7680969238281	271.8163757324219	0.04106476902961731	392.0287780761719	250.95632934570312	1.0	531.2346801757812	210.59425354003906	1.0	529.7566528320312	211.23570251464844	0.0005865395069122314	21	002
164	471.7900695800781	276.7810363769531	0.013265490531921387	386.1065979003906	260.4537353515625	1.0	531.2183837890625	210.550537109375	1.0	529.3508911132812	211.1004638671875	0.0009153485298156738	21	002
165	472.4917297363281	274.2747802734375	0.878025472164154	381.3857116699219	265.4681701660156	0.9999958276748657	531.2982788085938	210.502685546875	1.0	529.7324829101562	210.67466735839844	0.00092315673828125	21	002
166	375.3514709472656	263.77374267578125	0.0011614859104156494	381.15350341796875	267.8907165527344	0.9999998807907104	531.291748046875	210.89744567871094	1.0	529.581298828125	210.98187255859375	0.0010231733322143555	21	002
167	435.5303039550781	285.2208557128906	0.9104304313659668	381.6517639160156	272.2718505859375	0.9999886751174927	531.21240234375	210.90853881835938	1.0	529.5661010742188	211.56414794921875	0.0007731616497039795	21	002
168	383.5615539550781	277.2447509765625	0.7273586988449097	382.99786376953125	278.8685607910156	0.9999467134475708	531.9766845703125	211.376220703125	1.0	529.8115234375	211.42616271972656	0.0008197426795959473	21	002
169	471.38623046875	283.99151611328125	0.97576904296875	381.6793212890625	282.9498596191406	0.9771448969841003	532.0077514648438	210.5167236328125	1.0	531.5980834960938	210.49575805664062	0.0006694495677947998	21	002
170	472.2674255371094	289.0570373535156	0.015799373388290405	383.87030029296875	280.4560241699219	0.9999998807907104	530.8615112304688	210.58514404296875	1.0	530.6028442382812	210.99957275390625	0.0006693899631500244	21	002
171	469.8288879394531	291.4588317871094	0.7391562461853027	382.61248779296875	280.6557922363281	0.9999999403953552	531.0881958007812	210.4791259765625	1.0	529.4925537109375	210.77203369140625	0.000783383846282959	21	002
172	384.9089050292969	290.47003173828125	0.13069641590118408	385.4018859863281	289.8484191894531	0.9999955892562866	531.1099243164062	210.28065490722656	1.0	529.8712158203125	210.7997589111328	0.0006352663040161133	21	002
173	385.6720886230469	292.60711669921875	0.7524940967559814	386.24237060546875	292.2188415527344	0.9999958872795105	531.4954223632812	210.52830505371094	1.0	529.9803466796875	210.92837524414062	0.0008599460124969482	21	002
174	384.5550537109375	293.10394287109375	0.008587479591369629	383.439453125	293.7220764160156	0.9999969005584717	531.4913940429688	210.82118225097656	1.0	530.696533203125	211.30682373046875	0.0004934966564178467	21	002
175	382.1264953613281	299.7281188964844	0.647163987159729	381.60284423828125	300.30615234375	0.9690622091293335	531.7326049804688	210.97219848632812	1.0	531.001953125	211.3502197265625	0.0007249414920806885	21	002
176	427.5584716796875	295.83111572265625	0.9999984502792358	383.4464111328125	307.775390625	0.0016785264015197754	531.1395874023438	210.5074462890625	1.0	529.9375610351562	211.01007080078125	0.0006835758686065674	21	002
177	425.22296142578125	290.1664733886719	0.9999992847442627	423.09564208984375	292.0233459472656	0.00041025876998901367	530.9793701171875	210.7112274169922	1.0	529.5138549804688	210.95977783203125	0.0011526942253112793	21	002
178	429.4350891113281	285.1051940917969	1.0	385.62261962890625	325.4508972167969	0.03587082028388977	531.2907104492188	210.22793579101562	1.0	529.7136840820312	210.78494262695312	0.0008487999439239502	21	002
179	431.8458251953125	281.73114013671875	1.0	384.8106994628906	333.27880859375	0.11019453406333923	531.8527221679688	210.694580078125	1.0	530.3306274414062	210.83255004882812	0.0007415115833282471	21	002
180	432.9958190917969	279.7262878417969	1.0	379.9783020019531	338.9918212890625	0.999923825263977	531.7621459960938	210.4613494873047	1.0	530.3117065429688	211.20191955566406	0.0006062090396881104	21	002
181	433.5218200683594	278.7840576171875	1.0	378.2093200683594	343.9117736816406	0.9999998807907104	531.1895751953125	210.00079345703125	1.0	529.718994140625	210.42921447753906	0.0009620189666748047	21	002
182	433.414306640625	278.8497314453125	1.0	376.4863586425781	347.3802490234375	0.9999999403953552	531.7763671875	210.78077697753906	1.0	530.6701049804688	211.0813751220703	0.0008154511451721191	21	002
183	433.3976135253906	278.2505187988281	1.0	375.9286193847656	348.6982421875	1.0	531.4859619140625	210.07192993164062	1.0	529.8878784179688	210.6068115234375	0.0007058084011077881	21	002
184	432.2585144042969	279.3470764160156	1.0	375.7659606933594	346.8526916503906	0.9999994039535522	531.4888916015625	210.5528106689453	1.0	530.2648315429688	211.0119171142578	0.0005915164947509766	21	002
185	434.40045166015625	278.8238220214844	1.0	373.92303466796875	346.87188720703125	1.0	531.9686889648438	210.29901123046875	1.0	531.4791870117188	210.8828582763672	0.0005562305450439453	21	002
186	432.38421630859375	281.1679992675781	1.0	373.4317626953125	347.8438720703125	1.0	531.6161499023438	210.387939453125	1.0	530.095947265625	211.25103759765625	0.000541388988494873	21	002
187	432.3408203125	280.4761962890625	1.0	373.14935302734375	346.1090087890625	1.0	531.7984008789062	210.5188446044922	1.0	529.9406127929688	210.6048583984375	0.000776827335357666	21	002
188	432.033935546875	281.2326354980469	1.0	372.5697937011719	348.5382080078125	1.0	531.3152465820312	210.5970916748047	1.0	529.7477416992188	211.04696655273438	0.0008341670036315918	21	002
189	431.9966735839844	280.58843994140625	1.0	373.2456970214844	348.0662536621094	1.0	531.3875732421875	210.49969482421875	1.0	529.8993530273438	210.7714385986328	0.0007903575897216797	21	002
190	431.12750244140625	279.43304443359375	1.0	373.5346984863281	346.5699768066406	1.0	531.2158813476562	210.62525939941406	1.0	529.8857421875	211.02313232421875	0.0009398162364959717	21	002
191	432.51507568359375	278.3968505859375	1.0	375.6024475097656	344.5405578613281	0.9999984502792358	531.3382568359375	210.40431213378906	1.0	529.7966918945312	210.5523681640625	0.0007757246494293213	21	002
192	434.9970397949219	276.6394958496094	1.0	377.0317687988281	344.5125427246094	0.9999992847442627	532.0619506835938	210.2862548828125	1.0	530.2743530273438	211.21836853027344	0.0006498098373413086	21	002
193	434.4751281738281	271.4150695800781	1.0	378.51806640625	345.45660400390625	0.9999990463256836	531.4068603515625	210.4834442138672	1.0	529.9251708984375	210.85983276367188	0.0007419884204864502	21	002
194	435.9037170410156	267.2294006347656	1.0	377.80712890625	343.874755859375	0.9999998807907104	531.49169921875	210.2040557861328	1.0	530.0549926757812	210.5240936279297	0.0007163286209106445	21	002
195	435.68914794921875	266.4297180175781	1.0	379.21038818359375	344.3409118652344	0.999803900718689	531.4302368164062	210.26731872558594	1.0	530.3719482421875	210.67742919921875	0.000954359769821167	21	002
196	435.2010498046875	264.28948974609375	1.0	376.187744140625	340.5445251464844	0.9994940757751465	531.1864624023438	210.7171173095703	1.0	529.3811645507812	210.99868774414062	0.0007510483264923096	21	002
197	433.5535583496094	264.3415222167969	1.0	377.93475341796875	337.470703125	0.9999922513961792	531.1520385742188	210.89627075195312	1.0	529.5572509765625	211.33551025390625	0.0008835494518280029	21	002
198	434.7943115234375	262.714599609375	1.0	381.983154296875	327.41497802734375	0.9998894929885864	531.337646484375	210.80938720703125	1.0	529.5565795898438	211.24160766601562	0.0007208585739135742	21	002
199	437.49981689453125	258.79730224609375	1.0	387.6031494140625	322.8890686035156	0.0008271932601928711	531.481689453125	210.314208984375	1.0	529.8809204101562	211.08119201660156	0.0007371902465820312	21	002
200	440.33319091796875	255.1540985107422	1.0	392.51519775390625	315.23028564453125	0.9999973773956299	530.9241943359375	210.5891876220703	1.0	529.3843383789062	210.6186065673828	0.0010302066802978516	21	002
201	439.6093444824219	252.83587646484375	1.0	394.96588134765625	312.828369140625	0.9999997615814209	530.6392822265625	210.21060180664062	1.0	529.2023315429688	211.01058959960938	0.0010515451431274414	21	002
202	439.6299743652344	252.11685180664062	1.0	394.799560546875	311.7132873535156	0.9999998807907104	531.3436889648438	210.24661254882812	1.0	529.8700561523438	211.2773895263672	0.0007566213607788086	21	002
203	439.7082214355469	250.3843231201172	1.0	393.7658386230469	310.2344665527344	1.0	530.98876953125	210.45843505859375	1.0	529.61767578125	211.16136169433594	0.0007035434246063232	21	002
204	440.560791015625	249.9125213623047	1.0	391.9010925292969	310.0693359375	1.0	531.4100952148438	210.64297485351562	1.0	529.934326171875	211.07923889160156	0.0007214546203613281	21	002
205	438.8899230957031	248.3361053466797	1.0	390.15667724609375	308.1709899902344	1.0	530.9150390625	210.24574279785156	1.0	529.7775268554688	210.65426635742188	0.0008944869041442871	21	002
206	438.0390319824219	247.4488983154297	1.0	389.8003845214844	306.20556640625	1.0	531.1690673828125	210.30589294433594	1.0	529.592529296875	210.76962280273438	0.0007402598857879639	21	002
207	437.78106689453125	247.3458251953125	1.0	387.7740783691406	306.93377685546875	1.0	530.9703369140625	210.5106201171875	1.0	529.3160400390625	211.1043243408203	0.0010705292224884033	21	002
208	436.43780517578125	247.08824157714844	1.0	385.7153625488281	307.10516357421875	1.0	531.1651611328125	210.61318969726562	1.0	530.107421875	211.05435180664062	0.0006042122840881348	21	002
209	435.46661376953125	247.84059143066406	1.0	384.708984375	306.2795715332031	1.0	530.7918701171875	210.45529174804688	1.0	529.5379028320312	210.90748596191406	0.000813603401184082	21	002
210	435.710205078125	247.99559020996094	1.0	382.2904052734375	306.8990783691406	1.0	531.3483276367188	210.04861450195312	1.0	529.7534790039062	210.58721923828125	0.0008377134799957275	21	002
211	434.6403503417969	247.75100708007812	1.0	379.6333923339844	308.642333984375	1.0	531.369873046875	210.6649169921875	1.0	529.84375	210.34645080566406	0.000952601432800293	21	002
212	434.5847473144531	248.0079345703125	1.0	377.66998291015625	308.9286193847656	1.0	530.8068237304688	210.6548614501953	1.0	529.3470458984375	211.27142333984375	0.0009967982769012451	21	002
213	433.38836669921875	248.65512084960938	1.0	376.49029541015625	308.6913146972656	1.0	531.107421875	210.6243133544922	1.0	529.7704467773438	211.03443908691406	0.0006975531578063965	21	002
214	432.9783935546875	249.5171661376953	1.0	375.0569152832031	308.8848876953125	1.0	531.3411254882812	210.8054962158203	1.0	529.4818115234375	211.21128845214844	0.0008301436901092529	21	002
215	431.9798278808594	250.02867126464844	1.0	373.9082946777344	310.6905822753906	1.0	531.4238891601562	210.53623962402344	1.0	530.9804077148438	211.00064086914062	0.0004647672176361084	21	002
216	430.16864013671875	250.31210327148438	1.0	383.9408264160156	304.2752990722656	0.9999996423721313	531.1460571289062	210.20115661621094	1.0	529.9749145507812	210.82427978515625	0.0006687343120574951	21	002
217	430.6876220703125	248.28070068359375	1.0	391.96551513671875	298.11248779296875	1.0	531.0708618164062	210.6091766357422	1.0	529.5164184570312	211.14381408691406	0.0009475946426391602	21	002
218	432.7975769042969	247.3838348388672	1.0	396.6311950683594	289.9044494628906	1.0	530.8182373046875	209.74588012695312	1.0	529.6746826171875	210.58053588867188	0.0009202361106872559	21	002
219	436.8505859375	244.22483825683594	1.0	401.1727294921875	281.5790710449219	0.99880051612854	531.234619140625	210.61268615722656	1.0	529.4721069335938	211.37396240234375	0.0007947087287902832	21	002
220	437.4673156738281	242.16293334960938	1.0	400.7033996582031	279.95263671875	0.9998013973236084	531.3310546875	210.53944396972656	1.0	529.8629150390625	210.75169372558594	0.0008060336112976074	21	002
221	440.5393371582031	240.31256103515625	1.0	399.840576171875	279.2297058105469	1.0	531.2647705078125	210.53750610351562	1.0	529.970458984375	210.7294158935547	0.0010686218738555908	21	002
222	443.86639404296875	238.9835662841797	1.0	402.2453308105469	269.8663024902344	0.9999994039535522	530.4580078125	209.9036865234375	1.0	529.3682861328125	210.66233825683594	0.0008733570575714111	21	002
223	447.4834899902344	235.06106567382812	1.0	403.4449157714844	269.279296875	0.9934277534484863	530.7234497070312	210.4282989501953	1.0	529.5137939453125	210.87564086914062	0.0011598765850067139	21	002
224	447.1930236816406	233.68821716308594	1.0	404.69342041015625	269.560302734375	1.0	530.895263671875	210.33990478515625	1.0	453.86431884765625	214.25819396972656	0.0020387470722198486	21	002
225	448.72296142578125	230.9161834716797	1.0	406.17059326171875	269.74542236328125	1.0	530.5679321289062	210.48204040527344	1.0	529.230712890625	210.86839294433594	0.0013995468616485596	21	002
226	448.732421875	229.90809631347656	1.0	405.1138610839844	272.9417724609375	1.0	531.1387939453125	210.33729553222656	1.0	529.9833984375	210.62881469726562	0.0010474920272827148	21	002
227	448.16961669921875	229.94650268554688	1.0	406.8758850097656	272.560302734375	1.0	531.2969970703125	209.95291137695312	1.0	529.9293823242188	210.6691131591797	0.0009213685989379883	21	002
228	449.1811218261719	230.15701293945312	1.0	405.4004821777344	270.7322692871094	1.0	530.6533203125	210.61500549316406	1.0	529.3831176757812	210.80755615234375	0.0007714927196502686	21	002
229	447.5077819824219	230.02874755859375	1.0	404.2481384277344	271.7163391113281	1.0	530.9332275390625	209.8619842529297	1.0	529.5584106445312	210.80735778808594	0.0009140372276306152	21	002
230	447.9465637207031	230.59811401367188	1.0	403.69232177734375	271.9732360839844	1.0	530.9046630859375	210.46304321289062	1.0	529.35546875	211.14031982421875	0.0009867548942565918	21	002
231	447.0044860839844	232.04531860351562	1.0	404.1772766113281	271.7038879394531	0.9999999403953552	530.6586303710938	210.14691162109375	1.0	529.2623901367188	210.6268310546875	0.0008417665958404541	21	002
232	440.6013488769531	234.23971557617188	1.0	403.5885009765625	273.876708984375	1.0	530.5707397460938	210.35214233398438	1.0	529.286376953125	210.92066955566406	0.0011111199855804443	21	002
233	432.6102294921875	236.82516479492188	1.0	406.197021484375	275.6813659667969	0.004134565591812134	531.3494873046875	210.53329467773438	1.0	529.390380859375	211.493408203125	0.0007326602935791016	21	002
234	437.66485595703125	245.8006591796875	1.0	645.6587524414062	326.69891357421875	0.00032129883766174316	530.682861328125	210.2592315673828	1.0	529.0142822265625	210.6959991455078	0.0010496079921722412	21	002
235	384.2084655761719	256.2590637207031	1.0	646.5704956054688	305.7434997558594	0.00036582350730895996	531.031982421875	211.0209197998047	1.0	529.5306396484375	211.17166137695312	0.0013628900051116943	21	002
236	375.3353271484375	255.388916015625	1.0	640.9838256835938	2.495492458343506	0.00024431943893432617	531.6118774414062	210.1691436767578	1.0	530.2803344726562	210.20664978027344	0.0008526742458343506	21	002
237	438.4862976074219	248.2689208984375	1.0	646.1534423828125	304.63836669921875	0.001189112663269043	531.0748901367188	210.35357666015625	1.0	529.3931274414062	210.528076171875	0.0007312893867492676	21	002
238	354.4547119140625	259.15582275390625	1.0	439.5277099609375	246.41151428222656	0.0017581284046173096	531.0722045898438	210.47702026367188	1.0	529.6436157226562	210.90054321289062	0.0009984970092773438	21	002
239	335.1990051269531	265.1349792480469	1.0	421.9908447265625	247.42864990234375	0.8349176645278931	530.4754638671875	210.8943634033203	1.0	528.9948120117188	211.22100830078125	0.0007752180099487305	21	002
240	314.4537048339844	269.7322998046875	1.0	414.6139831542969	244.5557098388672	1.0	531.0119018554688	210.7794952392578	1.0	529.5918579101562	211.4603271484375	0.0008715987205505371	21	002
241	297.0289306640625	274.9227294921875	1.0	400.6989440917969	243.82327270507812	1.0	530.7572631835938	210.54971313476562	1.0	529.3538818359375	211.42620849609375	0.0007539093494415283	21	002
242	283.9234619140625	279.73974609375	1.0	385.5504455566406	247.8535919189453	1.0	530.5623779296875	210.65394592285156	1.0	455.15155029296875	213.38958740234375	0.7100331783294678	21	002
243	269.5052490234375	284.78704833984375	1.0	369.0600280761719	250.57040405273438	1.0	530.9849853515625	210.52197265625	1.0	458.7479553222656	210.123291015625	0.027292460203170776	21	002
244	260.6197204589844	287.39581298828125	1.0	362.64874267578125	251.18544006347656	1.0	531.0499877929688	211.1181182861328	1.0	529.654541015625	211.0005340576172	0.0007697343826293945	21	002
245	254.21621704101562	288.3721923828125	1.0	356.230224609375	251.8774871826172	1.0	531.180908203125	210.64671325683594	1.0	455.627685546875	202.88397216796875	0.7186039686203003	21	002
246	250.929931640625	289.6800231933594	1.0	351.31304931640625	252.64857482910156	1.0	530.4080200195312	210.6917266845703	1.0	452.73175048828125	208.38194274902344	0.12139979004859924	21	002
247	250.0144805908203	289.915283203125	1.0	350.7886657714844	250.55783081054688	1.0	531.0193481445312	210.49610900878906	1.0	453.72491455078125	208.182861328125	0.8610876798629761	21	002
248	249.63624572753906	291.5721435546875	1.0	346.1407775878906	251.62124633789062	1.0	531.02197265625	210.2428436279297	1.0	444.4495849609375	208.76866149902344	0.999987006187439	21	002
249	248.6160125732422	291.0986633300781	1.0	345.98944091796875	250.6300048828125	1.0	530.6593627929688	210.43948364257812	1.0	446.1790466308594	207.65939331054688	0.9999973773956299	21	002
250	249.38571166992188	291.4035949707031	1.0	342.97412109375	250.64166259765625	1.0	530.6619873046875	210.32460021972656	1.0	448.2333984375	212.0712432861328	0.9999702572822571	21	002
251	248.35971069335938	291.1004943847656	1.0	346.5272521972656	250.6230926513672	1.0	530.9876098632812	210.8175048828125	1.0	442.7911071777344	213.75669860839844	0.9999948740005493	21	002
252	247.65602111816406	291.52020263671875	1.0	345.0034484863281	249.0412139892578	1.0	530.4985961914062	210.5468292236328	1.0	450.9759521484375	214.8365936279297	0.9997798204421997	21	002
253	253.33853149414062	290.4874572753906	1.0	338.6919250488281	252.4578399658203	1.0	531.1560668945312	210.977783203125	1.0	445.56829833984375	212.67117309570312	0.9999345541000366	21	002
254	272.0272521972656	281.7674560546875	1.0	322.97894287109375	256.00030517578125	1.0	531.0590209960938	210.12559509277344	1.0	446.79302978515625	209.95489501953125	0.9998499155044556	21	002
255	279.4183349609375	271.97509765625	0.9999999403953552	310.20709228515625	263.4691467285156	0.999998927116394	530.5529174804688	210.38914489746094	1.0	445.60345458984375	208.7324981689453	0.540052592754364	21	002
256	283.2820129394531	268.5873107910156	0.9999980926513672	295.3443908691406	269.92584228515625	0.0017285943031311035	530.8230590820312	210.44552612304688	1.0	442.5099792480469	210.59083557128906	0.9994339942932129	21	002
257	286.7178955078125	266.2958068847656	0.9999995231628418	295.1128845214844	269.146240234375	0.0034711360931396484	530.972412109375	210.50341796875	1.0	438.61456298828125	213.2728729248047	0.06503233313560486	21	002
258	295.5787048339844	279.0641174316406	0.999997079372406	646.201171875	303.8724670410156	0.0007011890411376953	531.19189453125	210.5712127685547	1.0	448.597412109375	208.34963989257812	0.02559223771095276	21	002
259	287.2895202636719	270.57354736328125	1.0	298.24249267578125	264.2497253417969	0.2398865520954132	530.4967651367188	210.0701446533203	1.0	441.9470520019531	214.09735107421875	0.7748342752456665	21	002
260	276.2813415527344	279.12060546875	1.0	317.68353271484375	260.9130554199219	0.9999964833259583	531.121337890625	210.25901794433594	1.0	441.73236083984375	212.4302978515625	0.9966448545455933	21	002
261	275.086181640625	277.0580139160156	1.0	334.8672790527344	264.75787353515625	0.019931644201278687	530.9528198242188	210.6107177734375	1.0	529.6265258789062	210.8410186767578	0.0009053647518157959	21	002
262	336.8426208496094	264.8812561035156	1.0	339.9556579589844	264.00640869140625	0.002810925245285034	530.391357421875	210.28895568847656	1.0	528.987548828125	210.5848846435547	0.001023799180984497	21	002
263	341.69537353515625	266.5821228027344	1.0	278.2603759765625	277.6185607910156	0.5937361717224121	531.1517944335938	210.79129028320312	1.0	529.8970947265625	210.94869995117188	0.0006303191184997559	21	002
264	347.9515075683594	265.72979736328125	1.0	353.1105041503906	270.2760925292969	0.0008064806461334229	531.048828125	210.55841064453125	1.0	529.5510864257812	210.3980255126953	0.00045099854469299316	21	002
265	353.1703186035156	264.8949890136719	1.0	292.0317687988281	280.5596923828125	0.0026106536388397217	532.076904296875	209.77447509765625	1.0	531.103515625	210.57643127441406	0.0005500912666320801	21	002
266	358.0805969238281	262.46728515625	1.0	646.9746704101562	312.515869140625	0.001123577356338501	531.1069946289062	210.58114624023438	1.0	530.3344116210938	210.87159729003906	0.000562816858291626	21	002
267	367.8453369140625	260.44464111328125	1.0	314.5682373046875	288.02777099609375	0.6263490915298462	531.6952514648438	209.67080688476562	1.0	530.0348510742188	210.22781372070312	0.0004890263080596924	21	002
268	373.14752197265625	260.8265380859375	1.0	315.86334228515625	295.4305114746094	0.9982568025588989	531.16162109375	210.2063446044922	1.0	433.6433410644531	211.05906677246094	0.7572649717330933	21	002
269	376.0066223144531	261.59881591796875	1.0	320.49969482421875	300.51373291015625	0.9999998807907104	531.170654296875	210.5424041748047	1.0	529.3074951171875	211.13101196289062	0.0007096529006958008	21	002
270	376.7882080078125	262.0665588378906	1.0	322.4588928222656	303.77587890625	0.9999998807907104	531.3676147460938	210.24826049804688	1.0	530.0289306640625	210.689697265625	0.00043463706970214844	21	002
271	378.7340087890625	263.0546569824219	1.0	324.1275329589844	303.37335205078125	0.9999998807907104	531.274658203125	210.38890075683594	1.0	436.6973571777344	203.62567138671875	0.9266555309295654	21	002
272	378.551513671875	263.71319580078125	1.0	324.04876708984375	303.34161376953125	0.9998935461044312	531.5775756835938	210.05621337890625	1.0	529.837158203125	210.8655242919922	0.0005623996257781982	21	002
273	382.9479064941406	266.6607971191406	1.0	323.58209228515625	303.49163818359375	0.9999997019767761	531.2982788085938	209.852783203125	1.0	432.9700622558594	202.09336853027344	0.0006245672702789307	21	002
274	382.251953125	264.5552062988281	1.0	325.2121276855469	303.83453369140625	0.9999986886978149	531.40478515625	210.59414672851562	1.0	530.001708984375	210.86471557617188	0.000713050365447998	21	002
275	381.7583923339844	261.3236999511719	1.0	339.45074462890625	304.9696350097656	0.9999990463256836	531.4430541992188	209.7027130126953	1.0	530.3606567382812	210.4696502685547	0.0006672143936157227	21	002
276	383.7196350097656	261.1022644042969	1.0	344.15863037109375	304.0291442871094	0.9725618362426758	530.6651611328125	210.52703857421875	1.0	529.3291625976562	210.87327575683594	0.0008037388324737549	21	002
277	385.8755798339844	260.3230895996094	1.0	646.8698120117188	305.0711975097656	0.0010972917079925537	531.139404296875	209.87828063964844	1.0	530.0388793945312	210.47775268554688	0.0006194114685058594	21	002
278	387.1963806152344	263.9380187988281	1.0	640.72607421875	1.8625202178955078	0.00038191676139831543	530.9603271484375	210.3851318359375	1.0	529.518798828125	210.9095916748047	0.0007957220077514648	21	002
279	390.7003479003906	267.0682373046875	1.0	646.4708251953125	312.6430358886719	0.0032800137996673584	531.638916015625	210.24928283691406	1.0	530.8402099609375	210.65989685058594	0.0005899667739868164	21	002
280	392.73779296875	269.53253173828125	1.0	333.394287109375	306.0221252441406	0.001934349536895752	531.2626953125	210.3204345703125	1.0	529.7445068359375	211.12741088867188	0.0008097589015960693	21	002
281	395.4832458496094	269.97467041015625	1.0	322.6082458496094	306.26824951171875	0.9999301433563232	531.1619873046875	210.30557250976562	1.0	529.6767578125	211.09249877929688	0.000768512487411499	21	002
282	397.3210144042969	270.77325439453125	1.0	319.7750549316406	309.4991455078125	1.0	531.0689086914062	210.33555603027344	1.0	529.9983520507812	210.85501098632812	0.0006943941116333008	21	002
283	400.5145568847656	271.219482421875	1.0	323.7100524902344	307.1873474121094	0.9999998807907104	531.2665405273438	210.0537567138672	1.0	529.9437866210938	210.9147186279297	0.0007011294364929199	21	002
284	405.45361328125	272.83648681640625	1.0	321.0548400878906	310.3285217285156	1.0	531.47509765625	210.4002227783203	1.0	529.9669189453125	211.19842529296875	0.0006423294544219971	21	002
285	409.342041015625	273.8639221191406	1.0	322.60797119140625	314.3835754394531	1.0	530.759765625	210.42579650878906	1.0	436.8481140136719	198.71975708007812	0.0035895705223083496	21	002
286	410.306396484375	273.705078125	1.0	322.9833679199219	318.44781494140625	0.9999725818634033	530.6898193359375	210.33013916015625	1.0	438.700927734375	203.78515625	0.11228469014167786	21	002
287	410.1686096191406	273.3291320800781	1.0	329.7255554199219	319.1524963378906	1.0	531.4325561523438	210.79087829589844	1.0	529.931396484375	211.23524475097656	0.00058785080909729	21	002
288	412.47393798828125	272.5680236816406	1.0	333.2976379394531	320.6141662597656	1.0	530.6022338867188	210.6883087158203	1.0	436.9110107421875	206.7056427001953	0.0013005435466766357	21	002
289	415.8131103515625	273.6543273925781	1.0	336.22796630859375	318.1321105957031	1.0	531.0706787109375	210.6777801513672	1.0	437.0451354980469	210.1651611328125	0.006831705570220947	21	002
290	419.42779541015625	274.7026672363281	1.0	340.482177734375	321.6019592285156	1.0	531.1070556640625	210.84307861328125	1.0	529.6383666992188	211.08084106445312	0.0010447800159454346	21	002
291	422.7356872558594	274.70660400390625	1.0	344.45037841796875	320.8956298828125	1.0	530.7800903320312	210.3309783935547	1.0	440.3287353515625	205.2709197998047	0.002840280532836914	21	002
292	424.9894104003906	275.72052001953125	1.0	344.6642150878906	319.823486328125	1.0	531.004638671875	211.00950622558594	1.0	529.413330078125	211.52980041503906	0.0009561479091644287	21	002
293	426.612060546875	276.0959777832031	1.0	348.19342041015625	318.91217041015625	1.0	529.8057250976562	210.47225952148438	1.0	528.3101196289062	211.0056915283203	0.0012591183185577393	21	002
294	427.7420959472656	277.2467956542969	1.0	350.38372802734375	320.6370544433594	1.0	530.6847534179688	210.1517791748047	1.0	529.5822143554688	210.66705322265625	0.0009118616580963135	21	002
295	433.50677490234375	277.62176513671875	0.9999681711196899	353.3894348144531	316.3223571777344	1.0	531.3651733398438	210.53515625	1.0	355.2206115722656	319.74102783203125	0.0006096065044403076	21	002
296	368.0909729003906	324.1317138671875	0.00028574466705322266	356.7322082519531	319.6166076660156	1.0	531.0563354492188	210.24795532226562	1.0	529.904541015625	210.69021606445312	0.0006017088890075684	21	002
297	434.7550354003906	277.3847351074219	1.0	354.86273193359375	320.4900817871094	1.0	530.9266357421875	210.73989868164062	1.0	529.4739990234375	210.90234375	0.0009502172470092773	21	002
298	433.76068115234375	275.2359619140625	1.0	355.7942810058594	322.3002014160156	1.0	530.6963500976562	210.62005615234375	1.0	529.4144287109375	210.9727783203125	0.000843435525894165	21	002
299	433.3831481933594	274.77093505859375	1.0	356.9035949707031	322.80126953125	1.0	531.220703125	209.9676971435547	1.0	529.3286743164062	210.42562866210938	0.0006953775882720947	21	002
300	433.4162902832031	274.6961364746094	1.0	355.9386901855469	324.936279296875	1.0	530.7584228515625	210.4235076904297	1.0	528.8883666992188	211.293701171875	0.0010277926921844482	21	002
301	426.8257141113281	277.4247131347656	1.0	354.8375549316406	323.9111633300781	1.0	531.3084106445312	210.02784729003906	1.0	437.9753723144531	209.10049438476562	0.0017364323139190674	21	002
302	426.95989990234375	278.4906311035156	0.9999998807907104	356.2468566894531	323.60546875	1.0	530.8255004882812	210.53887939453125	1.0	434.0390625	286.5853271484375	0.0016874969005584717	21	002
303	427.7647399902344	278.804931640625	1.0	355.792236328125	323.8404541015625	1.0	530.9028930664062	210.8658447265625	1.0	529.1315307617188	211.2875213623047	0.0008639991283416748	21	002
304	427.166259765625	280.14508056640625	0.9999991655349731	356.89202880859375	323.6322021484375	1.0	531.36669921875	210.41812133789062	1.0	433.5578918457031	286.9071350097656	0.001283884048461914	21	002
305	426.65179443359375	281.17205810546875	0.9992924928665161	358.45550537109375	322.4330749511719	1.0	531.1893310546875	210.57131958007812	1.0	439.23046875	206.9992218017578	0.007088273763656616	21	002
306	427.07440185546875	283.7650451660156	0.9999420642852783	358.0512390136719	322.2033386230469	1.0	530.93896484375	210.71115112304688	1.0	442.6755065917969	206.837890625	0.008880198001861572	21	002
307	423.92718505859375	285.4342041015625	0.9981416463851929	357.92510986328125	321.45538330078125	1.0	530.8419799804688	210.2688751220703	1.0	437.48382568359375	210.85052490234375	0.9379030466079712	21	002
308	422.4258117675781	286.848388671875	0.9999996423721313	356.8030700683594	321.21722412109375	1.0	531.0391235351562	210.46429443359375	1.0	432.0491027832031	289.8298645019531	0.0011672675609588623	21	002
309	420.9689636230469	287.0306396484375	0.9999977946281433	354.6204528808594	321.0085754394531	1.0	530.5374755859375	210.86123657226562	1.0	435.578125	209.84716796875	0.013049662113189697	21	002
310	419.66265869140625	288.2313232421875	1.0	353.8831787109375	321.75970458984375	1.0	531.1634521484375	209.9261016845703	1.0	435.5976867675781	208.0496063232422	0.9999687671661377	21	002
311	418.2503967285156	288.06390380859375	1.0	354.05633544921875	323.473876953125	1.0	531.413818359375	210.54031372070312	1.0	438.22943115234375	210.17019653320312	0.027987539768218994	21	002
312	418.4143981933594	289.8016052246094	1.0	354.369384765625	322.30401611328125	1.0	531.23583984375	210.62594604492188	1.0	439.3936767578125	203.90512084960938	0.9996163249015808	21	002
313	418.49884033203125	290.9042053222656	1.0	353.5182800292969	322.13653564453125	1.0	531.349609375	210.61160278320312	1.0	529.5935668945312	210.79931640625	0.0005039572715759277	21	002
314	415.9777526855469	286.7965087890625	1.0	359.2785339355469	339.48834228515625	1.0	530.5645751953125	210.3367919921875	1.0	529.2791137695312	211.01780700683594	0.0009323656558990479	21	002
315	417.5028076171875	284.8880920410156	1.0	362.2184753417969	340.89813232421875	1.0	531.20751953125	210.5836181640625	1.0	530.360595703125	210.94485473632812	0.0003986954689025879	21	002
316	416.20147705078125	284.5782470703125	1.0	362.6279296875	342.8348083496094	1.0	531.3555297851562	210.68362426757812	1.0	529.5471801757812	211.09645080566406	0.0005681216716766357	21	002
317	418.184814453125	283.2415771484375	1.0	361.5742492675781	345.29034423828125	1.0	531.6670532226562	210.44802856445312	1.0	530.7977294921875	211.02072143554688	0.0004614591598510742	21	002
318	418.6542053222656	282.6393127441406	1.0	361.46173095703125	347.0752258300781	1.0	531.0357055664062	210.22853088378906	1.0	530.1632690429688	210.64768981933594	0.0006168782711029053	21	002
319	419.5657958984375	282.6357727050781	1.0	361.23797607421875	347.1667785644531	0.9999997019767761	531.37890625	210.23658752441406	1.0	530.0869750976562	211.1027374267578	0.0005132853984832764	21	002
320	419.1387939453125	282.3605651855469	1.0	361.49395751953125	347.7127685546875	1.0	530.3948364257812	210.351806640625	1.0	529.4611206054688	211.282470703125	0.0008716881275177002	21	002
321	420.374755859375	281.7059631347656	1.0	360.8939208984375	348.54888916015625	1.0	531.6481323242188	210.60787963867188	1.0	530.5313110351562	211.07473754882812	0.0005127489566802979	21	002
322	421.9352722167969	280.3841552734375	1.0	364.6696472167969	346.32647705078125	0.9999958872795105	530.61572265625	210.13421630859375	1.0	529.5393676757812	210.8857879638672	0.0007149577140808105	21	002
323	430.8432922363281	275.6062316894531	0.1933898627758026	369.6771240234375	343.586181640625	1.0	530.7734375	210.78359985351562	1.0	529.2374267578125	211.38182067871094	0.0007171034812927246	21	002
324	432.7347412109375	272.0888671875	0.9995272159576416	371.9765319824219	342.5298156738281	1.0	530.521484375	210.44375610351562	1.0	529.102783203125	211.2852325439453	0.0007910728454589844	21	002
325	431.80548095703125	270.4120788574219	1.0	374.1698303222656	341.99285888671875	0.021938621997833252	531.0818481445312	210.15870666503906	1.0	529.8418579101562	210.50050354003906	0.0006725192070007324	21	002
326	434.8465576171875	266.5169372558594	1.0	380.7427673339844	341.17657470703125	0.9705677032470703	530.9476928710938	209.954345703125	1.0	529.446044921875	210.9180145263672	0.0006946027278900146	21	002
327	436.429443359375	265.0461120605469	1.0	384.47149658203125	339.0557556152344	0.9915891289710999	530.6924438476562	210.33258056640625	1.0	529.52001953125	210.76174926757812	0.0005800426006317139	21	002
328	435.4794921875	263.7259826660156	1.0	384.03692626953125	340.27545166015625	0.9999991655349731	531.5515747070312	210.63502502441406	1.0	530.132080078125	211.06979370117188	0.0005911290645599365	21	002
329	436.05072021484375	263.47344970703125	1.0	382.226806640625	341.4576110839844	0.9997810125350952	531.3236083984375	210.5001983642578	1.0	529.83642578125	211.062255859375	0.0007432401180267334	21	002
330	435.6671447753906	263.6084289550781	1.0	381.0733642578125	342.6510925292969	0.9992777109146118	530.8511352539062	210.57034301757812	1.0	529.4330444335938	210.9893341064453	0.0006589591503143311	21	002
331	435.13104248046875	264.22454833984375	1.0	382.5583801269531	343.4904479980469	0.9987920522689819	531.5183715820312	210.0655975341797	1.0	531.2041015625	210.61248779296875	0.0005955994129180908	21	002
332	434.6935119628906	263.88031005859375	1.0	385.6500244140625	340.94281005859375	0.9999997019767761	530.8480224609375	210.39256286621094	1.0	529.6671142578125	210.94606018066406	0.0007272064685821533	21	002
333	435.2919921875	264.1393127441406	1.0	383.9749755859375	343.0888671875	0.9999954104423523	530.8023681640625	210.10647583007812	1.0	529.50732421875	210.75051879882812	0.001018613576889038	21	002
334	435.11480712890625	266.8934631347656	1.0	381.9961242675781	344.0331115722656	0.9999210834503174	531.2844848632812	210.01516723632812	1.0	530.08056640625	210.8213348388672	0.0008442699909210205	21	002
335	435.8863830566406	268.0019226074219	1.0	381.5483093261719	342.2600402832031	0.7854399681091309	531.3275756835938	210.40081787109375	1.0	529.6478881835938	210.6911163330078	0.000553816556930542	21	002
336	436.84307861328125	269.02520751953125	1.0	645.943603515625	303.66351318359375	0.00030753016471862793	531.6734008789062	210.4956817626953	1.0	530.3322143554688	210.92112731933594	0.0006833076477050781	21	002
337	438.3173522949219	268.57135009765625	1.0	383.94403076171875	339.5909729003906	0.9166707992553711	531.1585693359375	209.67140197753906	1.0	530.207763671875	210.66448974609375	0.00076332688331604	21	002
338	440.3778991699219	268.09832763671875	1.0	386.6919860839844	335.904052734375	0.9922060966491699	531.5921020507812	210.32225036621094	1.0	529.5176391601562	211.08541870117188	0.0007473230361938477	21	002
339	441.2503967285156	268.2944641113281	1.0	386.3711853027344	337.2962951660156	0.994714617729187	531.1978149414062	210.74563598632812	1.0	529.5330200195312	210.80038452148438	0.0007422268390655518	21	002
340	440.2271728515625	268.95623779296875	1.0	387.09210205078125	337.0011291503906	0.9999297261238098	530.931884765625	210.66139221191406	1.0	529.4085693359375	211.14125061035156	0.0009861886501312256	21	002
341	440.506591796875	268.8634948730469	1.0	388.52490234375	336.5902404785156	0.682330846786499	531.0267944335938	210.18052673339844	1.0	529.742431640625	211.1086883544922	0.000799328088760376	21	002
342	440.07025146484375	269.48956298828125	1.0	388.25994873046875	336.7165222167969	0.9999903440475464	530.5296020507812	210.2420654296875	1.0	529.367919921875	210.55088806152344	0.0009063482284545898	21	002
343	440.2990417480469	270.199462890625	1.0	388.1487121582031	336.67169189453125	0.9998617768287659	530.9234619140625	210.3983612060547	1.0	529.6546630859375	210.51483154296875	0.0009073913097381592	21	002
344	440.4981384277344	269.6802062988281	1.0	390.5259094238281	335.4521789550781	0.9999772310256958	530.8042602539062	210.46148681640625	1.0	529.8246459960938	210.6983642578125	0.0007485449314117432	21	002
345	442.57684326171875	269.5220642089844	1.0	389.9794006347656	336.66375732421875	1.0	531.3145141601562	210.5010986328125	1.0	529.6270751953125	210.79566955566406	0.0005800724029541016	21	002
346	442.880615234375	269.42169189453125	1.0	388.5289611816406	339.062255859375	0.9861249923706055	531.8718872070312	210.44876098632812	1.0	436.25640869140625	196.37277221679688	0.1544244885444641	21	002
347	443.6122741699219	269.699462890625	1.0	393.2281494140625	340.204833984375	0.9999951124191284	531.0758056640625	210.54942321777344	1.0	529.8973999023438	211.07322692871094	0.0010044574737548828	21	002
348	442.9302978515625	269.4622802734375	1.0	393.44976806640625	342.9630126953125	0.9999977350234985	530.9765014648438	210.12449645996094	1.0	529.88525390625	210.4246368408203	0.0009073913097381592	21	002
349	444.01971435546875	270.78326416015625	1.0	390.6882019042969	344.646484375	0.9985726475715637	531.27880859375	210.2504425048828	1.0	529.9364013671875	210.64987182617188	0.0007587075233459473	21	002
350	443.7948913574219	270.0535583496094	1.0	397.6207580566406	344.07598876953125	0.08775952458381653	530.8348999023438	210.0373992919922	1.0	529.5951538085938	210.60360717773438	0.0011562705039978027	21	002
351	448.2518005371094	267.78094482421875	1.0	399.6350402832031	345.02825927734375	0.999992847442627	531.1817626953125	210.24476623535156	1.0	529.948974609375	210.80018615722656	0.0007457733154296875	21	002
352	451.4515686035156	263.3324890136719	1.0	401.5530090332031	345.80987548828125	0.050604820251464844	530.7039184570312	210.34237670898438	1.0	529.153076171875	210.83489990234375	0.0007500052452087402	21	002
353	445.781982421875	263.5423278808594	1.0	402.9656677246094	350.41680908203125	0.6728536486625671	531.7044067382812	210.7036590576172	1.0	530.1075439453125	211.05653381347656	0.0005694329738616943	21	002
354	441.0748291015625	267.62200927734375	0.9999995231628418	439.155029296875	271.37921142578125	0.010912060737609863	531.3949584960938	210.8834991455078	1.0	429.5812072753906	262.2827453613281	0.001600801944732666	21	002
355	438.9552001953125	269.2107238769531	0.9999998211860657	438.548095703125	272.92120361328125	0.0010538697242736816	530.8684692382812	210.22035217285156	1.0	435.6273498535156	194.3368682861328	0.0009683072566986084	21	002
356	439.2129821777344	269.6662292480469	0.9988912343978882	404.7763366699219	354.10223388671875	0.8661169409751892	530.869873046875	210.6560516357422	1.0	432.3719787597656	199.2916717529297	0.003131568431854248	21	002
357	435.85577392578125	269.77288818359375	0.9017069339752197	408.6175231933594	355.7161865234375	0.9993255138397217	531.1475219726562	210.40554809570312	1.0	432.9661865234375	201.91055297851562	0.02041250467300415	21	002
358	414.80145263671875	357.6730041503906	0.8980419635772705	413.402099609375	359.5207824707031	0.6820595860481262	530.487060546875	210.5264434814453	1.0	528.9496459960938	211.5379180908203	0.0006410777568817139	21	002
359	414.61724853515625	359.099365234375	0.05301526188850403	411.6040954589844	360.940673828125	0.16962569952011108	530.8624877929688	210.31307983398438	1.0	529.7117919921875	210.8890380859375	0.0009739995002746582	21	002
360	413.8128356933594	359.2524108886719	0.4002419114112854	413.6333312988281	361.2276611328125	0.14342865347862244	531.013916015625	210.4010467529297	1.0	436.0997619628906	204.2386932373047	0.10910874605178833	21	002
361	415.1654968261719	359.8509826660156	0.9980795383453369	646.3173828125	304.7830505371094	0.0005607903003692627	531.444091796875	210.9160919189453	1.0	529.9574584960938	211.28811645507812	0.0006507635116577148	21	002
362	429.48211669921875	272.4222717285156	0.9979312419891357	414.98480224609375	360.14453125	0.0015283524990081787	530.9564819335938	210.65911865234375	1.0	529.5176391601562	211.31695556640625	0.0007441043853759766	21	002
363	428.5078125	273.71221923828125	0.3574206829071045	412.71405029296875	358.7325744628906	0.9999988079071045	531.6494140625	210.47988891601562	1.0	530.1055908203125	210.95909118652344	0.0004926323890686035	21	002
364	425.6614074707031	272.2574157714844	0.9999988079071045	408.38641357421875	359.4532775878906	0.006474316120147705	530.7586059570312	210.47154235839844	1.0	431.9308776855469	199.7344970703125	0.0010394155979156494	21	002
365	423.3338623046875	273.5076599121094	0.9999581575393677	647.2821655273438	312.09552001953125	0.0017493665218353271	530.9415283203125	210.86805725097656	1.0	529.3494873046875	211.5775146484375	0.0007987916469573975	21	002
366	424.4104309082031	271.8743896484375	0.9999722242355347	646.6494140625	303.8190612792969	0.0005304217338562012	530.3164672851562	210.22073364257812	1.0	529.18896484375	210.62164306640625	0.0008314847946166992	21	002
367	422.8387756347656	275.6998291015625	1.0	646.642822265625	303.9894104003906	0.0002861618995666504	530.6181030273438	210.66668701171875	1.0	529.0748901367188	211.14988708496094	0.0010301172733306885	21	002
368	422.7474670410156	275.4309387207031	1.0	403.7127380371094	371.099609375	0.007495462894439697	531.1677856445312	210.6973419189453	1.0	529.5986328125	211.6091766357422	0.0005881190299987793	21	002
369	422.025146484375	275.04949951171875	1.0	403.1556396484375	370.97491455078125	0.9999930262565613	531.2236938476562	209.880859375	1.0	530.1123046875	210.97044372558594	0.00047770142555236816	21	002
370	421.158203125	277.0000915527344	1.0	401.16021728515625	373.6792297363281	0.07912057638168335	530.7665405273438	209.86691284179688	1.0	529.8837280273438	210.5660400390625	0.0010622143745422363	21	002
371	420.0480041503906	276.8885192871094	1.0	399.1212158203125	374.58416748046875	0.0005228519439697266	531.098876953125	210.60841369628906	1.0	529.7706298828125	211.09400939941406	0.0004762411117553711	21	002
372	418.7105407714844	278.5037536621094	1.0	398.4207763671875	375.9214782714844	0.06776991486549377	531.4601440429688	210.30760192871094	1.0	431.89569091796875	198.18606567382812	0.0007068514823913574	21	002
373	420.4999084472656	277.5135803222656	1.0	398.1979675292969	370.861083984375	0.0007912516593933105	531.3323364257812	210.54037475585938	1.0	529.2394409179688	211.13941955566406	0.0006827414035797119	21	002
374	423.36883544921875	275.2134704589844	1.0	396.3691101074219	366.6151123046875	0.10532116889953613	530.5972290039062	210.44761657714844	1.0	432.4215393066406	206.707275390625	0.0018918812274932861	21	002
375	424.9688720703125	272.90814208984375	1.0	395.2456970214844	362.134521484375	0.011933088302612305	530.5704956054688	210.32186889648438	1.0	529.0704956054688	210.87388610839844	0.0007654130458831787	21	002
376	425.2725524902344	271.2276611328125	0.9999998807907104	395.1473388671875	363.6745300292969	0.0454428493976593	531.1309814453125	210.4166259765625	1.0	433.7359619140625	209.7404327392578	0.19958597421646118	21	002
377	425.30029296875	270.0398864746094	1.0	647.9879760742188	311.3949279785156	0.0003751814365386963	531.07421875	210.24607849121094	1.0	529.647216796875	210.83102416992188	0.0005927383899688721	21	002
378	426.6026916503906	268.8728942871094	1.0	397.6541442871094	358.6121520996094	0.05188107490539551	530.8073120117188	210.55120849609375	1.0	529.47705078125	210.91697692871094	0.0008176267147064209	21	002
379	427.0576171875	268.3896484375	1.0	397.7850341796875	360.0466003417969	0.0020481646060943604	530.99169921875	210.79959106445312	1.0	529.4848022460938	211.096435546875	0.000979781150817871	21	002
380	424.60284423828125	269.4791564941406	1.0	393.42559814453125	361.8096618652344	0.12154373526573181	530.39501953125	210.26483154296875	1.0	529.1217651367188	210.5483856201172	0.0010658800601959229	21	002
381	425.06201171875	269.7071838378906	1.0	394.6396179199219	362.7461242675781	0.6932068467140198	530.9574584960938	210.3855743408203	1.0	434.7965087890625	204.8343505859375	0.7402116060256958	21	002
382	425.8276062011719	270.60723876953125	0.9999999403953552	394.4226379394531	362.32183837890625	0.9749400615692139	530.9228515625	210.87295532226562	1.0	529.3699951171875	211.46827697753906	0.0007410347461700439	21	002
383	425.5711364746094	271.1676940917969	1.0	395.6458435058594	363.6352233886719	0.9011287689208984	531.1827392578125	209.891845703125	1.0	529.775146484375	210.07211303710938	0.0009106695652008057	21	002
384	425.28887939453125	270.9742126464844	1.0	394.4558410644531	361.1295166015625	0.9950153231620789	397.2134094238281	361.1328125	0.00010582804679870605	391.3536682128906	356.7093200683594	9.712576866149902e-5	21	002
385	425.13330078125	272.42529296875	1.0	393.40032958984375	361.3915100097656	0.48475125432014465	639.4940185546875	477.5422058105469	0.0005448460578918457	391.6614685058594	357.0069885253906	0.00010994076728820801	21	002
386	425.691650390625	272.2862243652344	1.0	393.89129638671875	362.29827880859375	0.8307689428329468	639.2964477539062	478.2691955566406	0.00018912553787231445	391.87274169921875	356.5539245605469	0.0002371668815612793	21	002
387	424.63995361328125	273.800537109375	1.0	392.1405029296875	361.4549560546875	0.9998824596405029	639.5693969726562	478.4110412597656	0.00013911724090576172	390.1709899902344	357.9128723144531	7.790327072143555e-5	21	002
388	425.72369384765625	272.718505859375	1.0	392.1451416015625	362.7279968261719	0.9999903440475464	394.73956298828125	365.1629333496094	0.00016832351684570312	390.7898254394531	358.9311828613281	0.00011134147644042969	21	002
389	425.37396240234375	274.876708984375	1.0	391.7580261230469	362.1832275390625	0.999998927116394	394.4677429199219	365.2154846191406	9.91523265838623e-5	390.99261474609375	359.2261657714844	5.8591365814208984e-5	21	002
390	424.6947326660156	275.95135498046875	1.0	390.9515686035156	364.9549865722656	0.9999995231628418	393.86907958984375	365.4233093261719	0.0002022087574005127	392.8695068359375	366.724365234375	9.304285049438477e-5	21	002
391	424.8013000488281	274.6022033691406	1.0	390.90777587890625	363.9803466796875	0.9999887943267822	393.47857666015625	365.16180419921875	0.00019299983978271484	390.51031494140625	358.7513732910156	0.00011119246482849121	21	002
392	425.0872497558594	275.9763488769531	1.0	390.55194091796875	363.6319274902344	0.9999998807907104	393.3660888671875	365.13458251953125	0.00023469328880310059	392.4879455566406	367.1134948730469	0.00013491511344909668	21	002
393	424.3528747558594	276.2345886230469	1.0	390.0998840332031	364.3133850097656	0.9983150959014893	646.4788818359375	29.79326820373535	0.00014400482177734375	390.4895935058594	357.2907409667969	0.00027239322662353516	21	002
394	425.7731628417969	274.80609130859375	1.0	389.5168762207031	358.7689208984375	1.0	429.20513916015625	275.0513610839844	0.00010061264038085938	384.1349182128906	359.13018798828125	8.538365364074707e-5	21	002
395	429.24066162109375	269.4254455566406	1.0	429.464111328125	267.67645263671875	0.003955632448196411	428.7828674316406	270.69287109375	0.00022965669631958008	424.5198059082031	264.0932312011719	0.00023686885833740234	21	002
396	432.7592468261719	263.6310729980469	1.0	398.9795837402344	350.5895690917969	0.003352731466293335	436.4278564453125	261.3349609375	7.706880569458008e-5	425.1903991699219	254.30374145507812	7.861852645874023e-5	21	002
397	438.64202880859375	258.823486328125	1.0	439.2689208984375	260.41558837890625	0.018474161624908447	638.9652099609375	477.123046875	0.000569462776184082	427.0675354003906	263.1026306152344	4.2438507080078125e-5	21	002
398	441.90533447265625	254.83712768554688	0.9999992251396179	400.9713439941406	341.4053649902344	0.10784372687339783	442.7283020019531	253.91378784179688	0.0003040134906768799	441.8170471191406	259.0975646972656	0.0002003014087677002	21	002
399	441.8772888183594	255.01295471191406	1.0	439.9268493652344	258.1051330566406	0.0037190020084381104	639.20556640625	478.0557556152344	0.0002618134021759033	441.1197204589844	259.6011962890625	8.818507194519043e-5	21	002
400	443.5418701171875	254.1025848388672	1.0	402.0677490234375	341.6361999511719	0.0014712214469909668	443.55078125	253.84010314941406	0.00029456615447998047	442.9225769042969	258.83447265625	0.00020232796669006348	21	002
401	442.1807556152344	254.46731567382812	1.0	440.2288513183594	258.00836181640625	0.004122227430343628	639.118896484375	477.5646667480469	0.000562518835067749	441.6490173339844	259.35296630859375	0.0001576542854309082	21	002
402	441.2770690917969	254.85000610351562	0.9999998807907104	439.9770812988281	258.039306640625	0.002568274736404419	442.5608215332031	254.19473266601562	0.00018095970153808594	441.2826232910156	259.012451171875	0.00010272860527038574	21	002
403	440.8111267089844	258.08740234375	1.0	445.3777770996094	259.11334228515625	0.0002567768096923828	639.037109375	478.14593505859375	0.00010412931442260742	447.6885681152344	256.85028076171875	3.191828727722168e-5	21	002
404	440.2343444824219	264.52294921875	0.9999960660934448	440.6255798339844	262.97442626953125	0.0009538531303405762	439.75347900390625	263.0934753417969	7.340312004089355e-5	437.1218566894531	257.3765563964844	0.0001296699047088623	21	002
405	439.20721435546875	267.1410827636719	1.0	647.9276733398438	311.721923828125	0.0002746880054473877	639.2286376953125	479.6231689453125	0.0001907050609588623	442.3735046386719	273.4193115234375	0.0001385211944580078	21	002
406	442.8712158203125	270.6163024902344	0.998801589012146	443.5776672363281	271.5772399902344	0.0004055202007293701	446.4739074707031	269.6012268066406	8.973479270935059e-5	443.474365234375	273.0194396972656	0.00010278820991516113	21	002
407	444.2150573730469	271.20281982421875	0.9999845027923584	402.3392333984375	321.5841369628906	0.014099150896072388	449.0985107421875	269.8762512207031	0.00011241436004638672	431.34869384765625	211.65675354003906	0.0008838772773742676	21	002
408	443.96881103515625	272.723876953125	0.9997647404670715	402.4947204589844	319.544677734375	0.9997204542160034	640.0439453125	477.68072509765625	5.683302879333496e-5	449.6050109863281	276.46160888671875	4.363059997558594e-5	21	002
409	444.5885009765625	273.78460693359375	0.9945723414421082	405.2737121582031	318.81005859375	1.0	408.13525390625	316.6709289550781	0.00018224120140075684	405.28875732421875	319.5897521972656	0.0003426074981689453	21	002
410	447.8690490722656	274.20550537109375	0.9987411499023438	405.8055725097656	319.87689208984375	1.0	408.1017150878906	318.13812255859375	0.00011453032493591309	405.49652099609375	319.835693359375	0.00015273690223693848	21	002
411	450.1515197753906	274.1325988769531	1.0	407.2000732421875	321.14166259765625	1.0	638.9797973632812	478.0745849609375	0.00023940205574035645	406.0897521972656	321.4700622558594	0.00020453333854675293	21	002
412	452.47308349609375	271.8324890136719	0.9999798536300659	411.0750732421875	320.76239013671875	1.0	455.6209716796875	270.2505798339844	0.00013384222984313965	409.59735107421875	320.4803771972656	0.00024574995040893555	21	002
413	454.7321472167969	269.37335205078125	0.9999998807907104	411.5489501953125	323.89215087890625	1.0	456.024169921875	269.8829040527344	0.0001436769962310791	455.9667663574219	275.7318115234375	0.00012367963790893555	21	002
414	455.4502868652344	268.6004333496094	0.9999505281448364	411.36834716796875	326.51953125	1.0	457.066162109375	267.63336181640625	0.00011280179023742676	457.3072509765625	273.8582763671875	9.229779243469238e-5	21	002
415	455.4246520996094	268.4570007324219	0.9999999403953552	411.7431945800781	327.1050720214844	1.0	456.9028625488281	269.4350891113281	0.0002168118953704834	457.03240966796875	274.5959167480469	0.00029391050338745117	21	002
416	455.1921081542969	267.5189514160156	0.9999999403953552	412.7205505371094	329.331787109375	0.9999998807907104	415.3938903808594	330.22735595703125	0.0002021491527557373	457.3841247558594	273.767822265625	0.0002625882625579834	21	002
417	454.55535888671875	265.81475830078125	1.0	414.708251953125	331.7442321777344	0.9999995827674866	415.0638427734375	331.5149230957031	0.00023543834686279297	413.99908447265625	333.6689147949219	0.0001774132251739502	21	002
418	455.4423828125	264.9745178222656	1.0	414.70257568359375	335.0746154785156	0.9999996423721313	639.4380493164062	477.8423767089844	0.0005178153514862061	414.36859130859375	335.06292724609375	0.00023812055587768555	21	002
419	454.7464599609375	264.9399719238281	1.0	413.64691162109375	338.071044921875	0.9999994039535522	640.638916015625	6.551448822021484	0.00010669231414794922	415.92462158203125	339.08782958984375	0.00027558207511901855	21	002
420	455.84619140625	263.13818359375	1.0	413.0058898925781	340.32464599609375	0.9999992847442627	638.7239379882812	477.4503479003906	0.00039958953857421875	415.517333984375	340.95672607421875	0.00013813376426696777	21	002
421	455.00775146484375	263.8180236816406	1.0	412.73895263671875	340.6523742675781	0.9999880790710449	413.53277587890625	340.1888122558594	9.250640869140625e-5	415.3131103515625	340.9381408691406	0.00013908743858337402	21	002
422	454.6067810058594	264.57086181640625	1.0	413.7420959472656	342.015869140625	0.9999353885650635	638.381103515625	477.36273193359375	7.724761962890625e-5	452.06494140625	255.12298583984375	7.131695747375488e-5	21	002
423	455.7630615234375	264.4010925292969	1.0	412.3968505859375	344.2747802734375	0.9984405040740967	638.6307373046875	476.48638916015625	0.0005247890949249268	408.4587097167969	341.3005676269531	0.00016710162162780762	21	002
424	454.7624206542969	264.5527038574219	1.0	415.0231018066406	344.3981018066406	0.7912898063659668	415.19097900390625	345.1864013671875	0.00024375319480895996	409.8061828613281	340.31170654296875	0.00022614002227783203	21	002
425	455.73480224609375	264.56732177734375	0.9999999403953552	415.4690246582031	344.1371765136719	0.0369473397731781	639.4988403320312	478.5630798339844	0.00014090538024902344	409.52203369140625	340.0725402832031	0.00011092424392700195	21	002
426	456.00634765625	264.6839599609375	0.9999999403953552	413.8211364746094	343.3072204589844	0.0008970499038696289	638.9992065429688	476.7728271484375	0.0002484917640686035	409.84722900390625	339.5126647949219	0.00012916326522827148	21	002
427	456.73016357421875	264.8297119140625	1.0	416.7178039550781	343.8904113769531	0.054642707109451294	414.78271484375	344.2969665527344	0.0002557039260864258	409.1229248046875	337.4080505371094	0.00022661685943603516	21	002
428	458.0299072265625	260.3924865722656	1.0	416.5297546386719	342.95526123046875	0.990691602230072	417.5172119140625	343.9738464355469	0.0002994835376739502	411.15545654296875	339.5487365722656	0.00016221404075622559	21	002
429	458.4729919433594	258.84869384765625	1.0	414.687744140625	344.63427734375	0.9685532450675964	415.7559814453125	344.8644714355469	0.00025913119316101074	410.5630187988281	341.4757995605469	0.00018489360809326172	21	002
430	458.4056396484375	256.9831848144531	1.0	647.3692016601562	311.9588623046875	0.0004171133041381836	638.4537353515625	477.4789733886719	0.0002645254135131836	463.7516174316406	256.2798156738281	2.855062484741211e-5	21	002
431	462.13189697265625	251.85057067871094	1.0	647.1312866210938	312.8511047363281	0.001484602689743042	465.7437438964844	252.67491149902344	0.00018447637557983398	459.2587890625	258.0724182128906	0.00012195110321044922	21	002
432	458.82037353515625	251.93258666992188	1.0	645.9534301757812	303.9524230957031	0.0002904236316680908	639.4345092773438	477.2868957519531	0.00024047493934631348	458.8906555175781	258.23321533203125	0.0007190704345703125	21	002
433	450.62347412109375	259.12322998046875	1.0	645.7630615234375	305.45947265625	0.0005740523338317871	638.1370239257812	477.7379150390625	0.00016567111015319824	439.6637878417969	263.160888671875	3.4928321838378906e-5	21	002
434	448.6021728515625	259.8667907714844	1.0	640.6744995117188	2.4355621337890625	0.00029712915420532227	639.0534057617188	478.75030517578125	9.354948997497559e-5	450.6758728027344	264.37548828125	7.733702659606934e-5	21	002
435	443.7016296386719	260.7901611328125	0.9999905228614807	442.17596435546875	261.884765625	0.41526925563812256	445.5050048828125	259.09820556640625	0.00017589330673217773	447.8319396972656	263.0086975097656	0.0004928112030029297	21	002
436	441.8805847167969	260.3334045410156	1.0	440.423828125	262.0063171386719	0.0012173950672149658	445.5966796875	259.2163391113281	0.0001766979694366455	447.81011962890625	263.3775939941406	0.00014084577560424805	21	002
437	441.04351806640625	258.0510559082031	1.0	647.45947265625	311.9384460449219	0.0009579956531524658	638.5237426757812	476.8002014160156	0.0003528594970703125	447.3115234375	260.32208251953125	6.192922592163086e-5	21	002
438	439.17669677734375	257.6235046386719	1.0	437.9493103027344	259.9480285644531	0.0005065500736236572	639.3099365234375	478.34161376953125	0.00014549493789672852	426.9532470703125	263.3345031738281	0.00013953447341918945	21	002
439	437.90423583984375	257.908447265625	1.0	437.82537841796875	260.25701904296875	0.0007404983043670654	639.5453491210938	477.671630859375	0.0003330409526824951	426.5373840332031	263.3247985839844	7.495284080505371e-5	21	002
440	435.0719299316406	255.51734924316406	0.9999999403953552	436.12481689453125	257.51397705078125	0.018185585737228394	638.8878784179688	478.8394470214844	0.000245511531829834	426.5972595214844	260.98321533203125	0.0001499652862548828	21	002
441	433.9264221191406	256.0689392089844	0.9999989867210388	435.14141845703125	257.80706787109375	0.023910105228424072	437.369873046875	254.40394592285156	0.00022536516189575195	426.7469177246094	260.842529296875	0.0002308487892150879	21	002
442	433.98077392578125	252.8675537109375	1.0	435.007080078125	255.61085510253906	0.0017261505126953125	648.0913696289062	319.2007141113281	0.00012072920799255371	439.204833984375	258.3150329589844	7.775425910949707e-5	21	002
443	433.2467956542969	249.5728759765625	1.0	647.4933471679688	311.3085632324219	0.0004470348358154297	435.86468505859375	251.37277221679688	0.00013998150825500488	434.726318359375	257.228759765625	3.209710121154785e-5	21	002
444	432.0831604003906	248.411376953125	1.0	645.66796875	306.6171569824219	0.00031831860542297363	641.0881958007812	6.744727611541748	6.082653999328613e-5	421.2771911621094	246.83340454101562	1.5228986740112305e-5	21	002
445	431.1734924316406	246.85498046875	1.0	647.56640625	312.3482971191406	0.000847548246383667	639.2731323242188	478.35955810546875	0.00018194317817687988	422.5987854003906	233.9027862548828	3.069639205932617e-5	21	002
446	431.44012451171875	245.19898986816406	1.0	640.958984375	1.9241931438446045	0.0003928542137145996	641.1912841796875	6.304602146148682	0.00012481212615966797	434.5542297363281	249.07591247558594	3.6209821701049805e-5	21	002
447	431.166259765625	245.8211669921875	1.0	640.8208618164062	2.771300792694092	0.00023087859153747559	640.8856811523438	7.197463035583496	7.128715515136719e-5	433.9804992675781	249.7230682373047	1.862645149230957e-5	21	002
448	431.7832946777344	245.06793212890625	1.0	646.152587890625	304.6787414550781	0.00022599101066589355	638.9927368164062	477.9435729980469	8.881092071533203e-5	434.5428161621094	249.3640899658203	1.963973045349121e-5	21	002
449	432.4628601074219	245.76223754882812	1.0	647.2242431640625	311.7012634277344	0.0002276599407196045	640.7163696289062	6.67816162109375	4.088878631591797e-5	434.6613464355469	249.58203125	1.5169382095336914e-5	21	002
450	431.74249267578125	245.85678100585938	1.0	646.3054809570312	304.9794616699219	0.00042054057121276855	641.3696899414062	6.2291107177734375	0.0001112222671508789	639.3637084960938	2.273622989654541	2.8759241104125977e-5	21	002
451	433.84844970703125	242.88296508789062	1.0	645.8505859375	305.2285461425781	0.0007332265377044678	639.6079711914062	477.93170166015625	0.0003032088279724121	433.62823486328125	196.25848388671875	0.004562318325042725	21	002
452	437.5249938964844	237.5278778076172	1.0	403.21466064453125	332.8774108886719	0.030296921730041504	639.8431396484375	478.0072937011719	0.000611722469329834	439.8733825683594	244.26475524902344	0.0002524852752685547	21	002
453	440.9763488769531	227.8976287841797	1.0	646.3720703125	312.7362976074219	0.0014651119709014893	639.5870971679688	477.7335205078125	0.00018492341041564941	427.8521728515625	216.17788696289062	7.072091102600098e-5	21	002
454	445.99896240234375	218.97317504882812	1.0	646.5342407226562	313.08489990234375	0.0002982616424560547	445.2817077636719	221.17539978027344	0.0002314448356628418	444.2330017089844	225.40618896484375	0.0003680884838104248	21	002
455	448.12921142578125	213.9938201904297	1.0	408.556396484375	310.2170715332031	0.9999327659606934	638.7891235351562	479.0509338378906	0.0003097057342529297	402.0288391113281	312.92523193359375	4.297494888305664e-5	21	002
456	450.27325439453125	206.86309814453125	1.0	411.48101806640625	308.47821044921875	0.9999998807907104	448.2171630859375	207.86715698242188	0.0001710057258605957	415.1605529785156	309.7552795410156	0.00034433603286743164	21	002
457	450.1589050292969	201.4525909423828	1.0	413.3795471191406	301.3476257324219	0.9725865125656128	451.9595031738281	203.62258911132812	0.00012809038162231445	435.8565368652344	195.14089965820312	0.00028267502784729004	21	002
458	451.9577331542969	199.26876831054688	1.0	412.564208984375	299.92974853515625	0.9999667406082153	639.4728393554688	479.1092224121094	7.593631744384766e-5	414.6358337402344	304.0547790527344	0.0001633167266845703	21	002
459	451.9850158691406	197.89157104492188	1.0	414.0554504394531	300.6594543457031	0.9999869465827942	639.8563232421875	478.7335205078125	0.00043070316314697266	414.8026428222656	303.41119384765625	0.00021082162857055664	21	002
460	452.6603088378906	196.16758728027344	1.0	417.3618469238281	297.4247741699219	0.03831535577774048	639.5878295898438	477.412109375	0.00026422739028930664	412.8505859375	294.86407470703125	0.00019505620002746582	21	002
461	453.9020080566406	197.372314453125	1.0	648.1912841796875	311.6991271972656	0.0004864633083343506	648.1148071289062	318.10400390625	0.00014784932136535645	638.823486328125	2.415517807006836	2.6613473892211914e-5	21	002
462	455.88348388671875	194.9978485107422	1.0	420.0999450683594	295.5445251464844	0.12773361802101135	638.9794311523438	477.93682861328125	0.00021436810493469238	414.7179260253906	293.99432373046875	0.00010693073272705078	21	002
463	455.8836669921875	193.2920379638672	1.0	420.4122314453125	292.8943176269531	0.019920647144317627	639.45751953125	478.15423583984375	9.784102439880371e-5	456.0180358886719	198.78330993652344	1.6450881958007812e-5	21	002
464	456.4427490234375	193.04251098632812	1.0	421.5256042480469	292.03814697265625	0.9983969926834106	647.4246826171875	318.51910400390625	5.373358726501465e-5	417.7249755859375	294.2041320800781	9.700655937194824e-5	21	002
465	457.8387145996094	187.84713745117188	0.9999297261238098	425.698486328125	285.1661071777344	0.9981187582015991	638.5062255859375	477.5777587890625	0.00047206878662109375	426.3741455078125	284.98419189453125	0.00039324164390563965	21	002
466	460.9524230957031	178.6520233154297	0.9999998807907104	428.9103088378906	284.0848693847656	0.9999470114707947	431.64678955078125	282.948974609375	0.00018265843391418457	431.36322021484375	287.38653564453125	0.00030478835105895996	21	002
467	457.1397705078125	182.71365356445312	1.0	429.06109619140625	287.16595458984375	0.8224887847900391	639.2138061523438	476.9501647949219	0.0001825094223022461	429.50811767578125	286.3994140625	0.0003165304660797119	21	002
468	451.1475524902344	190.5721435546875	1.0	427.4364929199219	294.0759582519531	0.0013984739780426025	639.3721313476562	477.90673828125	0.00018388032913208008	443.78851318359375	186.05450439453125	0.0002371072769165039	21	002
469	447.4288635253906	190.75010681152344	0.9999985694885254	449.6548156738281	192.95875549316406	0.07224336266517639	447.1884765625	192.16929626464844	0.000333636999130249	442.4939880371094	195.848388671875	0.0003827214241027832	21	002
470	445.66619873046875	188.0979766845703	0.999893069267273	646.1021118164062	305.34466552734375	0.0003223121166229248	640.0577392578125	478.84130859375	0.0002359151840209961	438.2076110839844	196.14463806152344	0.00022050738334655762	21	002
471	439.8901062011719	182.7943572998047	0.014348745346069336	439.1330261230469	183.5856170654297	0.6443309187889099	639.25390625	479.29638671875	6.973743438720703e-5	433.3037414550781	185.05465698242188	0.00034415721893310547	21	002
472	438.30010986328125	183.33477783203125	0.9855223894119263	438.8360290527344	183.2399444580078	0.5020291209220886	640.3021240234375	478.2375183105469	9.66191291809082e-5	431.1469421386719	183.49252319335938	0.00012108683586120605	21	002
473	439.0794677734375	180.32264709472656	0.9998245239257812	439.13995361328125	182.00405883789062	0.2511572241783142	639.2090454101562	476.872314453125	0.000655055046081543	430.2230529785156	183.5609130859375	0.00013124942779541016	21	002
474	439.0683898925781	182.09332275390625	0.9996263980865479	438.71832275390625	183.0725555419922	0.6689183115959167	639.3822021484375	477.521240234375	0.0002619028091430664	430.72589111328125	183.98385620117188	0.00026929378509521484	21	002
475	439.2743225097656	180.0688018798828	0.9981968402862549	438.7976379394531	181.4547882080078	0.9944818019866943	639.3089599609375	477.6206359863281	0.0002620816230773926	432.6301574707031	182.358154296875	0.00032576918601989746	21	002
476	438.326171875	180.71270751953125	0.5395837426185608	437.6551818847656	181.5570068359375	0.9999980926513672	639.455078125	478.1713562011719	0.0005616843700408936	433.78765869140625	181.54763793945312	0.0008191466331481934	21	002
477	437.5030212402344	178.8599853515625	0.9504570960998535	437.39324951171875	180.353759765625	0.9999825954437256	639.5006103515625	478.53662109375	0.00015810132026672363	432.9612121582031	180.35874938964844	0.0005241334438323975	21	002
478	437.1219177246094	181.0774383544922	0.9999258518218994	420.0380859375	288.2257385253906	0.970847487449646	438.0799255371094	180.53289794921875	0.00015676021575927734	429.6104736328125	182.40989685058594	0.0006327927112579346	21	002
479	437.4107666015625	179.92987060546875	0.9664173126220703	437.1003723144531	181.2040557861328	0.9999659061431885	638.7886962890625	477.2009582519531	0.0005692839622497559	431.5917663574219	181.08839416503906	0.0002085566520690918	21	002
480	437.00250244140625	178.97525024414062	0.02692010998725891	436.059326171875	179.74899291992188	1.0	438.0856018066406	176.73919677734375	0.00016260147094726562	433.1854248046875	179.50704956054688	0.00016102194786071777	21	002
481	436.68927001953125	181.95358276367188	0.9999866485595703	437.88897705078125	181.99246215820312	0.9269424080848694	639.739013671875	478.6037902832031	0.0001678466796875	428.441162109375	181.9449920654297	0.00024053454399108887	21	002
482	435.0476989746094	184.31468200683594	0.9240074157714844	433.62060546875	183.4050750732422	0.999991774559021	436.4027099609375	184.3446044921875	0.00013560056686401367	433.6179504394531	185.31968688964844	7.784366607666016e-5	21	002
483	434.7589111328125	185.80709838867188	0.9999988675117493	435.6699523925781	185.6107635498047	0.07176819443702698	435.9167785644531	187.23684692382812	0.00030219554901123047	435.472412109375	192.41224670410156	0.00012406706809997559	21	002
484	434.46630859375	186.02537536621094	0.9999548196792603	434.326416015625	185.37307739257812	0.6923065185546875	639.5153198242188	477.6329345703125	0.00066375732421875	434.5621032714844	191.6708526611328	0.0002969503402709961	21	002
485	433.19464111328125	185.08816528320312	0.9998959302902222	433.6262512207031	184.90826416015625	0.6399087905883789	433.433837890625	186.16000366210938	0.0002937912940979004	425.72528076171875	259.4525451660156	0.00022220611572265625	21	002
486	432.61151123046875	183.135986328125	0.999960720539093	433.3417663574219	184.2655792236328	0.7109626531600952	639.2587280273438	478.2261657714844	0.00017279386520385742	431.5846862792969	266.1551818847656	0.00010576844215393066	21	002
487	432.9704284667969	182.6548309326172	0.9850199222564697	431.54144287109375	184.58236694335938	0.9922455549240112	434.49822998046875	181.17771911621094	0.0001984238624572754	432.5716552734375	188.4573516845703	0.00035521388053894043	21	002
488	431.1138610839844	262.1430969238281	0.9996130466461182	432.2161865234375	184.0751495361328	0.9969958662986755	435.3901062011719	180.35546875	0.0002199113368988037	433.9868469238281	184.82049560546875	0.00018420815467834473	21	002
489	432.34466552734375	182.6961669921875	0.9998680353164673	433.21112060546875	184.31785583496094	0.8238524794578552	434.7364196777344	181.06658935546875	0.0002073049545288086	433.3389587402344	185.60748291015625	0.0003040432929992676	21	002
490	432.6649169921875	181.81204223632812	0.9377404451370239	429.99102783203125	184.17457580566406	0.9996140003204346	434.3884582519531	180.5190887451172	0.00019344687461853027	426.8218994140625	260.95513916015625	0.00025916099548339844	21	002
491	432.0856628417969	183.76551818847656	0.9766961336135864	426.444091796875	265.5137939453125	0.9997720718383789	432.88482666015625	185.70335388183594	0.00021335482597351074	432.0319519042969	189.66909790039062	0.00017938017845153809	21	002
492	431.6302490234375	263.6683654785156	0.7289015054702759	430.85626220703125	184.74806213378906	0.9999958872795105	433.7626953125	263.5802001953125	0.00022414326667785645	431.51239013671875	188.49630737304688	0.00018706917762756348	21	002
493	433.2811279296875	182.17481994628906	0.5739824175834656	430.0784606933594	183.3222198486328	0.9999964237213135	434.55340576171875	180.82359313964844	0.00033167004585266113	432.8072509765625	184.6977996826172	0.000636756420135498	21	002
494	433.9369812011719	181.6188201904297	0.9596733450889587	431.8897399902344	182.6932830810547	0.9999076724052429	434.0492858886719	264.5802307128906	0.0002086162567138672	425.6204833984375	261.71405029296875	0.00043445825576782227	21	002
495	436.4143981933594	180.01217651367188	0.99809730052948	436.7434997558594	180.3314208984375	0.9993455410003662	434.4625244140625	264.4410705566406	0.0002499818801879883	430.7010192871094	180.81150817871094	0.0003794729709625244	21	002
496	440.83306884765625	175.97145080566406	0.999995231628418	429.8343200683594	267.6084289550781	0.9709091186523438	441.093994140625	174.90155029296875	0.0002397596836090088	426.83636474609375	263.97528076171875	0.00025463104248046875	21	002
497	443.6460266113281	171.0376434326172	1.0	431.55224609375	267.7025146484375	0.21138283610343933	443.05279541015625	173.77108764648438	0.00011134147644042969	442.08404541015625	177.4464111328125	0.0002211928367614746	21	002
498	443.52972412109375	173.1056365966797	1.0	433.2070617675781	268.8197021484375	0.9999147653579712	443.2277526855469	174.2030029296875	0.00012132525444030762	442.1361083984375	178.556396484375	0.0004159510135650635	21	002
499	445.6277160644531	171.7952880859375	0.9999998807907104	436.5676574707031	265.6437072753906	0.00667262077331543	641.2360229492188	6.724821090698242	9.173154830932617e-5	443.2790222167969	177.76976013183594	0.00015744566917419434	21	002
500	446.0644226074219	172.37266540527344	0.9999984502792358	434.41571044921875	270.4230041503906	0.7003830671310425	639.410888671875	478.68890380859375	0.00011232495307922363	442.1811218261719	177.79383850097656	7.334351539611816e-5	21	002
501	446.9682312011719	171.3339080810547	1.0	435.3104248046875	271.2825927734375	0.003925681114196777	639.9489135742188	478.2440490722656	0.00021603703498840332	429.2658996582031	272.8897399902344	0.00024324655532836914	21	002
502	446.8274841308594	173.2792205810547	0.9999998807907104	432.3387451171875	272.328857421875	0.9106442928314209	639.8883056640625	477.7979736328125	0.0001658797264099121	442.9566345214844	179.47982788085938	5.951523780822754e-5	21	002
503	446.5038146972656	172.93792724609375	0.9999997019767761	430.77276611328125	269.3299255371094	0.999998927116394	431.51226806640625	269.57159423828125	0.00027570128440856934	432.8725891113281	270.8480224609375	0.0004082918167114258	21	002
504	446.4303283691406	174.0005645751953	0.9999995827674866	430.440185546875	267.4779357910156	0.9999945163726807	444.8919982910156	175.14515686035156	0.00018331408500671387	443.5182800292969	178.74179077148438	0.00028714537620544434	21	002
505	448.25604248046875	173.16305541992188	1.0	428.38751220703125	270.5859375	0.9973936080932617	430.13671875	269.4485168457031	0.000316619873046875	428.3360290527344	271.2839050292969	0.0010059773921966553	21	002
506	446.91009521484375	174.56475830078125	0.9999997615814209	428.72772216796875	268.2312316894531	0.9998550415039062	445.490966796875	175.93817138671875	0.00042700767517089844	443.22271728515625	180.3563690185547	0.0004892051219940186	21	002
507	446.90228271484375	174.5988006591797	1.0	426.0586853027344	268.4185485839844	0.9999604225158691	446.0851135253906	176.29132080078125	0.00017184019088745117	426.08013916015625	269.56536865234375	0.00040265917778015137	21	002
508	448.13116455078125	173.0194854736328	1.0	426.33917236328125	269.00872802734375	0.30201277136802673	451.10516357421875	174.0352783203125	0.00018548965454101562	442.0607604980469	181.02247619628906	0.00018921494483947754	21	002
509	448.60162353515625	174.0603790283203	1.0	424.36566162109375	270.54833984375	0.995342493057251	639.6994018554688	478.2569885253906	0.0003274977207183838	442.3504943847656	181.081787109375	0.00017979741096496582	21	002
510	447.6603698730469	173.35595703125	1.0	424.0715026855469	267.9810791015625	0.9990981817245483	446.46209716796875	176.04220581054688	0.0001995563507080078	425.17236328125	269.1470642089844	0.0002467334270477295	21	002
511	449.38873291015625	172.45335388183594	1.0	425.07763671875	267.3434143066406	0.974644660949707	451.66412353515625	173.2751007080078	0.00014448165893554688	426.45904541015625	269.3804626464844	0.00011625885963439941	21	002
512	450.2730407714844	174.2775421142578	1.0	427.8804931640625	265.7684326171875	0.5288208723068237	447.7310791015625	176.37600708007812	0.0001004636287689209	441.45660400390625	181.92742919921875	7.763504981994629e-5	21	002
513	448.98016357421875	174.21527099609375	1.0	424.6419982910156	270.2970275878906	0.06217232346534729	447.0484313964844	176.48043823242188	0.0002403557300567627	441.9459533691406	181.98866271972656	0.0002551078796386719	21	002
514	450.7905578613281	173.05528259277344	1.0	427.374267578125	264.8401794433594	0.0436992347240448	639.27734375	478.3933410644531	0.00014838576316833496	441.8763427734375	181.853515625	0.00015529990196228027	21	002
515	450.9278259277344	172.33990478515625	1.0	425.5201721191406	266.20904541015625	0.9999651908874512	638.8375244140625	478.61083984375	0.00019088387489318848	426.1584167480469	268.9425964355469	0.00010538101196289062	21	002
516	449.7471008300781	174.93368530273438	1.0	423.6401672363281	269.2451477050781	0.9999971389770508	447.8128356933594	176.93545532226562	0.0001684725284576416	423.3730163574219	271.0315246582031	0.0003057718276977539	21	002
517	452.7242736816406	171.99256896972656	1.0	427.8722839355469	263.6147766113281	0.7763164043426514	639.1438598632812	478.9327392578125	0.0007440149784088135	430.8177795410156	264.849365234375	7.551908493041992e-5	21	002
518	452.2828063964844	171.63116455078125	1.0	428.4099426269531	261.0072937011719	0.9997799396514893	453.1889343261719	172.90658569335938	9.655952453613281e-5	431.0964050292969	260.8345031738281	0.00020104646682739258	21	002
519	456.09033203125	165.05111694335938	1.0	429.28106689453125	262.70587158203125	0.9999983310699463	430.47357177734375	260.85797119140625	0.00013023614883422852	432.4726867675781	263.8887023925781	0.00017115473747253418	21	002
520	456.7710266113281	158.57936096191406	0.014629632234573364	434.2121887207031	260.2109680175781	0.9999908208847046	639.130126953125	478.8092041015625	0.00024130940437316895	433.5683288574219	257.74517822265625	5.424022674560547e-5	21	002
521	451.0730895996094	159.21360778808594	1.0	435.4339294433594	261.17156982421875	0.9999938011169434	437.3535461425781	258.2376708984375	0.0002652406692504883	453.2049865722656	165.51553344726562	0.0001404881477355957	21	002
