# Supplementary material for: An automated feeding system for the African killifish reveals the impact of diet on lifespan and allows scalable assessment of associative learning
Source: eLife. 2022 Nov 10;11:e69008. doi: 10.7554/eLife.69008 (PMC9788828; doi:10.7554/eLife.69008)
Supplement: Figure 6—source data 2. [file elife-69008-fig6-data2.zip › Training Trajectories/t5_REC049DLC_resnet50_TrainAllTheThingsJun28shuffle1_1030000.csv]

bodyparts_coords	fishhead_x	fishhead_y	fishhead_likelihood	fishtail_x	fishtail_y	fishtail_likelihood	redlight_x	redlight_y	redlight_likelihood	fooddrop_x	fooddrop_y	fooddrop_likelihood	fishnum	recordingnum
0	15.336343765258789	334.0162658691406	0.001475989818572998	16.83333969116211	324.19354248046875	0.00014597177505493164	647.23095703125	128.1403350830078	3.382563591003418e-5	2.3757731914520264	319.1014709472656	8.830428123474121e-5	5	049
1	15.856966972351074	334.0631103515625	0.03719770908355713	16.45488166809082	324.5050354003906	7.808208465576172e-5	646.632080078125	27.919815063476562	3.49581241607666e-5	2.1448588371276855	319.5140075683594	6.589293479919434e-5	5	049
2	16.203563690185547	328.19873046875	0.031122952699661255	6.414443492889404	479.9449462890625	0.0005639195442199707	645.936767578125	111.89553833007812	3.24249267578125e-5	2.8365478515625	319.56146240234375	0.00015905499458312988	5	049
3	15.197797775268555	331.12750244140625	0.010782033205032349	16.2014217376709	325.56890869140625	0.00023129582405090332	646.6703491210938	28.690250396728516	0.0001742541790008545	2.249340534210205	319.4234924316406	6.732344627380371e-5	5	049
4	14.492584228515625	328.468505859375	0.037194520235061646	16.311622619628906	325.59014892578125	0.0003357827663421631	647.969970703125	28.201967239379883	1.576542854309082e-5	2.9055416584014893	319.29241943359375	6.73532485961914e-5	5	049
5	16.02634048461914	327.8522644042969	0.5942786335945129	5.10388708114624	312.25970458984375	0.00012832880020141602	6.788492202758789	320.3994445800781	2.4020671844482422e-5	1.7760944366455078	318.1629943847656	0.00011149048805236816	5	049
6	14.676395416259766	333.98016357421875	0.0009909272193908691	5.606847763061523	311.05548095703125	0.00010159611701965332	648.6630249023438	142.8554229736328	3.5375356674194336e-5	2.413323402404785	319.7610168457031	4.729628562927246e-5	5	049
7	15.832077980041504	328.9186706542969	0.00883820652961731	4.066656112670898	154.6352996826172	0.00012299418449401855	649.1051025390625	141.83987426757812	0.0001253187656402588	2.0633726119995117	318.6324462890625	7.522106170654297e-5	5	049
8	13.913631439208984	328.9306335449219	0.0006203949451446533	16.048925399780273	324.04150390625	6.0439109802246094e-5	647.344970703125	288.61260986328125	4.157423973083496e-5	1.5880885124206543	318.4877624511719	2.1725893020629883e-5	5	049
9	15.62819766998291	332.7307434082031	0.02316311001777649	16.638744354248047	326.4031066894531	0.0003383755683898926	6.996085166931152	322.60626220703125	2.765655517578125e-5	2.976823329925537	320.5299072265625	0.00012859702110290527	5	049
10	15.489358901977539	332.94610595703125	0.6857884526252747	15.6248140335083	325.07086181640625	0.0001526176929473877	647.6386108398438	272.6512145996094	5.2094459533691406e-5	1.7507436275482178	319.40838623046875	0.00014442205429077148	5	049
11	13.726162910461426	331.8249816894531	0.00016367435455322266	3.2886228561401367	126.53881072998047	4.163384437561035e-5	647.6430053710938	28.652729034423828	0.0001176297664642334	1.7497267723083496	318.9524841308594	1.963973045349121e-5	5	049
12	13.953605651855469	334.3104553222656	0.00028514862060546875	3.0766661167144775	128.32269287109375	8.672475814819336e-5	646.7669067382812	316.2757873535156	1.4603137969970703e-5	1.7415685653686523	319.79095458984375	2.491474151611328e-5	5	049
13	15.973409652709961	329.4228515625	0.48307427763938904	5.311387538909912	312.25830078125	7.63237476348877e-5	647.5596923828125	27.805522918701172	2.282857894897461e-5	1.761970043182373	318.74591064453125	0.00010979175567626953	5	049
14	15.124685287475586	332.3674011230469	0.006006360054016113	5.1795549392700195	311.32501220703125	5.9157609939575195e-5	647.8848876953125	139.7554473876953	2.8789043426513672e-5	1.6251239776611328	319.5088195800781	6.145238876342773e-5	5	049
15	5.646392345428467	482.4427185058594	6.35981559753418e-5	13.528775215148926	480.8320007324219	0.0001894533634185791	647.0629272460938	109.34154510498047	3.457069396972656e-5	3.486973524093628	476.7325744628906	3.135204315185547e-5	5	049
16	12.943418502807617	336.21380615234375	0.0011486411094665527	2.4980626106262207	1.835660457611084	6.416440010070801e-5	648.876708984375	154.17239379882812	8.207559585571289e-5	1.6098861694335938	318.8321533203125	1.430511474609375e-5	5	049
17	3.1164047718048096	327.1287536621094	0.0001360476016998291	2.8888607025146484	322.5279541015625	0.003932744264602661	647.9243774414062	333.0367431640625	2.586841583251953e-5	1.222200870513916	325.7566223144531	8.526444435119629e-5	5	049
18	16.11280059814453	308.7750549316406	0.009337007999420166	3.5727365016937256	290.7027587890625	0.00021529197692871094	647.5598754882812	133.15225219726562	0.0006496310234069824	-0.2653660774230957	302.2584533691406	0.00019165873527526855	5	049
19	5.0585174560546875	302.71160888671875	0.000924915075302124	4.0258378982543945	280.3088073730469	0.00011736154556274414	645.2999877929688	77.56948852539062	2.5719404220581055e-5	0.623140811920166	287.6738586425781	9.182095527648926e-5	5	049
20	13.42026138305664	294.7052001953125	0.001200854778289795	2.3667445182800293	1.5947015285491943	6.261467933654785e-5	647.0755004882812	28.916980743408203	4.792213439941406e-5	1.0333678722381592	285.7962646484375	1.710653305053711e-5	5	049
21	9.74142837524414	292.020263671875	0.9329832196235657	4.069586753845215	277.679443359375	0.00011241436004638672	648.0132446289062	202.67514038085938	4.819035530090332e-5	1.0197527408599854	272.6228942871094	4.738569259643555e-5	5	049
22	5.115478515625	292.2735290527344	0.08279430866241455	7.544759750366211	481.4085693359375	0.0001004636287689209	647.0853271484375	288.9499206542969	4.3451786041259766e-5	1.801398515701294	270.8838806152344	2.2977590560913086e-5	5	049
23	4.400459289550781	288.22308349609375	0.007281482219696045	4.7218170166015625	275.5045471191406	0.000141143798828125	647.663818359375	204.24420166015625	0.0001232624053955078	1.7325108051300049	269.90606689453125	5.811452865600586e-5	5	049
24	2.1194138526916504	289.43841552734375	0.01945364475250244	3.9924211502075195	277.7906799316406	0.0008248686790466309	648.387451171875	124.5682373046875	8.293986320495605e-5	0.37481045722961426	271.8609619140625	0.00010251998901367188	5	049
25	3.446545124053955	286.2877502441406	0.008558928966522217	541.9322509765625	207.48284912109375	0.00021761655807495117	545.1946411132812	205.94190979003906	0.9999998807907104	543.4696655273438	206.1245880126953	0.0023770928382873535	5	049
26	547.0474853515625	211.54273986816406	0.00024059414863586426	3.2426910400390625	31.432926177978516	0.00013950467109680176	545.3046875	205.78817749023438	1.0	543.7107543945312	206.7974395751953	0.0010530650615692139	5	049
27	547.0480346679688	211.31443786621094	0.00023630261421203613	2.3280248641967773	146.52603149414062	0.0002003014087677002	545.3104248046875	205.6231689453125	1.0	543.0960693359375	205.76394653320312	0.0015625953674316406	5	049
28	99.16590881347656	214.29623413085938	0.0007950961589813232	100.84102630615234	215.50425720214844	0.8887403011322021	545.3499145507812	205.863037109375	1.0	543.6826782226562	207.47921752929688	0.000994652509689331	5	049
29	-0.2818918228149414	206.74220275878906	0.11475789546966553	99.66800689697266	215.57803344726562	0.9999997019767761	546.0444946289062	205.8105926513672	1.0	544.5504760742188	206.74658203125	0.002980530261993408	5	049
30	2.397165298461914	208.46774291992188	0.017685234546661377	99.59815979003906	215.85633850097656	0.8702878952026367	545.902099609375	206.21835327148438	1.0	544.044921875	207.29307556152344	0.002361476421356201	5	049
31	3.4871230125427246	207.57359313964844	0.09267622232437134	98.63501739501953	211.63121032714844	1.0	545.82373046875	206.1610107421875	1.0	544.0565795898438	207.43032836914062	0.0012317299842834473	5	049
32	7.064591407775879	207.56607055664062	0.9979113340377808	99.44108581542969	208.8809051513672	1.0	545.8095092773438	206.11764526367188	1.0	544.1143188476562	206.89462280273438	0.0019580423831939697	5	049
33	3.918957233428955	208.19293212890625	0.3004746437072754	93.56915283203125	202.7882080078125	0.9999998807907104	545.3661499023438	207.09548950195312	1.0	542.1256713867188	206.7075958251953	0.0012062788009643555	5	049
34	2.81685733795166	209.30520629882812	0.40237733721733093	97.69741821289062	197.706298828125	1.0	545.1694946289062	206.5861053466797	1.0	543.658203125	207.51690673828125	0.002829045057296753	5	049
35	2.04247784614563	210.0614013671875	0.003981947898864746	100.2393798828125	196.09217834472656	1.0	544.948974609375	205.61016845703125	1.0	543.7184448242188	206.75619506835938	0.0019283592700958252	5	049
36	72.40653228759766	187.62255859375	0.3332415223121643	87.79774475097656	186.50515747070312	0.9805985689163208	544.9722900390625	205.7075653076172	1.0	541.8814697265625	205.24502563476562	0.0022666752338409424	5	049
37	69.63542175292969	192.02444458007812	0.8246195912361145	88.7179946899414	185.08004760742188	0.9999896287918091	546.3651123046875	205.94580078125	0.9999999403953552	544.3412475585938	207.22317504882812	0.0009708106517791748	5	049
38	71.05900573730469	194.59402465820312	0.3331260681152344	74.4382095336914	190.2875213623047	0.999999463558197	546.0286254882812	206.58375549316406	1.0	543.5794067382812	207.3555450439453	0.001527547836303711	5	049
39	69.6855239868164	198.39613342285156	0.9351103901863098	73.63099670410156	195.12110900878906	0.9999959468841553	545.0422973632812	207.305908203125	1.0	543.3533325195312	207.86009216308594	0.002906888723373413	5	049
40	68.67024993896484	199.2218780517578	0.30826088786125183	71.59065246582031	199.9125213623047	0.9999791383743286	545.7847290039062	206.13937377929688	1.0	544.3618774414062	207.3203887939453	0.0012906789779663086	5	049
41	70.14324951171875	199.5906524658203	0.959160566329956	72.45855712890625	199.07456970214844	0.9985142946243286	545.9249877929688	206.5239715576172	0.9999999403953552	544.3717651367188	207.66702270507812	0.0021835267543792725	5	049
42	67.4885482788086	200.0091552734375	0.9997462034225464	69.25408172607422	200.12306213378906	0.9952215552330017	545.9777221679688	205.58311462402344	1.0	544.3410034179688	206.54458618164062	0.0008812248706817627	5	049
43	69.9130859375	197.5657501220703	0.9598984718322754	78.78954315185547	189.4583740234375	0.9999996423721313	545.5441284179688	206.32679748535156	1.0	542.2586059570312	206.19561767578125	0.0012249350547790527	5	049
44	68.51522827148438	198.03623962402344	0.7524908781051636	81.71196746826172	187.10421752929688	0.9999992847442627	546.0335693359375	205.972900390625	1.0	544.2619018554688	207.0648956298828	0.0025324225425720215	5	049
45	66.94725799560547	199.3661651611328	0.9964876174926758	68.5870361328125	199.05828857421875	0.9999977946281433	545.9541625976562	206.2107391357422	1.0	544.019775390625	206.9931640625	0.0018329918384552002	5	049
46	66.22343444824219	195.85597229003906	0.9999997615814209	70.97258758544922	195.1646270751953	0.8119263648986816	545.636474609375	205.65805053710938	1.0	543.5208129882812	205.79742431640625	0.001299828290939331	5	049
47	67.38519287109375	197.177001953125	0.9991961121559143	69.38516998291016	195.47079467773438	0.9998408555984497	545.6024780273438	205.78297424316406	1.0	543.8272705078125	207.06126403808594	0.001267939805984497	5	049
48	65.18147277832031	197.58168029785156	0.6891823410987854	65.84256744384766	196.66165161132812	0.9999995827674866	545.0835571289062	206.4593963623047	1.0	543.3196411132812	207.65333557128906	0.0017282664775848389	5	049
49	62.958824157714844	198.82493591308594	0.006437540054321289	62.5778923034668	200.20143127441406	0.9999999403953552	545.3633422851562	205.91354370117188	0.9999999403953552	542.8143920898438	206.084716796875	0.0014052093029022217	5	049
50	64.0217514038086	200.27749633789062	0.06459736824035645	63.24964904785156	201.22372436523438	0.9999990463256836	545.7767333984375	206.1570587158203	0.9999998807907104	544.3103637695312	206.9200439453125	0.0028491616249084473	5	049
51	63.33892059326172	203.02586364746094	0.9996793270111084	65.07829284667969	202.3511505126953	0.9922940135002136	546.0581665039062	206.7171173095703	1.0	543.876220703125	207.72935485839844	0.0015707612037658691	5	049
52	64.69184112548828	204.02235412597656	0.5705269575119019	70.0154037475586	197.64051818847656	0.9999986886978149	545.51318359375	206.58778381347656	1.0	544.0454711914062	208.04212951660156	0.001552194356918335	5	049
53	66.33602905273438	202.3292694091797	0.9998995065689087	70.864990234375	197.16897583007812	0.9996868371963501	545.7152099609375	205.75755310058594	1.0	544.2072143554688	207.26144409179688	0.0016207695007324219	5	049
54	71.4903335571289	195.80345153808594	0.003649681806564331	82.60282135009766	187.7414093017578	1.0	544.7540893554688	206.97381591796875	1.0	543.525146484375	207.8849334716797	0.003551691770553589	5	049
55	67.51058959960938	201.19281005859375	0.06751224398612976	75.8248291015625	190.7550811767578	1.0	545.0242309570312	206.70303344726562	1.0	543.49609375	207.30551147460938	0.00246429443359375	5	049
56	67.61386108398438	199.61155700683594	0.931853175163269	71.37096405029297	198.8073272705078	0.9999994039535522	545.6812744140625	206.1190948486328	1.0	544.166748046875	207.33529663085938	0.0037749409675598145	5	049
57	71.50507354736328	196.08226013183594	0.03263336420059204	79.08649444580078	190.88133239746094	1.0	545.2634887695312	205.9967803955078	0.9999998807907104	543.3071899414062	205.95643615722656	0.0029996633529663086	5	049
58	56.27345275878906	199.13665771484375	0.9999998807907104	3.7388622760772705	255.7147979736328	0.3234497904777527	545.9452514648438	206.37269592285156	1.0	543.8251342773438	207.5885009765625	0.0012517571449279785	5	049
59	61.26329040527344	194.81634521484375	0.27500078082084656	62.85797882080078	194.00340270996094	0.9999387264251709	546.0020141601562	205.76583862304688	1.0	544.6705932617188	206.77247619628906	0.002234041690826416	5	049
60	1.656315565109253	260.9617614746094	0.009982049465179443	59.64867401123047	192.90298461914062	0.9952481985092163	545.3370971679688	205.43670654296875	1.0	543.6137084960938	206.91671752929688	0.001600801944732666	5	049
61	1.707491159439087	261.359375	0.010004103183746338	59.14400863647461	192.7773895263672	0.9999849796295166	545.74365234375	205.30885314941406	1.0	544.2048950195312	206.49693298339844	0.0012671947479248047	5	049
62	0.4352245330810547	262.08551025390625	0.0038652420043945312	59.375221252441406	192.4165496826172	0.9716384410858154	545.56103515625	205.6458282470703	1.0	541.721435546875	205.6544952392578	0.0007044076919555664	5	049
63	0.6356630325317383	260.1676025390625	0.08003708720207214	62.7675666809082	190.0054931640625	0.9985294342041016	545.8607788085938	205.93341064453125	1.0	543.5010375976562	206.0812225341797	0.0009604990482330322	5	049
64	-0.15553855895996094	259.8714599609375	0.0035469532012939453	66.00938415527344	188.17259216308594	0.9991587996482849	545.5243530273438	207.09169006347656	0.9999999403953552	543.615234375	207.5284881591797	0.0014466345310211182	5	049
65	20.069177627563477	36.44975662231445	0.0008028149604797363	64.23991394042969	193.31207275390625	0.9999641180038452	546.1265869140625	206.0159454345703	0.9999998807907104	544.4462890625	207.0124969482422	0.0010150372982025146	5	049
66	547.348388671875	211.8829345703125	0.00043383240699768066	65.54236602783203	187.9212188720703	0.9999299645423889	545.9141845703125	206.49876403808594	0.9999998807907104	544.4689331054688	207.29478454589844	0.0031674206256866455	5	049
67	547.1708374023438	211.59730529785156	0.00025340914726257324	2.1038577556610107	260.19659423828125	0.0022186636924743652	545.65673828125	205.96714782714844	1.0	544.1185913085938	207.22702026367188	0.0010616183280944824	5	049
68	547.013916015625	211.5769805908203	0.00021663308143615723	60.202186584472656	197.81631469726562	0.008847206830978394	545.4496459960938	206.35296630859375	0.9999999403953552	543.6007690429688	206.131103515625	0.0017611384391784668	5	049
69	547.1759033203125	211.6443634033203	0.0002937912940979004	61.99642562866211	200.51174926757812	0.9966922998428345	545.5462646484375	206.14634704589844	1.0	544.2469482421875	207.32711791992188	0.0010808706283569336	5	049
70	55.51435470581055	208.81561279296875	0.006454676389694214	62.05683517456055	204.43043518066406	0.9997406005859375	545.3321533203125	205.8284912109375	1.0	543.780029296875	207.04391479492188	0.0012589991092681885	5	049
71	54.495365142822266	210.13694763183594	0.0005464255809783936	62.64430618286133	205.38633728027344	0.9998910427093506	545.5496215820312	206.15699768066406	0.9999999403953552	64.87991333007812	210.22857666015625	0.0007952451705932617	5	049
72	546.9563598632812	212.13565063476562	0.00038811564445495605	63.901527404785156	204.36097717285156	1.0	545.7354736328125	206.565185546875	1.0	543.82275390625	207.73313903808594	0.0020277798175811768	5	049
73	54.4669075012207	208.4826202392578	0.0004388391971588135	63.76008605957031	206.46890258789062	1.0	544.7157592773438	206.5177459716797	0.9999998807907104	541.5027465820312	206.276611328125	0.0018073022365570068	5	049
74	55.583866119384766	217.33685302734375	0.000277101993560791	63.337642669677734	211.14990234375	1.0	545.3846435546875	205.86746215820312	1.0	543.9724731445312	206.6897430419922	0.0013563930988311768	5	049
75	547.086181640625	211.96417236328125	0.00034421682357788086	64.38308715820312	211.60989379882812	0.9999998211860657	545.248291015625	206.13890075683594	1.0	543.7819213867188	207.43238830566406	0.002841264009475708	5	049
76	56.144100189208984	210.1789093017578	0.0004521310329437256	65.06182098388672	209.97802734375	1.0	545.6825561523438	205.75973510742188	1.0	543.6994018554688	207.22799682617188	0.0011607110500335693	5	049
77	55.67990493774414	211.85171508789062	0.0010464191436767578	63.29977035522461	211.64390563964844	0.9999997615814209	545.0387573242188	206.04994201660156	1.0	541.6154174804688	205.7116241455078	0.0010015368461608887	5	049
78	54.80420684814453	214.69009399414062	0.0014026165008544922	60.143550872802734	216.32603454589844	0.9997750520706177	545.1298828125	206.1075897216797	1.0	543.5966796875	207.31689453125	0.001169651746749878	5	049
79	60.6696662902832	213.91065979003906	0.0008465051651000977	61.66111373901367	214.88246154785156	0.9999998807907104	544.8046875	205.76025390625	1.0	541.3742065429688	205.6144256591797	0.002298504114151001	5	049
80	58.75089645385742	217.40272521972656	0.0009250938892364502	57.30180358886719	219.24771118164062	0.9999988079071045	545.71875	206.49026489257812	1.0	543.0848388671875	206.50099182128906	0.0008188188076019287	5	049
81	59.26898956298828	217.9707794189453	0.0006666779518127441	57.56098556518555	218.74221801757812	0.9999966025352478	544.7313232421875	206.56333923339844	1.0	541.4735717773438	206.16915893554688	0.0015027821063995361	5	049
82	52.14195251464844	223.7449188232422	0.0004749894142150879	58.67271423339844	217.92694091796875	0.9999959468841553	545.3875732421875	206.6812286376953	1.0	543.6630859375	208.1194610595703	0.0017565786838531494	5	049
83	52.74419403076172	224.07472229003906	0.0025582611560821533	58.16875076293945	219.37841796875	0.9997166395187378	545.2896728515625	206.53091430664062	1.0	543.2080078125	206.36172485351562	0.0011752843856811523	5	049
84	54.18974304199219	221.99795532226562	0.006785184144973755	59.21800231933594	218.6978759765625	0.9995349645614624	545.2459106445312	205.88528442382812	0.9999999403953552	543.181640625	205.85411071777344	0.0010691285133361816	5	049
85	54.54527282714844	223.41943359375	0.007528930902481079	60.96586990356445	217.63101196289062	0.9999980926513672	545.7403564453125	206.21253967285156	1.0	543.51953125	206.33023071289062	0.000931471586227417	5	049
86	59.84886169433594	216.75692749023438	0.0019331276416778564	58.73467254638672	220.78038024902344	0.9999922513961792	545.4223022460938	205.61497497558594	1.0	541.3959350585938	205.60256958007812	0.0009537637233734131	5	049
87	59.13384246826172	216.8993682861328	0.0020533502101898193	57.21819305419922	221.58944702148438	0.9999783039093018	545.1804809570312	206.21441650390625	1.0	56.647117614746094	217.54730224609375	0.0007634758949279785	5	049
88	52.79511642456055	224.0628662109375	0.017966091632843018	58.17140579223633	219.95567321777344	0.9999576807022095	544.9270629882812	206.3390350341797	1.0	542.9022827148438	206.1678924560547	0.0019070208072662354	5	049
89	53.358314514160156	224.59967041015625	0.01605960726737976	59.8328971862793	219.9715576171875	0.9999228715896606	545.0553588867188	205.7820281982422	1.0	542.8721923828125	206.0335693359375	0.0013931691646575928	5	049
90	55.4098014831543	224.58412170410156	0.024610131978988647	61.20515060424805	220.0718231201172	0.9999971389770508	544.6803588867188	205.86802673339844	1.0	541.0220947265625	205.6446990966797	0.0009208619594573975	5	049
91	55.78189468383789	226.66629028320312	0.01827332377433777	60.77093505859375	223.64346313476562	0.9999995827674866	545.12158203125	205.51927185058594	1.0	543.2276611328125	205.6666717529297	0.0011143386363983154	5	049
92	54.850990295410156	225.58847045898438	0.0019997358322143555	63.136940002441406	225.09649658203125	1.0	545.2061767578125	206.29176330566406	1.0	544.0015258789062	207.292236328125	0.0008823275566101074	5	049
93	61.780433654785156	226.0365447998047	0.013236403465270996	64.1321029663086	224.91966247558594	0.9999998807907104	545.1331787109375	206.0760040283203	0.9999999403953552	543.4248657226562	207.1173858642578	0.0012870728969573975	5	049
94	57.24282455444336	226.53829956054688	0.03630101680755615	62.5421257019043	224.5896759033203	0.9999925494194031	544.7251586914062	206.61106872558594	1.0	542.6219482421875	206.20448303222656	0.0016356408596038818	5	049
95	56.19256591796875	229.05563354492188	0.0017330050468444824	63.102516174316406	228.31451416015625	1.0	544.4138793945312	206.09356689453125	1.0	540.9423828125	205.77713012695312	0.0013384521007537842	5	049
96	57.350189208984375	229.43649291992188	0.004806786775588989	63.93319320678711	228.6608428955078	0.9999998807907104	545.0823974609375	206.32347106933594	1.0	541.5254516601562	206.02767944335938	0.0009845495223999023	5	049
97	63.82938766479492	230.7611541748047	0.450096994638443	64.22698974609375	231.01531982421875	0.9998946785926819	545.0927734375	205.94607543945312	1.0	542.777587890625	205.87867736816406	0.0010348856449127197	5	049
98	64.09937286376953	231.0537109375	0.0020057857036590576	65.79232788085938	231.33938598632812	0.9992503523826599	545.1211547851562	206.57693481445312	1.0	543.4056396484375	207.2423095703125	0.0011213421821594238	5	049
99	63.503570556640625	234.66766357421875	0.1058773398399353	64.93940734863281	233.52720642089844	0.99979567527771	544.6790161132812	206.29539489746094	1.0	541.1116333007812	206.12432861328125	0.0009711384773254395	5	049
100	61.337127685546875	237.56320190429688	0.9213515520095825	63.13678741455078	236.40090942382812	0.9922871589660645	545.03125	206.4326171875	1.0	58.272064208984375	232.73004150390625	0.0013293325901031494	5	049
101	63.09352111816406	239.642578125	0.9899593591690063	64.53067016601562	238.56944274902344	0.999361515045166	545.4219360351562	205.5174560546875	1.0	543.7037963867188	206.97401428222656	0.0008397400379180908	5	049
102	65.99056243896484	238.00930786132812	0.8946698904037476	67.5332260131836	237.67930603027344	0.9761580228805542	545.275390625	206.26649475097656	1.0	544.1030883789062	207.43948364257812	0.001513451337814331	5	049
103	65.02397918701172	238.1221160888672	0.8498135805130005	66.02738952636719	237.57891845703125	0.4952986538410187	544.4588623046875	205.69644165039062	0.9999999403953552	541.3174438476562	205.72616577148438	0.0018088817596435547	5	049
104	66.7281723022461	240.5390625	0.17883151769638062	67.75443267822266	240.23196411132812	0.9899547100067139	545.25439453125	206.63229370117188	1.0	543.9085693359375	207.8501739501953	0.0011625289916992188	5	049
105	73.91354370117188	236.09335327148438	0.9864646196365356	81.03795623779297	232.74180603027344	0.01874437928199768	545.1106567382812	205.72889709472656	1.0	543.7308959960938	207.19847106933594	0.0014043748378753662	5	049
106	78.5617446899414	234.7004852294922	0.5296111702919006	84.24716186523438	229.44308471679688	0.9999972581863403	545.6876220703125	206.5208740234375	1.0	544.2376708984375	207.33042907714844	0.002030491828918457	5	049
107	81.23094940185547	233.67868041992188	0.028896033763885498	79.732421875	231.89427185058594	0.9999936819076538	545.3262939453125	206.2793426513672	1.0	542.8885498046875	205.97360229492188	0.0004350244998931885	5	049
108	77.86380767822266	237.26235961914062	0.7787090539932251	80.5528793334961	233.84559631347656	0.999355137348175	545.2242431640625	206.04022216796875	1.0	543.7824096679688	206.928955078125	0.001505523920059204	5	049
109	65.88612365722656	242.06448364257812	0.9968615770339966	67.95384216308594	242.03892517089844	0.999525785446167	544.5413208007812	205.9987335205078	1.0	541.3827514648438	205.7320556640625	0.0022033751010894775	5	049
110	73.55211639404297	238.7091827392578	0.9999851584434509	78.23210144042969	240.05250549316406	0.1579485833644867	544.9771728515625	206.3979034423828	1.0	541.3756103515625	205.8211212158203	0.0009156167507171631	5	049
111	81.49872589111328	235.63528442382812	1.0	84.6978759765625	233.14825439453125	0.0029611289501190186	544.7777709960938	205.91070556640625	1.0	541.383544921875	205.88531494140625	0.0010402798652648926	5	049
112	86.07405090332031	237.6915283203125	1.0	87.2626724243164	233.002197265625	0.016449451446533203	545.2977294921875	206.14695739746094	1.0	543.268310546875	206.0641326904297	0.002337545156478882	5	049
113	89.70281219482422	239.56399536132812	1.0	94.50147247314453	239.9211883544922	0.0022247731685638428	544.9010620117188	206.405029296875	1.0	541.3980712890625	206.2688751220703	0.0007103979587554932	5	049
114	94.39832305908203	238.44204711914062	0.9999988079071045	97.69464874267578	238.58059692382812	0.4294978678226471	545.0404052734375	206.0021209716797	1.0	541.2936401367188	205.67062377929688	0.000731348991394043	5	049
115	95.77545928955078	242.75021362304688	0.9461708068847656	97.62152099609375	241.1652374267578	0.9999836683273315	544.881591796875	206.58106994628906	1.0	543.8072509765625	207.63853454589844	0.0009396374225616455	5	049
116	2.084538459777832	254.1111602783203	0.9741737842559814	99.4731216430664	236.93991088867188	1.0	544.6402587890625	206.41940307617188	1.0	543.4248046875	207.3222198486328	0.0019299983978271484	5	049
117	3.2021548748016357	253.8069610595703	0.999840259552002	98.51907348632812	238.90245056152344	0.9999998807907104	545.1741333007812	206.09927368164062	1.0	-1.9421367645263672	237.51351928710938	0.0011437535285949707	5	049
118	6.0644025802612305	249.42855834960938	0.9999556541442871	98.43871307373047	241.64761352539062	0.997929573059082	544.3292236328125	206.700439453125	1.0	-1.5374202728271484	237.1845703125	0.001775115728378296	5	049
119	11.10497760772705	252.91226196289062	1.0	95.90702819824219	246.19229125976562	0.002098679542541504	544.7871704101562	206.89137268066406	1.0	543.2387084960938	206.60394287109375	0.0011507868766784668	5	049
120	14.177080154418945	251.74490356445312	1.0	1.6631147861480713	231.9453887939453	0.00029456615447998047	545.4229125976562	205.66432189941406	1.0	-0.16074848175048828	236.6134490966797	0.0016869604587554932	5	049
121	13.084741592407227	253.601806640625	1.0	92.4486312866211	248.8177032470703	0.014770060777664185	545.319091796875	205.73101806640625	1.0	0.1636650562286377	237.69302368164062	0.0020985305309295654	5	049
122	13.376468658447266	253.22152709960938	1.0	96.40568542480469	263.5052185058594	0.002816498279571533	544.8276977539062	206.5957794189453	1.0	-0.5366406440734863	236.31033325195312	0.0018499493598937988	5	049
123	11.50739860534668	254.43809509277344	0.9999999403953552	14.035543441772461	256.7633361816406	0.002148270606994629	544.85400390625	206.1029510498047	1.0	1.0862009525299072	238.2154083251953	0.0019225478172302246	5	049
124	6.770884990692139	252.44253540039062	0.9999781847000122	4.655772686004639	33.213748931884766	0.0012448430061340332	544.6475830078125	206.35997009277344	1.0	543.2693481445312	208.01101684570312	0.001267075538635254	5	049
125	4.539480686187744	253.44842529296875	0.9993877410888672	2.7020998001098633	248.13507080078125	0.002875089645385742	545.365966796875	207.44146728515625	1.0	-0.782834529876709	238.90484619140625	0.0018881559371948242	5	049
126	3.6038827896118164	252.46566772460938	0.9999929666519165	1.9532685279846191	248.5402374267578	0.0012469887733459473	544.7888793945312	206.10214233398438	1.0	-1.2587885856628418	237.62005615234375	0.0019621551036834717	5	049
127	5.750025749206543	252.00503540039062	0.9984605312347412	3.898184299468994	247.20260620117188	0.0020083189010620117	545.2079467773438	206.3157501220703	1.0	-0.18652772903442383	238.1776580810547	0.0018039047718048096	5	049
128	4.886605739593506	249.07176208496094	0.9998985528945923	3.3355627059936523	252.68443298339844	0.00709909200668335	544.88427734375	206.1812744140625	1.0	-1.9559435844421387	238.0590362548828	0.0014871954917907715	5	049
129	5.100933074951172	249.22085571289062	0.999811053276062	2.992839813232422	246.53610229492188	0.0010759830474853516	544.7178955078125	206.48048400878906	1.0	-1.8850173950195312	237.7921905517578	0.0018070340156555176	5	049
130	4.885070323944092	250.66575622558594	0.9999994039535522	4.015396595001221	259.67205810546875	0.0006196498870849609	544.183837890625	206.45343017578125	1.0	541.1375732421875	206.1868896484375	0.002937018871307373	5	049
131	5.1936469078063965	248.88417053222656	0.9993571043014526	2.4335741996765137	246.19778442382812	0.0006977319717407227	544.9685668945312	206.11572265625	1.0	-1.9996423721313477	237.37057495117188	0.0011537671089172363	5	049
132	7.037522315979004	251.52513122558594	0.9999999403953552	3.9678616523742676	259.60675048828125	0.0008495151996612549	545.60009765625	206.86648559570312	1.0	-1.319803237915039	236.6556854248047	0.001333475112915039	5	049
133	7.297685146331787	250.394775390625	0.9999996423721313	4.001712322235107	259.6074523925781	0.0010254979133605957	544.0741577148438	206.04669189453125	0.9999998807907104	541.2310180664062	205.461181640625	0.007768511772155762	5	049
134	9.28786849975586	251.150634765625	1.0	2.848115921020508	155.39918518066406	0.0021484792232513428	545.0548095703125	206.71812438964844	1.0	541.9528198242188	206.39939880371094	0.0017313361167907715	5	049
135	15.254633903503418	252.36000061035156	1.0	2.797523021697998	230.66510009765625	0.0006244182586669922	545.3189086914062	205.5750274658203	1.0	0.44051313400268555	238.6453094482422	0.003697335720062256	5	049
136	15.304743766784668	252.14056396484375	1.0	5.709892272949219	246.3408203125	0.0003542900085449219	544.4171142578125	206.55941772460938	1.0	0.04983711242675781	238.18325805664062	0.00427517294883728	5	049
137	17.857046127319336	256.90185546875	1.0	18.717456817626953	257.8317565917969	0.0030439794063568115	545.1521606445312	206.6242218017578	1.0	2.3776769638061523	240.89114379882812	0.0013205409049987793	5	049
138	19.041419982910156	256.4035949707031	0.9999948740005493	19.29352569580078	256.808349609375	0.0005513131618499756	545.397216796875	206.82046508789062	1.0	3.2196595668792725	240.12100219726562	0.0016300976276397705	5	049
139	21.54507827758789	258.93896484375	0.005459785461425781	19.21332550048828	261.06884765625	0.007023245096206665	545.1968383789062	206.19039916992188	1.0	541.322998046875	205.7332763671875	0.0008515715599060059	5	049
140	546.5443115234375	212.36195373535156	0.000264585018157959	21.062149047851562	260.1525573730469	0.0019368231296539307	545.0325317382812	206.87796020507812	1.0	543.4380493164062	207.79954528808594	0.0016466379165649414	5	049
141	546.072998046875	212.0531005859375	0.0002091526985168457	17.204618453979492	263.4957275390625	0.0001869499683380127	543.9686279296875	206.5094451904297	1.0	541.8839111328125	207.01087951660156	0.0017605721950531006	5	049
142	3.753589391708374	3.630770683288574	0.00026237964630126953	3.116427421569824	146.43341064453125	0.00027188658714294434	544.9778442382812	206.12353515625	1.0	543.6802978515625	207.22177124023438	0.0015007257461547852	5	049
143	37.693641662597656	253.96343994140625	0.99986332654953	34.722896575927734	256.10223388671875	0.012431621551513672	544.9515991210938	206.18267822265625	1.0	541.419189453125	205.79058837890625	0.0007759034633636475	5	049
144	42.19513702392578	256.9123840332031	0.0022748708724975586	0.9053812026977539	2.755305767059326	0.00028437376022338867	544.6227416992188	206.41073608398438	1.0	543.435546875	206.05615234375	0.0007320940494537354	5	049
145	41.911888122558594	258.1520080566406	0.0006049275398254395	7.512349605560303	479.8434143066406	0.00014269351959228516	544.8525390625	205.8466339111328	1.0	540.56787109375	205.23651123046875	0.0004704892635345459	5	049
146	31.886695861816406	253.82876586914062	0.0122394859790802	66.51881408691406	273.887939453125	0.0009229779243469238	544.864501953125	205.7489776611328	1.0	540.9371337890625	205.40866088867188	0.0008289813995361328	5	049
147	24.51433753967285	250.61474609375	0.9365508556365967	20.530014038085938	253.20068359375	0.01860886812210083	544.7106323242188	206.7943878173828	1.0	542.8734130859375	207.47262573242188	0.002554386854171753	5	049
148	29.485095977783203	247.72900390625	0.0026852786540985107	26.959619522094727	249.93716430664062	0.022603780031204224	544.30859375	206.0538330078125	1.0	540.8080444335938	205.6181182861328	0.0008133649826049805	5	049
149	546.2802734375	212.38931274414062	0.00026473402976989746	27.3008975982666	254.73170471191406	0.010172337293624878	544.7450561523438	206.8807373046875	1.0	543.7135009765625	207.36741638183594	0.00224912166595459	5	049
150	87.27787017822266	295.74212646484375	0.019385933876037598	38.1307373046875	255.5543975830078	0.9999855756759644	544.8118286132812	206.57188415527344	1.0	541.2283935546875	206.1566619873047	0.0009108483791351318	5	049
151	101.55397033691406	295.7489013671875	0.032072752714157104	101.9856185913086	300.2230529785156	0.9824886322021484	544.9135131835938	206.9249725341797	1.0	543.7046508789062	207.88099670410156	0.0009532272815704346	5	049
152	108.9248275756836	303.9753112792969	0.9884014129638672	110.91972351074219	303.60015869140625	0.997634768486023	545.3342895507812	206.36688232421875	1.0	543.627685546875	207.15586853027344	0.0012234151363372803	5	049
153	116.3738021850586	310.13751220703125	0.09327349066734314	118.25341033935547	307.8341064453125	0.9999983310699463	545.1766357421875	205.71551513671875	1.0	543.72998046875	206.90406799316406	0.001309037208557129	5	049
154	126.4639663696289	309.4714660644531	0.048505544662475586	125.4430160522461	309.5438537597656	0.9999998211860657	544.7215576171875	205.78163146972656	1.0	543.78271484375	206.69822692871094	0.0019634366035461426	5	049
155	131.16578674316406	313.54296875	0.014259904623031616	130.6691131591797	311.8727722167969	1.0	545.4644775390625	206.7190399169922	1.0	543.66162109375	207.89764404296875	0.0007142126560211182	5	049
156	132.39662170410156	316.22833251953125	0.3593287765979767	135.4205322265625	315.02276611328125	0.999999463558197	544.7831420898438	206.3230438232422	1.0	543.1572875976562	207.6819610595703	0.0011477768421173096	5	049
157	133.08436584472656	318.2681579589844	0.03151169419288635	138.458984375	316.8575744628906	0.9999995231628418	544.6610107421875	206.02569580078125	1.0	542.6827392578125	206.2765350341797	0.0015980005264282227	5	049
158	134.1966094970703	318.6114196777344	0.00823017954826355	139.49038696289062	316.5707702636719	0.9999997019767761	545.336669921875	206.72308349609375	1.0	138.5786590576172	317.7307434082031	0.001171410083770752	5	049
159	134.53770446777344	318.6403503417969	0.03010132908821106	139.59011840820312	316.75518798828125	0.9999963045120239	545.1058959960938	206.30868530273438	0.9999999403953552	541.8258056640625	206.113525390625	0.001434922218322754	5	049
160	139.2529296875	318.6234130859375	0.6403570175170898	141.15626525878906	316.7474365234375	0.9999009370803833	544.7061157226562	206.6602783203125	0.9999999403953552	542.7772827148438	208.04727172851562	0.0015164315700531006	5	049
161	145.0803680419922	316.9265441894531	0.9126242399215698	144.3959503173828	316.8039855957031	0.9999440908432007	544.5172729492188	205.82806396484375	1.0	140.2145233154297	319.2276611328125	0.0012508630752563477	5	049
162	145.4821014404297	317.9974365234375	0.9676834344863892	145.77627563476562	317.7289123535156	0.9999820590019226	545.4871826171875	205.91378784179688	1.0	543.944091796875	206.89089965820312	0.001408010721206665	5	049
163	145.91224670410156	321.1589660644531	0.02351611852645874	146.3892364501953	316.4395751953125	1.0	545.0764770507812	206.47415161132812	1.0	543.6484375	207.4467315673828	0.0024506747722625732	5	049
164	148.70794677734375	322.2489929199219	0.9833106994628906	152.97039794921875	320.9361572265625	0.9993445873260498	545.2786865234375	207.6922149658203	1.0	543.66015625	209.1203155517578	0.0013496577739715576	5	049
165	153.15707397460938	323.5622863769531	0.9999701380729675	154.50503540039062	322.5058898925781	0.8988600969314575	545.3165283203125	206.1673583984375	1.0	541.2381591796875	205.55088806152344	0.00047597289085388184	5	049
166	155.74461364746094	324.9863586425781	1.0	160.02337646484375	324.4234313964844	0.05063927173614502	544.76025390625	206.10577392578125	1.0	543.2372436523438	207.22274780273438	0.0016111433506011963	5	049
167	156.68051147460938	327.0274658203125	1.0	161.1460418701172	326.46527099609375	0.13541769981384277	545.3494262695312	206.75341796875	1.0	544.0948486328125	207.61422729492188	0.002077728509902954	5	049
168	157.17230224609375	328.5027160644531	1.0	161.6248779296875	331.8799133300781	0.004023134708404541	545.5674438476562	206.4603729248047	1.0	543.8453369140625	206.0904541015625	0.0005825161933898926	5	049
169	157.2288818359375	328.25543212890625	1.0	161.41525268554688	331.3126525878906	0.08381295204162598	545.2412719726562	206.3715057373047	1.0	543.6961669921875	207.76986694335938	0.0011041760444641113	5	049
170	157.93624877929688	327.6181945800781	1.0	161.80470275878906	330.9206848144531	0.01094767451286316	544.9164428710938	206.711181640625	1.0	542.9488525390625	206.95751953125	0.0013283789157867432	5	049
171	158.79788208007812	330.5213928222656	0.9999442100524902	160.79611206054688	333.8262023925781	0.49406683444976807	545.0447998046875	206.5732879638672	1.0	541.447265625	206.497314453125	0.0006815195083618164	5	049
172	157.5838165283203	328.96600341796875	1.0	161.62692260742188	332.0916442871094	0.04895871877670288	544.948974609375	206.0384979248047	1.0	541.25341796875	205.71401977539062	0.0007599294185638428	5	049
173	157.46484375	328.3791809082031	1.0	162.17001342773438	330.8677978515625	0.002732306718826294	544.5089111328125	206.2349853515625	1.0	543.2752075195312	207.3543701171875	0.0008552968502044678	5	049
174	157.46804809570312	328.0902404785156	1.0	161.61961364746094	327.3653259277344	0.03315773606300354	544.9814453125	205.5839080810547	1.0	543.6542358398438	207.07391357421875	0.00051841139793396	5	049
175	158.3710174560547	329.5350036621094	1.0	162.4065704345703	332.3082275390625	0.007889777421951294	545.0484619140625	207.14602661132812	1.0	543.2667846679688	206.05545043945312	0.0007841289043426514	5	049
176	159.7395782470703	333.29229736328125	0.9999995231628418	161.3581085205078	336.1324157714844	0.13467907905578613	545.5247802734375	206.28878784179688	1.0	543.7803344726562	207.68800354003906	0.0019268393516540527	5	049
177	159.8960723876953	338.6603088378906	0.9999982118606567	161.84686279296875	339.378173828125	0.6742777824401855	545.4811401367188	205.75726318359375	1.0	544.0330810546875	206.97853088378906	0.0014215707778930664	5	049
178	160.92027282714844	337.2900390625	0.9999986886978149	164.32034301757812	338.4298400878906	0.7327867150306702	544.802001953125	206.6054229736328	1.0	541.162841796875	206.36033630371094	0.0009687840938568115	5	049
179	166.38682556152344	337.42474365234375	1.0	96.42236328125	276.8518371582031	0.12961626052856445	544.5730590820312	206.2891387939453	1.0	542.6702880859375	206.24551391601562	0.0021169185638427734	5	049
180	170.39013671875	337.7886962890625	0.9992692470550537	170.42001342773438	338.9453430175781	0.9509578943252563	545.189453125	206.13063049316406	1.0	541.46923828125	206.11318969726562	0.0006843507289886475	5	049
181	173.9929962158203	337.9827880859375	0.9826234579086304	174.04006958007812	339.5845947265625	0.9993853569030762	545.0380249023438	206.17535400390625	0.9999999403953552	543.7340087890625	207.70912170410156	0.0010131597518920898	5	049
182	178.99391174316406	337.5189208984375	0.9999892711639404	180.64381408691406	338.5951843261719	0.0006189346313476562	545.0938720703125	206.6812744140625	1.0	543.791259765625	207.46002197265625	0.0012390613555908203	5	049
183	188.8649139404297	337.6335754394531	0.9998156428337097	190.0945281982422	339.07818603515625	0.9668731093406677	545.0034790039062	205.9323272705078	1.0	543.913818359375	206.87509155273438	0.0012977421283721924	5	049
184	196.6044158935547	339.2975158691406	1.0	198.31239318847656	341.37860107421875	0.0036846399307250977	545.5045166015625	207.18978881835938	1.0	543.8277587890625	207.70533752441406	0.0006898343563079834	5	049
185	206.7146453857422	340.4132080078125	0.9889826774597168	206.01673889160156	341.5730895996094	0.9994995594024658	545.4666748046875	206.62181091308594	1.0	543.9002075195312	207.53135681152344	0.0024865567684173584	5	049
186	212.25584411621094	340.872314453125	1.0	213.835205078125	342.5208740234375	0.03329703211784363	544.9552612304688	206.0023651123047	0.9999998807907104	543.6588134765625	206.83071899414062	0.0016853511333465576	5	049
187	221.52365112304688	340.7120056152344	1.0	3.383249282836914	146.334228515625	0.0013971030712127686	544.5642700195312	206.49513244628906	1.0	542.7373046875	207.8483123779297	0.0013679563999176025	5	049
188	228.73541259765625	343.0848693847656	1.0	157.04006958007812	287.73822021484375	0.023804426193237305	545.15283203125	206.46287536621094	1.0	543.90576171875	207.30142211914062	0.001556396484375	5	049
189	239.41915893554688	346.2541198730469	0.9992519617080688	240.02395629882812	346.89825439453125	0.9588801860809326	545.260498046875	207.10897827148438	1.0	541.418701171875	206.70181274414062	0.0006836950778961182	5	049
190	246.46180725097656	345.9965515136719	1.0	246.08749389648438	347.57769775390625	0.007680952548980713	544.6365966796875	206.5455322265625	1.0	543.7144775390625	207.67567443847656	0.001779109239578247	5	049
191	256.2141418457031	347.325439453125	1.0	176.93792724609375	283.73724365234375	0.9992934465408325	545.589111328125	206.18899536132812	1.0	543.9647216796875	207.06326293945312	0.0010998845100402832	5	049
192	264.2947082519531	348.2768859863281	0.9999778270721436	268.6847229003906	349.339599609375	0.10973972082138062	545.0386962890625	205.66273498535156	1.0	543.479248046875	206.61729431152344	0.0010204017162322998	5	049
193	270.7918395996094	348.506591796875	1.0	204.73681640625	277.8399963378906	0.003106415271759033	544.827392578125	206.9849090576172	0.9999999403953552	543.4622802734375	207.61819458007812	0.002547621726989746	5	049
194	269.3984375	351.0091552734375	1.0	214.097412109375	284.1098937988281	0.9988611936569214	545.1283569335938	206.92294311523438	1.0	543.8919067382812	207.72244262695312	0.0018976926803588867	5	049
195	273.0238952636719	353.94927978515625	1.0	275.22442626953125	356.8085632324219	0.0002022087574005127	545.1973876953125	206.48486328125	0.9999999403953552	543.8515625	207.41659545898438	0.0022284090518951416	5	049
196	276.2757568359375	355.37213134765625	1.0	278.1512451171875	356.9970397949219	0.0004899203777313232	544.8333740234375	205.98602294921875	0.9999999403953552	543.7361450195312	207.22462463378906	0.0015015006065368652	5	049
197	279.7911071777344	357.1013488769531	1.0	240.425048828125	304.4004211425781	1.0	545.0424194335938	206.3135223388672	1.0	543.8237915039062	207.31695556640625	0.0012679994106292725	5	049
198	285.1620178222656	359.9598693847656	0.9999954700469971	240.0388641357422	306.3042907714844	1.0	545.069091796875	206.1733856201172	1.0	542.6957397460938	207.00779724121094	0.0011185109615325928	5	049
199	288.0413513183594	360.0500183105469	0.9999951124191284	237.62322998046875	303.30596923828125	0.9569847583770752	544.9627685546875	206.72804260253906	1.0	543.3759155273438	205.9666290283203	0.0010995864868164062	5	049
200	294.093017578125	361.7052307128906	1.0	242.73240661621094	309.34521484375	0.9999967813491821	544.8706665039062	206.19717407226562	1.0	543.5584716796875	206.8438262939453	0.0024976730346679688	5	049
201	298.72613525390625	364.3060302734375	0.9999994039535522	247.5681915283203	306.7023620605469	0.9999994039535522	545.311279296875	206.18406677246094	1.0	541.2559814453125	205.98765563964844	0.0007744133472442627	5	049
202	303.8525695800781	363.91766357421875	0.9999998807907104	249.14486694335938	306.6250915527344	0.9999990463256836	545.004150390625	205.86492919921875	1.0	541.1859741210938	205.67271423339844	0.0010474324226379395	5	049
203	308.4947814941406	365.2115783691406	0.9999998807907104	251.53526306152344	304.1372985839844	1.0	545.365966796875	206.53152465820312	1.0	543.53369140625	207.3815460205078	0.0017095506191253662	5	049
204	314.9273376464844	365.09588623046875	0.9999996423721313	248.90550231933594	301.9530029296875	0.9993219375610352	544.8184814453125	207.20751953125	0.9999999403953552	542.8201904296875	208.6787872314453	0.002187371253967285	5	049
205	319.51727294921875	366.1538391113281	0.999999463558197	256.4798583984375	306.7280578613281	0.9999998807907104	545.1677856445312	206.25027465820312	1.0	541.45068359375	206.171142578125	0.0009464621543884277	5	049
206	324.41754150390625	367.2330017089844	0.9999996423721313	259.6837158203125	305.8242492675781	0.9999985098838806	545.5997314453125	206.33447265625	1.0	543.76708984375	207.49830627441406	0.0012500286102294922	5	049
207	333.13427734375	367.59039306640625	0.9999774694442749	264.5792236328125	305.6580810546875	0.9999265670776367	545.5521850585938	206.40670776367188	1.0	543.8068237304688	207.49639892578125	0.001813054084777832	5	049
208	335.9754333496094	370.4066162109375	0.9999827742576599	266.34185791015625	302.0539245605469	1.0	544.9830932617188	206.59556579589844	1.0	543.3643188476562	207.63172912597656	0.0008522570133209229	5	049
209	342.3222961425781	369.91094970703125	0.9999983906745911	269.8985290527344	304.9056701660156	1.0	545.1115112304688	206.32809448242188	1.0	543.6465454101562	207.56825256347656	0.0007904767990112305	5	049
210	347.0804138183594	371.0028991699219	0.999992847442627	274.275390625	303.927978515625	1.0	544.9407348632812	206.893310546875	1.0	543.55126953125	207.72198486328125	0.001495659351348877	5	049
211	351.7480773925781	371.537109375	0.9552910923957825	275.0541076660156	304.33544921875	1.0	545.5209350585938	206.7655792236328	1.0	543.8108520507812	207.7257843017578	0.0009859800338745117	5	049
212	352.67156982421875	371.8438720703125	0.1559477150440216	278.39190673828125	301.4413757324219	1.0	544.4669799804688	205.95486450195312	1.0	543.4681396484375	207.14236450195312	0.001003861427307129	5	049
213	355.5188293457031	373.08721923828125	0.9999997615814209	357.7280578613281	373.720703125	0.5055525898933411	545.0343017578125	205.96319580078125	1.0	544.0545654296875	207.16339111328125	0.0011809468269348145	5	049
214	360.0661926269531	372.174072265625	0.9999998211860657	285.51739501953125	299.0377502441406	0.9999996423721313	544.9551391601562	205.32882690429688	1.0	543.3499145507812	205.60662841796875	0.0008254051208496094	5	049
215	366.1050720214844	372.3189392089844	1.0	286.1271667480469	300.7663269042969	0.9998854398727417	545.7093505859375	205.8455352783203	0.9999999403953552	544.3289794921875	207.10769653320312	0.0008883476257324219	5	049
216	367.9247741699219	373.7774353027344	0.9999970197677612	289.5479736328125	299.4331359863281	0.9999678134918213	544.9014282226562	205.9423828125	1.0	543.7683715820312	207.16998291015625	0.0010257065296173096	5	049
217	371.5807800292969	375.3140563964844	1.0	293.5791015625	301.8411865234375	0.9999998211860657	545.06005859375	205.8619384765625	1.0	543.7451782226562	206.6019287109375	0.0007987916469573975	5	049
218	374.67779541015625	374.3033447265625	0.9999999403953552	299.0440368652344	304.591552734375	0.9999986886978149	544.8699340820312	205.81700134277344	1.0	541.2175903320312	205.3258819580078	0.0009188354015350342	5	049
219	376.8432922363281	374.8497314453125	1.0	302.8622131347656	304.7174072265625	0.9999772310256958	544.9619140625	206.3062744140625	1.0	541.307861328125	206.03858947753906	0.0010362863540649414	5	049
220	378.161376953125	374.3023986816406	1.0	302.0619812011719	301.822265625	1.0	545.6067504882812	206.7946014404297	1.0	544.0391235351562	207.60679626464844	0.0008782446384429932	5	049
221	378.87738037109375	374.0100402832031	1.0	300.07244873046875	298.134765625	0.9999999403953552	544.853271484375	206.5248260498047	1.0	543.6103515625	207.4590606689453	0.000912398099899292	5	049
222	379.2362060546875	374.3221740722656	0.9999999403953552	304.20037841796875	300.7977600097656	1.0	545.0013427734375	205.771728515625	1.0	543.8878173828125	206.96920776367188	0.0013892948627471924	5	049
223	378.88958740234375	373.3830871582031	0.9999644756317139	301.7455139160156	297.246337890625	1.0	545.5624389648438	206.44442749023438	1.0	541.8286743164062	206.3209991455078	0.0007371306419372559	5	049
224	380.5273742675781	373.29144287109375	1.0	302.2720947265625	295.76739501953125	0.9999999403953552	544.9625244140625	205.9810333251953	1.0	541.495361328125	206.13925170898438	0.0009913146495819092	5	049
225	381.0698547363281	373.3780822753906	1.0	305.162109375	297.30670166015625	1.0	544.9707641601562	206.21986389160156	1.0	543.887451171875	207.4970703125	0.0014422237873077393	5	049
226	380.3170166015625	372.99920654296875	1.0	303.7765808105469	300.5166015625	1.0	544.935302734375	206.4411163330078	1.0	543.6627197265625	207.32278442382812	0.0012598037719726562	5	049
227	379.99932861328125	373.60369873046875	1.0	304.2032165527344	298.19775390625	1.0	545.1316528320312	205.93597412109375	1.0	541.1503295898438	205.577392578125	0.0006000697612762451	5	049
228	381.2002258300781	373.3543701171875	1.0	302.47393798828125	296.67034912109375	1.0	545.3273315429688	205.93637084960938	1.0	543.771240234375	206.9973907470703	0.0019977986812591553	5	049
229	382.03350830078125	374.8537902832031	0.9999746680259705	305.31427001953125	299.5893859863281	1.0	545.3972778320312	206.41575622558594	1.0	543.974853515625	207.44964599609375	0.0009683072566986084	5	049
230	385.0729064941406	378.031005859375	0.9999998211860657	307.94378662109375	302.3504943847656	0.9967405200004578	544.8400268554688	206.2842254638672	1.0	543.6248168945312	207.30751037597656	0.0016070008277893066	5	049
231	390.695068359375	380.7684020996094	0.999955415725708	390.5265808105469	381.29052734375	0.0005839169025421143	545.2948608398438	206.83380126953125	1.0	543.16796875	208.25941467285156	0.001338869333267212	5	049
232	397.0269775390625	377.5537109375	0.9988182783126831	314.17138671875	302.6581115722656	0.9999986886978149	545.0020141601562	206.505615234375	1.0	543.6141357421875	207.62490844726562	0.0014629662036895752	5	049
233	404.1096496582031	375.17962646484375	1.0	318.162841796875	303.1654968261719	0.999999463558197	545.566162109375	206.62655639648438	1.0	543.7725830078125	207.2811279296875	0.0010590851306915283	5	049
234	408.43743896484375	373.83673095703125	1.0	414.0237121582031	373.0993347167969	0.00040724873542785645	544.6943969726562	205.67718505859375	1.0	540.8919677734375	205.82662963867188	0.0008082687854766846	5	049
235	414.9023742675781	376.387451171875	0.9999999403953552	418.1654357910156	375.6352233886719	0.002039492130279541	544.6898803710938	206.39877319335938	1.0	541.3048706054688	206.20379638671875	0.001710355281829834	5	049
236	419.28057861328125	372.8652648925781	1.0	2.2901930809020996	143.71058654785156	0.0004012882709503174	544.373291015625	206.82127380371094	1.0	542.9856567382812	208.3746795654297	0.0036203861236572266	5	049
237	425.2697448730469	373.36968994140625	1.0	324.7254638671875	301.82489013671875	1.0	545.38330078125	206.33547973632812	1.0	543.9498291015625	207.53277587890625	0.0017281770706176758	5	049
238	429.8647766113281	372.6545715332031	1.0	325.7458801269531	308.1520080566406	1.0	544.7067260742188	205.95225524902344	1.0	542.8634643554688	207.67713928222656	0.0014762580394744873	5	049
239	434.01416015625	369.7021179199219	1.0	331.53216552734375	312.9001770019531	0.9999934434890747	545.4612426757812	205.87843322753906	1.0	544.082275390625	206.7802734375	0.0014386475086212158	5	049
240	435.6574401855469	367.8601379394531	1.0	335.4378967285156	318.6824951171875	0.9998375773429871	545.18310546875	206.54014587402344	1.0	542.6893920898438	206.83023071289062	0.0007024109363555908	5	049
241	438.7091369628906	363.68463134765625	1.0	339.0333557128906	320.15521240234375	1.0	544.7387084960938	207.04551696777344	1.0	543.42333984375	207.8488006591797	0.0012864768505096436	5	049
242	484.3785095214844	360.31658935546875	0.9999605417251587	446.6796875	353.3145446777344	0.008939743041992188	544.9627075195312	206.22532653808594	0.9999999403953552	543.5524291992188	206.34359741210938	0.0014582276344299316	5	049
243	485.2861328125	357.5009765625	1.0	345.3531188964844	321.8740539550781	0.9743058681488037	544.9262084960938	206.03062438964844	1.0	542.48046875	206.63699340820312	0.0007581412792205811	5	049
244	485.0631103515625	354.7035827636719	1.0	351.8269348144531	332.8193664550781	0.9893462657928467	544.9634399414062	206.60147094726562	1.0	542.80419921875	206.51011657714844	0.0013982653617858887	5	049
245	446.22283935546875	336.78173828125	1.0	450.5240783691406	336.40362548828125	0.0005621612071990967	545.2484130859375	205.62623596191406	1.0	543.6820678710938	206.9061737060547	0.0005781650543212891	5	049
246	487.0962829589844	353.0733947753906	0.9999717473983765	346.8667907714844	334.8675537109375	0.822363018989563	545.1793212890625	206.4517822265625	1.0	543.6355590820312	206.09085083007812	0.0007596611976623535	5	049
247	448.0206298828125	332.56201171875	0.999998927116394	457.0327453613281	324.2215270996094	0.00020179152488708496	545.4317016601562	205.9833984375	1.0	543.0067749023438	206.11769104003906	0.0010756254196166992	5	049
248	447.3271179199219	327.03021240234375	0.0688835084438324	3.859621524810791	31.4383544921875	0.00012540817260742188	545.0245361328125	206.4955596923828	1.0	543.5092163085938	207.15240478515625	0.001379162073135376	5	049
249	447.4131774902344	331.35809326171875	0.9999991655349731	452.8851318359375	328.845703125	0.00026550889015197754	544.9639282226562	206.72654724121094	0.9999998807907104	543.7161254882812	207.1712646484375	0.003901571035385132	5	049
250	446.9315185546875	332.0057678222656	0.9998281002044678	6.112465858459473	32.78936004638672	0.0007589161396026611	545.2495727539062	205.78041076660156	1.0	541.676025390625	205.2466278076172	0.0007849335670471191	5	049
251	450.0931701660156	328.4114685058594	0.9999358057975769	451.11700439453125	328.4747619628906	0.0007322132587432861	544.5606079101562	206.3057861328125	1.0	541.5296020507812	206.01283264160156	0.002525538206100464	5	049
252	449.2588195800781	328.035888671875	0.9798102974891663	449.34478759765625	328.11468505859375	0.00039646029472351074	545.1238403320312	206.65469360351562	1.0	543.5069580078125	207.57957458496094	0.0023992955684661865	5	049
253	446.7530822753906	320.2973937988281	1.0	449.5321044921875	322.761474609375	0.0003593266010284424	545.5562744140625	206.04885864257812	1.0	542.974609375	206.06639099121094	0.0013135671615600586	5	049
254	447.2679138183594	310.14251708984375	1.0	369.5374450683594	341.4758605957031	0.0011433064937591553	545.5606689453125	206.3009796142578	1.0	544.0894775390625	207.337646484375	0.0010032355785369873	5	049
255	446.89569091796875	300.629150390625	1.0	4.280328750610352	148.441650390625	0.0028285086154937744	545.5238037109375	206.80860900878906	1.0	543.7939453125	207.52139282226562	0.001041024923324585	5	049
256	445.6375732421875	293.48504638671875	1.0	452.0747375488281	295.6347961425781	0.00034737586975097656	545.1357421875	206.69790649414062	1.0	543.7376708984375	207.76063537597656	0.0010143518447875977	5	049
257	447.0460510253906	287.9786376953125	1.0	364.3075256347656	352.7357177734375	0.9999896287918091	545.0549926757812	205.69483947753906	0.9999999403953552	543.2840576171875	205.6853790283203	0.000980287790298462	5	049
258	446.99493408203125	282.94940185546875	1.0	361.20111083984375	350.2270202636719	0.9999251365661621	545.5072631835938	205.6085205078125	1.0	541.7601928710938	205.52737426757812	0.0011421442031860352	5	049
259	446.2257385253906	278.11029052734375	1.0	361.4036865234375	351.5111389160156	1.0	545.909423828125	206.1669158935547	1.0	542.048583984375	205.99478149414062	0.0006486177444458008	5	049
260	447.8586730957031	272.5614318847656	1.0	360.4647521972656	350.30908203125	0.9999940395355225	545.654296875	205.19166564941406	1.0	543.54248046875	205.33885192871094	0.0006741583347320557	5	049
261	447.1486511230469	267.23321533203125	1.0	363.4933166503906	346.4989013671875	0.9999998807907104	545.1595458984375	205.39053344726562	0.9999999403953552	542.8490600585938	205.67440795898438	0.0014573931694030762	5	049
262	446.90289306640625	261.6109924316406	1.0	363.11981201171875	346.00347900390625	0.9999999403953552	545.341064453125	206.21157836914062	1.0	543.0386962890625	206.38978576660156	0.0017572343349456787	5	049
263	447.4529724121094	256.5155944824219	1.0	448.3591003417969	253.35235595703125	0.00021478533744812012	545.2437133789062	206.0845489501953	1.0	541.5882568359375	205.58148193359375	0.0011046528816223145	5	049
264	446.6214294433594	253.49264526367188	1.0	365.8666687011719	338.6255798339844	1.0	545.4251098632812	205.83810424804688	1.0	541.6426391601562	205.7641143798828	0.0005415678024291992	5	049
265	445.7356872558594	249.6196746826172	1.0	363.7247009277344	336.9751281738281	0.00858372449874878	545.1714477539062	206.33572387695312	1.0	543.6944580078125	207.29673767089844	0.0013016760349273682	5	049
266	445.8947448730469	244.34934997558594	1.0	452.22052001953125	243.73109436035156	0.0004375278949737549	545.4335327148438	206.5041046142578	1.0	541.6737060546875	206.55648803710938	0.0006361305713653564	5	049
267	445.5697021484375	242.66070556640625	1.0	358.00042724609375	323.837646484375	0.7355203032493591	545.1385498046875	206.37420654296875	1.0	543.981689453125	207.32244873046875	0.00129622220993042	5	049
268	443.01165771484375	242.7163543701172	1.0	13.656683921813965	33.146785736083984	0.010886520147323608	545.0526733398438	206.346435546875	1.0	541.7186279296875	206.19384765625	0.0011631548404693604	5	049
269	440.3172607421875	243.20187377929688	1.0	2.4495415687561035	203.53329467773438	0.0007895827293395996	545.481689453125	206.30117797851562	1.0	543.1434326171875	206.20965576171875	0.000766456127166748	5	049
270	440.046142578125	243.2606658935547	1.0	447.62713623046875	247.50064086914062	0.0005984604358673096	546.2734375	206.24649047851562	1.0	544.6866455078125	207.4286651611328	0.0021430253982543945	5	049
271	440.48028564453125	242.64752197265625	1.0	447.74267578125	247.24935913085938	0.0005808472633361816	545.6254272460938	205.9750213623047	1.0	542.0203247070312	205.9269561767578	0.0005743205547332764	5	049
272	441.89306640625	241.61599731445312	1.0	372.9267578125	309.4526672363281	0.9999290704727173	545.921142578125	206.36990356445312	1.0	544.10400390625	207.68243408203125	0.0010194778442382812	5	049
273	440.6535949707031	240.6350860595703	1.0	371.17645263671875	307.417724609375	0.9999289512634277	545.3833618164062	206.1947479248047	1.0	543.2992553710938	206.10357666015625	0.001524120569229126	5	049
274	440.38580322265625	239.0914306640625	1.0	371.7327880859375	308.8306884765625	0.9999842643737793	545.7822265625	206.50448608398438	0.9999998807907104	544.04931640625	207.5093536376953	0.004194498062133789	5	049
275	439.0902099609375	238.1902313232422	1.0	446.6913146972656	243.408935546875	0.00039821863174438477	545.1207275390625	206.5859375	1.0	544.062744140625	207.79257202148438	0.0015184581279754639	5	049
276	438.74188232421875	237.37356567382812	1.0	446.8653259277344	237.72384643554688	0.0004424452781677246	545.3424072265625	206.35333251953125	1.0	543.7449951171875	207.388916015625	0.0010100007057189941	5	049
277	438.18023681640625	236.51446533203125	1.0	358.660888671875	301.1186218261719	0.015541106462478638	545.3968505859375	205.678466796875	1.0	543.2617797851562	205.8513641357422	0.0013894736766815186	5	049
278	438.0090026855469	236.50425720214844	1.0	357.1768493652344	296.8633117675781	0.16641414165496826	545.250732421875	205.6569366455078	1.0	544.0791625976562	207.1414794921875	0.0013411343097686768	5	049
279	437.134765625	238.07852172851562	1.0	356.89007568359375	294.3423156738281	0.8390992879867554	545.960205078125	205.8743896484375	1.0	544.05810546875	206.9972381591797	0.001245737075805664	5	049
280	436.25091552734375	239.57496643066406	1.0	445.17034912109375	244.06642150878906	0.0003713071346282959	545.6041259765625	206.8803253173828	1.0	544.1607055664062	207.5785675048828	0.0014394521713256836	5	049
281	436.3114013671875	239.28970336914062	1.0	358.43353271484375	292.1717834472656	0.9989757537841797	545.6951904296875	205.52186584472656	1.0	544.0933837890625	207.1131591796875	0.0011453628540039062	5	049
282	439.7150573730469	238.1417694091797	1.0	360.86956787109375	290.6864929199219	0.7172927856445312	545.5105590820312	206.9698944091797	1.0	544.112548828125	207.6890411376953	0.00216597318649292	5	049
283	440.0196228027344	232.975830078125	1.0	357.2704162597656	291.3559875488281	0.6380337476730347	545.8488159179688	205.78611755371094	1.0	544.2241821289062	206.88612365722656	0.001288294792175293	5	049
284	440.03802490234375	225.95191955566406	1.0	368.1941223144531	289.9364318847656	0.9998409748077393	545.1761474609375	206.34994506835938	0.9999999403953552	543.9736328125	207.20974731445312	0.0015330910682678223	5	049
285	438.4696350097656	219.96827697753906	1.0	369.44659423828125	289.56658935546875	1.0	545.379150390625	206.20083618164062	1.0	544.0501708984375	206.85166931152344	0.0006203949451446533	5	049
286	431.3769226074219	218.9986114501953	1.0	367.6258239746094	288.05560302734375	0.9997497797012329	545.7631225585938	206.44485473632812	1.0	544.3407592773438	207.1335906982422	0.0014315247535705566	5	049
287	423.4864196777344	219.94717407226562	1.0	369.00115966796875	280.19598388671875	0.08680188655853271	545.4065551757812	206.3444061279297	1.0	544.30029296875	207.34402465820312	0.003979712724685669	5	049
288	420.1330261230469	219.96176147460938	1.0	370.5137634277344	275.1165466308594	0.9999995827674866	544.7628173828125	206.69288635253906	1.0	543.5454711914062	207.70578002929688	0.0013391375541687012	5	049
289	420.91009521484375	219.8037109375	1.0	374.3708801269531	271.0627136230469	0.9999922513961792	544.867431640625	206.63934326171875	1.0	543.3364868164062	207.9134063720703	0.001706451177597046	5	049
290	422.88916015625	219.27464294433594	1.0	367.5235290527344	268.6913146972656	0.09120231866836548	545.4661865234375	206.67840576171875	1.0	543.9349975585938	207.59371948242188	0.0013340413570404053	5	049
291	424.6457214355469	218.80084228515625	1.0	367.4361267089844	263.1848449707031	0.9999951124191284	545.4097290039062	206.37460327148438	1.0	544.0145263671875	207.56935119628906	0.0009345114231109619	5	049
292	427.4791564941406	217.5298309326172	1.0	366.9563293457031	260.3222351074219	0.9995741844177246	545.6956176757812	207.16905212402344	1.0	544.0111694335938	207.78695678710938	0.001340419054031372	5	049
293	429.2803649902344	214.9737091064453	1.0	363.6892395019531	263.6189880371094	0.9996657371520996	545.800048828125	206.2557373046875	1.0	543.7197875976562	206.0687255859375	0.00211179256439209	5	049
294	433.606689453125	212.0532989501953	1.0	369.2398376464844	260.91741943359375	0.7757341265678406	545.7186889648438	206.69061279296875	1.0	543.806396484375	207.73486328125	0.0016264021396636963	5	049
295	433.5661926269531	208.1846466064453	1.0	3.890946388244629	146.6600799560547	0.0011296570301055908	545.877197265625	206.6498565673828	1.0	544.117431640625	207.60386657714844	0.0013279616832733154	5	049
296	433.9528503417969	202.21298217773438	1.0	365.03411865234375	265.773193359375	0.9989361763000488	545.72509765625	206.7115936279297	1.0	544.3360595703125	208.1532745361328	0.0008617639541625977	5	049
297	431.76019287109375	199.16085815429688	1.0	357.4579162597656	271.26031494140625	1.0	545.3688354492188	206.11793518066406	1.0	543.969970703125	207.53240966796875	0.0012312829494476318	5	049
298	430.8431091308594	196.02316284179688	1.0	354.9875183105469	276.158447265625	1.0	545.1104736328125	205.32945251464844	1.0	542.8118286132812	205.46363830566406	0.0006249845027923584	5	049
299	430.8988952636719	196.9811553955078	1.0	357.7300109863281	273.3852233886719	1.0	545.6766357421875	206.0933837890625	1.0	544.2962036132812	206.91754150390625	0.0007950365543365479	5	049
300	434.6929626464844	201.91322326660156	1.0	444.8394775390625	204.60244750976562	0.0009412169456481934	545.5333862304688	206.453125	1.0	544.08935546875	207.3446502685547	0.0009388923645019531	5	049
301	445.2142028808594	210.8683319091797	1.0	359.301513671875	263.0785217285156	0.9872761964797974	545.7252807617188	206.26132202148438	1.0	543.9273071289062	207.57806396484375	0.0005199909210205078	5	049
302	546.8805541992188	211.71583557128906	0.0001805126667022705	364.2637023925781	260.6487731933594	0.12920942902565002	544.8692626953125	206.065673828125	1.0	543.4535522460938	207.02786254882812	0.001097261905670166	5	049
303	442.7575378417969	228.76535034179688	1.0	365.8344421386719	255.3671417236328	0.9994865655899048	545.0682983398438	205.8856201171875	1.0	541.685791015625	205.75274658203125	0.0009635090827941895	5	049
304	443.5833435058594	233.7040252685547	0.9986305236816406	3.029686212539673	144.96803283691406	0.00019422173500061035	544.4832153320312	205.8009796142578	1.0	542.7805786132812	205.8790740966797	0.0006203949451446533	5	049
305	366.8883056640625	247.81085205078125	0.00032579898834228516	367.6510009765625	246.81826782226562	0.9999951124191284	545.25537109375	206.24952697753906	1.0	543.6267700195312	207.30502319335938	0.0010487735271453857	5	049
306	365.1509704589844	248.09901428222656	0.0005638301372528076	365.932861328125	248.51303100585938	0.9916822910308838	545.18017578125	207.02284240722656	1.0	543.8056640625	208.59568786621094	0.001507788896560669	5	049
307	449.58612060546875	236.89939880371094	0.07154214382171631	365.7837219238281	247.19862365722656	0.9999951124191284	544.5902709960938	205.84251403808594	1.0	541.1136474609375	205.61187744140625	0.0007700324058532715	5	049
308	447.599609375	235.42510986328125	1.0	362.677978515625	246.56314086914062	0.9768802523612976	545.3068237304688	205.5555877685547	1.0	543.9256591796875	207.06494140625	0.0007041394710540771	5	049
309	445.77777099609375	236.2356414794922	1.0	360.3121643066406	245.90499877929688	0.9927434921264648	545.6859741210938	206.41065979003906	1.0	544.17333984375	207.15664672851562	0.0016044676303863525	5	049
310	444.37005615234375	237.04522705078125	1.0	364.3375549316406	245.50555419921875	0.0013333261013031006	544.9915771484375	206.28472900390625	1.0	543.95849609375	207.13302612304688	0.0010151565074920654	5	049
311	443.75250244140625	237.243408203125	1.0	451.4197692871094	233.94822692871094	0.001195281744003296	544.7861938476562	205.88551330566406	1.0	543.7672119140625	206.9513702392578	0.001839965581893921	5	049
312	446.0408020019531	237.73025512695312	1.0	360.0517272949219	233.6109619140625	0.7729377746582031	545.5004272460938	206.45860290527344	1.0	543.7929077148438	207.17930603027344	0.0008483529090881348	5	049
313	446.50579833984375	237.60488891601562	1.0	359.9046325683594	238.94735717773438	0.999981164932251	545.7586059570312	205.6622772216797	1.0	543.597412109375	205.9265594482422	0.0007919669151306152	5	049
314	449.5815734863281	237.77206420898438	0.9999651312828064	355.9350891113281	236.2117462158203	0.9349846839904785	544.9749755859375	206.8568878173828	1.0	543.3851928710938	207.7000732421875	0.0017253756523132324	5	049
315	487.1106262207031	245.9254913330078	0.2552134394645691	363.0159912109375	240.55789184570312	0.9851168394088745	544.9444580078125	206.24374389648438	1.0	543.8988647460938	207.70985412597656	0.0014516711235046387	5	049
316	486.97235107421875	244.4943084716797	0.00020205974578857422	2.182126998901367	216.49368286132812	0.0001405775547027588	545.3994750976562	206.38247680664062	1.0	544.0895385742188	207.378173828125	0.0007643997669219971	5	049
317	450.05670166015625	235.6437225341797	0.8320285677909851	370.33843994140625	242.1656494140625	0.02301880717277527	545.2601318359375	205.81504821777344	1.0	543.8519287109375	207.11341857910156	0.0011544227600097656	5	049
318	366.2542724609375	241.67198181152344	0.99985271692276	368.0204162597656	243.16343688964844	0.008002221584320068	545.4066162109375	205.9120330810547	1.0	543.9898681640625	207.00047302246094	0.0012132823467254639	5	049
319	448.23565673828125	234.08172607421875	1.0	367.2115783691406	243.02569580078125	0.8156721591949463	545.0979614257812	206.18685913085938	1.0	543.7208251953125	207.17886352539062	0.0011133849620819092	5	049
320	448.60418701171875	233.46836853027344	1.0	362.8971252441406	245.34127807617188	0.5140625238418579	545.2197265625	206.49258422851562	1.0	543.9260864257812	207.57620239257812	0.00146523118019104	5	049
321	448.52020263671875	232.58204650878906	0.9999992847442627	363.7030334472656	246.16151428222656	0.019924402236938477	544.9324951171875	206.89657592773438	1.0	543.532470703125	207.95361328125	0.0010257959365844727	5	049
322	447.1766052246094	233.03482055664062	1.0	2.551793098449707	144.6931915283203	0.0005300343036651611	545.0822143554688	206.8632354736328	1.0	543.7723999023438	207.7784423828125	0.0014539062976837158	5	049
323	449.4037170410156	232.89041137695312	0.9999999403953552	452.9602966308594	231.86911010742188	0.0003083348274230957	545.9964599609375	205.90582275390625	1.0	544.301025390625	207.42214965820312	0.001064985990524292	5	049
324	446.92730712890625	233.0609588623047	1.0	358.256103515625	243.216552734375	0.0006240010261535645	545.332275390625	205.85140991210938	1.0	544.13330078125	206.5955047607422	0.0007857978343963623	5	049
325	448.626708984375	233.4630126953125	1.0	356.4595642089844	243.14666748046875	0.007400244474411011	545.1616821289062	205.55813598632812	1.0	544.249755859375	206.9657440185547	0.0010974705219268799	5	049
326	449.26104736328125	235.2502899169922	1.0	355.9931945800781	245.0061798095703	0.7419963479042053	545.0338134765625	206.07620239257812	1.0	544.0798950195312	207.1647491455078	0.001275777816772461	5	049
327	450.1473693847656	234.89637756347656	1.0	450.6750183105469	234.7354736328125	0.00046008825302124023	544.7454833984375	205.85060119628906	1.0	543.7431640625	207.04544067382812	0.0013945400714874268	5	049
328	452.4504699707031	237.1665802001953	0.8766778111457825	544.9208374023438	207.6995086669922	0.00016224384307861328	545.4982299804688	205.96795654296875	1.0	544.0447387695312	207.1346893310547	0.001199573278427124	5	049
329	450.9910583496094	236.22218322753906	1.0	449.59185791015625	240.43289184570312	0.00027358531951904297	546.0250854492188	206.7172088623047	1.0	544.2142333984375	207.6208038330078	0.0013349950313568115	5	049
330	449.9292297363281	236.9287109375	1.0	368.2574462890625	241.2266082763672	0.04946419596672058	545.09912109375	205.95675659179688	1.0	542.9268188476562	206.0526123046875	0.0010453760623931885	5	049
331	450.1689758300781	235.9951934814453	1.0	366.03173828125	243.5712432861328	0.08156204223632812	545.3547973632812	205.65599060058594	1.0	543.9471435546875	206.80712890625	0.0013583898544311523	5	049
332	449.7146301269531	237.7894287109375	1.0	367.3338928222656	244.0558319091797	0.007313162088394165	545.2847290039062	206.21263122558594	1.0	543.8470458984375	207.26449584960938	0.0006943941116333008	5	049
333	451.438720703125	237.42259216308594	1.0	548.0230712890625	208.8039093017578	0.00014191865921020508	545.8201293945312	206.84674072265625	1.0	544.5616455078125	207.6809539794922	0.0008247792720794678	5	049
334	448.84454345703125	237.72618103027344	1.0	448.2684631347656	240.9790802001953	0.00024965405464172363	545.2962646484375	206.1378631591797	1.0	544.0028076171875	207.28981018066406	0.0010992586612701416	5	049
335	447.4384460449219	238.01220703125	1.0	360.9880065917969	246.22979736328125	0.0033915340900421143	545.711181640625	205.8802490234375	1.0	544.5773315429688	206.64671325683594	0.002741903066635132	5	049
336	447.6289367675781	238.844970703125	1.0	547.7432861328125	207.99034118652344	0.00013524293899536133	545.5123901367188	205.9981231689453	1.0	544.2970581054688	206.88621520996094	0.0007831156253814697	5	049
337	446.70489501953125	238.9656219482422	1.0	363.9288635253906	246.6904754638672	0.00021961331367492676	544.864990234375	206.70579528808594	1.0	543.7350463867188	207.56993103027344	0.0010167062282562256	5	049
338	445.9098815917969	238.760009765625	1.0	359.4591979980469	248.85675048828125	0.006277322769165039	545.556640625	206.63160705566406	1.0	543.9335327148438	207.69703674316406	0.0010274648666381836	5	049
339	445.9441223144531	240.37452697753906	1.0	363.245849609375	249.17132568359375	0.0015115439891815186	545.5565185546875	205.9644775390625	1.0	544.2462768554688	207.16282653808594	0.0005861222743988037	5	049
340	445.62548828125	240.09190368652344	1.0	453.5267333984375	238.37533569335938	0.0002155900001525879	545.474853515625	206.24855041503906	1.0	543.8057861328125	207.26925659179688	0.0011177659034729004	5	049
341	446.1564025878906	240.86705017089844	1.0	545.0330200195312	207.6066436767578	0.0001678168773651123	545.6359252929688	205.88734436035156	1.0	544.225830078125	207.08511352539062	0.001308351755142212	5	049
342	446.1170959472656	240.048583984375	1.0	2.334211826324463	200.117431640625	0.0007550418376922607	545.0798950195312	206.140380859375	1.0	544.001708984375	207.26101684570312	0.0014339089393615723	5	049
343	447.45513916015625	240.89193725585938	1.0	3.684033155441284	145.06292724609375	0.00023278594017028809	545.498046875	206.20144653320312	1.0	543.9744262695312	207.30996704101562	0.0008059144020080566	5	049
344	447.6637878417969	241.15415954589844	1.0	546.9839477539062	207.6593017578125	0.00016984343528747559	544.6727294921875	205.8206024169922	1.0	540.9945678710938	205.05860900878906	0.0009575486183166504	5	049
345	447.4139709472656	241.1439666748047	1.0	355.1368103027344	257.0960693359375	0.004565149545669556	545.2670288085938	206.56747436523438	1.0	544.0022583007812	207.7830810546875	0.0013421475887298584	5	049
346	446.8627624511719	242.12049865722656	1.0	357.7264404296875	260.25079345703125	0.2579749822616577	545.4993896484375	206.31259155273438	1.0	543.130859375	206.6730499267578	0.0008750259876251221	5	049
347	446.4163513183594	241.55874633789062	1.0	355.2005310058594	260.7867431640625	0.021813422441482544	545.193359375	206.5808868408203	1.0	544.2362060546875	207.51242065429688	0.0012727081775665283	5	049
348	446.294921875	241.6038055419922	1.0	354.09954833984375	261.542724609375	0.017250806093215942	545.5277709960938	205.2576904296875	1.0	544.6233520507812	206.6919708251953	0.0005651712417602539	5	049
349	445.2992248535156	241.1986541748047	1.0	355.0519104003906	260.70684814453125	0.0003490149974822998	546.0633544921875	206.17898559570312	1.0	543.9584350585938	207.25067138671875	0.0013669133186340332	5	049
350	444.3635559082031	241.64622497558594	1.0	351.0935363769531	267.04827880859375	0.9976917505264282	545.4193725585938	206.45945739746094	1.0	544.0989990234375	207.50518798828125	0.001079261302947998	5	049
351	444.44244384765625	242.65432739257812	1.0	350.8800354003906	264.81939697265625	0.8120121955871582	545.04296875	205.98687744140625	1.0	541.4421997070312	205.78118896484375	0.0009047389030456543	5	049
352	446.0853576660156	242.38601684570312	1.0	4.7774763107299805	31.335147857666016	0.0006120204925537109	544.8614501953125	205.4702911376953	0.9999999403953552	542.330810546875	205.3079376220703	0.0011040866374969482	5	049
353	446.22900390625	242.22518920898438	1.0	452.32318115234375	244.69692993164062	0.00020676851272583008	545.5283203125	206.4340362548828	1.0	544.5869140625	207.31907653808594	0.0008972883224487305	5	049
354	446.7974853515625	242.0354461669922	1.0	452.371337890625	241.63131713867188	0.0004495978355407715	545.7117309570312	207.0073699951172	1.0	543.92578125	207.58642578125	0.0009916722774505615	5	049
355	446.8512878417969	242.1481170654297	1.0	354.6330261230469	271.72216796875	0.518808901309967	545.41845703125	206.03240966796875	1.0	544.4652709960938	207.0601348876953	0.0014501512050628662	5	049
356	447.47113037109375	242.5234375	1.0	351.0480651855469	274.1337890625	0.9983582496643066	545.184814453125	206.44174194335938	1.0	544.0103759765625	207.5366973876953	0.0008217692375183105	5	049
357	446.2648010253906	242.09303283691406	1.0	353.0061950683594	276.3626403808594	0.9999966621398926	545.3123779296875	206.47425842285156	1.0	543.853515625	207.4916534423828	0.0014555156230926514	5	049
358	446.23699951171875	242.65249633789062	1.0	354.1543273925781	276.50592041015625	0.882291316986084	545.1244506835938	206.87855529785156	1.0	543.2258911132812	206.37322998046875	0.001752018928527832	5	049
359	446.09124755859375	242.47494506835938	1.0	355.61871337890625	275.7508544921875	0.59424889087677	545.8475341796875	205.8851776123047	1.0	544.2730102539062	207.1654052734375	0.0004609823226928711	5	049
360	445.5199279785156	242.93695068359375	1.0	354.65325927734375	278.0509948730469	0.016213655471801758	545.919677734375	205.58584594726562	1.0	544.1181030273438	206.86459350585938	0.0010085999965667725	5	049
361	444.94073486328125	243.47622680664062	1.0	354.2519226074219	278.8667907714844	0.6030478477478027	545.6658935546875	205.5581512451172	1.0	544.010498046875	207.0166778564453	0.0008653104305267334	5	049
362	443.6415100097656	243.49832153320312	1.0	350.88287353515625	283.81451416015625	0.9756685495376587	545.65283203125	206.23744201660156	1.0	543.9591674804688	207.1162872314453	0.0009711980819702148	5	049
363	443.5566711425781	243.67982482910156	1.0	451.8068542480469	242.8904266357422	0.00022098422050476074	546.0580444335938	206.31149291992188	1.0	544.4581909179688	207.33599853515625	0.0011687278747558594	5	049
364	443.86468505859375	243.79608154296875	1.0	356.0369567871094	287.2635498046875	0.010173201560974121	545.1845092773438	206.1611785888672	1.0	543.0489501953125	206.1005859375	0.001038283109664917	5	049
365	445.4979553222656	243.27716064453125	1.0	353.7217102050781	284.9022521972656	0.5157080292701721	545.4124145507812	206.4183807373047	1.0	543.9014282226562	207.47012329101562	0.0017624199390411377	5	049
366	445.4808654785156	242.7290496826172	1.0	356.9599609375	287.6543884277344	0.8432936668395996	546.1149291992188	205.3043975830078	1.0	543.5313720703125	205.39883422851562	0.0005962252616882324	5	049
367	446.07244873046875	241.87619018554688	1.0	353.07269287109375	289.1487121582031	0.0006766915321350098	544.8887939453125	206.53182983398438	1.0	541.2947387695312	206.2980194091797	0.001030057668685913	5	049
368	446.3536071777344	241.2062530517578	1.0	355.83648681640625	289.7601623535156	0.0002582669258117676	545.6799926757812	205.6876678466797	1.0	541.583984375	205.5673065185547	0.0004888176918029785	5	049
369	449.9964294433594	240.55938720703125	0.9999997615814209	359.61676025390625	290.3672180175781	0.0037145614624023438	545.5258178710938	206.2225799560547	1.0	544.0791015625	207.20816040039062	0.0009059906005859375	5	049
370	450.0621032714844	237.328369140625	0.9992332458496094	363.5761413574219	290.4049987792969	0.9619354605674744	545.7257080078125	207.0966796875	1.0	544.0457153320312	207.9495391845703	0.0016771554946899414	5	049
371	446.2050476074219	235.61669921875	1.0	366.7380065917969	295.17730712890625	0.008057624101638794	544.9085083007812	205.89407348632812	1.0	543.8654174804688	206.80215454101562	0.0015479028224945068	5	049
372	440.12481689453125	232.64305114746094	1.0	368.0536193847656	295.1897888183594	0.9932585954666138	545.2689208984375	206.01463317871094	1.0	543.7848510742188	207.19761657714844	0.0012910962104797363	5	049
373	437.5019226074219	228.06883239746094	1.0	363.7476806640625	298.2999267578125	0.9996375441551208	545.4042358398438	205.9609832763672	1.0	543.9075927734375	207.1983642578125	0.0009112358093261719	5	049
374	435.5145263671875	227.6263885498047	1.0	359.4744873046875	301.87884521484375	0.9999998807907104	545.2433471679688	206.04290771484375	1.0	541.2996826171875	205.60952758789062	0.0004620552062988281	5	049
375	434.5652160644531	227.85440063476562	1.0	353.1565246582031	304.378662109375	0.9999999403953552	545.2205810546875	205.93798828125	1.0	541.3701171875	205.6373748779297	0.0006244480609893799	5	049
376	431.75927734375	227.43704223632812	1.0	344.7169494628906	308.2437438964844	0.9999756813049316	545.3235473632812	205.9642791748047	1.0	543.7534790039062	206.97666931152344	0.000794529914855957	5	049
377	427.68218994140625	225.6428985595703	1.0	341.7892150878906	312.93310546875	0.9999999403953552	544.3816528320312	206.28213500976562	1.0	540.931640625	205.73167419433594	0.001537412405014038	5	049
378	425.6341857910156	225.81394958496094	1.0	337.27276611328125	311.73883056640625	0.8178862929344177	545.4353637695312	206.52151489257812	1.0	543.2608642578125	208.0225067138672	0.0007468461990356445	5	049
379	421.4163818359375	230.7017364501953	1.0	339.52484130859375	308.5480041503906	0.005712658166885376	545.36279296875	206.4102020263672	1.0	543.828125	207.1276397705078	0.000984281301498413	5	049
380	418.231201171875	233.9674530029297	1.0	336.612548828125	308.83306884765625	0.43434619903564453	545.1480102539062	206.1267852783203	1.0	543.644775390625	207.64352416992188	0.0005840063095092773	5	049
381	415.8249816894531	235.15313720703125	1.0	414.1716613769531	238.80421447753906	0.0004892945289611816	544.6345825195312	206.58966064453125	1.0	542.963134765625	208.08956909179688	0.001258552074432373	5	049
382	415.8354187011719	235.01788330078125	1.0	332.1669006347656	309.2808532714844	0.999484121799469	544.5972900390625	206.895751953125	1.0	542.4651489257812	208.1946258544922	0.0008058249950408936	5	049
383	415.0919189453125	236.0856170654297	1.0	330.87823486328125	306.7119140625	0.9033389091491699	545.0015869140625	206.4263153076172	1.0	543.88916015625	207.32627868652344	0.0007129013538360596	5	049
384	416.4766845703125	236.08340454101562	1.0	3.9045467376708984	148.7831268310547	0.0008206367492675781	544.4813842773438	206.87884521484375	1.0	541.16650390625	206.51625061035156	0.001025557518005371	5	049
385	416.02484130859375	236.3678436279297	1.0	414.4158020019531	239.79417419433594	0.0005012452602386475	544.6141967773438	206.66224670410156	1.0	542.6921997070312	206.33367919921875	0.0010638236999511719	5	049
386	414.9229736328125	235.99749755859375	1.0	413.93359375	238.76695251464844	0.0009524822235107422	545.9703979492188	206.2068328857422	1.0	544.2345581054688	207.5166778564453	0.0017790794372558594	5	049
387	416.35821533203125	236.08151245117188	1.0	414.86199951171875	239.24696350097656	0.00036263465881347656	544.7639770507812	206.5137939453125	1.0	542.6837158203125	206.99139404296875	0.0009803473949432373	5	049
388	417.3144836425781	236.29566955566406	1.0	420.7072448730469	238.02978515625	0.0007583200931549072	544.8572998046875	207.1883087158203	1.0	542.5571899414062	208.583984375	0.0011191070079803467	5	049
389	418.8419189453125	236.93170166015625	1.0	421.66375732421875	239.10675048828125	0.0007198452949523926	544.7542724609375	205.8943634033203	1.0	543.3402099609375	207.34408569335938	0.0010721385478973389	5	049
390	420.6706848144531	236.6062774658203	1.0	2.380096673965454	145.2022247314453	0.0011751353740692139	544.549072265625	207.0507049560547	1.0	543.455078125	207.738037109375	0.0026198625564575195	5	049
391	422.00054931640625	236.39292907714844	1.0	429.4776611328125	236.8035430908203	0.0005417168140411377	545.302978515625	206.17694091796875	1.0	544.0162353515625	206.87490844726562	0.0009566247463226318	5	049
392	423.9541931152344	236.96942138671875	1.0	425.9398498535156	238.91021728515625	0.0009728968143463135	545.1380615234375	206.42453002929688	1.0	543.8096923828125	207.17086791992188	0.0009843707084655762	5	049
393	424.62738037109375	236.88198852539062	1.0	426.6426086425781	239.01885986328125	0.0012337863445281982	544.9089965820312	206.8135986328125	1.0	543.1087646484375	208.53919982910156	0.0011670291423797607	5	049
394	425.0505676269531	236.30445861816406	1.0	431.06787109375	237.54217529296875	0.02349260449409485	544.9221801757812	206.71966552734375	1.0	543.7305908203125	207.4210205078125	0.002944260835647583	5	049
395	425.5702209472656	236.8932342529297	1.0	427.17376708984375	238.45126342773438	0.0010544359683990479	545.0934448242188	206.87232971191406	1.0	543.7127685546875	207.71652221679688	0.0013443827629089355	5	049
396	425.69403076171875	236.73497009277344	1.0	427.82763671875	239.43101501464844	0.00042173266410827637	545.2222290039062	205.85870361328125	1.0	543.6786499023438	206.98143005371094	0.0005265176296234131	5	049
397	428.118896484375	236.71072387695312	1.0	428.56170654296875	239.69097900390625	0.0012266337871551514	544.3212890625	206.8349151611328	1.0	542.4964599609375	208.141357421875	0.0017944276332855225	5	049
398	429.83404541015625	237.26904296875	1.0	429.9046325683594	239.814208984375	0.00023889541625976562	545.7680053710938	206.81878662109375	1.0	544.0789794921875	207.60118103027344	0.001413196325302124	5	049
399	432.4259338378906	236.6920166015625	1.0	440.18023681640625	232.9971160888672	0.0001430213451385498	544.5584106445312	206.64730834960938	1.0	541.4140625	206.25741577148438	0.001248776912689209	5	049
400	435.3276062011719	235.11639404296875	1.0	444.1141662597656	236.0095672607422	0.00036075711250305176	545.1292724609375	206.8180389404297	1.0	541.77880859375	206.68243408203125	0.0011129379272460938	5	049
401	438.1888122558594	236.17739868164062	1.0	440.6143493652344	238.57945251464844	0.0004220306873321533	544.9779052734375	206.24842834472656	1.0	543.8609008789062	207.20687866210938	0.003575563430786133	5	049
402	440.4225158691406	235.3193359375	1.0	3.8390533924102783	149.93138122558594	0.002924501895904541	544.8289184570312	206.2561492919922	1.0	543.78564453125	207.1124725341797	0.0025353431701660156	5	049
403	439.5027770996094	235.69656372070312	1.0	441.3375244140625	238.23817443847656	0.0005834698677062988	545.625244140625	206.17474365234375	1.0	544.2388916015625	207.1160430908203	0.0011105537414550781	5	049
404	440.6920471191406	234.82301330566406	1.0	442.0821838378906	237.6609344482422	0.0014669597148895264	545.9496459960938	206.5350799560547	1.0	544.0430297851562	207.19174194335938	0.0009907782077789307	5	049
405	443.5122375488281	233.93212890625	1.0	444.0828552246094	237.4075927734375	0.000464707612991333	545.3782958984375	205.83889770507812	1.0	543.1032104492188	205.94435119628906	0.0008617639541625977	5	049
406	447.6949768066406	235.13804626464844	1.0	446.5958557128906	238.44601440429688	0.0003445446491241455	545.4022216796875	205.8590850830078	1.0	543.0986328125	205.50775146484375	0.0007928013801574707	5	049
407	450.8474426269531	233.4967041015625	1.0	353.0154724121094	293.51202392578125	0.9852796196937561	545.2521362304688	205.2396697998047	1.0	542.6868896484375	205.50975036621094	0.0013106465339660645	5	049
408	450.0073547363281	231.8854522705078	1.0	455.248291015625	229.69732666015625	0.00016108155250549316	546.4606323242188	206.41860961914062	1.0	544.4982299804688	206.9856414794922	0.0014951527118682861	5	049
409	446.16754150390625	231.61041259765625	1.0	547.4859008789062	207.82437133789062	0.0001392662525177002	545.5608520507812	205.67913818359375	1.0	544.0488891601562	207.04165649414062	0.0010609626770019531	5	049
410	443.6581115722656	230.52084350585938	1.0	451.6876525878906	228.49111938476562	0.00028648972511291504	645.1635131835938	31.03599739074707	0.00018981099128723145	444.35400390625	225.43589782714844	2.0682811737060547e-5	5	049
411	441.8714294433594	230.4805145263672	1.0	452.0872497558594	229.0547637939453	8.481740951538086e-5	647.1345825195312	287.9684753417969	4.801154136657715e-5	446.1460266113281	225.4307861328125	2.4646520614624023e-5	5	049
412	440.3291320800781	229.98757934570312	1.0	478.9147644042969	229.707275390625	0.10596498847007751	448.94073486328125	228.89215087890625	0.00016996264457702637	445.4007873535156	224.89320373535156	7.772445678710938e-5	5	049
413	439.50921630859375	230.5009002685547	1.0	447.27783203125	233.4083251953125	0.00040543079376220703	445.0806884765625	229.48367309570312	0.0001506209373474121	447.68719482421875	234.1092529296875	4.082918167114258e-5	5	049
414	437.29400634765625	230.7616729736328	1.0	446.3945617675781	233.80496215820312	0.000354081392288208	443.9450988769531	230.4186248779297	8.934736251831055e-5	3.886413097381592	477.3475341796875	2.4944543838500977e-5	5	049
415	437.072021484375	231.33790588378906	1.0	445.0912170410156	233.67288208007812	0.0004048943519592285	443.12298583984375	230.7647247314453	9.185075759887695e-5	448.44171142578125	237.14532470703125	1.9729137420654297e-5	5	049
416	438.0419006347656	232.73638916015625	1.0	446.119873046875	234.9490203857422	0.00043895840644836426	444.7193908691406	236.62557983398438	9.98079776763916e-5	441.4444885253906	239.6962890625	5.21540641784668e-5	5	049
417	435.8712158203125	234.013671875	1.0	479.9564514160156	233.15708923339844	0.006346642971038818	648.6051635742188	129.48878479003906	0.00023481249809265137	426.90081787109375	243.42657470703125	3.522634506225586e-5	5	049
418	437.5791931152344	234.34719848632812	1.0	445.7786560058594	235.39537048339844	0.0003151893615722656	444.262939453125	237.2431182861328	9.712576866149902e-5	440.51708984375	241.11239624023438	6.324052810668945e-5	5	049
419	438.109130859375	234.46511840820312	1.0	446.35369873046875	235.8184814453125	0.0006657540798187256	444.62432861328125	237.70330810546875	0.00016582012176513672	440.33831787109375	241.09054565429688	7.647275924682617e-5	5	049
420	438.76849365234375	235.2001190185547	1.0	447.07647705078125	236.35643005371094	0.00041157007217407227	445.31243896484375	237.9610137939453	0.0001576244831085205	448.0849609375	239.32228088378906	6.073713302612305e-5	5	049
421	440.8353271484375	234.31857299804688	1.0	442.08740234375	238.0350799560547	0.00035563111305236816	441.8848571777344	236.21389770507812	0.00022491812705993652	441.5647277832031	241.15940856933594	0.0001030266284942627	5	049
422	439.2560119628906	234.19593811035156	1.0	447.0323791503906	236.02659606933594	0.00028437376022338867	647.1976928710938	285.86614990234375	0.00025469064712524414	441.38385009765625	241.10354614257812	7.18832015991211e-5	5	049
423	440.2765197753906	233.76109313964844	1.0	354.740234375	292.5284118652344	0.0033170878887176514	441.4121398925781	235.5266876220703	0.0001405477523803711	441.435546875	240.86814880371094	6.917119026184082e-5	5	049
424	443.8074035644531	231.08734130859375	1.0	350.79949951171875	290.4448547363281	0.9999477863311768	648.8273315429688	205.11041259765625	9.5367431640625e-5	348.88153076171875	291.47412109375	4.807114601135254e-5	5	049
425	445.5292663574219	227.0625762939453	1.0	451.8064880371094	229.322021484375	0.0001246333122253418	443.9349060058594	225.8217010498047	3.1560659408569336e-5	427.37615966796875	225.74620056152344	1.1861324310302734e-5	5	049
426	450.6030578613281	224.90432739257812	1.0	455.6167297363281	220.25558471679688	0.0008765459060668945	646.2472534179688	27.187320709228516	9.617209434509277e-5	451.89935302734375	215.26393127441406	4.5239925384521484e-5	5	049
427	446.6809387207031	223.53158569335938	1.0	363.192138671875	296.845458984375	0.07006910443305969	450.6911926269531	221.93478393554688	5.2362680435180664e-5	440.5391845703125	215.41162109375	4.8220157623291016e-5	5	049
428	443.1161804199219	224.5903778076172	1.0	360.9103088378906	296.4504089355469	0.8632680177688599	364.0943908691406	297.8721008300781	0.00013652443885803223	358.51959228515625	294.9251708984375	0.0001958608627319336	5	049
429	442.0588073730469	223.80490112304688	1.0	358.6561279296875	301.64208984375	0.999415397644043	363.1891784667969	298.6225891113281	0.00012305378913879395	357.5142517089844	296.45123291015625	0.0002161860466003418	5	049
430	441.65362548828125	222.92123413085938	1.0	354.9446105957031	302.9660339355469	0.9996774196624756	352.051025390625	299.7480163574219	0.00018918514251708984	356.70635986328125	295.8929748535156	0.00028967857360839844	5	049
431	439.77801513671875	223.09951782226562	1.0	354.3241882324219	308.22735595703125	1.0	444.233642578125	223.28253173828125	0.00011971592903137207	352.8489990234375	308.7568054199219	0.0007902085781097412	5	049
432	438.92425537109375	224.71218872070312	1.0	445.7297058105469	228.93637084960938	0.00047397613525390625	443.6611633300781	224.80809020996094	0.00011080503463745117	4.019677639007568	476.42901611328125	4.038214683532715e-5	5	049
433	437.7099914550781	224.7696075439453	1.0	356.2463684082031	313.00115966796875	0.5133321285247803	443.06866455078125	224.996337890625	9.202957153320312e-5	354.4938049316406	319.6427917480469	8.186697959899902e-5	5	049
434	437.2972717285156	224.84170532226562	1.0	444.5002136230469	228.43869018554688	0.0002789497375488281	442.8969421386719	224.7873992919922	9.125471115112305e-5	3.3482964038848877	477.7351989746094	2.288818359375e-5	5	049
435	437.14794921875	225.28636169433594	1.0	439.816162109375	227.3173828125	0.0007765293121337891	442.9999084472656	225.53329467773438	0.00010448694229125977	3.3039186000823975	477.5628662109375	3.129243850708008e-5	5	049
436	438.47662353515625	225.3686065673828	1.0	445.4519958496094	229.53955078125	0.0005411803722381592	443.7020263671875	225.3915557861328	0.00011563301086425781	448.15869140625	223.81886291503906	1.8268823623657227e-5	5	049
437	437.888916015625	225.1384735107422	1.0	357.445068359375	307.1116638183594	0.99965900182724	443.6864318847656	225.58721923828125	0.00014165043830871582	352.184326171875	309.99627685546875	6.73830509185791e-5	5	049
438	436.5249938964844	226.99264526367188	1.0	367.89581298828125	310.10638427734375	0.0059479475021362305	647.3494873046875	28.455015182495117	0.00011104345321655273	3.2696619033813477	477.74212646484375	4.476308822631836e-5	5	049
439	437.80792236328125	225.97918701171875	1.0	367.8208312988281	309.6938171386719	0.012846291065216064	443.2733154296875	225.7418212890625	0.00010663270950317383	4.858214378356934	29.485090255737305	5.85019588470459e-5	5	049
440	438.39874267578125	226.1801300048828	1.0	6.388340950012207	33.761722564697266	0.0008448362350463867	6.567373275756836	31.1602783203125	0.00031891465187072754	5.007082939147949	29.755884170532227	0.0003616511821746826	5	049
441	437.8550109863281	226.40386962890625	1.0	358.08050537109375	310.9079284667969	0.011233866214752197	647.2118530273438	141.83424377441406	0.00014889240264892578	360.4873046875	309.8959655761719	3.743171691894531e-5	5	049
442	435.022216796875	222.9239501953125	1.0	437.3131408691406	225.88809204101562	0.00041493773460388184	433.30535888671875	224.75291442871094	5.91278076171875e-5	3.0247628688812256	476.5015869140625	3.293156623840332e-5	5	049
443	425.3260803222656	226.19090270996094	1.0	366.61181640625	306.52001953125	0.9726574420928955	429.2989807128906	224.46066284179688	0.00010558962821960449	365.3424377441406	305.5093078613281	9.772181510925293e-5	5	049
444	415.17138671875	229.53549194335938	1.0	371.1383056640625	307.69195556640625	0.0029991567134857178	648.0340576171875	284.0003356933594	8.52346420288086e-5	3.6212825775146484	29.375524520874023	2.765655517578125e-5	5	049
445	401.3555908203125	229.7901153564453	1.0	373.70013427734375	308.4815673828125	0.5916538238525391	405.49127197265625	232.6448211669922	0.0001232922077178955	403.6972351074219	239.0775909423828	4.220008850097656e-5	5	049
446	394.5655212402344	229.48196411132812	1.0	400.06658935546875	232.64010620117188	0.00044092535972595215	397.9665222167969	228.24716186523438	0.00018420815467834473	379.80615234375	233.50582885742188	8.118152618408203e-5	5	049
447	385.7753601074219	226.47471618652344	1.0	386.9714050292969	227.45516967773438	0.10905188322067261	388.4954833984375	223.95233154296875	0.00016671419143676758	387.9281921386719	229.95016479492188	7.292628288269043e-5	5	049
448	382.5133361816406	224.88185119628906	1.0	3.011082649230957	146.65452575683594	0.00042515993118286133	384.4080505371094	223.42579650878906	4.470348358154297e-5	2.3841326236724854	2.972762107849121	2.092123031616211e-5	5	049
449	379.4803161621094	223.0637664794922	1.0	384.14361572265625	224.0748748779297	0.001358628273010254	381.9441223144531	222.4169158935547	0.00010696053504943848	377.5224304199219	228.2586212158203	3.421306610107422e-5	5	049
450	379.1322326660156	223.56942749023438	1.0	376.7165832519531	226.7738037109375	0.010474860668182373	379.73040771484375	223.14215087890625	0.0001329183578491211	377.3753967285156	228.28138732910156	7.072091102600098e-5	5	049
451	379.4829406738281	225.05848693847656	1.0	383.4266052246094	225.855712890625	0.0011630654335021973	383.93646240234375	223.8302001953125	0.00011894106864929199	380.6011657714844	223.99835205078125	5.97834587097168e-5	5	049
452	378.3274841308594	225.4695281982422	1.0	376.2577209472656	227.62445068359375	0.003358900547027588	383.7239990234375	224.27822875976562	0.00017371773719787598	380.5047912597656	223.9172821044922	8.749961853027344e-5	5	049
453	378.1898193359375	226.04824829101562	1.0	383.42919921875	229.61680603027344	0.0004800260066986084	381.36444091796875	225.03659057617188	0.00013974308967590332	384.50274658203125	230.19595336914062	2.4527311325073242e-5	5	049
454	376.6234436035156	224.91539001464844	0.9999998211860657	375.91766357421875	227.00912475585938	0.222402423620224	379.52069091796875	224.0506134033203	0.00010213255882263184	366.6832580566406	229.85829162597656	7.843971252441406e-5	5	049
455	367.3389587402344	228.79083251953125	0.9998508095741272	366.237060546875	229.9853973388672	0.7851842641830444	366.5837707519531	226.25588989257812	0.00020438432693481445	369.45550537109375	230.89439392089844	9.340047836303711e-5	5	049
456	351.38812255859375	235.90579223632812	0.998705267906189	354.4453125	237.94496154785156	0.008769869804382324	354.8941650390625	235.9888153076172	0.0006970465183258057	356.5054931640625	241.73590087890625	8.39531421661377e-5	5	049
457	391.375	260.1714172363281	0.9999693036079407	389.4024963378906	260.506103515625	0.0003248751163482666	646.8280029296875	29.56072235107422	0.00013270974159240723	379.65496826171875	264.4841003417969	0.00014677643775939941	5	049
458	323.9133605957031	258.89996337890625	1.0	391.1618957519531	257.4796447753906	0.07571336627006531	394.0152893066406	255.72000122070312	0.00015503168106079102	392.60406494140625	259.4731750488281	0.00026869773864746094	5	049
459	317.221923828125	261.81024169921875	1.0	387.08966064453125	252.2421875	0.9999998807907104	390.25775146484375	250.27586364746094	0.0003012418746948242	390.2892761230469	255.248779296875	0.0001927018165588379	5	049
460	309.0600891113281	270.64239501953125	1.0	385.3805847167969	254.38095092773438	0.9999996423721313	388.6828918457031	253.31332397460938	9.542703628540039e-5	385.69232177734375	254.94488525390625	0.0001684725284576416	5	049
461	303.2760314941406	280.1939697265625	1.0	378.1913146972656	248.58938598632812	0.9999996423721313	380.1056213378906	246.92758178710938	3.4362077713012695e-5	376.5620422363281	255.17449951171875	2.0712614059448242e-5	5	049
462	298.4747619628906	287.4107666015625	1.0	372.630615234375	234.74771118164062	1.0	377.7904052734375	233.28111267089844	8.279085159301758e-5	374.9732360839844	238.1062469482422	6.046891212463379e-5	5	049
463	291.4171447753906	291.8037109375	1.0	371.375732421875	227.6778106689453	1.0	289.87762451171875	292.3094787597656	4.696846008300781e-5	3.636522054672241	477.81463623046875	7.706880569458008e-5	5	049
464	285.18646240234375	297.4197998046875	0.9999998807907104	370.9049987792969	225.359130859375	1.0	646.8790893554688	117.63679504394531	0.00020715594291687012	279.9680480957031	290.2228088378906	0.00017240643501281738	5	049
465	278.7420654296875	301.8978576660156	0.996692419052124	368.3382263183594	222.88397216796875	1.0	282.5567932128906	300.52301025390625	0.000693202018737793	278.5494079589844	295.9892883300781	0.00046882033348083496	5	049
466	274.4183044433594	303.2890930175781	0.9467687606811523	362.0545654296875	220.85726928710938	1.0	363.999755859375	220.1998291015625	0.0009711980819702148	362.0188903808594	222.4171600341797	0.001005411148071289	5	049
467	269.319091796875	301.3401184082031	0.9999995231628418	353.83282470703125	220.8887176513672	1.0	268.8703918457031	300.3205871582031	0.0006080865859985352	264.8932800292969	295.4791564941406	0.0006447732448577881	5	049
468	268.4978332519531	301.5513000488281	0.9999998807907104	353.1907958984375	219.92617797851562	1.0	267.4720458984375	299.87493896484375	0.00044164061546325684	263.54815673828125	293.6489562988281	0.0005679428577423096	5	049
469	267.17755126953125	300.65924072265625	0.9999995827674866	354.7362060546875	217.89248657226562	1.0	266.94989013671875	300.360107421875	0.00038808584213256836	263.0481872558594	293.9945068359375	0.00046494603157043457	5	049
470	262.1424865722656	301.28997802734375	0.6825416088104248	352.4956970214844	213.1210174560547	1.0	267.6248779296875	299.90216064453125	0.0005193054676055908	262.8038024902344	296.8195495605469	0.00026679039001464844	5	049
471	258.2104187011719	299.90997314453125	0.9998034238815308	339.75604248046875	227.5493621826172	1.0	263.1449890136719	299.08428955078125	0.0004628300666809082	259.911376953125	295.4491882324219	0.0008668303489685059	5	049
472	253.60186767578125	301.8149108886719	0.99994295835495	329.5646667480469	229.37413024902344	1.0	254.00621032714844	299.95416259765625	0.0006909966468811035	249.68492126464844	295.4137878417969	0.0008391141891479492	5	049
473	322.10516357421875	231.53024291992188	0.0008949935436248779	320.7880554199219	231.19602966308594	1.0	235.87393188476562	314.8771667480469	0.00012362003326416016	234.00714111328125	315.9778747558594	0.00017079710960388184	5	049
474	225.82017517089844	320.13116455078125	0.9999994039535522	299.4352722167969	242.61911010742188	1.0	295.8896179199219	244.7232666015625	0.0002391338348388672	229.48712158203125	311.8094177246094	0.0004692375659942627	5	049
475	219.9426727294922	327.8092956542969	0.9999942779541016	286.5555419921875	252.89105224609375	1.0	285.7660827636719	258.7497253417969	0.00026404857635498047	284.7955627441406	254.69981384277344	0.000206679105758667	5	049
476	210.92259216308594	331.60699462890625	1.0	273.30413818359375	259.4609375	1.0	213.54425048828125	332.81414794921875	6.556510925292969e-5	209.65000915527344	323.17578125	8.299946784973145e-5	5	049
477	204.47848510742188	337.6818542480469	0.9999958276748657	265.5074768066406	260.0144348144531	0.9992597103118896	263.9731140136719	260.1591491699219	0.00015082955360412598	251.84014892578125	262.6326904296875	6.192922592163086e-5	5	049
478	197.0484619140625	343.1226501464844	1.0	260.4410705566406	263.7381286621094	0.9999808073043823	647.7384033203125	146.31600952148438	4.699826240539551e-5	255.7557373046875	259.776123046875	4.979968070983887e-5	5	049
479	190.90927124023438	346.4938659667969	0.9999980926513672	253.20066833496094	267.9235534667969	1.0	253.07334899902344	273.8616027832031	0.00025090575218200684	240.06871032714844	277.1284484863281	0.00020989775657653809	5	049
480	186.76300048828125	349.97869873046875	0.9999990463256836	243.2095184326172	274.48992919921875	1.0	648.6470336914062	143.80445861816406	8.52346420288086e-5	184.7516326904297	345.0801696777344	0.00013127923011779785	5	049
481	181.1538848876953	349.6936340332031	1.0	239.22474670410156	275.9121398925781	1.0	234.3927764892578	280.0719299316406	8.96155834197998e-5	183.00474548339844	343.7364807128906	7.489323616027832e-5	5	049
482	177.34500122070312	352.37713623046875	0.9999933838844299	235.83004760742188	271.7278747558594	1.0	232.22164916992188	276.3573303222656	0.0001265406608581543	238.79873657226562	272.5497131347656	0.00013819336891174316	5	049
483	174.30821228027344	350.2010803222656	0.9999994039535522	229.88185119628906	274.51739501953125	1.0	174.04995727539062	348.7154541015625	7.033348083496094e-5	170.8082275390625	344.7046813964844	0.0001487135887145996	5	049
484	172.70864868164062	348.5262756347656	0.9995946288108826	229.9214324951172	269.4582214355469	1.0	174.08261108398438	348.5355529785156	0.00019118189811706543	170.0933074951172	344.0868835449219	0.0003180205821990967	5	049
485	174.51303100585938	343.8175964355469	0.9999997615814209	225.06039428710938	271.06182861328125	1.0	647.9912109375	135.14013671875	0.0004273056983947754	224.69937133789062	271.0478210449219	0.00014519691467285156	5	049
486	175.97683715820312	335.7397155761719	0.9999998807907104	223.8207550048828	270.2683410644531	1.0	220.3920440673828	271.333740234375	0.00013330578804016113	169.9188995361328	329.24005126953125	0.00023055076599121094	5	049
487	188.49203491210938	323.79449462890625	0.07102140784263611	174.91053771972656	308.423583984375	0.0002466738224029541	647.9993286132812	254.64053344726562	1.9609928131103516e-5	1.916490077972412	3.03576922416687	3.1948089599609375e-5	5	049
488	202.4668426513672	322.2456359863281	0.6596047878265381	2.320460319519043	141.3058624267578	0.0006306171417236328	649.664794921875	158.06533813476562	2.136826515197754e-5	3.353738307952881	477.227783203125	2.3126602172851562e-5	5	049
489	164.9720001220703	294.5823669433594	0.8863856196403503	166.734619140625	294.0913391113281	0.8316037654876709	168.790771484375	296.4732360839844	0.000148087739944458	163.49147033691406	291.2130126953125	0.00010642409324645996	5	049
490	164.465576171875	288.01898193359375	0.9956822395324707	165.6768035888672	288.9190673828125	0.996833324432373	164.11550903320312	289.646240234375	0.0002492964267730713	158.85110473632812	290.9573059082031	0.00026923418045043945	5	049
491	161.9318389892578	279.8561096191406	0.11156556010246277	163.20835876464844	284.044677734375	0.9999961853027344	163.6059112548828	283.06439208984375	0.00026172399520874023	162.16673278808594	279.1255798339844	0.0004925131797790527	5	049
492	161.384765625	278.3835754394531	0.999992847442627	163.7296600341797	278.1759338378906	0.9704082012176514	165.34365844726562	280.5860900878906	0.0001589357852935791	158.54104614257812	273.58477783203125	8.279085159301758e-5	5	049
493	160.21080017089844	277.1496887207031	1.0	162.64010620117188	279.7203674316406	0.2014719545841217	163.0166473388672	276.29840087890625	0.00011432170867919922	163.2618865966797	286.50830078125	0.00015914440155029297	5	049
494	161.67640686035156	273.67889404296875	0.8558751344680786	160.13006591796875	274.5074768066406	0.9999987483024597	162.51080322265625	272.0947570800781	8.696317672729492e-5	155.7252197265625	266.37445068359375	4.3898820877075195e-5	5	049
495	161.12847900390625	273.3731689453125	0.9996992349624634	160.52244567871094	274.1507263183594	0.9991996884346008	162.58761596679688	271.4888916015625	0.0001728832721710205	155.19873046875	266.2196044921875	4.711747169494629e-5	5	049
496	162.28469848632812	272.2049255371094	0.7524245977401733	159.3190155029297	272.8602294921875	0.9999946355819702	647.6627197265625	28.19684600830078	0.00031244754791259766	154.19984436035156	267.3273010253906	0.00022670626640319824	5	049
497	161.13665771484375	271.3166198730469	1.0	162.432373046875	275.45611572265625	0.058942586183547974	164.02902221679688	271.9533386230469	0.0006465315818786621	164.21690368652344	277.3150939941406	0.0002200007438659668	5	049
498	162.8602752685547	270.67010498046875	0.9999993443489075	161.86097717285156	273.70123291015625	0.3188505172729492	164.2691650390625	270.868896484375	0.0002987086772918701	155.7350616455078	264.65576171875	0.00040021538734436035	5	049
499	163.10842895507812	270.4622802734375	0.4804380536079407	160.35952758789062	270.65234375	0.9999990463256836	160.45489501953125	268.7932434082031	0.00020834803581237793	154.8606719970703	265.467041015625	0.00017115473747253418	5	049
500	162.55062866210938	270.5269775390625	0.9972872734069824	160.81961059570312	271.1866455078125	0.9997739195823669	160.7167205810547	268.98309326171875	0.00015273690223693848	155.26808166503906	264.6893310546875	0.0001430213451385498	5	049
501	160.4232635498047	269.0833740234375	0.9997916221618652	159.74679565429688	270.3138732910156	0.8321433067321777	159.22360229492188	269.14739990234375	0.00029584765434265137	154.27664184570312	263.795166015625	0.00020715594291687012	5	049
502	160.6075439453125	269.96734619140625	0.9997206926345825	159.63992309570312	270.4637451171875	0.9901900887489319	159.6931915283203	269.3286437988281	0.00037738680839538574	156.01358032226562	270.9302978515625	0.0002358853816986084	5	049
503	162.0791473388672	269.319091796875	0.008653044700622559	157.84552001953125	269.5448303222656	0.9999935626983643	160.0167999267578	269.3648986816406	0.0002888143062591553	156.82464599609375	269.862060546875	0.0001933276653289795	5	049
504	161.2550811767578	270.3784484863281	0.008507490158081055	158.93374633789062	270.9349670410156	0.9997794032096863	160.62583923339844	268.2765808105469	0.0001093447208404541	155.78724670410156	265.7996520996094	0.00012597441673278809	5	049
505	161.8881378173828	267.9830322265625	0.0007835626602172852	159.40887451171875	268.2461853027344	0.9999997019767761	161.267333984375	267.79986572265625	9.92119312286377e-5	162.65921020507812	262.4078369140625	0.00015243887901306152	5	049
506	162.799072265625	271.9743347167969	0.0006757378578186035	164.67686462402344	270.8053894042969	0.10337740182876587	164.7058868408203	269.17889404296875	0.0003413856029510498	162.26988220214844	264.0683288574219	0.00012505054473876953	5	049
507	164.66954040527344	270.7432556152344	0.03920510411262512	165.39337158203125	270.5894775390625	0.5073302388191223	165.1129913330078	268.6008605957031	0.00022864341735839844	161.4840087890625	263.8202819824219	0.00022974610328674316	5	049
508	162.36351013183594	266.6878967285156	0.639532208442688	162.3790740966797	265.73486328125	0.9776389598846436	167.00636291503906	264.43035888671875	0.00017029047012329102	162.0313720703125	262.2701416015625	0.0006076991558074951	5	049
509	163.24847412109375	268.6199035644531	0.8954131603240967	162.028076171875	270.21661376953125	0.011549055576324463	164.2871551513672	267.49127197265625	0.0007407665252685547	161.1195526123047	263.2705383300781	0.0006558895111083984	5	049
510	160.62840270996094	264.0804138183594	0.04847311973571777	160.03140258789062	265.6195068359375	0.9998267292976379	161.84634399414062	263.7007751464844	0.0001665055751800537	161.3266143798828	261.93017578125	0.0005397498607635498	5	049
511	161.1595001220703	259.09033203125	0.0008648037910461426	157.42308044433594	259.7391662597656	0.9443176984786987	647.2711181640625	28.723228454589844	3.600120544433594e-5	146.24632263183594	265.6338195800781	3.0100345611572266e-5	5	049
512	163.0435333251953	247.08746337890625	1.0	167.4829559326172	286.9968566894531	0.6944941282272339	164.98599243164062	251.84439086914062	0.0002765357494354248	4.026108741760254	477.275146484375	0.00012001395225524902	5	049
513	161.68670654296875	235.8448028564453	1.0	162.4060516357422	241.14744567871094	0.015599250793457031	164.96450805664062	237.61692810058594	0.0003483593463897705	157.14505004882812	242.2210693359375	0.00026294589042663574	5	049
514	160.8670196533203	225.15684509277344	1.0	164.2642822265625	228.31787109375	0.0005585253238677979	164.04942321777344	224.4625244140625	0.00017699599266052246	164.2715301513672	230.5712890625	0.00010192394256591797	5	049
515	159.1243133544922	218.5121612548828	1.0	161.5382843017578	222.491943359375	0.002532958984375	162.37197875976562	218.96458435058594	0.00014394521713256836	160.34432983398438	224.7576904296875	5.0395727157592773e-5	5	049
516	158.45394897460938	210.8856964111328	1.0	163.26568603515625	214.49542236328125	0.0016595721244812012	162.5013885498047	210.60647583007812	0.0003749728202819824	161.9015655517578	216.14405822753906	0.0001850724220275879	5	049
517	157.78871154785156	203.7372283935547	1.0	160.82679748535156	207.8900604248047	0.004377484321594238	161.9169921875	203.90289306640625	0.00018581748008728027	156.30850219726562	209.58450317382812	9.828805923461914e-5	5	049
518	158.45315551757812	197.62640380859375	1.0	164.60360717773438	200.4955596923828	0.0004698634147644043	162.32740783691406	197.11094665527344	0.00013947486877441406	161.39886474609375	202.2520294189453	6.142258644104004e-5	5	049
519	159.75975036621094	190.4375457763672	0.9999998807907104	163.09632873535156	192.554931640625	0.17840492725372314	162.5888214111328	189.50929260253906	0.00030547380447387695	157.54791259765625	193.36376953125	0.00010219216346740723	5	049
520	160.673828125	189.92999267578125	1.0	163.28646850585938	192.24403381347656	0.00657227635383606	163.87701416015625	189.29258728027344	0.00019606947898864746	165.38299560546875	194.81988525390625	8.225440979003906e-5	5	049
521	161.38665771484375	191.10020446777344	1.0	165.25828552246094	192.38662719726562	0.0026842355728149414	164.60301208496094	190.39535522460938	0.0005949735641479492	165.64718627929688	195.96588134765625	0.00031945109367370605	5	049
522	160.42054748535156	190.232666015625	0.9999999403953552	162.95802307128906	192.4988250732422	0.046913325786590576	162.36141967773438	189.51953125	0.0004271566867828369	157.18124389648438	193.5852508544922	0.0001614987850189209	5	049
523	163.5131072998047	188.30752563476562	1.0	166.66632080078125	190.57066345214844	0.0008413791656494141	165.9768829345703	188.89561462402344	0.0002684295177459717	166.9129180908203	194.34951782226562	0.00017791986465454102	5	049
524	162.74024963378906	190.08995056152344	1.0	165.98287963867188	191.63197326660156	0.005776435136795044	647.569580078125	30.632003784179688	0.0017714202404022217	166.30532836914062	194.665283203125	0.0003171265125274658	5	049
525	162.72549438476562	189.34161376953125	1.0	164.6089630126953	192.13232421875	0.0086001455783844	165.66282653808594	189.03640747070312	0.0006797313690185547	166.46939086914062	194.19668579101562	0.0002567470073699951	5	049
526	161.8036346435547	189.58042907714844	1.0	165.68295288085938	190.9730987548828	0.0006841421127319336	164.55859375	189.0022735595703	0.00023567676544189453	166.572265625	194.86354064941406	0.00012260675430297852	5	049
527	162.94822692871094	190.26199340820312	1.0	164.7745361328125	192.8749237060547	0.0057533979415893555	165.71803283691406	189.55419921875	0.0007804036140441895	166.42015075683594	194.92849731445312	0.0003738999366760254	5	049
528	164.74639892578125	188.0103302001953	1.0	163.87643432617188	191.14370727539062	0.009081840515136719	166.9288787841797	188.58157348632812	0.0007925927639007568	167.15248107910156	193.56507873535156	0.0003820955753326416	5	049
529	171.47694396972656	181.75302124023438	1.0	162.60816955566406	274.4756164550781	0.31363004446029663	175.0058135986328	180.6016845703125	0.0003190040588378906	176.37733459472656	184.3882598876953	9.641051292419434e-5	5	049
530	179.22592163085938	175.60842895507812	1.0	180.85781860351562	177.72850036621094	0.0060887932777404785	181.8499755859375	174.33755493164062	0.0007408857345581055	181.796875	180.22256469726562	0.0003063082695007324	5	049
531	188.0786590576172	168.86141967773438	1.0	193.18687438964844	170.64561462402344	0.0036084353923797607	192.30970764160156	171.80609130859375	0.0003872215747833252	190.4855194091797	170.9990997314453	0.00012260675430297852	5	049
532	194.08029174804688	162.69058227539062	1.0	152.76803588867188	245.09548950195312	0.036558061838150024	647.3153076171875	314.72479248046875	0.00015285611152648926	146.6179656982422	251.32875061035156	4.25875186920166e-5	5	049
533	201.624267578125	154.27008056640625	1.0	207.28834533691406	156.19288635253906	0.0009486377239227295	202.2211151123047	155.5902862548828	0.0005334913730621338	202.16990661621094	160.74789428710938	0.00032135844230651855	5	049
534	209.93862915039062	148.41856384277344	1.0	162.48468017578125	224.30921936035156	0.9772164821624756	646.0307006835938	91.92635345458984	3.3020973205566406e-5	162.47372436523438	223.97235107421875	4.929304122924805e-5	5	049
535	220.5619354248047	139.65771484375	1.0	167.2574462890625	213.60134887695312	0.9999998807907104	221.21153259277344	141.13282775878906	0.0004962682723999023	219.1741485595703	145.935302734375	0.00019598007202148438	5	049
536	232.81825256347656	132.3721923828125	1.0	171.92257690429688	208.99647521972656	0.9999978542327881	240.81484985351562	131.1514892578125	9.968876838684082e-5	174.8929901123047	210.1271514892578	0.00012633204460144043	5	049
537	243.55203247070312	127.83686065673828	1.0	183.1326446533203	194.8251953125	0.9881919622421265	647.0584716796875	316.4182434082031	0.0001055598258972168	180.3782958984375	197.0343780517578	9.506940841674805e-5	5	049
538	254.32078552246094	124.59138488769531	1.0	259.5155334472656	122.65203094482422	0.0038087964057922363	254.1424560546875	125.39738464355469	0.00025090575218200684	251.3923797607422	129.7729949951172	7.355213165283203e-5	5	049
539	263.253662109375	121.36038208007812	1.0	198.5345458984375	176.34397888183594	1.0	265.15264892578125	122.48660278320312	0.00021579861640930176	197.4268798828125	176.98828125	0.00017818808555603027	5	049
540	269.17120361328125	117.54789733886719	1.0	203.0374755859375	171.83181762695312	0.9999980926513672	204.75685119628906	170.5862579345703	0.0001589059829711914	203.3485870361328	171.74441528320312	0.0005570650100708008	5	049
541	273.08197021484375	113.79932403564453	1.0	208.30177307128906	169.23699951171875	1.0	646.8810424804688	31.072629928588867	0.0003654658794403076	207.51158142089844	173.50120544433594	0.00010803341865539551	5	049
542	275.5616760253906	112.24333190917969	1.0	214.95944213867188	171.16188049316406	1.0	216.00604248046875	171.81283569335938	0.00017276406288146973	214.1208038330078	173.39686584472656	0.0003566145896911621	5	049
543	276.8003845214844	111.66720581054688	1.0	216.7263641357422	172.7228240966797	1.0	648.6338500976562	139.08450317382812	0.00022298097610473633	215.45306396484375	173.33773803710938	0.00014719367027282715	5	049
544	278.4918518066406	111.2098159790039	1.0	219.6094970703125	170.917236328125	1.0	220.21051025390625	171.0194091796875	0.0001729726791381836	219.16262817382812	172.46859741210938	0.0003065764904022217	5	049
545	278.7100830078125	110.56324768066406	1.0	220.18692016601562	172.1937713623047	1.0	220.64767456054688	171.89517211914062	0.00021499395370483398	219.21641540527344	173.14076232910156	0.00027877092361450195	5	049
