# Supplementary material for: An automated feeding system for the African killifish reveals the impact of diet on lifespan and allows scalable assessment of associative learning
Source: eLife. 2022 Nov 10;11:e69008. doi: 10.7554/eLife.69008 (PMC9788828; doi:10.7554/eLife.69008)
Supplement: Figure 6—source data 2. [file elife-69008-fig6-data2.zip › Training Trajectories/t1_REC008DLC_resnet50_TrainAllTheThingsJun28shuffle1_1030000.csv]

bodyparts_coords	fishhead_x	fishhead_y	fishhead_likelihood	fishtail_x	fishtail_y	fishtail_likelihood	redlight_x	redlight_y	redlight_likelihood	fooddrop_x	fooddrop_y	fooddrop_likelihood	fishnum	recordingnum
0	366.0172119140625	312.99359130859375	0.9999974966049194	421.7049560546875	289.8990478515625	1.0	364.4189758300781	311.57293701171875	6.0230493545532227e-5	420.2935791015625	290.780029296875	0.0002873539924621582	1	008
1	366.14056396484375	314.2305603027344	0.9999991655349731	329.8652038574219	292.2877197265625	1.0	367.2640380859375	316.90863037109375	5.924701690673828e-5	335.1515808105469	295.16094970703125	0.000603020191192627	1	008
2	364.3713684082031	316.2752990722656	0.9999896287918091	420.027587890625	287.9432678222656	1.0	360.8729248046875	315.9725341796875	0.00011536478996276855	359.96484375	322.46002197265625	0.0002964437007904053	1	008
3	365.279541015625	317.6977233886719	0.9999858140945435	419.9964599609375	288.21527099609375	1.0	361.2134094238281	316.57647705078125	0.0001665353775024414	359.67327880859375	322.5785827636719	0.0008427202701568604	1	008
4	381.04571533203125	317.62957763671875	0.5615833401679993	418.6431579589844	287.6485595703125	1.0	340.7784118652344	293.36834716796875	0.00020071864128112793	336.3776550292969	292.546875	0.001849055290222168	1	008
5	377.3625183105469	316.7211608886719	0.9910904169082642	417.3202209472656	288.42022705078125	1.0	340.4788513183594	291.9936218261719	7.322430610656738e-5	335.78857421875	290.1812744140625	0.0002785325050354004	1	008
6	371.7825012207031	317.9759521484375	0.9976145625114441	334.55108642578125	288.786865234375	0.9999997615814209	340.03363037109375	291.34716796875	0.000287860631942749	336.0541687011719	289.2838134765625	0.00021377205848693848	1	008
7	371.3567810058594	316.69268798828125	0.9999287724494934	418.1683654785156	285.5896301269531	0.9999999403953552	340.1981506347656	290.99993896484375	0.0003580451011657715	333.9754333496094	292.659912109375	0.0005366206169128418	1	008
8	373.4866943359375	317.1675720214844	0.9999814033508301	418.3789978027344	285.5043640136719	1.0	340.0063171386719	292.0450134277344	0.0001513659954071045	335.53070068359375	290.44830322265625	0.00026735663414001465	1	008
9	368.79364013671875	317.76446533203125	0.8156253099441528	335.93231201171875	290.5576171875	1.0	339.4687194824219	291.2862548828125	0.00014835596084594727	333.7199401855469	293.18505859375	0.0006663203239440918	1	008
10	372.5964050292969	318.0241394042969	0.9693982601165771	418.6297607421875	286.3499755859375	0.9999991655349731	340.1416931152344	290.880126953125	0.00030678510665893555	336.118408203125	289.27227783203125	0.00029847025871276855	1	008
11	363.6922607421875	319.7915954589844	0.9447190165519714	336.010009765625	289.9662780761719	0.9999998807907104	340.3814697265625	291.7847900390625	0.0001964271068572998	332.03515625	293.7890930175781	0.00032788515090942383	1	008
12	370.3857727050781	318.4042053222656	0.896257221698761	334.9700012207031	291.8808898925781	1.0	339.90008544921875	292.5168762207031	0.00019222497940063477	333.6411437988281	292.68048095703125	0.0006299316883087158	1	008
13	370.7754821777344	316.9076843261719	0.7475473880767822	417.02789306640625	289.3253479003906	0.9999986290931702	341.0850524902344	293.23236083984375	0.00015878677368164062	334.2042541503906	293.1068420410156	0.000514984130859375	1	008
14	374.6711120605469	317.13311767578125	0.8030471205711365	418.41259765625	288.2472229003906	1.0	340.042724609375	291.72662353515625	0.00019043684005737305	335.0357666015625	292.13134765625	0.0013445019721984863	1	008
15	372.6676330566406	318.4523620605469	0.8408653736114502	418.69232177734375	287.41094970703125	1.0	338.8050842285156	291.09423828125	0.0002084672451019287	333.6767272949219	292.0543518066406	0.0011501908302307129	1	008
16	372.4774169921875	318.3115234375	0.957390546798706	419.2083740234375	288.49737548828125	1.0	339.7139892578125	292.4421691894531	0.00011837482452392578	334.4539794921875	292.8925476074219	0.0004929900169372559	1	008
17	380.77252197265625	316.1248474121094	0.999955952167511	332.6380615234375	293.4548645019531	1.0	380.470458984375	318.4287109375	0.00019240379333496094	332.2592468261719	293.7143859863281	0.00030678510665893555	1	008
18	372.0091857910156	317.86138916015625	0.9999057054519653	418.9972839355469	288.3969421386719	1.0	378.92822265625	318.6127624511719	0.00028440356254577637	334.0538635253906	293.88458251953125	0.0006750524044036865	1	008
19	385.3503723144531	321.4434814453125	0.9999999403953552	415.3396301269531	292.9245300292969	1.0	385.9435119628906	321.71240234375	0.00028312206268310547	336.9139404296875	305.6273193359375	0.0003737211227416992	1	008
20	355.822509765625	331.0376281738281	1.0	329.2586364746094	292.30859375	1.0	356.4880676269531	327.4945983886719	0.0004495978355407715	346.4574279785156	322.6006774902344	0.0005567967891693115	1	008
21	393.60980224609375	333.6356201171875	0.9999998807907104	334.0865173339844	290.0627746582031	0.999997615814209	353.0848693847656	334.94696044921875	0.0019359886646270752	335.1993713378906	290.45770263671875	0.0012184679508209229	1	008
22	352.2647399902344	333.6519775390625	0.9999998807907104	406.3038024902344	280.6626281738281	0.05776780843734741	352.9738464355469	334.36407470703125	0.0018493235111236572	352.64373779296875	323.47686767578125	0.0008425116539001465	1	008
23	390.7855529785156	332.8223571777344	1.0	405.7856750488281	284.0447998046875	1.0	355.9551696777344	332.8997802734375	0.0016928613185882568	348.2373352050781	338.720947265625	0.0003822147846221924	1	008
24	391.302978515625	332.64483642578125	1.0	406.5574645996094	288.51580810546875	0.999998927116394	354.2789306640625	332.46258544921875	0.003673762083053589	353.3721008300781	337.40386962890625	0.00026741623878479004	1	008
25	390.9159240722656	332.4119873046875	1.0	402.7659912109375	287.183349609375	0.9999834895133972	354.1966857910156	332.54217529296875	0.0015265941619873047	347.2381286621094	322.5809631347656	0.00024127960205078125	1	008
26	390.7577819824219	331.56683349609375	1.0	402.2774353027344	287.1362609863281	0.9999925494194031	528.846435546875	207.68800354003906	1.0	526.84814453125	206.10440063476562	0.0003286898136138916	1	008
27	390.5872497558594	331.1081848144531	1.0	403.6349792480469	289.0519104003906	0.9999997615814209	528.54150390625	205.9539794921875	1.0	346.1671142578125	322.0284118652344	0.0005617141723632812	1	008
28	390.7890930175781	330.6703186035156	1.0	402.61614990234375	289.5361633300781	1.0	528.1956176757812	206.9178009033203	1.0	345.56231689453125	321.678466796875	0.0009365677833557129	1	008
29	390.5520324707031	332.32373046875	1.0	404.4722900390625	289.3307800292969	1.0	528.12109375	206.40049743652344	1.0	526.8485107421875	207.3661346435547	0.0003999769687652588	1	008
30	389.75860595703125	331.87457275390625	1.0	405.2254943847656	287.51873779296875	0.9999999403953552	527.5592041015625	206.01498413085938	1.0	341.47900390625	306.283447265625	0.00048682093620300293	1	008
31	390.3277282714844	332.3393249511719	1.0	404.6159362792969	288.21661376953125	0.9999998807907104	528.2951049804688	206.4755401611328	1.0	350.7091064453125	294.3888854980469	0.00037109851837158203	1	008
32	390.1122741699219	330.5967712402344	1.0	403.0040283203125	286.7640686035156	0.9999998807907104	528.4804077148438	206.58912658691406	1.0	351.41558837890625	293.6075439453125	0.0009203851222991943	1	008
33	390.6014404296875	330.64263916015625	1.0	403.5811767578125	285.73486328125	1.0	528.12744140625	206.4083251953125	1.0	526.3015747070312	206.01919555664062	0.0005398094654083252	1	008
34	390.8608703613281	331.80633544921875	1.0	404.87103271484375	286.1356506347656	1.0	527.8738403320312	206.8979949951172	1.0	343.3261413574219	304.2851257324219	0.0003319978713989258	1	008
35	390.6276550292969	331.1497802734375	1.0	404.5145263671875	284.5218811035156	0.9999998807907104	528.26708984375	206.91160583496094	1.0	341.8684387207031	289.6277160644531	0.0018364191055297852	1	008
36	390.66558837890625	331.2738952636719	1.0	405.202880859375	284.38201904296875	1.0	527.9307861328125	207.24826049804688	1.0	340.2193298339844	290.08392333984375	0.0005051791667938232	1	008
37	390.7887878417969	330.80487060546875	1.0	405.59228515625	283.65380859375	0.9999999403953552	528.4713745117188	206.97511291503906	1.0	526.38134765625	205.66061401367188	0.00043326616287231445	1	008
38	391.07818603515625	331.9566345214844	1.0	406.5226135253906	283.4718933105469	1.0	528.09033203125	207.14443969726562	1.0	526.4089965820312	207.3964080810547	0.0005059540271759033	1	008
39	391.70562744140625	330.95867919921875	0.9999998807907104	406.6705322265625	282.9215087890625	0.9999997615814209	528.36083984375	206.72500610351562	1.0	341.0340270996094	289.5037841796875	0.0006437599658966064	1	008
40	391.07421875	331.3836669921875	1.0	406.7101135253906	283.9828186035156	1.0	528.6627807617188	206.89195251464844	1.0	339.48590087890625	289.6008605957031	0.0003382265567779541	1	008
41	390.46417236328125	331.7193603515625	1.0	408.2055358886719	283.5872497558594	0.9999998211860657	527.7063598632812	206.66668701171875	1.0	339.36077880859375	289.2677307128906	0.0006133317947387695	1	008
42	390.6447448730469	332.85870361328125	1.0	407.7882080078125	283.4078063964844	0.9999998807907104	527.7412109375	206.1225128173828	1.0	339.8927917480469	289.99176025390625	0.0007941722869873047	1	008
43	392.07269287109375	333.6901550292969	0.9999998807907104	408.54083251953125	286.6837158203125	0.9999997615814209	527.8573608398438	206.88999938964844	1.0	336.67803955078125	289.4562683105469	0.00277554988861084	1	008
44	393.2225036621094	333.0298156738281	0.9999998807907104	409.17987060546875	285.3031921386719	0.9999950528144836	527.678955078125	206.6459503173828	1.0	347.40350341796875	339.51727294921875	0.00044804811477661133	1	008
45	393.5722961425781	332.61627197265625	0.9999998807907104	409.0366516113281	281.939208984375	0.9999986886978149	527.7381591796875	205.9059295654297	1.0	525.9759521484375	204.84341430664062	0.000417858362197876	1	008
46	394.24267578125	332.77850341796875	0.9999999403953552	408.51025390625	276.6934814453125	0.9999994039535522	527.404052734375	207.03907775878906	1.0	339.0492248535156	277.6590881347656	0.001641601324081421	1	008
47	355.12249755859375	337.4259948730469	0.9999999403953552	337.692138671875	278.8810119628906	1.0	528.5675659179688	206.5069122314453	1.0	526.9099731445312	206.9794158935547	0.00037920475006103516	1	008
48	355.2250061035156	337.5932922363281	1.0	334.7386474609375	280.5760498046875	1.0	528.3016967773438	206.56973266601562	1.0	526.8372192382812	207.59922790527344	0.0006104707717895508	1	008
49	356.80499267578125	337.552490234375	1.0	404.9093933105469	273.1141052246094	1.0	528.0211181640625	206.9400634765625	1.0	526.4693603515625	207.3098907470703	0.0004723072052001953	1	008
50	359.42962646484375	337.13592529296875	1.0	333.0625	271.2064514160156	1.0	528.0589599609375	206.7503204345703	1.0	526.837158203125	207.94668579101562	0.00039458274841308594	1	008
51	360.73828125	337.1981201171875	0.9999999403953552	333.1413269042969	269.5494079589844	1.0	528.0222778320312	206.50762939453125	1.0	526.110595703125	205.69607543945312	0.0005503296852111816	1	008
52	362.190185546875	336.3570556640625	1.0	334.2792053222656	272.5263366699219	1.0	528.7835693359375	206.3529815673828	1.0	527.2991333007812	207.36508178710938	0.0005446970462799072	1	008
53	364.518798828125	335.7637023925781	1.0	336.9573974609375	269.936767578125	1.0	527.8369750976562	206.77743530273438	1.0	525.8821411132812	205.2742462158203	0.0004063844680786133	1	008
54	382.8472595214844	335.5302429199219	1.0	339.2618103027344	270.6353759765625	1.0	528.2451782226562	207.11874389648438	1.0	526.7077026367188	207.71527099609375	0.0005550682544708252	1	008
55	366.0060119628906	336.2359924316406	1.0	339.6006774902344	268.7351379394531	0.9999997615814209	527.9279174804688	206.57257080078125	1.0	525.4952392578125	207.07394409179688	0.00045871734619140625	1	008
56	367.00067138671875	336.159423828125	1.0	338.2271728515625	269.0777587890625	1.0	527.479736328125	206.79444885253906	1.0	525.6246948242188	205.89871215820312	0.0005172193050384521	1	008
57	373.43792724609375	336.5218505859375	0.9999998807907104	338.7688903808594	267.5374450683594	0.9999991655349731	527.6961059570312	206.1199493408203	1.0	525.7884521484375	205.51576232910156	0.0005303621292114258	1	008
58	367.9091796875	335.611328125	1.0	397.4511413574219	267.2812805175781	0.9999982118606567	528.7138061523438	207.19564819335938	1.0	527.23291015625	207.94497680664062	0.00024625658988952637	1	008
59	373.4510803222656	336.0479736328125	1.0	339.43414306640625	267.8162841796875	0.9999998807907104	528.6054077148438	206.7090606689453	1.0	526.3126831054688	205.90699768066406	0.0004163384437561035	1	008
60	370.8717041015625	333.59912109375	1.0	396.8762512207031	273.26385498046875	0.9999999403953552	529.02294921875	206.93267822265625	1.0	526.3736572265625	206.1515350341797	0.0004305243492126465	1	008
61	374.91925048828125	333.0929870605469	1.0	344.2386169433594	274.87261962890625	0.9999998807907104	527.7100219726562	206.51783752441406	1.0	525.82568359375	204.98536682128906	0.0004572272300720215	1	008
62	375.2921142578125	333.8712463378906	1.0	341.722412109375	275.6967468261719	0.015935003757476807	528.2235107421875	206.34568786621094	1.0	526.3541259765625	205.2694549560547	0.000281602144241333	1	008
63	375.09771728515625	333.6645202636719	1.0	341.90985107421875	282.8500671386719	0.0625784695148468	527.904296875	206.68580627441406	1.0	525.5507202148438	205.60923767089844	0.0004386305809020996	1	008
64	375.9853210449219	333.85430908203125	1.0	344.081787109375	284.461181640625	0.9993444681167603	528.3458862304688	206.63446044921875	1.0	526.2379760742188	206.01455688476562	0.00045356154441833496	1	008
65	376.9417724609375	333.00469970703125	1.0	344.17999267578125	286.0804748535156	0.9999178647994995	528.2057495117188	206.29542541503906	1.0	526.2224731445312	205.41168212890625	0.00029283761978149414	1	008
66	376.2534484863281	332.85797119140625	1.0	342.4825134277344	285.58233642578125	0.9999999403953552	527.7694091796875	207.04617309570312	1.0	526.5567016601562	207.91261291503906	0.0004398822784423828	1	008
67	376.31219482421875	332.69097900390625	1.0	341.9949035644531	285.406005859375	1.0	528.1610717773438	207.17620849609375	1.0	526.2836303710938	207.38412475585938	0.0006101429462432861	1	008
68	375.3874206542969	331.83868408203125	1.0	340.06402587890625	286.0238342285156	1.0	528.4523315429688	207.1103973388672	1.0	526.47314453125	207.85496520996094	0.00048232078552246094	1	008
69	376.29296875	332.26080322265625	1.0	338.9190673828125	287.7792663574219	0.8418673276901245	528.2474365234375	206.5620574951172	1.0	361.96844482421875	325.04144287109375	0.0008918344974517822	1	008
70	375.8274230957031	332.2171630859375	1.0	336.5176086425781	287.25775146484375	0.8954147100448608	528.4075317382812	206.7022705078125	1.0	362.387939453125	325.2713317871094	0.0025780797004699707	1	008
71	376.39312744140625	331.9856262207031	1.0	397.79339599609375	288.3070068359375	0.005372405052185059	527.958740234375	207.0784912109375	1.0	361.7486267089844	325.19769287109375	0.0009795427322387695	1	008
72	376.2798156738281	333.2412414550781	1.0	336.1693115234375	286.65130615234375	0.6669797301292419	528.0828857421875	206.72633361816406	1.0	362.25225830078125	324.1900329589844	0.003430485725402832	1	008
73	375.8404235839844	333.0960998535156	1.0	337.12841796875	286.2115173339844	0.9978684186935425	528.3602294921875	206.63662719726562	1.0	362.07391357421875	324.0407409667969	0.000979304313659668	1	008
74	376.3683166503906	332.70050048828125	1.0	337.2321472167969	285.1502990722656	0.9008650779724121	527.9955444335938	206.88038635253906	1.0	467.0698547363281	198.3813018798828	0.0023199915885925293	1	008
75	376.0932312011719	327.14923095703125	1.0	340.2356872558594	285.3868408203125	1.0	527.6709594726562	206.80841064453125	0.9999999403953552	526.0875854492188	206.00169372558594	0.0005765557289123535	1	008
76	381.2953796386719	324.8793029785156	1.0	342.7672119140625	294.01507568359375	0.7803685665130615	528.4429931640625	207.04159545898438	1.0	526.3294677734375	207.7098846435547	0.0005369782447814941	1	008
77	393.54412841796875	319.4677429199219	0.9976276159286499	401.3367004394531	312.3019104003906	0.00013625621795654297	527.6980590820312	206.50567626953125	1.0	527.0926513671875	206.98985290527344	0.0002974271774291992	1	008
78	399.5664978027344	318.7010803222656	0.07806277275085449	405.4781799316406	317.5858459472656	0.9292807579040527	528.0062255859375	206.14443969726562	1.0	524.2637329101562	205.26242065429688	0.00033417344093322754	1	008
79	388.8817138671875	318.4369812011719	0.6769680380821228	406.8768615722656	317.3836669921875	0.9999996423721313	527.7169189453125	207.43438720703125	1.0	525.7779541015625	206.78506469726562	0.0005405843257904053	1	008
80	387.34893798828125	317.3633728027344	0.9843921661376953	407.89935302734375	318.2568359375	0.9999995231628418	528.27001953125	206.71180725097656	1.0	525.6788940429688	205.7015838623047	0.0004397928714752197	1	008
81	385.4299011230469	315.9437255859375	0.9995655417442322	407.68975830078125	317.3634338378906	0.9999997615814209	528.1557006835938	207.42422485351562	1.0	466.13751220703125	199.5548095703125	0.001730889081954956	1	008
82	385.72601318359375	315.6522216796875	0.9975683689117432	408.35614013671875	315.4883117675781	0.9999998807907104	527.4273681640625	206.9251251220703	1.0	526.107177734375	205.71044921875	0.0006645619869232178	1	008
83	374.3754577636719	316.5714111328125	0.9980724453926086	410.0537109375	315.8139953613281	0.9999989867210388	528.472900390625	205.9106903076172	1.0	526.25048828125	205.53756713867188	0.00035887956619262695	1	008
84	387.07159423828125	315.41644287109375	0.07081338763237	409.2444763183594	315.1065368652344	0.9999440908432007	528.59716796875	207.09326171875	1.0	524.6993408203125	206.53988647460938	0.0002550482749938965	1	008
85	391.4798583984375	315.9531555175781	0.9415912628173828	411.84442138671875	313.76580810546875	0.9999997019767761	527.9826049804688	206.45391845703125	1.0	526.8763427734375	207.2208709716797	0.000552743673324585	1	008
86	386.1524963378906	315.1402587890625	0.9999996423721313	408.88037109375	314.1258850097656	0.9999997615814209	527.3737182617188	206.50733947753906	1.0	525.8912963867188	205.95272827148438	0.0004908144474029541	1	008
87	380.919921875	309.9202575683594	0.9997546672821045	408.4097595214844	315.0369873046875	0.969308614730835	528.8006591796875	206.36900329589844	1.0	527.0128784179688	207.64797973632812	0.00025081634521484375	1	008
88	416.6867370605469	319.0144958496094	0.008042901754379272	411.4310607910156	319.1791076660156	0.999701976776123	528.8571166992188	207.46884155273438	1.0	526.9922485351562	208.13400268554688	0.00041353702545166016	1	008
89	387.5813293457031	309.3986511230469	0.00042933225631713867	412.73150634765625	318.705078125	0.9999979734420776	528.5778198242188	206.864013671875	1.0	526.5823364257812	207.9043731689453	0.000606536865234375	1	008
90	410.4522705078125	318.20770263671875	0.025135934352874756	344.2819519042969	317.7616271972656	0.7243666052818298	527.4324951171875	206.3927001953125	1.0	525.6569213867188	205.7624053955078	0.0003927648067474365	1	008
91	414.11138916015625	316.463623046875	0.7101033926010132	414.3176574707031	313.47821044921875	0.9884088039398193	528.8642578125	206.5288848876953	1.0	464.94793701171875	199.97581481933594	0.1853131651878357	1	008
92	413.5462951660156	315.592041015625	0.9996500015258789	413.79595947265625	313.0538330078125	0.9627602100372314	528.2914428710938	206.7095184326172	1.0	525.9321899414062	205.3428192138672	0.0003344118595123291	1	008
93	388.85772705078125	308.49407958984375	0.9857334494590759	414.47442626953125	313.62506103515625	0.9982334971427917	528.1725463867188	206.57994079589844	0.9999999403953552	527.0932006835938	207.2731170654297	0.00038373470306396484	1	008
94	382.1124572753906	307.7787170410156	0.8025021553039551	413.6060791015625	313.71771240234375	0.974162220954895	528.4910278320312	206.62440490722656	1.0	526.6698608398438	207.42025756835938	0.0003910958766937256	1	008
95	379.61590576171875	304.6031494140625	0.9741981029510498	344.3843688964844	317.1778869628906	0.6931017637252808	528.1410522460938	206.9459228515625	1.0	344.3022155761719	312.7367858886719	0.0003972351551055908	1	008
96	379.8215637207031	305.81365966796875	0.9869749546051025	415.00341796875	312.82550048828125	0.9998649954795837	528.4483642578125	207.11447143554688	1.0	460.112548828125	200.80825805664062	0.05386480689048767	1	008
97	380.4411315917969	305.028076171875	0.9788572788238525	415.469482421875	312.6906433105469	0.9735302329063416	528.2477416992188	207.16851806640625	1.0	526.6359252929688	207.85171508789062	0.000388413667678833	1	008
98	378.6138610839844	305.51416015625	0.9982671141624451	414.1651306152344	312.1007080078125	0.46622246503829956	528.2232055664062	206.83950805664062	1.0	525.2664184570312	207.40394592285156	0.0002828538417816162	1	008
99	380.0831604003906	304.3507995605469	0.9801799058914185	414.40118408203125	312.48406982421875	0.7100574970245361	528.3833618164062	206.65869140625	1.0	343.7843322753906	312.50286865234375	0.0003007054328918457	1	008
100	380.5905456542969	306.3795471191406	0.9951392412185669	415.0259704589844	312.97265625	0.9966748356819153	528.2205200195312	207.21243286132812	1.0	526.3307495117188	208.0927734375	0.0003642141819000244	1	008
101	391.489990234375	305.46533203125	0.09553873538970947	346.7112121582031	311.6495056152344	0.9997466802597046	528.0623779296875	206.52984619140625	1.0	525.4075927734375	206.6550750732422	0.0003230869770050049	1	008
102	412.9919738769531	309.8700256347656	0.489543080329895	346.8377685546875	312.6874084472656	0.9997507333755493	529.0438842773438	206.5474395751953	1.0	526.923095703125	207.15267944335938	0.00030174851417541504	1	008
103	413.6197204589844	309.55950927734375	0.033869415521621704	416.4677429199219	311.3033447265625	0.9974018335342407	528.3268432617188	206.84326171875	1.0	527.3729248046875	207.90826416015625	0.0003110170364379883	1	008
104	392.5901184082031	307.9158935546875	0.06106051802635193	415.7962951660156	309.5775146484375	0.37446320056915283	527.37109375	206.8567657470703	1.0	525.43212890625	206.02098083496094	0.00040853023529052734	1	008
105	390.3318786621094	306.79534912109375	0.9999902248382568	418.2752990722656	308.81695556640625	0.9999547004699707	528.6883544921875	206.70193481445312	1.0	526.9917602539062	207.80348205566406	0.00037679076194763184	1	008
106	388.3519287109375	308.2597351074219	1.0	417.54364013671875	305.8432922363281	0.9999992847442627	528.4157104492188	206.5498504638672	1.0	524.3942260742188	206.1039581298828	0.00028461217880249023	1	008
107	389.43499755859375	307.96624755859375	1.0	418.1877746582031	306.71630859375	0.9999996423721313	528.5747680664062	207.165283203125	1.0	526.6273803710938	208.20849609375	0.00033783912658691406	1	008
108	390.7582092285156	306.8822326660156	0.9999989867210388	419.02947998046875	306.0643615722656	0.9999999403953552	528.3643188476562	206.62545776367188	1.0	526.9664916992188	207.5777587890625	0.0004134178161621094	1	008
109	390.6343994140625	306.3526611328125	0.997135579586029	418.3332214355469	306.7742919921875	0.9999514818191528	528.2762451171875	206.09336853027344	0.9999999403953552	527.2525634765625	207.2678985595703	0.0006248354911804199	1	008
110	389.35009765625	306.1852722167969	0.9999860525131226	419.27447509765625	306.80572509765625	0.9998353719711304	528.0886840820312	206.78289794921875	0.9999999403953552	527.2940673828125	208.17140197753906	0.0005177855491638184	1	008
111	388.9973449707031	306.9331359863281	0.999998927116394	420.11004638671875	305.6890869140625	0.9999474287033081	528.4774169921875	207.4328155517578	1.0	527.297119140625	208.28297424316406	0.0003364384174346924	1	008
112	389.9172668457031	307.69171142578125	1.0	420.5310974121094	305.254638671875	0.9999997615814209	527.906494140625	206.842529296875	1.0	525.8445434570312	205.99903869628906	0.0003764927387237549	1	008
113	389.5606689453125	307.84783935546875	0.9999997615814209	419.9805908203125	305.8423767089844	0.9992033243179321	527.9384765625	205.99986267089844	1.0	526.2814331054688	205.6294403076172	0.0003605484962463379	1	008
114	390.6759338378906	307.4317626953125	1.0	420.8882141113281	305.7395324707031	0.9999992251396179	528.6884155273438	206.53045654296875	1.0	527.3070068359375	207.84622192382812	0.00040593743324279785	1	008
115	389.9971618652344	308.0785217285156	0.9999999403953552	420.1089782714844	306.2249755859375	0.9996874332427979	528.0222778320312	207.07211303710938	1.0	525.9192504882812	206.124755859375	0.00041025876998901367	1	008
116	389.8371887207031	307.8850402832031	1.0	421.06671142578125	305.96917724609375	0.9999449253082275	528.73876953125	206.6596221923828	1.0	527.452392578125	207.65428161621094	0.0002523660659790039	1	008
117	390.7767028808594	308.4001770019531	1.0	423.0509033203125	306.2115783691406	0.9999959468841553	527.8502807617188	206.2777862548828	1.0	525.6180419921875	205.772216796875	0.0005658566951751709	1	008
118	389.9959716796875	308.2745056152344	1.0	420.7310791015625	306.2845764160156	0.9990628957748413	527.9741821289062	206.57171630859375	1.0	524.2154541015625	206.13999938964844	0.00029471516609191895	1	008
119	393.58282470703125	306.5292053222656	0.9999998211860657	423.4241638183594	306.6082763671875	0.9999538660049438	528.4508666992188	206.82748413085938	0.9999999403953552	525.4898071289062	207.5703887939453	0.0003351867198944092	1	008
120	394.031494140625	306.6100158691406	1.0	424.1709899902344	307.0163269042969	0.9999995231628418	528.1832275390625	206.00799560546875	1.0	525.1306762695312	206.66641235351562	0.0003135204315185547	1	008
121	389.5190124511719	307.22125244140625	0.9999998807907104	424.1778259277344	307.13067626953125	0.9999970197677612	529.0706176757812	206.6544189453125	1.0	527.31982421875	207.55850219726562	0.0002798140048980713	1	008
122	390.60113525390625	306.7127380371094	1.0	424.9950256347656	309.3729553222656	0.9999999403953552	528.0526123046875	206.4521484375	1.0	526.9808349609375	207.57449340820312	0.00025904178619384766	1	008
123	391.6616516113281	307.82281494140625	0.9999999403953552	418.561279296875	310.45440673828125	0.9999880790710449	528.6427001953125	206.77374267578125	1.0	526.9756469726562	207.33297729492188	0.00031819939613342285	1	008
124	391.5198974609375	308.2862243652344	0.9999995827674866	419.84722900390625	304.09039306640625	0.9999960064888	528.51513671875	206.82369995117188	1.0	526.2604370117188	206.0666961669922	0.00033971667289733887	1	008
125	396.33660888671875	307.3509216308594	0.953913688659668	419.99224853515625	304.2696533203125	0.9999954700469971	528.7487182617188	206.84315490722656	1.0	526.7255249023438	207.97132873535156	0.00031003355979919434	1	008
126	398.6770935058594	307.5746765136719	0.9958245158195496	422.1036682128906	305.00177001953125	0.9999999403953552	528.8985595703125	207.19432067871094	1.0	459.8340148925781	199.59730529785156	0.315308541059494	1	008
127	394.93304443359375	306.77288818359375	0.9999992847442627	351.00250244140625	308.7232666015625	1.0	527.9296264648438	207.33200073242188	1.0	525.8807373046875	206.67263793945312	0.0006133019924163818	1	008
128	395.9921569824219	308.9333801269531	0.9999997615814209	351.2678527832031	307.93499755859375	0.9999940395355225	527.9295654296875	206.66070556640625	1.0	525.9293212890625	205.891357421875	0.000509411096572876	1	008
129	390.7309875488281	310.60107421875	0.9999997615814209	353.2916259765625	307.22247314453125	0.8996531963348389	527.6135864257812	206.43531799316406	1.0	525.7159423828125	205.7875213623047	0.00052604079246521	1	008
130	390.0157470703125	311.31689453125	1.0	353.21746826171875	305.7714538574219	0.9297516345977783	527.8994140625	206.3390655517578	1.0	526.743408203125	207.2342529296875	0.00036656856536865234	1	008
131	395.5002136230469	308.70440673828125	0.9999985694885254	423.8269958496094	305.1990966796875	0.9999358654022217	527.42919921875	206.42857360839844	1.0	525.8729858398438	205.6987762451172	0.0003865659236907959	1	008
132	388.26910400390625	309.1701354980469	0.9999805688858032	352.1004638671875	305.5499572753906	0.2186535894870758	528.102294921875	206.93679809570312	1.0	526.7125854492188	207.86923217773438	0.00042960047721862793	1	008
133	389.51617431640625	307.93890380859375	0.9999997019767761	424.2522277832031	305.1191711425781	0.9998220205307007	527.7962036132812	206.80133056640625	1.0	525.8430786132812	205.8301239013672	0.0004214346408843994	1	008
134	390.2815856933594	309.0069885253906	0.9999966025352478	341.6988525390625	388.2318115234375	0.9946795701980591	527.7590942382812	206.72972106933594	1.0	525.9279174804688	205.8315887451172	0.0004850327968597412	1	008
135	390.817626953125	310.05291748046875	0.9999999403953552	341.6163635253906	389.55841064453125	0.6784924268722534	527.91943359375	206.61709594726562	1.0	526.6560668945312	207.44187927246094	0.0003139376640319824	1	008
136	390.5015869140625	311.12213134765625	0.9999998807907104	349.57012939453125	305.14703369140625	0.02692517638206482	528.365234375	206.45191955566406	1.0	526.2877197265625	205.5221405029297	0.00031563639640808105	1	008
137	389.52001953125	310.983642578125	1.0	350.4559326171875	304.9037780761719	0.2336505949497223	528.0800170898438	206.9302520751953	1.0	526.3012084960938	205.9942626953125	0.0005480051040649414	1	008
138	389.9509582519531	310.9462890625	0.9999997615814209	345.6839599609375	305.9520568847656	0.9977813363075256	527.9595947265625	206.27574157714844	1.0	527.3403930664062	207.0324249267578	0.0003992915153503418	1	008
139	389.9673767089844	310.93304443359375	1.0	345.05914306640625	305.0966796875	0.44388651847839355	528.4035034179688	207.1494140625	0.9999999403953552	527.3966064453125	207.4419403076172	0.0002707839012145996	1	008
140	391.3973693847656	311.1015319824219	1.0	344.98516845703125	305.116943359375	0.9956915378570557	528.3931884765625	206.905517578125	1.0	526.8782958984375	207.68504333496094	0.000376969575881958	1	008
141	388.1265869140625	310.8548889160156	1.0	344.0364074707031	305.3042297363281	0.5222832560539246	528.0866088867188	206.49954223632812	1.0	525.8442993164062	205.93341064453125	0.00038763880729675293	1	008
142	385.46893310546875	311.40740966796875	0.9999982118606567	345.1335754394531	305.769287109375	0.9832412004470825	527.961181640625	206.60279846191406	1.0	526.7313842773438	207.1156005859375	0.0002886056900024414	1	008
143	384.7275390625	314.0033874511719	0.9999997019767761	424.6719970703125	302.0956115722656	0.9820445775985718	528.2907104492188	207.0220947265625	1.0	526.7139282226562	207.48614501953125	0.00028064846992492676	1	008
144	386.2202453613281	316.2276611328125	1.0	425.35394287109375	299.65606689453125	0.9998624324798584	528.2150268554688	206.85153198242188	1.0	378.6200256347656	322.4208984375	0.00034478306770324707	1	008
145	387.0125427246094	316.57818603515625	1.0	347.4608154296875	299.7698974609375	0.9999248385429382	528.2705078125	206.9156494140625	1.0	526.22607421875	205.8975830078125	0.0003553032875061035	1	008
146	385.7210998535156	316.5028076171875	0.9999868273735046	347.0560302734375	301.03070068359375	0.9999949336051941	528.146484375	207.0436248779297	1.0	456.5494079589844	201.56800842285156	0.001546621322631836	1	008
147	385.8134460449219	318.0868835449219	0.9999987483024597	348.8840026855469	302.5207214355469	0.9999853372573853	527.9697265625	207.08187866210938	1.0	526.4547729492188	207.7491455078125	0.0006338357925415039	1	008
148	387.6995849609375	318.96826171875	0.9999953508377075	348.19183349609375	300.3799133300781	0.9999946355819702	528.2152709960938	206.8197784423828	1.0	347.9815979003906	300.3172607421875	0.0005331635475158691	1	008
149	353.88690185546875	305.314697265625	0.0072182416915893555	352.5836486816406	301.4251708984375	0.02583828568458557	527.5680541992188	206.89825439453125	0.9999999403953552	524.9871826171875	207.05709838867188	0.0003686249256134033	1	008
150	405.87896728515625	314.55438232421875	0.00650256872177124	351.15863037109375	304.2109069824219	1.0	527.9835205078125	206.82240295410156	1.0	525.806884765625	206.4005889892578	0.00035315752029418945	1	008
151	401.8410949707031	315.6581115722656	0.9788422584533691	352.7682189941406	304.011962890625	1.0	528.5323486328125	206.74765014648438	1.0	353.74749755859375	305.18206787109375	0.00058707594871521	1	008
152	404.28106689453125	316.0215759277344	0.3159102201461792	353.75750732421875	307.71209716796875	1.0	527.8323974609375	206.8248291015625	0.9999998807907104	466.1042785644531	199.76588439941406	0.0005720853805541992	1	008
153	403.4768371582031	315.9325256347656	0.9783792495727539	424.2492980957031	310.9241638183594	0.9998047351837158	528.1572875976562	206.80880737304688	1.0	526.9755859375	207.9864959716797	0.0003198087215423584	1	008
154	401.783935546875	315.54998779296875	0.9465736150741577	423.9093322753906	309.72265625	0.9999416470527649	528.5009765625	206.42550659179688	1.0	526.1281127929688	205.73684692382812	0.00032407045364379883	1	008
155	403.523193359375	315.5501708984375	0.9334784746170044	425.3888244628906	308.2653503417969	0.9999998807907104	527.8853149414062	206.32325744628906	1.0	422.5089416503906	309.3719177246094	0.00039759278297424316	1	008
156	404.82501220703125	314.17120361328125	0.023183047771453857	424.5130615234375	309.3531188964844	0.9999193549156189	528.6565551757812	206.70909118652344	1.0	527.30419921875	207.36814880371094	0.0003312528133392334	1	008
157	404.4656677246094	314.6394958496094	0.2174040973186493	426.5704345703125	309.26336669921875	0.9999998807907104	527.7339477539062	206.42617797851562	1.0	525.1140747070312	206.83322143554688	0.0004948675632476807	1	008
158	400.7627868652344	314.6855773925781	0.9246276021003723	425.3465270996094	309.1286926269531	0.9999958872795105	528.452392578125	206.46160888671875	1.0	467.7711486816406	200.68695068359375	0.005209118127822876	1	008
159	400.4161376953125	314.2033996582031	0.9010677337646484	424.5334167480469	310.9310607910156	0.8348788022994995	528.2569580078125	206.26388549804688	1.0	526.5056762695312	205.49798583984375	0.0003821253776550293	1	008
160	398.2091979980469	311.93359375	0.07351264357566833	351.8564147949219	309.46527099609375	0.9999253153800964	527.4434204101562	206.7032012939453	1.0	526.5983276367188	207.57382202148438	0.00023677945137023926	1	008
161	397.91168212890625	311.9341125488281	0.0009210407733917236	352.7315368652344	306.56500244140625	0.9999860525131226	528.3388061523438	206.24607849121094	1.0	524.42333984375	203.18826293945312	0.0002848803997039795	1	008
162	396.35443115234375	313.4765625	0.9809471368789673	352.2131652832031	306.50726318359375	0.9999351501464844	527.78173828125	206.60760498046875	1.0	525.5203247070312	205.2991485595703	0.00037384033203125	1	008
163	395.9409484863281	312.750244140625	0.9998811483383179	425.7520751953125	308.85955810546875	0.9995998740196228	528.0144653320312	206.90325927734375	1.0	526.737060546875	206.95101928710938	0.0003784298896789551	1	008
164	396.7462158203125	310.663818359375	1.0	425.7673645019531	309.6072998046875	0.9999240636825562	527.5292358398438	206.86952209472656	1.0	525.7926025390625	205.83306884765625	0.0004232823848724365	1	008
165	397.03045654296875	307.39306640625	0.8464195728302002	426.3564758300781	311.2041931152344	0.9999451637268066	528.1277465820312	206.441162109375	1.0	525.7420654296875	205.3234100341797	0.0002937912940979004	1	008
166	404.3455505371094	309.0028076171875	0.3728064000606537	429.6544189453125	313.93817138671875	0.9999804496765137	528.357177734375	206.1103973388672	1.0	527.1860961914062	207.17774963378906	0.00031492114067077637	1	008
167	434.80548095703125	315.9467468261719	0.003950446844100952	428.17828369140625	315.3352966308594	0.9999765157699585	527.7479248046875	206.35107421875	1.0	358.076171875	316.93609619140625	0.000276029109954834	1	008
168	433.85687255859375	317.3277282714844	0.0019504129886627197	428.7160949707031	317.0751953125	0.9999552965164185	527.9520874023438	206.0579376220703	1.0	524.2777099609375	205.42959594726562	0.000330120325088501	1	008
169	432.459716796875	318.6336669921875	0.2735854387283325	351.56414794921875	318.50994873046875	0.9999727010726929	528.3631591796875	206.89022827148438	1.0	525.7625122070312	205.84228515625	0.000361025333404541	1	008
170	431.6857604980469	318.11639404296875	0.07670235633850098	351.6479187011719	319.11065673828125	0.9999837875366211	528.6083374023438	206.98309326171875	1.0	525.4873657226562	207.00601196289062	0.0003647804260253906	1	008
171	394.5728454589844	304.70849609375	0.72114098072052	351.9473571777344	318.13519287109375	0.9998987317085266	528.482421875	206.7433319091797	1.0	526.5125732421875	205.79054260253906	0.0006044507026672363	1	008
172	394.1511535644531	303.0002136230469	0.9810296297073364	351.2895812988281	318.1991882324219	0.9999902248382568	528.2600708007812	206.10440063476562	1.0	526.2560424804688	205.36500549316406	0.0006293058395385742	1	008
173	390.6044921875	304.11126708984375	0.9879975318908691	351.79132080078125	318.0951232910156	0.9999948740005493	527.8228149414062	206.91334533691406	1.0	461.44586181640625	201.82940673828125	0.007296890020370483	1	008
174	389.6334228515625	303.8435363769531	0.9980003833770752	350.0753173828125	318.63433837890625	0.9999991655349731	527.8744506835938	206.83206176757812	1.0	525.67919921875	206.1199188232422	0.0007339715957641602	1	008
175	384.6172180175781	306.38641357421875	0.9999077320098877	349.5643310546875	317.4965515136719	0.9672806262969971	528.1122436523438	206.68443298339844	1.0	524.0668334960938	203.96034240722656	0.0002683699131011963	1	008
176	386.139892578125	305.2618103027344	0.9999741315841675	528.239990234375	208.50559997558594	7.528066635131836e-5	529.4548950195312	207.15933227539062	1.0	527.2758178710938	207.8513946533203	0.0004552602767944336	1	008
177	383.10821533203125	307.8773193359375	0.9983553290367126	366.09661865234375	311.066650390625	0.0003433823585510254	528.3134765625	206.65785217285156	1.0	456.34295654296875	196.60047912597656	0.019604593515396118	1	008
178	386.48394775390625	304.342529296875	0.9999986290931702	350.1507568359375	318.14794921875	0.5749685168266296	528.0875854492188	206.312255859375	0.9999999403953552	527.4622802734375	207.1533203125	0.0002950131893157959	1	008
179	386.2352600097656	303.1708984375	1.0	350.3052978515625	317.80316162109375	0.7185084819793701	528.0335693359375	206.38836669921875	1.0	526.44775390625	207.80967712402344	0.0003088712692260742	1	008
180	386.16162109375	303.63262939453125	0.9215207099914551	527.5382080078125	208.96620178222656	5.0395727157592773e-5	528.6396484375	206.67095947265625	1.0	524.9061889648438	204.15927124023438	0.0003014206886291504	1	008
181	393.27239990234375	306.109130859375	0.002182573080062866	526.5819091796875	207.8131561279297	7.575750350952148e-5	528.6484375	206.2467498779297	1.0	526.3566284179688	206.0244903564453	0.00042563676834106445	1	008
182	389.3142395019531	306.8663635253906	0.2862226366996765	360.4924621582031	309.415283203125	0.0002981126308441162	528.3394775390625	206.51669311523438	1.0	525.4635620117188	206.7042999267578	0.0003224611282348633	1	008
183	393.5289306640625	304.30078125	0.48160451650619507	358.6888732910156	306.86895751953125	0.4953041970729828	528.0020751953125	206.85818481445312	1.0	466.6941833496094	199.79736328125	0.001100093126296997	1	008
184	393.7542724609375	305.2561340332031	0.8314296007156372	356.293701171875	308.6903076171875	0.9187963008880615	528.4913330078125	206.29603576660156	1.0	526.1796875	205.41973876953125	0.00044861435890197754	1	008
185	426.6929016113281	313.9140319824219	0.24464890360832214	354.1685485839844	310.4148254394531	0.9996457099914551	527.7337036132812	206.80401611328125	1.0	523.887451171875	203.88502502441406	0.000337451696395874	1	008
186	393.6472473144531	306.27337646484375	0.0002594888210296631	356.5987548828125	305.87725830078125	0.9496942758560181	527.7703247070312	206.53086853027344	1.0	526.3314208984375	205.85694885253906	0.0005086362361907959	1	008
187	393.87591552734375	304.69476318359375	0.015492022037506104	354.781982421875	303.7832946777344	0.9560099840164185	527.7196044921875	205.81265258789062	1.0	526.1458740234375	205.4385986328125	0.0005007684230804443	1	008
188	352.6793518066406	304.0330810546875	0.18819677829742432	355.67852783203125	300.2103271484375	0.9743468761444092	527.82470703125	206.49224853515625	1.0	451.4764099121094	200.78152465820312	0.008654206991195679	1	008
189	347.5071105957031	302.86260986328125	0.9038176536560059	431.56768798828125	301.7293701171875	0.9999427199363708	527.7540893554688	206.03578186035156	1.0	524.820068359375	206.38560485839844	0.00044283270835876465	1	008
190	392.8251647949219	303.88671875	0.9998739957809448	431.4073791503906	301.8738098144531	0.9999966621398926	528.0504760742188	206.41831970214844	1.0	525.2317504882812	206.34381103515625	0.0003845095634460449	1	008
191	393.5167541503906	304.1189270019531	0.9852408170700073	349.6885681152344	301.0943298339844	0.999358594417572	528.4320678710938	206.24533081054688	1.0	526.957275390625	207.5851287841797	0.00024399161338806152	1	008
192	394.1726989746094	303.74462890625	0.004453092813491821	349.1379089355469	299.3138427734375	0.9991101026535034	528.8148803710938	206.6181182861328	1.0	524.7847900390625	206.27809143066406	0.0003027021884918213	1	008
193	391.4990234375	303.44677734375	0.4440825581550598	350.0623474121094	299.76263427734375	0.9905499219894409	527.8344116210938	206.22618103027344	0.9999999403953552	526.068359375	205.2504119873047	0.0002881288528442383	1	008
194	388.96685791015625	306.5984191894531	0.0008113086223602295	355.0917663574219	295.22027587890625	0.33669307827949524	528.6790161132812	206.6965789794922	1.0	527.1791381835938	207.08749389648438	0.0002378225326538086	1	008
195	343.8305969238281	302.85345458984375	0.1819114089012146	352.7943420410156	294.09405517578125	0.19132092595100403	528.073974609375	206.8292236328125	1.0	526.9466552734375	207.81365966796875	0.0004012584686279297	1	008
196	389.02044677734375	305.71368408203125	0.058199793100357056	349.52459716796875	296.9034423828125	0.4811502993106842	528.6632080078125	206.8899383544922	1.0	526.6842651367188	205.876708984375	0.00036203861236572266	1	008
197	391.0753173828125	303.197509765625	0.0027290284633636475	355.21441650390625	294.84417724609375	0.03557673096656799	528.385986328125	206.55519104003906	1.0	527.108154296875	208.46913146972656	0.00028210878372192383	1	008
198	391.5550842285156	304.02825927734375	0.036758631467819214	353.5514221191406	293.93011474609375	0.9154840707778931	528.4058227539062	206.66900634765625	1.0	524.46630859375	206.18194580078125	0.00029838085174560547	1	008
199	388.3653869628906	304.4551086425781	0.9599596858024597	352.8014831542969	291.8817138671875	0.999640941619873	528.7412109375	206.3024139404297	1.0	524.7100830078125	203.06689453125	0.00031298398971557617	1	008
200	388.50537109375	302.7671813964844	0.9999282956123352	345.4925537109375	292.7009582519531	1.0	528.13720703125	207.0684051513672	1.0	527.2665405273438	207.36106872558594	0.00034627318382263184	1	008
201	390.683349609375	299.5345458984375	0.9999960660934448	344.9563903808594	292.3845520019531	0.9999997615814209	527.3838500976562	206.52479553222656	1.0	464.081298828125	197.93502807617188	0.0008263289928436279	1	008
202	387.8623962402344	297.63568115234375	0.9999932050704956	345.0709533691406	291.7799072265625	0.9999972581863403	529.1910400390625	206.19345092773438	1.0	524.9209594726562	205.96505737304688	0.00029283761978149414	1	008
203	388.9751892089844	295.50262451171875	0.9894230365753174	349.9328308105469	290.79669189453125	0.9992107152938843	528.5824584960938	206.27764892578125	1.0	525.392333984375	206.75521850585938	0.0003299713134765625	1	008
204	388.65625	298.3201904296875	1.0	348.03802490234375	286.0978698730469	0.9999915361404419	528.3101196289062	206.1214141845703	1.0	524.3751831054688	205.37713623046875	0.0003037452697753906	1	008
205	389.7713317871094	297.4712829589844	0.9999960660934448	345.5506591796875	287.6333312988281	0.9999990463256836	528.2654418945312	206.43426513671875	1.0	526.904296875	207.20944213867188	0.0002822577953338623	1	008
206	390.75201416015625	296.2989807128906	0.9999998211860657	348.11602783203125	284.1508483886719	0.9999986886978149	528.52099609375	206.3848419189453	1.0	524.7765502929688	203.62286376953125	0.00024455785751342773	1	008
207	389.3409729003906	294.378173828125	1.0	347.10009765625	285.14410400390625	0.9999847412109375	528.6366577148438	206.869873046875	1.0	527.0225219726562	207.67868041992188	0.00023874640464782715	1	008
208	390.2593688964844	292.21002197265625	0.9487584829330444	348.1182861328125	283.79498291015625	0.9999958276748657	528.3152465820312	206.0099639892578	1.0	524.2942504882812	205.64964294433594	0.00025400519371032715	1	008
209	391.69561767578125	292.0068054199219	0.9978283643722534	427.3782043457031	281.4785461425781	0.9999982118606567	528.2728881835938	206.5194854736328	1.0	524.4490966796875	205.8424530029297	0.0003021061420440674	1	008
210	348.6729431152344	278.16943359375	0.9999805688858032	429.63629150390625	281.9493103027344	0.8886721730232239	527.7453002929688	205.95729064941406	1.0	354.5846862792969	280.4457702636719	0.00035440921783447266	1	008
211	396.93878173828125	286.38671875	0.9999731779098511	348.8878173828125	277.2607727050781	1.0	527.8908081054688	206.5467071533203	1.0	526.6817016601562	207.4552764892578	0.0003434717655181885	1	008
212	398.21368408203125	285.0198059082031	0.9999996423721313	350.1734924316406	282.0621337890625	0.9999978542327881	527.3193359375	206.5364227294922	1.0	525.7772216796875	205.9837188720703	0.000681459903717041	1	008
213	401.9265441894531	283.3138427734375	0.9900538921356201	430.3877868652344	288.01177978515625	0.9999994039535522	528.1895141601562	206.80259704589844	1.0	526.3820190429688	205.46669006347656	0.0004265308380126953	1	008
214	403.3222961425781	282.9626770019531	0.9921519756317139	430.60589599609375	286.56622314453125	0.9999983310699463	528.1304321289062	206.29269409179688	1.0	525.98828125	205.74603271484375	0.0005707740783691406	1	008
215	400.3315734863281	283.05804443359375	0.5292247533798218	430.7638854980469	284.9568176269531	0.9999994039535522	528.3408203125	206.7911834716797	1.0	524.61474609375	204.32669067382812	0.00032895803451538086	1	008
216	398.8532409667969	281.2877502441406	0.9708546996116638	431.2535705566406	284.044677734375	0.9999995231628418	528.0940551757812	206.20887756347656	1.0	525.9951782226562	205.65829467773438	0.0003496706485748291	1	008
217	381.81463623046875	280.4131774902344	0.8603470325469971	430.8500061035156	284.3633117675781	0.9999957084655762	528.5861206054688	207.32862854003906	1.0	526.2744140625	207.6793975830078	0.00034248828887939453	1	008
218	403.53009033203125	277.2522277832031	0.011548012495040894	431.20892333984375	284.99212646484375	0.9999998807907104	528.5778198242188	206.42987060546875	1.0	524.5208740234375	205.75225830078125	0.00027763843536376953	1	008
219	395.7471618652344	276.4716491699219	0.007416278123855591	350.3319396972656	286.1483459472656	1.0	528.0043334960938	206.175048828125	1.0	351.7657165527344	286.64013671875	0.000699847936630249	1	008
220	380.10028076171875	278.023193359375	0.33342114090919495	350.5105895996094	285.8638610839844	0.9999972581863403	528.3524780273438	206.7462615966797	1.0	527.4908447265625	207.726318359375	0.0003997981548309326	1	008
221	381.2354431152344	278.0865478515625	0.7936536073684692	430.4537048339844	282.71881103515625	0.9999606609344482	528.4102783203125	206.59695434570312	1.0	525.8972778320312	205.84788513183594	0.00029790401458740234	1	008
222	380.27337646484375	277.6791687011719	0.4593028128147125	352.1767272949219	283.45928955078125	0.9998326301574707	527.9374389648438	207.06967163085938	1.0	526.2781372070312	206.17391967773438	0.0008003115653991699	1	008
223	393.9638671875	279.2574768066406	0.9991872906684875	352.5711669921875	282.1234130859375	0.9984112977981567	528.5186767578125	207.13819885253906	1.0	525.7378540039062	206.55491638183594	0.00047585368156433105	1	008
224	387.6906433105469	278.6333923339844	0.9999793767929077	431.585693359375	282.1717224121094	0.999991774559021	528.2706909179688	206.52044677734375	1.0	526.7905883789062	207.56906127929688	0.0003670156002044678	1	008
225	390.4858703613281	278.9850158691406	0.9999998807907104	431.782470703125	281.2821960449219	0.9999971389770508	527.336669921875	205.7726287841797	0.9999998807907104	523.7160034179688	204.97711181640625	0.0002639293670654297	1	008
226	390.8700256347656	276.69195556640625	0.9999890327453613	432.4102783203125	279.4000549316406	0.9999986886978149	528.0029296875	206.64456176757812	1.0	525.9720458984375	205.9084930419922	0.0005589425563812256	1	008
227	395.9316101074219	271.9743957519531	0.9997754096984863	351.177734375	281.1018371582031	0.9999973177909851	527.9771728515625	206.6856231689453	1.0	527.0891723632812	207.24514770507812	0.00039947032928466797	1	008
228	391.7296447753906	268.0849609375	0.9999954104423523	347.5278015136719	279.9774475097656	1.0	528.403076171875	206.3561553955078	1.0	527.57177734375	207.10519409179688	0.0005019903182983398	1	008
229	394.90570068359375	261.7113342285156	1.0	430.78692626953125	281.413818359375	0.9999997615814209	527.7369995117188	206.0887451171875	1.0	347.55841064453125	284.45196533203125	0.0006052255630493164	1	008
230	396.3633117675781	260.01470947265625	1.0	431.6385803222656	281.6834411621094	0.9999999403953552	527.713623046875	206.89927673339844	1.0	525.3576049804688	206.11280822753906	0.0005083382129669189	1	008
231	397.28143310546875	259.902099609375	1.0	346.8529357910156	285.7871398925781	0.9999999403953552	527.73388671875	206.66366577148438	1.0	346.88726806640625	286.2015380859375	0.0010648667812347412	1	008
232	396.09222412109375	259.2989501953125	1.0	432.19488525390625	281.5533142089844	0.9999998211860657	527.74462890625	206.46263122558594	1.0	347.51361083984375	285.13043212890625	0.00038880109786987305	1	008
233	395.74615478515625	258.8821105957031	1.0	434.72412109375	277.1253967285156	1.0	527.5718994140625	206.7404022216797	1.0	348.844482421875	284.9560852050781	0.00037801265716552734	1	008
234	395.363525390625	258.28900146484375	1.0	435.2728271484375	276.3090515136719	1.0	527.3527221679688	207.0897979736328	1.0	348.1676940917969	285.4555969238281	0.0006127059459686279	1	008
235	398.0291442871094	256.5298767089844	0.9999998807907104	432.5290222167969	277.1794128417969	1.0	527.7247924804688	206.8500518798828	1.0	346.0340270996094	287.2466735839844	0.0004996657371520996	1	008
236	395.4958190917969	257.23602294921875	0.9999998807907104	432.5650634765625	277.5534362792969	1.0	527.9031372070312	206.5952911376953	1.0	348.6539001464844	285.4301452636719	0.0008696317672729492	1	008
237	396.447998046875	254.910400390625	1.0	433.8111572265625	278.2328796386719	1.0	527.9591064453125	206.4921875	1.0	347.9728088378906	285.2668151855469	0.00045740604400634766	1	008
238	395.6844787597656	257.9473571777344	1.0	433.8537902832031	276.7667236328125	1.0	527.7313842773438	206.048828125	1.0	461.4315185546875	195.82843017578125	0.049384742975234985	1	008
239	395.81597900390625	257.3587951660156	1.0	436.5980224609375	277.3874206542969	1.0	528.1671752929688	206.49913024902344	1.0	345.2263488769531	287.3205261230469	0.0006857812404632568	1	008
240	395.74078369140625	257.1148986816406	1.0	436.7032165527344	277.73382568359375	1.0	527.4619140625	206.25306701660156	1.0	455.5346374511719	196.349609375	0.006089985370635986	1	008
241	393.10205078125	258.986328125	1.0	436.5719299316406	278.1521301269531	1.0	527.6529541015625	205.76193237304688	1.0	455.7126159667969	196.13890075683594	0.9999945163726807	1	008
242	391.2039794921875	260.1990661621094	0.9999862909317017	437.19000244140625	276.05474853515625	1.0	526.7422485351562	206.37692260742188	0.9999998807907104	456.9742431640625	194.21498107910156	0.9974046945571899	1	008
243	351.1319274902344	272.874755859375	0.9999923706054688	435.53857421875	271.38250732421875	0.9957281351089478	527.8203735351562	206.685302734375	1.0	456.5888366699219	200.18231201171875	0.9999535083770752	1	008
244	395.6356201171875	278.5585632324219	0.9999961853027344	436.3033447265625	261.35809326171875	1.0	526.5140380859375	206.4670867919922	1.0	456.77923583984375	194.20204162597656	0.9999955892562866	1	008
245	395.4551086425781	286.0200500488281	1.0	351.06231689453125	255.76284790039062	1.0	526.7298583984375	206.26478576660156	1.0	457.4796447753906	195.57981872558594	0.9999998807907104	1	008
246	395.63421630859375	287.5090026855469	1.0	350.9344787597656	255.14007568359375	1.0	527.07470703125	205.97877502441406	1.0	457.2763977050781	192.79672241210938	0.9999996423721313	1	008
247	395.8211669921875	290.1131896972656	1.0	350.8714904785156	253.2415313720703	1.0	527.6820068359375	206.3973846435547	1.0	457.161865234375	193.91908264160156	0.9938335418701172	1	008
248	396.1301574707031	290.5756530761719	1.0	350.0614013671875	252.0863037109375	1.0	526.5497436523438	206.75318908691406	1.0	457.39837646484375	194.9026336669922	0.9996107816696167	1	008
249	398.0757751464844	291.6842346191406	1.0	351.603515625	250.0839080810547	1.0	526.784423828125	206.5515594482422	1.0	455.6883544921875	193.7910614013672	0.9999912977218628	1	008
250	398.56536865234375	293.4182434082031	1.0	352.0920104980469	247.49293518066406	1.0	527.181396484375	206.57518005371094	1.0	457.9201354980469	198.15785217285156	0.9999995827674866	1	008
251	397.40435791015625	293.60260009765625	1.0	352.4041748046875	246.25453186035156	1.0	527.7542114257812	206.7551727294922	1.0	455.7344970703125	194.59945678710938	0.9999841451644897	1	008
252	399.1698913574219	292.97845458984375	1.0	354.3883056640625	245.9989013671875	1.0	527.7515869140625	205.97250366210938	1.0	457.38067626953125	196.22470092773438	0.9716688990592957	1	008
253	398.1038818359375	294.0609436035156	1.0	355.8670959472656	251.23394775390625	1.0	527.0145263671875	206.69046020507812	1.0	456.0182800292969	199.05809020996094	0.14569932222366333	1	008
254	397.68572998046875	295.3005065917969	1.0	355.0065612792969	254.86505126953125	1.0	526.6728515625	206.87789916992188	1.0	457.9110412597656	197.90280151367188	0.9999975562095642	1	008
255	398.50433349609375	294.7305908203125	1.0	354.31597900390625	254.8556671142578	0.961131751537323	526.9325561523438	206.3650360107422	1.0	455.6660461425781	197.0159912109375	0.9999998807907104	1	008
256	399.2244567871094	295.1966552734375	1.0	356.7642822265625	253.97547912597656	1.0	527.27392578125	206.50094604492188	1.0	453.6166076660156	202.57847595214844	0.9964581727981567	1	008
257	400.0499572753906	295.4234619140625	1.0	356.6374816894531	257.3048095703125	1.0	527.7229614257812	206.468994140625	1.0	456.9145202636719	195.24118041992188	0.9998329281806946	1	008
258	400.65399169921875	296.2254638671875	1.0	356.712890625	259.5345458984375	1.0	526.9456787109375	206.79708862304688	1.0	453.76605224609375	193.5079803466797	0.9999620318412781	1	008
259	401.2937316894531	298.2137756347656	1.0	355.5062255859375	259.6919250488281	1.0	526.83056640625	206.94232177734375	1.0	457.7203369140625	201.35140991210938	0.9996383190155029	1	008
260	401.6815185546875	298.289794921875	1.0	354.95916748046875	261.2347412109375	1.0	528.09375	206.5761260986328	1.0	457.00677490234375	201.95193481445312	0.999915599822998	1	008
261	400.8399658203125	296.93853759765625	1.0	354.1913757324219	261.6573181152344	1.0	527.6301879882812	206.63829040527344	1.0	455.542236328125	201.31710815429688	0.9999990463256836	1	008
262	399.9021301269531	295.62237548828125	1.0	355.1719055175781	256.3743896484375	1.0	528.0152587890625	206.8111572265625	1.0	455.2597351074219	202.57818603515625	0.9999595880508423	1	008
263	400.27569580078125	296.3096008300781	1.0	358.7899169921875	266.2066345214844	1.0	527.438232421875	205.72787475585938	1.0	455.53759765625	199.93959045410156	0.9956574440002441	1	008
264	400.62860107421875	297.5425109863281	1.0	356.8318786621094	271.0242919921875	1.0	526.9575805664062	206.3501739501953	1.0	454.3611145019531	197.31591796875	1.0	1	008
265	402.7157287597656	300.0068664550781	1.0	354.27899169921875	269.6642150878906	0.9999991655349731	527.6692504882812	206.8749237060547	1.0	455.9761962890625	198.1090087890625	0.9999998807907104	1	008
266	403.25347900390625	300.6580505371094	1.0	357.15411376953125	266.49713134765625	0.004341781139373779	527.1602172851562	205.91537475585938	0.9999999403953552	454.8263854980469	197.7729034423828	0.9541611671447754	1	008
267	401.050048828125	302.2827453613281	0.9999996423721313	356.41973876953125	273.314453125	0.9752334952354431	527.3245849609375	206.44174194335938	1.0	455.7437438964844	201.5934600830078	0.9794728755950928	1	008
268	402.3780517578125	301.2041931152344	1.0	358.8138732910156	273.67071533203125	1.0	527.9798583984375	206.8156280517578	1.0	454.17620849609375	195.74093627929688	1.0	1	008
269	402.6630554199219	301.89013671875	1.0	358.4651794433594	276.2222595214844	1.0	527.6355590820312	206.7838134765625	1.0	457.3737487792969	201.0531768798828	0.9999657869338989	1	008
270	403.9757080078125	302.776611328125	1.0	356.9839172363281	277.3000793457031	1.0	527.7131958007812	206.49667358398438	1.0	455.68511962890625	202.045654296875	0.9999997019767761	1	008
271	403.8554992675781	303.57275390625	1.0	354.9827575683594	276.7591857910156	0.9999991655349731	527.0271606445312	205.98667907714844	0.9999998807907104	455.4944763183594	198.73023986816406	0.9999997615814209	1	008
272	404.8560791015625	305.3409729003906	1.0	355.84771728515625	276.7993469238281	0.9999417066574097	527.0889892578125	206.3578338623047	1.0	457.5339660644531	199.63494873046875	0.9998198747634888	1	008
273	404.7129211425781	305.8056945800781	1.0	356.12091064453125	279.42462158203125	1.0	527.7915649414062	206.45172119140625	1.0	455.4732360839844	205.38198852539062	0.9999774694442749	1	008
274	402.6142883300781	307.01177978515625	1.0	360.86444091796875	280.322509765625	1.0	528.1070556640625	206.8882293701172	1.0	454.37066650390625	206.1021270751953	0.9999999403953552	1	008
275	403.5791931152344	308.6597900390625	1.0	357.5313720703125	277.39093017578125	1.0	527.9885864257812	206.37655639648438	1.0	454.81842041015625	198.68931579589844	0.9999954700469971	1	008
276	405.8228759765625	308.8050231933594	0.9999890923500061	361.53662109375	280.5209655761719	0.007413119077682495	527.2884521484375	206.36102294921875	1.0	456.0519104003906	201.4121856689453	0.9999470114707947	1	008
277	407.0955810546875	308.9656677246094	0.9999996423721313	361.93218994140625	282.8157958984375	1.0	527.9745483398438	206.7920379638672	1.0	451.2975769042969	204.92283630371094	0.9999570846557617	1	008
278	406.95147705078125	309.2143859863281	0.999998927116394	361.3046875	286.3662414550781	1.0	527.2833862304688	206.50888061523438	1.0	452.865234375	203.58181762695312	0.9999999403953552	1	008
279	407.6121826171875	309.3604736328125	1.0	359.4999084472656	288.8094482421875	1.0	526.919189453125	206.6821746826172	1.0	456.66302490234375	207.10598754882812	0.9999991655349731	1	008
280	407.65521240234375	309.70452880859375	1.0	358.0413513183594	288.0173034667969	1.0	527.9140625	206.9931640625	1.0	454.9552307128906	207.3993377685547	0.9999984502792358	1	008
281	412.094970703125	308.8638000488281	0.9999999403953552	355.5600891113281	288.59185791015625	0.9994747638702393	527.4034423828125	206.3879852294922	1.0	454.3018493652344	204.8057403564453	1.0	1	008
282	412.0716552734375	308.75738525390625	0.9998694062232971	359.3202209472656	292.2664794921875	0.9999999403953552	527.5689697265625	206.46334838867188	1.0	453.7803039550781	208.18980407714844	0.9999873638153076	1	008
283	413.33001708984375	308.5403137207031	0.9500631093978882	360.19696044921875	296.9347229003906	1.0	526.6482543945312	206.34474182128906	1.0	453.0310974121094	206.00180053710938	0.9999997019767761	1	008
284	417.44525146484375	308.45977783203125	0.9999960064888	357.8485107421875	296.54608154296875	1.0	527.6895141601562	206.30982971191406	1.0	453.05694580078125	206.076171875	1.0	1	008
285	415.9841003417969	310.2125549316406	0.9999998211860657	357.108642578125	294.18017578125	1.0	527.724609375	206.5546112060547	1.0	450.7616271972656	209.7595977783203	1.0	1	008
286	414.1252746582031	308.7025451660156	0.999999463558197	355.159912109375	293.4346923828125	1.0	527.6526489257812	206.78964233398438	1.0	451.0763244628906	206.51951599121094	1.0	1	008
287	418.8434753417969	310.3835144042969	0.9999896287918091	354.3041687011719	293.66961669921875	0.9999998807907104	527.5729370117188	206.29063415527344	1.0	451.35211181640625	201.78407287597656	0.9999961256980896	1	008
288	411.6617126464844	309.9051208496094	0.9995200634002686	357.2669982910156	297.3487854003906	1.0	527.5072021484375	206.49598693847656	1.0	451.3371887207031	202.7274169921875	0.9999421238899231	1	008
289	412.2508544921875	309.93475341796875	0.9160542488098145	359.9535217285156	299.25799560546875	1.0	527.8531494140625	207.04075622558594	1.0	451.5090026855469	208.77276611328125	1.0	1	008
290	411.6304931640625	310.55548095703125	0.17920207977294922	358.79046630859375	301.0224609375	1.0	527.1110229492188	206.5859832763672	1.0	451.7821960449219	210.121337890625	1.0	1	008
291	413.79840087890625	312.0550842285156	0.999335527420044	356.10302734375	299.1377868652344	0.9999999403953552	526.884521484375	205.73716735839844	1.0	451.6666259765625	207.74874877929688	0.9999999403953552	1	008
292	352.38116455078125	303.54022216796875	0.016776055097579956	355.8216857910156	302.0919189453125	0.9999973773956299	528.0380859375	206.656005859375	1.0	445.1287536621094	212.898193359375	0.9999154210090637	1	008
293	419.71484375	310.72320556640625	0.04027244448661804	358.278076171875	303.9466247558594	1.0	527.6671142578125	206.5022430419922	1.0	448.9193420410156	208.94097900390625	0.9999996423721313	1	008
294	417.33978271484375	312.0121765136719	0.00044217705726623535	359.4219970703125	305.98773193359375	1.0	526.3615112304688	206.4865264892578	0.9999998807907104	453.7203369140625	208.01046752929688	1.0	1	008
295	412.9765930175781	314.4199523925781	0.5133155584335327	357.3646240234375	303.9523620605469	1.0	527.6625366210938	206.24732971191406	1.0	452.5776672363281	207.890380859375	1.0	1	008
296	419.23284912109375	316.7524108886719	0.20937764644622803	357.21099853515625	300.6009521484375	1.0	526.6160278320312	206.1016082763672	0.9999999403953552	449.0303649902344	208.4495849609375	0.9999998807907104	1	008
297	461.16107177734375	297.0962219238281	0.9773582220077515	359.17059326171875	302.3904724121094	0.9999998807907104	527.8275146484375	206.33180236816406	1.0	451.14849853515625	207.14044189453125	1.0	1	008
298	416.7340087890625	321.230712890625	0.9799321889877319	358.850341796875	303.3387145996094	1.0	527.4568481445312	207.162353515625	1.0	452.3113098144531	210.269287109375	0.9999953508377075	1	008
299	419.39202880859375	322.0624084472656	0.9999953508377075	362.30535888671875	306.5595397949219	1.0	527.46826171875	206.23727416992188	1.0	451.3786926269531	208.4739990234375	0.9999999403953552	1	008
300	417.5326843261719	324.2244873046875	1.0	358.29022216796875	304.55950927734375	1.0	527.7860717773438	206.3516082763672	1.0	449.5748596191406	207.18431091308594	1.0	1	008
301	418.5399169921875	325.59326171875	1.0	357.3003234863281	300.5487976074219	1.0	528.2767944335938	206.2095489501953	1.0	452.7491455078125	208.94161987304688	1.0	1	008
302	417.2134704589844	326.9940490722656	1.0	358.5254821777344	300.2615051269531	1.0	528.2172241210938	206.30787658691406	1.0	450.7018127441406	211.1392059326172	1.0	1	008
303	419.7019348144531	328.0931396484375	0.9999998807907104	356.44622802734375	303.4242858886719	0.9999986290931702	527.6707153320312	206.48902893066406	1.0	448.7187194824219	206.68563842773438	0.9999994039535522	1	008
304	422.51727294921875	327.63458251953125	0.8759848475456238	355.3368835449219	308.2850646972656	1.0	526.9279174804688	206.7214813232422	0.9999998807907104	446.19482421875	209.7279815673828	0.9999998807907104	1	008
305	462.6357421875	306.1379089355469	0.8848487734794617	355.18121337890625	308.9806823730469	1.0	527.5164794921875	206.45001220703125	1.0	448.8511657714844	207.35250854492188	0.9999996423721313	1	008
306	417.65643310546875	327.98675537109375	1.0	357.62158203125	308.65673828125	1.0	527.3910522460938	206.50592041015625	1.0	443.8961486816406	210.2242431640625	0.9999985098838806	1	008
307	418.3140563964844	328.8018798828125	1.0	358.3391418457031	308.4910583496094	0.9999954700469971	527.5631103515625	205.88426208496094	0.9999999403953552	445.2840881347656	207.44021606445312	0.9999997615814209	1	008
308	465.50543212890625	309.0917053222656	1.0	438.50762939453125	210.603271484375	0.4902395009994507	527.3515625	206.73019409179688	1.0	439.9567565917969	212.8140869140625	0.9999852180480957	1	008
309	418.29443359375	329.9676513671875	1.0	358.0414733886719	316.1412658691406	1.0	527.2579345703125	206.34681701660156	1.0	446.6231384277344	206.15171813964844	0.9999984502792358	1	008
310	465.8315124511719	316.0877380371094	0.85997074842453	360.5184631347656	319.854736328125	0.9999998807907104	527.63427734375	206.37266540527344	1.0	448.98291015625	204.907470703125	0.9998807907104492	1	008
311	465.918212890625	312.0061950683594	0.9999955892562866	358.882080078125	317.8147888183594	1.0	527.4244384765625	206.05374145507812	1.0	450.55523681640625	206.76217651367188	1.0	1	008
312	467.264404296875	315.923828125	0.990163266658783	358.6246337890625	317.2081298828125	1.0	527.734130859375	206.59056091308594	1.0	450.6884765625	206.4539031982422	1.0	1	008
313	468.70440673828125	321.3268737792969	0.9999998807907104	358.08233642578125	319.77130126953125	0.9999997615814209	526.8746337890625	206.38233947753906	1.0	448.0572204589844	210.788330078125	1.0	1	008
314	468.6763610839844	321.9854736328125	0.9999997019767761	356.3576965332031	323.03436279296875	0.9999979734420776	527.6778564453125	206.36814880371094	1.0	441.9256286621094	210.7423095703125	0.9999995827674866	1	008
315	468.48724365234375	322.95819091796875	0.7814916372299194	355.6059875488281	326.6339111328125	1.0	527.7327880859375	206.15966796875	0.9999999403953552	446.49066162109375	208.1811065673828	0.9999997615814209	1	008
316	468.8142395019531	327.5452575683594	0.9999901056289673	357.09393310546875	325.87176513671875	0.9999603033065796	527.3077392578125	206.36595153808594	0.9999999403953552	442.9241027832031	210.11456298828125	0.9999997615814209	1	008
317	467.8185729980469	331.2715148925781	0.9999221563339233	360.2734680175781	329.6321716308594	0.9716408848762512	527.9246826171875	206.43853759765625	1.0	451.0262145996094	206.21986389160156	0.9999995231628418	1	008
318	468.7725524902344	333.9021911621094	0.9999791979789734	357.3939514160156	333.1334228515625	0.9999896883964539	528.1983032226562	207.03628540039062	1.0	449.16827392578125	207.8313751220703	0.9999997615814209	1	008
319	466.5836181640625	337.7062072753906	0.9999898672103882	363.5589599609375	344.4068603515625	0.999964714050293	527.6461181640625	206.6108856201172	1.0	450.7852478027344	206.46542358398438	0.9999999403953552	1	008
320	420.72088623046875	317.8349304199219	1.0	366.78265380859375	350.6001892089844	0.8085119724273682	527.2579345703125	206.820068359375	1.0	447.8552551269531	206.6250457763672	0.9999996423721313	1	008
321	420.93475341796875	313.6178894042969	1.0	371.2142028808594	356.2243347167969	0.9999992847442627	527.611328125	206.48428344726562	0.9999999403953552	450.4707336425781	207.2192840576172	1.0	1	008
322	419.2546691894531	311.8002624511719	1.0	370.0133361816406	359.353271484375	0.9999996423721313	527.5106811523438	206.2379913330078	1.0	449.011962890625	207.98245239257812	0.9999998807907104	1	008
323	419.4096374511719	310.9986877441406	1.0	365.4771423339844	363.0201721191406	0.9217007160186768	527.6783447265625	206.85096740722656	1.0	443.8278503417969	209.2554473876953	0.9999911785125732	1	008
324	419.1563720703125	309.9833984375	1.0	367.1815185546875	365.2786560058594	0.9998250007629395	527.67138671875	206.90231323242188	0.9999999403953552	447.7275085449219	205.8356475830078	0.9999996423721313	1	008
325	417.8445739746094	307.09796142578125	1.0	367.53155517578125	368.24359130859375	0.999772310256958	527.425537109375	206.68873596191406	0.9999999403953552	447.9207458496094	206.53233337402344	0.9999994039535522	1	008
326	416.8129577636719	307.473876953125	1.0	366.2846984863281	369.7400817871094	0.9854346513748169	527.37158203125	206.6545867919922	1.0	447.484130859375	207.48695373535156	0.9999989867210388	1	008
327	416.427734375	307.8147277832031	1.0	365.2692565917969	372.69305419921875	1.0	527.5438232421875	206.69802856445312	0.9999999403953552	453.0568542480469	204.7316131591797	1.0	1	008
328	416.8155212402344	306.4151916503906	1.0	363.1907043457031	375.2323303222656	0.9999846816062927	527.7710571289062	206.9794464111328	1.0	450.3672790527344	207.34744262695312	1.0	1	008
329	418.5345153808594	302.76318359375	1.0	366.8919372558594	367.9815673828125	0.9999970197677612	527.6622924804688	206.91976928710938	1.0	451.86712646484375	205.97589111328125	0.9999998807907104	1	008
330	420.79229736328125	300.9975280761719	1.0	365.8960266113281	367.5643310546875	0.9998176097869873	527.3175659179688	206.98951721191406	0.9999998807907104	445.2034606933594	208.7755584716797	0.9999998211860657	1	008
331	421.692626953125	301.5047912597656	1.0	365.4398193359375	367.174560546875	0.9952661991119385	527.8978881835938	206.90283203125	1.0	451.0806884765625	206.1649627685547	0.9999998807907104	1	008
332	422.326904296875	301.0697021484375	1.0	366.8474426269531	365.6732482910156	0.9999986886978149	526.8682861328125	206.5621337890625	1.0	451.11181640625	205.57420349121094	0.9999792575836182	1	008
333	421.7262878417969	300.1304626464844	1.0	365.0050964355469	363.7665100097656	0.9999977350234985	525.8788452148438	206.70904541015625	0.9999998807907104	444.5948181152344	210.21395874023438	0.9978448748588562	1	008
334	420.9590148925781	299.7777099609375	1.0	368.592041015625	359.09149169921875	0.9999998807907104	527.1935424804688	206.1777801513672	1.0	449.2422790527344	208.49362182617188	0.999886691570282	1	008
335	420.6080322265625	300.2978210449219	1.0	366.6588439941406	358.96258544921875	0.9991488456726074	527.4121704101562	206.1930389404297	1.0	445.72430419921875	204.95521545410156	0.9999996423721313	1	008
336	419.03753662109375	301.4085693359375	1.0	366.5980529785156	360.1390075683594	0.9749650955200195	527.3196411132812	205.96815490722656	1.0	444.4317321777344	209.68798828125	0.9999997615814209	1	008
337	419.277587890625	301.80963134765625	1.0	361.3822937011719	368.0252380371094	0.9999960064888	527.6409912109375	206.6811981201172	1.0	449.4101257324219	208.32675170898438	0.9999998807907104	1	008
338	421.4182434082031	301.5492858886719	1.0	365.1227722167969	352.29547119140625	0.9989597201347351	527.57568359375	206.3845977783203	1.0	451.3177795410156	205.17022705078125	0.9999998807907104	1	008
339	424.42938232421875	300.3889465332031	0.9999998807907104	364.4591369628906	350.42901611328125	0.9999995827674866	527.7014770507812	206.7053985595703	1.0	450.9620361328125	207.16900634765625	1.0	1	008
340	468.163330078125	350.5950622558594	0.9999923706054688	361.9915466308594	350.3973693847656	0.9999482035636902	527.7958984375	206.18202209472656	1.0	453.2115478515625	205.68325805664062	1.0	1	008
341	416.9453430175781	308.4857177734375	0.9999995231628418	360.80743408203125	353.1678161621094	0.9470089077949524	527.16015625	206.8667449951172	1.0	449.7923583984375	207.6429443359375	1.0	1	008
342	420.0841369628906	311.5880432128906	0.9896225929260254	361.9661865234375	359.1343688964844	0.9833707809448242	527.5733032226562	207.20391845703125	1.0	452.2106018066406	205.3990020751953	0.9999994039535522	1	008
343	425.52105712890625	318.978759765625	0.00039064884185791016	363.854248046875	331.543701171875	0.9999964833259583	527.8143310546875	206.36004638671875	1.0	453.026123046875	204.43545532226562	0.9999998807907104	1	008
344	430.6581115722656	317.0859680175781	0.0492703914642334	361.1646423339844	334.04345703125	0.9999998807907104	527.494140625	206.31858825683594	0.9999999403953552	452.0665283203125	205.523681640625	0.9999974370002747	1	008
345	420.7799987792969	321.17218017578125	0.6826660633087158	357.6080017089844	337.04071044921875	1.0	527.750244140625	206.3709259033203	1.0	450.1734619140625	206.16604614257812	0.9999998807907104	1	008
346	419.548583984375	323.9740295410156	0.9983660578727722	356.7176513671875	335.7604064941406	1.0	527.5440673828125	205.9554901123047	1.0	451.73504638671875	206.69944763183594	1.0	1	008
347	422.6514892578125	324.7956848144531	0.19557005167007446	362.90130615234375	329.137451171875	0.9998059868812561	528.100341796875	206.5543670654297	1.0	450.77447509765625	205.0398712158203	0.9999999403953552	1	008
348	417.3233947753906	327.7857666015625	0.999889075756073	357.6244812011719	332.6861572265625	1.0	527.2147216796875	206.00454711914062	0.9999999403953552	450.01226806640625	206.9314422607422	0.9999998807907104	1	008
349	421.3256530761719	330.04119873046875	1.0	359.76849365234375	321.7486877441406	1.0	527.7923583984375	206.039306640625	1.0	449.509765625	205.68719482421875	0.9999998211860657	1	008
350	419.1423034667969	332.21112060546875	1.0	357.1454162597656	319.2641296386719	1.0	527.4415283203125	206.63658142089844	1.0	449.5565185546875	205.98838806152344	0.9999997615814209	1	008
351	419.5338439941406	334.17718505859375	1.0	356.3454284667969	318.50933837890625	1.0	527.5028076171875	206.67071533203125	1.0	450.7079162597656	206.56655883789062	0.9999998807907104	1	008
352	418.3819580078125	337.9275207519531	1.0	358.37481689453125	319.08099365234375	1.0	527.8221435546875	206.21630859375	1.0	452.2810363769531	206.5204620361328	0.9999998211860657	1	008
353	419.3473815917969	340.512939453125	1.0	359.8795166015625	315.3996887207031	1.0	527.8723754882812	206.67735290527344	1.0	448.20196533203125	207.8429412841797	0.9999998807907104	1	008
354	420.133056640625	342.95391845703125	1.0	359.18280029296875	312.52313232421875	1.0	527.2807006835938	206.8324737548828	1.0	448.7575988769531	206.65826416015625	0.9999473094940186	1	008
355	421.5975341796875	341.6751708984375	1.0	360.5997619628906	304.1142272949219	0.9999994039535522	527.6080322265625	207.11614990234375	1.0	446.6764221191406	205.38999938964844	0.9999989867210388	1	008
356	421.426025390625	340.0997619628906	1.0	363.0958251953125	303.9306640625	1.0	528.0009765625	206.36448669433594	1.0	442.5751953125	207.7366485595703	0.9999901652336121	1	008
357	432.7320556640625	273.6874694824219	1.0	375.4740905761719	336.4252624511719	0.9999997615814209	527.37451171875	206.0399932861328	1.0	450.2974548339844	205.20823669433594	0.9999998807907104	1	008
358	432.99273681640625	274.8181457519531	1.0	374.0666809082031	333.8968811035156	0.9978540539741516	527.4091186523438	206.74032592773438	1.0	448.20806884765625	206.69432067871094	0.9999996423721313	1	008
359	433.72772216796875	275.25732421875	1.0	378.5845031738281	321.9336853027344	1.0	527.744384765625	205.96163940429688	1.0	444.0279235839844	213.8814697265625	0.9999997615814209	1	008
360	433.27716064453125	278.0456848144531	1.0	375.7697448730469	315.3109130859375	1.0	527.3893432617188	206.57635498046875	1.0	446.92535400390625	209.47360229492188	0.9999996423721313	1	008
361	435.7861633300781	284.38165283203125	0.4869508743286133	371.9126892089844	310.69073486328125	1.0	527.25048828125	206.50840759277344	0.9999998807907104	449.00830078125	205.14126586914062	1.0	1	008
362	368.6006164550781	311.84747314453125	0.9960087537765503	369.92169189453125	311.62060546875	0.999908447265625	527.881103515625	206.19497680664062	1.0	447.6130676269531	206.36773681640625	0.9999990463256836	1	008
363	370.13983154296875	312.4798889160156	0.0006582140922546387	367.89947509765625	310.69140625	1.0	527.377197265625	206.58241271972656	1.0	447.6295166015625	206.53074645996094	0.9999995231628418	1	008
364	470.5812072753906	295.8102722167969	0.004716038703918457	366.7500305175781	305.4051208496094	1.0	527.954345703125	206.29547119140625	1.0	449.5461120605469	206.4932098388672	0.9999999403953552	1	008
365	413.5500183105469	294.94256591796875	0.00012475252151489258	368.490966796875	302.034423828125	0.9808286428451538	527.6433715820312	206.4642333984375	1.0	446.04730224609375	208.41488647460938	0.9999998807907104	1	008
366	528.9956665039062	211.26736450195312	0.00019162893295288086	371.3068542480469	302.87542724609375	0.9999996423721313	527.272705078125	206.34597778320312	1.0	449.73736572265625	207.42654418945312	0.9999998807907104	1	008
367	410.2260437011719	289.3052062988281	0.0010818839073181152	369.5983581542969	297.83746337890625	0.9999961853027344	527.2599487304688	206.49314880371094	1.0	448.1564025878906	209.16140747070312	1.0	1	008
368	408.1263732910156	287.2287902832031	0.12448182702064514	366.3688659667969	293.7398681640625	0.9999958276748657	527.1195068359375	206.92800903320312	1.0	449.4281921386719	205.64111328125	0.9999998807907104	1	008
369	424.1994323730469	295.3832092285156	0.0007448792457580566	368.127685546875	287.2828369140625	0.9999946355819702	527.9532470703125	207.06298828125	1.0	447.6933288574219	205.1641845703125	0.9999827146530151	1	008
370	422.3442687988281	296.3592834472656	0.9991670846939087	369.06488037109375	283.99761962890625	1.0	527.0029296875	206.465087890625	1.0	448.81781005859375	205.6436767578125	0.9999996423721313	1	008
371	422.106201171875	294.70904541015625	0.7385466694831848	366.031005859375	284.3370056152344	0.9999990463256836	526.955078125	206.55963134765625	1.0	447.39508056640625	206.4585723876953	0.9999997615814209	1	008
372	422.8623962402344	294.9247741699219	0.9886184334754944	369.1532287597656	286.9752197265625	0.9999998807907104	527.459228515625	206.61167907714844	1.0	449.7282409667969	205.808837890625	0.9999999403953552	1	008
373	420.4997253417969	294.737060546875	0.9999165534973145	373.385009765625	286.9456787109375	0.9998381733894348	527.2145385742188	206.78839111328125	1.0	447.43475341796875	206.92913818359375	0.9999986290931702	1	008
374	420.1778564453125	295.9721984863281	0.9999935626983643	370.835693359375	288.4319152832031	0.9997292757034302	527.8594360351562	206.9766845703125	1.0	447.62042236328125	206.9303741455078	0.9999998807907104	1	008
375	417.6776123046875	294.62689208984375	0.9999892711639404	368.997314453125	288.29290771484375	0.9999998211860657	527.7344360351562	206.53976440429688	1.0	443.1748962402344	213.28904724121094	0.9998528957366943	1	008
376	418.531494140625	294.99835205078125	0.9999984502792358	366.8260192871094	288.4305419921875	0.9999998807907104	527.296875	206.43450927734375	1.0	447.25885009765625	208.86180114746094	0.999999463558197	1	008
377	418.5345153808594	293.83685302734375	0.9999951124191284	363.6326599121094	288.36431884765625	0.9999999403953552	527.297607421875	206.66030883789062	1.0	449.6798400878906	205.54800415039062	0.9999986886978149	1	008
378	417.7264099121094	291.60101318359375	0.18206274509429932	360.513671875	288.58135986328125	0.9999994039535522	527.555908203125	206.76564025878906	1.0	448.85601806640625	203.5126953125	0.996545672416687	1	008
379	415.745849609375	291.2160339355469	0.23154592514038086	360.7549743652344	288.7642822265625	0.9999997019767761	527.1246337890625	206.53285217285156	1.0	446.564208984375	202.99473571777344	0.8928002119064331	1	008
380	417.4446105957031	290.7810974121094	0.1611836552619934	363.7483215332031	286.7607116699219	0.9999232292175293	527.1634521484375	206.8221893310547	1.0	452.09954833984375	204.8275604248047	0.8573243618011475	1	008
381	418.959228515625	289.7868957519531	0.9841082096099854	365.60321044921875	285.64947509765625	0.999986469745636	527.4176635742188	206.63018798828125	1.0	449.6805419921875	198.94215393066406	0.9572305679321289	1	008
382	413.61468505859375	289.04876708984375	0.9128072261810303	369.9797668457031	283.6122131347656	0.9999935626983643	528.2702026367188	206.703125	0.9999999403953552	525.337890625	206.2415313720703	0.0007632970809936523	1	008
383	416.7408447265625	287.08111572265625	0.9135488271713257	365.0555114746094	285.55975341796875	0.9995616674423218	366.52301025390625	282.8039855957031	8.752942085266113e-5	366.5259094238281	288.5544128417969	0.00025713443756103516	1	008
384	416.10791015625	286.96539306640625	0.020073354244232178	364.36578369140625	285.5765380859375	0.99998939037323	371.102294921875	285.9197998046875	9.748339653015137e-5	367.1353454589844	287.75390625	0.0002454221248626709	1	008
385	363.02606201171875	281.378173828125	5.4329633712768555e-5	358.89251708984375	286.1935119628906	0.9817177057266235	364.4045715332031	283.01214599609375	6.192922592163086e-5	360.8506774902344	281.24200439453125	0.0001125037670135498	1	008
386	420.37109375	287.9032897949219	0.8700306415557861	355.7777404785156	286.5240478515625	0.9999756813049316	355.7297668457031	284.9526062011719	4.0858983993530273e-5	354.67706298828125	286.9468688964844	7.706880569458008e-5	1	008
387	418.0301818847656	287.7234191894531	0.0007719099521636963	357.2845764160156	283.4866943359375	0.9999998807907104	364.07086181640625	282.57843017578125	5.7756900787353516e-5	356.15936279296875	286.31890869140625	0.0004239380359649658	1	008
388	420.8782958984375	287.3662414550781	0.31399717926979065	355.77520751953125	282.439208984375	0.9999997019767761	355.29315185546875	281.08837890625	4.774332046508789e-5	354.64776611328125	285.65557861328125	0.0002491176128387451	1	008
389	420.88018798828125	285.8257751464844	0.9999996423721313	363.12261962890625	278.08416748046875	0.9999996423721313	423.560791015625	282.40380859375	4.2766332626342773e-5	421.43359375	276.4385070800781	0.00012725591659545898	1	008
390	420.1071472167969	284.6689453125	0.9999943971633911	363.5886535644531	277.3426208496094	0.9999999403953552	423.4705810546875	282.10650634765625	5.778670310974121e-5	367.2239990234375	280.289306640625	0.000357210636138916	1	008
391	421.0909423828125	284.80963134765625	1.0	356.0458679199219	279.1341247558594	1.0	423.1059265136719	282.4080505371094	9.772181510925293e-5	420.9665222167969	275.162353515625	0.00019848346710205078	1	008
392	421.5477294921875	283.5311584472656	1.0	352.14300537109375	280.1033935546875	1.0	354.8199462890625	281.0036926269531	8.293986320495605e-5	350.6523742675781	281.62896728515625	0.00038486719131469727	1	008
393	419.52239990234375	283.85430908203125	0.9999999403953552	347.6807861328125	279.6483459472656	1.0	351.69305419921875	280.5186767578125	8.532404899597168e-5	348.96868896484375	281.9476623535156	0.00016742944717407227	1	008
394	422.451904296875	283.4524230957031	1.0	348.413330078125	280.5853576660156	1.0	352.0844421386719	281.25390625	7.76052474975586e-5	425.319091796875	289.58514404296875	0.00012743473052978516	1	008
395	423.6250915527344	284.95477294921875	1.0	347.87823486328125	280.3546447753906	1.0	429.86602783203125	287.29486083984375	9.66191291809082e-5	421.5639953613281	273.8268737792969	0.0002002120018005371	1	008
396	424.05255126953125	284.6423034667969	1.0	347.8603820800781	280.4513244628906	1.0	430.08050537109375	286.9415588378906	0.00011235475540161133	421.72149658203125	273.3975830078125	0.0001558065414428711	1	008
397	424.2494812011719	283.8196105957031	1.0	346.8845520019531	278.5997619628906	1.0	430.23974609375	286.9975280761719	0.00013068318367004395	443.6008605957031	220.07325744628906	0.0003229975700378418	1	008
398	424.5872497558594	285.1346130371094	1.0	344.58172607421875	276.7898254394531	1.0	429.8374328613281	286.84124755859375	0.0003269314765930176	421.4319763183594	273.72222900390625	0.00044229626655578613	1	008
399	425.7135925292969	287.40399169921875	1.0	348.0484313964844	277.3719177246094	1.0	429.9554443359375	288.31048583984375	0.0004981756210327148	423.0720520019531	277.0165710449219	0.00047066807746887207	1	008
400	427.26531982421875	289.4032897949219	1.0	348.2486572265625	276.94537353515625	1.0	432.9695739746094	289.2602844238281	0.0004445016384124756	424.2617492675781	277.51373291015625	0.00015473365783691406	1	008
401	428.8114318847656	289.960205078125	1.0	347.5105895996094	272.3459777832031	1.0	432.8387451171875	289.6724548339844	0.0002989768981933594	421.6808776855469	277.2342529296875	9.074807167053223e-5	1	008
402	430.9120178222656	292.66912841796875	1.0	347.6669921875	268.0727233886719	1.0	434.42169189453125	291.31719970703125	0.00013941526412963867	422.15625	278.58160400390625	8.317828178405762e-5	1	008
403	430.7833557128906	292.6104736328125	1.0	349.9300842285156	264.69073486328125	1.0	434.43170166015625	291.3973388671875	8.401274681091309e-5	422.4470520019531	278.5083312988281	8.088350296020508e-5	1	008
404	431.764404296875	294.84710693359375	1.0	354.46319580078125	263.4002685546875	1.0	437.79931640625	297.3311462402344	5.638599395751953e-5	431.457763671875	287.3888854980469	4.747509956359863e-5	1	008
405	431.65484619140625	296.5971374511719	1.0	359.0203857421875	257.82574462890625	1.0	436.90826416015625	298.19586181640625	8.231401443481445e-5	433.12249755859375	288.52203369140625	0.00014901161193847656	1	008
406	431.73529052734375	296.0041198730469	1.0	358.47845458984375	254.8941192626953	1.0	435.1153259277344	298.5711364746094	0.00012433528900146484	431.4679870605469	288.5000305175781	9.253621101379395e-5	1	008
407	432.2189025878906	297.3284606933594	1.0	357.3215637207031	250.47769165039062	1.0	435.3940124511719	299.30743408203125	0.00013554096221923828	356.9720764160156	251.8625946044922	0.00011667609214782715	1	008
408	433.72265625	300.9515686035156	1.0	356.59613037109375	248.88558959960938	1.0	431.578125	302.5278015136719	0.00017398595809936523	425.7424621582031	291.15850830078125	0.00021314620971679688	1	008
409	435.374267578125	304.9562072753906	1.0	361.9964904785156	253.30810546875	1.0	357.4278869628906	257.111572265625	6.866455078125e-5	356.0745544433594	256.55413818359375	0.00010368227958679199	1	008
410	436.2991943359375	309.97283935546875	1.0	366.9884948730469	251.46432495117188	1.0	367.3711853027344	251.59652709960938	5.626678466796875e-5	361.4682312011719	253.3952178955078	5.8084726333618164e-5	1	008
411	439.423095703125	317.1436767578125	1.0	363.9257507324219	248.280517578125	1.0	439.0703430175781	318.3806457519531	9.384751319885254e-5	426.4628601074219	309.8910827636719	6.374716758728027e-5	1	008
412	438.2298889160156	316.5963439941406	1.0	361.541259765625	246.3922119140625	1.0	438.13006591796875	318.445068359375	0.00015467405319213867	426.5486145019531	308.77703857421875	0.0001360177993774414	1	008
413	435.17034912109375	318.49188232421875	1.0	361.17333984375	242.87611389160156	1.0	431.7597961425781	316.20574951171875	0.00011980533599853516	427.7183532714844	310.4817810058594	0.0002734363079071045	1	008
414	431.0955810546875	318.01141357421875	1.0	361.57781982421875	242.3946075439453	1.0	364.701171875	237.40272521972656	0.00018134713172912598	424.9141540527344	308.7058410644531	0.0005528926849365234	1	008
415	426.89495849609375	318.41412353515625	1.0	361.1120300292969	238.9974365234375	1.0	364.6094665527344	236.59803771972656	0.00010925531387329102	422.8580322265625	308.2874450683594	0.0005185604095458984	1	008
416	421.9651184082031	316.11566162109375	1.0	361.2641906738281	236.0524444580078	1.0	421.47735595703125	317.7625732421875	0.0001863539218902588	419.97686767578125	306.035400390625	0.00026467442512512207	1	008
417	419.55426025390625	315.83111572265625	1.0	363.9357604980469	233.59234619140625	1.0	419.025146484375	318.18817138671875	0.00014281272888183594	420.7716369628906	307.2370910644531	0.0002065896987915039	1	008
418	417.53662109375	317.29852294921875	1.0	364.0669250488281	232.61013793945312	1.0	415.78741455078125	320.0372314453125	7.909536361694336e-5	410.9109802246094	307.9383544921875	8.14199447631836e-5	1	008
419	416.7149353027344	317.02984619140625	1.0	362.42095947265625	228.48602294921875	1.0	415.3190002441406	319.8407287597656	9.509921073913574e-5	410.75048828125	308.18280029296875	0.0002535581588745117	1	008
420	416.5855712890625	316.8278503417969	1.0	362.9740295410156	224.1820526123047	1.0	415.3287048339844	319.5146789550781	0.00015926361083984375	410.08685302734375	323.5266418457031	9.465217590332031e-5	1	008
421	415.9794006347656	315.74432373046875	1.0	362.5257873535156	222.8089599609375	1.0	649.7409057617188	221.8235321044922	0.00035640597343444824	410.1297607421875	307.33099365234375	0.0003262460231781006	1	008
422	415.210693359375	317.6429138183594	1.0	365.3294982910156	223.68894958496094	1.0	367.5108642578125	220.63348388671875	0.0001207888126373291	410.2464294433594	308.9458312988281	0.0001226663589477539	1	008
423	415.45245361328125	318.8307800292969	1.0	366.7189025878906	224.86024475097656	1.0	369.89251708984375	223.3133544921875	7.280707359313965e-5	410.57421875	309.8845520019531	0.00014230608940124512	1	008
424	416.252197265625	318.7427062988281	1.0	365.097900390625	223.6146697998047	1.0	367.4395446777344	220.96755981445312	6.189942359924316e-5	406.4232482910156	308.61651611328125	7.486343383789062e-5	1	008
425	416.16461181640625	318.3611755371094	1.0	363.6084899902344	222.3827362060547	1.0	367.627685546875	220.3098907470703	0.0001677870750427246	411.5322265625	309.9462890625	0.00013366341590881348	1	008
426	416.39178466796875	319.1247863769531	1.0	365.2538757324219	224.86500549316406	1.0	369.0563659667969	223.17575073242188	6.836652755737305e-5	406.6367492675781	308.8887634277344	9.039044380187988e-5	1	008
427	418.0376281738281	321.02447509765625	1.0	365.627197265625	227.89956665039062	1.0	368.5592346191406	226.48231506347656	3.88026237487793e-5	407.3668212890625	309.6791687011719	0.0001456141471862793	1	008
428	419.817138671875	322.9346618652344	1.0	364.8016052246094	227.883544921875	1.0	368.2781982421875	230.79530334472656	3.796815872192383e-5	407.9156188964844	311.3959655761719	7.939338684082031e-5	1	008
429	421.4404602050781	324.11956787109375	1.0	364.091064453125	229.01817321777344	1.0	422.0036315917969	321.3174133300781	5.9992074966430664e-5	408.9957275390625	312.6416015625	8.860230445861816e-5	1	008
430	422.918212890625	325.21258544921875	1.0	364.1531677246094	230.37692260742188	1.0	428.8791809082031	325.80657958984375	7.012486457824707e-5	409.3945007324219	313.4759216308594	7.230043411254883e-5	1	008
431	424.4686279296875	326.1399230957031	1.0	365.5710144042969	236.2956085205078	1.0	435.9354248046875	329.65167236328125	0.0001296401023864746	410.4263000488281	320.5362548828125	0.00010266900062561035	1	008
432	424.58245849609375	328.5171203613281	1.0	364.0488586425781	235.99681091308594	1.0	367.8649597167969	235.67892456054688	0.00014340877532958984	411.815185546875	323.3526916503906	0.00011712312698364258	1	008
433	426.2332763671875	330.2361145019531	1.0	364.865234375	240.30633544921875	1.0	367.65228271484375	237.1358642578125	6.747245788574219e-5	421.0584716796875	318.8348388671875	8.559226989746094e-5	1	008
434	426.99554443359375	330.8056640625	1.0	365.48504638671875	241.00523376464844	1.0	426.91253662109375	332.7724304199219	8.806586265563965e-5	426.53778076171875	337.18975830078125	0.00014859437942504883	1	008
435	428.22808837890625	331.4740905761719	1.0	365.10638427734375	240.64898681640625	1.0	427.643798828125	333.72503662109375	0.00010135769844055176	421.5291748046875	320.1802978515625	0.0001055002212524414	1	008
436	427.0487365722656	330.2230224609375	1.0	363.3383483886719	239.4673614501953	1.0	366.426025390625	236.94741821289062	0.0002326667308807373	361.316162109375	234.82113647460938	0.00013405084609985352	1	008
437	426.6956481933594	329.01068115234375	1.0	362.2423400878906	239.74114990234375	1.0	365.0396423339844	236.94287109375	8.52346420288086e-5	412.5496520996094	324.6248779296875	9.274482727050781e-5	1	008
438	427.4349365234375	329.4466552734375	1.0	364.45892333984375	241.77040100097656	1.0	423.9775695800781	328.74755859375	6.189942359924316e-5	422.68853759765625	312.4228515625	0.00010541081428527832	1	008
439	427.9709777832031	328.8729553222656	1.0	363.53936767578125	240.7742156982422	1.0	365.3797607421875	237.5253143310547	7.224082946777344e-5	423.7431335449219	311.9524230957031	6.458163261413574e-5	1	008
440	428.7165832519531	328.4242248535156	1.0	364.1133728027344	244.64393615722656	1.0	648.587646484375	127.45236206054688	0.00014406442642211914	423.4999084472656	311.6570129394531	0.00021603703498840332	1	008
441	429.0125427246094	329.9056396484375	1.0	364.5296936035156	247.81143188476562	1.0	428.7266540527344	333.5103759765625	7.027387619018555e-5	423.3619689941406	313.0570068359375	7.75456428527832e-5	1	008
442	428.5045166015625	328.90399169921875	1.0	363.4203796386719	250.25318908691406	1.0	424.2984313964844	325.3709411621094	5.8263540267944336e-5	423.08837890625	312.67279052734375	8.922815322875977e-5	1	008
443	428.1895751953125	328.1711730957031	1.0	363.60650634765625	248.9478302001953	1.0	424.40399169921875	327.90191650390625	5.5909156799316406e-5	470.11859130859375	261.17059326171875	9.873509407043457e-5	1	008
444	428.433349609375	328.135986328125	1.0	361.891845703125	252.73513793945312	1.0	424.5893859863281	328.05181884765625	7.170438766479492e-5	360.77081298828125	252.5679473876953	9.256601333618164e-5	1	008
445	427.5439147949219	326.92901611328125	1.0	361.8212890625	251.8123779296875	1.0	366.1271667480469	251.22901916503906	0.00011011958122253418	423.333984375	311.2296447753906	8.153915405273438e-5	1	008
446	427.00152587890625	325.9382629394531	1.0	359.80865478515625	251.39337158203125	1.0	362.14569091796875	250.2278289794922	0.00010517239570617676	359.5037841796875	251.44786071777344	9.608268737792969e-5	1	008
447	424.6873474121094	323.68646240234375	1.0	357.7760925292969	248.66795349121094	1.0	424.9992370605469	320.9746398925781	0.00015223026275634766	409.71331787109375	318.6241149902344	9.840726852416992e-5	1	008
448	423.4449768066406	322.3585205078125	1.0	357.4184875488281	248.91561889648438	1.0	422.9953308105469	321.11444091796875	9.971857070922852e-5	409.76483154296875	312.0120544433594	9.590387344360352e-5	1	008
449	423.7298889160156	322.1255798339844	1.0	355.3131408691406	249.29931640625	1.0	424.1633605957031	319.2754821777344	9.5367431640625e-5	409.94720458984375	312.1918029785156	7.671117782592773e-5	1	008
450	422.33648681640625	321.2056579589844	1.0	353.3808288574219	247.92300415039062	1.0	421.7955322265625	320.8244934082031	8.702278137207031e-5	408.9665832519531	310.8288879394531	0.0001341104507446289	1	008
451	422.7962951660156	321.16510009765625	1.0	352.1197204589844	247.08197021484375	1.0	422.4378967285156	320.52947998046875	0.00014147162437438965	409.25677490234375	311.10052490234375	0.0001895129680633545	1	008
452	425.009033203125	322.0958251953125	1.0	351.2934265136719	246.80287170410156	1.0	425.42022705078125	319.5925598144531	0.0001722574234008789	409.5358581542969	318.2646484375	0.00011390447616577148	1	008
453	427.6079406738281	325.1844177246094	1.0	353.39166259765625	253.01783752441406	1.0	425.296142578125	322.43707275390625	7.18832015991211e-5	412.3043518066406	322.8454284667969	5.754828453063965e-5	1	008
454	429.0772705078125	326.2886657714844	1.0	351.40374755859375	253.38352966308594	1.0	425.3399353027344	323.5140686035156	6.687641143798828e-5	413.1660461425781	324.94488525390625	5.161762237548828e-5	1	008
455	429.7316589355469	325.49658203125	1.0	351.64202880859375	252.56314086914062	1.0	355.23150634765625	252.32879638671875	7.471442222595215e-5	422.1278991699219	310.63525390625	0.00017365813255310059	1	008
456	431.64752197265625	325.0771789550781	1.0	351.6129455566406	252.556884765625	1.0	639.939208984375	7.137989044189453	6.914138793945312e-5	353.0220947265625	251.75514221191406	6.476044654846191e-5	1	008
457	432.2805480957031	323.4955749511719	1.0	351.06243896484375	255.16720581054688	1.0	350.8227844238281	253.66236877441406	0.00011670589447021484	346.2821044921875	251.20033264160156	6.565451622009277e-5	1	008
458	434.2411193847656	323.15264892578125	1.0	351.6405944824219	257.95257568359375	1.0	354.89630126953125	256.64385986328125	6.23464584350586e-5	422.3417053222656	309.84002685546875	5.301833152770996e-5	1	008
459	436.2143249511719	321.24267578125	1.0	352.82928466796875	256.3892822265625	1.0	433.88970947265625	321.95068359375	6.350874900817871e-5	422.98468017578125	309.3735656738281	6.80685043334961e-5	1	008
460	434.46124267578125	323.6523742675781	0.048349350690841675	352.9384765625	259.4244079589844	1.0	355.0563049316406	262.4820556640625	5.117058753967285e-5	347.3074951171875	251.1182861328125	2.3305416107177734e-5	1	008
461	435.4090576171875	317.53521728515625	1.0	355.7974853515625	264.41845703125	1.0	434.3722229003906	319.184326171875	9.772181510925293e-5	427.02423095703125	310.87677001953125	0.00016516447067260742	1	008
462	435.89849853515625	315.6805725097656	1.0	356.7244873046875	270.6636962890625	1.0	433.0809631347656	318.8025817871094	0.00013720989227294922	423.4856262207031	306.20849609375	0.000160902738571167	1	008
463	436.9693908691406	314.0670166015625	1.0	354.46380615234375	274.0575866699219	1.0	439.0997314453125	315.97900390625	0.00017973780632019043	438.68511962890625	320.52130126953125	0.00028228759765625	1	008
464	436.90240478515625	311.3985900878906	1.0	351.1982421875	274.8536682128906	1.0	440.5765380859375	315.1307678222656	7.015466690063477e-5	439.48663330078125	319.34527587890625	0.00010544061660766602	1	008
465	437.110107421875	311.9805603027344	1.0	349.0877685546875	276.24847412109375	1.0	648.3961791992188	126.25798034667969	0.00023564696311950684	439.78387451171875	318.99395751953125	0.00017818808555603027	1	008
466	437.1604309082031	310.38226318359375	1.0	350.5774230957031	274.9883117675781	1.0	440.58294677734375	314.3587646484375	0.00011715292930603027	349.06610107421875	273.837890625	0.00010728836059570312	1	008
467	435.0568542480469	305.6670837402344	1.0	352.89984130859375	279.92333984375	0.9999999403953552	433.4994201660156	305.6112060546875	9.241700172424316e-5	348.9899597167969	280.9330749511719	0.0002802908420562744	1	008
468	434.47552490234375	300.6413269042969	1.0	352.7322692871094	286.5763244628906	0.9999994039535522	355.60650634765625	286.8486633300781	0.00011542439460754395	353.0555419921875	287.4997863769531	0.0013530552387237549	1	008
469	435.8938293457031	296.2784729003906	1.0	353.79449462890625	290.5522155761719	1.0	356.92510986328125	290.128173828125	0.00015845894813537598	353.10577392578125	290.592529296875	0.00067138671875	1	008
470	431.9360656738281	288.8364562988281	1.0	348.2105712890625	285.04949951171875	1.0	353.821044921875	286.90765380859375	0.00011345744132995605	346.74444580078125	289.76214599609375	0.0007402598857879639	1	008
471	431.7378234863281	281.453369140625	1.0	354.5316467285156	291.0926513671875	1.0	357.55328369140625	290.02581787109375	9.128451347351074e-5	351.4759521484375	292.5924377441406	0.0002371370792388916	1	008
472	431.432861328125	278.4112854003906	1.0	357.3120422363281	294.47540283203125	1.0	358.3738708496094	293.8412780761719	5.7697296142578125e-5	355.1528625488281	301.2974548339844	0.00012293457984924316	1	008
473	429.8826599121094	272.3756408691406	1.0	355.036376953125	292.85986328125	1.0	423.02490234375	279.2527770996094	5.996227264404297e-5	424.52471923828125	262.5697937011719	0.00014403462409973145	1	008
474	430.285400390625	272.5680236816406	1.0	355.3546142578125	293.7120056152344	1.0	358.2818908691406	293.9156494140625	7.912516593933105e-5	438.98284912109375	261.6310119628906	0.00017705559730529785	1	008
475	431.0137023925781	272.4398498535156	1.0	353.34783935546875	295.3351745605469	1.0	356.0054016113281	294.29296875	0.00010797381401062012	351.4479675292969	292.18426513671875	4.8220157623291016e-5	1	008
476	429.80181884765625	272.5279541015625	1.0	351.2801513671875	296.9776916503906	1.0	354.477783203125	297.3249816894531	8.600950241088867e-5	350.84808349609375	301.9407653808594	8.171796798706055e-5	1	008
477	431.1890563964844	272.2781066894531	0.9999998211860657	352.62066650390625	296.9443359375	1.0	355.36737060546875	296.7887878417969	8.285045623779297e-5	352.27587890625	302.1064453125	0.00012245774269104004	1	008
478	429.11865234375	274.2139587402344	1.0	357.45965576171875	290.2803649902344	1.0	358.5207214355469	287.8801574707031	8.636713027954102e-5	356.0019226074219	291.90582275390625	9.569525718688965e-5	1	008
479	429.37445068359375	273.3691101074219	1.0	355.9192810058594	287.521240234375	1.0	357.65460205078125	285.92193603515625	9.301304817199707e-5	355.73919677734375	288.9648742675781	0.00013083219528198242	1	008
480	429.3282165527344	273.55828857421875	0.9999989867210388	355.0082702636719	283.29327392578125	1.0	357.6999816894531	281.67010498046875	0.0001386404037475586	356.0317077636719	285.4296875	0.0002658367156982422	1	008
481	428.8195495605469	272.3892517089844	1.0	352.7137756347656	281.8916931152344	1.0	355.435791015625	281.3786315917969	9.432435035705566e-5	351.88397216796875	287.0399475097656	0.00016942620277404785	1	008
482	429.6844177246094	270.77484130859375	1.0	350.11065673828125	283.61614990234375	0.9999974966049194	353.0945129394531	282.72515869140625	8.594989776611328e-5	352.3876647949219	286.2835998535156	9.423494338989258e-5	1	008
483	431.3494567871094	272.003662109375	1.0	356.20855712890625	278.6664123535156	1.0	358.549560546875	278.7384948730469	9.784102439880371e-5	354.1148376464844	285.4707946777344	4.851818084716797e-5	1	008
484	430.24310302734375	271.1591491699219	1.0	354.9754638671875	275.68267822265625	1.0	357.76837158203125	275.1398620605469	0.0002747774124145508	353.94793701171875	276.6390075683594	0.0002994239330291748	1	008
485	432.4590148925781	268.78997802734375	1.0	355.50469970703125	270.4329833984375	1.0	358.0696105957031	270.3570861816406	0.0001748502254486084	354.7419738769531	271.7502136230469	0.00013622641563415527	1	008
486	432.949462890625	270.810791015625	1.0	354.4049377441406	268.7679443359375	1.0	357.7214050292969	266.7766418457031	6.16908073425293e-5	354.301025390625	270.7593078613281	0.0002575814723968506	1	008
487	433.1003723144531	269.9277038574219	1.0	352.23126220703125	270.81121826171875	1.0	431.4869384765625	272.0925598144531	0.00010570883750915527	352.46820068359375	271.75140380859375	0.00016933679580688477	1	008
488	431.8406677246094	268.04888916015625	1.0	356.0512390136719	269.1319274902344	1.0	358.3121643066406	269.29827880859375	4.979968070983887e-5	434.25299072265625	274.8352966308594	0.00013566017150878906	1	008
489	433.276123046875	265.9029541015625	1.0	355.28448486328125	266.1964416503906	1.0	436.92462158203125	263.8915100097656	0.00010669231414794922	434.8017272949219	257.06829833984375	0.00019472837448120117	1	008
490	432.69580078125	266.1802673339844	1.0	355.0908508300781	262.5624084472656	1.0	437.20294189453125	264.04425048828125	0.00010663270950317383	435.28509521484375	257.88409423828125	0.00023701786994934082	1	008
491	432.36907958984375	263.4132080078125	1.0	357.2432861328125	258.8157043457031	1.0	436.3894958496094	262.6214294433594	7.393956184387207e-5	354.96044921875	258.6992492675781	0.00016194581985473633	1	008
492	432.5146179199219	263.58782958984375	1.0	356.76251220703125	259.8913269042969	1.0	359.66510009765625	257.6890869140625	7.68899917602539e-5	354.3106384277344	259.4007263183594	9.328126907348633e-5	1	008
493	433.2927551269531	263.88555908203125	1.0	358.3466491699219	260.02691650390625	1.0	436.791259765625	262.31524658203125	6.86943531036377e-5	434.12945556640625	254.53395080566406	9.417533874511719e-5	1	008
494	432.6508483886719	261.9687194824219	1.0	358.9327087402344	257.3780517578125	1.0	357.5624084472656	258.278564453125	5.218386650085449e-5	354.8630065917969	258.3926696777344	0.00011873245239257812	1	008
495	432.0646667480469	259.2818298339844	1.0	355.0031433105469	253.91488647460938	1.0	354.9976501464844	255.17449951171875	5.447864532470703e-5	352.2936706542969	255.43649291992188	9.989738464355469e-5	1	008
496	433.39910888671875	257.3992004394531	1.0	358.1997985839844	253.31005859375	1.0	360.063720703125	252.20492553710938	0.00010663270950317383	354.0321350097656	256.0459289550781	9.480118751525879e-5	1	008
497	436.3385925292969	254.67921447753906	0.9999908804893494	360.18414306640625	251.71502685546875	1.0	360.9693603515625	250.5113983154297	8.609890937805176e-5	364.010498046875	253.67405700683594	0.00012442469596862793	1	008
498	436.1336975097656	253.8409881591797	0.9993241429328918	361.15185546875	254.65196228027344	0.9999998807907104	370.81280517578125	255.04466247558594	8.866190910339355e-5	364.73504638671875	254.92237854003906	0.00019857287406921387	1	008
499	468.5801086425781	257.38446044921875	0.8397480249404907	357.9737548828125	258.9383850097656	1.0	357.6307678222656	259.0107727050781	0.00017067790031433105	354.2362976074219	259.53387451171875	0.0004621446132659912	1	008
500	470.7735595703125	253.04934692382812	0.9999882578849792	359.8971252441406	257.27978515625	1.0	357.9902648925781	258.7843322753906	0.00016707181930541992	354.2966003417969	259.42510986328125	0.00027123093605041504	1	008
501	467.47955322265625	253.5042724609375	0.9990603923797607	358.5488586425781	255.8138427734375	0.9995768070220947	359.77294921875	255.82363891601562	4.398822784423828e-5	436.706787109375	243.95791625976562	4.610419273376465e-5	1	008
502	468.5863952636719	249.74270629882812	0.9999950528144836	363.1421813964844	252.03408813476562	0.3702089190483093	464.8595886230469	249.39442443847656	3.11434268951416e-5	437.1832580566406	242.0675506591797	2.136826515197754e-5	1	008
503	434.5392761230469	248.06410217285156	1.0	360.5248718261719	254.0037078857422	0.05092915892601013	437.85235595703125	248.31661987304688	4.369020462036133e-5	434.1346130371094	239.50186157226562	6.774067878723145e-5	1	008
504	432.5458068847656	247.39784240722656	1.0	366.65899658203125	251.0089874267578	0.01929640769958496	434.49261474609375	247.76483154296875	2.9593706130981445e-5	433.4413757324219	240.49273681640625	4.70280647277832e-5	1	008
505	432.6219177246094	244.90089416503906	1.0	358.47454833984375	253.32235717773438	0.9999998807907104	358.3409729003906	253.1605682373047	5.0961971282958984e-5	353.7118225097656	256.9621276855469	8.893013000488281e-5	1	008
506	431.7862548828125	239.62020874023438	1.0	362.956298828125	246.73699951171875	0.0032758712768554688	435.90728759765625	239.69297790527344	3.7163496017456055e-5	426.7784729003906	229.3054656982422	6.768107414245605e-5	1	008
507	436.6482849121094	231.73072814941406	1.0	359.48358154296875	250.42474365234375	0.9999998807907104	362.87322998046875	249.38584899902344	9.357929229736328e-5	355.3065185546875	251.4478302001953	5.8978796005249023e-5	1	008
508	435.7657470703125	227.70094299316406	1.0	367.2091064453125	253.14266967773438	1.0	368.2033996582031	252.8485870361328	9.402632713317871e-5	368.2840270996094	254.31968688964844	0.0002524256706237793	1	008
509	435.44915771484375	223.7760772705078	1.0	364.060546875	255.73130798339844	1.0	366.1824645996094	253.9907989501953	0.00015306472778320312	363.5157165527344	255.29519653320312	0.00014790892601013184	1	008
510	437.1714782714844	217.75173950195312	1.0	363.30291748046875	254.0840606689453	0.9335018396377563	439.9533386230469	219.97793579101562	0.00021564960479736328	425.4022521972656	210.34738159179688	0.0002503693103790283	1	008
511	439.8388366699219	213.74319458007812	1.0	366.4683837890625	252.90615844726562	0.5176221132278442	444.7071228027344	214.5130615234375	0.00010094046592712402	362.6611328125	248.189208984375	2.8640031814575195e-5	1	008
512	435.6453552246094	206.7838134765625	1.0	366.2710266113281	251.69744873046875	0.011395096778869629	443.3487243652344	209.86846923828125	0.00010752677917480469	422.76287841796875	196.13516235351562	9.125471115112305e-5	1	008
513	433.7976989746094	203.87893676757812	1.0	371.8646240234375	250.22732543945312	0.0019096732139587402	432.1656799316406	205.94586181640625	0.0002637803554534912	428.1922302246094	209.11610412597656	0.00030291080474853516	1	008
514	431.38995361328125	202.4795684814453	1.0	369.4132385253906	253.84521484375	0.937012791633606	430.0562744140625	204.55633544921875	0.00019949674606323242	432.06414794921875	207.55792236328125	0.0005896687507629395	1	008
515	429.1937561035156	200.2798309326172	1.0	374.1072082519531	255.33116149902344	0.9999997615814209	433.9220275878906	200.91021728515625	0.0001659095287322998	432.5516052246094	209.48178100585938	0.0010023117065429688	1	008
516	428.5946350097656	200.46029663085938	1.0	374.84942626953125	258.4527282714844	1.0	436.28582763671875	201.070556640625	0.00013139843940734863	433.11053466796875	211.150634765625	0.0036823153495788574	1	008
517	424.94622802734375	199.97447204589844	0.9999998807907104	370.2307434082031	258.8220520019531	1.0	474.0019226074219	252.11074829101562	0.00015485286712646484	433.9523010253906	210.43399047851562	0.014610141515731812	1	008
518	423.0172119140625	199.3853302001953	1.0	369.58642578125	260.3619689941406	1.0	373.32769775390625	258.3322448730469	0.00012180209159851074	434.3815002441406	207.42352294921875	0.001347959041595459	1	008
519	421.3564758300781	196.73751831054688	1.0	368.8993225097656	259.72930908203125	1.0	427.8073425292969	196.931884765625	0.00012430548667907715	474.33966064453125	256.65826416015625	0.0001723170280456543	1	008
520	416.500732421875	195.8635711669922	1.0	366.2335510253906	260.1493225097656	1.0	361.2581481933594	261.8078308105469	6.92903995513916e-5	459.67144775390625	197.47889709472656	0.00032207369804382324	1	008
521	414.3890075683594	192.10858154296875	1.0	364.8223876953125	259.051025390625	1.0	416.7313232421875	190.4263458251953	9.036064147949219e-5	461.7678527832031	194.3073272705078	0.00024193525314331055	1	008
522	413.6039733886719	190.0284881591797	1.0	367.89556884765625	256.57415771484375	0.9988365173339844	413.4849548339844	190.55958557128906	0.0002224445343017578	411.71185302734375	194.38076782226562	0.00010496377944946289	1	008
