# Supplementary material for: An automated feeding system for the African killifish reveals the impact of diet on lifespan and allows scalable assessment of associative learning
Source: eLife. 2022 Nov 10;11:e69008. doi: 10.7554/eLife.69008 (PMC9788828; doi:10.7554/eLife.69008)
Supplement: Figure 6—source data 2. [file elife-69008-fig6-data2.zip › Training Trajectories/t4_REC000DLC_resnet50_TrainAllTheThingsJun28shuffle1_1030000.csv]

bodyparts_coords	fishhead_x	fishhead_y	fishhead_likelihood	fishtail_x	fishtail_y	fishtail_likelihood	redlight_x	redlight_y	redlight_likelihood	fooddrop_x	fooddrop_y	fooddrop_likelihood	fishnum	recordingnum
0	129.0677032470703	116.86555480957031	0.8946471214294434	131.08587646484375	117.86540985107422	0.9008859395980835	568.5772094726562	272.68365478515625	0.949138879776001	560.6173095703125	271.35736083984375	3.17990779876709e-5	4	000
1	102.36064147949219	115.83063507080078	0.015180647373199463	100.83104705810547	116.1026840209961	0.9999372959136963	570.7642211914062	271.1462707519531	0.968678891658783	93.0632095336914	118.5367431640625	6.771087646484375e-5	4	000
2	112.8978500366211	117.6572036743164	0.00010815262794494629	113.1548080444336	119.16637420654297	0.06181931495666504	571.0220336914062	270.9059143066406	0.5743815898895264	1.0087380409240723	219.961669921875	1.4066696166992188e-5	4	000
3	2.89249849319458	238.67562866210938	0.00018101930618286133	82.61711120605469	125.92728424072266	0.06267955899238586	568.6731567382812	272.22607421875	0.9982489347457886	562.0280151367188	273.14605712890625	5.21540641784668e-5	4	000
4	2.241147041320801	245.99063110351562	0.004230111837387085	3.8582324981689453	252.06011962890625	0.009729892015457153	570.0867309570312	270.3257751464844	0.9964048862457275	2.157120943069458	259.8390197753906	5.885958671569824e-5	4	000
5	2.590669870376587	269.9125671386719	0.0003809630870819092	81.46166229248047	172.68551635742188	0.018690943717956543	569.4642333984375	272.2724609375	0.7399437427520752	561.4255981445312	270.6005554199219	4.228949546813965e-5	4	000
6	2.7505879402160645	285.9567565917969	0.000912398099899292	70.60748291015625	194.99610900878906	0.03350415825843811	571.15966796875	270.5541076660156	0.9544721841812134	560.3366088867188	270.5658874511719	4.902482032775879e-5	4	000
7	69.23120880126953	202.95448303222656	0.0017494261264801025	74.48924255371094	201.80377197265625	0.9999973177909851	569.333251953125	273.2215270996094	0.6652640104293823	74.86660766601562	204.69107055664062	5.951523780822754e-5	4	000
8	78.06608581542969	211.3953857421875	0.00024697184562683105	81.35955047607422	205.61746215820312	0.9999999403953552	568.8374633789062	271.5921936035156	0.7510190010070801	81.87682342529297	206.7808837890625	4.062056541442871e-5	4	000
9	641.7487182617188	433.1362609863281	8.416175842285156e-5	2.5668976306915283	323.7875061035156	0.0019710958003997803	569.1422729492188	272.7840881347656	0.34838008880615234	-0.9756474494934082	327.5615234375	3.477931022644043e-5	4	000
10	69.79753112792969	246.5093994140625	0.00037530064582824707	75.35336303710938	251.32330322265625	0.9967398643493652	570.1215209960938	269.79449462890625	0.9046158790588379	65.46210479736328	250.79051208496094	5.125999450683594e-5	4	000
11	3.8680849075317383	4.559441089630127	7.355213165283203e-5	90.69021606445312	248.12844848632812	0.2637749910354614	574.0564575195312	268.3121643066406	0.10173636674880981	1.2857718467712402	301.2866516113281	2.753734588623047e-5	4	000
12	642.0878295898438	430.7510986328125	3.165006637573242e-5	645.7127685546875	415.0422058105469	0.0007302165031433105	570.5780029296875	270.2207336425781	0.40973982214927673	0.5237491130828857	301.0989685058594	2.5928020477294922e-5	4	000
13	3.014573335647583	4.031365394592285	2.5391578674316406e-5	90.72488403320312	267.2231140136719	0.0009689629077911377	571.5037841796875	270.6502685546875	0.7788867950439453	560.7973022460938	270.22442626953125	3.758072853088379e-5	4	000
14	0.11961126327514648	332.56329345703125	0.00011500716209411621	0.5516114234924316	333.147705078125	0.0001951754093170166	570.7979736328125	269.73712158203125	0.9752175807952881	560.3773803710938	271.4822998046875	2.199411392211914e-5	4	000
15	3.921959161758423	5.474294185638428	7.656216621398926e-5	1.886490821838379	320.2709045410156	0.0005876421928405762	571.31201171875	271.1246643066406	0.6892812252044678	-0.9586076736450195	301.38421630859375	1.436471939086914e-5	4	000
16	110.2178955078125	290.2015380859375	0.036174505949020386	114.10401153564453	291.80352783203125	0.09391069412231445	570.0359497070312	270.3310546875	0.9940524101257324	560.661865234375	271.6533508300781	0.00015029311180114746	4	000
17	1.6160142421722412	329.356689453125	0.0003650784492492676	3.59900164604187	329.0611877441406	0.00040468573570251465	569.9578247070312	269.6556396484375	0.8922600746154785	560.8333129882812	270.25250244140625	3.4332275390625e-5	4	000
18	2.1154227256774902	338.7193908691406	0.8108575344085693	2.2079696655273438	335.39263916015625	0.001520305871963501	571.9347534179688	271.55426025390625	0.028157830238342285	630.6574096679688	263.2893371582031	2.35140323638916e-5	4	000
19	1.071028232574463	336.9386901855469	0.005328953266143799	5.207889080047607	334.5290832519531	0.10527393221855164	572.6864013671875	269.57452392578125	0.07527846097946167	558.4336547851562	270.2333679199219	2.1755695343017578e-5	4	000
20	1.7992169857025146	340.8336181640625	0.0003383457660675049	8.48323917388916	332.5254211425781	0.06693053245544434	570.9246215820312	270.16900634765625	0.7781081199645996	1.687324047088623	319.8505554199219	5.105137825012207e-5	4	000
21	3.7758960723876953	293.6575622558594	0.00012496113777160645	13.39656925201416	317.227783203125	0.09408986568450928	570.8870239257812	271.198974609375	0.17629322409629822	4.384289741516113	303.7356262207031	6.660819053649902e-5	4	000
22	3.3255648612976074	4.435060024261475	0.0001342296600341797	644.5104370117188	428.9359436035156	8.016824722290039e-5	569.6603393554688	273.2858581542969	0.2861098051071167	560.2899780273438	271.96539306640625	1.1473894119262695e-5	4	000
23	3.8200511932373047	3.478391408920288	7.584691047668457e-5	644.4208984375	433.4903259277344	0.0004162788391113281	571.2880859375	270.8046875	0.9611316919326782	559.5587158203125	271.5298156738281	4.8160552978515625e-5	4	000
24	1.5879247188568115	361.5715026855469	8.195638656616211e-5	1.705507755279541	350.98394775390625	0.0007960200309753418	570.408203125	270.51806640625	0.9167448282241821	559.2511596679688	272.40765380859375	0.00011035799980163574	4	000
25	4.643131256103516	4.411397933959961	0.00017192959785461426	1.071772813796997	369.5389404296875	0.0005732178688049316	568.6741943359375	273.0679626464844	0.9238708019256592	560.6041259765625	272.33770751953125	0.00010663270950317383	4	000
26	543.2772216796875	226.63177490234375	0.0006301403045654297	81.77110290527344	286.79461669921875	0.9999973177909851	544.4321899414062	221.99826049804688	1.0	544.0741577148438	223.23216247558594	0.0017458200454711914	4	000
27	2.231278896331787	384.9687805175781	0.07960951328277588	79.98419189453125	288.9320983886719	0.5001079440116882	545.8558349609375	221.06593322753906	1.0	544.4344482421875	223.0792236328125	0.0007644891738891602	4	000
28	2.993264675140381	373.36395263671875	0.82753586769104	2.454164505004883	368.8607482910156	0.00013878941535949707	545.5397338867188	220.4302215576172	1.0	544.2476196289062	222.9283447265625	0.00072479248046875	4	000
29	4.896069526672363	373.1820983886719	0.9998472929000854	644.2085571289062	431.13226318359375	0.00029915571212768555	545.5465087890625	221.40582275390625	1.0	544.70361328125	222.56271362304688	0.000608980655670166	4	000
30	3.741966962814331	371.4078063964844	0.22180330753326416	644.8109130859375	431.8340148925781	0.0004112720489501953	545.322509765625	221.19384765625	1.0	543.7341918945312	223.10275268554688	0.00092354416847229	4	000
31	547.428466796875	226.94497680664062	0.0011999905109405518	544.8362426757812	223.75209045410156	0.0001411736011505127	545.6001586914062	221.53924560546875	1.0	544.9458618164062	222.70571899414062	0.0007586181163787842	4	000
32	2.5984301567077637	353.48272705078125	0.012821555137634277	3.8956127166748047	339.5272521972656	0.0002257823944091797	545.8231201171875	220.5494842529297	1.0	544.6251831054688	222.27345275878906	0.0005106031894683838	4	000
33	547.5225830078125	226.2535858154297	0.0009765923023223877	643.2008666992188	432.582763671875	0.0008375048637390137	545.869873046875	220.8078155517578	1.0	544.1731567382812	222.80865478515625	0.0006877779960632324	4	000
34	547.5923461914062	226.7386932373047	0.0008213222026824951	79.62850952148438	355.9109802246094	0.00023850798606872559	545.5680541992188	220.89666748046875	1.0	543.9404907226562	223.09803771972656	0.0006820261478424072	4	000
35	0.8764603137969971	346.83526611328125	0.008128851652145386	84.31134033203125	366.22882080078125	0.5544008016586304	545.6334228515625	220.41366577148438	0.9999999403953552	543.819091796875	223.07040405273438	0.0009125173091888428	4	000
36	3.7183144092559814	349.5680236816406	0.7929931282997131	11.21231460571289	341.465087890625	0.0003694891929626465	545.4773559570312	221.15538024902344	1.0	543.7485961914062	223.2144317626953	0.0006338953971862793	4	000
37	12.498641967773438	341.45013427734375	0.02061447501182556	15.351783752441406	340.9594421386719	0.00018167495727539062	545.7723999023438	220.8795623779297	1.0	544.1403198242188	222.78013610839844	0.0005006492137908936	4	000
38	11.39645004272461	334.23846435546875	0.05879351496696472	5.33055305480957	326.24310302734375	0.00026610493659973145	545.7251586914062	221.2978515625	1.0	544.7230834960938	222.86227416992188	0.0005940794944763184	4	000
39	547.3889770507812	226.52894592285156	0.0010419189929962158	3.1540215015411377	324.142822265625	0.00026479363441467285	545.2846069335938	220.6446990966797	1.0	544.514892578125	222.5613250732422	0.000795513391494751	4	000
40	68.32200622558594	362.11602783203125	0.9803997874259949	7.603273868560791	314.5539855957031	0.9650050401687622	545.7673950195312	220.51287841796875	1.0	544.281982421875	222.78390502929688	0.0005584061145782471	4	000
41	547.3679809570312	226.6467742919922	0.0010228753089904785	14.704744338989258	308.32403564453125	0.00039821863174438477	545.7076416015625	221.3489227294922	1.0	544.1624755859375	223.10995483398438	0.0007905066013336182	4	000
42	547.375732421875	226.18458557128906	0.0014241039752960205	4.226986885070801	287.1795349121094	0.001040726900100708	545.690185546875	220.59909057617188	1.0	544.0419921875	223.0518035888672	0.0005652308464050293	4	000
43	547.6676635742188	226.34217834472656	0.000903785228729248	645.2578125	431.329833984375	0.00036066770553588867	545.68359375	220.3585968017578	1.0	544.11865234375	223.02687072753906	0.0005488693714141846	4	000
44	57.02783966064453	320.7990417480469	0.9999560117721558	56.02069854736328	323.5335388183594	0.0016011297702789307	545.5825805664062	221.3433837890625	1.0	46.410213470458984	324.29449462890625	0.0008507668972015381	4	000
45	7.932022571563721	246.4998779296875	0.004112571477890015	7.644436836242676	245.93563842773438	0.006221145391464233	545.71826171875	220.32144165039062	1.0	544.2542114257812	222.74679565429688	0.0006147921085357666	4	000
46	5.437427997589111	240.0675506591797	0.0009566247463226318	81.45571899414062	336.6068420410156	0.37203752994537354	546.01513671875	220.51422119140625	1.0	544.207763671875	222.8823699951172	0.0005748271942138672	4	000
47	4.027472496032715	226.0317840576172	0.0068787336349487305	3.2317397594451904	223.10302734375	0.0015025138854980469	545.6131591796875	221.2104949951172	1.0	544.2239379882812	223.06517028808594	0.0005730092525482178	4	000
48	4.348054885864258	223.63040161132812	0.1564195156097412	2.8490161895751953	218.30287170410156	0.0006940960884094238	545.6974487304688	221.35433959960938	1.0	544.8837280273438	222.6165008544922	0.0005587935447692871	4	000
49	3.4510657787323	218.5236358642578	0.6204261183738708	80.8227767944336	340.68377685546875	0.0012451410293579102	545.39990234375	220.405029296875	1.0	543.9730224609375	223.06979370117188	0.0005932450294494629	4	000
50	3.8975508213043213	214.15359497070312	0.5221346020698547	4.305560111999512	211.77584838867188	0.0008914172649383545	545.6760864257812	220.31887817382812	1.0	544.1249389648438	223.0325469970703	0.0006486773490905762	4	000
51	3.335711717605591	213.26107788085938	0.04686787724494934	4.1650824546813965	214.2909393310547	0.001476883888244629	545.7086181640625	221.14657592773438	1.0	544.310546875	222.84585571289062	0.0007402002811431885	4	000
52	4.53544282913208	210.27040100097656	0.08024218678474426	77.00189208984375	332.68682861328125	0.999969482421875	545.7685546875	221.0599822998047	1.0	545.1165161132812	222.81015014648438	0.0007497668266296387	4	000
53	3.678698778152466	210.235595703125	0.00435909628868103	77.33929443359375	334.2737121582031	0.010705560445785522	545.4625244140625	220.9942169189453	1.0	544.0003051757812	223.30299377441406	0.0008996129035949707	4	000
54	6.890872955322266	210.5590362548828	0.04194125533103943	73.12939453125	335.02239990234375	1.0	545.662353515625	221.50392150878906	1.0	544.5165405273438	223.08419799804688	0.0013763606548309326	4	000
55	11.211464881896973	205.1409149169922	0.9998520612716675	76.2452392578125	339.42694091796875	1.0	545.5086669921875	220.47889709472656	1.0	544.676513671875	222.3502655029297	0.0005933046340942383	4	000
56	13.003096580505371	201.53089904785156	0.9999942183494568	90.38379669189453	325.4989013671875	0.9997994899749756	545.2739868164062	220.36962890625	1.0	544.10107421875	222.87376403808594	0.0006633996963500977	4	000
57	15.261541366577148	194.37351989746094	1.0	90.26750183105469	317.93206787109375	1.0	545.2838134765625	221.52529907226562	1.0	94.1429672241211	317.6806945800781	0.001063615083694458	4	000
58	14.569915771484375	192.432861328125	1.0	93.86005401611328	317.705322265625	1.0	545.4628295898438	221.18328857421875	1.0	96.17647552490234	316.7757873535156	0.0016703605651855469	4	000
59	3.7057831287384033	191.76048278808594	0.012735813856124878	94.92282104492188	317.9056396484375	1.0	545.6207885742188	220.6934814453125	1.0	97.38331604003906	317.564208984375	0.001094818115234375	4	000
60	4.292916297912598	190.86111450195312	0.009800761938095093	98.1888427734375	316.208251953125	1.0	545.7904052734375	220.3199920654297	1.0	98.61630249023438	318.7012634277344	0.0016266107559204102	4	000
61	6.7912917137146	187.7849884033203	0.5047633647918701	94.72523498535156	314.21368408203125	0.9999949932098389	546.0016479492188	221.22201538085938	1.0	544.3505249023438	223.0537567138672	0.0007904171943664551	4	000
62	11.20227336883545	185.02114868164062	0.9990577697753906	94.15360260009766	311.99273681640625	0.0025670230388641357	545.619140625	221.27261352539062	1.0	544.1103515625	222.93267822265625	0.0006560981273651123	4	000
63	11.731691360473633	186.48480224609375	0.9999784231185913	11.19196891784668	186.1769561767578	0.0031504929065704346	545.906494140625	221.09823608398438	1.0	544.2756958007812	222.94168090820312	0.0008254051208496094	4	000
64	13.86618423461914	187.87142944335938	0.9999746680259705	4.446615695953369	196.86561584472656	0.0005460977554321289	545.85986328125	220.6750946044922	1.0	544.73046875	222.79739379882812	0.0007654130458831787	4	000
65	11.172603607177734	188.26177978515625	0.9999998807907104	99.05075073242188	309.2791748046875	0.24346336722373962	546.0489501953125	221.0467529296875	1.0	544.0978393554688	223.08021545410156	0.0006174147129058838	4	000
66	10.218412399291992	186.032470703125	0.9999999403953552	98.01435852050781	309.5182189941406	0.33849117159843445	545.881591796875	220.85194396972656	1.0	544.8133544921875	222.838623046875	0.0007663965225219727	4	000
67	3.603374481201172	189.3896026611328	0.27308279275894165	94.6705093383789	307.8036804199219	0.0040420591831207275	545.8663940429688	220.63705444335938	1.0	544.8932495117188	222.53204345703125	0.0006887316703796387	4	000
68	1.4893808364868164	193.75338745117188	0.04286786913871765	82.81656646728516	247.5031280517578	0.0034114420413970947	545.8442993164062	221.36300659179688	1.0	544.7359619140625	222.5572967529297	0.000668942928314209	4	000
69	1.4684369564056396	192.0751190185547	0.1273581087589264	643.1424560546875	434.0723876953125	0.0009531974792480469	545.655517578125	221.40850830078125	1.0	544.1568603515625	223.1879119873047	0.0006443560123443604	4	000
70	2.619324207305908	181.97337341308594	0.3682635426521301	2.1617751121520996	188.90809631347656	0.0015149712562561035	546.1111450195312	220.35951232910156	1.0	544.8485717773438	222.301025390625	0.0005703866481781006	4	000
71	2.543595314025879	176.78277587890625	0.45746558904647827	111.76143646240234	276.4671936035156	1.0	545.9136352539062	221.31536865234375	1.0	544.0808715820312	223.17584228515625	0.0006987154483795166	4	000
72	1.6038627624511719	175.92922973632812	0.1844845414161682	112.10380554199219	274.6496276855469	1.0	545.1983642578125	221.2032470703125	1.0	544.577392578125	222.48788452148438	0.000842750072479248	4	000
73	2.840604305267334	171.18858337402344	0.9871795177459717	109.39916229248047	275.8298645019531	1.0	545.6219482421875	220.52151489257812	1.0	544.8129272460938	222.83541870117188	0.0007399618625640869	4	000
74	1.3589036464691162	169.61495971679688	0.10888466238975525	109.28030395507812	275.79046630859375	1.0	546.0487060546875	220.8740997314453	0.9999999403953552	544.2355346679688	222.8223114013672	0.0007128715515136719	4	000
75	1.665247917175293	166.5045928955078	0.2547709345817566	110.34015655517578	273.7032165527344	1.0	545.4351196289062	220.63784790039062	1.0	111.83338165283203	274.1412353515625	0.0007036328315734863	4	000
76	2.4795007705688477	168.30694580078125	0.955970287322998	109.3133544921875	272.14013671875	1.0	546.0606079101562	221.2216033935547	1.0	544.182861328125	223.10548400878906	0.000630795955657959	4	000
77	1.194779634475708	171.8172607421875	0.43565118312835693	108.91617584228516	271.609130859375	1.0	545.7062377929688	221.3148956298828	1.0	544.2745361328125	222.9293670654297	0.0007928609848022461	4	000
78	2.3981754779815674	165.243408203125	0.9887869954109192	108.9583740234375	271.9377746582031	1.0	546.2605590820312	220.47689819335938	1.0	545.109375	222.597412109375	0.0005508959293365479	4	000
79	2.4969911575317383	167.02684020996094	0.9526662230491638	111.16022491455078	270.5271301269531	1.0	545.7625732421875	221.05665588378906	1.0	112.55037689208984	270.8011169433594	0.0006604492664337158	4	000
80	3.480191230773926	166.4960174560547	0.999701976776123	111.10022735595703	269.9930114746094	1.0	546.0529174804688	220.57025146484375	1.0	544.0585327148438	223.10169982910156	0.0006322860717773438	4	000
81	1.7459230422973633	166.50596618652344	0.9321503639221191	111.37486267089844	269.3463134765625	1.0	546.1177368164062	221.2934112548828	1.0	545.0863037109375	222.6844024658203	0.0007064938545227051	4	000
82	2.830542802810669	166.45050048828125	0.9917302131652832	112.40860748291016	266.6388244628906	1.0	545.9029541015625	220.38766479492188	0.9999999403953552	545.29736328125	222.91384887695312	0.0007554292678833008	4	000
83	2.70259952545166	166.73240661621094	0.7465853095054626	112.08433532714844	264.0964050292969	1.0	546.065185546875	221.5994415283203	1.0	545.3147583007812	222.87753295898438	0.0007634758949279785	4	000
84	547.4273681640625	226.6635284423828	0.0020773112773895264	116.86544036865234	265.6915588378906	1.0	545.8298950195312	221.22354125976562	1.0	544.6399536132812	222.7932891845703	0.0008368492126464844	4	000
85	15.069869995117188	157.78443908691406	0.999978244304657	114.60741424560547	262.2010498046875	1.0	546.3072509765625	221.5686798095703	1.0	1.208745002746582	144.79251098632812	0.000937730073928833	4	000
86	16.345699310302734	151.47071838378906	0.9999977946281433	101.75761413574219	252.0854034423828	1.0	545.5911865234375	220.32177734375	1.0	544.104248046875	222.9037322998047	0.0006264448165893555	4	000
87	17.608325958251953	146.33702087402344	0.9999436140060425	93.77558898925781	254.4129180908203	0.9999999403953552	545.8417358398438	221.16464233398438	1.0	95.47792053222656	255.93031311035156	0.0009016096591949463	4	000
88	15.337236404418945	142.57180786132812	0.9966416358947754	93.98128509521484	261.34881591796875	0.9999974966049194	545.9364013671875	221.1493682861328	1.0	94.67957305908203	262.5521545410156	0.0017304718494415283	4	000
89	13.433842658996582	143.35665893554688	0.5715475678443909	91.55421447753906	266.8665771484375	1.0	545.900390625	221.1806182861328	1.0	91.52238464355469	269.1282653808594	0.0006060600280761719	4	000
90	547.327392578125	226.3608856201172	0.0009297430515289307	94.86605834960938	267.99932861328125	1.0	545.2403564453125	220.95022583007812	1.0	543.9695434570312	222.79302978515625	0.0007270872592926025	4	000
91	547.8833618164062	226.64947509765625	0.00039312243461608887	94.57369995117188	270.4384765625	1.0	546.3656005859375	221.51673889160156	1.0	544.7149658203125	222.6510772705078	0.0005933940410614014	4	000
92	16.62567138671875	147.83712768554688	0.0009608864784240723	93.75254821777344	272.4509582519531	1.0	546.0669555664062	221.2867889404297	1.0	544.3587036132812	223.0623321533203	0.0006606876850128174	4	000
93	547.455322265625	226.5955352783203	0.0006078183650970459	92.65390014648438	272.9599914550781	1.0	545.624755859375	221.16400146484375	1.0	543.9208984375	223.0778045654297	0.0006017088890075684	4	000
94	547.3091430664062	226.96145629882812	0.0009605586528778076	90.87407684326172	273.9922180175781	1.0	545.4932250976562	221.57559204101562	1.0	543.7730712890625	223.3052978515625	0.0008332431316375732	4	000
95	14.682567596435547	145.5732421875	0.00380823016166687	81.96163177490234	276.3711242675781	1.0	545.7371826171875	221.14413452148438	1.0	544.0198974609375	223.2261505126953	0.0005053877830505371	4	000
96	547.3215942382812	226.43772888183594	0.00123634934425354	79.26874542236328	263.75823974609375	0.22188669443130493	545.5675659179688	221.14590454101562	1.0	544.0598754882812	222.9514923095703	0.0007121264934539795	4	000
97	547.0457153320312	226.7037811279297	0.0010265707969665527	644.4117431640625	432.903076171875	0.000335007905960083	545.2433471679688	221.28713989257812	1.0	543.6636962890625	223.07484436035156	0.0006130635738372803	4	000
98	73.49271392822266	226.82374572753906	0.9808636903762817	71.58000946044922	226.8737030029297	0.005409568548202515	546.2989501953125	221.77076721191406	1.0	544.5817260742188	223.41482543945312	0.0008247494697570801	4	000
99	547.3778686523438	226.5789337158203	0.0009514093399047852	100.33969116210938	226.98416137695312	0.999984860420227	545.8764038085938	220.41766357421875	1.0	544.1907958984375	223.09580993652344	0.000628739595413208	4	000
100	547.4712524414062	226.5650634765625	0.0010927319526672363	102.08457946777344	215.37542724609375	0.9999966621398926	545.9144897460938	220.36203002929688	1.0	544.0155639648438	223.00411987304688	0.0006019473075866699	4	000
101	547.3928833007812	224.6847686767578	0.0026392340660095215	77.94428253173828	208.03680419921875	1.0	545.2466430664062	221.2516632080078	1.0	543.8644409179688	223.4555206298828	0.000753939151763916	4	000
102	547.0387573242188	226.84315490722656	0.0015067756175994873	75.02153778076172	212.93267822265625	1.0	545.6739501953125	221.32351684570312	1.0	68.82972717285156	214.45628356933594	0.0005966424942016602	4	000
103	547.2048950195312	226.6432647705078	0.002801835536956787	75.30864715576172	211.6724395751953	1.0	545.5756225585938	220.63458251953125	0.9999999403953552	77.54347229003906	213.18565368652344	0.0009469687938690186	4	000
104	547.3483276367188	226.4414520263672	0.000980675220489502	71.75556945800781	180.44985961914062	1.0	545.6873779296875	221.0392303466797	1.0	544.1162719726562	222.8777313232422	0.0006344020366668701	4	000
105	71.16073608398438	129.3916015625	0.20086729526519775	60.12039566040039	188.01576232910156	0.14204850792884827	545.8693237304688	221.1526336669922	1.0	544.1126098632812	222.84068298339844	0.0005558133125305176	4	000
106	2.4510374069213867	47.76960754394531	0.05419504642486572	70.28950500488281	200.7873077392578	1.0	545.4307861328125	221.46383666992188	1.0	66.43021392822266	206.89556884765625	0.0009073913097381592	4	000
107	4.239266395568848	50.55406951904297	0.3400493860244751	69.53278350830078	205.34046936035156	1.0	545.6724853515625	221.37379455566406	1.0	68.22933197021484	206.0061798095703	0.0007407665252685547	4	000
108	2.735887289047241	51.160526275634766	0.00845181941986084	80.36067962646484	200.26522827148438	1.0	545.6681518554688	221.25927734375	1.0	544.363525390625	223.3957977294922	0.0009692013263702393	4	000
109	3.030870199203491	52.330055236816406	0.056965768337249756	90.95153045654297	197.15235900878906	0.0009509623050689697	545.263916015625	221.1414031982422	1.0	544.2818603515625	222.38287353515625	0.0007458031177520752	4	000
110	2.7505245208740234	50.68162155151367	0.0635523796081543	92.66586303710938	195.4107208251953	1.0	545.688720703125	221.11029052734375	1.0	544.1942138671875	223.2522735595703	0.0005901753902435303	4	000
111	2.918811321258545	51.97592544555664	0.01846015453338623	91.01065826416016	197.10684204101562	0.999965488910675	546.00830078125	221.4980010986328	1.0	544.5352783203125	223.30303955078125	0.0007593929767608643	4	000
112	2.894721508026123	52.77946090698242	0.15139636397361755	88.62272644042969	200.7564697265625	0.9999998807907104	545.614501953125	220.31915283203125	1.0	544.1546020507812	222.68197631835938	0.0005639195442199707	4	000
113	547.9131469726562	224.6345977783203	0.001975327730178833	3.255385398864746	60.14530563354492	0.002061307430267334	546.2317504882812	221.19308471679688	0.9999999403953552	544.2335205078125	223.012451171875	0.0005876123905181885	4	000
114	543.8593139648438	226.15145874023438	0.0012353360652923584	100.03543853759766	204.13609313964844	0.06763884425163269	545.807861328125	221.37045288085938	1.0	543.9263916015625	223.3607635498047	0.0005262792110443115	4	000
115	83.06623077392578	190.6135711669922	0.005090951919555664	81.65641784667969	189.85496520996094	0.9999992847442627	545.2369384765625	221.02061462402344	1.0	543.7691650390625	223.166015625	0.0009592175483703613	4	000
116	40.522708892822266	65.12738037109375	0.6626277565956116	75.25220489501953	200.12025451660156	1.0	545.4791870117188	221.31900024414062	1.0	544.22607421875	223.13841247558594	0.0007442235946655273	4	000
117	42.6408576965332	72.13195037841797	1.0	75.02816772460938	203.37950134277344	1.0	546.0587768554688	221.33145141601562	1.0	75.88842010498047	205.04942321777344	0.001314997673034668	4	000
118	43.60536193847656	76.15092468261719	0.9999978542327881	74.23326873779297	210.31092834472656	0.9999309182167053	545.6029052734375	220.62261962890625	0.9999999403953552	544.6065063476562	222.31040954589844	0.0006484091281890869	4	000
119	44.003170013427734	77.80134582519531	0.9989364147186279	84.40864562988281	218.6365203857422	1.0	545.7969970703125	221.38253784179688	1.0	543.9572143554688	223.25425720214844	0.0006392598152160645	4	000
120	43.91724395751953	79.11829376220703	0.014876991510391235	544.88427734375	223.66522216796875	0.0001430213451385498	546.0132446289062	221.53663635253906	1.0	544.0685424804688	223.16050720214844	0.0010355710983276367	4	000
121	45.30471420288086	78.72313690185547	0.018999755382537842	645.0013427734375	428.7556457519531	0.00017762184143066406	545.3322143554688	221.13980102539062	1.0	543.6100463867188	223.08274841308594	0.0005677342414855957	4	000
122	45.303070068359375	81.2186050415039	0.07390204071998596	66.88233184814453	230.8623809814453	0.9998420476913452	545.6787719726562	220.3772430419922	1.0	544.4286499023438	222.8924560546875	0.0006033480167388916	4	000
123	43.83708953857422	80.57201385498047	0.6356121301651001	54.63990783691406	231.5115509033203	0.5052914619445801	545.3993530273438	220.68907165527344	1.0	543.8865356445312	222.942626953125	0.0007843077182769775	4	000
124	44.08986282348633	79.71700286865234	0.9884566068649292	50.10503387451172	232.00958251953125	0.018845587968826294	545.630859375	220.44776916503906	1.0	544.1464233398438	222.76649475097656	0.0005091428756713867	4	000
125	45.23054885864258	80.07073211669922	0.9996592998504639	46.00107955932617	240.78565979003906	1.0	545.68994140625	220.68478393554688	1.0	544.2601928710938	223.09231567382812	0.0006041824817657471	4	000
126	43.88454818725586	80.57540893554688	0.9875967502593994	40.09708786010742	239.32765197753906	1.0	545.8218994140625	220.73390197753906	1.0	35.47480773925781	245.41864013671875	0.0011500418186187744	4	000
127	44.268123626708984	80.86439514160156	0.9758114814758301	35.508087158203125	239.96685791015625	1.0	545.2052612304688	220.9473114013672	1.0	543.7144165039062	223.17247009277344	0.0009762942790985107	4	000
128	547.1044311523438	226.13368225097656	0.00196760892868042	19.43825912475586	233.67788696289062	0.9999995231628418	545.6600952148438	220.26638793945312	0.9999999403953552	543.9596557617188	222.78993225097656	0.0006574094295501709	4	000
129	547.3580322265625	224.4374542236328	0.0019494593143463135	18.16864013671875	231.8872528076172	0.9997767210006714	545.2547607421875	220.8978271484375	1.0	544.5896606445312	222.49099731445312	0.000755012035369873	4	000
130	6.800354480743408	101.36332702636719	0.009212344884872437	2.7292675971984863	103.8023452758789	0.00047910213470458984	545.2505493164062	221.15353393554688	1.0	543.9371337890625	223.27464294433594	0.0008812248706817627	4	000
131	547.2559814453125	226.35113525390625	0.0006425976753234863	644.0101928710938	432.13140869140625	0.0005165040493011475	545.27197265625	220.83538818359375	1.0	543.9231567382812	222.9330291748047	0.0005011260509490967	4	000
132	547.6458740234375	224.3519287109375	0.0012601017951965332	3.3645544052124023	384.0252685546875	0.0005305707454681396	545.3523559570312	221.00550842285156	1.0	543.7774047851562	223.10012817382812	0.000703662633895874	4	000
133	547.2717895507812	226.59103393554688	0.0018815696239471436	545.4509887695312	223.98106384277344	0.00010782480239868164	545.6417846679688	221.152587890625	1.0	543.759521484375	223.34930419921875	0.0005807876586914062	4	000
134	4.710690021514893	102.80221557617188	0.007556349039077759	65.92733764648438	240.46453857421875	0.5938964486122131	545.3518676757812	220.72608947753906	1.0	544.0459594726562	223.1865234375	0.000840306282043457	4	000
135	3.6156728267669678	102.48141479492188	0.0017061233520507812	70.68510437011719	245.1131591796875	1.0	545.9373168945312	220.4681854248047	1.0	544.51416015625	222.84039306640625	0.0008606910705566406	4	000
136	547.5194702148438	226.66305541992188	0.0008183121681213379	70.51750946044922	245.11341857910156	1.0	545.869384765625	221.36911010742188	1.0	58.812625885009766	197.04248046875	0.0010917484760284424	4	000
137	61.477516174316406	200.76597595214844	0.002845942974090576	74.26502990722656	247.72024536132812	1.0	546.04443359375	221.4465789794922	1.0	57.813350677490234	204.70538330078125	0.0012896955013275146	4	000
138	56.333065032958984	201.26239013671875	0.003583461046218872	73.43197631835938	246.68638610839844	1.0	545.7533569335938	221.31134033203125	1.0	544.7916259765625	222.88442993164062	0.0008798539638519287	4	000
139	547.7957763671875	224.36911010742188	0.006990313529968262	78.28321075439453	243.3417205810547	1.0	545.8173217773438	221.06784057617188	1.0	544.9251098632812	222.44590759277344	0.0006842613220214844	4	000
140	64.6891860961914	205.5560760498047	0.22604411840438843	84.18263244628906	238.39645385742188	1.0	545.8294677734375	220.4565887451172	1.0	544.2264404296875	223.16197204589844	0.0007089972496032715	4	000
141	58.759944915771484	207.24180603027344	0.9999935626983643	78.32170867919922	223.8791961669922	0.4986782371997833	545.8427734375	221.15052795410156	1.0	544.09765625	223.15374755859375	0.0007001161575317383	4	000
142	5.545238494873047	96.70841979980469	0.0019870102405548096	80.36132049560547	228.58396911621094	0.9999998211860657	546.2455444335938	220.44717407226562	1.0	544.251220703125	223.0836944580078	0.0006872117519378662	4	000
143	547.4979858398438	226.32167053222656	0.0017516016960144043	68.56050109863281	229.0849609375	0.016647249460220337	545.8494873046875	221.12551879882812	1.0	544.2407836914062	222.9835662841797	0.0005803704261779785	4	000
144	55.78696823120117	201.58213806152344	0.056371599435806274	644.2532348632812	456.1543884277344	0.0005236268043518066	546.0317993164062	220.5697021484375	1.0	544.226318359375	223.107421875	0.0005525052547454834	4	000
145	52.83006286621094	208.5421142578125	0.01953008770942688	58.6816520690918	206.41592407226562	0.9999969005584717	545.3978271484375	220.96327209472656	1.0	544.2822265625	222.73648071289062	0.0007454752922058105	4	000
146	546.9942626953125	226.4248504638672	0.0009470283985137939	69.34524536132812	206.80442810058594	1.0	545.1437377929688	220.53997802734375	1.0	543.6614990234375	222.9052734375	0.0007113814353942871	4	000
147	60.37778091430664	65.8635025024414	0.9996514320373535	62.930702209472656	66.59703063964844	0.0221216082572937	545.329833984375	221.11956787109375	1.0	543.9561157226562	222.98731994628906	0.0006858706474304199	4	000
148	547.3860473632812	226.4373321533203	0.0013557374477386475	42.33107376098633	200.14779663085938	0.9737627506256104	545.4786987304688	220.57020568847656	1.0	544.6917724609375	222.0330352783203	0.0006301403045654297	4	000
149	547.5409545898438	226.49447631835938	0.0007589459419250488	85.7799301147461	70.9002456665039	0.0001601576805114746	545.6154174804688	221.0474853515625	1.0	544.2551879882812	222.70191955566406	0.0008148849010467529	4	000
150	102.17811584472656	65.27351379394531	0.9992078542709351	4.132450103759766	382.1025390625	0.00013628602027893066	545.821533203125	220.89637756347656	1.0	544.245361328125	223.0601348876953	0.0006080865859985352	4	000
151	116.57444763183594	68.67974853515625	0.9237886667251587	35.90896224975586	147.3704833984375	0.00015029311180114746	545.609375	220.52023315429688	1.0	544.4879760742188	222.76087951660156	0.0008501708507537842	4	000
152	547.414306640625	226.7415313720703	0.0006782412528991699	544.8768310546875	223.55409240722656	0.00013235211372375488	545.722412109375	221.30467224121094	1.0	544.1520385742188	223.2088165283203	0.0005958080291748047	4	000
153	547.458984375	226.697509765625	0.0011175572872161865	545.1694946289062	223.8857421875	0.00011116266250610352	545.75244140625	221.4791259765625	1.0	543.947998046875	223.06532287597656	0.0005589723587036133	4	000
154	547.3557739257812	226.54171752929688	0.001029670238494873	644.2588500976562	431.20135498046875	0.0010735690593719482	545.4935913085938	220.54721069335938	1.0	544.0642700195312	222.89144897460938	0.0005230605602264404	4	000
155	547.5856323242188	226.62387084960938	0.0005401074886322021	545.2899780273438	223.9454803466797	0.0001017451286315918	546.0018310546875	221.38148498535156	1.0	543.9705200195312	223.12045288085938	0.0005070269107818604	4	000
156	547.6063232421875	226.71083068847656	0.0005560219287872314	544.8023071289062	223.467529296875	0.00013214349746704102	545.77880859375	221.5559539794922	1.0	544.3516235351562	223.20448303222656	0.0005828142166137695	4	000
157	547.2335205078125	226.95046997070312	0.0016704201698303223	544.6392822265625	223.9388427734375	0.00016263127326965332	545.7682495117188	221.7391357421875	1.0	544.89208984375	223.00599670410156	0.0006003677845001221	4	000
158	547.392333984375	226.38526916503906	0.0011211037635803223	643.791748046875	432.0347900390625	0.00015503168106079102	545.6359252929688	220.65798950195312	1.0	544.2205810546875	223.01434326171875	0.0006502866744995117	4	000
159	547.2523803710938	226.2463836669922	0.0009952783584594727	544.44482421875	223.10617065429688	0.00011882185935974121	545.8475341796875	220.87448120117188	1.0	544.6596069335938	222.09872436523438	0.0005836784839630127	4	000
160	547.3242797851562	226.57997131347656	0.0013363957405090332	545.5872192382812	223.33322143554688	0.00012034177780151367	545.4141235351562	221.1407928466797	1.0	544.0693969726562	223.0000762939453	0.0007390379905700684	4	000
161	547.566162109375	226.7476806640625	0.0010924339294433594	545.4673461914062	224.1807403564453	0.00010457634925842285	545.8330078125	221.13441467285156	1.0	543.8936157226562	223.3219757080078	0.0005985498428344727	4	000
162	547.4220581054688	226.2778778076172	0.0015489161014556885	544.4315795898438	223.32839965820312	0.00015336275100708008	545.4562377929688	220.92958068847656	1.0	544.1784057617188	222.89646911621094	0.0006144940853118896	4	000
163	547.5169067382812	224.7634735107422	0.003070741891860962	645.0375366210938	431.58819580078125	0.00016227364540100098	545.3092651367188	220.85037231445312	0.9999998807907104	543.541015625	223.7333984375	0.0006973147392272949	4	000
164	547.7066040039062	226.61831665039062	0.00038751959800720215	644.612060546875	431.50543212890625	0.00033977627754211426	545.8086547851562	220.62086486816406	1.0	544.6408081054688	223.1817626953125	0.0006693601608276367	4	000
165	547.59423828125	226.59022521972656	0.0007801353931427002	544.7996826171875	223.35569763183594	0.00012812018394470215	545.8391723632812	221.34432983398438	1.0	544.2400512695312	223.10748291015625	0.0006075501441955566	4	000
166	547.4215698242188	226.62791442871094	0.0005007684230804443	645.1817626953125	431.7568054199219	0.00022399425506591797	545.5681762695312	220.333251953125	1.0	544.4983520507812	222.99317932128906	0.0007369518280029297	4	000
167	547.7086791992188	224.81187438964844	0.0024159252643585205	646.4909057617188	410.54644775390625	0.00020101666450500488	545.5953369140625	221.08836364746094	1.0	544.1383666992188	223.00082397460938	0.0009819567203521729	4	000
168	547.4808349609375	226.23501586914062	0.0007885098457336426	544.6109008789062	223.55227661132812	0.00011712312698364258	545.7054443359375	220.8734130859375	1.0	544.3167724609375	222.69740295410156	0.000628739595413208	4	000
169	547.6044311523438	226.5011444091797	0.0008360445499420166	644.4484252929688	432.73162841796875	0.0007515847682952881	545.6326904296875	220.53955078125	1.0	544.2640991210938	223.057861328125	0.0006869733333587646	4	000
170	547.13818359375	226.6934356689453	0.0008783638477325439	6.210677146911621	384.9410705566406	0.0003148317337036133	545.3363647460938	221.33737182617188	1.0	544.2169189453125	222.2362518310547	0.0005581080913543701	4	000
171	547.5011596679688	226.17559814453125	0.0005733370780944824	643.9550170898438	430.69683837890625	0.0002911388874053955	545.6038818359375	220.38174438476562	1.0	544.46826171875	222.53250122070312	0.0007412135601043701	4	000
172	547.2726440429688	226.67263793945312	0.0007006227970123291	645.2453002929688	415.1830749511719	0.0010051429271697998	545.4791259765625	221.36009216308594	1.0	544.1965942382812	223.21128845214844	0.0006108880043029785	4	000
173	547.9423217773438	224.9820556640625	0.0014532804489135742	544.5018920898438	223.40231323242188	9.53972339630127e-5	545.890625	221.5845184326172	0.9999999403953552	543.7979125976562	223.4468231201172	0.0006866455078125	4	000
174	547.7384033203125	226.89517211914062	0.00047206878662109375	644.9127807617188	431.9383544921875	0.00047704577445983887	545.838134765625	220.97146606445312	1.0	544.220703125	223.3643798828125	0.0005925893783569336	4	000
175	547.2763061523438	226.54379272460938	0.0010254979133605957	645.4801025390625	433.03857421875	0.00012752413749694824	545.3444213867188	220.287353515625	1.0	543.743408203125	222.91119384765625	0.000598609447479248	4	000
176	295.2606506347656	102.88352966308594	0.013426721096038818	295.93438720703125	104.7109146118164	0.0005436539649963379	545.47900390625	220.95169067382812	1.0	544.16650390625	222.33860778808594	0.0007161498069763184	4	000
177	296.29547119140625	103.18638610839844	0.9938803911209106	645.0762939453125	456.073974609375	0.0003667771816253662	545.3312377929688	220.4181365966797	1.0	544.0672607421875	222.89073181152344	0.0007114708423614502	4	000
178	299.1993713378906	104.80938720703125	0.9997001886367798	296.4229736328125	107.89703369140625	0.0011317431926727295	545.8530883789062	221.03878784179688	1.0	544.4444580078125	223.06349182128906	0.0007273554801940918	4	000
179	298.8413391113281	104.86891174316406	0.9986841678619385	303.398681640625	104.90775299072266	0.010640591382980347	545.90966796875	221.47265625	1.0	544.3945922851562	223.0834197998047	0.0008858442306518555	4	000
180	298.7668151855469	104.60961151123047	0.001344919204711914	294.3308410644531	107.9583511352539	0.0004380345344543457	545.7335205078125	221.3391876220703	1.0	544.2623291015625	223.2655487060547	0.0006966888904571533	4	000
181	547.4973754882812	226.98956298828125	0.0005565881729125977	300.4994812011719	110.75933837890625	0.00044402480125427246	545.5420532226562	221.0015106201172	1.0	544.0438232421875	223.58984375	0.0006885826587677002	4	000
182	547.5849609375	226.33897399902344	0.0004455745220184326	644.4282836914062	429.902587890625	0.00013488531112670898	545.81005859375	221.09408569335938	1.0	544.1351318359375	222.9525909423828	0.0006407201290130615	4	000
183	298.9142150878906	49.00016784667969	0.9999921321868896	643.6699829101562	432.76947021484375	0.0010828673839569092	545.8016357421875	221.47842407226562	1.0	544.0352783203125	223.4795379638672	0.00054207444190979	4	000
184	547.2889404296875	226.43191528320312	0.0013485252857208252	643.9990234375	431.9024963378906	0.00029900670051574707	545.3981323242188	221.2526397705078	1.0	543.9090576171875	222.96063232421875	0.0007622838020324707	4	000
185	547.4898071289062	226.9561309814453	0.0008463859558105469	306.50958251953125	113.01376342773438	0.00013241171836853027	545.7612915039062	221.76954650878906	1.0	544.583251953125	222.67129516601562	0.000718235969543457	4	000
186	547.410888671875	226.99266052246094	0.0015936791896820068	306.3638916015625	112.44567108154297	0.005922108888626099	546.0621948242188	221.7365264892578	1.0	545.021240234375	222.92987060546875	0.0006767213344573975	4	000
187	274.9383239746094	117.06537628173828	0.006169050931930542	282.2387390136719	116.38931274414062	0.04552769660949707	545.756103515625	221.3212432861328	1.0	544.070556640625	223.24417114257812	0.000683128833770752	4	000
188	547.2064208984375	226.4776153564453	0.0009265244007110596	272.97198486328125	119.09380340576172	0.02023446559906006	545.5115356445312	220.38775634765625	1.0	544.0699462890625	223.05978393554688	0.000673830509185791	4	000
189	244.87286376953125	124.99034881591797	0.3771172761917114	251.87559509277344	123.92691802978516	0.1134912371635437	545.2075805664062	220.43603515625	1.0	544.1878662109375	222.63272094726562	0.0008769333362579346	4	000
190	547.8362426757812	226.73731994628906	0.0005588233470916748	158.41758728027344	117.45186614990234	0.0355355441570282	546.1085815429688	220.73947143554688	1.0	544.5886840820312	223.17384338378906	0.0007086098194122314	4	000
191	210.71299743652344	131.20858764648438	0.0016740262508392334	214.57801818847656	133.1596221923828	0.9638971090316772	545.757568359375	221.43728637695312	1.0	544.3477783203125	222.9775390625	0.0007720291614532471	4	000
192	547.6915283203125	226.39947509765625	0.0007135570049285889	207.76869201660156	141.8619384765625	0.9999997019767761	545.6455688476562	220.5352325439453	1.0	544.3880004882812	222.99449157714844	0.0007193088531494141	4	000
193	547.724609375	226.81822204589844	0.0006542503833770752	201.20025634765625	136.8804473876953	0.9999757409095764	545.9778442382812	221.4545440673828	1.0	544.4835815429688	223.33848571777344	0.0005671977996826172	4	000
194	547.6175537109375	226.31504821777344	0.0008197128772735596	189.70603942871094	132.168701171875	0.997738778591156	545.6121826171875	220.61424255371094	1.0	544.1897583007812	222.81903076171875	0.0005768835544586182	4	000
195	115.59197235107422	124.19309997558594	0.00209692120552063	121.84968566894531	122.22895050048828	0.9999774098396301	545.9828491210938	220.14083862304688	1.0	544.4978637695312	222.8817138671875	0.0005885660648345947	4	000
196	547.5519409179688	226.0785675048828	0.0006767809391021729	171.98989868164062	127.538330078125	0.2618720531463623	545.8231811523438	220.22561645507812	1.0	544.5599365234375	222.87014770507812	0.0006561279296875	4	000
197	547.4388427734375	226.44837951660156	0.0008444786071777344	117.53216552734375	126.00948333740234	0.9908666610717773	545.6534423828125	220.3204345703125	1.0	544.0592651367188	222.8742218017578	0.0005940496921539307	4	000
198	547.7227172851562	226.2257537841797	0.0008556842803955078	162.36618041992188	131.35777282714844	0.012993067502975464	546.2875366210938	220.2866668701172	1.0	544.744873046875	222.6710662841797	0.0005814135074615479	4	000
199	547.5663452148438	226.48573303222656	0.0008454024791717529	161.91461181640625	133.7778778076172	0.4972037971019745	545.7400512695312	220.64071655273438	1.0	544.6217651367188	223.1883087158203	0.0007035136222839355	4	000
200	547.35009765625	226.51588439941406	0.0012406706809997559	160.8742218017578	134.21693420410156	0.9771721363067627	545.4872436523438	221.1525421142578	1.0	543.8994750976562	223.087890625	0.0007649660110473633	4	000
201	547.7352905273438	226.3461151123047	0.0019622445106506348	4.714436054229736	384.29248046875	0.00022733211517333984	545.7799072265625	220.29197692871094	1.0	544.2034912109375	223.14700317382812	0.0005967915058135986	4	000
202	547.4849243164062	226.16970825195312	0.0009405016899108887	544.630615234375	223.19651794433594	0.00014081597328186035	545.650390625	220.8724365234375	1.0	544.2435302734375	222.5755157470703	0.0006191730499267578	4	000
203	547.5328979492188	226.6864013671875	0.0005953609943389893	3.9234259128570557	384.02294921875	0.0010845661163330078	545.5747680664062	220.5692901611328	1.0	544.7426147460938	222.72036743164062	0.0006847679615020752	4	000
204	547.4177856445312	226.46568298339844	0.0016477108001708984	169.84951782226562	122.26002502441406	0.002295941114425659	545.3914184570312	221.22039794921875	1.0	544.6810302734375	222.834228515625	0.0009000003337860107	4	000
205	547.3793334960938	226.56170654296875	0.0008117258548736572	173.72225952148438	121.4137954711914	0.9919173717498779	545.6650390625	221.42271423339844	1.0	544.1358032226562	223.04502868652344	0.0006103515625	4	000
206	547.5159301757812	226.61770629882812	0.0005181729793548584	163.06895446777344	122.97714233398438	0.00012508034706115723	545.5325927734375	220.50828552246094	1.0	544.3806762695312	223.01220703125	0.0008215904235839844	4	000
207	547.3065185546875	226.63543701171875	0.0011245906352996826	545.5433959960938	223.96295166015625	0.00017142295837402344	545.5015869140625	221.38848876953125	1.0	544.60205078125	222.54481506347656	0.0007933378219604492	4	000
208	131.8643341064453	120.2118148803711	0.6674922704696655	137.58006286621094	122.1546859741211	0.7192349433898926	545.3309936523438	221.35252380371094	1.0	544.6868286132812	222.51217651367188	0.0006994009017944336	4	000
209	124.15267944335938	118.20885467529297	0.004880428314208984	643.4431762695312	431.07110595703125	0.0003635585308074951	545.5379028320312	220.6435546875	1.0	544.2221069335938	222.64251708984375	0.0006867349147796631	4	000
210	129.9760284423828	120.1492691040039	0.9423587322235107	131.16030883789062	123.0209732055664	0.043014854192733765	545.1721801757812	221.42002868652344	1.0	543.8903198242188	223.05245971679688	0.0007022619247436523	4	000
211	547.13330078125	226.8311004638672	0.0003829002380371094	643.5984497070312	432.9105224609375	0.00014421343803405762	545.4815063476562	220.71632385253906	1.0	544.048583984375	222.89283752441406	0.0006663501262664795	4	000
212	547.368896484375	226.1262969970703	0.0007767379283905029	3.767099380493164	384.9595947265625	0.0008092820644378662	545.6163330078125	220.18881225585938	1.0	544.0496826171875	222.66946411132812	0.0005826950073242188	4	000
213	547.443603515625	226.44493103027344	0.0012202858924865723	544.4409790039062	223.48158264160156	0.0001608729362487793	545.6260375976562	221.08209228515625	1.0	544.205078125	223.1500244140625	0.0008015334606170654	4	000
214	60.411407470703125	83.86344146728516	0.013412296772003174	644.2154541015625	432.9594421386719	0.00046563148498535156	545.298095703125	220.83929443359375	1.0	544.2128295898438	222.99615478515625	0.0006811916828155518	4	000
215	547.7113647460938	225.8702392578125	0.0014041364192962646	645.3394165039062	415.18988037109375	0.00014290213584899902	545.4546508789062	220.51414489746094	1.0	544.2982788085938	222.65013122558594	0.0006878674030303955	4	000
216	547.6055297851562	226.34332275390625	0.0009095072746276855	544.6941528320312	223.2670440673828	0.00019428133964538574	545.4918212890625	220.4770965576172	1.0	544.83544921875	222.2218017578125	0.0006654262542724609	4	000
217	547.4326782226562	226.1951446533203	0.0008954405784606934	4.701344966888428	384.0164794921875	0.0002071857452392578	545.4024658203125	220.40353393554688	1.0	544.3551635742188	222.70249938964844	0.0006310939788818359	4	000
218	547.3576049804688	226.5701141357422	0.0004760622978210449	645.9134521484375	399.78448486328125	0.00011786818504333496	545.0860595703125	221.06166076660156	1.0	544.065185546875	223.13021850585938	0.000686943531036377	4	000
219	547.5704345703125	226.82752990722656	0.0005748867988586426	643.7305297851562	454.5855407714844	0.0004074275493621826	545.627685546875	220.68026733398438	1.0	544.5388793945312	223.08682250976562	0.0009458959102630615	4	000
220	547.68408203125	226.93666076660156	0.0004483461380004883	644.5995483398438	431.8682861328125	0.00027048587799072266	545.4522094726562	220.83810424804688	1.0	544.4353637695312	223.0599822998047	0.000688701868057251	4	000
221	547.3395385742188	226.75885009765625	0.0012179315090179443	644.9754638671875	455.240966796875	0.00027930736541748047	545.9281616210938	221.47378540039062	1.0	543.7992553710938	223.31869506835938	0.0005820691585540771	4	000
222	547.6365966796875	226.51141357421875	0.00044474005699157715	545.2801513671875	223.219482421875	9.942054748535156e-5	545.6585083007812	220.48544311523438	1.0	544.3060913085938	222.67572021484375	0.0006621479988098145	4	000
223	57.78260803222656	80.25868225097656	0.9937776923179626	644.6752319335938	455.16357421875	0.0003739297389984131	545.5999145507812	220.2265625	1.0	544.2377319335938	222.7307586669922	0.0007125735282897949	4	000
224	62.313785552978516	75.38430786132812	0.0422537624835968	545.4666137695312	223.5273895263672	0.0001112222671508789	545.3939208984375	220.57241821289062	1.0	544.4064331054688	222.93649291992188	0.0006361305713653564	4	000
225	66.57783508300781	76.32429504394531	0.5802469849586487	131.8590545654297	116.32905578613281	0.1200091540813446	545.4323120117188	221.17066955566406	1.0	544.4876708984375	223.02655029296875	0.0008104145526885986	4	000
226	69.47892761230469	71.8978271484375	0.4457583725452423	644.5223999023438	456.4288635253906	0.000526726245880127	545.676025390625	220.74171447753906	1.0	544.9154663085938	222.88673400878906	0.0007294118404388428	4	000
227	72.25053405761719	75.75283813476562	0.02620720863342285	545.8031005859375	223.26463317871094	0.00013774633407592773	546.0565795898438	220.14263916015625	1.0	545.0503540039062	222.75160217285156	0.0006774961948394775	4	000
228	547.30224609375	226.44784545898438	0.0009463131427764893	643.4859619140625	431.77557373046875	0.0002232193946838379	545.4016723632812	221.03634643554688	1.0	544.0015869140625	222.95790100097656	0.0006582438945770264	4	000
229	547.4617309570312	226.2722625732422	0.0014835894107818604	645.2598266601562	456.7680358886719	0.000552833080291748	545.5482788085938	220.4368896484375	1.0	544.7498168945312	222.42129516601562	0.0007836222648620605	4	000
230	547.7348022460938	226.27915954589844	0.0010089278221130371	544.643310546875	223.50144958496094	0.00014856457710266113	545.6162719726562	220.30783081054688	1.0	544.3956298828125	223.09210205078125	0.0006006360054016113	4	000
231	547.72021484375	226.34136962890625	0.0010021030902862549	91.7783203125	64.7522201538086	0.0005308091640472412	545.7962646484375	220.36276245117188	1.0	544.5035400390625	222.90528869628906	0.0007686316967010498	4	000
232	100.26466369628906	55.471031188964844	0.999953031539917	3.98795223236084	383.7286376953125	0.0004201829433441162	545.3987426757812	221.43531799316406	1.0	544.611328125	222.7744140625	0.00077095627784729	4	000
233	105.73464965820312	56.29920196533203	0.999991774559021	643.1236572265625	433.2141418457031	0.0004209280014038086	545.6529541015625	221.30503845214844	1.0	545.16552734375	224.33334350585938	0.0006861090660095215	4	000
234	112.77489471435547	60.56753921508789	0.9989267587661743	113.62911224365234	62.68663024902344	0.0062811970710754395	545.4703979492188	221.1063232421875	1.0	544.8943481445312	222.50856018066406	0.0007715821266174316	4	000
235	116.83613586425781	55.679229736328125	1.0	643.8515014648438	433.07257080078125	0.00014096498489379883	545.4816284179688	220.1842803955078	1.0	544.467529296875	222.8709259033203	0.0006134212017059326	4	000
236	122.46568298339844	52.996498107910156	1.0	644.195556640625	431.7486572265625	0.0006674528121948242	545.1095581054688	220.2995147705078	1.0	544.1384887695312	222.1043701171875	0.0008346438407897949	4	000
237	126.51996612548828	51.38551330566406	1.0	130.00987243652344	55.54025650024414	0.0001379549503326416	545.2825927734375	220.5625762939453	1.0	544.0149536132812	223.1129913330078	0.0007006824016571045	4	000
238	131.1038818359375	48.28703689575195	0.9999998211860657	544.6409912109375	223.8739013671875	0.00013747811317443848	545.385498046875	221.39898681640625	1.0	544.1421508789062	223.00592041015625	0.0006545782089233398	4	000
239	137.807861328125	50.1649284362793	0.0031561553478240967	545.1348266601562	223.63182067871094	0.00011992454528808594	545.3532104492188	220.40240478515625	1.0	544.3405151367188	223.05796813964844	0.0007298290729522705	4	000
240	145.52842712402344	51.36845016479492	0.999998927116394	644.3988647460938	432.83636474609375	0.0006965994834899902	545.3530883789062	221.16647338867188	1.0	543.9906005859375	223.20452880859375	0.0006414949893951416	4	000
241	547.5946655273438	226.69985961914062	0.00047320127487182617	3.4332807064056396	383.53271484375	0.00011593103408813477	545.6791381835938	220.54127502441406	1.0	544.3529663085938	222.77664184570312	0.0008574128150939941	4	000
242	547.6414184570312	226.6310577392578	0.0011487007141113281	544.5584716796875	223.7049560546875	0.00014004111289978027	545.7372436523438	220.54238891601562	1.0	544.955322265625	222.77548217773438	0.0005754530429840088	4	000
243	168.37249755859375	55.45590591430664	0.0021038055419921875	4.019524097442627	383.9903564453125	0.00014060735702514648	545.4144287109375	220.1395263671875	1.0	544.5842895507812	222.81494140625	0.0005897879600524902	4	000
244	170.22679138183594	54.59935760498047	0.000949859619140625	545.0823974609375	223.732666015625	0.00012242794036865234	545.2283325195312	221.13409423828125	1.0	544.1498413085938	222.77862548828125	0.000633537769317627	4	000
245	547.4192504882812	226.43096923828125	0.0004398226737976074	544.90478515625	223.27622985839844	0.00010478496551513672	545.5878295898438	220.36370849609375	1.0	544.3763427734375	222.6663055419922	0.0005497932434082031	4	000
246	183.24281311035156	55.65705490112305	1.0	3.3754289150238037	383.80120849609375	0.00031325221061706543	545.2212524414062	220.6792449951172	1.0	544.1683349609375	222.9619903564453	0.0005820095539093018	4	000
247	184.42726135253906	58.79158401489258	0.9999997019767761	643.5978393554688	433.54034423828125	0.00011917948722839355	545.3728637695312	220.20089721679688	1.0	544.5150146484375	222.94442749023438	0.0004528164863586426	4	000
248	189.27488708496094	57.50966262817383	1.0	644.3854370117188	431.50933837890625	0.00043466687202453613	545.7720336914062	221.11166381835938	1.0	544.5919799804688	222.56033325195312	0.0005827844142913818	4	000
249	189.88182067871094	60.04873275756836	1.0	188.76641845703125	63.849369049072266	0.0002779662609100342	545.0990600585938	220.18853759765625	1.0	544.3701782226562	222.57354736328125	0.0004164576530456543	4	000
250	173.69847106933594	65.068603515625	0.9999998807907104	173.9508514404297	67.08304595947266	0.00024381279945373535	545.3562622070312	220.66006469726562	1.0	544.59033203125	222.79254150390625	0.0005717873573303223	4	000
251	177.55926513671875	70.71502685546875	0.9901366233825684	4.179313659667969	384.9642028808594	0.00021269917488098145	545.3347778320312	220.94593811035156	1.0	544.3617553710938	222.451904296875	0.0006098449230194092	4	000
252	167.4596710205078	63.92692947387695	0.05772116780281067	166.75901794433594	64.11605834960938	0.9999994039535522	545.4622802734375	219.82176208496094	1.0	166.76214599609375	66.02139282226562	0.0006306171417236328	4	000
253	227.31222534179688	126.75202941894531	0.99619460105896	164.44227600097656	60.382957458496094	0.9997861385345459	545.0409545898438	220.84275817871094	1.0	544.3819580078125	222.5406494140625	0.0005886852741241455	4	000
254	240.25096130371094	134.7308807373047	0.9999988079071045	168.71400451660156	65.64823913574219	0.23025289177894592	545.2455444335938	220.3301544189453	1.0	544.1465454101562	222.55868530273438	0.000648200511932373	4	000
255	248.21484375	137.69378662109375	1.0	166.60430908203125	57.62665939331055	1.0	545.6998901367188	221.0303955078125	1.0	240.43161010742188	127.16342163085938	0.0006926357746124268	4	000
256	257.3638610839844	141.72767639160156	1.0	167.17347717285156	57.0329704284668	1.0	545.4071044921875	220.13877868652344	1.0	249.56436157226562	132.55776977539062	0.0010633468627929688	4	000
257	260.32452392578125	142.2169952392578	1.0	168.5247802734375	58.335426330566406	1.0	545.4539794921875	220.6735382080078	0.9999999403953552	249.88829040527344	134.8685302734375	0.0009871423244476318	4	000
258	263.8246765136719	141.98931884765625	1.0	170.11337280273438	58.00520324707031	1.0	546.0270385742188	221.57412719726562	1.0	544.6806030273438	223.0426483154297	0.00039577484130859375	4	000
259	265.22833251953125	141.91493225097656	1.0	176.46630859375	58.87367248535156	1.0	545.6793212890625	220.42124938964844	1.0	544.3027954101562	222.78131103515625	0.0006693899631500244	4	000
260	266.9891052246094	142.6045684814453	1.0	176.57406616210938	63.748287200927734	1.0	545.616943359375	220.80950927734375	1.0	544.1904296875	222.7251739501953	0.0005856752395629883	4	000
261	266.2987060546875	143.38760375976562	1.0	175.6668701171875	65.02627563476562	0.9999904632568359	545.53271484375	221.32469177246094	1.0	544.5523681640625	222.51922607421875	0.000537574291229248	4	000
262	266.98187255859375	143.1455535888672	1.0	173.39199829101562	67.89047241210938	1.0	545.6045532226562	221.26309204101562	1.0	544.2490844726562	223.16517639160156	0.000647425651550293	4	000
263	267.0917053222656	143.09767150878906	1.0	172.16314697265625	67.8951416015625	1.0	545.3580932617188	221.0470733642578	1.0	261.7143859863281	134.25572204589844	0.0006338655948638916	4	000
264	266.9007263183594	142.22023010253906	1.0	170.19554138183594	70.51472473144531	0.9999998807907104	545.7610473632812	220.5598907470703	1.0	257.9148864746094	133.4776611328125	0.0014775097370147705	4	000
265	266.4744567871094	141.18789672851562	1.0	168.9930419921875	67.97991180419922	1.0	545.5511474609375	221.27008056640625	1.0	257.8146667480469	133.2521209716797	0.0007517039775848389	4	000
266	268.4120788574219	141.2728729248047	1.0	168.2425994873047	67.16020965576172	1.0	545.336181640625	220.3165283203125	1.0	261.735595703125	132.23941040039062	0.0005070865154266357	4	000
267	269.0091857910156	139.33859252929688	1.0	174.32994079589844	67.93253326416016	1.0	545.2858276367188	220.35105895996094	1.0	544.39599609375	222.63363647460938	0.000511467456817627	4	000
268	268.675048828125	139.8079376220703	1.0	175.22291564941406	68.39020538330078	1.0	544.8588256835938	220.96531677246094	1.0	544.4342651367188	222.4703369140625	0.0005642175674438477	4	000
269	269.21185302734375	137.71397399902344	1.0	174.39561462402344	71.77493286132812	0.9999998807907104	545.578857421875	220.31993103027344	1.0	544.3080444335938	222.8539276123047	0.0005478560924530029	4	000
270	269.13873291015625	137.71656799316406	1.0	171.6416015625	74.39200592041016	0.9999986886978149	545.3793334960938	220.59317016601562	1.0	544.5532836914062	222.72142028808594	0.0005695819854736328	4	000
271	270.9088439941406	138.87033081054688	1.0	171.7993927001953	76.19700622558594	0.9999978542327881	545.3986206054688	221.27987670898438	1.0	543.93359375	223.18482971191406	0.0006858408451080322	4	000
272	272.4989318847656	146.19329833984375	1.0	3.8028512001037598	383.5210876464844	0.00015947222709655762	545.6756591796875	221.34010314941406	1.0	544.3419799804688	222.98370361328125	0.0005127787590026855	4	000
273	277.6058654785156	164.5951385498047	1.0	209.33627319335938	107.6575698852539	0.09727248549461365	545.6749877929688	220.36557006835938	1.0	544.64794921875	222.94398498535156	0.0005920827388763428	4	000
274	283.77978515625	177.69813537597656	1.0	212.1809844970703	103.55555725097656	0.9963730573654175	545.9188842773438	220.7421875	1.0	544.5432739257812	223.0433807373047	0.0006317496299743652	4	000
275	291.11480712890625	185.2898712158203	1.0	213.85252380371094	97.81572723388672	0.0055755674839019775	545.5133666992188	221.24473571777344	1.0	544.0778198242188	223.25584411621094	0.0010433197021484375	4	000
276	297.9706115722656	191.69520568847656	1.0	208.52293395996094	103.25263977050781	0.0027588605880737305	545.8555297851562	221.445068359375	1.0	544.7332763671875	222.48031616210938	0.000649869441986084	4	000
277	302.3667297363281	194.91677856445312	1.0	208.27696228027344	85.07171630859375	0.1492983102798462	546.0842895507812	221.3788604736328	0.9999998807907104	544.0177612304688	223.13006591796875	0.0006408989429473877	4	000
278	302.7366027832031	195.6871795654297	1.0	209.5714874267578	82.26770782470703	0.13490742444992065	545.1150512695312	220.5758819580078	1.0	544.4778442382812	222.66419982910156	0.0006636083126068115	4	000
279	301.95458984375	189.4459991455078	1.0	209.72592163085938	84.27527618408203	0.006114006042480469	545.6385498046875	221.09654235839844	1.0	544.8611450195312	222.71902465820312	0.0007182955741882324	4	000
280	305.1580810546875	187.02537536621094	1.0	645.0570068359375	412.1751403808594	0.0005197525024414062	545.46630859375	221.14231872558594	1.0	544.0130004882812	223.23703002929688	0.0005972981452941895	4	000
281	307.0647277832031	188.03366088867188	1.0	230.3575897216797	115.14056396484375	0.003366827964782715	545.3939208984375	220.67257690429688	1.0	544.0599365234375	222.8494415283203	0.0005532801151275635	4	000
282	307.6107482910156	188.63674926757812	1.0	231.3062286376953	113.12605285644531	0.051455140113830566	545.5947265625	220.38507080078125	1.0	544.1807250976562	223.10513305664062	0.0006057024002075195	4	000
283	309.1756286621094	188.70285034179688	1.0	544.9630737304688	223.4205322265625	9.986758232116699e-5	545.1925659179688	220.75192260742188	1.0	544.252197265625	222.60206604003906	0.0006603896617889404	4	000
284	306.7718505859375	188.58035278320312	1.0	643.8633422851562	430.67681884765625	0.00019288063049316406	544.9921264648438	221.25755310058594	1.0	543.867431640625	222.8186492919922	0.0006884336471557617	4	000
285	305.5540466308594	189.1232452392578	1.0	545.0904541015625	224.4199676513672	0.00012671947479248047	544.9705200195312	221.54766845703125	1.0	543.9093017578125	223.1417236328125	0.000773698091506958	4	000
286	303.6359558105469	188.85018920898438	1.0	222.81813049316406	76.43538665771484	1.0	545.4005737304688	221.16989135742188	1.0	544.2342529296875	222.6090087890625	0.0008273422718048096	4	000
287	301.69573974609375	189.61109924316406	1.0	225.3482208251953	75.0043716430664	0.9915023446083069	545.1114501953125	221.09120178222656	1.0	543.97119140625	223.2046356201172	0.0006898641586303711	4	000
288	300.6912841796875	189.77130126953125	1.0	228.31607055664062	76.54810333251953	0.9954943060874939	545.3241577148438	221.1795196533203	1.0	544.2413330078125	222.90597534179688	0.0005672276020050049	4	000
289	300.4802551269531	189.4890899658203	1.0	228.25350952148438	76.87063598632812	0.9997355341911316	545.0032348632812	221.30079650878906	1.0	544.0197143554688	222.97950744628906	0.0007103383541107178	4	000
290	300.74505615234375	187.6383056640625	1.0	228.11123657226562	72.0722885131836	0.9834076166152954	545.3134765625	221.24246215820312	1.0	544.030029296875	222.8878173828125	0.0007597506046295166	4	000
291	300.2564392089844	188.89999389648438	1.0	228.50079345703125	71.58881378173828	0.9975200295448303	545.0651245117188	220.84762573242188	1.0	543.8934326171875	222.22206115722656	0.0006907284259796143	4	000
292	297.6311950683594	188.74929809570312	1.0	229.04319763183594	72.52584075927734	0.9999978542327881	545.3018188476562	220.9385528564453	1.0	544.0537719726562	222.57925415039062	0.0006766617298126221	4	000
293	297.2283020019531	187.1660919189453	1.0	230.15159606933594	71.21319580078125	0.9999493360519409	545.0595703125	220.8783416748047	1.0	544.1366577148438	222.66650390625	0.0006082057952880859	4	000
294	298.3715515136719	186.76504516601562	1.0	230.9474334716797	73.77933502197266	0.9996017813682556	545.0379028320312	221.40933227539062	1.0	544.2050170898438	222.6075439453125	0.0007680356502532959	4	000
295	297.9119567871094	185.9029541015625	1.0	217.84609985351562	123.97792053222656	0.9866468906402588	545.2639770507812	221.38133239746094	1.0	544.28759765625	223.02227783203125	0.0006914734840393066	4	000
296	297.36114501953125	185.03697204589844	1.0	225.4978485107422	76.44246673583984	0.9985873699188232	545.2728271484375	220.7512664794922	1.0	544.4578857421875	222.68881225585938	0.0007109940052032471	4	000
297	297.79913330078125	184.74876403808594	1.0	226.30319213867188	75.27970886230469	0.9999998807907104	545.5997314453125	220.6702880859375	1.0	544.4069213867188	222.6981201171875	0.0005615353584289551	4	000
298	299.8883056640625	185.04298400878906	1.0	224.59559631347656	75.6487808227539	0.9999998807907104	545.0038452148438	221.15203857421875	1.0	543.99072265625	222.85861206054688	0.0004978477954864502	4	000
299	298.6847839355469	185.27267456054688	1.0	224.06463623046875	75.89678955078125	0.9999003410339355	545.3516845703125	220.60768127441406	1.0	544.1646728515625	222.43450927734375	0.0005758702754974365	4	000
300	298.9251403808594	185.89967346191406	1.0	223.0930633544922	76.04441833496094	0.9999032020568848	545.1694946289062	220.2235107421875	1.0	544.2033081054688	222.77584838867188	0.0007051527500152588	4	000
301	299.2038269042969	187.2912139892578	1.0	544.115478515625	223.56936645507812	0.00013431906700134277	545.2400512695312	221.10836791992188	1.0	544.383056640625	222.73318481445312	0.0006788671016693115	4	000
302	295.7711486816406	199.28448486328125	1.0	225.97235107421875	90.09062957763672	0.00026795268058776855	545.274169921875	220.7657470703125	1.0	544.2643432617188	222.74398803710938	0.0006695091724395752	4	000
303	295.6675720214844	214.16213989257812	1.0	250.93421936035156	114.4571762084961	0.999937891960144	545.470458984375	221.0357666015625	1.0	544.2023315429688	223.00848388671875	0.0006655752658843994	4	000
304	297.8379821777344	226.05792236328125	1.0	238.70162963867188	118.65867614746094	1.0	545.5559692382812	220.44232177734375	1.0	544.2056274414062	222.62351989746094	0.0004972517490386963	4	000
305	299.9295654296875	238.60438537597656	1.0	252.2081756591797	119.12069702148438	0.9999998211860657	544.8761596679688	221.30921936035156	1.0	543.9632568359375	223.13018798828125	0.0006928443908691406	4	000
306	302.2127990722656	248.84312438964844	1.0	259.0190124511719	114.30599212646484	1.0	545.178955078125	221.16336059570312	1.0	544.1265258789062	223.0585479736328	0.0008408427238464355	4	000
307	306.1213073730469	252.5745086669922	1.0	257.1256103515625	112.20084381103516	1.0	545.238037109375	221.22833251953125	1.0	544.171142578125	223.19277954101562	0.0006287992000579834	4	000
308	311.3391418457031	258.0791320800781	1.0	254.75372314453125	111.18152618408203	0.9999979734420776	544.9777221679688	220.95765686035156	1.0	543.9403686523438	222.83706665039062	0.0006786584854125977	4	000
309	315.87408447265625	260.49267578125	1.0	254.28048706054688	113.30427551269531	1.0	544.837158203125	221.6233367919922	1.0	255.63243103027344	113.35468292236328	0.00069388747215271	4	000
310	318.9283752441406	262.63116455078125	1.0	255.6432647705078	115.10724639892578	1.0	545.656494140625	221.512451171875	1.0	257.651123046875	122.47308349609375	0.0007127523422241211	4	000
311	320.3630676269531	263.6064758300781	1.0	255.43698120117188	118.67252349853516	1.0	545.748046875	220.22772216796875	1.0	255.67112731933594	125.79500579833984	0.0006157159805297852	4	000
312	324.8004150390625	263.77508544921875	1.0	257.1602783203125	121.06009674072266	1.0	545.8544311523438	220.13072204589844	1.0	544.5187377929688	222.61241149902344	0.0005136430263519287	4	000
313	324.59375	264.8556823730469	1.0	255.4761199951172	122.14926147460938	1.0	545.7609252929688	221.05706787109375	1.0	544.820068359375	222.64454650878906	0.0007179081439971924	4	000
314	326.3150329589844	265.187744140625	1.0	252.18138122558594	123.34341430664062	1.0	545.9705810546875	221.22320556640625	1.0	544.4083862304688	223.0364990234375	0.0005503296852111816	4	000
315	327.6153259277344	265.71875	1.0	252.42567443847656	126.49037170410156	1.0	545.8351440429688	221.29098510742188	1.0	544.308349609375	223.07919311523438	0.0006193816661834717	4	000
316	329.35296630859375	264.1981201171875	1.0	251.4817657470703	125.96661376953125	1.0	545.4185180664062	221.21739196777344	0.9999998807907104	543.9532470703125	222.51724243164062	0.0008005499839782715	4	000
317	335.0753479003906	255.4852752685547	1.0	259.73468017578125	127.46986389160156	1.0	546.009521484375	221.34007263183594	1.0	543.9557495117188	223.09727478027344	0.0007196366786956787	4	000
318	351.7567443847656	243.99783325195312	0.9998651742935181	284.1701965332031	143.5276336669922	0.9999043941497803	545.820068359375	221.57215881347656	1.0	544.4427490234375	223.22842407226562	0.0007320046424865723	4	000
319	358.89129638671875	244.08560180664062	1.0	275.2088928222656	159.05130004882812	0.9999999403953552	545.859130859375	221.17568969726562	0.9999999403953552	544.166015625	222.90565490722656	0.0009252429008483887	4	000
320	372.9033508300781	245.22421264648438	1.0	265.9612731933594	172.23086547851562	0.9999911785125732	545.371826171875	220.6999969482422	0.9999998807907104	544.2290649414062	222.5847930908203	0.0006792843341827393	4	000
321	377.3609924316406	243.6522216796875	1.0	263.78033447265625	181.6393280029297	1.0	545.3011474609375	220.7246551513672	1.0	544.106689453125	222.419921875	0.0008142590522766113	4	000
322	378.7122497558594	244.0137176513672	1.0	389.531494140625	241.9186248779297	0.0005108118057250977	545.3590087890625	221.1200714111328	1.0	543.750732421875	222.85064697265625	0.0006083250045776367	4	000
323	376.9902038574219	243.97378540039062	1.0	269.7380676269531	201.0056610107422	0.9937558770179749	545.3440551757812	220.3893280029297	0.9999999403953552	544.1184692382812	222.32411193847656	0.0006520450115203857	4	000
324	381.4483642578125	246.5288848876953	1.0	271.6495056152344	202.8656005859375	1.0	545.5191040039062	220.99853515625	0.9999998807907104	544.312255859375	222.843017578125	0.0008070170879364014	4	000
325	384.67572021484375	239.16363525390625	1.0	272.22991943359375	210.7225799560547	0.26861029863357544	545.549560546875	220.75686645507812	0.9999999403953552	544.022705078125	222.78524780273438	0.0007738173007965088	4	000
326	400.3548583984375	224.89332580566406	0.9998630881309509	295.8577880859375	206.2661590576172	0.9999998807907104	545.395263671875	220.84585571289062	0.9999999403953552	543.7113037109375	222.822265625	0.000635296106338501	4	000
327	416.2451171875	229.12039184570312	0.9999637603759766	422.215576171875	228.9332275390625	0.002041339874267578	545.3440551757812	221.0721435546875	0.9999998807907104	544.1121215820312	223.35922241210938	0.0009100437164306641	4	000
328	426.1190490722656	224.43975830078125	0.9999841451644897	295.3680725097656	243.98196411132812	1.0	545.0140991210938	221.02188110351562	1.0	543.673095703125	222.5205535888672	0.0006389617919921875	4	000
329	436.8752746582031	222.78167724609375	0.9999962449073792	409.2607727050781	213.74176025390625	0.010694652795791626	545.3942260742188	220.71942138671875	0.9999999403953552	544.1076049804688	222.863037109375	0.0009065568447113037	4	000
330	443.31866455078125	222.2397003173828	0.9985264539718628	405.8262634277344	213.37600708007812	0.1651366651058197	545.885986328125	221.083740234375	1.0	544.2039184570312	222.6388702392578	0.0008130371570587158	4	000
331	448.1044921875	222.9365997314453	0.99988853931427	322.798583984375	259.46142578125	1.0	545.9116821289062	220.85598754882812	0.9999999403953552	544.0515747070312	222.9492950439453	0.0007610917091369629	4	000
332	444.677734375	207.05564880371094	1.0	332.1600646972656	265.0730285644531	1.0	545.4392700195312	221.56414794921875	0.9999999403953552	544.0703735351562	223.18771362304688	0.0008846819400787354	4	000
333	449.794189453125	193.36724853515625	1.0	336.40435791015625	262.307373046875	1.0	545.9695434570312	221.69056701660156	1.0	544.7468872070312	222.98739624023438	0.0005738437175750732	4	000
334	452.06005859375	189.69485473632812	1.0	339.47772216796875	262.68572998046875	1.0	545.28271484375	221.25985717773438	1.0	544.020751953125	222.9501495361328	0.0006754100322723389	4	000
335	453.16302490234375	186.90264892578125	1.0	339.53448486328125	267.21710205078125	1.0	545.5883178710938	221.43045043945312	1.0	339.1178894042969	268.7333068847656	0.0005278587341308594	4	000
336	453.81378173828125	185.33692932128906	1.0	339.4499816894531	266.82080078125	0.41634222865104675	545.5158081054688	221.479248046875	1.0	544.37158203125	223.05807495117188	0.0007024407386779785	4	000
337	455.1814270019531	180.7559814453125	1.0	462.8322448730469	183.89064025878906	0.0003959536552429199	545.0838012695312	220.45159912109375	1.0	544.2739868164062	223.11569213867188	0.0006177723407745361	4	000
338	456.7256164550781	176.06248474121094	1.0	335.82080078125	262.41668701171875	0.5519624948501587	545.3028564453125	221.30117797851562	1.0	544.3389282226562	222.95294189453125	0.0006045401096343994	4	000
339	460.69549560546875	172.3264617919922	1.0	460.76409912109375	175.85385131835938	0.000893712043762207	545.6729125976562	221.3719940185547	1.0	544.525634765625	222.9834442138672	0.0005269646644592285	4	000
340	461.9958801269531	170.75717163085938	1.0	343.5948791503906	266.9378662109375	1.0	544.9402465820312	221.18801879882812	1.0	543.9968872070312	223.02195739746094	0.0005188882350921631	4	000
341	460.5787658691406	173.03717041015625	1.0	344.8287353515625	267.7394714355469	0.9999998211860657	545.1151123046875	221.0632781982422	1.0	544.0055541992188	222.749267578125	0.000469207763671875	4	000
342	458.0367126464844	175.9069366455078	1.0	347.38018798828125	257.1067199707031	0.0004697442054748535	545.6161499023438	221.580322265625	1.0	544.4259643554688	223.26962280273438	0.0008429586887359619	4	000
343	457.6307373046875	178.2413330078125	1.0	366.25128173828125	259.2635803222656	0.000706017017364502	545.1856689453125	221.4337921142578	1.0	544.0975952148438	222.94970703125	0.0005648434162139893	4	000
344	456.75885009765625	178.187255859375	1.0	351.9024658203125	270.9492492675781	0.994347870349884	545.3148193359375	221.45907592773438	1.0	544.255126953125	223.21267700195312	0.0006209611892700195	4	000
345	456.0595703125	179.39013671875	1.0	349.80364990234375	279.48431396484375	0.0027229487895965576	545.3985595703125	221.20037841796875	0.9999999403953552	544.3335571289062	222.93136596679688	0.0006843209266662598	4	000
346	455.053955078125	182.51377868652344	1.0	341.1482238769531	288.6130676269531	1.0	544.9656982421875	221.23377990722656	1.0	544.4103393554688	222.66864013671875	0.0006218254566192627	4	000
347	456.09820556640625	187.31948852539062	1.0	341.0465087890625	291.6973876953125	0.0017301440238952637	545.243408203125	221.41246032714844	1.0	544.179443359375	222.9023895263672	0.0005393028259277344	4	000
348	456.076416015625	190.0484619140625	1.0	339.54852294921875	290.5701904296875	0.9999983906745911	544.9121704101562	221.0267791748047	1.0	543.9384155273438	223.07908630371094	0.0006702840328216553	4	000
349	456.9231262207031	192.21534729003906	1.0	341.26275634765625	292.8408508300781	1.0	544.5187377929688	221.8665771484375	1.0	543.8056640625	223.07528686523438	0.0006733238697052002	4	000
350	457.070068359375	194.99761962890625	1.0	342.2027282714844	298.4610290527344	1.0	544.4600219726562	221.2654266357422	1.0	543.8356323242188	223.10662841796875	0.0005919337272644043	4	000
351	455.6798095703125	199.4347686767578	1.0	338.0005798339844	307.6934509277344	0.9999480247497559	545.108154296875	221.0508575439453	1.0	544.2352294921875	223.23150634765625	0.0004397928714752197	4	000
352	454.02734375	201.76193237304688	1.0	336.4670715332031	309.49530029296875	0.9999998807907104	544.6000366210938	221.58961486816406	1.0	543.6394653320312	223.72119140625	0.0005587637424468994	4	000
353	455.9780578613281	203.74710083007812	1.0	334.1167297363281	312.4353942871094	0.9999999403953552	544.7030029296875	221.25704956054688	1.0	543.956298828125	223.13876342773438	0.0006646513938903809	4	000
354	460.77020263671875	203.9888916015625	1.0	328.4039001464844	315.2572326660156	1.0	544.449951171875	221.63145446777344	1.0	543.63037109375	223.53517150878906	0.0006211996078491211	4	000
355	462.9681701660156	203.18003845214844	1.0	335.7257080078125	318.9350280761719	1.0	544.6503295898438	221.4339141845703	1.0	544.1564331054688	223.05502319335938	0.0006668567657470703	4	000
356	465.0987854003906	201.4351348876953	1.0	340.0606994628906	311.8243103027344	1.0	544.9078369140625	221.5535125732422	1.0	544.0926513671875	223.10597229003906	0.0007503926753997803	4	000
357	464.3312683105469	201.09335327148438	1.0	341.35736083984375	310.3330993652344	1.0	544.7916870117188	221.45388793945312	1.0	544.1038818359375	222.9860076904297	0.0005523264408111572	4	000
358	463.88311767578125	201.24154663085938	1.0	343.6082458496094	311.31402587890625	1.0	544.80517578125	221.4192352294922	1.0	543.95361328125	223.27825927734375	0.0005210340023040771	4	000
359	464.8661193847656	202.57728576660156	1.0	352.8314514160156	311.91705322265625	0.9518640041351318	544.6163330078125	221.26942443847656	1.0	543.8172607421875	223.01148986816406	0.0005124211311340332	4	000
360	471.2636413574219	203.25376892089844	0.9999878406524658	357.6808776855469	302.40032958984375	0.646000325679779	544.4313354492188	221.1906280517578	1.0	544.0055541992188	222.94956970214844	0.0006113350391387939	4	000
361	546.8829345703125	226.46826171875	0.0011157989501953125	366.2848205566406	294.7882995605469	0.009610950946807861	544.452392578125	221.1236114501953	1.0	543.7637329101562	222.84613037109375	0.0005320906639099121	4	000
362	547.3280029296875	225.22317504882812	0.0017314553260803223	370.50860595703125	296.2496032714844	0.02990517020225525	544.5650634765625	221.64602661132812	1.0	543.198974609375	222.6543426513672	0.0006893575191497803	4	000
363	461.7565002441406	205.37640380859375	0.01696076989173889	369.923583984375	298.4950866699219	1.0	544.580322265625	221.51194763183594	1.0	373.45635986328125	300.5641784667969	0.0005813241004943848	4	000
364	454.97296142578125	215.87184143066406	1.0	369.6479187011719	292.6700134277344	1.0	544.6534423828125	221.23257446289062	1.0	543.1209716796875	223.2037811279297	0.000456392765045166	4	000
365	458.1257629394531	221.04388427734375	0.9979457855224609	361.7897033691406	285.0556335449219	1.0	545.197021484375	221.59861755371094	1.0	362.8986511230469	285.66448974609375	0.0005887746810913086	4	000
366	454.88214111328125	228.1378173828125	1.0	360.1026306152344	282.08392333984375	1.0	544.6888427734375	221.18930053710938	1.0	543.039306640625	223.0560302734375	0.0005454123020172119	4	000
367	451.8131103515625	228.69229125976562	1.0	358.3572082519531	282.0151062011719	1.0	545.2367553710938	220.8179473876953	0.9999998807907104	543.1607055664062	223.25686645507812	0.0005591511726379395	4	000
368	450.490966796875	229.63214111328125	1.0	356.52197265625	284.40374755859375	1.0	545.0911865234375	221.4086456298828	1.0	543.3871459960938	223.2296905517578	0.0005810260772705078	4	000
369	449.7207336425781	231.05755615234375	1.0	356.98760986328125	287.4809875488281	1.0	544.95703125	221.49156188964844	1.0	543.2246704101562	223.39059448242188	0.0005639791488647461	4	000
370	447.2332458496094	234.87188720703125	0.999994158744812	363.155517578125	293.4397888183594	0.9999996423721313	545.2105102539062	220.91390991210938	1.0	543.6994018554688	223.05682373046875	0.0005301237106323242	4	000
371	444.5788269042969	246.18212890625	0.9999760389328003	366.8685302734375	280.2958679199219	0.9772621393203735	545.2684936523438	221.15943908691406	1.0	543.2395629882812	223.05064392089844	0.00039190053939819336	4	000
372	440.76898193359375	248.85308837890625	0.9942876100540161	365.9173278808594	278.2764892578125	0.9996470808982849	545.403076171875	221.92919921875	1.0	437.07696533203125	244.30421447753906	0.0010278820991516113	4	000
373	439.6390075683594	247.81483459472656	0.0004349350929260254	367.2872314453125	285.283935546875	1.0	545.2259521484375	220.65390014648438	1.0	543.7423095703125	223.0167694091797	0.0004793703556060791	4	000
374	546.7745971679688	227.57559204101562	0.0007908940315246582	370.90283203125	290.3144836425781	1.0	544.763916015625	222.23123168945312	1.0	543.3447265625	223.921630859375	0.0005291104316711426	4	000
375	546.5144653320312	227.39878845214844	0.00037860870361328125	372.8081359863281	289.62677001953125	1.0	544.3938598632812	222.08358764648438	1.0	543.455322265625	223.4372100830078	0.0005282163619995117	4	000
376	431.90106201171875	245.1554718017578	0.4126375913619995	371.0955505371094	291.3636779785156	1.0	545.143310546875	221.6953125	1.0	543.4092407226562	223.48744201660156	0.0004956424236297607	4	000
377	433.1469421386719	243.02056884765625	0.9999102354049683	370.4844970703125	293.9040832519531	1.0	544.6676635742188	221.3362274169922	1.0	543.6631469726562	223.58482360839844	0.00046899914741516113	4	000
378	435.0245056152344	242.59921264648438	0.01053515076637268	368.4129638671875	293.44976806640625	1.0	545.1397094726562	220.98550415039062	1.0	543.8660888671875	223.2642822265625	0.0005301535129547119	4	000
379	437.24981689453125	242.94883728027344	0.8880054950714111	364.5048522949219	290.5954895019531	1.0	545.240234375	221.68035888671875	1.0	543.3397216796875	223.579345703125	0.00046747922897338867	4	000
380	440.4552917480469	245.95578002929688	0.1836157739162445	360.08782958984375	286.3824462890625	1.0	545.3455200195312	221.25880432128906	1.0	543.9668579101562	223.0795135498047	0.0005282759666442871	4	000
381	449.72259521484375	256.3756103515625	1.0	359.7867126464844	281.6365051269531	1.0	544.74169921875	221.6424560546875	1.0	543.4541015625	223.5470733642578	0.0005089640617370605	4	000
382	454.2149963378906	260.4884948730469	1.0	398.3799133300781	234.08724975585938	0.19077104330062866	544.9798583984375	221.212890625	1.0	543.8082275390625	222.98904418945312	0.0004996061325073242	4	000
383	455.99945068359375	261.2649841308594	1.0	384.3131408691406	236.88311767578125	0.9993870258331299	545.0971069335938	221.29705810546875	1.0	544.1285400390625	223.0336151123047	0.0005099773406982422	4	000
384	459.2151184082031	262.602294921875	1.0	351.9580993652344	246.61236572265625	0.020260781049728394	545.1426391601562	220.68316650390625	0.9999999403953552	543.9926147460938	223.3501739501953	0.0005248188972473145	4	000
385	458.20867919921875	261.6360778808594	1.0	372.9128723144531	231.39231872558594	0.04082027077674866	545.1011962890625	221.19236755371094	1.0	543.8306274414062	223.2659912109375	0.0005758404731750488	4	000
386	457.7794494628906	260.9315490722656	1.0	370.1836242675781	231.0682830810547	0.7269805073738098	545.1270751953125	221.4867401123047	1.0	544.0809326171875	223.61126708984375	0.0006064474582672119	4	000
387	456.8268127441406	259.091064453125	1.0	366.0911865234375	233.29322814941406	0.15681174397468567	545.5218505859375	220.55130004882812	1.0	543.8355712890625	222.9755401611328	0.0005512833595275879	4	000
388	456.5032043457031	257.7254943847656	1.0	348.01226806640625	238.91783142089844	0.9973243474960327	544.9680786132812	220.8332061767578	0.9999999403953552	543.8525390625	222.97764587402344	0.0006893277168273926	4	000
389	456.48443603515625	256.2886657714844	1.0	357.1873474121094	239.35653686523438	0.018101632595062256	545.5017700195312	221.35707092285156	1.0	544.0863647460938	223.11373901367188	0.0004937052726745605	4	000
390	455.6947021484375	255.63790893554688	1.0	356.0151672363281	238.1387176513672	0.28562498092651367	545.4322509765625	220.5849151611328	1.0	544.1755981445312	223.15963745117188	0.0005318820476531982	4	000
391	454.6995849609375	253.39907836914062	1.0	352.493896484375	239.40573120117188	0.9992886781692505	545.4124145507812	221.27789306640625	1.0	543.872314453125	223.31117248535156	0.0005405843257904053	4	000
392	454.05645751953125	254.1974639892578	1.0	453.4720458984375	251.39443969726562	0.0004540979862213135	545.2369995117188	221.1885223388672	1.0	544.1715698242188	222.98263549804688	0.0008119344711303711	4	000
393	453.5369567871094	252.54653930664062	1.0	644.7984008789062	456.3307800292969	0.0002836883068084717	544.3182373046875	221.27479553222656	1.0	543.5767211914062	223.39035034179688	0.0005902349948883057	4	000
394	453.56170654296875	252.4163818359375	1.0	346.21875	242.5679473876953	0.22972607612609863	544.9361572265625	221.39967346191406	1.0	543.9613647460938	223.39222717285156	0.0004906654357910156	4	000
395	453.7334289550781	251.5956268310547	1.0	450.38214111328125	256.5807189941406	0.00017309188842773438	545.3070068359375	220.88462829589844	1.0	544.1982421875	222.85009765625	0.0006028413772583008	4	000
396	453.6006164550781	250.0462188720703	1.0	342.56146240234375	223.25596618652344	1.0	545.3182373046875	220.7401123046875	1.0	544.278564453125	223.44540405273438	0.0007032155990600586	4	000
397	453.7884521484375	249.6827850341797	1.0	344.26544189453125	224.05491638183594	1.0	545.2559204101562	220.8594512939453	1.0	544.3474731445312	223.1846466064453	0.000612407922744751	4	000
398	453.5469055175781	247.08204650878906	1.0	342.2335205078125	227.75245666503906	1.0	544.6514282226562	220.29129028320312	1.0	543.8381958007812	222.8987579345703	0.0006086230278015137	4	000
399	451.1377868652344	245.0031280517578	1.0	341.5994873046875	230.39022827148438	0.9296264052391052	544.70263671875	220.8711395263672	1.0	543.155517578125	221.9718017578125	0.0005596578121185303	4	000
400	449.3888854980469	242.74209594726562	1.0	450.02337646484375	244.340087890625	0.001136869192123413	544.65087890625	220.5646514892578	1.0	543.1066284179688	221.73492431640625	0.0005566775798797607	4	000
401	451.2562255859375	244.01504516601562	1.0	643.634765625	431.5860290527344	0.0007812082767486572	544.7327880859375	220.91465759277344	1.0	543.7252197265625	223.22154235839844	0.0006504952907562256	4	000
402	453.4178161621094	247.3573455810547	1.0	644.796630859375	432.3827819824219	0.000516742467880249	544.8123168945312	220.84262084960938	1.0	544.0682373046875	223.15110778808594	0.0005637109279632568	4	000
403	455.41552734375	248.90481567382812	1.0	644.217041015625	434.6968994140625	0.00025391578674316406	545.1353759765625	220.44473266601562	1.0	544.2509765625	222.6341094970703	0.0003962218761444092	4	000
404	456.2110900878906	251.81338500976562	1.0	398.6260070800781	233.7177276611328	0.0009405910968780518	545.0123901367188	220.74937438964844	0.9999999403953552	544.173583984375	223.17794799804688	0.0004209280014038086	4	000
405	457.2651062011719	250.70040893554688	1.0	354.0096740722656	244.31185913085938	0.00022289156913757324	544.6365966796875	221.39781188964844	1.0	543.908203125	223.43080139160156	0.0005104541778564453	4	000
406	457.4428405761719	252.94371032714844	1.0	462.9966735839844	260.16473388671875	0.00011742115020751953	544.9103393554688	220.38873291015625	0.9999998807907104	543.9929809570312	222.89187622070312	0.0003730952739715576	4	000
407	457.46728515625	254.5783233642578	1.0	345.26116943359375	238.56983947753906	0.0003063976764678955	544.8704833984375	221.1942901611328	1.0	544.140625	223.10986328125	0.000609278678894043	4	000
408	457.6216735839844	256.4588317871094	1.0	463.5877685546875	261.6597900390625	0.00014254450798034668	544.9146728515625	220.96682739257812	1.0	544.1189575195312	223.0569610595703	0.0006167888641357422	4	000
409	460.607421875	261.25714111328125	1.0	398.5608825683594	226.1663055419922	0.07430365681648254	544.9791870117188	220.73724365234375	0.9999998807907104	544.1622924804688	222.99295043945312	0.0006355941295623779	4	000
410	462.3050842285156	264.277099609375	0.9999964833259583	385.6506042480469	224.2303924560547	0.19806724786758423	545.2508544921875	220.91790771484375	1.0	544.0816040039062	223.59121704101562	0.0004527866840362549	4	000
411	456.1253356933594	261.2430114746094	1.0	382.70452880859375	216.5738983154297	0.9999809265136719	544.4632568359375	220.58285522460938	1.0	542.6571655273438	222.03285217285156	0.0004107058048248291	4	000
412	454.3313293457031	260.5855712890625	1.0	379.6750793457031	213.20687866210938	0.9999845027923584	571.3800048828125	271.4067687988281	0.3608076572418213	439.64208984375	247.04922485351562	8.821487426757812e-5	4	000
413	452.9866943359375	258.3719482421875	1.0	377.63812255859375	213.7241668701172	1.0	571.5088500976562	271.4299621582031	0.12244194746017456	438.9443664550781	246.21163940429688	4.7087669372558594e-5	4	000
414	448.5386657714844	257.7189636230469	1.0	377.0381164550781	210.2563018798828	1.0	569.5720825195312	272.56951904296875	0.9584537744522095	443.7768249511719	245.56690979003906	7.769465446472168e-5	4	000
415	447.1902770996094	257.2800598144531	1.0	376.6401672363281	208.6861114501953	1.0	573.61572265625	269.94775390625	0.6988832950592041	442.7250061035156	245.00131225585938	0.00018957257270812988	4	000
416	445.8880920410156	256.6388854980469	1.0	373.7079162597656	206.63565063476562	1.0	572.7852172851562	269.27630615234375	0.09416976571083069	373.3861389160156	207.59622192382812	0.00030031800270080566	4	000
417	445.5648193359375	254.6530303955078	1.0	374.7923583984375	205.95889282226562	1.0	571.430419921875	270.35723876953125	0.29301688075065613	439.7022399902344	240.88275146484375	0.00037163496017456055	4	000
418	444.91375732421875	255.20884704589844	1.0	373.5334167480469	205.6537628173828	1.0	571.7421264648438	269.5316467285156	0.5707396864891052	440.8898010253906	242.791015625	0.0005286931991577148	4	000
419	444.2583923339844	252.44223022460938	1.0	374.6576843261719	204.3660125732422	0.9999971985816956	572.4781494140625	270.2890930175781	0.7547868490219116	437.6634216308594	238.7209014892578	0.00014606118202209473	4	000
420	444.346435546875	250.9961700439453	1.0	372.9028015136719	203.89065551757812	0.9999995231628418	573.1046142578125	271.54644775390625	0.003309011459350586	424.23297119140625	253.87838745117188	6.654858589172363e-5	4	000
421	443.41973876953125	250.43759155273438	1.0	371.57464599609375	201.5233154296875	0.9999998807907104	571.800537109375	271.5093078613281	0.05522799491882324	424.0598449707031	254.0255126953125	0.00011542439460754395	4	000
422	442.4094543457031	250.54295349121094	1.0	371.7049865722656	202.00526428222656	0.9999995231628418	573.93896484375	269.7249755859375	0.0021526217460632324	422.82373046875	253.02102661132812	5.7816505432128906e-5	4	000
423	443.76300048828125	249.64834594726562	1.0	373.9441223144531	200.40628051757812	0.1477724313735962	569.6249389648438	271.8178405761719	0.5439222455024719	423.8961181640625	254.26321411132812	0.00010591745376586914	4	000
424	443.95074462890625	249.1995086669922	1.0	374.65869140625	197.912841796875	0.8815077543258667	571.4945068359375	271.06231689453125	0.09126105904579163	423.6004333496094	254.56924438476562	0.00011119246482849121	4	000
425	443.0696716308594	247.23643493652344	1.0	370.9580993652344	198.01158142089844	1.0	569.114013671875	272.88751220703125	0.1868395209312439	423.99505615234375	253.6843719482422	0.00011780858039855957	4	000
426	444.83642578125	237.533935546875	1.0	369.77667236328125	190.76840209960938	0.9999998807907104	573.7322387695312	270.3035583496094	0.8441842198371887	439.2520446777344	228.93295288085938	0.0002193152904510498	4	000
427	444.587646484375	231.16696166992188	0.9999999403953552	365.5061950683594	183.423095703125	0.9999998807907104	569.6212158203125	272.78857421875	0.7441082000732422	429.01629638671875	234.51341247558594	8.091330528259277e-5	4	000
428	447.6754455566406	221.99717712402344	1.0	363.625	177.18797302246094	1.0	569.9360961914062	273.51611328125	0.8216099739074707	440.39312744140625	213.05882263183594	0.00026619434356689453	4	000
429	449.0610046386719	218.28372192382812	1.0	459.9820251464844	217.67611694335938	0.00018894672393798828	571.5596313476562	271.57568359375	0.26772648096084595	442.5817565917969	226.05816650390625	0.00016936659812927246	4	000
430	452.2424621582031	217.1049346923828	1.0	461.7596435546875	218.37535095214844	0.0005064308643341064	569.7505493164062	273.5269470214844	0.34659862518310547	440.0063171386719	207.77679443359375	6.207823753356934e-5	4	000
431	452.74566650390625	212.43032836914062	1.0	461.72930908203125	215.63287353515625	0.0005561113357543945	571.2991943359375	269.9777526855469	0.9137744903564453	464.7110595703125	215.6051788330078	3.546476364135742e-5	4	000
432	451.59344482421875	207.06056213378906	1.0	462.4064636230469	206.39865112304688	0.00042256712913513184	572.73291015625	270.7228698730469	0.1470465362071991	440.6214294433594	212.13082885742188	7.000565528869629e-5	4	000
433	454.7046203613281	200.81546020507812	1.0	469.0655822753906	202.9803924560547	0.00080832839012146	573.9153442382812	269.2547912597656	0.2211693525314331	464.48931884765625	206.34034729003906	7.18832015991211e-5	4	000
434	451.5317077636719	200.3720245361328	1.0	462.4404602050781	202.33433532714844	0.001072615385055542	573.5359497070312	268.74041748046875	0.022346556186676025	436.3266906738281	210.45166015625	5.510449409484863e-5	4	000
435	451.072265625	198.38766479492188	1.0	644.3653564453125	431.5291748046875	0.00044158101081848145	568.67431640625	273.3316955566406	0.3171839118003845	437.27960205078125	209.6162109375	1.5944242477416992e-5	4	000
436	452.6604309082031	198.0153350830078	1.0	463.7374267578125	200.52740478515625	0.0005539357662200928	573.8799438476562	269.18438720703125	0.018553853034973145	465.1754150390625	200.07769775390625	1.8656253814697266e-5	4	000
437	453.2072448730469	197.47317504882812	1.0	463.43927001953125	199.6400909423828	0.0006324052810668945	575.9564208984375	269.5772399902344	0.0006792247295379639	464.6680908203125	199.45773315429688	1.9997358322143555e-5	4	000
438	451.5826416015625	197.4539337158203	1.0	370.0866394042969	250.03770446777344	0.0006560087203979492	569.9118041992188	273.077880859375	0.1271030604839325	361.2974548339844	244.67739868164062	2.580881118774414e-5	4	000
439	452.2887268066406	195.66151428222656	1.0	370.31890869140625	255.77310180664062	0.9928286671638489	570.8932495117188	270.5655822753906	0.8678947687149048	366.2462158203125	258.11279296875	0.0001360774040222168	4	000
440	452.5711364746094	195.59552001953125	1.0	368.58331298828125	254.45225524902344	0.056348711252212524	570.3247680664062	270.6670227050781	0.8178333044052124	464.7276611328125	198.99044799804688	1.6897916793823242e-5	4	000
441	449.9002380371094	197.3541717529297	1.0	461.70916748046875	199.21200561523438	0.00022602081298828125	569.7142333984375	275.1917419433594	0.0024962425231933594	465.3350524902344	198.88189697265625	1.1920928955078125e-5	4	000
442	445.4100036621094	198.57061767578125	1.0	366.7763977050781	265.73919677734375	1.0	569.78076171875	274.54156494140625	0.0049114227294921875	367.8781433105469	268.792724609375	6.341934204101562e-5	4	000
443	440.9439392089844	199.70809936523438	1.0	373.7550048828125	258.37261962890625	0.8233126401901245	570.9942626953125	271.3040466308594	0.0336168110370636	446.38385009765625	193.4355926513672	6.321072578430176e-5	4	000
444	442.1234436035156	196.85760498046875	1.0	646.470703125	241.54078674316406	0.000251084566116333	570.93798828125	270.2684020996094	0.842153787612915	444.5856628417969	192.0694580078125	2.7298927307128906e-5	4	000
445	440.79168701171875	197.12863159179688	1.0	643.6035766601562	455.787841796875	0.0003660917282104492	572.4688110351562	270.0673522949219	0.44634121656417847	444.66656494140625	192.46121215820312	4.163384437561035e-5	4	000
446	445.4892883300781	201.07363891601562	1.0	454.1280822753906	198.60385131835938	0.00011685490608215332	570.1324462890625	270.7976379394531	0.27857697010040283	448.68585205078125	194.54913330078125	6.976723670959473e-5	4	000
447	444.5076599121094	202.97549438476562	1.0	645.2684326171875	190.67041015625	0.0012950599193572998	570.6988525390625	270.3813171386719	0.8721683025360107	442.4501647949219	209.25282287597656	0.00010415911674499512	4	000
448	444.66656494140625	205.87205505371094	1.0	644.3562622070312	189.34942626953125	0.0015320181846618652	570.3591918945312	271.7079772949219	0.9765779972076416	438.78662109375	195.326416015625	4.023313522338867e-5	4	000
449	442.6416320800781	207.96353149414062	1.0	387.3438720703125	211.8946075439453	0.0024659037590026855	568.9598999023438	269.3736572265625	0.9944508075714111	446.87371826171875	196.70289611816406	6.574392318725586e-5	4	000
450	449.3074951171875	208.1846923828125	0.9995824098587036	482.30194091796875	215.14881896972656	0.00044021010398864746	568.8038940429688	272.230224609375	0.9464250802993774	441.5913391113281	198.50767517089844	5.3554773330688477e-5	4	000
451	447.4225158691406	209.0706787109375	0.9998029470443726	644.1044311523438	433.844482421875	0.0009621679782867432	574.4530029296875	269.8302001953125	0.014843374490737915	440.7648620605469	198.53746032714844	7.098913192749023e-5	4	000
452	489.303466796875	216.19598388671875	0.9996163249015808	486.207275390625	215.2472381591797	0.004655241966247559	570.2667846679688	270.27099609375	0.6685336828231812	491.6588134765625	208.2818145751953	3.698468208312988e-5	4	000
453	490.0866394042969	214.49661254882812	0.9999859929084778	486.79595947265625	216.931396484375	0.0016693472862243652	570.5866088867188	270.5066223144531	0.26264578104019165	494.36700439453125	210.47830200195312	5.7697296142578125e-5	4	000
454	482.88812255859375	209.20953369140625	0.9997826814651489	483.88433837890625	210.9159393310547	0.0041620731353759766	569.2052612304688	273.4360046386719	0.08034825325012207	41.636661529541016	2.1925835609436035	1.823902130126953e-5	4	000
455	485.6511535644531	207.67291259765625	0.29473066329956055	484.032958984375	211.33843994140625	0.0005046725273132324	570.2208251953125	270.6197509765625	0.8795348405838013	487.3542785644531	198.56175231933594	1.531839370727539e-5	4	000
456	437.5606384277344	210.10964965820312	0.9999998807907104	385.09197998046875	209.01168823242188	0.1363430619239807	569.7199096679688	269.5377502441406	0.9921122789382935	559.6959838867188	269.4905090332031	4.70280647277832e-5	4	000
457	436.9450988769531	212.2676544189453	1.0	435.130615234375	213.48544311523438	0.0005309581756591797	570.2833251953125	271.29278564453125	0.5468552708625793	41.10409164428711	2.657167911529541	2.3365020751953125e-5	4	000
458	435.8337097167969	210.04461669921875	0.3450545072555542	451.59307861328125	112.82306671142578	0.10596540570259094	568.1978759765625	272.1416931152344	0.2182873785495758	423.7847900390625	210.97740173339844	2.5987625122070312e-5	4	000
459	434.52374267578125	207.4783935546875	0.8434615135192871	430.25775146484375	207.83926391601562	0.0006020069122314453	573.8501586914062	269.3059997558594	0.06371179223060608	425.91156005859375	200.28880310058594	0.0001429915428161621	4	000
460	434.1228332519531	206.3524169921875	0.28986698389053345	429.6230773925781	207.2852325439453	0.009631454944610596	569.8856811523438	270.93133544921875	0.6477465629577637	424.98193359375	200.44573974609375	0.00019758939743041992	4	000
461	3.295494794845581	4.334609508514404	3.427267074584961e-5	643.73779296875	432.63165283203125	0.0006233155727386475	569.82470703125	271.2646179199219	0.942079484462738	643.3427124023438	146.1771697998047	2.7179718017578125e-5	4	000
462	431.9049072265625	201.84268188476562	0.4380059838294983	428.04510498046875	201.43692016601562	0.0015441179275512695	569.9013671875	270.7951354980469	0.36302924156188965	429.12762451171875	196.24249267578125	0.0001042783260345459	4	000
463	430.1595153808594	200.66014099121094	0.8867541551589966	421.60577392578125	200.20314025878906	0.007138192653656006	570.8038940429688	270.1101989746094	0.8228998184204102	421.7342834472656	197.94384765625	0.0002786219120025635	4	000
464	388.39312744140625	209.5332489013672	0.6365283727645874	423.58050537109375	203.60220336914062	0.20337820053100586	569.8358154296875	269.2879943847656	0.9978965520858765	421.5639953613281	197.85374450683594	8.744001388549805e-5	4	000
465	432.99853515625	198.31491088867188	0.9999999403953552	425.5487365722656	198.21942138671875	0.0013289451599121094	570.9197387695312	271.8411560058594	0.8290054798126221	434.6095886230469	207.29515075683594	5.906820297241211e-5	4	000
466	431.6048583984375	196.22129821777344	0.9999992847442627	424.4992370605469	196.52513122558594	0.002631276845932007	570.5076293945312	270.4869079589844	0.9891841411590576	445.5790100097656	199.5756378173828	3.5136938095092773e-5	4	000
467	433.65234375	196.76963806152344	1.0	643.517578125	432.6555480957031	0.0007083714008331299	570.5860595703125	270.61529541015625	0.024096429347991943	421.7364196777344	187.2415313720703	1.996755599975586e-5	4	000
468	431.5450134277344	196.72830200195312	1.0	424.6665954589844	196.67697143554688	0.0002551078796386719	569.2181396484375	272.7207946777344	0.7120938301086426	420.88189697265625	185.7550811767578	2.7179718017578125e-5	4	000
469	417.1748962402344	186.4604949951172	1.0	420.359130859375	185.10888671875	0.0013946592807769775	571.083740234375	270.94879150390625	0.898810863494873	417.227783203125	192.3680419921875	5.602836608886719e-5	4	000
470	417.6336669921875	181.3878173828125	1.0	421.71527099609375	183.40492248535156	0.000545799732208252	571.6694946289062	272.1107177734375	0.04439464211463928	494.6285095214844	210.76727294921875	2.676248550415039e-5	4	000
471	417.55712890625	176.0509796142578	1.0	385.26055908203125	217.06463623046875	0.5711565613746643	570.2562866210938	270.2746276855469	0.6222860217094421	409.263671875	181.4671173095703	6.669759750366211e-5	4	000
472	419.73419189453125	173.92999267578125	1.0	383.2033996582031	223.88272094726562	0.002701401710510254	570.1351928710938	270.1494445800781	0.6301916837692261	411.17340087890625	181.26766967773438	0.00016048550605773926	4	000
473	420.35601806640625	171.72764587402344	1.0	383.55609130859375	229.3087615966797	0.9999998807907104	569.0418701171875	273.5672607421875	0.9873369932174683	406.1662292480469	180.81007385253906	6.073713302612305e-5	4	000
474	418.972900390625	171.81103515625	1.0	381.6717834472656	230.2710418701172	0.9999998211860657	574.0155029296875	269.6752624511719	0.32603201270103455	423.22430419921875	178.49713134765625	0.00011032819747924805	4	000
475	419.5862121582031	170.51051330566406	1.0	381.8720397949219	233.42205810546875	0.9999973773956299	568.9388427734375	272.8345642089844	0.24783506989479065	423.51318359375	177.046142578125	6.842613220214844e-5	4	000
476	420.0618591308594	170.05758666992188	1.0	380.9850769042969	238.3219757080078	0.9999086856842041	568.9464721679688	273.2808837890625	0.32784414291381836	418.7648620605469	177.64459228515625	4.0203332901000977e-5	4	000
477	419.64825439453125	168.64796447753906	1.0	385.97784423828125	245.60533142089844	0.014783740043640137	575.054931640625	270.0314636230469	0.06010466814041138	419.909912109375	177.30810546875	1.6003847122192383e-5	4	000
478	420.11676025390625	169.22836303710938	1.0	382.2873840332031	247.88987731933594	0.04267758131027222	575.7682495117188	269.541259765625	0.004041433334350586	419.88031005859375	177.41270446777344	2.6434659957885742e-5	4	000
479	420.2955017089844	168.41464233398438	1.0	645.662353515625	412.06884765625	0.0002637207508087158	570.2385864257812	270.68310546875	0.4946938753128052	406.2776184082031	179.84097290039062	1.8149614334106445e-5	4	000
480	420.4365539550781	168.07919311523438	1.0	373.7210388183594	247.19573974609375	0.0006462335586547852	570.3257446289062	270.370849609375	0.9137364625930786	420.3941955566406	177.59860229492188	1.6361474990844727e-5	4	000
481	420.82244873046875	167.65602111816406	1.0	646.6979370117188	240.59426879882812	0.0006831586360931396	568.6384887695312	272.37078857421875	0.3195943832397461	630.4026489257812	264.01043701171875	1.7434358596801758e-5	4	000
482	420.639404296875	167.81646728515625	1.0	371.15631103515625	245.2503662109375	0.9754029512405396	568.6198120117188	272.70733642578125	0.9399087429046631	559.8408813476562	271.0236511230469	3.0606985092163086e-5	4	000
483	420.5454406738281	168.34825134277344	1.0	368.45562744140625	244.1318817138672	0.8970315456390381	572.9660034179688	269.4046325683594	0.4618341028690338	419.9880676269531	177.70350646972656	2.288818359375e-5	4	000
484	419.9462585449219	167.78182983398438	1.0	365.5498352050781	241.77198791503906	0.8026555776596069	571.889404296875	270.6839904785156	0.776322603225708	629.302001953125	265.17620849609375	3.129243850708008e-5	4	000
485	420.1820373535156	167.27830505371094	1.0	366.978271484375	242.15249633789062	0.570781409740448	569.2054443359375	272.3612365722656	0.2953617572784424	407.4384460449219	156.4369659423828	1.4871358871459961e-5	4	000
486	420.02825927734375	167.50045776367188	1.0	368.23883056640625	243.56321716308594	0.0038833022117614746	568.7168579101562	273.2523498535156	0.5041811466217041	476.20501708984375	4.061172008514404	4.544854164123535e-5	4	000
487	420.8473205566406	167.42822265625	1.0	358.0570983886719	246.8491668701172	0.00044143199920654297	569.2141723632812	271.5680847167969	0.8749676942825317	562.3858032226562	269.2066650390625	2.7358531951904297e-5	4	000
488	420.5125427246094	167.05874633789062	1.0	474.7550354003906	165.55203247070312	0.0009609758853912354	567.5991821289062	273.52197265625	0.6232277750968933	429.876708984375	168.08554077148438	1.0013580322265625e-5	4	000
489	419.9500427246094	165.8361053466797	1.0	367.98382568359375	234.3367919921875	0.0019798874855041504	569.7308349609375	270.3652038574219	0.3993452787399292	406.2177429199219	168.78802490234375	1.0341405868530273e-5	4	000
490	420.30560302734375	165.0875244140625	1.0	646.0756225585938	413.69366455078125	0.0012449920177459717	569.2762451171875	273.13909912109375	0.7527483105659485	475.33599853515625	4.167253017425537	2.5928020477294922e-5	4	000
491	421.5234069824219	161.53546142578125	1.0	370.1124267578125	241.6738739013672	0.9610642194747925	573.474853515625	270.756591796875	0.39611202478408813	408.91693115234375	167.92788696289062	3.293156623840332e-5	4	000
492	423.0921936035156	157.27398681640625	1.0	366.8947448730469	248.07733154296875	0.9999983906745911	573.83447265625	270.6986389160156	0.038671404123306274	490.4220275878906	195.54248046875	0.0002786219120025635	4	000
493	426.6164245605469	153.94847106933594	1.0	372.0190124511719	243.02001953125	1.0	569.1016235351562	273.6040344238281	0.03856438398361206	493.209228515625	206.96714782714844	0.00023004412651062012	4	000
494	430.1106262207031	152.92555236816406	1.0	645.08740234375	191.2730712890625	0.00044730305671691895	569.1356811523438	273.5458679199219	0.29209721088409424	493.313232421875	207.71548461914062	0.00032454729080200195	4	000
495	431.1282043457031	153.3032684326172	1.0	387.1810607910156	228.88925170898438	0.0007027387619018555	571.8651123046875	269.5579528808594	0.7092833518981934	492.64398193359375	208.2879638671875	0.0005165636539459229	4	000
496	430.76226806640625	155.4123077392578	1.0	390.8878173828125	228.31497192382812	0.9982026815414429	569.0013427734375	271.6844787597656	0.5634313821792603	492.6921691894531	208.56996154785156	0.0005741119384765625	4	000
497	430.387451171875	156.45956420898438	1.0	392.0874938964844	228.90380859375	0.9848728179931641	572.2213134765625	270.3174743652344	0.8459321856498718	492.65631103515625	208.08944702148438	0.00048238039016723633	4	000
498	431.3639831542969	157.90087890625	1.0	643.8281860351562	243.52642822265625	0.0012711882591247559	568.9596557617188	272.39581298828125	0.39965546131134033	492.4152526855469	209.05459594726562	0.0014323294162750244	4	000
499	432.0662841796875	157.98272705078125	1.0	387.7335510253906	231.8654327392578	0.17012709379196167	572.8877563476562	269.0525207519531	0.09966322779655457	493.5904235839844	207.98312377929688	0.0007637739181518555	4	000
500	436.1015930175781	157.7337188720703	1.0	388.4174499511719	231.2203826904297	0.00925031304359436	569.6067504882812	272.7980041503906	0.23890727758407593	492.5514831542969	209.03492736816406	0.0012651383876800537	4	000
501	432.9403381347656	159.05422973632812	1.0	389.21636962890625	230.83981323242188	0.0006527304649353027	572.403076171875	270.073974609375	0.07044252753257751	490.5848083496094	197.90875244140625	0.00022724270820617676	4	000
502	431.87677001953125	159.92807006835938	1.0	644.7122192382812	430.7785339355469	0.002486884593963623	573.2576904296875	270.10906982421875	0.05964121222496033	492.4126892089844	208.83216857910156	0.0004949569702148438	4	000
503	430.9365539550781	160.89144897460938	1.0	498.73309326171875	206.35948181152344	0.0004760622978210449	569.3418579101562	272.7021179199219	0.08014073967933655	492.3938903808594	209.1011199951172	0.0003338754177093506	4	000
504	432.73797607421875	162.17730712890625	1.0	644.6195678710938	433.31365966796875	0.0007909834384918213	570.1488037109375	271.6297912597656	0.03528609871864319	496.3179626464844	208.4536590576172	0.00027379393577575684	4	000
505	430.6269836425781	163.03115844726562	1.0	643.165283203125	433.4859619140625	0.0014415085315704346	570.4916381835938	272.2467041015625	0.005658566951751709	492.3403625488281	209.38255310058594	0.0005009174346923828	4	000
506	431.3246765136719	163.74708557128906	1.0	378.88360595703125	243.79600524902344	0.2023318111896515	569.40576171875	271.85626220703125	0.9262568950653076	490.8804016113281	198.36997985839844	0.00014978647232055664	4	000
507	432.64300537109375	165.33705139160156	1.0	370.9490966796875	241.50401306152344	0.0009466111660003662	569.6424560546875	270.77740478515625	0.3098587989807129	492.04345703125	210.13421630859375	0.0002975165843963623	4	000
508	433.40484619140625	163.11158752441406	1.0	644.1616821289062	431.28936767578125	0.0010876357555389404	572.649658203125	270.21295166015625	0.08469101786613464	491.1114501953125	210.50631713867188	9.66191291809082e-5	4	000
509	434.2247314453125	159.09573364257812	1.0	644.9038696289062	432.4156494140625	0.0006469786167144775	574.3179321289062	269.43499755859375	0.28668755292892456	498.1351623535156	212.772216796875	7.015466690063477e-5	4	000
510	439.5166015625	154.681396484375	1.0	382.2892150878906	228.6440887451172	0.9994389414787292	570.8055419921875	270.3808288574219	0.1625106930732727	496.2432556152344	209.46380615234375	0.0003323554992675781	4	000
511	444.2631530761719	141.64639282226562	1.0	385.1632385253906	225.17422485351562	0.9990334510803223	569.5442504882812	272.9500427246094	0.2041383683681488	382.6864929199219	226.20989990234375	5.125999450683594e-5	4	000
512	438.8905029296875	142.0865020751953	1.0	388.600341796875	229.3426055908203	0.9999959468841553	570.8948974609375	269.8314514160156	0.5768159627914429	437.7865295410156	132.09800720214844	8.535385131835938e-5	4	000
513	424.7528076171875	142.99378967285156	1.0	390.57708740234375	231.21810913085938	1.0	568.5326538085938	272.783447265625	0.18164274096488953	389.2439270019531	238.5540313720703	0.00011414289474487305	4	000
514	421.60302734375	141.00303649902344	1.0	384.981689453125	235.6921844482422	0.9999281764030457	569.0374145507812	274.1220703125	0.0013832449913024902	384.2291564941406	240.0311737060547	0.0003381967544555664	4	000
515	419.2249755859375	140.76585388183594	1.0	384.49395751953125	229.68954467773438	0.999944269657135	572.3075561523438	269.8310241699219	0.03654426336288452	423.4290466308594	147.2152099609375	9.381771087646484e-5	4	000
516	419.4078063964844	140.5314483642578	1.0	385.8460998535156	232.17984008789062	0.005344003438949585	569.6353149414062	271.07794189453125	0.9551527500152588	410.55133056640625	149.9342498779297	8.881092071533203e-5	4	000
517	417.366943359375	139.64111328125	1.0	477.5923767089844	141.306640625	0.23669439554214478	570.0780639648438	272.1916198730469	0.2892135679721832	411.0931396484375	148.4287567138672	0.00014525651931762695	4	000
518	418.3481750488281	139.9950408935547	1.0	373.3239440917969	251.53326416015625	0.9996311664581299	568.5621948242188	272.9731140136719	0.5849296450614929	410.6354675292969	148.63648986816406	8.681416511535645e-5	4	000
519	418.729248046875	139.54566955566406	1.0	370.84051513671875	253.63519287109375	1.0	570.34326171875	270.1922912597656	0.767211377620697	371.6165466308594	256.2394714355469	0.0002251267433166504	4	000
520	419.09527587890625	140.50711059570312	1.0	366.4174499511719	254.9397430419922	1.0	572.3163452148438	268.9010314941406	0.006430566310882568	410.98345947265625	148.9016571044922	0.0001322925090789795	4	000
521	418.1846618652344	141.191650390625	1.0	365.138427734375	254.46481323242188	1.0	569.2197265625	270.4664001464844	0.974773645401001	410.8665771484375	148.25721740722656	0.0001424849033355713	4	000
522	419.24737548828125	140.22756958007812	1.0	360.9345397949219	253.53396606445312	1.0	569.5888061523438	269.9199523925781	0.15116623044013977	423.3572692871094	147.27337646484375	0.0001112520694732666	4	000
523	418.78045654296875	140.4596405029297	1.0	357.54010009765625	252.12559509277344	1.0	568.9081420898438	272.904296875	0.1860823929309845	462.2256774902344	145.78530883789062	0.00027185678482055664	4	000
524	418.46807861328125	141.2457275390625	1.0	355.87481689453125	252.82449340820312	1.0	569.5391845703125	270.4166259765625	0.9420095682144165	356.4634094238281	252.7015380859375	0.0002035200595855713	4	000
525	418.5360412597656	142.38023376464844	1.0	352.54461669921875	253.83535766601562	1.0	569.8567504882812	270.3143005371094	0.9008197784423828	353.05810546875	253.9036865234375	0.00028780102729797363	4	000
526	419.3423156738281	141.5193634033203	1.0	351.5152587890625	254.23214721679688	1.0	568.828369140625	273.6686096191406	0.2098270058631897	352.8411865234375	254.70477294921875	0.00024121999740600586	4	000
527	418.7847900390625	142.18080139160156	1.0	350.6098937988281	253.2596893310547	1.0	568.9990234375	272.7289123535156	0.4175310432910919	352.3916931152344	254.0891571044922	0.0002517998218536377	4	000
528	417.5060729980469	142.57113647460938	1.0	350.59588623046875	250.42221069335938	1.0	573.5103149414062	268.7861022949219	0.05879563093185425	353.3980407714844	252.3601837158203	0.000263214111328125	4	000
529	417.6433410644531	147.83541870117188	1.0	351.0519104003906	251.4640655517578	1.0	572.7973022460938	269.8048095703125	0.02168259024620056	352.8875427246094	252.35580444335938	0.00027495622634887695	4	000
530	419.39666748046875	154.66470336914062	1.0	356.2146911621094	255.83676147460938	1.0	569.6807250976562	271.0066833496094	0.387694388628006	354.5537414550781	255.49278259277344	0.00017371773719787598	4	000
531	418.011962890625	158.35086059570312	0.9999997615814209	364.4667663574219	256.9810791015625	1.0	569.9476318359375	271.2420349121094	0.40451353788375854	412.11529541015625	164.3928680419922	0.00014722347259521484	4	000
532	418.8461608886719	161.8598175048828	1.0	420.53936767578125	164.51702880859375	0.00359991192817688	572.3485107421875	269.4220886230469	0.022984206676483154	409.3704528808594	166.6627197265625	0.00012576580047607422	4	000
533	418.3538513183594	162.40000915527344	0.9999998807907104	420.1603698730469	164.66685485839844	0.002340465784072876	569.0442504882812	272.8528747558594	0.29161888360977173	409.2439270019531	166.39576721191406	0.00010076165199279785	4	000
534	417.1631774902344	161.9754180908203	1.0	419.57330322265625	164.7172393798828	0.0015408694744110107	572.1762084960938	270.31591796875	0.07048708200454712	408.3769226074219	166.10348510742188	5.6624412536621094e-5	4	000
535	416.2528076171875	161.58651733398438	1.0	644.7163696289062	190.2811279296875	0.0007981956005096436	568.9144287109375	274.3128356933594	0.010650694370269775	407.94085693359375	166.44784545898438	3.8951635360717773e-5	4	000
536	413.5437927246094	160.9660186767578	0.9999998807907104	413.42657470703125	162.89447021484375	0.011047780513763428	569.6944580078125	270.7436218261719	0.866405725479126	408.965087890625	165.03379821777344	5.939602851867676e-5	4	000
537	414.25189208984375	159.86903381347656	0.9999998807907104	345.7065734863281	240.3492889404297	0.1718473732471466	569.9442749023438	269.3801574707031	0.9747155904769897	409.9335632324219	164.82192993164062	0.00011536478996276855	4	000
538	412.36505126953125	159.22122192382812	0.9999977350234985	411.8651123046875	160.4844207763672	0.03424689173698425	569.47607421875	273.89007568359375	0.09795522689819336	411.0671081542969	163.54627990722656	0.0005964040756225586	4	000
539	411.1675109863281	157.506591796875	0.9999955892562866	350.0329284667969	224.63902282714844	0.01130521297454834	569.32275390625	272.08746337890625	0.03685551881790161	411.42535400390625	161.4747314453125	0.000938713550567627	4	000
540	360.5351867675781	220.1460418701172	0.9999893307685852	412.21307373046875	156.90196228027344	0.6041973233222961	573.1320190429688	269.6893615722656	0.009069651365280151	411.88983154296875	159.97325134277344	0.0004849731922149658	4	000
541	414.1429443359375	157.3744659423828	0.9999814033508301	365.1552734375	232.20848083496094	0.9952422380447388	569.3156127929688	273.451904296875	0.34602177143096924	411.64239501953125	161.79168701171875	0.0003941357135772705	4	000
542	475.169921875	161.37855529785156	0.9987994432449341	416.1171569824219	157.96734619140625	0.30526208877563477	570.89208984375	270.7716064453125	0.024281591176986694	413.4564514160156	161.46778869628906	0.00034227967262268066	4	000
543	418.4242248535156	158.32492065429688	0.999999463558197	419.6046447753906	161.4069061279297	0.0008229613304138184	573.6483154296875	268.727783203125	0.040308982133865356	423.0238342285156	164.05780029296875	8.14199447631836e-5	4	000
544	419.8414306640625	159.7647247314453	1.0	352.9311828613281	209.44102478027344	0.994657039642334	569.3026733398438	271.4752502441406	0.7739396691322327	410.4443359375	166.8388671875	4.938244819641113e-5	4	000
545	418.4987487792969	161.53863525390625	0.9999905824661255	351.1874084472656	202.79232788085938	0.9999986886978149	569.7924194335938	272.3243713378906	0.8892244100570679	420.6976013183594	165.95895385742188	3.7342309951782227e-5	4	000
546	480.3895568847656	164.0519561767578	0.9999918937683105	351.42742919921875	202.79238891601562	0.5220552086830139	569.1983032226562	273.09027099609375	0.6625383496284485	471.8072814941406	168.9730987548828	1.3530254364013672e-5	4	000
547	424.75714111328125	164.93743896484375	0.9999994039535522	358.7930908203125	199.85670471191406	0.11077210307121277	568.5562133789062	273.01837158203125	0.026916861534118652	429.2521667480469	154.87472534179688	1.9490718841552734e-5	4	000
548	426.0709228515625	167.19752502441406	0.9999998807907104	349.97088623046875	202.3221435546875	0.30661994218826294	568.7637939453125	270.6502990722656	0.8922714591026306	474.3714599609375	170.61572265625	5.933642387390137e-5	4	000
549	427.230224609375	170.56005859375	0.9999997615814209	349.07421875	197.64373779296875	0.7754853963851929	569.5950317382812	272.5899963378906	0.6733471751213074	426.32073974609375	179.81631469726562	5.370378494262695e-5	4	000
550	427.1248779296875	170.36080932617188	1.0	488.3866271972656	165.1871795654297	0.0006293952465057373	573.8589477539062	270.3817443847656	0.0855388343334198	426.9200744628906	179.1599884033203	7.11679458618164e-5	4	000
551	494.6164245605469	160.68067932128906	1.0	643.5819702148438	430.6255187988281	0.0006645023822784424	569.318359375	274.21551513671875	0.0016503632068634033	488.1451721191406	165.31008911132812	4.8100948333740234e-5	4	000
