# Supplementary material for: An automated feeding system for the African killifish reveals the impact of diet on lifespan and allows scalable assessment of associative learning
Source: eLife. 2022 Nov 10;11:e69008. doi: 10.7554/eLife.69008 (PMC9788828; doi:10.7554/eLife.69008)
Supplement: Figure 6—source data 2. [file elife-69008-fig6-data2.zip › Training Trajectories/t21_REC010DLC_resnet50_TrainAllTheThingsJun28shuffle1_1030000.csv]

bodyparts_coords	fishhead_x	fishhead_y	fishhead_likelihood	fishtail_x	fishtail_y	fishtail_likelihood	redlight_x	redlight_y	redlight_likelihood	fooddrop_x	fooddrop_y	fooddrop_likelihood	fishnum	recordingnum
0	640.1893310546875	4.949974536895752	9.170174598693848e-5	644.413330078125	478.84375	0.001880258321762085	645.8108520507812	480.49639892578125	0.007564723491668701	507.441650390625	3.4718689918518066	2.777576446533203e-5	21	010
1	123.56684112548828	368.9623107910156	0.3056218922138214	647.1138305664062	312.1395263671875	0.0017323493957519531	531.4583740234375	209.8689727783203	1.0	529.709228515625	210.03456115722656	0.00147932767868042	21	010
2	125.1047592163086	368.71905517578125	0.015455514192581177	647.7218017578125	311.5367736816406	0.0007626116275787354	531.3668823242188	210.0959930419922	1.0	530.0982666015625	209.6185760498047	0.0010792315006256104	21	010
3	531.6570434570312	213.7318878173828	0.00013750791549682617	645.9849853515625	306.0386657714844	0.0015862882137298584	531.2360229492188	210.27427673339844	1.0	529.8368530273438	210.26370239257812	0.0015869140625	21	010
4	132.5135040283203	367.99420166015625	0.00043845176696777344	645.8582153320312	311.8198547363281	0.002559870481491089	531.6195068359375	209.9596405029297	1.0	530.1876220703125	209.53460693359375	0.0012762844562530518	21	010
5	133.61251831054688	370.19488525390625	0.9658873081207275	648.2731323242188	310.407470703125	0.0004917383193969727	531.398193359375	210.1610870361328	1.0	529.9373168945312	209.9906005859375	0.0013018250465393066	21	010
6	152.983154296875	371.0531921386719	0.010520070791244507	129.1705322265625	354.9749755859375	0.978277862071991	531.4757080078125	209.56692504882812	1.0	529.9697265625	210.21893310546875	0.0015777051448822021	21	010
7	146.69100952148438	360.1442565917969	0.0029293596744537354	146.6905059814453	358.4849548339844	0.013366222381591797	531.965087890625	210.52047729492188	1.0	530.18994140625	210.44039916992188	0.000965505838394165	21	010
8	183.87210083007812	376.1631164550781	0.9068706035614014	150.67059326171875	367.2979431152344	0.9866983890533447	530.9545288085938	210.1363525390625	1.0	529.5888671875	210.07928466796875	0.0017757713794708252	21	010
9	205.67727661132812	382.6147155761719	0.9998302459716797	165.4129638671875	361.8046569824219	0.9930013418197632	531.3248291015625	209.79327392578125	1.0	529.8319702148438	209.83267211914062	0.0010432898998260498	21	010
10	222.9125518798828	388.5166015625	1.0	178.44708251953125	366.44097900390625	0.9999999403953552	531.3168334960938	209.85333251953125	1.0	529.8517456054688	209.9186248779297	0.0012794137001037598	21	010
11	231.63844299316406	390.8897705078125	0.9999999403953552	187.0531768798828	366.32623291015625	0.9998142719268799	532.1798706054688	210.0384063720703	1.0	530.52978515625	210.19371032714844	0.0007187724113464355	21	010
12	252.01242065429688	393.07769775390625	0.9999976754188538	198.6384735107422	372.2749938964844	1.0	531.5693359375	210.50277709960938	1.0	529.6575317382812	209.95907592773438	0.0015175044536590576	21	010
13	259.0360412597656	393.5985107421875	1.0	203.84547424316406	370.6730651855469	1.0	531.348388671875	209.7366180419922	1.0	529.7095336914062	210.20204162597656	0.001485288143157959	21	010
14	274.858642578125	398.1903381347656	0.9998779892921448	217.4238739013672	372.7334289550781	0.9999983310699463	531.7987060546875	209.93463134765625	1.0	530.9157104492188	209.81536865234375	0.0010179877281188965	21	010
15	299.01751708984375	401.46636962890625	0.999998152256012	237.19508361816406	371.22503662109375	1.0	531.2606201171875	209.6857452392578	1.0	529.6359252929688	209.84010314941406	0.0011613965034484863	21	010
16	307.9219665527344	405.3698425292969	0.9999997615814209	239.4515838623047	366.07830810546875	1.0	531.63037109375	210.09344482421875	1.0	530.2214965820312	210.1757049560547	0.0012526214122772217	21	010
17	320.65216064453125	414.0229187011719	0.9999853372573853	257.7337951660156	363.81512451171875	1.0	531.1895141601562	209.1944122314453	1.0	529.92431640625	209.71156311035156	0.0009199678897857666	21	010
18	321.3238830566406	413.2305603027344	0.9999784231185913	263.6449279785156	355.80010986328125	1.0	531.0225830078125	210.0304718017578	1.0	529.9108276367188	210.21739196777344	0.0010373294353485107	21	010
19	322.6682434082031	413.6358337402344	0.7521547079086304	265.6253356933594	354.3436584472656	1.0	531.37353515625	209.62525939941406	1.0	529.6533813476562	209.5461883544922	0.0014478862285614014	21	010
20	330.0842590332031	418.6973876953125	0.9979256391525269	272.2646484375	345.4804382324219	1.0	530.8729248046875	210.09825134277344	1.0	529.929443359375	209.9342803955078	0.0013971030712127686	21	010
21	335.5960693359375	418.6933288574219	0.9997978210449219	270.1534729003906	338.4434814453125	0.9999845027923584	531.7630615234375	209.40892028808594	1.0	530.515380859375	210.00274658203125	0.001040637493133545	21	010
22	335.2307434082031	416.2999267578125	0.4229799211025238	337.74212646484375	414.19854736328125	0.9999992847442627	531.726806640625	209.74606323242188	1.0	530.1275634765625	209.6790008544922	0.0010725855827331543	21	010
23	338.7011413574219	410.921630859375	0.2424584925174713	340.0572509765625	409.1762390136719	0.9999997615814209	531.3018188476562	210.18670654296875	1.0	530.2537841796875	210.03054809570312	0.0009759366512298584	21	010
24	339.0606994628906	404.4177551269531	1.0	276.597900390625	331.23931884765625	1.0	531.7299194335938	209.8086700439453	1.0	530.5360717773438	209.91357421875	0.0012816190719604492	21	010
25	342.0777587890625	403.1759948730469	0.9992775321006775	276.3169250488281	332.0848388671875	1.0	531.6398315429688	209.38494873046875	1.0	530.4734497070312	210.1748046875	0.0007869601249694824	21	010
26	354.7833251953125	403.2323913574219	0.9999997615814209	356.3314208984375	404.8808288574219	0.3292977213859558	532.1666870117188	209.13206481933594	1.0	530.9002685546875	209.48171997070312	0.0006820559501647949	21	010
27	359.5472106933594	402.6187744140625	1.0	288.682861328125	341.63140869140625	0.904852032661438	531.3786010742188	209.5267791748047	1.0	530.091796875	210.20150756835938	0.0008440911769866943	21	010
28	368.3894348144531	397.99981689453125	1.0	295.5718688964844	338.4159240722656	0.009613394737243652	531.8394775390625	210.4329071044922	1.0	530.2747192382812	210.16433715820312	0.00098419189453125	21	010
29	385.4001159667969	379.48382568359375	1.0	318.122802734375	372.97320556640625	0.001761317253112793	531.5997924804688	209.61758422851562	1.0	530.6632690429688	209.85682678222656	0.0008475780487060547	21	010
30	390.9585266113281	376.6632385253906	1.0	647.419189453125	312.7276916503906	0.001488715410232544	530.9610595703125	209.8780059814453	1.0	529.55859375	210.3117218017578	0.001536935567855835	21	010
31	401.1375427246094	374.1419677734375	0.9999997615814209	403.49774169921875	374.80731201171875	0.0007778704166412354	531.2421264648438	209.67271423339844	1.0	529.7879638671875	210.08544921875	0.0012142062187194824	21	010
32	412.5049133300781	361.178466796875	0.9999945163726807	361.1405334472656	379.69439697265625	0.09193393588066101	532.18701171875	210.01251220703125	1.0	530.5411376953125	210.28866577148438	0.000741809606552124	21	010
33	422.2000427246094	355.9712829589844	0.9999999403953552	364.5318908691406	389.22259521484375	0.9999967813491821	531.3547973632812	209.7716064453125	1.0	530.0838012695312	210.02178955078125	0.0010281205177307129	21	010
34	435.4824523925781	343.91455078125	0.9456565976142883	383.94549560546875	371.44561767578125	0.9747112989425659	531.6072387695312	209.1902313232422	1.0	530.72119140625	209.65451049804688	0.0010355710983276367	21	010
35	430.6952209472656	332.93597412109375	1.0	393.8341064453125	377.6639709472656	0.9999982118606567	531.8463745117188	209.6702880859375	1.0	530.4225463867188	209.74114990234375	0.0013158917427062988	21	010
36	433.8442687988281	324.4896545410156	1.0	397.60369873046875	373.7577819824219	0.9976541996002197	531.8535766601562	209.57444763183594	1.0	530.5711059570312	209.76699829101562	0.0006833970546722412	21	010
37	399.7908020019531	375.7901916503906	1.0	402.9742431640625	375.82086181640625	0.008075177669525146	531.7302856445312	209.46087646484375	1.0	529.89111328125	209.89285278320312	0.0014203190803527832	21	010
38	430.84295654296875	295.02484130859375	1.0	395.37359619140625	367.6684265136719	0.251383900642395	531.6301879882812	209.40609741210938	1.0	530.92724609375	209.9990234375	0.0008647143840789795	21	010
39	428.7481689453125	293.4703063964844	1.0	390.71356201171875	360.2307434082031	0.7369195222854614	531.8613891601562	209.43089294433594	1.0	530.1238403320312	209.7816162109375	0.0009769201278686523	21	010
40	428.8322448730469	281.299560546875	1.0	386.4678649902344	353.2040710449219	0.9999990463256836	531.4949340820312	209.57594299316406	1.0	530.4238891601562	209.86764526367188	0.0008390843868255615	21	010
41	425.2574157714844	278.084716796875	1.0	385.5008850097656	352.9916687011719	0.9982659816741943	531.3204345703125	209.060546875	1.0	530.125732421875	209.621337890625	0.0007282793521881104	21	010
42	426.8152160644531	273.9865417480469	1.0	379.4577331542969	339.4059143066406	0.9999998807907104	531.1895141601562	209.81454467773438	1.0	530.238037109375	210.01437377929688	0.0015368163585662842	21	010
43	425.5810241699219	268.4130859375	1.0	377.65679931640625	332.9676208496094	0.9999999403953552	531.5822143554688	210.02874755859375	1.0	530.0847778320312	209.97645568847656	0.001203089952468872	21	010
44	424.892822265625	268.2868347167969	1.0	379.1583251953125	332.44659423828125	0.9999998807907104	531.8279418945312	209.47764587402344	1.0	530.47119140625	209.6854705810547	0.0008334815502166748	21	010
45	423.2078857421875	266.8942565917969	1.0	373.23602294921875	337.0474548339844	1.0	531.7999877929688	209.55079650878906	1.0	530.7275390625	209.87033081054688	0.0010453462600708008	21	010
46	424.2842712402344	244.11386108398438	1.0	365.970947265625	313.5615539550781	0.9999999403953552	531.5347900390625	210.14451599121094	1.0	530.35302734375	210.22967529296875	0.0009436905384063721	21	010
47	423.51031494140625	241.30984497070312	1.0	361.4190673828125	313.01177978515625	0.9999998807907104	531.2306518554688	209.94082641601562	1.0	529.5852661132812	210.3338165283203	0.0016205012798309326	21	010
48	420.223876953125	244.9969482421875	1.0	361.0381774902344	310.92169189453125	0.9999837875366211	531.14794921875	209.71908569335938	1.0	530.0572509765625	209.94403076171875	0.0019438564777374268	21	010
49	421.0463562011719	250.55421447753906	1.0	359.1671447753906	307.2858581542969	1.0	531.5548706054688	209.5401153564453	1.0	530.2536010742188	209.88111877441406	0.0010264217853546143	21	010
50	424.38385009765625	250.50242614746094	1.0	361.191650390625	301.93658447265625	0.9999805092811584	531.5859375	209.3204803466797	1.0	530.3156127929688	209.6682586669922	0.0007328987121582031	21	010
51	429.64703369140625	250.73583984375	1.0	363.24761962890625	304.34136962890625	1.0	531.5267333984375	209.66746520996094	1.0	530.226806640625	210.3050994873047	0.00116652250289917	21	010
52	429.4289855957031	251.06968688964844	1.0	365.31304931640625	309.1089782714844	1.0	531.1996459960938	209.58901977539062	1.0	530.0419311523438	209.46090698242188	0.0013058483600616455	21	010
53	429.9747009277344	251.77938842773438	1.0	367.1539001464844	306.3620910644531	1.0	531.0850219726562	209.3746337890625	1.0	529.724853515625	209.7559814453125	0.0012870728969573975	21	010
54	430.63494873046875	253.0809326171875	1.0	365.1561279296875	310.3259582519531	1.0	531.6805419921875	209.92584228515625	1.0	529.9400634765625	210.09022521972656	0.0006542503833770752	21	010
55	431.6935729980469	251.7203369140625	1.0	375.1263427734375	302.0872497558594	0.9999999403953552	531.2115478515625	210.13467407226562	1.0	529.9397583007812	210.5605010986328	0.0011548399925231934	21	010
56	432.26348876953125	250.76730346679688	1.0	375.21435546875	305.6262512207031	1.0	531.4044799804688	209.86831665039062	1.0	529.714111328125	210.41769409179688	0.001108616590499878	21	010
57	433.399658203125	249.94766235351562	1.0	378.6643371582031	299.689208984375	0.9999256730079651	531.3412475585938	209.59713745117188	1.0	530.3637084960938	209.64537048339844	0.0009258687496185303	21	010
58	431.8708801269531	250.12277221679688	1.0	376.13372802734375	305.7688293457031	1.0	531.185302734375	209.1801300048828	1.0	530.1973876953125	209.5615997314453	0.000833660364151001	21	010
59	432.6523132324219	250.581787109375	1.0	375.3913269042969	305.9350891113281	1.0	530.859375	209.74461364746094	1.0	529.4534912109375	209.8067626953125	0.0011650025844573975	21	010
60	431.1647644042969	251.07398986816406	1.0	372.0163879394531	308.7584533691406	1.0	530.6414794921875	209.98110961914062	1.0	529.7474975585938	210.41143798828125	0.0010643303394317627	21	010
61	432.3987121582031	252.4349822998047	1.0	374.4756164550781	309.71051025390625	1.0	531.7218017578125	210.08961486816406	1.0	530.2911987304688	210.5959930419922	0.0008413791656494141	21	010
62	433.1590881347656	253.16514587402344	1.0	374.9532165527344	311.5094909667969	1.0	531.7109375	209.59127807617188	1.0	530.1705932617188	209.7677001953125	0.0011169910430908203	21	010
63	434.0354309082031	251.21315002441406	1.0	377.4330139160156	316.52813720703125	1.0	532.0590209960938	210.08335876464844	1.0	530.784423828125	210.0702362060547	0.0008082091808319092	21	010
64	434.6480712890625	249.49530029296875	1.0	377.75665283203125	316.56341552734375	0.9999997615814209	531.3680419921875	209.97802734375	1.0	529.6990356445312	209.68588256835938	0.0010460913181304932	21	010
65	432.6031494140625	249.99053955078125	1.0	374.27410888671875	322.2674560546875	1.0	531.2843017578125	209.0504150390625	1.0	530.060791015625	209.68028259277344	0.0010353624820709229	21	010
66	431.6997375488281	253.9748992919922	1.0	371.0389099121094	322.1668395996094	1.0	531.1092529296875	209.89344787597656	1.0	529.7489624023438	210.32083129882812	0.0015690922737121582	21	010
67	434.0280456542969	254.29397583007812	1.0	371.8944091796875	320.79229736328125	1.0	531.2324829101562	209.47479248046875	1.0	530.0516357421875	210.12057495117188	0.0011857450008392334	21	010
68	432.62335205078125	254.8737335205078	1.0	374.3273620605469	320.49090576171875	1.0	530.8663330078125	210.0705108642578	1.0	529.6032104492188	209.9144287109375	0.001875758171081543	21	010
69	433.44610595703125	257.6715087890625	1.0	374.66455078125	325.77020263671875	1.0	531.5130004882812	209.7868194580078	1.0	530.0782470703125	210.10595703125	0.001011282205581665	21	010
70	436.1929016113281	258.41796875	1.0	378.524658203125	323.4615173339844	1.0	531.2125244140625	209.30197143554688	1.0	530.2195434570312	210.06790161132812	0.0010405182838439941	21	010
71	437.9649353027344	260.7846374511719	1.0	380.244873046875	328.2063293457031	0.999999463558197	531.3525390625	210.0714111328125	1.0	529.6401977539062	210.31201171875	0.0012587904930114746	21	010
72	436.3123779296875	263.3751220703125	1.0	384.309326171875	329.4468688964844	1.0	530.81005859375	210.1051025390625	1.0	529.6587524414062	210.05099487304688	0.00149497389793396	21	010
73	436.40673828125	266.1802062988281	1.0	385.6803894042969	334.846435546875	0.9999998807907104	531.70068359375	209.9369659423828	1.0	530.247802734375	209.77577209472656	0.0009827613830566406	21	010
74	431.9877014160156	272.412109375	1.0	384.70654296875	342.31243896484375	0.005547583103179932	531.802001953125	209.0482635498047	1.0	530.2098388671875	209.56617736816406	0.0007382631301879883	21	010
75	435.2082214355469	278.7021484375	1.0	376.3408508300781	356.0190734863281	1.0	531.3106079101562	210.1383056640625	1.0	529.8907470703125	210.16098022460938	0.000953972339630127	21	010
76	437.1054992675781	279.9569091796875	1.0	380.15283203125	359.2393798828125	0.9999998807907104	532.1905517578125	209.70501708984375	1.0	530.5769653320312	210.2764892578125	0.000850290060043335	21	010
77	438.7862548828125	280.3274230957031	1.0	381.80615234375	359.2763366699219	0.9999998211860657	531.9156494140625	209.87066650390625	1.0	530.4485473632812	209.86715698242188	0.0008195936679840088	21	010
78	439.8213195800781	279.4747314453125	1.0	388.3879089355469	354.1561584472656	0.9992785453796387	531.57421875	209.582275390625	1.0	530.2363891601562	209.50799560546875	0.0012800395488739014	21	010
79	440.0805969238281	279.2674255371094	1.0	390.90716552734375	356.8482666015625	0.9987752437591553	531.4755859375	209.8730010986328	1.0	529.949951171875	209.85667419433594	0.001301199197769165	21	010
80	439.7886962890625	278.1270446777344	1.0	388.15582275390625	359.7782287597656	0.9999998807907104	531.1866455078125	209.96249389648438	1.0	530.25048828125	210.10980224609375	0.0010182559490203857	21	010
81	438.2647399902344	281.9712219238281	1.0	391.1195373535156	361.4207458496094	0.9999997615814209	532.0745849609375	209.17303466796875	1.0	530.7804565429688	209.31024169921875	0.0008478462696075439	21	010
82	439.0230712890625	287.91766357421875	1.0	391.2571716308594	364.5899658203125	0.9999998807907104	531.7424926757812	209.28712463378906	1.0	530.9905395507812	210.3080596923828	0.0005804300308227539	21	010
83	439.82061767578125	291.5830993652344	1.0	387.5610656738281	369.2821044921875	1.0	531.899658203125	209.6076202392578	1.0	530.8744506835938	210.0290985107422	0.0007703602313995361	21	010
84	437.2934265136719	295.9958190917969	1.0	383.17034912109375	379.1743469238281	0.9999997615814209	530.778564453125	209.52005004882812	1.0	529.2780151367188	209.78765869140625	0.0019871294498443604	21	010
85	440.234375	298.1452331542969	1.0	385.9729919433594	383.91741943359375	0.9999988079071045	531.5355224609375	209.59669494628906	1.0	530.2783813476562	209.72738647460938	0.0010196566581726074	21	010
86	439.86517333984375	300.2734069824219	1.0	387.13031005859375	383.8061828613281	1.0	532.0880737304688	210.10626220703125	1.0	531.1864013671875	210.46412658691406	0.0007829070091247559	21	010
87	440.4059753417969	301.0519104003906	1.0	387.6873779296875	385.348876953125	0.9999999403953552	531.5756225585938	210.14837646484375	1.0	530.1363525390625	210.04493713378906	0.000902712345123291	21	010
88	441.4753112792969	300.79046630859375	1.0	387.40582275390625	388.6723937988281	0.9999978542327881	531.5275268554688	210.1632537841797	1.0	529.60400390625	209.70506286621094	0.0013581514358520508	21	010
89	440.7483825683594	301.596923828125	1.0	389.51397705078125	386.4833068847656	0.9999997615814209	531.6073608398438	210.21363830566406	1.0	530.384765625	210.0833740234375	0.000773012638092041	21	010
90	442.5472717285156	299.2428283691406	1.0	389.5683288574219	387.67828369140625	0.9998359680175781	531.5626831054688	209.99908447265625	1.0	530.1342163085938	210.1239776611328	0.001395583152770996	21	010
91	440.68658447265625	298.9447326660156	1.0	390.2142333984375	385.89923095703125	0.9999125003814697	531.1832885742188	209.734130859375	1.0	529.4737548828125	209.86590576171875	0.001164466142654419	21	010
92	439.61834716796875	300.3187561035156	1.0	388.7056884765625	385.7328796386719	0.9999997615814209	531.4285278320312	209.64471435546875	1.0	530.140869140625	209.55447387695312	0.001347184181213379	21	010
93	439.6650390625	300.0376281738281	1.0	386.66815185546875	387.2567443847656	0.9999992847442627	531.5337524414062	209.8708953857422	1.0	530.5159301757812	209.95809936523438	0.0007888376712799072	21	010
94	442.02154541015625	299.27569580078125	1.0	388.6107177734375	384.8574523925781	0.9999998807907104	531.2689819335938	209.73048400878906	1.0	529.622802734375	209.56961059570312	0.001230001449584961	21	010
95	443.3395080566406	300.47900390625	1.0	389.08197021484375	388.50079345703125	0.9744739532470703	531.6762084960938	210.18882751464844	1.0	530.390380859375	210.5121307373047	0.0009318292140960693	21	010
96	443.8892517089844	301.07501220703125	1.0	391.69146728515625	388.6227111816406	0.9998958706855774	530.699462890625	209.70352172851562	1.0	529.6815795898438	210.17214965820312	0.0012557804584503174	21	010
97	444.9200439453125	301.226806640625	1.0	390.66107177734375	391.24267578125	0.9988136291503906	531.3018798828125	210.43936157226562	1.0	529.7073974609375	210.54405212402344	0.0010440349578857422	21	010
98	438.6336975097656	309.93389892578125	1.0	392.87530517578125	391.7135925292969	0.2623111605644226	532.113037109375	209.41964721679688	1.0	530.6805419921875	209.6165771484375	0.0015312135219573975	21	010
99	442.3050231933594	319.9914855957031	1.0	385.36279296875	398.2304382324219	0.9999998807907104	531.985595703125	209.2706298828125	1.0	530.9835815429688	209.3935089111328	0.0007447600364685059	21	010
100	443.5738830566406	322.4731750488281	1.0	382.9720764160156	402.0072021484375	0.9944511651992798	531.5001831054688	210.09417724609375	1.0	529.7319946289062	209.95980834960938	0.0009331405162811279	21	010
101	444.697998046875	319.571044921875	0.9999998211860657	389.53192138671875	399.5909423828125	0.6065633893013	531.51904296875	210.582275390625	1.0	529.9513549804688	210.4790802001953	0.0017195641994476318	21	010
102	443.8736877441406	315.1709899902344	1.0	646.9451904296875	311.7415771484375	0.001471787691116333	531.9464721679688	209.89044189453125	1.0	530.3939819335938	209.91754150390625	0.001018822193145752	21	010
103	445.3735046386719	314.2704162597656	1.0	645.1688232421875	307.3553161621094	0.005573689937591553	531.6767578125	210.5467071533203	1.0	529.6232299804688	210.27696228027344	0.0010197162628173828	21	010
104	441.0713195800781	316.55804443359375	1.0	391.8052978515625	389.1901550292969	0.06670060753822327	530.9662475585938	209.9625244140625	1.0	528.9705200195312	209.97039794921875	0.0017780959606170654	21	010
105	438.5392150878906	316.54833984375	1.0	393.31573486328125	389.017333984375	0.9858640432357788	530.965576171875	210.35391235351562	1.0	529.4180908203125	210.00416564941406	0.0009781122207641602	21	010
106	433.0988464355469	317.59344482421875	1.0	391.9228515625	381.68255615234375	0.9999994039535522	531.2166748046875	209.3422088623047	1.0	529.577880859375	209.95172119140625	0.0012588202953338623	21	010
107	434.1795654296875	317.0212707519531	1.0	391.9185485839844	378.82647705078125	1.0	531.6234741210938	209.84353637695312	1.0	529.8947143554688	209.6393585205078	0.0010599493980407715	21	010
108	436.0061340332031	316.303466796875	1.0	390.84539794921875	378.7983703613281	1.0	531.354248046875	209.86001586914062	1.0	530.1078491210938	209.67860412597656	0.0011265575885772705	21	010
109	439.9134521484375	314.0516052246094	0.9999997615814209	396.35516357421875	370.4105529785156	1.0	531.0004272460938	210.228515625	1.0	529.5858154296875	210.05178833007812	0.0012235939502716064	21	010
110	441.8859558105469	310.3373107910156	1.0	397.1936340332031	373.2402038574219	0.999992847442627	531.57275390625	209.69007873535156	1.0	529.992919921875	209.69485473632812	0.0013021528720855713	21	010
111	438.96185302734375	309.64898681640625	1.0	399.2752685546875	372.6590576171875	0.999603271484375	530.9850463867188	210.26185607910156	1.0	529.8179321289062	210.15005493164062	0.0007997453212738037	21	010
112	436.08197021484375	310.4493103027344	1.0	398.9938659667969	372.7326965332031	0.9999871850013733	531.2909545898438	209.68804931640625	1.0	529.5188598632812	209.864013671875	0.0009458363056182861	21	010
113	426.8349304199219	310.6847229003906	0.9999998807907104	400.7029724121094	375.572998046875	0.9968847036361694	531.031494140625	209.62257385253906	1.0	529.7398681640625	209.65542602539062	0.0009120404720306396	21	010
114	401.0204162597656	374.3304443359375	0.9999994039535522	403.4781494140625	374.7077941894531	0.0028361380100250244	531.1472778320312	209.55929565429688	1.0	529.8702392578125	209.33871459960938	0.001120239496231079	21	010
115	400.7956237792969	373.11895751953125	0.9999830722808838	403.2682189941406	374.000732421875	0.5437839031219482	531.602783203125	210.55535888671875	1.0	529.954833984375	210.06735229492188	0.0010278522968292236	21	010
116	402.92376708984375	371.60711669921875	1.0	647.401123046875	311.06219482421875	0.0011136829853057861	531.1835327148438	209.63064575195312	1.0	529.7826538085938	209.66514587402344	0.001048743724822998	21	010
117	402.7907409667969	369.2106018066406	1.0	647.3133544921875	313.152099609375	0.0019947290420532227	531.3610229492188	209.92181396484375	1.0	529.8802490234375	209.5115203857422	0.00099906325340271	21	010
118	433.7878112792969	300.50164794921875	1.0	404.246337890625	359.6820068359375	0.7079679369926453	530.8306884765625	209.947998046875	1.0	529.3036499023438	210.03846740722656	0.0011868476867675781	21	010
119	437.1573486328125	297.01556396484375	1.0	402.5877990722656	358.30621337890625	0.024803876876831055	531.826171875	209.55633544921875	1.0	530.105712890625	209.75926208496094	0.0007507503032684326	21	010
120	433.8648986816406	292.2233581542969	1.0	399.6443176269531	361.1583251953125	0.9999909996986389	531.2938842773438	209.74932861328125	1.0	529.890625	209.2495880126953	0.0010121464729309082	21	010
121	433.66815185546875	285.0824279785156	1.0	402.0119934082031	356.7268371582031	0.9908376932144165	531.66943359375	209.25396728515625	1.0	530.2543334960938	209.3634033203125	0.0008583962917327881	21	010
122	433.7655334472656	284.1873474121094	1.0	399.7287902832031	358.3646545410156	0.9964417815208435	531.3265380859375	209.85145568847656	1.0	530.1851196289062	209.9239501953125	0.0007869899272918701	21	010
123	432.77325439453125	281.6063232421875	1.0	399.7868957519531	358.5372619628906	0.03471708297729492	531.8839111328125	209.05958557128906	1.0	529.7011108398438	209.93185424804688	0.0006498992443084717	21	010
124	437.0996398925781	277.3725280761719	1.0	401.86358642578125	355.1872253417969	0.0013769865036010742	531.271240234375	210.4707794189453	1.0	529.5242309570312	210.24703979492188	0.0010499060153961182	21	010
125	437.861083984375	273.5823974609375	1.0	395.78350830078125	355.2335205078125	0.9453005194664001	531.0796508789062	209.75376892089844	1.0	529.53173828125	209.69500732421875	0.0013896822929382324	21	010
126	439.3439636230469	264.6688537597656	1.0	447.1133728027344	266.8701477050781	0.0004692971706390381	530.88037109375	210.3667755126953	1.0	529.1582641601562	210.1243133544922	0.0014510750770568848	21	010
127	439.07061767578125	259.19854736328125	1.0	647.2798461914062	311.6246643066406	0.0007311403751373291	531.4852905273438	209.70753479003906	1.0	529.9652099609375	209.63912963867188	0.001155167818069458	21	010
128	438.9727478027344	253.92198181152344	1.0	646.4468994140625	311.4101867675781	0.0006746947765350342	531.3114013671875	209.81138610839844	1.0	530.059814453125	209.44325256347656	0.0009205639362335205	21	010
129	440.7955322265625	246.71424865722656	1.0	407.435791015625	322.2331237792969	0.3387802839279175	531.1246948242188	210.01319885253906	1.0	529.2906494140625	210.00453186035156	0.001008063554763794	21	010
130	444.22271728515625	238.6504364013672	1.0	416.014892578125	310.8804931640625	0.8396852016448975	531.2937622070312	209.6951141357422	1.0	529.83154296875	210.15402221679688	0.000910341739654541	21	010
131	452.1269836425781	240.39488220214844	0.9482189416885376	646.2805786132812	312.28936767578125	0.0016395747661590576	530.9282836914062	209.72586059570312	1.0	529.52099609375	209.98013305664062	0.0011654496192932129	21	010
132	432.9419860839844	233.7269744873047	0.9999998807907104	408.5675354003906	300.44110107421875	0.8179029822349548	531.1072387695312	209.59725952148438	1.0	409.3595886230469	301.9062805175781	0.001933276653289795	21	010
133	433.10076904296875	231.26870727539062	0.9993747472763062	408.1688537597656	299.01055908203125	0.16961532831192017	530.9072875976562	210.220458984375	1.0	529.4583740234375	210.01304626464844	0.0013226866722106934	21	010
134	428.98785400390625	229.1807403564453	0.9999996423721313	408.4723205566406	299.3914794921875	0.9695601463317871	531.1015014648438	209.79396057128906	1.0	529.6728515625	209.7469024658203	0.0014509260654449463	21	010
135	424.5036315917969	229.17965698242188	1.0	406.2304992675781	298.6785888671875	0.9999833106994629	531.1607666015625	209.90438842773438	1.0	529.4036254882812	209.88778686523438	0.0015170872211456299	21	010
136	425.83697509765625	228.0791778564453	1.0	404.656982421875	297.3939208984375	0.922621488571167	530.6270141601562	210.56729125976562	1.0	529.05322265625	210.4738311767578	0.0015718638896942139	21	010
137	424.60992431640625	228.96990966796875	1.0	401.8574523925781	296.6053466796875	0.9999973773956299	530.616943359375	210.44403076171875	1.0	529.123046875	210.42576599121094	0.0014606118202209473	21	010
138	424.08831787109375	228.47982788085938	1.0	400.4480895996094	295.7645263671875	0.9993693232536316	530.6402587890625	210.11599731445312	1.0	529.3779296875	210.064208984375	0.0015268325805664062	21	010
139	425.988037109375	231.93605041503906	1.0	398.9345397949219	294.29693603515625	1.0	531.5921630859375	209.6162567138672	1.0	529.8541259765625	210.1129150390625	0.0009900033473968506	21	010
140	428.5065612792969	229.6634521484375	1.0	397.0735778808594	294.30206298828125	0.9999995231628418	530.9288330078125	210.0831298828125	1.0	529.4718627929688	210.27943420410156	0.0014276504516601562	21	010
141	429.49591064453125	227.9392852783203	1.0	396.74224853515625	292.387939453125	0.9999999403953552	530.8099975585938	209.6197509765625	1.0	529.3271484375	209.73321533203125	0.0013477206230163574	21	010
142	428.6270751953125	227.3228302001953	1.0	397.88226318359375	291.4561767578125	1.0	531.5196533203125	210.21087646484375	1.0	530.28076171875	209.8430633544922	0.0012721121311187744	21	010
143	429.71746826171875	230.19349670410156	1.0	397.4374084472656	292.62896728515625	1.0	531.0524291992188	209.98898315429688	1.0	529.5726928710938	209.97494506835938	0.0008291900157928467	21	010
144	428.6260070800781	229.34825134277344	1.0	396.2767639160156	293.2979431152344	0.9999975562095642	531.1903076171875	210.1731719970703	1.0	529.890380859375	209.88255310058594	0.00127488374710083	21	010
145	427.5646667480469	228.3681640625	1.0	395.455810546875	292.61431884765625	1.0	531.3953857421875	209.7942352294922	1.0	529.8101806640625	210.1836395263672	0.0008020401000976562	21	010
146	429.4117736816406	229.84556579589844	1.0	395.748779296875	292.5841064453125	0.9999995231628418	530.6951904296875	210.42230224609375	1.0	529.0245361328125	210.6444549560547	0.0014196038246154785	21	010
147	429.4228210449219	228.82933044433594	1.0	395.85443115234375	293.8791198730469	0.9999997615814209	530.9611206054688	210.09584045410156	1.0	529.4823608398438	210.09063720703125	0.0010072886943817139	21	010
148	435.6365966796875	221.47862243652344	1.0	398.20831298828125	290.2852783203125	1.0	530.7805786132812	210.34445190429688	1.0	529.0941162109375	210.67813110351562	0.0009799301624298096	21	010
149	439.3814392089844	219.586669921875	1.0	397.06243896484375	289.6170959472656	0.9999995827674866	530.9606323242188	209.7880859375	1.0	529.9066162109375	209.93890380859375	0.0009345412254333496	21	010
150	438.53424072265625	218.6435546875	1.0	399.3667907714844	288.93109130859375	1.0	530.7052612304688	209.61814880371094	1.0	529.7144165039062	209.84434509277344	0.001230865716934204	21	010
151	437.1445007324219	218.58502197265625	1.0	399.6212463378906	289.3614501953125	1.0	530.96630859375	210.07415771484375	1.0	529.7867431640625	210.1968994140625	0.001086413860321045	21	010
152	438.0352478027344	218.43643188476562	1.0	399.96612548828125	288.91705322265625	1.0	531.1773681640625	210.1337127685547	1.0	529.8543090820312	210.28465270996094	0.00105246901512146	21	010
153	435.9136047363281	218.55142211914062	1.0	400.8370056152344	290.8067932128906	1.0	531.04736328125	210.1471405029297	1.0	529.5795288085938	210.30641174316406	0.00083160400390625	21	010
154	437.387939453125	219.30014038085938	1.0	398.9262390136719	291.38702392578125	0.9999998807907104	530.9520874023438	209.96754455566406	1.0	529.5572509765625	210.20628356933594	0.0006691217422485352	21	010
155	437.9099426269531	218.86024475097656	1.0	399.5673522949219	292.1262512207031	0.9999943971633911	530.9844970703125	210.45535278320312	1.0	529.484619140625	210.7469482421875	0.0012547075748443604	21	010
156	439.69561767578125	218.30198669433594	1.0	401.9314270019531	289.2000427246094	1.0	531.2769165039062	209.37054443359375	1.0	530.493408203125	210.05340576171875	0.0007496178150177002	21	010
157	439.6510925292969	216.02455139160156	1.0	400.4783630371094	292.2778625488281	1.0	531.0435180664062	210.08778381347656	1.0	529.3317260742188	210.42755126953125	0.0010887682437896729	21	010
158	437.91107177734375	215.50868225097656	1.0	401.6279296875	286.48455810546875	1.0	531.2830810546875	210.28729248046875	1.0	530.26318359375	210.12716674804688	0.001133263111114502	21	010
159	437.4632873535156	217.08370971679688	1.0	400.6985778808594	288.0183410644531	1.0	531.4812622070312	209.40252685546875	1.0	530.5128173828125	210.01171875	0.0007431209087371826	21	010
160	440.3067932128906	217.23629760742188	1.0	399.46856689453125	283.9496154785156	0.9999998807907104	530.7088623046875	210.12013244628906	1.0	529.348876953125	210.21337890625	0.0013740956783294678	21	010
161	442.96600341796875	216.08413696289062	1.0	398.80401611328125	280.9848327636719	0.9999999403953552	531.0709228515625	210.0675048828125	1.0	529.7381591796875	210.34071350097656	0.0011393427848815918	21	010
162	445.96624755859375	216.98822021484375	1.0	398.8096618652344	274.79400634765625	1.0	531.0662231445312	209.2900848388672	1.0	530.4047241210938	209.6612548828125	0.0007370710372924805	21	010
163	445.68109130859375	221.02499389648438	0.9987944960594177	399.86962890625	263.5340576171875	1.0	530.704345703125	209.54330444335938	1.0	530.0513305664062	209.60572814941406	0.0013984143733978271	21	010
164	438.6169128417969	218.2548370361328	0.9999998807907104	399.3583984375	264.79644775390625	1.0	531.21875	209.8594207763672	1.0	529.9339599609375	210.10020446777344	0.0012572109699249268	21	010
165	436.502685546875	217.39759826660156	0.9999865293502808	401.184326171875	264.4478454589844	1.0	530.7332763671875	209.47789001464844	1.0	530.0687255859375	209.89761352539062	0.0012771189212799072	21	010
166	438.6031799316406	215.2174530029297	0.9999979138374329	402.6298828125	262.09405517578125	1.0	530.597412109375	209.86053466796875	1.0	529.381591796875	210.14710998535156	0.0018050074577331543	21	010
167	440.6917724609375	216.42529296875	0.9956299066543579	402.341552734375	261.7323303222656	1.0	530.800048828125	209.53549194335938	1.0	529.7174682617188	210.10520935058594	0.0011879801750183105	21	010
168	433.18756103515625	217.1776580810547	0.0017018318176269531	402.18585205078125	259.2188415527344	1.0	530.7365112304688	210.15895080566406	1.0	529.66015625	210.0927734375	0.0008602738380432129	21	010
169	427.5455322265625	228.36561584472656	0.524147093296051	406.8157043457031	257.4088134765625	1.0	531.56396484375	208.84097290039062	1.0	404.3992919921875	257.332763671875	0.0008547008037567139	21	010
170	424.46160888671875	224.812744140625	0.9707616567611694	405.2950134277344	257.4925231933594	0.9999998807907104	530.656982421875	209.9553985595703	1.0	529.3933715820312	210.18116760253906	0.0021845996379852295	21	010
171	417.34564208984375	225.52291870117188	0.9658384919166565	414.6653747558594	259.630126953125	0.008153378963470459	530.423095703125	210.23904418945312	1.0	529.36865234375	210.3216094970703	0.001736670732498169	21	010
172	415.1487731933594	224.1309051513672	0.99782395362854	417.8994445800781	228.3827362060547	0.0012530982494354248	530.42236328125	209.6974334716797	1.0	529.41748046875	209.67300415039062	0.0017476379871368408	21	010
173	410.69097900390625	207.4231414794922	1.0	646.4747924804688	304.8102722167969	0.0006194412708282471	530.7656860351562	209.57330322265625	1.0	529.7073364257812	210.0316162109375	0.0017259418964385986	21	010
174	410.8069152832031	203.97088623046875	1.0	415.36663818359375	266.3085021972656	0.9330203533172607	530.7802734375	209.98126220703125	1.0	529.7146606445312	210.77688598632812	0.0011597871780395508	21	010
175	411.2699890136719	199.62205505371094	1.0	414.7527160644531	267.6756591796875	0.8501242995262146	531.0609130859375	209.86839294433594	1.0	413.0521240234375	269.41693115234375	0.001970618963241577	21	010
176	411.6202392578125	198.34043884277344	1.0	412.0773620605469	266.49560546875	0.9999986290931702	530.8291625976562	209.82565307617188	1.0	529.7687377929688	210.26341247558594	0.0013288557529449463	21	010
177	413.334716796875	197.876220703125	1.0	410.9381103515625	270.47265625	0.9932271242141724	530.9879760742188	210.40452575683594	1.0	529.668701171875	210.78182983398438	0.000996232032775879	21	010
178	412.7891845703125	198.73822021484375	1.0	409.3403625488281	271.79559326171875	0.9999347925186157	531.3282470703125	210.34091186523438	1.0	409.3742370605469	272.91375732421875	0.0009984374046325684	21	010
179	413.443603515625	196.9058074951172	1.0	407.85614013671875	274.5864562988281	0.008540809154510498	530.8850708007812	209.61306762695312	1.0	529.9110717773438	210.11849975585938	0.0010039806365966797	21	010
180	419.2905578613281	192.3109130859375	1.0	406.3848571777344	275.1340637207031	0.0034042298793792725	531.0052490234375	209.57598876953125	1.0	529.940185546875	210.08824157714844	0.0009573996067047119	21	010
181	421.9722595214844	189.7808074951172	1.0	405.0257263183594	279.7605895996094	0.9999241232872009	530.6336669921875	209.75076293945312	1.0	529.5375366210938	209.87098693847656	0.001259922981262207	21	010
182	425.2768859863281	187.1987762451172	1.0	407.0114440917969	284.2741394042969	0.9999921321868896	530.3462524414062	209.76239013671875	1.0	529.6823120117188	210.1459503173828	0.0014134347438812256	21	010
183	426.20159912109375	190.65089416503906	1.0	405.180419921875	288.6266174316406	0.9999297857284546	530.2518310546875	210.05209350585938	1.0	529.0053100585938	210.5740966796875	0.0010940730571746826	21	010
184	428.0748291015625	190.7032928466797	1.0	405.59332275390625	293.55950927734375	0.4953629970550537	530.70263671875	209.4893035888672	1.0	529.8864135742188	209.9876251220703	0.0007789433002471924	21	010
185	430.3703308105469	190.950439453125	1.0	406.70343017578125	293.7777404785156	0.5811569094657898	530.849365234375	209.9069061279297	1.0	529.308837890625	210.422119140625	0.0011267364025115967	21	010
186	433.8907470703125	190.83450317382812	1.0	647.4257202148438	312.4393615722656	0.00044664740562438965	530.4357299804688	209.48019409179688	1.0	529.26416015625	210.15176391601562	0.001210331916809082	21	010
187	440.389892578125	186.44302368164062	1.0	407.28839111328125	285.846923828125	0.9253455400466919	530.6285400390625	209.8311004638672	1.0	529.7870483398438	210.2678985595703	0.001024693250656128	21	010
188	444.2154846191406	179.4564666748047	1.0	414.9587707519531	279.83526611328125	0.9998742341995239	530.3720092773438	209.49745178222656	1.0	529.5911865234375	210.40809631347656	0.0017113089561462402	21	010
189	416.8838195800781	277.7078857421875	0.9999982118606567	418.89923095703125	277.0279541015625	0.8202558755874634	531.0001220703125	209.8848114013672	1.0	529.5381469726562	210.84503173828125	0.00099143385887146	21	010
190	445.50579833984375	174.97911071777344	0.9999997019767761	420.32952880859375	274.0310363769531	0.9983878135681152	530.55810546875	210.35865783691406	1.0	529.1843872070312	211.04241943359375	0.0010507702827453613	21	010
191	444.05108642578125	175.4051513671875	0.9999999403953552	423.8522644042969	273.3189392089844	0.1540442705154419	530.9295654296875	208.86412048339844	1.0	529.9017944335938	209.72323608398438	0.0011921226978302002	21	010
192	439.0438232421875	175.47048950195312	0.9999998807907104	423.640869140625	270.7508544921875	0.9996654987335205	530.5272827148438	210.2793731689453	1.0	528.9853515625	210.81256103515625	0.0008119940757751465	21	010
193	441.4072570800781	172.4512481689453	1.0	422.5985412597656	261.4176330566406	0.9944953918457031	530.7774658203125	209.33644104003906	1.0	529.9586791992188	210.0827178955078	0.0011821389198303223	21	010
194	443.38568115234375	166.0145263671875	1.0	423.189697265625	247.40040588378906	0.05867132544517517	530.4215698242188	209.08595275878906	1.0	529.9208984375	209.90138244628906	0.0013036131858825684	21	010
195	435.8072509765625	167.4771270751953	0.7915642261505127	425.3520202636719	244.2594757080078	0.9999949932098389	530.5759887695312	209.5684051513672	1.0	529.4520874023438	210.12611389160156	0.001354902982711792	21	010
196	427.005615234375	165.87347412109375	0.9999958276748657	427.7353820800781	244.26075744628906	0.2810724973678589	530.6211547851562	209.34591674804688	1.0	529.6118774414062	210.1984100341797	0.0019404590129852295	21	010
197	428.1160888671875	164.2421112060547	0.999922513961792	423.6852111816406	243.94793701171875	0.04336985945701599	529.7931518554688	209.57806396484375	1.0	528.5902709960938	210.39349365234375	0.0014199316501617432	21	010
198	427.8089904785156	162.91970825195312	0.9999969005584717	422.9244079589844	243.68885803222656	0.8657059669494629	530.849853515625	209.5549774169922	1.0	529.8760375976562	210.08177185058594	0.001893550157546997	21	010
199	425.5474548339844	162.65357971191406	1.0	423.1626281738281	243.96742248535156	0.284704327583313	530.681396484375	209.39576721191406	1.0	529.5336303710938	210.13247680664062	0.0011323094367980957	21	010
200	424.3187561035156	163.90594482421875	0.9999999403953552	425.6258544921875	242.9578094482422	0.3230246305465698	530.9747924804688	209.5257568359375	1.0	529.972412109375	210.02639770507812	0.001320570707321167	21	010
201	420.4934387207031	163.43101501464844	0.9999997615814209	426.27655029296875	245.2329559326172	0.08223673701286316	530.4910278320312	209.62486267089844	1.0	529.2890014648438	210.45068359375	0.0009405910968780518	21	010
202	418.0423889160156	165.0249481201172	1.0	419.35595703125	167.9977264404297	0.0004794001579284668	530.154296875	209.3502197265625	1.0	529.8004760742188	209.8132781982422	0.0008319616317749023	21	010
203	417.4556884765625	167.31777954101562	1.0	426.18621826171875	245.04559326171875	0.01796203851699829	530.1185302734375	209.57342529296875	1.0	529.2210693359375	210.0841827392578	0.0012358129024505615	21	010
204	416.6835632324219	169.1309356689453	0.9999932050704956	423.5076904296875	247.0640869140625	0.0041964054107666016	530.1231689453125	209.48532104492188	1.0	529.1475830078125	210.00173950195312	0.001621246337890625	21	010
205	416.1574401855469	174.94769287109375	0.9999998807907104	417.3770751953125	177.01934814453125	0.03682956099510193	639.5302124023438	478.7459411621094	0.0003631412982940674	412.4748229980469	179.57386779785156	0.0005630254745483398	21	010
206	415.5300598144531	174.3345489501953	1.0	417.66717529296875	176.92721557617188	0.025328069925308228	414.9007568359375	175.37290954589844	0.0002550482749938965	412.78057861328125	179.86251831054688	0.0004496574401855469	21	010
207	423.4111022949219	253.32284545898438	1.0	416.98858642578125	178.52374267578125	0.0400862991809845	414.3426818847656	177.40382385253906	0.00017127394676208496	411.1940612792969	180.63430786132812	0.00019210577011108398	21	010
208	415.93365478515625	180.0978240966797	1.0	418.6960754394531	183.144775390625	0.0042261481285095215	639.4849853515625	478.1318054199219	0.0004534423351287842	409.3906555175781	259.70166015625	0.00011777877807617188	21	010
209	418.2076416015625	189.50265502929688	1.0	418.7764587402344	193.87940979003906	0.0013555586338043213	640.0256958007812	477.8901062011719	0.0009073019027709961	411.813720703125	195.78358459472656	0.00032445788383483887	21	010
210	418.75091552734375	189.654541015625	1.0	419.19952392578125	242.67672729492188	0.029237091541290283	639.281494140625	478.22979736328125	0.0003014802932739258	422.4746398925781	195.0359344482422	0.00030675530433654785	21	010
211	417.2440490722656	192.4200897216797	0.9999954700469971	418.6605529785156	195.941650390625	0.002056628465652466	419.38848876953125	192.9666748046875	0.00015023350715637207	419.1418151855469	196.52532958984375	0.00023129582405090332	21	010
212	646.37841796875	317.2728271484375	7.039308547973633e-5	646.4498901367188	304.8833923339844	0.00019890069961547852	639.1257934570312	477.7664794921875	9.593367576599121e-5	639.4215698242188	2.754141330718994	9.953975677490234e-6	21	010
213	409.8780517578125	195.39125061035156	0.3132164180278778	647.5045166015625	311.713134765625	0.000478208065032959	638.7066040039062	477.79638671875	0.0001264810562133789	639.0236206054688	1.946218729019165	6.705522537231445e-6	21	010
214	407.3851013183594	196.4230194091797	0.0010297000408172607	647.669189453125	312.4012451171875	0.00010520219802856445	639.5990600585938	477.97113037109375	0.00015228986740112305	422.0885009765625	192.7725067138672	8.821487426757812e-6	21	010
215	406.5880432128906	197.29161071777344	0.7913784980773926	646.1052856445312	304.81329345703125	0.00021204352378845215	639.4857788085938	478.5353698730469	0.0007017254829406738	395.4908752441406	200.338623046875	1.4513731002807617e-5	21	010
216	426.2953186035156	208.26646423339844	0.9998681545257568	646.1669311523438	305.3216247558594	0.0003597140312194824	639.6012573242188	478.7821960449219	6.470084190368652e-5	416.9460144042969	191.77609252929688	7.37607479095459e-5	21	010
217	430.04315185546875	210.29945373535156	0.9999998211860657	409.5643310546875	179.08932495117188	0.9999997615814209	638.4232177734375	478.0932312011719	0.00022864341735839844	414.5846862792969	183.3822479248047	0.014942467212677002	21	010
218	431.0445556640625	214.97154235839844	0.9999998807907104	413.0001220703125	180.88818359375	0.10822150111198425	437.8447570800781	218.8889617919922	0.00010922551155090332	418.236572265625	193.57337951660156	0.00017261505126953125	21	010
219	430.361572265625	231.16929626464844	1.0	413.4344177246094	182.4161834716797	0.8324624300003052	638.6279907226562	478.1512451171875	0.0004298388957977295	414.834716796875	182.18499755859375	0.00011393427848815918	21	010
220	427.50311279296875	232.07798767089844	1.0	409.7630615234375	178.08578491210938	1.0	645.9669189453125	125.84029388427734	7.423758506774902e-5	413.88104248046875	180.22769165039062	0.0006333291530609131	21	010
221	425.96331787109375	230.24102783203125	1.0	408.4809875488281	169.2764129638672	1.0	640.15478515625	478.5623474121094	0.0003903210163116455	404.95806884765625	169.88522338867188	0.00013330578804016113	21	010
222	416.316162109375	232.39932250976562	1.0	405.7892150878906	163.04977416992188	1.0	639.479736328125	478.861328125	0.00020682811737060547	403.62298583984375	164.5087890625	0.0007458925247192383	21	010
223	413.3134765625	234.9805908203125	1.0	405.5238342285156	164.84925842285156	1.0	404.6758728027344	166.1717987060547	7.361173629760742e-5	403.1647033691406	165.4161834716797	0.0002703666687011719	21	010
224	406.4132385253906	246.46292114257812	1.0	414.3193359375	249.40792846679688	0.00019481778144836426	639.1439208984375	477.5619201660156	0.0001615583896636963	407.86865234375	251.8978271484375	7.265806198120117e-5	21	010
225	403.1349182128906	262.77447509765625	1.0	416.08056640625	178.10513305664062	0.24801060557365417	639.3582763671875	477.57073974609375	0.00023955106735229492	411.2413330078125	178.6122589111328	4.982948303222656e-5	21	010
226	401.088623046875	270.2247314453125	1.0	407.877197265625	184.5543212890625	0.0007220208644866943	639.3292846679688	478.14825439453125	0.0001945793628692627	404.2447814941406	276.2730712890625	4.157423973083496e-5	21	010
227	400.6181640625	278.62860107421875	1.0	405.7577209472656	193.575927734375	1.0	407.5293884277344	191.63121032714844	0.0001716017723083496	402.29986572265625	195.45147705078125	0.0004355013370513916	21	010
228	400.6166687011719	281.8056335449219	1.0	403.5764465332031	195.78890991210938	0.4124446213245392	638.925048828125	477.2380065917969	0.0003053247928619385	401.1586608886719	273.5850830078125	4.330277442932129e-5	21	010
229	400.2919921875	285.6582336425781	1.0	400.9021911621094	199.60247802734375	0.8693556785583496	638.2421264648438	478.16290283203125	0.0005323290824890137	394.79229736328125	276.85260009765625	5.7697296142578125e-5	21	010
230	402.662109375	285.6132507324219	1.0	400.0708923339844	207.43792724609375	0.8084966540336609	638.460205078125	477.82305908203125	0.0003859996795654297	396.57318115234375	209.74449157714844	5.179643630981445e-5	21	010
231	405.32177734375	287.2121276855469	1.0	401.88568115234375	204.78515625	0.9999996423721313	638.9971313476562	477.9467468261719	0.0004597604274749756	397.7110290527344	208.22366333007812	8.887052536010742e-5	21	010
232	408.0077209472656	292.9525451660156	1.0	397.91473388671875	218.64955139160156	0.4707532525062561	638.9069213867188	477.66845703125	0.0002117753028869629	391.5292663574219	297.10101318359375	2.1666288375854492e-5	21	010
233	412.8040466308594	297.8059387207031	1.0	399.2276916503906	229.32484436035156	0.9999994039535522	639.948974609375	478.13409423828125	0.0001684725284576416	399.5748291015625	229.8656005859375	0.0001640021800994873	21	010
234	414.38677978515625	302.3675842285156	1.0	401.21563720703125	232.2901611328125	1.0	403.94915771484375	230.8367462158203	7.987022399902344e-5	399.3316955566406	236.5848846435547	0.00014099478721618652	21	010
235	417.7550048828125	302.10675048828125	1.0	410.666748046875	250.68756103515625	0.0011280477046966553	640.8342895507812	6.23033332824707	0.00014334917068481445	409.72576904296875	307.4620056152344	7.003545761108398e-5	21	010
236	468.8630065917969	301.0776062011719	0.9999814629554749	646.607666015625	311.7247314453125	0.0004214942455291748	638.8536987304688	478.31396484375	0.00026553869247436523	411.5899658203125	280.1636962890625	5.742907524108887e-5	21	010
237	421.7181701660156	305.5849304199219	0.5734395980834961	416.9105529785156	270.1210632324219	0.1408117711544037	640.0651245117188	479.12579345703125	0.00020459294319152832	412.5656433105469	276.2578125	1.4066696166992188e-5	21	010
238	421.2010803222656	304.2315673828125	0.9933351278305054	647.0672607421875	327.0162048339844	0.00021767616271972656	638.99755859375	477.5037841796875	0.0001582801342010498	417.8468322753906	292.8778991699219	0.0001449882984161377	21	010
239	421.30267333984375	310.31097412109375	0.9803372621536255	647.59326171875	311.5423583984375	0.0002339482307434082	639.4971313476562	477.69866943359375	0.0006747543811798096	419.6262512207031	303.834716796875	4.1365623474121094e-5	21	010
240	417.8843078613281	305.40179443359375	0.9993829727172852	645.23681640625	306.2833557128906	0.0009055137634277344	418.2157287597656	303.92010498046875	5.3554773330688477e-5	412.90887451171875	294.248046875	4.291534423828125e-5	21	010
241	427.6390075683594	288.6306457519531	0.23080605268478394	428.8941345214844	292.57781982421875	0.0012822747230529785	639.5701904296875	478.25634765625	0.00013458728790283203	432.2731018066406	287.4363708496094	0.0001569688320159912	21	010
242	428.92169189453125	278.5827941894531	0.15675291419029236	640.1824340820312	2.009239435195923	0.00023221969604492188	639.4873046875	478.3271484375	0.001287609338760376	638.95751953125	2.1681606769561768	1.1086463928222656e-5	21	010
243	432.7358093261719	257.5926818847656	1.0	429.0333251953125	317.3021240234375	0.03388476371765137	647.642578125	318.9226379394531	0.00023508071899414062	428.176513671875	318.5572814941406	0.002189844846725464	21	010
244	435.96954345703125	228.5794219970703	1.0	437.56463623046875	305.606689453125	0.0009710490703582764	639.6981811523438	478.17803955078125	0.0006069540977478027	439.4748840332031	305.8251953125	0.00011327862739562988	21	010
245	437.8447265625	216.04324340820312	1.0	438.3638000488281	218.33164978027344	0.0012530982494354248	639.406005859375	479.2864990234375	0.0003115832805633545	426.4256591796875	310.72412109375	0.0001608133316040039	21	010
246	445.075439453125	198.3400115966797	1.0	647.393310546875	312.2353210449219	0.00029793381690979004	645.6522827148438	29.409347534179688	0.00010195374488830566	449.4540100097656	201.7703857421875	2.3692846298217773e-5	21	010
247	442.96588134765625	173.03028869628906	0.9999996423721313	647.0466918945312	311.8440246582031	0.0007181465625762939	443.0718078613281	174.8449249267578	0.000272899866104126	442.3304443359375	179.60243225097656	0.00035697221755981445	21	010
248	442.3675231933594	152.65939331054688	1.0	647.3392333984375	312.68994140625	0.00033095479011535645	639.4121704101562	478.5472717285156	0.00013360381126403809	441.6066589355469	163.9490509033203	4.938244819641113e-5	21	010
249	437.9078674316406	128.23292541503906	0.9925224781036377	438.3304748535156	128.63262939453125	0.9609550833702087	639.4782104492188	478.8789367675781	0.00044986605644226074	431.5714111328125	132.25277709960938	9.807944297790527e-5	21	010
250	436.9436340332031	110.98201751708984	0.9999994039535522	437.502197265625	113.40138244628906	0.01933532953262329	439.192626953125	111.01179504394531	0.00011804699897766113	439.2885437011719	116.52166748046875	7.361173629760742e-5	21	010
251	438.0911560058594	109.06546020507812	1.0	436.676513671875	113.92378234863281	0.0007734894752502441	439.886962890625	110.60401916503906	0.00017765164375305176	440.0277404785156	115.95223999023438	0.0001232624053955078	21	010
252	438.1641540527344	110.77256774902344	1.0	437.9345703125	113.73783874511719	0.00590851902961731	638.7850952148438	478.18621826171875	0.001048266887664795	439.291748046875	116.67668151855469	9.101629257202148e-5	21	010
253	441.89697265625	112.24837493896484	1.0	646.2888793945312	304.94757080078125	0.0006577372550964355	640.298583984375	478.32037353515625	0.0001647472381591797	427.51751708984375	226.0467071533203	0.0006868839263916016	21	010
254	443.9695129394531	114.32762908935547	1.0	646.3030395507812	312.7491149902344	0.0007782578468322754	639.078125	477.94720458984375	0.00032004714012145996	450.344482421875	119.37124633789062	2.5391578674316406e-5	21	010
255	444.1357727050781	117.18246459960938	1.0	422.89105224609375	231.8292236328125	0.008581399917602539	450.0666809082031	116.28141784667969	0.00011777877807617188	423.49713134765625	229.1124267578125	0.00013256072998046875	21	010
256	445.45355224609375	119.79924011230469	1.0	422.4596252441406	228.4897918701172	0.24699777364730835	646.435302734375	143.4248504638672	0.00013321638107299805	417.50787353515625	231.73422241210938	0.0006477236747741699	21	010
257	446.9949035644531	119.50916290283203	1.0	420.52764892578125	224.4981689453125	0.7994655966758728	639.0208740234375	478.15472412109375	0.001147538423538208	415.7485656738281	226.92494201660156	0.0018234550952911377	21	010
258	448.0645446777344	116.51091766357422	1.0	423.4257507324219	213.65069580078125	0.018793076276779175	639.7708740234375	478.1555480957031	0.00016260147094726562	418.6666259765625	209.69403076171875	1.4066696166992188e-5	21	010
259	449.55731201171875	113.0950927734375	1.0	421.5527038574219	212.554931640625	0.9973838925361633	639.3629760742188	478.1837158203125	6.842613220214844e-5	417.8105773925781	213.33331298828125	0.00035521388053894043	21	010
260	448.2792663574219	106.37132263183594	1.0	426.07659912109375	202.49485778808594	0.9999080896377563	427.4884338378906	202.59593200683594	0.0003604292869567871	426.678955078125	203.315673828125	0.00248834490776062	21	010
261	441.1841735839844	104.23637390136719	1.0	437.5054016113281	200.62637329101562	0.08012807369232178	638.5050048828125	477.63128662109375	0.0008071362972259521	438.942626953125	205.0489501953125	0.002488642930984497	21	010
262	438.148193359375	103.4621810913086	1.0	437.8602600097656	108.72660827636719	0.002131521701812744	638.5262451171875	478.4460754394531	0.0001500248908996582	436.0667724609375	112.87299346923828	3.096461296081543e-5	21	010
263	434.3018493652344	101.22359466552734	0.9999988079071045	441.5841979980469	201.63980102539062	0.0006960034370422363	442.80401611328125	203.65138244628906	0.000209808349609375	441.55047607421875	205.1129913330078	0.005698174238204956	21	010
264	431.4309997558594	104.28587341308594	0.9999960660934448	433.8287353515625	107.0039291381836	0.025403767824172974	639.29833984375	478.5434875488281	0.00021007657051086426	432.5206604003906	110.4815673828125	8.83936882019043e-5	21	010
265	431.0283203125	113.38552856445312	0.9999896287918091	430.1415710449219	114.10971069335938	0.6465615034103394	639.1098022460938	477.1635437011719	0.0004075169563293457	426.4898376464844	116.69802856445312	0.00011917948722839355	21	010
266	430.6311340332031	130.26089477539062	0.9999998807907104	433.40155029296875	131.22872924804688	0.0016726553440093994	638.4193725585938	478.14080810546875	0.00030881166458129883	434.3441162109375	134.07220458984375	0.00019985437393188477	21	010
267	433.91107177734375	133.27955627441406	0.9999986886978149	436.8002014160156	133.9387664794922	0.0011169612407684326	639.7047729492188	477.4631042480469	0.00013679265975952148	434.1914367675781	134.37245178222656	7.832050323486328e-5	21	010
268	430.4558410644531	136.5538787841797	0.990441083908081	434.97552490234375	136.2130584716797	0.0034641623497009277	646.3814697265625	128.62513732910156	0.0001392960548400879	435.32293701171875	142.39320373535156	0.0005042850971221924	21	010
269	437.9241943359375	153.6342010498047	0.006758391857147217	640.2802124023438	1.6475882530212402	0.00014224648475646973	639.4066162109375	478.30267333984375	0.0003713071346282959	418.4307556152344	142.434326171875	3.325939178466797e-5	21	010
270	439.88787841796875	167.53176879882812	0.9466620683670044	646.916748046875	303.7392272949219	0.0003463327884674072	638.603759765625	478.64825439453125	0.0002116560935974121	437.6646728515625	159.4176788330078	6.452202796936035e-5	21	010
271	435.80517578125	175.52407836914062	1.0	419.6429748535156	133.44093322753906	1.0	639.1360473632812	478.404296875	0.0002733469009399414	419.17449951171875	134.15599060058594	0.00017255544662475586	21	010
272	434.6713562011719	179.10328674316406	1.0	637.6437377929688	478.47100830078125	0.00035375356674194336	638.5916748046875	477.63897705078125	0.0011669397354125977	422.06884765625	186.3772430419922	2.580881118774414e-5	21	010
273	434.081787109375	179.3155059814453	1.0	425.3352966308594	131.3647003173828	0.999964714050293	638.954833984375	478.8392333984375	0.00012797117233276367	423.30450439453125	132.2027587890625	0.00014993548393249512	21	010
274	434.7066345214844	182.32008361816406	1.0	423.3773498535156	129.91282653808594	1.0	646.0029907226562	145.28770446777344	0.0002713203430175781	421.7407531738281	130.17478942871094	0.0011813342571258545	21	010
275	436.5251159667969	195.4517059326172	1.0	425.3487854003906	130.20840454101562	1.0	639.5413818359375	479.3055114746094	0.0003523528575897217	420.329833984375	132.77308654785156	0.00032073259353637695	21	010
276	432.4752197265625	225.8224639892578	1.0	439.5209655761719	131.83358764648438	0.991653323173523	638.5861206054688	479.46588134765625	0.0004055798053741455	432.2629699707031	136.03514099121094	3.4868717193603516e-5	21	010
277	434.5543518066406	254.059814453125	1.0	646.1773071289062	303.4857177734375	0.0003362298011779785	638.9411010742188	477.4157409667969	0.0021050870418548584	437.6553039550781	259.2638854980469	2.4974346160888672e-5	21	010
278	434.6296691894531	265.50872802734375	1.0	423.7032775878906	193.52381896972656	0.00013333559036254883	639.1272583007812	478.20147705078125	0.000349581241607666	438.60430908203125	271.3559265136719	2.3812055587768555e-5	21	010
279	434.1294860839844	281.17181396484375	1.0	640.7695922851562	2.6378679275512695	0.0001964867115020752	639.4747314453125	479.42193603515625	0.0003764927387237549	639.2338256835938	2.7356953620910645	1.7821788787841797e-5	21	010
280	432.033935546875	287.3429870605469	1.0	423.9200134277344	211.89373779296875	0.31725823879241943	638.0692138671875	477.91265869140625	0.0008587539196014404	422.46270751953125	215.21847534179688	0.0004563331604003906	21	010
281	431.7136535644531	287.8188171386719	1.0	647.7448120117188	312.2027893066406	0.0015965700149536133	638.7855834960938	478.09619140625	0.000383526086807251	436.667236328125	293.01806640625	3.94284725189209e-5	21	010
282	432.9016418457031	290.2712097167969	1.0	426.9715270996094	201.6815185546875	0.9992766380310059	639.3110961914062	478.4455261230469	0.0002900362014770508	429.9665222167969	202.3872528076172	0.0018180012702941895	21	010
283	432.1121520996094	290.4051818847656	1.0	427.8153381347656	204.931396484375	0.07366347312927246	638.9920043945312	478.6809387207031	0.00013902783393859863	426.847412109375	200.42311096191406	4.416704177856445e-5	21	010
284	432.12567138671875	289.65496826171875	1.0	420.17645263671875	209.92880249023438	0.9999915361404419	647.1176147460938	317.6339416503906	5.334615707397461e-5	419.2667541503906	209.25672912597656	0.00020545721054077148	21	010
285	430.82452392578125	289.5260009765625	1.0	426.05810546875	195.600830078125	0.9964033365249634	639.8126220703125	478.1296081542969	0.00013518333435058594	430.4509582519531	197.0115966796875	0.0003044605255126953	21	010
286	424.4226379394531	286.1360168457031	1.0	430.3867492675781	288.6040954589844	0.0003107786178588867	429.2123107910156	287.1332092285156	0.0001475214958190918	424.1738586425781	275.4309997558594	7.584691047668457e-5	21	010
287	407.5391540527344	281.02001953125	1.0	438.48822021484375	225.1825408935547	0.4866161048412323	639.3151245117188	478.0191955566406	0.00010001659393310547	409.4256591796875	285.9707336425781	0.00020736455917358398	21	010
288	399.3445739746094	284.3793029785156	1.0	647.2105712890625	311.4842834472656	0.0008780360221862793	640.4976806640625	477.3426208496094	0.0001487135887145996	394.1052551269531	276.21075439453125	0.0005676448345184326	21	010
