# Supplementary material for: An automated feeding system for the African killifish reveals the impact of diet on lifespan and allows scalable assessment of associative learning
Source: eLife. 2022 Nov 10;11:e69008. doi: 10.7554/eLife.69008 (PMC9788828; doi:10.7554/eLife.69008)
Supplement: Figure 6—source data 2. [file elife-69008-fig6-data2.zip › Training Trajectories/t17_REC014DLC_resnet50_TrainAllTheThingsJun28shuffle1_1030000.csv]

bodyparts_coords	fishhead_x	fishhead_y	fishhead_likelihood	fishtail_x	fishtail_y	fishtail_likelihood	redlight_x	redlight_y	redlight_likelihood	fooddrop_x	fooddrop_y	fooddrop_likelihood	fishnum	recordingnum
0	53.01332473754883	305.80450439453125	0.0007311105728149414	640.5048828125	2.254948616027832	0.00017023086547851562	646.0028076171875	30.20538902282715	7.382035255432129e-5	639.489013671875	2.868030548095703	1.5139579772949219e-5	17	014
1	72.5692138671875	330.5723571777344	0.010332167148590088	72.91024780273438	335.6734619140625	0.00039124488830566406	72.85286712646484	332.7976379394531	5.206465721130371e-5	71.60818481445312	336.2349548339844	0.00019875168800354004	17	014
2	72.86668395996094	329.5804748535156	0.017119556665420532	34.260066986083984	296.9561767578125	0.030659645795822144	649.8029174804688	331.2133483886719	9.417533874511719e-5	71.40548706054688	338.0770568847656	1.671910285949707e-5	17	014
3	74.02542877197266	326.3775634765625	0.00010991096496582031	34.7244987487793	300.3511047363281	0.05763620138168335	645.521240234375	29.769798278808594	0.00013074278831481934	639.5992431640625	3.1916749477386475	1.3530254364013672e-5	17	014
4	74.18587493896484	327.5359802246094	0.4352644979953766	34.32346725463867	298.55194091796875	0.8729778528213501	645.8300170898438	125.3460693359375	4.926323890686035e-5	24.73480224609375	292.12249755859375	3.56137752532959e-5	17	014
5	645.7002563476562	381.631103515625	0.0002631545066833496	32.00475311279297	302.9357604980469	0.7321030497550964	646.23193359375	141.7290802001953	0.0001411139965057373	29.4169864654541	296.16241455078125	2.4139881134033203e-5	17	014
6	73.6428451538086	325.529052734375	0.9838469624519348	35.00810241699219	301.85015869140625	0.9999783039093018	36.24919128417969	297.728271484375	8.514523506164551e-5	24.983779907226562	293.51031494140625	3.4332275390625e-5	17	014
7	74.76614379882812	328.1706237792969	0.0013670623302459717	33.36345672607422	303.13055419921875	0.42464298009872437	636.8833618164062	470.5301513671875	3.4362077713012695e-5	23.277807235717773	291.40301513671875	2.8431415557861328e-5	17	014
8	74.857421875	327.6452331542969	0.001092284917831421	29.380191802978516	305.159423828125	0.1477491855621338	648.3865356445312	302.5741271972656	5.46574592590332e-5	2.855205535888672	286.40277099609375	3.507733345031738e-5	17	014
9	6.966336250305176	297.1399841308594	0.00028505921363830566	24.6345272064209	311.4595947265625	0.872471272945404	645.4220581054688	141.19073486328125	0.00011992454528808594	4.655587673187256	304.8797912597656	0.0002620816230773926	17	014
10	646.20361328125	380.13482666015625	0.00030803680419921875	29.516014099121094	310.9597473144531	0.1851743757724762	640.2415771484375	7.079074382781982	7.015466690063477e-5	4.4533371925354	303.37091064453125	2.4706125259399414e-5	17	014
11	645.6829833984375	388.2319030761719	4.553794860839844e-5	33.582008361816406	309.64215087890625	0.889894962310791	640.8414306640625	6.573765754699707	2.1785497665405273e-5	3.913548707962036	303.09747314453125	1.3321638107299805e-5	17	014
12	645.4163818359375	380.4195556640625	7.253885269165039e-5	31.478099822998047	308.8910827636719	0.0002814829349517822	645.6846313476562	29.80478858947754	0.00014218688011169434	640.28173828125	2.5674915313720703	3.904104232788086e-6	17	014
13	646.4833374023438	387.9386291503906	7.650256156921387e-5	33.405967712402344	307.2104797363281	0.05089753866195679	649.1809692382812	213.9016571044922	9.85860824584961e-5	639.7098388671875	2.3201560974121094	9.268522262573242e-6	17	014
14	645.6929931640625	380.75146484375	0.00014844536781311035	34.48348617553711	307.16046142578125	0.0007921755313873291	645.4310913085938	29.311616897583008	6.052851676940918e-5	1.6658825874328613	284.70263671875	4.410743713378906e-6	17	014
15	48.92887878417969	305.9310302734375	0.0021917223930358887	38.11262893676758	306.1737060546875	0.009115725755691528	649.6441040039062	221.6473388671875	0.00015175342559814453	640.0311889648438	2.955953359603882	4.9173831939697266e-6	17	014
16	49.80400466918945	303.43438720703125	0.9995771646499634	40.27817153930664	305.3500671386719	0.0033663809299468994	645.2221069335938	29.361013412475586	6.371736526489258e-5	43.08158874511719	293.87677001953125	9.903311729431152e-5	17	014
17	48.23357009887695	305.9029541015625	0.12136399745941162	40.83195495605469	305.3090515136719	0.0006723701953887939	640.7560424804688	6.408971786499023	3.8057565689086914e-5	640.2962646484375	2.3391098976135254	1.049041748046875e-5	17	014
18	645.8335571289062	380.89544677734375	0.00018090009689331055	37.13505554199219	309.23876953125	0.9520294666290283	644.5266723632812	30.239290237426758	3.5703182220458984e-5	3.1962006092071533	314.7356262207031	1.8894672393798828e-5	17	014
19	645.0687866210938	379.1970520019531	4.3392181396484375e-5	37.206573486328125	309.0943908691406	0.0003705322742462158	649.6185302734375	301.72393798828125	0.00042629241943359375	639.5021362304688	3.104726791381836	6.467103958129883e-6	17	014
20	646.3189697265625	387.2264709472656	0.00026223063468933105	640.3470458984375	2.3282017707824707	8.478760719299316e-5	645.7562866210938	29.451698303222656	6.911158561706543e-5	640.1027221679688	2.874831199645996	7.212162017822266e-6	17	014
21	646.1986083984375	380.86590576171875	5.492568016052246e-5	640.5442504882812	1.9719784259796143	0.00011986494064331055	649.2955932617188	331.3451843261719	4.744529724121094e-5	1.8546617031097412	2.803013801574707	8.910894393920898e-6	17	014
22	645.5053100585938	380.22174072265625	0.00011643767356872559	640.6265258789062	2.084869384765625	8.001923561096191e-5	645.6609497070312	29.10683822631836	5.9485435485839844e-5	640.0535888671875	2.540222644805908	4.649162292480469e-6	17	014
23	645.3765869140625	380.3086853027344	2.0951032638549805e-5	640.5477905273438	2.615097761154175	8.025765419006348e-5	646.0756225585938	153.47987365722656	0.00011619925498962402	0.7399594783782959	109.31339263916016	7.12275505065918e-6	17	014
24	646.543701171875	387.7705078125	0.0002033710479736328	640.9688110351562	2.5538172721862793	0.000206679105758667	645.6578369140625	29.157258987426758	4.3511390686035156e-5	640.0316162109375	2.7383875846862793	1.0073184967041016e-5	17	014
25	645.7846069335938	387.8294982910156	8.845329284667969e-5	526.5972290039062	211.24435424804688	0.00016313791275024414	529.108642578125	208.9965362548828	0.9999999403953552	527.5066528320312	209.34677124023438	0.0011684894561767578	17	014
26	645.3662719726562	380.1527404785156	0.00037553906440734863	530.067138671875	210.6428680419922	9.632110595703125e-5	530.2904052734375	208.37139892578125	1.0	528.785888671875	209.50790405273438	0.000743865966796875	17	014
27	645.445556640625	380.292236328125	9.170174598693848e-5	640.7950439453125	2.2703776359558105	0.00011882185935974121	531.127685546875	208.25418090820312	1.0	529.596435546875	209.8740234375	0.0003604888916015625	17	014
28	646.1974487304688	381.8011474609375	0.00024515390396118164	640.8971557617188	2.1591334342956543	0.00015529990196228027	530.3536376953125	208.56790161132812	1.0	528.7748413085938	210.1209259033203	0.0009989440441131592	17	014
29	530.5697021484375	212.29762268066406	0.00012668967247009277	530.1397094726562	211.0774383544922	0.0002168715000152588	530.2132568359375	208.8290557861328	1.0	528.9265747070312	209.99240112304688	0.00142669677734375	17	014
30	530.9625854492188	212.00205993652344	0.00010591745376586914	530.1597290039062	211.06192016601562	0.00012290477752685547	530.7141723632812	208.47488403320312	1.0	529.5945434570312	210.45106506347656	0.0006445348262786865	17	014
31	530.1239013671875	212.3827667236328	8.669495582580566e-5	529.8974609375	212.0607147216797	0.00014421343803405762	529.70166015625	209.26637268066406	1.0	528.0301513671875	210.6003875732422	0.0011532306671142578	17	014
32	646.0675659179688	380.4145202636719	0.00019910931587219238	530.5064697265625	210.8304901123047	0.0001399517059326172	530.5418090820312	208.13462829589844	1.0	529.4754638671875	209.8870086669922	0.0010523200035095215	17	014
33	530.647705078125	212.07470703125	0.00011274218559265137	15.843860626220703	343.055419921875	0.0001564621925354004	530.5030517578125	208.50439453125	1.0	529.4152221679688	210.11244201660156	0.0009250938892364502	17	014
34	645.638671875	380.625732421875	9.065866470336914e-5	640.126708984375	2.780911445617676	0.0001233220100402832	530.6202392578125	208.9984893798828	1.0	528.896240234375	210.12855529785156	0.0009364187717437744	17	014
35	531.3206787109375	213.39881896972656	6.830692291259766e-5	27.452526092529297	339.0433654785156	0.00010451674461364746	530.2554321289062	209.18472290039062	1.0	529.095703125	210.82177734375	0.0007755756378173828	17	014
36	646.3670654296875	387.73663330078125	0.00011041760444641113	640.3235473632812	3.4101099967956543	0.00015595555305480957	530.7515258789062	208.44735717773438	1.0	528.999267578125	210.02841186523438	0.0007646679878234863	17	014
37	644.9661865234375	379.7311096191406	0.00011080503463745117	640.6426391601562	2.533402442932129	9.876489639282227e-5	529.842041015625	209.3084716796875	1.0	528.4368896484375	210.79417419433594	0.0010142326354980469	17	014
38	531.2077026367188	213.0869140625	0.00011387467384338379	639.7755737304688	2.996407985687256	0.0001284480094909668	530.1646728515625	208.49349975585938	1.0	528.770751953125	210.17543029785156	0.0008521378040313721	17	014
39	531.4016723632812	213.0561981201172	9.116530418395996e-5	639.921875	2.2097718715667725	0.00013977289199829102	530.7197265625	208.28973388671875	1.0	528.729248046875	210.07875061035156	0.0007020831108093262	17	014
40	646.4390869140625	387.41229248046875	0.00017684698104858398	530.0053100585938	211.24932861328125	0.00012362003326416016	530.4340209960938	208.66001892089844	1.0	528.3819580078125	210.1089630126953	0.0007238686084747314	17	014
41	531.7205810546875	212.7347412109375	9.936094284057617e-5	9.933831214904785	117.77629089355469	0.00045293569564819336	530.4928588867188	207.85186767578125	1.0	529.3004150390625	209.56646728515625	0.0005847811698913574	17	014
42	645.8978271484375	380.2290344238281	0.00019371509552001953	640.7158203125	2.7426512241363525	0.0003014206886291504	530.342529296875	208.28512573242188	1.0	529.2642211914062	209.82745361328125	0.0009771287441253662	17	014
43	645.600830078125	380.3807373046875	0.0001271069049835205	530.7650146484375	210.42640686035156	0.00011050701141357422	530.5963134765625	208.344970703125	1.0	529.6185302734375	209.8901824951172	0.0006422996520996094	17	014
44	529.9197387695312	212.41290283203125	0.00011789798736572266	529.69189453125	211.66285705566406	0.00012981891632080078	529.9959106445312	209.00521850585938	1.0	528.1103515625	210.47320556640625	0.001222372055053711	17	014
45	646.2105712890625	380.7279968261719	0.0001475512981414795	529.168701171875	209.801025390625	0.0001418590545654297	530.3912963867188	208.00611877441406	1.0	527.9241333007812	207.7862091064453	0.0009021461009979248	17	014
46	645.75	381.3557434082031	0.0007294714450836182	640.166748046875	2.4870471954345703	0.00015157461166381836	530.2637939453125	208.7624053955078	1.0	529.0986938476562	210.26234436035156	0.0008242428302764893	17	014
47	645.5275268554688	382.23492431640625	0.00011983513832092285	530.288330078125	210.2947540283203	0.00016373395919799805	530.4352416992188	208.2207489013672	1.0	529.2909545898438	209.75216674804688	0.0007157325744628906	17	014
48	645.5113525390625	379.8226318359375	0.00015431642532348633	530.258056640625	210.9020233154297	0.00012478232383728027	530.3178100585938	208.60581970214844	1.0	529.0438842773438	209.71218872070312	0.000956416130065918	17	014
49	645.45361328125	380.9535217285156	0.0002060532569885254	530.2813110351562	209.67762756347656	0.00016203522682189941	530.680908203125	207.81605529785156	1.0	529.3853149414062	209.3882598876953	0.0008873045444488525	17	014
50	645.722900390625	381.7410888671875	0.0004120469093322754	2.561361789703369	356.23687744140625	0.00013461709022521973	530.5867309570312	208.08078002929688	1.0	529.7322387695312	208.98577880859375	0.0010887980461120605	17	014
51	27.223526000976562	288.3056335449219	0.9999949932098389	74.17266845703125	334.1286926269531	0.9999929666519165	530.667236328125	208.73377990722656	1.0	5.751104354858398	269.7527160644531	0.0008353888988494873	17	014
52	32.01742172241211	269.16778564453125	1.0	71.3945083618164	340.5600280761719	1.0	530.4618530273438	208.74276733398438	1.0	5.515078544616699	254.97035217285156	0.001440882682800293	17	014
53	34.44518280029297	255.43824768066406	1.0	75.71533966064453	341.5845947265625	0.9999998211860657	530.458740234375	208.5393524169922	1.0	528.9441528320312	209.84837341308594	0.000804215669631958	17	014
54	38.351173400878906	252.13973999023438	0.9999996423721313	65.79643249511719	336.78289794921875	1.0	530.6144409179688	208.57882690429688	1.0	529.35791015625	209.9355010986328	0.0010299980640411377	17	014
55	33.360572814941406	255.9277801513672	1.0	640.3322143554688	2.609147071838379	0.00014165043830871582	529.7997436523438	209.47222900390625	1.0	528.52099609375	210.6844940185547	0.001023620367050171	17	014
56	19.681982040405273	261.3362731933594	1.0	18.616836547851562	262.8009948730469	0.0010937750339508057	530.1235961914062	208.44529724121094	1.0	528.6406860351562	210.06690979003906	0.0006768703460693359	17	014
57	4.933572292327881	248.0293426513672	0.9987095594406128	74.34304809570312	270.3893127441406	1.0	530.591552734375	208.31497192382812	1.0	529.0844116210938	210.09939575195312	0.0005560219287872314	17	014
58	530.9615478515625	213.50006103515625	5.8978796005249023e-5	640.5628051757812	2.231659412384033	0.00016924738883972168	530.1884155273438	209.13233947753906	1.0	527.9866333007812	210.78797912597656	0.0004145205020904541	17	014
59	2.4551422595977783	209.5700225830078	0.0005142688751220703	1.0879786014556885	209.46983337402344	0.0008811056613922119	530.2526245117188	208.73716735839844	1.0	528.8907470703125	210.74050903320312	0.0004540979862213135	17	014
60	38.324432373046875	276.7593688964844	0.0011997222900390625	39.13356018066406	276.25921630859375	0.9998744130134583	530.10693359375	208.10848999023438	1.0	529.145263671875	209.91314697265625	0.0005942583084106445	17	014
61	36.561405181884766	277.5140686035156	0.01010468602180481	38.95461654663086	275.453125	0.9999998807907104	529.7384033203125	208.15371704101562	1.0	36.00691223144531	282.7885437011719	0.0022041499614715576	17	014
62	1.8032004833221436	182.18641662597656	0.00041985511779785156	32.85441589355469	276.641845703125	0.9997512102127075	530.4532470703125	208.82357788085938	1.0	36.01111602783203	286.7977600097656	0.0007925629615783691	17	014
63	4.936154842376709	192.92616271972656	0.0014815926551818848	1.0604043006896973	184.68710327148438	0.00046953558921813965	530.0674438476562	208.5428924560547	1.0	528.7097778320312	209.9419708251953	0.0009039938449859619	17	014
64	3.2446980476379395	184.42611694335938	0.0004130899906158447	1.6934571266174316	183.38153076171875	0.00031241774559020996	530.41455078125	208.5291748046875	1.0	529.2156982421875	210.31411743164062	0.0008651912212371826	17	014
65	5.6257829666137695	200.5187530517578	0.00017073750495910645	2.745840549468994	183.4422607421875	0.0006465911865234375	530.5630493164062	208.68060302734375	1.0	529.3632202148438	210.1822967529297	0.0006827414035797119	17	014
66	36.0951042175293	246.5438232421875	0.00045603513717651367	42.69597625732422	248.2079620361328	0.6617732644081116	529.9955444335938	208.57049560546875	1.0	528.9288330078125	210.34230041503906	0.0005394518375396729	17	014
67	645.6572265625	380.92596435546875	0.00012060999870300293	640.5029296875	2.5172040462493896	0.00015214085578918457	530.3820190429688	208.3600616455078	1.0	529.3560791015625	209.93405151367188	0.0009895563125610352	17	014
68	73.09932708740234	201.1715087890625	0.00018450617790222168	69.95365142822266	205.72430419921875	0.999999463558197	530.831787109375	208.9568328857422	1.0	528.6429443359375	210.70040893554688	0.0006876587867736816	17	014
69	67.02710723876953	180.94912719726562	0.00037783384323120117	64.06893920898438	178.97657775878906	1.0	530.692138671875	208.2185821533203	1.0	529.0975952148438	209.70118713378906	0.0006405115127563477	17	014
70	50.68470001220703	183.5430908203125	0.020557880401611328	54.704017639160156	183.9750518798828	0.9999814033508301	530.2213134765625	207.87640380859375	1.0	528.4625854492188	209.179443359375	0.0006977319717407227	17	014
71	645.7547607421875	381.48455810546875	0.0003425776958465576	39.70372772216797	192.75057983398438	0.9999854564666748	529.7880859375	208.59559631347656	1.0	528.2568969726562	210.0854034423828	0.0005263388156890869	17	014
72	646.0408325195312	386.7884521484375	0.00013267993927001953	40.173095703125	197.2926483154297	1.0	530.1577758789062	208.75807189941406	1.0	528.7620849609375	210.3661346435547	0.0006322562694549561	17	014
73	645.8107299804688	380.76617431640625	0.00027996301651000977	40.71733093261719	199.06561279296875	1.0	530.2537231445312	208.5200958251953	1.0	528.79931640625	210.1699981689453	0.0007373690605163574	17	014
74	645.3404541015625	382.0642395019531	0.00013896822929382324	37.424163818359375	198.7200469970703	1.0	530.4605712890625	209.1269989013672	1.0	529.151611328125	210.5949249267578	0.0007893741130828857	17	014
75	531.4308471679688	212.77975463867188	0.00011709332466125488	36.506736755371094	199.29249572753906	1.0	530.35595703125	208.31558227539062	1.0	34.55316162109375	206.34149169921875	0.0009250044822692871	17	014
76	531.9966430664062	212.93820190429688	0.0001055002212524414	640.0829467773438	2.248518943786621	0.0001518726348876953	531.2286376953125	208.5064239501953	1.0	529.8458251953125	210.00405883789062	0.0007919073104858398	17	014
77	644.9821166992188	378.7701110839844	7.465481758117676e-5	66.62328338623047	134.44125366210938	0.00015118718147277832	530.2794799804688	209.75259399414062	1.0	528.94970703125	211.34925842285156	0.0008126795291900635	17	014
78	1.60603928565979	93.96146392822266	0.000529944896697998	79.57027435302734	125.2203369140625	0.9824268817901611	530.2980346679688	208.6193084716797	1.0	528.8160400390625	210.20828247070312	0.0009312033653259277	17	014
79	0.9484777450561523	91.59265899658203	0.03473678231239319	90.68502807617188	130.48146057128906	1.0	530.7719116210938	209.0797576904297	1.0	529.4111328125	210.3636932373047	0.0007396042346954346	17	014
80	-0.05422019958496094	88.65038299560547	0.008770912885665894	91.6383285522461	135.24639892578125	1.0	530.5816040039062	208.7425079345703	1.0	529.328857421875	209.8430938720703	0.0008751451969146729	17	014
81	-0.46588134765625	77.6485366821289	0.0060243308544158936	90.37606048583984	135.35443115234375	1.0	530.390380859375	207.8647003173828	1.0	94.85257720947266	140.27516174316406	0.0009402036666870117	17	014
82	-1.095376968383789	78.5429916381836	0.03237283229827881	86.87500762939453	125.6671371459961	0.9999833703041077	531.1366577148438	208.7406768798828	1.0	529.4163208007812	210.34664916992188	0.0006985664367675781	17	014
83	646.2489013671875	381.4190979003906	0.00018584728240966797	640.7684326171875	2.6985206604003906	0.00017532706260681152	530.2285766601562	208.7039794921875	1.0	529.1803588867188	210.31826782226562	0.0008973777294158936	17	014
84	6.420573711395264	211.00062561035156	0.00017127394676208496	56.596553802490234	180.1134033203125	0.0010376572608947754	530.4692993164062	209.4942626953125	1.0	528.7252197265625	210.5583953857422	0.0007252395153045654	17	014
85	3.045789957046509	107.65252685546875	0.0006791651248931885	640.1751708984375	2.2766709327697754	0.00017467141151428223	530.642333984375	208.2318572998047	1.0	529.2091064453125	209.84124755859375	0.0005613565444946289	17	014
86	531.0844116210938	213.0640106201172	0.0001665353775024414	530.0868530273438	210.48114013671875	0.00017532706260681152	530.0902099609375	208.34776306152344	1.0	528.6947631835938	209.7836151123047	0.0010080337524414062	17	014
87	645.54736328125	381.6316223144531	0.00014290213584899902	-0.4365057945251465	64.45824432373047	0.0008942484855651855	530.562255859375	208.59109497070312	1.0	529.4647216796875	210.18487548828125	0.000735551118850708	17	014
88	4.527551651000977	128.2149200439453	0.0002638101577758789	1.04313325881958	80.0925064086914	0.0015741288661956787	530.8685302734375	208.0623321533203	1.0	528.4395141601562	207.99851989746094	0.0005289316177368164	17	014
89	645.876220703125	380.933837890625	0.00023251771926879883	-0.2523980140686035	78.21882629394531	0.001137465238571167	530.7111206054688	208.5846405029297	1.0	528.8931884765625	209.98410034179688	0.0007055103778839111	17	014
90	5.149949073791504	140.8367462158203	0.0001442432403564453	1.680781602859497	86.48240661621094	0.0007560253143310547	529.9547119140625	208.87242126464844	1.0	529.005859375	210.28334045410156	0.0006592273712158203	17	014
91	646.2573852539062	380.9009094238281	0.00015041232109069824	529.6744995117188	211.26528930664062	9.757280349731445e-5	530.13671875	208.80670166015625	1.0	528.721435546875	210.24964904785156	0.0007995367050170898	17	014
92	645.8436889648438	381.05780029296875	0.0001207888126373291	2.8296737670898438	132.692138671875	0.0010240375995635986	530.0014038085938	208.5730743408203	1.0	527.8572998046875	208.09642028808594	0.000733107328414917	17	014
93	645.3982543945312	381.0692138671875	0.0001888871192932129	4.9489288330078125	131.10092163085938	0.010781526565551758	529.9894409179688	208.91481018066406	1.0	528.4984130859375	210.4781036376953	0.00061073899269104	17	014
94	531.4086303710938	213.31320190429688	8.39531421661377e-5	640.4681396484375	2.4678773880004883	0.00013935565948486328	530.857177734375	209.12881469726562	1.0	528.8029174804688	210.6753387451172	0.0007105171680450439	17	014
95	531.1063232421875	212.9027099609375	0.00011524558067321777	640.3010864257812	2.366556167602539	0.0001367628574371338	529.9554443359375	208.5012969970703	1.0	528.8734741210938	210.0146942138672	0.0006108283996582031	17	014
96	645.802734375	382.3067626953125	0.0005157887935638428	640.939208984375	1.5400798320770264	0.00010508298873901367	530.498291015625	208.90977478027344	1.0	528.5449829101562	210.70777893066406	0.0005403757095336914	17	014
97	645.5814819335938	381.2076416015625	0.00022608041763305664	1.1395602226257324	95.22826385498047	0.000856935977935791	530.2059936523438	208.824462890625	1.0	528.6249389648438	210.68295288085938	0.0006605982780456543	17	014
98	44.076595306396484	99.79354095458984	0.0024098455905914307	46.43850326538086	99.01602935791016	0.07059445977210999	530.2957153320312	208.77630615234375	1.0	528.62109375	210.7515106201172	0.0008072257041931152	17	014
99	49.968326568603516	99.05142974853516	0.8871773481369019	53.01453399658203	102.07046508789062	0.015129327774047852	530.6199340820312	208.1842041015625	1.0	529.5172119140625	210.0203857421875	0.0006295144557952881	17	014
100	19.615461349487305	120.87157440185547	0.031028032302856445	641.1474609375	3.059965133666992	0.0002186596393585205	531.0233154296875	208.51583862304688	1.0	529.7781372070312	210.191650390625	0.0008949637413024902	17	014
101	21.088186264038086	116.27827453613281	0.02201429009437561	15.877541542053223	127.18511199951172	0.004007875919342041	530.2611694335938	209.1355438232422	1.0	528.8644409179688	210.3651885986328	0.0009264051914215088	17	014
102	19.359317779541016	117.68279266357422	0.005474179983139038	17.472253799438477	123.64875793457031	0.005745142698287964	530.5005493164062	209.01220703125	1.0	528.5413818359375	210.56201171875	0.0006313621997833252	17	014
103	23.059612274169922	120.85111236572266	0.12576478719711304	23.982707977294922	124.15391540527344	0.9995959401130676	530.2034912109375	208.6033935546875	1.0	528.2423706054688	210.4811553955078	0.0007430315017700195	17	014
104	24.022890090942383	119.12104034423828	0.001731961965560913	60.028106689453125	108.28278350830078	0.9973353147506714	530.616455078125	208.40621948242188	1.0	528.89208984375	209.74798583984375	0.0008035600185394287	17	014
105	27.45534896850586	123.6962890625	0.5949661135673523	62.365596771240234	107.35580444335938	0.9999858140945435	531.0074462890625	208.3557891845703	1.0	529.5023803710938	209.96649169921875	0.0006518065929412842	17	014
106	32.00944519042969	125.30585479736328	0.7257103323936462	68.30461883544922	107.54869842529297	1.0	530.1240234375	208.7623291015625	1.0	528.6796875	210.1635284423828	0.0007185041904449463	17	014
107	31.239891052246094	124.21546173095703	0.999993085861206	73.13926696777344	107.75609588623047	1.0	530.6881713867188	207.99171447753906	1.0	528.9906616210938	209.4513397216797	0.0005241930484771729	17	014
108	33.78310775756836	121.9557113647461	0.7757987380027771	69.18536376953125	116.95059967041016	0.00034356117248535156	530.8013916015625	208.82957458496094	1.0	529.259521484375	210.35711669921875	0.0006409585475921631	17	014
109	34.93635559082031	131.02369689941406	1.0	71.62767028808594	108.88765716552734	0.33977237343788147	530.3650512695312	209.30943298339844	1.0	528.384521484375	210.6531524658203	0.00071677565574646	17	014
110	28.74371337890625	118.05358123779297	1.0	36.077484130859375	121.41776275634766	0.003293454647064209	530.1779174804688	208.39175415039062	1.0	6.078010559082031	110.0408706665039	0.0016430914402008057	17	014
111	8.629623413085938	102.10260009765625	0.0009505152702331543	69.39642333984375	134.8959197998047	1.0	530.6970825195312	208.4506072998047	1.0	3.024019718170166	109.25642395019531	0.000976264476776123	17	014
112	8.607490539550781	112.17597198486328	0.0003141462802886963	67.6346664428711	132.98098754882812	1.0	530.3058471679688	208.76434326171875	1.0	3.1685309410095215	110.72826385498047	0.00143510103225708	17	014
113	42.69755935668945	127.64657592773438	0.7010155916213989	65.57536315917969	123.02921295166016	1.0	530.6264038085938	208.7400665283203	1.0	1.9847967624664307	94.80340576171875	0.0020743906497955322	17	014
114	39.533363342285156	132.4003143310547	0.6791083216667175	44.6747932434082	131.24581909179688	0.003525376319885254	530.3798217773438	208.3656768798828	1.0	1.723975419998169	111.63383483886719	0.0009004473686218262	17	014
115	38.782012939453125	131.79737854003906	0.21519428491592407	33.81607437133789	131.5093994140625	0.008584320545196533	530.5612182617188	208.7462615966797	1.0	529.1126098632812	210.2391357421875	0.0008292496204376221	17	014
116	43.2153205871582	131.6841583251953	0.045371562242507935	63.7960205078125	125.38033294677734	0.6655470132827759	530.2652587890625	208.88613891601562	1.0	2.1904115676879883	112.08171081542969	0.001026540994644165	17	014
117	48.49876403808594	134.032958984375	0.9651569128036499	59.84526062011719	131.37686157226562	0.9782524108886719	530.5822143554688	208.15618896484375	1.0	2.793095588684082	112.11014556884766	0.0006325244903564453	17	014
118	45.98836898803711	136.32749938964844	0.03558245301246643	11.861194610595703	128.80581665039062	0.004278033971786499	530.6360473632812	208.786376953125	1.0	528.0563354492188	208.54190063476562	0.0006398558616638184	17	014
119	645.7679443359375	382.12884521484375	0.00020065903663635254	86.09253692626953	131.79364013671875	0.1111745834350586	530.3515625	208.7241973876953	1.0	528.706787109375	210.4742431640625	0.0006602108478546143	17	014
120	46.00262451171875	135.99632263183594	0.00043126940727233887	88.67953491210938	133.25181579589844	1.0	530.7005004882812	208.93800354003906	1.0	85.1376724243164	139.27005004882812	0.0009672939777374268	17	014
121	42.67052459716797	137.51260375976562	0.001988649368286133	3.4806265830993652	128.43804931640625	0.0007278323173522949	530.338134765625	208.7663116455078	1.0	528.4597778320312	210.23992919921875	0.0006525218486785889	17	014
122	43.5505485534668	146.6194305419922	0.6601768732070923	88.0227279663086	134.63250732421875	0.9999999403953552	530.1178588867188	208.80909729003906	1.0	94.73292541503906	136.9127197265625	0.0022445321083068848	17	014
123	41.82206344604492	166.46165466308594	0.9999961853027344	40.226566314697266	168.72613525390625	0.0911579430103302	530.0523681640625	208.82818603515625	1.0	41.416629791259766	172.8062744140625	0.0011536180973052979	17	014
124	44.28086853027344	173.07569885253906	1.0	81.7466812133789	117.20357513427734	0.9999980330467224	530.700439453125	208.98513793945312	1.0	42.03256607055664	175.69869995117188	0.0010036826133728027	17	014
125	43.68086242675781	181.10891723632812	1.0	76.25297546386719	119.17766571044922	0.999997615814209	530.3851318359375	209.0302734375	1.0	528.7102661132812	210.66542053222656	0.0005572736263275146	17	014
126	46.39138412475586	188.22706604003906	1.0	41.1988410949707	183.6671142578125	0.0009125769138336182	530.5353393554688	208.34170532226562	1.0	529.1837768554688	209.87451171875	0.0007191598415374756	17	014
127	38.1048469543457	209.16575622558594	0.999925971031189	39.083702087402344	210.73033142089844	0.017649978399276733	530.9996337890625	208.38201904296875	1.0	529.3705444335938	209.850341796875	0.0006723999977111816	17	014
128	43.32160186767578	224.96568298339844	0.9998775720596313	44.199954986572266	225.05087280273438	0.3271765410900116	530.047119140625	208.83773803710938	1.0	528.8989868164062	210.39097595214844	0.0008480250835418701	17	014
129	45.698238372802734	233.3679656982422	0.9999978542327881	45.76032638549805	232.64300537109375	0.0958770215511322	529.7926025390625	208.88670349121094	1.0	42.9578742980957	237.7407989501953	0.0034238696098327637	17	014
130	44.79251480102539	240.2117919921875	0.9999996423721313	41.65168762207031	242.6418914794922	0.11643624305725098	530.14111328125	208.71302795410156	1.0	529.00830078125	210.32066345214844	0.001019984483718872	17	014
131	48.032447814941406	242.7130889892578	1.0	43.68658447265625	244.22183227539062	0.000998467206954956	530.1035766601562	208.4105224609375	1.0	529.1455688476562	210.2554931640625	0.0008692443370819092	17	014
132	48.619544982910156	246.54446411132812	1.0	43.944557189941406	249.67909240722656	0.0019465386867523193	530.1773681640625	208.6360626220703	1.0	528.84521484375	209.5762176513672	0.0010526776313781738	17	014
133	49.268470764160156	247.84646606445312	1.0	41.680747985839844	245.89572143554688	0.00193747878074646	531.2407836914062	208.70960998535156	1.0	529.4393920898438	210.370361328125	0.0005576014518737793	17	014
134	47.90922546386719	248.5740966796875	1.0	43.18256378173828	252.4808807373047	0.01256871223449707	530.7681274414062	208.97183227539062	1.0	529.0106811523438	210.55128479003906	0.0006067454814910889	17	014
135	49.307899475097656	247.8627471923828	1.0	42.67766571044922	250.7942657470703	0.0020335018634796143	530.6097412109375	208.88302612304688	1.0	528.5648193359375	210.61618041992188	0.0006201863288879395	17	014
136	49.12191390991211	246.48570251464844	1.0	50.61662292480469	246.6267852783203	0.0030819177627563477	530.4935913085938	208.00054931640625	1.0	529.1727905273438	209.52291870117188	0.0010674893856048584	17	014
137	49.189083099365234	246.69410705566406	1.0	43.027442932128906	250.01205444335938	0.0007235705852508545	530.65673828125	208.33880615234375	1.0	529.2150268554688	209.87054443359375	0.0008612275123596191	17	014
138	49.542320251464844	246.18609619140625	1.0	42.6546516418457	249.56866455078125	0.0018308758735656738	530.9575805664062	208.82864379882812	1.0	529.7241821289062	210.41648864746094	0.0005760788917541504	17	014
139	49.631683349609375	245.4759063720703	1.0	43.645469665527344	247.9947052001953	0.004517793655395508	530.5236206054688	208.363525390625	1.0	528.682373046875	209.70025634765625	0.0006987154483795166	17	014
140	48.324684143066406	245.38671875	1.0	78.74666595458984	153.11122131347656	0.007611721754074097	530.588623046875	208.79042053222656	1.0	528.7953491210938	210.47120666503906	0.0007452070713043213	17	014
141	47.9133186340332	246.1177215576172	1.0	79.25272369384766	149.77845764160156	0.03433552384376526	530.554443359375	208.39224243164062	1.0	529.3121337890625	209.78846740722656	0.0005618035793304443	17	014
142	49.36064910888672	246.552734375	1.0	77.55291748046875	155.29376220703125	0.034855931997299194	530.2911987304688	208.4287567138672	1.0	528.6638793945312	209.86236572265625	0.0007337033748626709	17	014
143	48.358177185058594	246.74928283691406	1.0	84.72595977783203	152.57693481445312	0.9996002912521362	530.6146240234375	208.87135314941406	1.0	529.095947265625	210.60211181640625	0.0005539357662200928	17	014
144	46.47608947753906	246.86351013183594	1.0	84.38309478759766	151.3703155517578	0.9999807476997375	530.1429443359375	209.23321533203125	1.0	43.62355422973633	254.505615234375	0.0011050999164581299	17	014
145	48.06865692138672	248.09536743164062	1.0	75.56269073486328	155.7213897705078	0.9971747994422913	530.5845947265625	208.7781219482422	1.0	529.1195678710938	210.27609252929688	0.0006396770477294922	17	014
146	49.546119689941406	248.08177185058594	1.0	83.88946533203125	152.15756225585938	0.9312569499015808	530.3397827148438	209.0960235595703	1.0	528.54248046875	210.46803283691406	0.0007248818874359131	17	014
147	47.67813491821289	247.7946014404297	1.0	78.39408111572266	155.6125946044922	0.08050206303596497	529.9398193359375	209.37734985351562	1.0	528.41162109375	210.87840270996094	0.0005174875259399414	17	014
148	49.7895622253418	246.43173217773438	1.0	79.27810668945312	155.6087188720703	0.9989776015281677	530.541748046875	209.2287139892578	1.0	529.259033203125	210.5855712890625	0.0006406605243682861	17	014
149	48.36326217651367	247.4613494873047	1.0	79.99638366699219	156.1005096435547	0.9999294281005859	530.689208984375	208.0984649658203	1.0	528.9468383789062	209.88668823242188	0.0006358027458190918	17	014
150	48.79703903198242	244.7664794921875	1.0	74.86854553222656	157.4232635498047	0.5704406499862671	530.4203491210938	208.7125701904297	1.0	528.7692260742188	210.08480834960938	0.0006747841835021973	17	014
151	49.427589416503906	246.55792236328125	1.0	82.82886505126953	153.21746826171875	0.9999979734420776	529.7723388671875	208.67431640625	1.0	527.829833984375	208.69985961914062	0.0006676316261291504	17	014
152	49.287208557128906	246.3340606689453	1.0	79.02206420898438	154.7603759765625	0.9999994039535522	530.5562744140625	208.407470703125	1.0	528.9864501953125	210.23927307128906	0.0006919801235198975	17	014
153	49.167503356933594	245.7733154296875	1.0	78.52436065673828	152.5733642578125	0.9999842643737793	530.1358032226562	208.6027374267578	1.0	528.9234619140625	209.6061248779297	0.0006602704524993896	17	014
154	48.348358154296875	245.7689971923828	1.0	82.49197387695312	152.16470336914062	0.9999962449073792	531.0347900390625	208.55718994140625	1.0	529.2877197265625	209.98492431640625	0.0006476938724517822	17	014
155	48.32262420654297	246.1879119873047	1.0	76.57659912109375	154.2844696044922	0.9995238780975342	531.0018310546875	208.7528076171875	1.0	529.0831909179688	210.28318786621094	0.0005283355712890625	17	014
156	47.81758499145508	246.90011596679688	1.0	82.61812591552734	151.97129821777344	0.9999939203262329	530.2686157226562	208.6383056640625	1.0	529.2102661132812	210.2463836669922	0.000602036714553833	17	014
157	47.483638763427734	245.70555114746094	1.0	84.72967529296875	150.892333984375	0.9999998807907104	530.3244018554688	208.9230194091797	1.0	528.8796997070312	210.18919372558594	0.0009572803974151611	17	014
158	48.379058837890625	245.96099853515625	1.0	78.84840393066406	152.170166015625	0.9999645352363586	530.68359375	208.6651611328125	1.0	528.8338012695312	210.2693328857422	0.0005540251731872559	17	014
159	49.44209289550781	246.0602264404297	1.0	75.5269775390625	157.0764617919922	0.5748819708824158	530.1649169921875	209.54624938964844	1.0	528.8063354492188	210.48074340820312	0.0008441507816314697	17	014
160	46.90004348754883	244.38206481933594	0.9999986886978149	83.57418060302734	152.4287109375	0.9981051683425903	530.7073364257812	208.2733612060547	1.0	529.3555297851562	209.95089721679688	0.0005156397819519043	17	014
161	47.91807174682617	246.00753784179688	1.0	77.66626739501953	152.33023071289062	0.39798688888549805	530.7963256835938	208.840576171875	1.0	529.1939086914062	210.60940551757812	0.0006503462791442871	17	014
162	48.20695495605469	245.7473602294922	1.0	79.2522964477539	152.20960998535156	0.12317079305648804	530.753662109375	208.2688446044922	1.0	529.5288696289062	209.9451446533203	0.0005736649036407471	17	014
163	47.278987884521484	245.09275817871094	0.9999990463256836	79.24435424804688	151.27359008789062	0.9990648031234741	530.8076782226562	209.1502227783203	1.0	529.0540771484375	210.873291015625	0.0007282793521881104	17	014
164	47.90144348144531	246.24462890625	0.9999908208847046	47.355655670166016	246.11273193359375	0.8418273329734802	530.3258666992188	208.9525146484375	1.0	528.9039916992188	210.16064453125	0.001250624656677246	17	014
165	46.64688491821289	247.0088653564453	1.0	48.252220153808594	246.4349822998047	0.01616978645324707	530.6815185546875	209.4459686279297	1.0	528.7444458007812	210.7842254638672	0.0005523860454559326	17	014
166	48.2177848815918	245.65835571289062	1.0	78.4491958618164	150.70545959472656	0.9405635595321655	530.4114990234375	208.99818420410156	1.0	528.9457397460938	210.419677734375	0.0011125802993774414	17	014
167	48.09161376953125	246.06292724609375	1.0	49.65450668334961	245.8122100830078	0.017876416444778442	530.7088623046875	208.7097625732422	1.0	529.0110473632812	210.45323181152344	0.0006381571292877197	17	014
168	48.528831481933594	246.9629364013672	1.0	73.68392181396484	153.04684448242188	0.9909870028495789	530.478759765625	208.40435791015625	1.0	528.7514038085938	209.63938903808594	0.0010262131690979004	17	014
169	48.80061340332031	246.76495361328125	1.0	48.6589241027832	245.87086486816406	0.005849510431289673	530.320068359375	208.80197143554688	1.0	528.1912841796875	208.6557159423828	0.0005582869052886963	17	014
170	48.24021911621094	246.1420135498047	0.9999998807907104	49.75959014892578	245.8705291748047	0.0070112645626068115	530.3150024414062	208.69857788085938	1.0	528.5722045898438	210.18568420410156	0.0007727742195129395	17	014
171	47.542236328125	246.58851623535156	0.9999999403953552	51.657745361328125	245.60455322265625	0.19117748737335205	530.7352294921875	208.1041717529297	1.0	529.2271118164062	209.68687438964844	0.0005487799644470215	17	014
172	49.2347297668457	246.7554931640625	1.0	74.34049224853516	150.87098693847656	0.515986979007721	530.7119140625	208.6880645751953	1.0	529.1103515625	210.15406799316406	0.0005269348621368408	17	014
173	48.68309783935547	246.52574157714844	0.9999977350234985	75.57308197021484	150.68743896484375	0.99632728099823	530.434326171875	208.7327117919922	1.0	527.9202880859375	208.42417907714844	0.0007345378398895264	17	014
174	47.212242126464844	247.8031005859375	1.0	48.53050231933594	247.1080322265625	0.013807892799377441	530.3922729492188	209.05885314941406	1.0	529.2266845703125	210.30606079101562	0.0007031559944152832	17	014
175	47.878440856933594	247.9480743408203	1.0	43.09313201904297	250.31495666503906	0.004070192575454712	530.4877319335938	208.17201232910156	1.0	529.3534545898438	209.5786895751953	0.0005496442317962646	17	014
176	47.08341598510742	248.09255981445312	1.0	50.082489013671875	246.37991333007812	0.003953069448471069	530.4432983398438	208.64523315429688	1.0	528.9588012695312	210.01014709472656	0.0005604922771453857	17	014
177	46.17450714111328	246.89251708984375	0.9999994039535522	47.6109504699707	247.38571166992188	0.33363455533981323	530.6072387695312	208.90768432617188	1.0	43.209312438964844	253.6112518310547	0.0009497404098510742	17	014
178	47.450531005859375	248.7084197998047	1.0	50.55254364013672	246.96946716308594	0.01858079433441162	530.92626953125	208.42942810058594	1.0	528.5009765625	208.67694091796875	0.0007060766220092773	17	014
179	48.08395767211914	248.0771026611328	1.0	43.26183319091797	250.905517578125	0.0046630799770355225	530.17431640625	208.98793029785156	1.0	528.8683471679688	210.6803741455078	0.0005713403224945068	17	014
180	47.496395111083984	245.48194885253906	0.9999970197677612	49.054656982421875	246.0728759765625	0.5637555718421936	530.8893432617188	208.66455078125	1.0	529.4456787109375	210.29251098632812	0.0005649328231811523	17	014
181	47.89524459838867	246.18324279785156	1.0	49.00923156738281	246.02133178710938	0.009295731782913208	530.7982177734375	208.6397705078125	1.0	528.9412231445312	209.96495056152344	0.0005056560039520264	17	014
182	48.27457809448242	246.48019409179688	1.0	43.955928802490234	251.40142822265625	0.007529497146606445	530.524169921875	208.26071166992188	1.0	529.2860107421875	210.33056640625	0.0009653568267822266	17	014
183	47.6709098815918	246.56324768066406	0.9999886155128479	51.815181732177734	245.88868713378906	0.566446840763092	530.5169677734375	208.7991180419922	1.0	529.3756103515625	210.08583068847656	0.0007391273975372314	17	014
184	48.97145080566406	245.61827087402344	0.9999999403953552	42.982120513916016	248.98016357421875	0.0032451748847961426	530.3390502929688	208.71328735351562	1.0	528.8204345703125	210.03958129882812	0.0006599724292755127	17	014
185	48.059600830078125	246.67405700683594	0.9999997019767761	49.70107650756836	246.93849182128906	0.13361963629722595	530.7698974609375	208.45155334472656	1.0	529.2660522460938	210.03646850585938	0.0005376040935516357	17	014
186	49.60604476928711	245.89923095703125	1.0	51.00294494628906	246.3547821044922	0.012436985969543457	530.5184936523438	208.58383178710938	1.0	528.9553833007812	210.32667541503906	0.0006909966468811035	17	014
187	49.2502555847168	246.51348876953125	1.0	42.484806060791016	245.68321228027344	0.005090087652206421	530.3922119140625	208.7791290283203	1.0	528.8306274414062	210.50425720214844	0.0007483959197998047	17	014
188	50.21982192993164	247.634033203125	1.0	43.88416290283203	250.64047241210938	0.0023677051067352295	530.7630004882812	208.36000061035156	1.0	529.4485473632812	210.12928771972656	0.0005412697792053223	17	014
189	48.207149505615234	248.45689392089844	1.0	42.97534942626953	251.05816650390625	0.0021828413009643555	530.6002807617188	209.1914520263672	1.0	528.951904296875	210.19924926757812	0.0005975067615509033	17	014
190	48.679443359375	248.43582153320312	0.9999994039535522	51.251163482666016	246.77357482910156	0.1691526174545288	530.1376953125	208.94931030273438	1.0	528.8047485351562	210.57302856445312	0.0011494755744934082	17	014
191	47.565765380859375	248.1906280517578	1.0	49.37702941894531	247.90762329101562	0.008279860019683838	530.704345703125	208.8599090576172	1.0	528.8780517578125	210.4534912109375	0.0007039308547973633	17	014
192	47.73161697387695	247.63075256347656	0.9999994039535522	52.136817932128906	246.55435180664062	0.3625221252441406	530.6478271484375	208.34579467773438	1.0	528.5673828125	208.32191467285156	0.0005628466606140137	17	014
193	47.96857833862305	248.7873077392578	0.9999998807907104	51.24295425415039	246.5811309814453	0.02303522825241089	530.5912475585938	208.7731475830078	1.0	529.2011108398438	209.98818969726562	0.0008485317230224609	17	014
194	47.35928726196289	247.74105834960938	0.9999985694885254	51.74292755126953	246.6352081298828	0.8298322558403015	531.0857543945312	208.7285919189453	1.0	529.485107421875	210.53492736816406	0.0006497502326965332	17	014
195	47.641822814941406	248.82394409179688	0.9999984502792358	52.65420150756836	246.6992950439453	0.9615064859390259	530.0833740234375	208.2489776611328	1.0	528.0573120117188	207.75010681152344	0.0005945563316345215	17	014
196	48.5014762878418	247.6157684326172	0.9999880790710449	52.381656646728516	246.6572265625	0.810769259929657	530.9596557617188	208.3921356201172	1.0	529.2352905273438	210.00576782226562	0.0008084774017333984	17	014
197	49.053226470947266	248.23687744140625	0.9999997615814209	50.711936950683594	248.37789916992188	0.025466561317443848	530.4791259765625	208.89346313476562	1.0	528.8504028320312	210.39041137695312	0.0006525218486785889	17	014
198	51.21025466918945	248.1826629638672	1.0	43.717132568359375	251.79823303222656	0.002279728651046753	530.7210083007812	208.37353515625	1.0	529.2913208007812	209.77349853515625	0.0004936158657073975	17	014
199	49.54560089111328	248.6702423095703	1.0	42.63148880004883	253.0535888671875	0.00070229172706604	530.4093017578125	209.32676696777344	1.0	528.5149536132812	210.5857696533203	0.0005918443202972412	17	014
200	51.564727783203125	247.4385223388672	1.0	43.81357955932617	251.33792114257812	0.0013354122638702393	530.9240112304688	208.8711395263672	1.0	54.16736602783203	252.1251678466797	0.0004881918430328369	17	014
201	50.950172424316406	248.36862182617188	1.0	42.85401153564453	252.44296264648438	0.0014706850051879883	530.4010009765625	209.1222686767578	1.0	529.1927490234375	210.39901733398438	0.0008437037467956543	17	014
202	48.6591682434082	248.70797729492188	1.0	42.004966735839844	252.50328063964844	0.0019212067127227783	530.471435546875	208.9650421142578	1.0	529.014892578125	210.0584259033203	0.0008774399757385254	17	014
203	50.9022216796875	248.50933837890625	1.0	43.90509033203125	252.76573181152344	0.0013076961040496826	530.3206787109375	208.72503662109375	1.0	528.4165649414062	210.23606872558594	0.0005467534065246582	17	014
204	52.05056381225586	247.90826416015625	1.0	43.69506072998047	252.4281005859375	0.000562816858291626	530.5385131835938	209.12950134277344	1.0	528.8308715820312	210.5633544921875	0.0007926821708679199	17	014
205	48.25146484375	249.25035095214844	0.9999998807907104	49.578575134277344	248.52490234375	0.007315605878829956	530.2505493164062	208.93353271484375	1.0	528.7189331054688	210.07252502441406	0.0006027519702911377	17	014
206	49.320655822753906	249.2115478515625	1.0	50.412986755371094	248.7053985595703	0.007001429796218872	530.6157836914062	209.2231903076172	1.0	528.8357543945312	210.6061553955078	0.000834733247756958	17	014
207	48.879459381103516	249.57737731933594	1.0	49.9796142578125	248.4898223876953	0.009730041027069092	530.923095703125	208.37437438964844	1.0	529.5100708007812	210.1272735595703	0.0005346834659576416	17	014
208	49.25966262817383	250.37930297851562	1.0	42.32998275756836	253.6154327392578	0.0027961134910583496	530.7061767578125	208.51913452148438	1.0	529.0518798828125	210.2034149169922	0.0007639825344085693	17	014
209	49.8267936706543	249.5469970703125	1.0	42.442291259765625	252.8795623779297	0.0020776987075805664	530.8709106445312	208.6791534423828	1.0	528.94775390625	209.98602294921875	0.0005547404289245605	17	014
210	49.712562561035156	250.07762145996094	1.0	43.950199127197266	252.56190490722656	0.006072491407394409	530.4258422851562	208.19235229492188	1.0	528.1680297851562	208.5396728515625	0.0009305775165557861	17	014
211	49.81308364868164	249.5362548828125	1.0	43.455848693847656	253.11257934570312	0.0013618171215057373	530.5184326171875	208.4381561279297	1.0	529.3488159179688	210.11700439453125	0.0005057156085968018	17	014
212	51.46175003051758	248.6221160888672	1.0	43.636497497558594	252.60379028320312	0.000545501708984375	530.376220703125	208.84568786621094	1.0	528.8483276367188	209.87893676757812	0.0007031261920928955	17	014
213	51.37733459472656	249.4452667236328	1.0	42.024959564208984	253.1107635498047	0.0003853142261505127	531.1422119140625	209.29458618164062	1.0	529.361572265625	210.7162628173828	0.0008025169372558594	17	014
214	50.708194732666016	249.9297332763672	1.0	42.77601623535156	253.45384216308594	0.0006905198097229004	530.1053466796875	208.6155242919922	1.0	528.9161987304688	210.24464416503906	0.0007845759391784668	17	014
215	51.63087463378906	249.120361328125	1.0	43.00149917602539	252.9956512451172	0.0012398958206176758	530.3091430664062	208.96925354003906	1.0	528.63232421875	210.4401092529297	0.0007122159004211426	17	014
216	50.47538757324219	249.8192138671875	1.0	42.879310607910156	253.18826293945312	0.0024046897888183594	530.6940307617188	208.5269775390625	1.0	528.8809814453125	210.3070068359375	0.0005868673324584961	17	014
217	50.874759674072266	250.0431671142578	1.0	41.58659744262695	254.11233520507812	0.0002905130386352539	529.981689453125	208.86769104003906	1.0	528.7080688476562	210.14662170410156	0.0010814070701599121	17	014
218	51.308372497558594	248.871826171875	1.0	42.901222229003906	252.68060302734375	0.0018490850925445557	530.6651000976562	208.7235565185547	1.0	529.2124633789062	210.21632385253906	0.001136481761932373	17	014
219	51.376895904541016	248.98712158203125	0.9999998807907104	53.29439926147461	248.47862243652344	0.016456902027130127	530.30029296875	208.4718780517578	1.0	54.861785888671875	251.94696044921875	0.0018986165523529053	17	014
220	50.958106994628906	249.45237731933594	1.0	43.416969299316406	253.1379852294922	0.0016269087791442871	529.9765014648438	209.16595458984375	1.0	528.744384765625	210.75967407226562	0.000834345817565918	17	014
221	51.13835906982422	249.8163299560547	1.0	43.388221740722656	253.5687255859375	0.0020989179611206055	530.750244140625	208.32069396972656	1.0	528.9056396484375	209.77684020996094	0.0005728602409362793	17	014
222	49.61021423339844	248.4559326171875	0.9999999403953552	43.98029327392578	252.0821533203125	0.03325700759887695	530.2875366210938	208.51559448242188	1.0	53.244632720947266	252.26104736328125	0.0007632672786712646	17	014
223	51.99031448364258	249.6090545654297	1.0	42.849700927734375	253.56837463378906	0.0006715357303619385	530.7234497070312	209.1276092529297	1.0	528.522216796875	211.0765380859375	0.0006048977375030518	17	014
224	50.08760452270508	249.77908325195312	1.0	43.630558013916016	252.20968627929688	0.022399544715881348	530.3422241210938	208.39134216308594	1.0	529.0942993164062	209.81997680664062	0.000624239444732666	17	014
225	51.04039764404297	249.94204711914062	1.0	42.87498092651367	253.40130615234375	0.002160578966140747	530.3685913085938	207.67251586914062	1.0	528.3112182617188	207.40257263183594	0.0005128383636474609	17	014
226	51.43950653076172	249.67994689941406	1.0	42.56980514526367	253.39886474609375	0.001897275447845459	531.485107421875	208.12237548828125	1.0	529.4297485351562	209.56137084960938	0.00048419833183288574	17	014
227	51.307254791259766	249.85870361328125	1.0	42.92206573486328	253.7442169189453	0.000443875789642334	530.7257080078125	208.77732849121094	1.0	529.1500244140625	210.40931701660156	0.000518500804901123	17	014
228	51.95037841796875	249.9336395263672	1.0	43.624393463134766	253.41458129882812	0.0008708536624908447	530.4464721679688	208.5721435546875	1.0	50.41789245605469	252.49951171875	0.0008792579174041748	17	014
229	52.807212829589844	250.3026123046875	1.0	43.63383102416992	254.18067932128906	0.0020633339881896973	530.6190185546875	208.04042053222656	1.0	528.9764404296875	209.86585998535156	0.0007647275924682617	17	014
230	52.77256774902344	249.11386108398438	1.0	42.72716522216797	254.00042724609375	0.00019854307174682617	531.0481567382812	207.82012939453125	1.0	529.9237060546875	208.71737670898438	0.0005981028079986572	17	014
231	52.23683547973633	248.92884826660156	1.0	529.8533935546875	211.3413848876953	0.00013506412506103516	530.299072265625	208.97198486328125	1.0	528.9686279296875	209.66273498535156	0.0009475052356719971	17	014
232	52.44163131713867	249.02560424804688	1.0	44.0560188293457	253.09063720703125	0.0014369189739227295	530.082763671875	208.87188720703125	1.0	528.37109375	210.24136352539062	0.0006856918334960938	17	014
233	52.33150863647461	248.7290802001953	1.0	42.58278274536133	253.55075073242188	0.0013036727905273438	530.276611328125	208.96177673339844	1.0	528.713623046875	210.4619903564453	0.0006467700004577637	17	014
234	52.266212463378906	249.4243621826172	1.0	42.760250091552734	253.84707641601562	0.0007695257663726807	530.1854858398438	208.62254333496094	1.0	528.541259765625	209.97979736328125	0.0010468661785125732	17	014
235	51.07984924316406	250.1880645751953	1.0	43.280670166015625	252.46133422851562	0.013678699731826782	530.2163696289062	208.53524780273438	1.0	528.526123046875	210.0811767578125	0.0007809698581695557	17	014
236	51.33271789550781	250.36184692382812	1.0	43.18073272705078	253.9875030517578	0.0017375349998474121	530.2310180664062	208.69822692871094	1.0	528.2962646484375	209.99560546875	0.0007174015045166016	17	014
237	52.51771545410156	249.00570678710938	1.0	43.1927375793457	253.53683471679688	0.0008993446826934814	529.927001953125	208.28961181640625	1.0	528.4530029296875	209.85617065429688	0.0011645257472991943	17	014
238	51.90760803222656	251.09471130371094	1.0	43.82465362548828	254.58229064941406	0.0039733946323394775	530.04345703125	208.8024444580078	1.0	43.90708541870117	256.3088684082031	0.000927269458770752	17	014
239	51.286338806152344	249.74635314941406	1.0	41.88093185424805	253.77310180664062	0.00247761607170105	529.8987426757812	208.1327667236328	1.0	458.3863525390625	197.78787231445312	0.0033113956451416016	17	014
240	51.6690788269043	248.93399047851562	1.0	41.96894073486328	253.26290893554688	0.0005539655685424805	530.5132446289062	208.07994079589844	1.0	529.1177368164062	209.31494140625	0.0006111264228820801	17	014
241	51.398040771484375	249.35699462890625	1.0	42.64503860473633	253.13809204101562	0.001099228858947754	530.5967407226562	207.8791961669922	1.0	529.1195678710938	209.5178680419922	0.0007386207580566406	17	014
242	52.04652404785156	249.2147979736328	1.0	42.37118911743164	252.9471435546875	0.0008952021598815918	530.5447998046875	208.90345764160156	1.0	528.6473388671875	210.35353088378906	0.0008165240287780762	17	014
243	52.75506591796875	248.97012329101562	1.0	4.625829696655273	114.08815002441406	0.0001989305019378662	530.2103271484375	208.2406768798828	1.0	529.0013427734375	209.60545349121094	0.00043269991874694824	17	014
244	52.65084457397461	249.52572631835938	1.0	42.50507736206055	253.8611297607422	0.0006992518901824951	530.2100830078125	209.0009002685547	1.0	528.3603515625	210.3051300048828	0.0010468661785125732	17	014
245	51.45281219482422	249.79576110839844	1.0	42.279075622558594	253.96485900878906	0.0007990598678588867	531.1392822265625	208.89979553222656	1.0	529.361083984375	210.06837463378906	0.0006979107856750488	17	014
246	52.892459869384766	249.03541564941406	1.0	41.9825325012207	253.2518310546875	0.0007003247737884521	530.7105102539062	207.82125854492188	1.0	528.9832763671875	209.448486328125	0.0006463825702667236	17	014
247	53.13256072998047	248.20103454589844	1.0	42.330726623535156	252.92678833007812	0.0001709461212158203	530.3953857421875	208.36683654785156	1.0	529.1047973632812	209.99452209472656	0.0007882118225097656	17	014
248	53.686988830566406	249.173828125	1.0	640.152099609375	2.8487966060638428	0.0002340376377105713	530.4186401367188	208.17559814453125	1.0	55.18297576904297	253.42628479003906	0.000841289758682251	17	014
249	54.06608200073242	248.4757080078125	1.0	42.7319450378418	253.14903259277344	0.0002327263355255127	530.4453125	208.3115692138672	1.0	528.5956420898438	210.29747009277344	0.0006503164768218994	17	014
250	53.413780212402344	248.9972381591797	1.0	43.27499008178711	253.14431762695312	0.0005052089691162109	530.2750244140625	208.78167724609375	1.0	528.9149169921875	210.2444610595703	0.001429140567779541	17	014
251	53.673309326171875	249.29833984375	1.0	1.3438518047332764	111.50422668457031	0.0003241300582885742	530.565673828125	208.50372314453125	1.0	528.612548828125	209.62452697753906	0.00036454200744628906	17	014
252	54.93644332885742	247.6581268310547	1.0	5.133430480957031	114.43913269042969	0.00019556283950805664	530.7927856445312	208.376220703125	1.0	528.8106689453125	209.85116577148438	0.0005622208118438721	17	014
253	52.77383041381836	249.78099060058594	1.0	42.37641525268555	253.86282348632812	0.0005180835723876953	530.5208740234375	208.30245971679688	1.0	50.244590759277344	253.0140838623047	0.0007247626781463623	17	014
254	53.559871673583984	248.8994140625	1.0	42.61482620239258	252.8309326171875	0.00021144747734069824	530.6557006835938	207.9624786376953	1.0	529.4961547851562	209.7167510986328	0.0003857910633087158	17	014
255	52.93919372558594	249.49179077148438	1.0	42.109840393066406	254.5775604248047	0.00017708539962768555	531.2334594726562	208.29530334472656	1.0	529.9415893554688	209.70179748535156	0.0004906058311462402	17	014
256	53.250431060791016	248.9110565185547	1.0	42.6294059753418	253.1398468017578	0.00047156214714050293	530.7600708007812	208.6784210205078	1.0	528.4385375976562	210.44760131835938	0.0004788339138031006	17	014
257	53.218162536621094	249.6223907470703	1.0	42.48237991333008	254.3325653076172	0.0005854368209838867	530.5193481445312	208.17105102539062	1.0	528.7045288085938	209.37295532226562	0.0005697309970855713	17	014
258	52.40715789794922	250.222900390625	1.0	42.71106719970703	254.49070739746094	0.0006995797157287598	530.7481079101562	208.16978454589844	1.0	529.498779296875	210.07843017578125	0.0009112060070037842	17	014
259	52.406192779541016	249.7391815185547	1.0	42.58941650390625	254.43194580078125	0.0003262460231781006	530.5822143554688	208.1690216064453	1.0	529.0523071289062	209.88330078125	0.0007693171501159668	17	014
260	52.659690856933594	248.86512756347656	1.0	43.317386627197266	253.15272521972656	0.00038245320320129395	530.3181762695312	208.12557983398438	1.0	529.2467651367188	209.68890380859375	0.0005430877208709717	17	014
261	53.47163391113281	248.26498413085938	1.0	6.648691177368164	113.46895599365234	0.002081841230392456	530.607666015625	208.77085876464844	1.0	528.7833251953125	210.19126892089844	0.000788271427154541	17	014
262	52.49560546875	249.43397521972656	1.0	43.243438720703125	253.37442016601562	0.0009201467037200928	530.1759643554688	208.68772888183594	1.0	528.3696899414062	210.21856689453125	0.0006531476974487305	17	014
263	52.59239959716797	249.19728088378906	1.0	42.00495147705078	252.97203063964844	0.0008985400199890137	530.7891235351562	208.21717834472656	1.0	528.8839721679688	209.7260284423828	0.0006277263164520264	17	014
264	53.669742584228516	248.15216064453125	1.0	42.998207092285156	252.42361450195312	0.00019025802612304688	530.3137817382812	209.29852294921875	1.0	528.7246704101562	210.61465454101562	0.0008969604969024658	17	014
265	53.27067184448242	248.2009735107422	1.0	41.62226104736328	252.46128845214844	0.0005360841751098633	530.561767578125	207.9220428466797	1.0	529.7281494140625	209.59951782226562	0.0007974505424499512	17	014
266	53.26924514770508	248.3160400390625	1.0	42.638343811035156	252.27320861816406	0.0006389617919921875	530.7819213867188	208.4510955810547	1.0	528.8705444335938	209.87530517578125	0.0005877912044525146	17	014
267	53.111427307128906	249.2830352783203	1.0	42.49528503417969	253.94642639160156	0.0003345906734466553	531.4213256835938	208.68023681640625	1.0	529.6936645507812	210.43316650390625	0.0004615485668182373	17	014
268	52.71984100341797	250.17034912109375	1.0	42.17334747314453	254.72154235839844	0.0006052553653717041	530.8956298828125	208.60020446777344	1.0	529.482421875	209.94845581054688	0.0008032321929931641	17	014
269	52.970481872558594	249.32138061523438	1.0	42.072662353515625	253.04539489746094	0.00298348069190979	530.4194946289062	207.84609985351562	1.0	529.0023193359375	209.54100036621094	0.000848919153213501	17	014
270	52.84404754638672	249.05953979492188	1.0	42.59768295288086	253.409912109375	0.0004794597625732422	530.6294555664062	208.956787109375	1.0	528.627685546875	210.59051513671875	0.0006770193576812744	17	014
271	53.16239929199219	249.02589416503906	1.0	42.87640380859375	253.0015411376953	0.0004781186580657959	529.9111938476562	208.64154052734375	1.0	528.4992065429688	209.91195678710938	0.0010574162006378174	17	014
272	52.17129135131836	248.9105987548828	1.0	43.15410614013672	251.68797302246094	0.004677623510360718	530.3165893554688	208.17123413085938	1.0	528.6593627929688	209.79248046875	0.0009345412254333496	17	014
273	52.72418212890625	249.85804748535156	1.0	41.85226821899414	253.3861541748047	0.003078460693359375	530.171630859375	208.83663940429688	1.0	49.49833297729492	252.95199584960938	0.0013071894645690918	17	014
274	52.67933654785156	249.07492065429688	1.0	41.09799575805664	252.54812622070312	0.00451245903968811	530.3093872070312	208.59864807128906	1.0	528.8405151367188	209.95230102539062	0.000812143087387085	17	014
275	53.03795623779297	250.13064575195312	1.0	40.738800048828125	254.0782012939453	0.00457426905632019	530.3627319335938	208.04705810546875	1.0	529.2908325195312	209.125732421875	0.0006760954856872559	17	014
276	53.312740325927734	249.15594482421875	1.0	42.10101318359375	252.6973876953125	0.0006959736347198486	530.297607421875	208.94329833984375	1.0	528.8902587890625	210.35447692871094	0.0006710290908813477	17	014
277	53.6408805847168	248.9441375732422	1.0	42.33592224121094	253.3580322265625	0.00036963820457458496	530.1198120117188	208.65333557128906	1.0	528.2035522460938	210.20082092285156	0.0007323622703552246	17	014
278	53.29106521606445	248.85777282714844	1.0	42.180458068847656	252.6262664794922	0.0008598864078521729	530.9217529296875	208.44790649414062	1.0	529.3886108398438	209.80850219726562	0.0006313920021057129	17	014
279	53.86021423339844	248.3408966064453	1.0	41.63674545288086	253.31021118164062	0.0007643401622772217	530.6806030273438	208.29574584960938	1.0	529.3134765625	209.68955993652344	0.0007242560386657715	17	014
280	54.24788284301758	247.8389434814453	1.0	639.970703125	2.908496379852295	0.00029027462005615234	530.9811401367188	208.3223419189453	1.0	529.3682250976562	209.86444091796875	0.0006400942802429199	17	014
281	54.12457275390625	247.2769317626953	1.0	61.31180191040039	246.2002410888672	0.00017526745796203613	530.4451293945312	209.15597534179688	1.0	528.9937744140625	210.29754638671875	0.0009032785892486572	17	014
282	54.40816879272461	248.50634765625	1.0	41.83378219604492	252.66567993164062	0.0001996755599975586	531.0286254882812	208.29464721679688	1.0	54.94662857055664	253.66372680664062	0.0008154213428497314	17	014
283	54.169559478759766	247.67811584472656	1.0	640.5328979492188	2.410597085952759	0.0001252591609954834	530.5179443359375	208.65274047851562	1.0	529.0234375	210.0090789794922	0.0005936026573181152	17	014
284	54.18819808959961	248.01889038085938	1.0	9.72321891784668	119.40044403076172	0.0005083978176116943	530.58984375	207.56002807617188	1.0	529.8677978515625	209.32847595214844	0.0005274415016174316	17	014
285	53.74146270751953	249.21905517578125	1.0	41.25981903076172	252.4605255126953	0.002373814582824707	530.3843383789062	208.73582458496094	1.0	528.702392578125	210.080078125	0.0008211433887481689	17	014
286	54.34658432006836	247.92909240722656	1.0	40.94106674194336	252.302490234375	0.00048533082008361816	529.927978515625	208.7942352294922	1.0	528.209228515625	210.45700073242188	0.0007707774639129639	17	014
287	54.32917022705078	248.40191650390625	1.0	61.22818374633789	249.8443145751953	0.00017702579498291016	530.2933959960938	208.16226196289062	1.0	55.42582702636719	252.9851837158203	0.0006247162818908691	17	014
288	54.2714729309082	249.43544006347656	1.0	42.050819396972656	253.79251098632812	0.0003338158130645752	530.671630859375	208.81134033203125	1.0	529.0308227539062	209.52272033691406	0.0008728206157684326	17	014
289	53.98177719116211	248.4252471923828	1.0	4.7890472412109375	113.04798889160156	0.0006677508354187012	530.4744873046875	208.19500732421875	1.0	529.2942504882812	209.53689575195312	0.0005567371845245361	17	014
290	54.19384002685547	249.39198303222656	1.0	41.866241455078125	253.471435546875	0.00021070241928100586	529.6399536132812	209.74728393554688	1.0	527.9154052734375	210.94119262695312	0.0011958777904510498	17	014
291	54.60670852661133	248.06668090820312	1.0	5.649933338165283	115.05046081542969	0.0004476010799407959	530.2787475585938	208.67176818847656	1.0	528.7941284179688	210.1154022216797	0.0009549260139465332	17	014
292	54.003265380859375	249.46914672851562	1.0	640.5692138671875	2.1906023025512695	0.00031057000160217285	530.1458740234375	209.30279541015625	1.0	528.2930908203125	210.70693969726562	0.0007645189762115479	17	014
293	53.81971740722656	249.24026489257812	1.0	4.175921440124512	112.24840545654297	0.007493317127227783	530.4723510742188	208.48634338378906	1.0	528.839111328125	210.1614990234375	0.000499039888381958	17	014
294	54.823123931884766	248.06484985351562	1.0	529.6795654296875	211.21438598632812	0.00015729665756225586	530.3799438476562	208.85289001464844	1.0	528.7805786132812	210.53172302246094	0.0010429620742797852	17	014
295	54.081668853759766	249.13314819335938	1.0	35.936241149902344	254.24595642089844	0.0017435848712921143	530.818115234375	208.69241333007812	1.0	529.1564331054688	210.36488342285156	0.0005458295345306396	17	014
296	53.867977142333984	249.4333038330078	1.0	41.802066802978516	253.27151489257812	0.0002894103527069092	530.9594116210938	208.46800231933594	1.0	50.78348922729492	253.67050170898438	0.0009643137454986572	17	014
297	54.345821380615234	249.58494567871094	1.0	640.4215087890625	1.9476325511932373	0.0002282857894897461	530.1431274414062	209.1107940673828	1.0	528.514404296875	210.39022827148438	0.0006876587867736816	17	014
298	53.51859664916992	248.41798400878906	1.0	42.3276481628418	253.27645874023438	0.00036221742630004883	530.380859375	208.48468017578125	1.0	529.1908569335938	209.92031860351562	0.0007227659225463867	17	014
299	54.97200393676758	248.36058044433594	1.0	640.94970703125	2.8141989707946777	0.0004328489303588867	530.3104248046875	209.19090270996094	1.0	528.7094116210938	210.26315307617188	0.0006821751594543457	17	014
300	54.29494094848633	247.82876586914062	1.0	640.7184448242188	1.6925127506256104	0.00023797154426574707	530.554931640625	208.8670654296875	1.0	529.2855224609375	209.93678283691406	0.0005888640880584717	17	014
301	53.51800537109375	248.76968383789062	1.0	528.8897705078125	210.74847412109375	9.492039680480957e-5	530.107177734375	208.71856689453125	1.0	528.5369873046875	209.9820098876953	0.0007288455963134766	17	014
302	54.16015625	248.2686309814453	1.0	41.43402862548828	252.68545532226562	0.00019848346710205078	530.6942749023438	208.81324768066406	1.0	529.2044067382812	210.1817626953125	0.0006481409072875977	17	014
303	53.95900344848633	248.63096618652344	1.0	38.54523849487305	252.18072509765625	0.0022305548191070557	530.4234619140625	208.9510040283203	1.0	528.5398559570312	210.25347900390625	0.0005659162998199463	17	014
304	53.35302734375	248.8450469970703	1.0	36.99784469604492	249.71841430664062	0.0009975135326385498	530.4815673828125	208.75633239746094	1.0	528.6476440429688	210.5497589111328	0.0006911754608154297	17	014
305	54.8857536315918	248.8956756591797	1.0	640.3403930664062	2.7798123359680176	0.0002301037311553955	530.5455322265625	208.784423828125	1.0	528.5701904296875	210.1800994873047	0.0007149577140808105	17	014
306	54.48439407348633	248.8428192138672	1.0	640.5740356445312	2.3491220474243164	0.0002554357051849365	530.8450927734375	207.67837524414062	1.0	529.1643676757812	209.6269073486328	0.0007776618003845215	17	014
307	54.415565490722656	249.19566345214844	1.0	2.867626667022705	111.42823791503906	0.00016638636589050293	530.5523681640625	208.8956756591797	1.0	528.5921630859375	210.3513641357422	0.00047281384468078613	17	014
308	54.587493896484375	248.48147583007812	1.0	62.49436569213867	246.5586700439453	0.00021216273307800293	530.5737915039062	208.0475616455078	1.0	528.8657836914062	209.55682373046875	0.00041922926902770996	17	014
309	54.55250930786133	249.38916015625	1.0	5.474034309387207	114.3221664428711	0.00041431188583374023	530.3797607421875	208.28878784179688	1.0	528.945068359375	209.70645141601562	0.00048157572746276855	17	014
310	54.780582427978516	249.02896118164062	1.0	530.4716796875	209.91465759277344	0.0001291334629058838	530.5877075195312	207.94329833984375	1.0	529.2822875976562	209.28892517089844	0.000664442777633667	17	014
311	54.34392547607422	248.8869171142578	1.0	34.46502685546875	250.67027282714844	0.011333376169204712	531.0316772460938	208.16482543945312	1.0	529.791015625	209.82115173339844	0.0007163882255554199	17	014
312	54.72370147705078	249.288330078125	1.0	35.695274353027344	249.73541259765625	0.002647697925567627	530.5758056640625	208.73255920410156	1.0	528.9771118164062	210.60992431640625	0.0011208057403564453	17	014
313	54.148193359375	249.04025268554688	1.0	2.1885063648223877	113.09627532958984	0.00016611814498901367	530.9847412109375	208.54859924316406	1.0	54.94922637939453	254.32772827148438	0.0007884204387664795	17	014
314	54.883934020996094	247.48582458496094	1.0	62.332786560058594	249.1496124267578	0.0001131594181060791	530.18115234375	208.23458862304688	1.0	528.80029296875	209.50758361816406	0.000731348991394043	17	014
315	55.26738739013672	247.86355590820312	1.0	3.3017890453338623	113.21524810791016	0.00015714764595031738	530.339111328125	208.92059326171875	1.0	528.521728515625	210.23910522460938	0.0007667243480682373	17	014
316	54.14044189453125	248.4054412841797	1.0	640.2390747070312	1.90248441696167	0.00021472573280334473	530.6068725585938	208.13729858398438	1.0	529.2685546875	209.5559539794922	0.0006661713123321533	17	014
317	55.06977081298828	248.2377166748047	1.0	640.9464111328125	3.0593137741088867	0.00019699335098266602	530.62353515625	208.4926300048828	1.0	528.9856567382812	210.15304565429688	0.0005060136318206787	17	014
318	54.210689544677734	248.93223571777344	1.0	10.663804054260254	117.02072143554688	0.0017525851726531982	530.111328125	208.37277221679688	1.0	528.6822509765625	209.86984252929688	0.0007256865501403809	17	014
319	54.349796295166016	248.68724060058594	1.0	530.1260375976562	211.0659637451172	0.00015747547149658203	530.5059204101562	208.39662170410156	1.0	528.7943115234375	209.98757934570312	0.0005740225315093994	17	014
320	55.13527297973633	248.3181915283203	1.0	5.729887962341309	113.36736297607422	0.00043201446533203125	530.9959716796875	208.17044067382812	1.0	528.2966918945312	207.9004669189453	0.0004958510398864746	17	014
321	53.526607513427734	249.0919952392578	1.0	640.6521606445312	2.347691059112549	0.00013533234596252441	530.2354125976562	208.89059448242188	1.0	528.4442749023438	210.3511505126953	0.0005035400390625	17	014
322	54.462646484375	248.86436462402344	1.0	529.978759765625	210.43057250976562	9.322166442871094e-5	530.5801391601562	208.3579559326172	1.0	528.9751586914062	209.7037811279297	0.0006029307842254639	17	014
323	54.7859992980957	247.9334259033203	1.0	639.9387817382812	1.839998483657837	0.00021082162857055664	530.9306030273438	208.1473846435547	1.0	529.3770141601562	209.36280822753906	0.0005281269550323486	17	014
324	54.65491485595703	249.0843963623047	1.0	41.978118896484375	253.85296630859375	0.00012764334678649902	530.1728515625	209.183837890625	1.0	527.8350830078125	208.69105529785156	0.000677645206451416	17	014
325	54.53170394897461	248.4941864013672	1.0	26.004993438720703	246.79840087890625	0.012386977672576904	530.9239501953125	208.04774475097656	1.0	529.48681640625	209.6221160888672	0.00042182207107543945	17	014
326	55.189697265625	247.8376922607422	1.0	62.596500396728516	249.33145141601562	0.00012418627738952637	530.8928833007812	208.6800537109375	1.0	528.9312133789062	210.206298828125	0.0005414783954620361	17	014
327	55.148048400878906	248.7766876220703	1.0	640.2354125976562	2.12522292137146	0.0001239478588104248	530.6107177734375	208.6211395263672	1.0	528.9639282226562	210.43214416503906	0.0005036592483520508	17	014
328	54.55900955200195	249.21124267578125	1.0	9.307348251342773	116.36946105957031	0.000646740198135376	531.2886352539062	207.83816528320312	1.0	529.6640625	209.35760498046875	0.0004513859748840332	17	014
329	55.422950744628906	248.3834686279297	1.0	56.50471496582031	252.34103393554688	0.0001347661018371582	530.8349609375	208.23095703125	1.0	529.1759033203125	209.7950897216797	0.0008220374584197998	17	014
330	54.5156364440918	248.62991333007812	1.0	35.38200378417969	248.91653442382812	0.0006277263164520264	530.5297241210938	208.15414428710938	1.0	529.0372924804688	209.68202209472656	0.0005318522453308105	17	014
331	55.31156539916992	248.71339416503906	1.0	640.3914184570312	2.0658459663391113	0.00014761090278625488	530.9105224609375	208.8686065673828	1.0	529.3309326171875	210.02291870117188	0.0007751882076263428	17	014
332	55.19392013549805	247.44564819335938	1.0	25.71489143371582	247.3668212890625	0.0020732879638671875	530.59130859375	207.75262451171875	1.0	529.3598022460938	208.84381103515625	0.0007185935974121094	17	014
333	54.80741500854492	248.4593963623047	1.0	640.046875	2.9989871978759766	0.00014102458953857422	530.44677734375	208.8767852783203	1.0	528.4046020507812	209.94691467285156	0.0010679662227630615	17	014
334	55.54000473022461	248.31805419921875	1.0	640.701904296875	2.6610472202301025	0.00023230910301208496	531.35986328125	207.87747192382812	1.0	529.5233764648438	209.57569885253906	0.0005741715431213379	17	014
335	55.29301452636719	249.03807067871094	1.0	4.303081035614014	114.76918029785156	0.0001779794692993164	530.3793334960938	209.0294647216797	1.0	528.5856323242188	210.23318481445312	0.0007117986679077148	17	014
336	56.06509780883789	247.98765563964844	1.0	9.850764274597168	119.8440933227539	0.00030028820037841797	530.42041015625	207.85670471191406	1.0	528.9750366210938	209.70196533203125	0.0007867515087127686	17	014
337	54.865394592285156	248.6974334716797	1.0	640.6634521484375	2.330440044403076	0.00020068883895874023	530.701904296875	208.40274047851562	1.0	529.3352661132812	209.85516357421875	0.000535428524017334	17	014
338	55.06436538696289	248.85313415527344	1.0	640.5762329101562	2.624161958694458	0.00032773613929748535	530.2857666015625	208.0653076171875	1.0	529.1902465820312	209.62950134277344	0.0005823969841003418	17	014
339	54.44549560546875	248.4713592529297	1.0	4.559390068054199	113.3869400024414	0.0003088414669036865	530.4375610351562	208.68502807617188	1.0	528.5426635742188	210.17904663085938	0.0008849501609802246	17	014
340	54.785125732421875	247.81906127929688	1.0	8.309199333190918	116.38438415527344	0.00024247169494628906	531.048095703125	208.2488555908203	1.0	529.5408325195312	209.38363647460938	0.00033986568450927734	17	014
341	54.99854278564453	249.04779052734375	1.0	9.591678619384766	117.94572448730469	0.00024211406707763672	530.2267456054688	209.10598754882812	1.0	528.2998046875	210.94100952148438	0.0007878541946411133	17	014
342	54.592193603515625	248.395751953125	1.0	0.2566101551055908	356.19921875	0.00011706352233886719	530.6456298828125	208.31024169921875	1.0	529.193603515625	209.52557373046875	0.0006484091281890869	17	014
343	54.11278533935547	249.48878479003906	1.0	41.48368453979492	253.25372314453125	0.0004292428493499756	530.50634765625	207.92921447753906	1.0	529.3438720703125	209.5989532470703	0.0009598731994628906	17	014
344	54.295654296875	248.9817352294922	1.0	640.8380737304688	2.5283279418945312	0.00016108155250549316	530.722900390625	208.63128662109375	1.0	528.7260131835938	210.2336883544922	0.0007760524749755859	17	014
345	54.9892578125	248.8907470703125	1.0	35.79090118408203	249.1496124267578	0.0014656782150268555	529.8097534179688	208.9112548828125	1.0	528.38037109375	210.44476318359375	0.0006033480167388916	17	014
346	55.08607482910156	248.13552856445312	1.0	640.7319946289062	1.7268366813659668	0.0002608001232147217	530.9176025390625	208.9690399169922	1.0	528.78125	210.33914184570312	0.0005625784397125244	17	014
347	55.070465087890625	247.79441833496094	1.0	8.1527099609375	119.25114440917969	0.00017252564430236816	531.0651245117188	208.24098205566406	1.0	529.9041137695312	209.61459350585938	0.00041428208351135254	17	014
348	55.07054138183594	247.6097869873047	1.0	640.171142578125	2.1511070728302	0.0002161562442779541	530.7314453125	208.8899383544922	1.0	529.3584594726562	210.54664611816406	0.0009135305881500244	17	014
349	55.00145721435547	247.2329559326172	1.0	62.21586990356445	248.8278045654297	0.00012490153312683105	530.47119140625	209.241455078125	1.0	528.2136840820312	210.9930419921875	0.0008143484592437744	17	014
350	54.76641845703125	248.25054931640625	1.0	10.99256420135498	119.21895599365234	0.000994354486465454	530.8682861328125	208.15220642089844	1.0	528.7720336914062	209.72256469726562	0.00045874714851379395	17	014
351	53.91459655761719	248.82565307617188	1.0	3.1660070419311523	112.52498626708984	0.0011183321475982666	530.51611328125	208.94683837890625	1.0	528.5453491210938	210.6255645751953	0.0006461441516876221	17	014
352	54.571067810058594	248.664306640625	1.0	4.834210395812988	114.13653564453125	0.0004477202892303467	530.2111206054688	209.1925048828125	1.0	528.5409545898438	210.5908966064453	0.0007741749286651611	17	014
353	55.345130920410156	247.65040588378906	1.0	640.3250122070312	2.226972818374634	0.00016859173774719238	530.3490600585938	209.16091918945312	1.0	528.4891357421875	210.53318786621094	0.0005453228950500488	17	014
354	55.857017517089844	247.63116455078125	1.0	640.5435791015625	1.7591345310211182	0.00018408894538879395	531.3561401367188	208.5802459716797	1.0	529.5775146484375	210.27291870117188	0.000606149435043335	17	014
355	54.68498992919922	248.13711547851562	1.0	640.4560546875	2.9963154792785645	0.00017821788787841797	530.6580810546875	208.09103393554688	1.0	529.3245239257812	209.26495361328125	0.0005794167518615723	17	014
356	54.5272102355957	248.00831604003906	1.0	640.6565551757812	2.496229410171509	0.00019887089729309082	530.591796875	208.9145050048828	1.0	528.7367553710938	210.53036499023438	0.0007293522357940674	17	014
357	54.16442108154297	247.95169067382812	1.0	640.5720825195312	2.080888032913208	0.00017258524894714355	530.5017700195312	208.16024780273438	1.0	528.2874755859375	209.6116943359375	0.0006503760814666748	17	014
358	54.69261932373047	248.18093872070312	1.0	10.244558334350586	119.63491821289062	0.00036722421646118164	530.3819580078125	208.9791717529297	1.0	528.5438232421875	210.04736328125	0.0007281601428985596	17	014
359	54.971866607666016	248.08631896972656	1.0	640.226318359375	2.542144775390625	0.0002288520336151123	530.2942504882812	208.40081787109375	1.0	528.1802368164062	210.1842803955078	0.0005274415016174316	17	014
360	54.59117889404297	248.7093963623047	1.0	25.295557022094727	247.89645385742188	0.0002416670322418213	531.03759765625	208.6885986328125	1.0	30.860374450683594	257.16766357421875	0.0005141496658325195	17	014
361	54.42420196533203	248.66128540039062	1.0	34.90388870239258	254.2866973876953	0.00025838613510131836	530.4854125976562	208.9036407470703	1.0	528.6085205078125	210.0242919921875	0.000836104154586792	17	014
362	54.90230178833008	248.44825744628906	1.0	640.363525390625	2.5096564292907715	0.00015273690223693848	530.3162231445312	208.82408142089844	1.0	529.09716796875	209.9744415283203	0.0007371306419372559	17	014
363	54.845123291015625	248.43081665039062	1.0	25.61130714416504	249.3197784423828	0.012394368648529053	530.6986694335938	208.59970092773438	1.0	529.1865234375	209.98927307128906	0.0007068514823913574	17	014
364	54.650306701660156	248.45498657226562	1.0	34.519954681396484	249.47410583496094	0.0006708502769470215	530.5235595703125	208.75946044921875	1.0	528.672119140625	210.1690216064453	0.0006978511810302734	17	014
365	53.759674072265625	247.9669952392578	1.0	25.27334213256836	249.1239471435547	0.0003021657466888428	530.431640625	208.5154266357422	1.0	529.05029296875	209.95648193359375	0.0008924603462219238	17	014
366	53.857810974121094	249.22679138183594	1.0	34.410240173339844	253.74472045898438	0.008106976747512817	530.7177124023438	208.73507690429688	1.0	529.0157470703125	210.0849609375	0.0006365776062011719	17	014
367	54.50163269042969	248.5856475830078	1.0	640.6240234375	2.677154064178467	0.00017020106315612793	530.807861328125	208.6481475830078	1.0	528.9548950195312	209.95220947265625	0.0007695257663726807	17	014
368	54.39194869995117	248.47097778320312	1.0	640.662353515625	2.422111749649048	0.00019073486328125	530.2047119140625	208.56146240234375	1.0	528.433837890625	209.97952270507812	0.0006868839263916016	17	014
369	54.007259368896484	248.1501922607422	1.0	61.84208679199219	249.80810546875	0.0001068413257598877	530.7445678710938	208.8832244873047	1.0	529.0333251953125	209.88934326171875	0.0005987882614135742	17	014
370	53.95943069458008	248.39572143554688	1.0	61.63820266723633	250.12843322753906	0.0001360177993774414	530.3657836914062	209.19384765625	1.0	528.3462524414062	210.34326171875	0.000633537769317627	17	014
371	53.798099517822266	249.36062622070312	1.0	39.12641525268555	252.30523681640625	0.006585896015167236	530.9695434570312	208.62294006347656	1.0	529.4965209960938	210.06187438964844	0.000759124755859375	17	014
372	53.56599426269531	248.50376892089844	1.0	35.80074691772461	249.5397491455078	0.0016054213047027588	530.0819091796875	208.4207305908203	1.0	528.4183959960938	209.82318115234375	0.000972360372543335	17	014
373	53.706626892089844	248.9148406982422	1.0	10.670635223388672	117.91488647460938	0.0002949833869934082	530.3911743164062	208.8235321044922	1.0	528.6275024414062	210.11154174804688	0.0009049773216247559	17	014
374	54.292972564697266	248.01556396484375	1.0	24.25218963623047	247.50242614746094	0.00015410780906677246	530.3416748046875	208.73487854003906	1.0	528.666015625	209.86630249023438	0.0006890594959259033	17	014
375	53.9675407409668	249.64712524414062	1.0	34.18310546875	253.7967529296875	0.000448375940322876	530.3140258789062	208.86532592773438	1.0	528.4154052734375	210.19813537597656	0.0008149147033691406	17	014
376	53.63268280029297	248.30885314941406	1.0	36.12925720214844	254.52439880371094	0.0002009868621826172	530.2334594726562	208.81224060058594	1.0	528.583740234375	209.802734375	0.0007615387439727783	17	014
377	54.78370666503906	248.17227172851562	1.0	640.5189819335938	2.3981711864471436	0.00014802813529968262	530.2774047851562	209.2071075439453	1.0	528.4869995117188	210.21328735351562	0.0010555088520050049	17	014
378	53.627845764160156	248.7234344482422	1.0	34.3718147277832	254.3101806640625	0.0008903741836547852	530.0540771484375	208.99879455566406	1.0	528.2068481445312	210.15359497070312	0.0008387565612792969	17	014
379	54.0623893737793	248.56268310546875	1.0	6.60941219329834	114.41254425048828	0.009153991937637329	530.4708251953125	209.06011962890625	1.0	528.6878051757812	210.33248901367188	0.0006707608699798584	17	014
380	54.207088470458984	249.11990356445312	1.0	41.29786682128906	253.04930114746094	0.0006562471389770508	530.880615234375	208.95672607421875	1.0	50.22065353393555	253.28070068359375	0.0007324516773223877	17	014
381	53.88492965698242	248.08895874023438	1.0	530.2271118164062	210.657470703125	7.972121238708496e-5	530.5291748046875	208.28358459472656	1.0	528.7615356445312	209.7665252685547	0.0004724562168121338	17	014
382	53.64311218261719	247.9073028564453	1.0	35.665931701660156	249.7311553955078	0.00029844045639038086	530.7886962890625	208.3713836669922	1.0	529.34912109375	209.68267822265625	0.0007270574569702148	17	014
383	53.7550163269043	247.72869873046875	1.0	640.1233520507812	2.6745734214782715	0.00013908743858337402	530.0134887695312	208.83999633789062	1.0	528.4650268554688	209.82591247558594	0.0008656084537506104	17	014
384	54.67625427246094	247.14112854003906	1.0	10.167204856872559	118.14625549316406	0.001613914966583252	530.9933471679688	209.11758422851562	1.0	529.0039672851562	210.4451141357422	0.0005705952644348145	17	014
385	54.74955749511719	247.32408142089844	1.0	530.338134765625	209.8822479248047	0.0001456141471862793	530.5433959960938	208.05905151367188	1.0	529.13818359375	209.32908630371094	0.0005896687507629395	17	014
386	54.81285858154297	248.42349243164062	1.0	640.3831787109375	1.9004905223846436	0.00016823410987854004	530.6522216796875	208.85206604003906	1.0	528.5744018554688	209.92335510253906	0.0005630254745483398	17	014
387	53.89970016479492	248.87417602539062	1.0	640.91357421875	2.282632827758789	0.0002961158752441406	529.7958374023438	208.5871124267578	1.0	528.64892578125	209.80770874023438	0.0009315311908721924	17	014
388	55.31218719482422	247.9241485595703	1.0	640.6378173828125	1.7866652011871338	0.00018864870071411133	530.4657592773438	208.27001953125	1.0	528.7992553710938	209.6216278076172	0.0005144476890563965	17	014
389	54.0339469909668	248.05990600585938	1.0	4.699916839599609	118.6449203491211	0.00013393163681030273	530.3967895507812	208.4112548828125	1.0	528.331298828125	209.71490478515625	0.0006775557994842529	17	014
390	53.38103103637695	248.86776733398438	1.0	61.22634506225586	249.5531005859375	0.00013130903244018555	530.896240234375	207.83799743652344	1.0	528.7181396484375	209.13385009765625	0.0005668997764587402	17	014
391	54.226539611816406	249.015380859375	1.0	24.616416931152344	248.15318298339844	0.0005305707454681396	530.38818359375	208.64846801757812	1.0	528.6402587890625	209.7683563232422	0.0005614161491394043	17	014
392	53.729034423828125	248.88272094726562	1.0	25.510066986083984	248.49688720703125	0.012946665287017822	530.8493041992188	208.8518829345703	1.0	529.0782470703125	210.08193969726562	0.0006147921085357666	17	014
393	54.6954460144043	248.4277801513672	1.0	23.552759170532227	246.78555297851562	0.00017312169075012207	530.88427734375	208.677490234375	1.0	529.5137939453125	210.15603637695312	0.0008598864078521729	17	014
394	53.898582458496094	248.5664520263672	1.0	54.81851577758789	253.2394256591797	0.00013512372970581055	530.4359741210938	209.18972778320312	1.0	528.90283203125	210.50619506835938	0.0008573830127716064	17	014
395	54.72539520263672	247.7642059326172	1.0	640.3525390625	2.0963196754455566	0.00013953447341918945	530.1996459960938	208.3625946044922	1.0	528.7119750976562	210.07676696777344	0.0005331337451934814	17	014
396	54.6834831237793	248.47894287109375	1.0	640.6278686523438	2.714024543762207	0.00020357966423034668	529.84033203125	209.34066772460938	1.0	528.59423828125	210.18350219726562	0.0008282959461212158	17	014
397	54.48323059082031	248.3212890625	1.0	640.3050537109375	2.6221795082092285	0.00033539533615112305	63.54343032836914	245.88600158691406	0.00021898746490478516	55.78116989135742	253.0736846923828	0.00013777613639831543	17	014
398	55.31425476074219	247.55728149414062	1.0	640.3640747070312	2.7967891693115234	0.000194549560546875	63.7535400390625	245.043701171875	0.00012615323066711426	55.77092361450195	253.0520782470703	0.00018095970153808594	17	014
399	54.52167892456055	248.3224334716797	1.0	23.6832275390625	248.23463439941406	0.0004513859748840332	648.9667358398438	220.74398803710938	0.0001405775547027588	31.07327651977539	256.7324523925781	0.00018015503883361816	17	014
400	54.5816650390625	248.76637268066406	1.0	25.375049591064453	248.6377410888672	0.00031119585037231445	649.2017211914062	220.74490356445312	0.00032189488410949707	37.53339767456055	255.48414611816406	0.00029730796813964844	17	014
401	55.235721588134766	247.91375732421875	1.0	640.7571411132812	2.3386244773864746	0.0002670586109161377	63.360694885253906	245.3615264892578	0.00024139881134033203	50.838565826416016	253.01522827148438	0.00023368000984191895	17	014
402	54.99478530883789	248.0926971435547	1.0	641.0296020507812	1.9107856750488281	9.289383888244629e-5	59.725948333740234	246.23764038085938	0.00012505054473876953	50.40750503540039	253.7559356689453	0.0002835094928741455	17	014
403	55.21326446533203	248.70346069335938	1.0	640.42919921875	3.5403385162353516	0.00033399462699890137	645.1808471679688	30.392658233642578	0.0005781948566436768	50.806854248046875	253.81167602539062	0.0003304481506347656	17	014
404	54.07026672363281	248.15109252929688	1.0	39.74787902832031	252.19271850585938	0.00013622641563415527	58.26030349731445	247.28164672851562	0.00018164515495300293	54.773231506347656	254.05715942382812	0.000752568244934082	17	014
405	55.06275939941406	248.15809631347656	1.0	24.4469051361084	247.99661254882812	0.00016519427299499512	63.68272018432617	245.40802001953125	0.00010913610458374023	37.55421447753906	256.8417663574219	0.00019559264183044434	17	014
406	54.35032272338867	248.2600555419922	1.0	33.967308044433594	253.638427734375	0.0001214146614074707	648.4564819335938	171.74728393554688	0.0002040565013885498	37.28319549560547	256.0291748046875	0.0004391968250274658	17	014
407	54.810306549072266	247.94541931152344	1.0	35.07587814331055	249.81590270996094	0.0002454221248626709	62.95741271972656	245.24095153808594	0.00028580427169799805	49.61726760864258	252.73268127441406	0.00028312206268310547	17	014
408	54.50291442871094	248.55844116210938	1.0	40.72177505493164	252.50181579589844	0.0003782510757446289	63.53518295288086	245.7758331298828	0.0003186166286468506	50.47490310668945	253.17823791503906	0.0011370182037353516	17	014
409	54.81378936767578	247.85968017578125	1.0	640.6447143554688	2.6150364875793457	0.0001341402530670166	59.67897415161133	246.26132202148438	0.0001112818717956543	50.40618896484375	253.1038055419922	0.00011864304542541504	17	014
410	54.29925537109375	248.17660522460938	1.0	25.001813888549805	248.44674682617188	0.0011217296123504639	647.9108276367188	220.6061248779297	0.0002823472023010254	37.71714782714844	254.9324188232422	0.00014010071754455566	17	014
411	54.810306549072266	248.86160278320312	1.0	55.79255294799805	253.12196350097656	0.00011172890663146973	63.79660415649414	246.7379150390625	0.0001932084560394287	55.477439880371094	254.89186096191406	0.0005664229393005371	17	014
412	54.15302658081055	248.61209106445312	1.0	9.417652130126953	117.39188385009766	0.0006183385848999023	63.78190612792969	246.17422485351562	0.00018721818923950195	49.94618606567383	253.27297973632812	0.00016233325004577637	17	014
413	55.088172912597656	248.79092407226562	1.0	56.23280715942383	253.00498962402344	0.00014346837997436523	63.547847747802734	246.41148376464844	0.00023439526557922363	55.83377456665039	254.14500427246094	0.0003547072410583496	17	014
414	53.530826568603516	248.05679321289062	1.0	640.4158325195312	2.0285167694091797	0.00011843442916870117	58.532161712646484	245.9153594970703	0.0001418590545654297	55.32753372192383	252.6660614013672	0.00010028481483459473	17	014
415	54.54422378540039	248.3694305419922	1.0	640.54443359375	2.561077833175659	0.00019884109497070312	644.8079223632812	29.25083351135254	0.0002645254135131836	55.27978515625	253.40618896484375	0.00015988945960998535	17	014
416	54.96657180786133	248.20834350585938	1.0	640.411376953125	2.2420246601104736	0.0001811385154724121	63.36474609375	246.41224670410156	0.0002257823944091797	55.92478942871094	253.0723114013672	0.0001665353775024414	17	014
417	54.090797424316406	248.93954467773438	1.0	640.4070434570312	2.4351744651794434	0.0002263188362121582	63.463748931884766	245.80413818359375	0.00013741850852966309	55.04297637939453	254.15635681152344	0.0003387331962585449	17	014
418	54.55802917480469	248.0538787841797	1.0	8.130759239196777	114.77997589111328	0.042035192251205444	64.07898712158203	245.22265625	0.0001029670238494873	49.40275955200195	253.25636291503906	0.00031566619873046875	17	014
419	54.80221176147461	248.16419982910156	1.0	640.5518188476562	3.0071682929992676	0.00022366642951965332	645.5650024414062	29.767620086669922	0.00013616681098937988	39.415679931640625	257.2273254394531	0.0002715587615966797	17	014
420	54.291290283203125	248.3881378173828	1.0	6.234170913696289	114.48601531982422	0.00017023086547851562	645.4503784179688	29.87482452392578	0.00014719367027282715	55.47968292236328	253.4263458251953	0.0001506805419921875	17	014
421	54.36915588378906	248.22337341308594	1.0	4.733445167541504	120.18571472167969	0.00038909912109375	58.826255798339844	247.333740234375	7.900595664978027e-5	50.163089752197266	254.42567443847656	0.00016233325004577637	17	014
422	53.81385040283203	248.31512451171875	1.0	640.6487426757812	2.5991530418395996	0.00016108155250549316	58.671077728271484	246.48072814941406	0.00011175870895385742	38.31298065185547	256.10479736328125	0.00025853514671325684	17	014
423	53.7861328125	248.63768005371094	1.0	640.6021118164062	2.3113179206848145	0.00018516182899475098	63.81928634643555	246.04808044433594	0.00023379921913146973	54.99821853637695	253.80679321289062	0.0002810955047607422	17	014
424	53.89262771606445	248.81932067871094	1.0	54.76303482055664	253.11184692382812	9.813904762268066e-5	58.195560455322266	247.5643768310547	8.180737495422363e-5	50.027565002441406	253.9092254638672	0.0002874433994293213	17	014
425	54.92013931274414	248.48223876953125	1.0	640.8883666992188	2.4649035930633545	0.00018715858459472656	63.494346618652344	245.99476623535156	0.0002162456512451172	55.676658630371094	253.4633026123047	0.000299990177154541	17	014
426	54.475738525390625	248.04388427734375	1.0	640.5250244140625	2.9330673217773438	0.00015044212341308594	58.92528533935547	247.076904296875	0.00017845630645751953	55.396018981933594	253.19329833984375	0.00034311413764953613	17	014
427	53.968021392822266	247.6407012939453	1.0	3.762223720550537	114.37533569335938	0.0008041262626647949	648.1885375976562	220.0890350341797	0.000492781400680542	49.40903854370117	253.1189727783203	0.00022870302200317383	17	014
428	53.6312370300293	249.04177856445312	1.0	639.9879760742188	2.0855610370635986	0.0001367330551147461	58.15523147583008	248.22125244140625	0.00019934773445129395	50.40878677368164	253.05337524414062	0.0003104209899902344	17	014
429	54.17049789428711	249.2818145751953	1.0	640.4669189453125	2.704850673675537	0.00023537874221801758	63.56804275512695	246.85183715820312	0.00021946430206298828	55.274497985839844	254.0522918701172	0.0003038346767425537	17	014
430	53.74568176269531	247.9775848388672	1.0	640.7225341796875	2.3060455322265625	0.0002079308032989502	58.59490966796875	246.50738525390625	0.00023186206817626953	54.755924224853516	252.8040008544922	0.0003661811351776123	17	014
431	53.263301849365234	249.38307189941406	1.0	41.15300750732422	253.38523864746094	0.0002104043960571289	55.326133728027344	250.91873168945312	0.00014141201972961426	37.813961029052734	256.8260498046875	0.0005458295345306396	17	014
432	54.25385284423828	247.83450317382812	1.0	33.56639099121094	248.5128936767578	0.00044658780097961426	58.826053619384766	246.45339965820312	5.97834587097168e-5	37.92742156982422	253.986572265625	0.00022873282432556152	17	014
433	54.21438980102539	247.7357177734375	1.0	640.0877685546875	2.5942697525024414	0.0001418590545654297	63.65728759765625	245.3534698486328	0.00013947486877441406	50.38420867919922	253.7101593017578	0.00013452768325805664	17	014
434	53.68737030029297	248.86294555664062	1.0	11.952437400817871	119.52630615234375	0.004617184400558472	647.9735107421875	214.443115234375	0.0002205967903137207	49.42460632324219	253.19918823242188	0.00042444467544555664	17	014
435	53.777095794677734	248.3292694091797	1.0	6.090506076812744	115.03787994384766	0.0002829432487487793	63.690040588378906	246.8494110107422	0.0002346336841583252	38.58413314819336	255.8782196044922	0.00016632676124572754	17	014
436	53.52022933959961	248.71841430664062	1.0	33.38572692871094	250.9847869873047	0.06839153170585632	58.3489990234375	246.66175842285156	7.87973403930664e-5	36.21793746948242	254.057373046875	0.0009482204914093018	17	014
437	54.26350784301758	248.66073608398438	1.0	42.391700744628906	253.57449340820312	0.0001443624496459961	59.05608367919922	246.85069274902344	0.0002973973751068115	55.216373443603516	252.98818969726562	0.0005114078521728516	17	014
438	53.75723648071289	249.2941436767578	1.0	640.4109497070312	2.2889387607574463	0.00019994378089904785	58.419795989990234	247.53492736816406	0.00014519691467285156	50.394161224365234	253.13233947753906	0.00020632147789001465	17	014
439	53.77263641357422	248.1828155517578	1.0	40.01954650878906	251.92703247070312	0.001020580530166626	58.39365768432617	246.90643310546875	0.00016921758651733398	55.04721450805664	252.75601196289062	0.0003440976142883301	17	014
440	54.28019332885742	248.76194763183594	1.0	55.27322006225586	252.9322509765625	0.0001226365566253662	59.139617919921875	247.8157501220703	0.000144273042678833	55.0809326171875	253.69468688964844	0.0003630518913269043	17	014
441	54.65494918823242	248.3743133544922	1.0	640.802978515625	2.238368511199951	0.00025537610054016113	62.924468994140625	246.0426483154297	0.00023299455642700195	50.21771240234375	253.58778381347656	0.0003415346145629883	17	014
442	53.779109954833984	248.1262664794922	1.0	640.011474609375	2.4552001953125	0.00012567639350891113	58.47165298461914	247.4652862548828	0.0003775656223297119	55.3983268737793	253.39767456054688	0.0004305541515350342	17	014
443	54.053436279296875	248.48397827148438	1.0	8.817800521850586	117.65275573730469	0.0006379783153533936	58.836524963378906	247.65042114257812	0.00010856986045837402	54.850685119628906	253.58004760742188	0.0003959834575653076	17	014
444	53.691650390625	248.09776306152344	1.0	6.1708550453186035	116.18146514892578	0.0003534555435180664	57.7255859375	246.9950714111328	0.0006326436996459961	55.37260437011719	253.5301055908203	0.00034242868423461914	17	014
445	54.25168228149414	248.54283142089844	1.0	6.443480491638184	115.82884979248047	0.0001087486743927002	59.2194938659668	247.0504150390625	0.00011110305786132812	39.427734375	256.43646240234375	0.00022092461585998535	17	014
446	54.30353546142578	248.10797119140625	1.0	640.6305541992188	2.066157817840576	0.00021025538444519043	59.07035827636719	246.67129516601562	0.00016161799430847168	55.29798889160156	253.4138946533203	0.00010544061660766602	17	014
447	53.095706939697266	248.59860229492188	1.0	640.7537841796875	2.109896659851074	0.00018718838691711426	63.34125518798828	246.18080139160156	0.00025463104248046875	49.527469635009766	252.69879150390625	0.00020164251327514648	17	014
448	54.47687911987305	248.65255737304688	1.0	640.10546875	2.2703895568847656	0.00013387203216552734	58.92306137084961	247.1262664794922	0.00023627281188964844	55.34653854370117	253.45040893554688	0.00025650858879089355	17	014
449	54.00494384765625	248.5212860107422	1.0	40.155792236328125	252.25917053222656	0.0002860724925994873	58.45243453979492	247.69058227539062	0.00042003393173217773	55.117095947265625	253.52505493164062	0.0004851818084716797	17	014
450	52.795448303222656	248.07240295410156	1.0	640.2205810546875	3.1346616744995117	0.00023430585861206055	644.7584228515625	29.403553009033203	8.70823860168457e-5	49.55611038208008	253.61441040039062	0.0003014802932739258	17	014
451	54.62929153442383	247.42041015625	1.0	6.191925048828125	116.59573364257812	0.00024262070655822754	63.757625579833984	245.62527465820312	0.0002389848232269287	55.254146575927734	253.61233520507812	0.00015249848365783691	17	014
452	54.386714935302734	247.95973205566406	1.0	640.2406616210938	2.6981372833251953	0.00015401840209960938	63.60038757324219	245.79388427734375	0.00022935867309570312	55.773468017578125	253.23971557617188	0.00013145804405212402	17	014
453	54.38756561279297	248.82644653320312	1.0	640.5921020507812	2.2126569747924805	0.00015050172805786133	59.87173843383789	247.60275268554688	0.0002308487892150879	55.381778717041016	253.231201171875	0.0001932680606842041	17	014
454	53.58546447753906	248.6768798828125	1.0	36.73619079589844	251.5835418701172	0.007530868053436279	58.39024353027344	247.5433807373047	0.00011840462684631348	37.06172561645508	254.62527465820312	0.0005563795566558838	17	014
455	54.37956619262695	248.57554626464844	1.0	640.0143432617188	2.6734142303466797	0.0002638697624206543	63.11112594604492	246.02774047851562	0.00011444091796875	55.11308288574219	253.21609497070312	9.638071060180664e-5	17	014
456	54.27558135986328	249.02903747558594	1.0	35.48488235473633	254.6164093017578	0.00024771690368652344	59.20102310180664	247.6293487548828	0.00017559528350830078	38.324241638183594	255.27304077148438	0.00041154026985168457	17	014
457	54.34646987915039	248.26661682128906	1.0	640.5985717773438	2.903339385986328	0.0002823173999786377	63.493553161621094	246.32997131347656	0.00013616681098937988	55.0467529296875	253.7061309814453	0.0004348456859588623	17	014
458	54.53033447265625	247.76971435546875	1.0	640.5758056640625	2.504812240600586	0.0002830326557159424	59.469970703125	246.42550659179688	0.00039908289909362793	51.02821731567383	252.88710021972656	0.0004265904426574707	17	014
459	54.70991134643555	248.01580810546875	1.0	640.90087890625	2.8830714225769043	0.00021791458129882812	59.74075698852539	246.71072387695312	8.687376976013184e-5	55.793861389160156	252.99282836914062	9.59932804107666e-5	17	014
460	55.22325897216797	248.35922241210938	1.0	640.5397338867188	2.3774523735046387	0.0001856386661529541	59.70099639892578	247.2292022705078	0.0001919269561767578	55.63372802734375	253.35562133789062	0.0001283884048461914	17	014
461	55.392852783203125	248.4303741455078	1.0	640.77783203125	2.0605478286743164	0.0001507103443145752	63.56576919555664	246.38327026367188	0.00016936659812927246	50.690486907958984	254.28501892089844	0.00039374828338623047	17	014
462	54.40565490722656	248.46060180664062	1.0	34.76993179321289	248.86480712890625	0.00015586614608764648	645.8795166015625	126.83869171142578	0.00016677379608154297	38.446807861328125	254.4499053955078	0.0005881190299987793	17	014
463	54.583255767822266	248.17091369628906	1.0	640.0392456054688	2.2045886516571045	0.00016048550605773926	648.4119873046875	207.30633544921875	0.00027555227279663086	50.39670944213867	253.06997680664062	0.00017854571342468262	17	014
464	54.87766647338867	247.59381103515625	1.0	9.876157760620117	121.6919174194336	0.00017696619033813477	59.94562530517578	246.2967071533203	0.00012424588203430176	56.03339767456055	253.1151123046875	3.343820571899414e-5	17	014
465	54.67713165283203	248.50115966796875	1.0	24.65970230102539	248.07012939453125	0.0001882016658782959	648.81298828125	348.00164794921875	8.70823860168457e-5	37.798057556152344	254.66561889648438	0.00028780102729797363	17	014
466	55.16014099121094	248.1558380126953	1.0	640.4815673828125	2.5702333450317383	0.0002911984920501709	63.16606140136719	245.35015869140625	0.00025984644889831543	50.72529983520508	252.96726989746094	0.0001983642578125	17	014
467	54.434776306152344	248.0792694091797	1.0	61.66084671020508	248.686279296875	0.0001347362995147705	59.10367202758789	245.91641235351562	0.0001690685749053955	50.76240921020508	253.03192138671875	8.71121883392334e-5	17	014
468	54.27959060668945	248.37095642089844	1.0	25.305757522583008	246.95684814453125	0.014044910669326782	63.72406768798828	246.75607299804688	0.00017693638801574707	37.12953567504883	253.89588928222656	0.0005424022674560547	17	014
469	54.6589241027832	248.6090850830078	1.0	5.447700500488281	114.72705078125	0.00014349818229675293	63.66326904296875	246.78451538085938	0.0002167820930480957	50.76472473144531	253.79861450195312	0.00018271803855895996	17	014
470	54.175411224365234	248.2478485107422	1.0	10.566181182861328	121.41119384765625	0.000318676233291626	58.68202590942383	247.2066650390625	8.741021156311035e-5	55.46296691894531	253.3787078857422	0.00013008713722229004	17	014
471	55.02972412109375	248.42796325683594	1.0	25.542203903198242	247.2848663330078	0.0018142163753509521	63.35032272338867	246.34609985351562	0.0002466142177581787	37.975189208984375	254.34963989257812	0.00022092461585998535	17	014
472	54.290889739990234	248.83489990234375	1.0	24.692485809326172	247.38319396972656	0.0018207728862762451	63.83073806762695	246.68594360351562	0.00010520219802856445	49.39472961425781	253.2193145751953	0.00018855929374694824	17	014
473	54.874122619628906	248.46336364746094	1.0	24.138198852539062	248.16339111328125	0.0012503266334533691	63.10939025878906	246.52206420898438	0.00014293193817138672	37.667083740234375	256.7208557128906	0.000249713659286499	17	014
474	54.52521896362305	248.14169311523438	1.0	640.5787353515625	2.7010409832000732	0.00016936659812927246	63.290199279785156	245.14224243164062	9.554624557495117e-5	50.01660919189453	253.09442138671875	0.0002123415470123291	17	014
475	55.132232666015625	248.30630493164062	1.0	640.9598388671875	2.0558664798736572	0.00024002790451049805	63.52516555786133	246.2911834716797	0.0002530217170715332	55.642730712890625	253.4808807373047	0.00020691752433776855	17	014
476	55.08458709716797	246.92654418945312	1.0	33.17771530151367	254.00582885742188	0.00014358758926391602	63.38785171508789	244.91619873046875	9.042024612426758e-5	37.58134078979492	254.8665313720703	0.00012168288230895996	17	014
477	54.77903747558594	248.6691131591797	1.0	55.78230667114258	252.7640838623047	0.00010669231414794922	63.67673873901367	246.52162170410156	0.00015851855278015137	50.82474136352539	254.6552734375	0.0003979802131652832	17	014
478	54.2421989440918	248.14224243164062	1.0	5.310397148132324	115.15052795410156	0.00015375018119812012	647.9400634765625	213.53555297851562	0.00012293457984924316	38.68507766723633	256.7646789550781	9.244680404663086e-5	17	014
479	54.525211334228516	247.3402099609375	1.0	640.525146484375	2.529094696044922	0.00023117661476135254	648.713623046875	217.9539337158203	0.0001322031021118164	50.412254333496094	253.81703186035156	7.414817810058594e-5	17	014
480	54.83675003051758	248.0071563720703	1.0	23.475730895996094	246.63832092285156	0.00017651915550231934	648.5527954101562	221.4740447998047	0.00017842650413513184	38.25381851196289	254.7517852783203	0.00012314319610595703	17	014
481	54.79047775268555	247.3446044921875	1.0	639.8095092773438	2.58874773979187	0.00021407008171081543	59.613250732421875	245.8262176513672	0.00011736154556274414	50.75796890258789	253.05926513671875	4.9620866775512695e-5	17	014
482	54.18158721923828	247.53233337402344	1.0	10.384419441223145	119.29369354248047	0.0004871785640716553	58.35809326171875	246.74911499023438	0.00026276707649230957	55.37738037109375	253.22085571289062	0.00019174814224243164	17	014
483	54.64822006225586	247.73777770996094	1.0	9.701955795288086	120.58969116210938	0.00026229023933410645	63.646583557128906	246.1796875	0.00018274784088134766	55.46364212036133	253.5898895263672	0.00011423230171203613	17	014
484	54.55756759643555	247.9784393310547	1.0	640.3793334960938	2.4892687797546387	0.00013372302055358887	59.409027099609375	246.29913330078125	0.0001601874828338623	55.910888671875	253.26625061035156	0.0001036524772644043	17	014
485	54.10398864746094	247.89584350585938	1.0	640.8612060546875	2.679065227508545	0.00015622377395629883	59.190975189208984	246.7740478515625	0.0001201629638671875	38.748207092285156	257.3827819824219	8.177757263183594e-5	17	014
486	54.221920013427734	248.12159729003906	1.0	35.87046432495117	250.03414916992188	0.0012574195861816406	62.826377868652344	244.8016815185547	0.0003428459167480469	37.9450798034668	254.1648712158203	0.0005629360675811768	17	014
487	54.61210250854492	247.9644775390625	1.0	640.5784912109375	2.607707977294922	0.00018715858459472656	64.10230255126953	246.1957550048828	0.00013458728790283203	55.48310089111328	252.81381225585938	0.00013491511344909668	17	014
488	54.212867736816406	248.54881286621094	1.0	35.31227493286133	249.35711669921875	0.00045055150985717773	59.06742858886719	246.53759765625	0.0002549588680267334	49.76939392089844	252.9155731201172	0.00032380223274230957	17	014
489	54.26739501953125	247.82864379882812	1.0	640.9129638671875	2.7797985076904297	0.0001480579376220703	64.04299926757812	246.5325469970703	7.107853889465332e-5	55.71588897705078	253.25753784179688	0.00011047720909118652	17	014
490	54.59760665893555	248.81124877929688	1.0	640.1863403320312	2.63822603225708	8.824467658996582e-5	647.71240234375	222.57945251464844	0.00011008977890014648	55.13669204711914	253.91552734375	0.00014922022819519043	17	014
491	54.71525573730469	248.65757751464844	1.0	40.384822845458984	252.8352813720703	0.0001525282859802246	58.61268615722656	247.07626342773438	0.00020703673362731934	55.58464813232422	253.31919860839844	0.000850379467010498	17	014
492	55.26289367675781	248.12063598632812	1.0	35.01280212402344	248.77792358398438	0.0002389848232269287	63.614288330078125	245.44981384277344	0.00015279650688171387	55.278907775878906	253.5424041748047	0.00019547343254089355	17	014
493	54.385520935058594	248.06292724609375	1.0	23.877599716186523	247.3520050048828	0.001519232988357544	63.70465850830078	245.5712432861328	0.00023376941680908203	30.684993743896484	256.74127197265625	0.0003026723861694336	17	014
494	53.9592399597168	247.94178771972656	1.0	639.7715454101562	2.245370626449585	0.00019878149032592773	63.28728103637695	245.3375244140625	0.00015807151794433594	55.249717712402344	252.9831085205078	0.0002040565013885498	17	014
495	54.11533737182617	248.55120849609375	1.0	35.042789459228516	248.38917541503906	0.00030305981636047363	63.56521987915039	246.94406127929688	0.0002771914005279541	54.99856948852539	254.0199432373047	0.00018224120140075684	17	014
496	54.91269302368164	248.0529022216797	1.0	640.550048828125	2.437005043029785	0.00022241473197937012	63.52263259887695	246.5688934326172	0.00012034177780151367	55.1390495300293	253.32537841796875	0.0003425478935241699	17	014
497	54.570098876953125	246.86143493652344	1.0	7.119540691375732	116.48785400390625	0.0003275275230407715	59.477081298828125	245.63441467285156	0.0001462697982788086	56.361106872558594	252.84152221679688	3.650784492492676e-5	17	014
498	55.74171829223633	247.43324279785156	1.0	640.9212646484375	2.7506229877471924	0.0002751648426055908	64.0672836303711	245.3148193359375	0.00010213255882263184	39.5970344543457	258.6387634277344	0.00015047192573547363	17	014
499	54.37560272216797	247.72320556640625	1.0	640.6389770507812	2.623936891555786	0.00015273690223693848	59.09697341918945	247.041259765625	0.00023615360260009766	55.11928176879883	253.1788787841797	0.00015741586685180664	17	014
500	54.663307189941406	248.8084259033203	1.0	641.2057495117188	2.015538215637207	0.00018081068992614746	63.56332778930664	246.39845275878906	7.534027099609375e-5	55.43605422973633	253.71202087402344	0.00020498037338256836	17	014
501	54.111244201660156	248.80030822753906	1.0	640.8837280273438	2.5240695476531982	0.0001945793628692627	58.082061767578125	247.44570922851562	0.0001512765884399414	49.60770034790039	253.4380340576172	0.0004176199436187744	17	014
502	54.19041442871094	248.43553161621094	1.0	645.44873046875	380.1351013183594	0.00010353326797485352	63.94475173950195	246.71551513671875	0.00016701221466064453	55.31731033325195	253.2590789794922	0.0001169443130493164	17	014
503	54.49808120727539	249.0280303955078	1.0	640.34423828125	2.7173080444335938	0.00016486644744873047	58.25180435180664	247.99978637695312	0.0004093647003173828	50.27760696411133	253.2400360107422	0.0005427896976470947	17	014
504	55.273468017578125	248.09616088867188	1.0	640.8228149414062	2.4542593955993652	0.00021952390670776367	59.98066329956055	246.32388305664062	0.00020104646682739258	55.78909683227539	252.9792022705078	0.0002161264419555664	17	014
505	54.151092529296875	249.01406860351562	1.0	10.32891845703125	120.78643798828125	0.0001526474952697754	58.872657775878906	247.8552703857422	0.00021469593048095703	55.042388916015625	254.08529663085938	0.00039964914321899414	17	014
506	54.31253433227539	249.4086456298828	1.0	640.6729736328125	2.195723533630371	0.00014284253120422363	63.8006477355957	246.4232940673828	0.00023350119590759277	49.77860641479492	253.75582885742188	0.0004545748233795166	17	014
507	54.70825958251953	248.73878479003906	1.0	640.5234985351562	2.840451955795288	0.00019559264183044434	62.69197082519531	245.73487854003906	0.00022205710411071777	50.19915771484375	252.89749145507812	0.0007891058921813965	17	014
508	54.463172912597656	247.9795379638672	1.0	55.336814880371094	252.42208862304688	0.00012725591659545898	59.66530227661133	246.2888946533203	9.232759475708008e-5	54.9041633605957	253.40065002441406	0.00019937753677368164	17	014
509	54.59761047363281	247.74192810058594	1.0	640.2461547851562	2.337561845779419	0.00032147765159606934	63.79140853881836	245.55819702148438	0.00015419721603393555	55.65425491333008	253.52944946289062	9.298324584960938e-5	17	014
510	54.30426788330078	248.8807373046875	1.0	640.4484252929688	2.0115132331848145	0.00020110607147216797	58.92705154418945	247.58111572265625	0.00023859739303588867	55.592308044433594	253.60671997070312	0.0001761317253112793	17	014
511	54.896141052246094	247.80062866210938	1.0	640.2642211914062	2.882204294204712	0.00013843178749084473	63.339019775390625	245.6177978515625	0.0002956986427307129	55.818115234375	252.99746704101562	0.0002187192440032959	17	014
512	54.81501007080078	249.1681671142578	1.0	34.17875289916992	254.4512481689453	0.0007974207401275635	63.45686340332031	246.83070373535156	0.00016450881958007812	49.74845504760742	253.4722442626953	0.00035700201988220215	17	014
513	55.286705017089844	247.1506805419922	1.0	640.42919921875	2.571911096572876	0.00016748905181884766	63.73834991455078	246.2094268798828	0.000149458646774292	55.627166748046875	254.06924438476562	0.00012284517288208008	17	014
514	54.68976974487305	248.41529846191406	1.0	6.0977783203125	113.96881866455078	0.0002480745315551758	59.12852478027344	247.8810577392578	6.508827209472656e-5	49.920433044433594	254.35374450683594	0.0003730356693267822	17	014
515	54.27521514892578	247.05746459960938	1.0	640.206787109375	2.237072229385376	0.0002199709415435791	648.9918212890625	328.8490295410156	0.00016880035400390625	52.106544494628906	255.88546752929688	2.2798776626586914e-5	17	014
516	54.67583084106445	247.66172790527344	1.0	23.831335067749023	247.75331115722656	0.00027242302894592285	59.451393127441406	246.8916015625	0.00012293457984924316	31.154529571533203	257.22796630859375	0.0001760423183441162	17	014
517	54.797725677490234	248.15106201171875	1.0	640.6611938476562	2.372246742248535	0.00012201070785522461	58.503944396972656	248.04685974121094	0.00024059414863586426	51.21220779418945	254.62437438964844	0.0001290440559387207	17	014
518	54.0867919921875	248.568359375	1.0	24.919761657714844	248.75302124023438	0.0036217570304870605	59.13748550415039	246.754150390625	0.00022813677787780762	37.20162582397461	254.3767547607422	0.0003095567226409912	17	014
519	54.58780288696289	248.2085418701172	1.0	10.185812950134277	119.914306640625	0.00019729137420654297	63.91215515136719	246.8031768798828	0.0001474916934967041	55.09013748168945	254.4000701904297	0.00010991096496582031	17	014
520	54.2649040222168	248.81788635253906	1.0	61.671173095703125	249.89378356933594	0.00013709068298339844	58.81867218017578	246.9952850341797	0.00030219554901123047	54.69609069824219	253.42002868652344	0.0002561509609222412	17	014
521	54.54538345336914	248.14535522460938	1.0	2.430340528488159	111.10393524169922	0.00011524558067321777	63.65655517578125	246.14320373535156	0.00024360418319702148	54.945648193359375	253.10992431640625	0.00022605061531066895	17	014
522	53.42361068725586	248.87696838378906	1.0	640.4797973632812	2.8063058853149414	0.00018984079360961914	57.5693359375	247.9999237060547	0.00015798211097717285	49.636356353759766	252.66534423828125	0.0005256533622741699	17	014
523	55.14494705200195	248.16966247558594	1.0	56.3088264465332	252.65614318847656	0.00021606683731079102	59.50476837158203	247.17929077148438	0.0001455545425415039	56.01872634887695	253.32449340820312	0.0003313124179840088	17	014
524	54.642669677734375	248.63311767578125	1.0	5.357204437255859	115.4908218383789	0.0002689957618713379	59.20761489868164	247.33834838867188	0.0002460777759552002	54.750553131103516	254.29833984375	0.0003541111946105957	17	014
525	54.17485809326172	248.66268920898438	1.0	35.5462760925293	254.56849670410156	0.00012323260307312012	63.37788009643555	246.2172088623047	0.0002656280994415283	49.553932189941406	253.45872497558594	0.0007345974445343018	17	014
526	54.46430969238281	248.8884735107422	1.0	640.4601440429688	2.7707676887512207	0.0001558065414428711	63.3992919921875	246.95716857910156	0.00018164515495300293	55.22157287597656	253.45980834960938	0.00025472044944763184	17	014
527	53.25559997558594	249.06675720214844	1.0	40.338871002197266	252.14822387695312	0.0002525150775909424	58.59286117553711	247.4838104248047	0.00018033385276794434	54.36994934082031	253.03936767578125	0.00026217103004455566	17	014
528	53.53873062133789	248.5236358642578	1.0	33.9747200012207	253.0260772705078	0.0010501444339752197	57.86699676513672	248.7926025390625	8.335709571838379e-5	54.916263580322266	253.12496948242188	0.0003053247928619385	17	014
529	54.179195404052734	248.1693115234375	1.0	640.4280395507812	3.222531318664551	0.00029009580612182617	59.0272102355957	246.83628845214844	0.00021961331367492676	50.4479866027832	252.42161560058594	6.16312026977539e-5	17	014
530	53.97991180419922	248.94786071777344	1.0	640.2957153320312	2.4523568153381348	0.00018212199211120605	59.02107238769531	247.61801147460938	0.0002560913562774658	50.094207763671875	252.3937530517578	0.00022423267364501953	17	014
531	55.4472541809082	247.78892517089844	1.0	640.0659790039062	2.062734603881836	0.00016260147094726562	649.159423828125	218.14651489257812	0.00032967329025268555	55.805545806884766	253.24034118652344	0.00010526180267333984	17	014
532	54.477481842041016	248.3976287841797	1.0	640.4605712890625	1.927260160446167	0.00016731023788452148	63.83721923828125	246.0804901123047	0.0001493692398071289	55.428810119628906	253.1522674560547	0.00013494491577148438	17	014
533	54.05306625366211	248.05648803710938	1.0	33.72464370727539	248.64413452148438	0.0002726316452026367	58.91762924194336	247.00619506835938	0.0001513659954071045	55.04124450683594	253.83242797851562	0.00010880827903747559	17	014
534	54.05595016479492	248.12939453125	1.0	640.858154296875	2.376884937286377	0.00023046135902404785	58.86886978149414	247.08404541015625	0.00019815564155578613	55.29109191894531	253.1712646484375	0.0001652240753173828	17	014
535	54.6702766418457	247.92660522460938	1.0	5.521539211273193	115.08922576904297	0.0002715885639190674	63.70782470703125	246.42311096191406	0.00010630488395690918	38.37116241455078	257.3157653808594	0.0003516674041748047	17	014
536	54.204620361328125	247.77467346191406	1.0	61.1237907409668	249.02786254882812	0.0001277625560760498	58.511558532714844	246.11012268066406	0.0002872943878173828	49.91030502319336	252.69384765625	0.001069873571395874	17	014
