# Supplementary material for: An automated feeding system for the African killifish reveals the impact of diet on lifespan and allows scalable assessment of associative learning
Source: eLife. 2022 Nov 10;11:e69008. doi: 10.7554/eLife.69008 (PMC9788828; doi:10.7554/eLife.69008)
Supplement: Figure 6—source data 2. [file elife-69008-fig6-data2.zip › Training Trajectories/t19_REC004DLC_resnet50_TrainAllTheThingsJun28shuffle1_1030000.csv]

bodyparts_coords	fishhead_x	fishhead_y	fishhead_likelihood	fishtail_x	fishtail_y	fishtail_likelihood	redlight_x	redlight_y	redlight_likelihood	fooddrop_x	fooddrop_y	fooddrop_likelihood	fishnum	recordingnum
0	3.331637382507324	248.42344665527344	8.559226989746094e-5	4.715893745422363	227.59194946289062	0.00023925304412841797	650.02294921875	192.5609130859375	3.516674041748047e-6	2.331940174102783	125.88706970214844	2.771615982055664e-5	19	004
1	4.944486618041992	482.4971618652344	1.8656253814697266e-5	7.897342681884766	481.3176574707031	3.707408905029297e-5	647.44482421875	317.6658935546875	9.447336196899414e-6	2.4227213859558105	477.24908447265625	9.447336196899414e-6	19	004
2	4.834034442901611	483.365478515625	2.7477741241455078e-5	2.5465378761291504	1.883042573928833	5.8323144912719727e-5	647.6196899414062	29.31516456604004	4.738569259643555e-6	2.4559099674224854	477.6650085449219	1.3947486877441406e-5	19	004
3	4.611879825592041	483.05670166015625	1.1026859283447266e-5	3.720273733139038	141.04637145996094	6.0439109802246094e-5	648.7332153320312	319.72821044921875	1.8984079360961914e-5	2.31022310256958	123.554931640625	6.318092346191406e-6	19	004
4	4.145604133605957	482.4306945800781	9.417533874511719e-6	3.92394757270813	145.59408569335938	0.0002759397029876709	645.9845581054688	31.82294464111328	0.00012877583503723145	2.454993724822998	141.10665893554688	1.558661460876465e-5	19	004
5	3.2469773292541504	4.32864236831665	1.1652708053588867e-5	6.379827499389648	480.66455078125	0.00018015503883361816	648.6839599609375	75.91101837158203	1.0669231414794922e-5	2.170931816101074	477.40692138671875	1.0699033737182617e-5	19	004
6	4.944618225097656	482.182861328125	2.5779008865356445e-5	2.363347053527832	1.4366199970245361	4.082918167114258e-5	647.6453247070312	207.48963928222656	1.049041748046875e-5	2.658407211303711	477.0210876464844	1.1801719665527344e-5	19	004
7	4.532938003540039	482.7289123535156	1.0192394256591797e-5	2.4674248695373535	1.7730209827423096	0.00011092424392700195	647.4992065429688	93.98831939697266	0.00013831257820129395	3.1670308113098145	3.137460231781006	1.683831214904785e-5	19	004
8	2.6588025093078613	249.354248046875	1.9878149032592773e-5	3.4918935298919678	224.82302856445312	6.851553916931152e-5	649.15625	142.3448028564453	5.930662155151367e-5	2.327126979827881	477.4768981933594	9.268522262573242e-6	19	004
9	4.334088325500488	481.7840576171875	6.407499313354492e-6	1.3816251754760742	1.4261565208435059	5.1528215408325195e-5	646.8840942382812	29.02152442932129	2.4616718292236328e-5	2.2464990615844727	2.3725857734680176	6.943941116333008e-6	19	004
10	5.188934326171875	483.3627014160156	1.4930963516235352e-5	3.8012337684631348	143.4370880126953	8.58008861541748e-5	648.8836059570312	272.03228759765625	1.1682510375976562e-5	2.9669299125671387	478.1557312011719	9.834766387939453e-6	19	004
11	5.514653205871582	483.25103759765625	7.146596908569336e-5	3.047982692718506	144.08572387695312	4.8786401748657227e-5	648.8159790039062	205.6540069580078	7.456541061401367e-5	3.0332040786743164	477.8665771484375	1.8775463104248047e-5	19	004
12	336.8590087890625	97.86482238769531	0.6143876314163208	337.9776611328125	101.43077087402344	0.09621265530586243	344.75439453125	107.69371032714844	3.1888484954833984e-5	338.9202880859375	107.59767150878906	2.5331974029541016e-5	19	004
13	347.0587158203125	32.591209411621094	0.04425731301307678	448.96063232421875	100.9106674194336	0.9303866624832153	648.1685791015625	207.2432861328125	4.1812658309936523e-5	444.96038818359375	100.97749328613281	0.0008155405521392822	19	004
14	344.7088623046875	31.85389518737793	0.9439684152603149	454.0804443359375	99.82377624511719	0.03151103854179382	344.2688293457031	32.3093376159668	9.062886238098145e-5	448.5029296875	101.6453628540039	0.0005249381065368652	19	004
15	343.45184326171875	32.83726501464844	0.9931179285049438	344.176513671875	33.62321090698242	0.9087132215499878	344.8246765136719	33.09815216064453	0.00015980005264282227	457.178955078125	85.64668273925781	0.00041866302490234375	19	004
16	473.3973083496094	87.87279510498047	0.9999990463256836	340.24786376953125	37.873008728027344	0.9634996652603149	342.9159240722656	36.978851318359375	0.0001277625560760498	459.4730224609375	83.9978256225586	7.262825965881348e-5	19	004
17	482.3974304199219	85.61141967773438	0.9999997615814209	313.038818359375	96.71769714355469	0.9998983144760132	648.3068237304688	169.49481201171875	0.00015738606452941895	471.7126770019531	77.11099243164062	0.0003482997417449951	19	004
18	335.5700378417969	38.35130310058594	0.6880234479904175	313.5712585449219	100.67749786376953	0.9999996423721313	334.6770324707031	41.56337356567383	0.00021848082542419434	440.83905029296875	4.620633125305176	9.816884994506836e-5	19	004
19	496.9888916015625	90.61689758300781	1.0	297.6247253417969	93.34757232666016	0.9981710910797119	295.2334899902344	89.52214050292969	0.00010788440704345703	489.177490234375	83.66867065429688	0.00040078163146972656	19	004
20	506.2485046386719	91.4156494140625	0.9999948740005493	295.8654479980469	95.63734436035156	0.9999862909317017	291.9418640136719	86.61621856689453	0.0001819133758544922	288.0931701660156	85.41507720947266	0.00022137165069580078	19	004
21	273.79644775390625	81.42667388916016	0.9999997615814209	299.71661376953125	52.051734924316406	0.999658465385437	7.46322774887085	481.6957092285156	2.1725893020629883e-5	3.5045087337493896	477.3183898925781	5.8323144912719727e-5	19	004
22	265.7126770019531	78.386962890625	1.0	273.16497802734375	90.76644897460938	0.0033394992351531982	273.57879638671875	79.91903686523438	0.00012502074241638184	3.3109631538391113	127.42343139648438	7.426738739013672e-5	19	004
23	258.8637390136719	79.42189025878906	1.0	278.001953125	49.85782241821289	0.9998387694358826	649.2645874023438	396.0775451660156	6.663799285888672e-5	265.47662353515625	4.970245838165283	9.626150131225586e-6	19	004
24	251.62924194335938	80.59574890136719	0.9999994039535522	271.8288269042969	50.92579650878906	0.958930253982544	259.0524597167969	81.58319091796875	3.451108932495117e-5	235.63418579101562	82.25045013427734	2.3752450942993164e-5	19	004
25	246.7896270751953	77.72786712646484	1.0	246.7189483642578	82.19829559326172	0.0001679062843322754	648.2091674804688	319.2630615234375	0.00014290213584899902	234.98829650878906	86.38087463378906	2.9265880584716797e-5	19	004
26	245.22772216796875	84.00753784179688	1.0	545.5181884765625	204.7803955078125	0.0009316802024841309	543.0762329101562	203.78228759765625	0.9999991655349731	542.6116333007812	204.4765167236328	0.012824863195419312	19	004
27	243.52780151367188	82.10348510742188	1.0	542.3128662109375	204.90789794921875	0.00044095516204833984	542.9085693359375	205.00564575195312	0.9999997615814209	541.630615234375	205.2781219482422	0.08997395634651184	19	004
28	244.9330291748047	82.03976440429688	1.0	3.693000078201294	247.87083435058594	0.00047641992568969727	543.3159790039062	204.7346954345703	0.9999997615814209	541.955810546875	205.32485961914062	0.054875731468200684	19	004
29	244.9818115234375	81.96721649169922	1.0	246.44113159179688	84.86723327636719	0.0015467703342437744	543.4734497070312	204.7576446533203	0.9999999403953552	542.2666015625	205.75982666015625	0.006726562976837158	19	004
30	246.76766967773438	82.41378021240234	1.0	254.46653747558594	91.5215072631836	0.0015202164649963379	543.4446411132812	203.91226196289062	0.9999998807907104	542.1190185546875	203.48822021484375	0.02428913116455078	19	004
31	246.6154022216797	82.09680938720703	1.0	246.1476287841797	84.92707824707031	0.0011614859104156494	543.5020751953125	204.58763122558594	0.9999998807907104	542.3955078125	205.32449340820312	0.027403712272644043	19	004
32	247.1497039794922	82.78038787841797	1.0	254.68087768554688	97.5999755859375	0.9775485396385193	543.2786254882812	204.2501220703125	0.9999997615814209	542.5206298828125	204.54600524902344	0.04909512400627136	19	004
33	247.20054626464844	81.74864959716797	1.0	255.57203674316406	98.46446228027344	0.05898761749267578	542.9185180664062	204.49891662597656	0.9999994039535522	541.4993896484375	204.58242797851562	0.16276445984840393	19	004
34	246.09735107421875	80.43551635742188	1.0	542.8049926757812	203.13494873046875	0.0005815625190734863	543.3206176757812	203.79942321777344	0.9999998211860657	541.4877319335938	203.21983337402344	0.011953949928283691	19	004
35	246.01576232910156	80.59510040283203	1.0	3.7067983150482178	148.99427795410156	0.0015199482440948486	543.3792114257812	204.0095977783203	0.9999997615814209	542.5582885742188	204.4366455078125	0.0427832305431366	19	004
36	245.13125610351562	82.68317413330078	1.0	543.1011352539062	205.3916473388672	0.0005753934383392334	543.806884765625	204.2294158935547	0.9999998807907104	542.6787719726562	204.9063720703125	0.03427475690841675	19	004
37	237.2915496826172	87.2284927368164	0.9999984502792358	233.70875549316406	90.2908706665039	0.001952052116394043	543.5576782226562	204.47288513183594	0.9999998807907104	542.584716796875	205.4566192626953	0.051502734422683716	19	004
38	230.7539825439453	87.97034454345703	0.9999935030937195	253.74948120117188	94.02434539794922	0.9717583656311035	543.6829223632812	203.62973022460938	0.9999998807907104	542.5030517578125	204.48582458496094	0.010473161935806274	19	004
39	219.59249877929688	90.23847961425781	0.9800118207931519	233.06838989257812	91.79702758789062	0.9528464078903198	543.1541137695312	204.16482543945312	0.9999993443489075	542.0367431640625	203.9968719482422	0.08468484878540039	19	004
40	209.7178955078125	87.84934997558594	0.0003689229488372803	239.2845458984375	89.5038070678711	0.9999998807907104	543.117919921875	203.81362915039062	0.9999995231628418	541.7872314453125	203.9193115234375	0.08808541297912598	19	004
41	203.66615295410156	88.6667251586914	0.04472702741622925	224.89073181152344	90.96756744384766	0.9968844652175903	543.1643676757812	203.34605407714844	0.9999991655349731	541.9415893554688	203.74574279785156	0.23810219764709473	19	004
42	186.71363830566406	83.01914978027344	0.9995182752609253	226.5767059326172	93.298583984375	1.0	542.6575927734375	203.6124725341797	0.9999997615814209	541.1700439453125	203.6154022216797	0.08909150958061218	19	004
43	182.8977508544922	80.96224975585938	0.0033340156078338623	223.5815887451172	96.20455932617188	1.0	542.8236694335938	204.32034301757812	0.9999995231628418	541.746826171875	203.75999450683594	0.19706577062606812	19	004
44	171.3837432861328	80.91130828857422	0.056607842445373535	219.84661865234375	96.52996826171875	1.0	544.1566162109375	204.3394775390625	1.0	542.7384643554688	205.47080993652344	0.004480600357055664	19	004
45	165.73712158203125	84.72854614257812	0.9938513040542603	213.88934326171875	94.2999267578125	1.0	542.4119262695312	202.88340759277344	0.9999994039535522	542.0153198242188	204.16810607910156	0.18372118473052979	19	004
46	159.4976043701172	81.01962280273438	0.9999979734420776	209.63230895996094	92.88028717041016	1.0	543.7011108398438	203.5004119873047	1.0	542.5059204101562	204.04666137695312	0.00912696123123169	19	004
47	158.8863067626953	79.50505065917969	0.9999959468841553	199.90225219726562	91.74930572509766	0.9999991059303284	543.1036987304688	203.4662628173828	0.9999996423721313	540.8126831054688	203.7870635986328	0.04872208833694458	19	004
48	159.77639770507812	80.80797576904297	0.9999996423721313	201.29185485839844	94.84903717041016	1.0	543.6130981445312	204.42430114746094	0.9999998807907104	542.5433959960938	205.3390655517578	0.0243166983127594	19	004
49	158.20166015625	79.04707336425781	0.00154954195022583	202.58995056152344	97.65129852294922	1.0	543.306396484375	202.44012451171875	0.9999998807907104	540.4988403320312	203.63330078125	0.03000226616859436	19	004
50	156.93609619140625	78.59251403808594	0.9997050166130066	202.1740264892578	98.2393798828125	1.0	542.7603759765625	204.07608032226562	0.9999998211860657	541.7601928710938	202.8792724609375	0.036353856325149536	19	004
51	156.14822387695312	75.66670989990234	0.9999840259552002	204.85101318359375	102.75337982177734	0.9999997615814209	543.3411254882812	204.52613830566406	0.9999997615814209	542.133544921875	205.27964782714844	0.09425786137580872	19	004
52	155.9475555419922	78.4645767211914	0.9999567270278931	203.40579223632812	103.5686264038086	0.9999997615814209	543.31640625	204.03916931152344	0.9999998807907104	542.4760131835938	204.1797332763672	0.028016209602355957	19	004
53	156.02394104003906	78.59168243408203	0.9999704360961914	204.77999877929688	102.00899505615234	0.9999999403953552	543.3472900390625	204.3258056640625	0.9999998807907104	542.226806640625	204.8203582763672	0.05209958553314209	19	004
54	156.96127319335938	76.96794891357422	0.9999868869781494	205.3889923095703	102.2651596069336	1.0	543.4996948242188	203.9568634033203	0.9999999403953552	542.248779296875	204.47119140625	0.014606237411499023	19	004
55	156.62672424316406	76.99866485595703	0.9999958872795105	203.62733459472656	101.13614654541016	1.0	543.1690673828125	204.2455291748047	0.9999998211860657	542.1958618164062	204.43374633789062	0.048637956380844116	19	004
56	155.89674377441406	78.93646240234375	0.999887228012085	203.6895294189453	101.37092590332031	1.0	543.3298950195312	204.2130584716797	0.9999998807907104	541.5542602539062	204.83673095703125	0.02972397208213806	19	004
57	156.7529296875	76.76647186279297	0.99952632188797	202.7312469482422	101.84996032714844	1.0	542.7605590820312	202.9331512451172	0.9999997019767761	542.094970703125	204.33863830566406	0.08410295844078064	19	004
58	156.02601623535156	78.89080047607422	0.9999125003814697	204.41416931152344	102.13812255859375	1.0	542.9063110351562	204.10635375976562	0.9999994039535522	541.7108764648438	203.0549774169922	0.16322115063667297	19	004
59	154.94058227539062	76.55674743652344	0.993641197681427	204.33201599121094	102.66900634765625	1.0	543.1211547851562	203.56539916992188	0.9999998807907104	541.6806640625	203.136474609375	0.02117842435836792	19	004
60	155.8146209716797	77.60755157470703	0.734420657157898	203.75843811035156	103.28234100341797	1.0	543.3838500976562	203.8604736328125	0.9999999403953552	542.1431274414062	204.81121826171875	0.011111438274383545	19	004
61	158.49441528320312	78.91001892089844	0.9999997615814209	202.7821807861328	100.81940460205078	1.0	543.1209106445312	204.4212188720703	0.9999994039535522	541.9337768554688	203.42283630371094	0.3130519986152649	19	004
62	156.81150817871094	78.0431137084961	0.9999979734420776	202.61875915527344	101.67084503173828	1.0	543.6351318359375	204.48973083496094	0.9999998807907104	541.8400268554688	205.3507843017578	0.01513814926147461	19	004
63	156.43409729003906	78.37151336669922	0.999998927116394	202.1144561767578	101.86934661865234	1.0	543.6608276367188	204.7632293701172	0.9999998807907104	542.4356689453125	205.63343811035156	0.04400750994682312	19	004
64	159.8138427734375	76.8975830078125	0.005756497383117676	202.30731201171875	102.32307434082031	1.0	543.6226196289062	204.5836639404297	0.9999999403953552	542.480712890625	205.12716674804688	0.015961915254592896	19	004
65	158.21510314941406	78.89418029785156	0.9996384382247925	204.0111541748047	103.28236389160156	0.9999996423721313	543.5078125	204.3740692138672	0.9999998807907104	542.3937377929688	205.18478393554688	0.06429663300514221	19	004
66	157.9208526611328	78.45059967041016	0.442457914352417	204.72756958007812	105.7251968383789	0.9999990463256836	542.6688232421875	203.99183654785156	0.9999998807907104	541.291015625	203.50064086914062	0.025311529636383057	19	004
67	546.6375122070312	210.194580078125	0.00022599101066589355	202.0279541015625	99.14482116699219	0.9999932050704956	543.0906372070312	203.1498260498047	0.9999999403953552	541.7813110351562	204.85873413085938	0.006615102291107178	19	004
68	145.65625	86.91070556640625	0.08538457751274109	200.53167724609375	95.68867492675781	1.0	543.0467529296875	204.3654327392578	0.9999997615814209	542.05517578125	204.2713623046875	0.07654088735580444	19	004
69	546.6742553710938	210.51710510253906	0.00021031498908996582	189.6131591796875	87.99068450927734	0.9996788501739502	543.2908935546875	204.75125122070312	0.9999998807907104	542.3660888671875	205.09103393554688	0.03056284785270691	19	004
70	131.3591766357422	90.37459564208984	0.018202245235443115	183.38656616210938	85.37284851074219	0.9998986721038818	542.9730224609375	204.64581298828125	0.9999997019767761	541.95751953125	204.97048950195312	0.046458661556243896	19	004
71	122.73821258544922	85.66717529296875	0.0145455002784729	545.4253540039062	207.0147247314453	0.00026556849479675293	542.914794921875	204.44100952148438	0.9999998807907104	541.917724609375	204.57406616210938	0.03464481234550476	19	004
72	546.888916015625	210.36807250976562	0.0002491176128387451	166.47923278808594	85.81269836425781	0.8104662895202637	543.3145141601562	204.22015380859375	0.9999995827674866	542.5037231445312	204.7423858642578	0.1720866858959198	19	004
73	546.7354125976562	210.18222045898438	0.00033482909202575684	160.64857482910156	85.49484252929688	0.13539186120033264	543.8583374023438	203.89151000976562	1.0	542.7374267578125	204.94403076171875	0.011144042015075684	19	004
74	90.44049072265625	84.3175048828125	0.0004534721374511719	542.83740234375	205.30015563964844	0.00037097930908203125	542.9109497070312	204.6324462890625	0.999998927116394	542.342529296875	204.78582763671875	0.3634492754936218	19	004
75	546.6004638671875	210.46498107910156	0.00013902783393859863	135.6752166748047	87.27129364013672	0.0011627376079559326	543.060302734375	204.02537536621094	0.9999998211860657	542.2553100585938	204.67735290527344	0.07471364736557007	19	004
76	3.991210460662842	217.30616760253906	0.0003064572811126709	545.7843627929688	206.03871154785156	0.00024011731147766113	543.38623046875	203.20162963867188	0.9999998807907104	540.8178100585938	203.95481872558594	0.0037774741649627686	19	004
77	89.61858367919922	81.36920166015625	0.0006158053874969482	545.5648803710938	206.384521484375	0.0003617405891418457	543.2913818359375	203.9833526611328	0.9999998807907104	542.2484130859375	203.83155822753906	0.057811349630355835	19	004
78	545.9937133789062	209.58241271972656	0.0003669559955596924	5.656208515167236	149.37403869628906	0.0012919306755065918	543.5430297851562	204.31442260742188	0.9999995231628418	542.4015502929688	204.18588256835938	0.20722514390945435	19	004
79	546.6035766601562	210.2180633544922	0.00018355250358581543	4.8509931564331055	146.97320556640625	0.00280684232711792	543.7249145507812	204.54771423339844	0.9999998807907104	542.0443115234375	204.59059143066406	0.024865955114364624	19	004
80	545.552978515625	209.57566833496094	0.00022101402282714844	3.6800479888916016	151.54119873046875	0.002668827772140503	543.8803100585938	204.85858154296875	0.9999998807907104	542.4825439453125	205.5597686767578	0.0366382896900177	19	004
81	546.3692626953125	210.23764038085938	0.0002797245979309082	117.94731903076172	73.45764923095703	0.008321940898895264	543.3450927734375	204.27674865722656	0.9999998211860657	541.83349609375	205.02581787109375	0.03061378002166748	19	004
82	545.3453369140625	208.96484375	0.00041857361793518066	542.528564453125	203.73233032226562	0.0006733238697052002	543.0813598632812	203.982177734375	0.9999992847442627	541.5640258789062	203.5317840576172	0.26755890250205994	19	004
83	546.5400390625	210.08412170410156	0.00013011693954467773	4.579972743988037	148.03363037109375	0.0005747973918914795	542.8696899414062	204.0669403076172	0.9999998807907104	540.3703002929688	204.44650268554688	0.01267668604850769	19	004
84	545.8616943359375	209.95584106445312	0.0002619624137878418	543.5810546875	205.0923309326172	0.00045868754386901855	543.8511352539062	204.80819702148438	0.9999997615814209	542.5574951171875	204.99334716796875	0.1006816029548645	19	004
85	5.942133903503418	148.46524047851562	0.00024634599685668945	2.5501976013183594	151.5401153564453	0.0009341835975646973	543.2825927734375	202.80381774902344	0.9999999403953552	542.3548583984375	203.95361328125	0.02197885513305664	19	004
86	547.18310546875	209.76531982421875	0.0003541409969329834	543.376953125	202.88629150390625	0.0006257891654968262	543.725830078125	202.68997192382812	0.9999998807907104	542.969482421875	203.98452758789062	0.034745633602142334	19	004
87	546.8781127929688	209.9885711669922	0.0001652240753173828	543.3145141601562	203.30628967285156	0.000298917293548584	543.5447998046875	203.6547393798828	0.9999998807907104	542.14208984375	204.00730895996094	0.012452095746994019	19	004
88	546.9797973632812	209.87228393554688	0.00017365813255310059	543.0105590820312	203.33311462402344	0.00031048059463500977	543.1353759765625	203.4395294189453	0.9999999403953552	540.7254028320312	204.13449096679688	0.014353126287460327	19	004
89	546.7891845703125	209.79962158203125	0.00027948617935180664	4.611891746520996	150.2876739501953	0.0017910599708557129	543.3528442382812	202.8904571533203	0.9999995827674866	540.2911376953125	204.02972412109375	0.08737316727638245	19	004
90	91.44595336914062	79.48216247558594	0.02049654722213745	142.14344787597656	79.04922485351562	0.009055912494659424	543.1265258789062	204.86709594726562	0.9999991655349731	541.4796752929688	204.82325744628906	0.2762552797794342	19	004
91	546.5576171875	210.4319305419922	0.0003558695316314697	542.7343139648438	204.66473388671875	0.00033420324325561523	543.3292236328125	204.6101837158203	0.9999995231628418	541.9603881835938	204.6180877685547	0.10014444589614868	19	004
92	547.2012939453125	210.33714294433594	0.00021329522132873535	4.156339645385742	196.31582641601562	0.0006859302520751953	543.6241455078125	204.00057983398438	0.9999998807907104	542.7340698242188	204.3035888671875	0.046495795249938965	19	004
93	545.5927734375	209.27101135253906	0.00034496188163757324	545.42236328125	206.12860107421875	0.0004170238971710205	543.2203369140625	203.88760375976562	0.9999995231628418	542.4583740234375	204.6556854248047	0.18915218114852905	19	004
94	139.57089233398438	72.1707763671875	0.2279653549194336	545.236083984375	206.3184356689453	0.00032210350036621094	543.1663208007812	204.06431579589844	0.9999997615814209	542.3572387695312	204.4020538330078	0.06575867533683777	19	004
95	547.343017578125	209.75918579101562	0.00025850534439086914	543.4083251953125	203.11790466308594	0.0005100369453430176	543.5275268554688	203.3402099609375	0.9999996423721313	541.2393188476562	203.58433532714844	0.08051958680152893	19	004
96	546.863525390625	210.08016967773438	0.0003196299076080322	542.83837890625	204.3424072265625	0.0005881786346435547	542.865966796875	203.6653594970703	0.9999990463256836	540.5929565429688	204.0470733642578	0.3155372142791748	19	004
97	547.0559692382812	209.61312866210938	0.00018391013145446777	545.4044799804688	206.20748901367188	0.0003821253776550293	543.5036010742188	202.75418090820312	0.9999997019767761	540.5408325195312	204.16757202148438	0.06322681903839111	19	004
98	545.6911010742188	209.27197265625	0.00024309754371643066	4.399523735046387	197.15757751464844	0.0009620487689971924	543.6452026367188	204.71844482421875	0.9999997615814209	542.5888671875	205.30564880371094	0.042665064334869385	19	004
99	547.0569458007812	210.12557983398438	0.0003483593463897705	543.57861328125	203.95823669433594	0.0007277429103851318	543.81396484375	204.2451629638672	0.9999998211860657	543.0436401367188	204.68211364746094	0.04438662528991699	19	004
100	545.0836181640625	209.77037048339844	0.0002776980400085449	3.009537696838379	197.8256378173828	0.0016150176525115967	543.52392578125	205.0864715576172	0.9999998807907104	542.1044921875	205.6547088623047	0.06696873903274536	19	004
101	545.4066772460938	209.31100463867188	0.0002595484256744385	545.272216796875	206.32017517089844	0.0004197657108306885	543.4856567382812	204.0463104248047	0.9999992251396179	542.730712890625	204.53457641601562	0.21654176712036133	19	004
102	546.9712524414062	209.798095703125	0.00018423795700073242	543.1290283203125	202.95375061035156	0.00043326616287231445	543.195068359375	203.47731018066406	0.9999998807907104	540.5875854492188	203.9418182373047	0.03441473841667175	19	004
103	546.8733520507812	210.3167724609375	0.00037863850593566895	545.7672729492188	206.75340270996094	0.00047966837882995605	543.2828369140625	204.29981994628906	0.9999997615814209	542.4542846679688	204.491455078125	0.056064605712890625	19	004
104	547.0781860351562	210.36849975585938	0.0002543032169342041	545.4818725585938	206.2450714111328	0.0003764033317565918	543.4010009765625	204.0835723876953	0.9999998211860657	542.3992309570312	204.25772094726562	0.07197317481040955	19	004
105	546.9523315429688	210.1979522705078	0.0003872215747833252	5.888580322265625	147.1345977783203	0.0006655454635620117	542.9036254882812	204.00335693359375	0.999998927116394	542.0785522460938	203.79527282714844	0.1925998032093048	19	004
106	546.8818969726562	210.4638671875	0.0004386305809020996	4.08093786239624	151.7670135498047	0.0008459985256195068	543.8073120117188	204.39117431640625	0.9999997019767761	542.8223876953125	205.0043182373047	0.04513925313949585	19	004
107	546.4806518554688	210.3732452392578	0.00042235851287841797	542.5467529296875	205.06275939941406	0.0004963874816894531	543.0051879882812	204.60800170898438	0.9999994039535522	541.4849243164062	204.1282196044922	0.10168507695198059	19	004
108	545.3256225585938	209.29635620117188	0.0003866851329803467	543.123046875	204.6767578125	0.0009959042072296143	542.8739624023438	204.17112731933594	0.9999982118606567	542.1903686523438	204.04652404785156	0.3814058005809784	19	004
109	546.754638671875	209.6875457763672	0.00034672021865844727	542.7871704101562	202.69580078125	0.0006512701511383057	543.349853515625	202.84625244140625	0.9999998807907104	542.5264282226562	204.39303588867188	0.007300823926925659	19	004
110	2.011662244796753	150.98880004882812	0.0030266940593719482	3.9176595211029053	148.9353485107422	0.10975581407546997	542.1762084960938	202.72483825683594	0.9999992847442627	541.1575317382812	202.18817138671875	0.2407582700252533	19	004
111	546.3348999023438	210.27256774902344	0.00026091933250427246	544.9352416992188	206.32540893554688	0.00038743019104003906	542.7546997070312	204.14129638671875	0.9999997019767761	541.4757080078125	205.00209045410156	0.10505667328834534	19	004
112	547.0655517578125	210.08018493652344	0.0003590583801269531	543.1279907226562	204.60491943359375	0.0003872513771057129	543.3611450195312	203.88812255859375	0.9999997615814209	540.8140869140625	204.20428466796875	0.07516437768936157	19	004
113	546.5857543945312	210.18699645996094	0.0002518594264984131	4.484503746032715	146.85060119628906	0.00038868188858032227	543.2931518554688	203.25747680664062	0.9999997615814209	542.07568359375	204.62542724609375	0.031530946493148804	19	004
114	546.521240234375	209.8998565673828	0.0002509951591491699	542.1826171875	204.29124450683594	0.0003616809844970703	542.644775390625	204.01280212402344	0.9999995827674866	541.4547729492188	203.49197387695312	0.21472391486167908	19	004
115	546.6089477539062	210.15170288085938	0.00031960010528564453	542.6184692382812	203.6969757080078	0.0005857348442077637	543.0169067382812	203.9798126220703	0.9999997615814209	542.2806396484375	204.76690673828125	0.04977297782897949	19	004
116	545.473388671875	209.5843963623047	0.0002364516258239746	4.771843910217285	153.11326599121094	0.000609278678894043	543.3798217773438	205.11325073242188	0.9999996423721313	542.10888671875	205.44175720214844	0.12219080328941345	19	004
117	546.9459228515625	209.8799285888672	0.00013712048530578613	545.4638671875	205.67759704589844	0.0002751350402832031	543.3966064453125	203.29867553710938	1.0	540.7633056640625	203.8285369873047	0.006779342889785767	19	004
118	546.4382934570312	210.6671600341797	0.00034922361373901367	542.95361328125	204.71185302734375	0.0004736483097076416	543.5155639648438	204.84280395507812	0.9999997615814209	542.3206787109375	205.50146484375	0.02702808380126953	19	004
119	546.669921875	210.33990478515625	0.00029075145721435547	545.8383178710938	206.71371459960938	0.0002892017364501953	543.5787353515625	204.30148315429688	0.9999999403953552	542.4806518554688	205.31861877441406	0.02150338888168335	19	004
120	547.1768188476562	209.7754669189453	0.00021082162857055664	545.5597534179688	206.6403350830078	0.00026223063468933105	544.24609375	202.62472534179688	1.0	542.9765625	204.36952209472656	0.004144489765167236	19	004
121	544.7018432617188	209.5443878173828	0.0002645552158355713	542.7009887695312	204.82276916503906	0.0005989968776702881	542.2811279296875	204.77549743652344	0.9999977946281433	541.5464477539062	205.62509155273438	0.2559926509857178	19	004
122	547.4486083984375	210.2130889892578	0.00014862418174743652	545.6533203125	206.04978942871094	0.00030604004859924316	543.5835571289062	203.726806640625	0.9999999403953552	542.6994018554688	203.92791748046875	0.045143306255340576	19	004
123	545.78173828125	209.88038635253906	0.0002834200859069824	545.9521484375	206.80313110351562	0.00031441450119018555	543.845458984375	204.63046264648438	0.9999997615814209	542.7589721679688	205.1256561279297	0.07715794444084167	19	004
124	546.6007080078125	210.06825256347656	0.0003204345703125	3.5066559314727783	149.701904296875	0.0020034611225128174	543.146484375	203.0748291015625	0.9999999403953552	541.9119873046875	204.22222900390625	0.014196664094924927	19	004
125	546.6558227539062	210.54531860351562	0.00027039647102355957	545.35986328125	206.8784637451172	0.0003362298011779785	543.3734130859375	204.4174041748047	0.9999997615814209	542.2523803710938	204.8395538330078	0.054634541273117065	19	004
126	546.97509765625	210.15565490722656	0.00018286705017089844	5.197537422180176	148.551513671875	0.0004044175148010254	543.7939453125	203.77658081054688	0.9999999403953552	542.7377319335938	205.16542053222656	0.01285463571548462	19	004
127	546.5056762695312	210.22872924804688	0.0002841353416442871	542.5746459960938	204.37034606933594	0.00029990077018737793	543.0621948242188	204.1754150390625	0.9999999403953552	540.9918823242188	203.78662109375	0.0184040367603302	19	004
128	546.7989501953125	210.19786071777344	0.00022962689399719238	543.1400756835938	203.6601104736328	0.00036412477493286133	543.0947265625	204.19825744628906	0.9999995827674866	542.4044189453125	204.5078125	0.09657999873161316	19	004
129	545.1835327148438	209.92372131347656	0.0002231299877166748	545.9685668945312	206.95230102539062	0.00025594234466552734	543.51611328125	205.02474975585938	0.9999997019767761	542.552001953125	206.13731384277344	0.0643852949142456	19	004
130	546.6475219726562	210.30209350585938	0.0002980828285217285	4.260440826416016	150.79844665527344	0.0007380843162536621	543.3031616210938	204.12542724609375	0.9999998807907104	542.47021484375	204.61734008789062	0.03923359513282776	19	004
131	546.99560546875	209.8354034423828	9.387731552124023e-5	83.5206298828125	86.63380432128906	0.0003834962844848633	542.8059692382812	202.28932189941406	0.9999998807907104	540.31591796875	203.63735961914062	0.07240405678749084	19	004
132	546.315673828125	210.2476348876953	0.00019794702529907227	96.56793975830078	94.45631408691406	0.02603214979171753	542.5956420898438	204.02088928222656	0.9999995827674866	541.47021484375	203.977294921875	0.08331623673439026	19	004
133	546.8262939453125	209.89373779296875	0.0002557039260864258	542.6154174804688	204.34864807128906	0.0007030069828033447	542.6820678710938	202.88363647460938	0.999998927116394	542.1317138671875	203.52957153320312	0.26775676012039185	19	004
134	546.4969482421875	210.5191650390625	0.00016874074935913086	545.0037841796875	206.80393981933594	0.00034675002098083496	542.6329956054688	204.44601440429688	0.9999994039535522	541.6129760742188	203.46604919433594	0.2741319537162781	19	004
135	546.6372680664062	210.00765991210938	0.0004858672618865967	543.3763427734375	203.52392578125	0.0005810856819152832	543.662109375	203.4040069580078	0.9999998807907104	542.2687377929688	204.60243225097656	0.01216423511505127	19	004
136	546.7734375	209.72821044921875	0.00033739209175109863	545.7053833007812	206.29478454589844	0.0004388093948364258	543.76953125	202.9894561767578	0.9999998807907104	540.8641967773438	204.02493286132812	0.01354333758354187	19	004
137	546.9141845703125	210.54006958007812	0.0002652406692504883	545.9998779296875	206.61119079589844	0.0003203451633453369	543.4700317382812	204.30105590820312	0.9999999403953552	542.2837524414062	204.9346160888672	0.02416422963142395	19	004
138	546.6357421875	209.6640625	0.0002449154853820801	3.1639809608459473	151.26535034179688	0.0011081397533416748	543.046142578125	203.47213745117188	0.9999998807907104	541.4226684570312	202.94769287109375	0.014265567064285278	19	004
139	546.7178955078125	210.26295471191406	0.0003986358642578125	543.1205444335938	203.9857940673828	0.0005090534687042236	543.06201171875	204.05421447753906	0.9999997615814209	542.2958374023438	204.84146118164062	0.04734984040260315	19	004
140	544.7669677734375	209.69801330566406	0.00030410289764404297	4.844634056091309	149.63058471679688	0.0009367763996124268	542.972412109375	205.09930419921875	0.9999994039535522	541.6096801757812	205.88131713867188	0.1152779757976532	19	004
141	4.156228542327881	151.63314819335938	0.00024083256721496582	5.495092391967773	148.7910614013672	0.0005677640438079834	544.2544555664062	204.21888732910156	0.9999998807907104	543.0949096679688	204.5349884033203	0.008810609579086304	19	004
142	546.3809204101562	210.33580017089844	0.00019189715385437012	545.3173828125	206.46131896972656	0.0002751350402832031	543.0584716796875	203.13755798339844	0.9999998807907104	540.8699340820312	203.4060821533203	0.02079501748085022	19	004
143	545.1240234375	209.2877197265625	0.0002599358558654785	542.7747192382812	204.99525451660156	0.0004246234893798828	542.907958984375	204.31167602539062	0.9999992847442627	541.6278686523438	205.31304931640625	0.2961580753326416	19	004
144	546.6514282226562	210.49224853515625	0.00023952126502990723	5.776823997497559	148.24525451660156	0.0016996562480926514	543.298583984375	204.3022003173828	0.9999999403953552	541.9096069335938	205.2797393798828	0.03563559055328369	19	004
145	547.01318359375	209.88204956054688	0.00020495057106018066	543.1990966796875	202.88131713867188	0.00038063526153564453	543.1981201171875	203.34007263183594	0.9999997615814209	540.5516357421875	203.68011474609375	0.05174797773361206	19	004
146	546.7207641601562	210.26129150390625	0.0002670884132385254	542.5308227539062	204.15077209472656	0.00030863285064697266	542.9085083007812	204.28756713867188	0.9999997615814209	541.7703247070312	204.461669921875	0.05592671036720276	19	004
147	547.1332397460938	210.02365112304688	0.0003045499324798584	1.3731074333190918	29.317485809326172	0.0005942881107330322	543.4161376953125	203.99314880371094	0.9999998211860657	542.3652954101562	203.93629455566406	0.0434737503528595	19	004
148	546.4197998046875	210.37326049804688	0.0002612471580505371	542.7750244140625	204.4152374267578	0.0005308091640472412	542.7286987304688	204.36102294921875	0.9999995231628418	541.8793334960938	204.96127319335938	0.13021236658096313	19	004
149	546.7098388671875	210.1131134033203	0.00022879242897033691	545.28076171875	205.79820251464844	0.00043770670890808105	542.9083862304688	203.82728576660156	0.9999996423721313	540.6099243164062	204.01962280273438	0.05815216898918152	19	004
150	546.91357421875	210.09747314453125	0.00024184584617614746	542.371337890625	204.080810546875	0.0004044473171234131	542.6723022460938	203.3372802734375	0.9999997615814209	540.3651733398438	204.17161560058594	0.10850566625595093	19	004
151	547.036376953125	210.31143188476562	0.0002803802490234375	543.706298828125	203.87095642089844	0.00029534101486206055	543.8204345703125	204.0371856689453	0.9999998807907104	542.7505493164062	204.90513610839844	0.011123955249786377	19	004
152	57.22768020629883	51.86559295654297	0.0023576021194458008	2.093841075897217	201.07553100585938	0.0004094541072845459	543.463623046875	204.72264099121094	0.9999998807907104	542.3783569335938	205.1083221435547	0.025074392557144165	19	004
153	58.17804718017578	48.79718017578125	0.7175595760345459	55.30854034423828	45.497222900390625	0.0004057884216308594	543.0701293945312	204.44493103027344	0.9999998807907104	541.6842651367188	204.75123596191406	0.046350717544555664	19	004
154	66.28179931640625	43.19123458862305	0.06641218066215515	66.84767150878906	36.5164680480957	0.01709669828414917	543.8303833007812	204.01853942871094	0.9999998807907104	542.8427734375	204.18162536621094	0.029476583003997803	19	004
155	546.6456909179688	210.3556671142578	0.0003249049186706543	65.05408477783203	35.735137939453125	0.00045680999755859375	543.2021484375	204.53631591796875	0.9999998807907104	541.5532836914062	203.68307495117188	0.08829629421234131	19	004
156	546.7481079101562	210.27120971679688	0.00020903348922729492	4.911867618560791	151.5284881591797	0.0006629228591918945	542.9542846679688	204.2913818359375	0.9999995231628418	540.2127685546875	204.52955627441406	0.10864043235778809	19	004
157	67.96735382080078	47.14535140991211	0.9999569654464722	73.56798553466797	90.0296630859375	0.0015641748905181885	543.4110107421875	203.90467834472656	0.9999998807907104	541.7503051757812	203.44723510742188	0.013169974088668823	19	004
158	64.96814727783203	49.05140686035156	0.20647680759429932	62.44554138183594	47.7218017578125	0.0637366771697998	543.3148803710938	204.0740966796875	0.9999997615814209	542.2938232421875	204.41709899902344	0.1186562180519104	19	004
159	68.49232482910156	47.818702697753906	0.0001875758171081543	545.674560546875	207.30392456054688	0.00023359060287475586	543.2180786132812	205.27867126464844	0.9999995231628418	541.9638671875	205.40684509277344	0.11013051867485046	19	004
160	66.52814483642578	40.80058288574219	0.03549298644065857	4.23836088180542	147.4171905517578	0.023030966520309448	543.3218994140625	204.30844116210938	0.9999998807907104	542.0328369140625	204.80343627929688	0.03622201085090637	19	004
161	546.9094848632812	209.95867919921875	0.0004194974899291992	542.570556640625	204.62762451171875	0.000779956579208374	543.4063720703125	203.77310180664062	0.9999997019767761	542.2462158203125	204.1543426513672	0.08524858951568604	19	004
162	61.39398193359375	47.81439971923828	0.37494510412216187	542.8704223632812	205.2659912109375	0.00033485889434814453	543.2525634765625	204.572998046875	0.9999997615814209	542.188232421875	204.57154846191406	0.15016520023345947	19	004
163	67.43411254882812	46.319820404052734	0.6992829442024231	4.865055084228516	150.24745178222656	0.001480787992477417	543.8546142578125	204.2207489013672	0.9999998807907104	541.268310546875	204.43386840820312	0.029331713914871216	19	004
164	69.73604583740234	53.08816146850586	0.846747100353241	542.44287109375	204.48028564453125	0.0003573298454284668	543.4786987304688	204.2845001220703	0.9999998211860657	542.4026489257812	204.54229736328125	0.11635884642601013	19	004
165	84.04261016845703	51.74045181274414	1.0	62.38676452636719	94.22777557373047	0.40676164627075195	543.3139038085938	203.07864379882812	0.9999998807907104	542.6664428710938	203.7383270263672	0.04310637712478638	19	004
166	91.48802947998047	50.044063568115234	1.0	88.69599914550781	52.114044189453125	0.0008688569068908691	543.4598388671875	203.91595458984375	0.999999463558197	540.6638793945312	203.85568237304688	0.13363951444625854	19	004
167	95.23576354980469	50.07448959350586	1.0	97.84182739257812	53.3217658996582	0.0003406703472137451	543.1763305664062	204.1041717529297	0.9999997615814209	541.9768676757812	204.13385009765625	0.08280760049819946	19	004
168	98.91443634033203	47.677955627441406	1.0	60.99726486206055	92.23914337158203	0.04830735921859741	543.486572265625	204.44952392578125	0.9999998807907104	542.24755859375	204.40884399414062	0.06030037999153137	19	004
169	105.22022247314453	45.90299606323242	1.0	1.2476024627685547	200.74444580078125	0.0015294253826141357	542.9823608398438	204.64686584472656	0.9999996423721313	541.51513671875	204.5619659423828	0.15074759721755981	19	004
170	113.02063751220703	45.90693283081055	1.0	0.9198808670043945	204.7519073486328	0.000501781702041626	542.5419921875	204.04811096191406	0.9999992847442627	541.5708618164062	202.78390502929688	0.23385262489318848	19	004
171	119.64738464355469	45.70210647583008	1.0	2.6250152587890625	145.3269805908203	0.0004954636096954346	543.4568481445312	204.15310668945312	0.9999997615814209	543.0714111328125	204.47872924804688	0.0535525381565094	19	004
172	127.50519561767578	43.328163146972656	1.0	543.2720336914062	203.94766235351562	0.0003813803195953369	543.2321166992188	204.2554931640625	0.9999998211860657	542.3527221679688	204.64735412597656	0.04164132475852966	19	004
173	132.98133850097656	45.46927261352539	1.0	3.7521843910217285	151.97402954101562	0.00028011202812194824	543.278564453125	204.53001403808594	0.9999998807907104	542.2205810546875	205.26934814453125	0.034500956535339355	19	004
174	134.91851806640625	47.44994354248047	1.0	4.413256645202637	151.3016815185547	0.0003375411033630371	543.8814086914062	203.9061279296875	0.9999999403953552	542.8101806640625	204.59140014648438	0.01740756630897522	19	004
175	139.31246948242188	50.04265594482422	1.0	147.03880310058594	51.397682189941406	0.0005193352699279785	543.8803100585938	203.60293579101562	0.9999999403953552	542.947265625	204.1898651123047	0.02397063374519348	19	004
176	148.0117950439453	52.97008514404297	1.0	545.7748413085938	206.87481689453125	0.0002703666687011719	543.1129760742188	203.2810821533203	0.9999999403953552	541.6846923828125	204.69810485839844	0.021068811416625977	19	004
177	153.17539978027344	52.545894622802734	1.0	158.99432373046875	53.33274459838867	0.0011128783226013184	543.0888671875	204.07485961914062	0.9999997615814209	542.12255859375	204.66845703125	0.05294400453567505	19	004
178	159.27252197265625	55.311344146728516	1.0	543.134033203125	204.82545471191406	0.0004940927028656006	543.5526733398438	204.32957458496094	0.9999998211860657	542.8314819335938	204.58836364746094	0.10161155462265015	19	004
179	160.96258544921875	54.06658935546875	1.0	542.9488525390625	203.7593231201172	0.0005466341972351074	543.3256225585938	204.08883666992188	0.9999995231628418	542.21826171875	204.30343627929688	0.14383623003959656	19	004
180	164.9553985595703	52.8602409362793	1.0	5.605696678161621	147.77989196777344	0.000696033239364624	543.6373291015625	204.34873962402344	0.9999997615814209	543.2648315429688	204.92556762695312	0.07559636235237122	19	004
181	171.45895385742188	53.151405334472656	1.0	545.2604370117188	206.05316162109375	0.000337749719619751	543.2539672851562	202.6884002685547	1.0	540.2843017578125	204.14242553710938	0.009470731019973755	19	004
182	180.3417510986328	51.52939224243164	1.0	542.685302734375	205.0029754638672	0.00047710537910461426	543.2460327148438	203.8619842529297	0.9999997019767761	542.2149658203125	204.5498046875	0.15780246257781982	19	004
183	188.31541442871094	49.40044021606445	1.0	4.252781867980957	147.9013214111328	0.0010342597961425781	542.8251953125	204.2621307373047	0.9999994039535522	541.700439453125	203.14796447753906	0.24008595943450928	19	004
184	195.47943115234375	47.52091598510742	1.0	543.439697265625	203.30258178710938	0.0005572736263275146	543.67822265625	204.0139617919922	0.9999998807907104	543.1058959960938	204.2958526611328	0.03301656246185303	19	004
185	199.44989013671875	48.9755859375	1.0	205.8561248779297	50.72766876220703	0.02712288498878479	543.139404296875	202.9518280029297	0.9999997615814209	542.2601318359375	203.90390014648438	0.04706713557243347	19	004
186	206.7649688720703	49.522857666015625	1.0	203.4257049560547	3.5440447330474854	0.0005717873573303223	543.1859741210938	204.8165740966797	0.9999997615814209	541.9309692382812	205.30386352539062	0.09704935550689697	19	004
187	213.0707550048828	50.531150817871094	1.0	220.7596435546875	53.766841888427734	0.0004373788833618164	542.84033203125	204.39117431640625	0.9999992847442627	540.6636962890625	204.5908203125	0.16102859377861023	19	004
188	216.7890167236328	50.692386627197266	1.0	139.33148193359375	103.52783203125	0.0013957321643829346	543.7023315429688	204.38490295410156	0.9999997615814209	542.7169799804688	204.54257202148438	0.02100127935409546	19	004
189	223.60885620117188	50.35286331176758	1.0	545.9664306640625	206.88150024414062	0.00034686923027038574	544.0679321289062	204.520263671875	0.9999998807907104	542.357666015625	205.5211944580078	0.0837872326374054	19	004
190	226.76089477539062	50.49384307861328	1.0	545.4716796875	206.50192260742188	0.00034821033477783203	542.7777099609375	204.5601043701172	0.9999995827674866	541.815673828125	204.92515563964844	0.1563679277896881	19	004
191	229.48077392578125	50.14303207397461	1.0	236.88380432128906	54.12955093383789	0.000592350959777832	542.8863525390625	203.88319396972656	0.9999997019767761	541.7047119140625	202.6293487548828	0.10254764556884766	19	004
192	230.0315704345703	49.293418884277344	1.0	237.54727172851562	54.09727096557617	0.0003852546215057373	543.6548461914062	204.0841064453125	1.0	542.1510009765625	204.92445373535156	0.005834251642227173	19	004
193	232.5195770263672	47.84547424316406	1.0	165.68873596191406	114.28096771240234	0.02280247211456299	543.7674560546875	204.5515899658203	0.9999998211860657	542.6282958984375	205.2592315673828	0.02870917320251465	19	004
194	232.8338165283203	46.98372268676758	1.0	165.91989135742188	114.76981353759766	0.9999992847442627	543.8869018554688	203.64540100097656	1.0	542.84326171875	204.73025512695312	0.02790653705596924	19	004
195	233.9183349609375	46.813507080078125	1.0	170.06875610351562	116.19581604003906	0.9830929040908813	543.4248657226562	203.9576873779297	0.9999999403953552	542.43212890625	204.74026489257812	0.012548714876174927	19	004
196	234.33872985839844	46.43439483642578	1.0	170.61012268066406	117.9426498413086	0.9999993443489075	543.3102416992188	204.70643615722656	0.9999997019767761	541.601318359375	204.3644256591797	0.11279296875	19	004
197	235.3778533935547	46.499698638916016	1.0	170.5855712890625	118.77198791503906	1.0	543.0330200195312	204.17271423339844	0.9999997615814209	540.4654541015625	204.36627197265625	0.04052057862281799	19	004
198	235.25074768066406	46.99542999267578	1.0	170.23764038085938	118.86724853515625	1.0	542.9588623046875	203.63589477539062	0.9999997615814209	540.6798706054688	204.03204345703125	0.058316200971603394	19	004
199	235.72003173828125	47.02107238769531	1.0	174.06356811523438	119.54423522949219	1.0	543.3394775390625	204.07305908203125	0.9999998211860657	542.4085693359375	204.76686096191406	0.05648455023765564	19	004
200	236.31849670410156	47.84760284423828	1.0	176.08522033691406	118.95166015625	1.0	543.3786010742188	203.3862762451172	0.9999998807907104	540.4036254882812	204.54562377929688	0.011770427227020264	19	004
201	236.4474334716797	48.12488555908203	1.0	176.2877960205078	120.1163558959961	1.0	543.221435546875	204.51290893554688	0.9999995827674866	542.2384643554688	204.637939453125	0.24714729189872742	19	004
202	241.20657348632812	48.643733978271484	1.0	177.39198303222656	119.24113464355469	1.0	542.960693359375	204.11962890625	0.9999992847442627	542.0648803710938	203.9502716064453	0.3402661085128784	19	004
203	248.60174560546875	50.648494720458984	1.0	177.09397888183594	118.88365936279297	0.9999982118606567	543.105224609375	203.53512573242188	0.9999997615814209	542.261962890625	204.54261779785156	0.052298009395599365	19	004
204	258.2102966308594	51.64476776123047	1.0	184.5340118408203	111.89671325683594	0.22018036246299744	543.2529907226562	204.36151123046875	0.9999996423721313	542.2704467773438	204.603271484375	0.1283837854862213	19	004
205	265.5722351074219	50.84392547607422	1.0	192.8329315185547	109.14510345458984	1.0	543.00390625	203.69236755371094	0.9999996423721313	541.7362670898438	202.90476989746094	0.07893890142440796	19	004
206	269.9526672363281	50.911476135253906	1.0	196.5440673828125	105.75984191894531	0.0005922615528106689	543.4620361328125	204.81121826171875	0.9999999403953552	542.57763671875	205.7327880859375	0.012295931577682495	19	004
207	273.6262512207031	51.21345520019531	1.0	199.93592834472656	111.13681030273438	0.9998735189437866	542.8895263671875	204.68397521972656	0.9999998807907104	541.6869506835938	205.41445922851562	0.034257590770721436	19	004
208	277.50213623046875	51.62133026123047	1.0	199.5087127685547	108.79834747314453	0.9999974370002747	543.5026245117188	204.49642944335938	0.9999998807907104	542.1388549804688	205.2516326904297	0.07063168287277222	19	004
209	284.93658447265625	51.67676544189453	1.0	206.77816772460938	109.23701477050781	0.9999990463256836	543.6823120117188	203.71908569335938	1.0	542.485107421875	204.3162078857422	0.008131563663482666	19	004
210	291.3934020996094	51.483245849609375	1.0	546.1986694335938	207.02081298828125	0.0002911388874053955	544.1322021484375	203.3286895751953	0.9999998807907104	542.9485473632812	204.86297607421875	0.008035033941268921	19	004
211	309.46844482421875	53.88763427734375	1.0	230.1791534423828	113.14320373535156	0.0004156529903411865	543.61181640625	203.7469940185547	0.9999998807907104	540.6646118164062	204.0185089111328	0.023192375898361206	19	004
212	313.048583984375	52.77821350097656	1.0	240.40126037597656	113.68751525878906	0.02928292751312256	542.7015991210938	203.69073486328125	0.9999994039535522	542.0626220703125	203.85858154296875	0.14528211951255798	19	004
213	315.8675842285156	52.37473678588867	1.0	245.3384552001953	113.52340698242188	0.9999979734420776	544.1470336914062	203.54612731933594	0.9999999403953552	542.3772583007812	204.71710205078125	0.0035640597343444824	19	004
214	321.0618591308594	51.56258010864258	1.0	252.38140869140625	111.46765899658203	1.0	543.25146484375	204.62501525878906	0.9999998211860657	542.648193359375	204.8037567138672	0.08226057887077332	19	004
215	329.2264404296875	50.04798889160156	1.0	252.0669403076172	113.84636688232422	0.9999999403953552	544.1673583984375	204.3724365234375	0.9999999403953552	542.7864379882812	204.5518035888672	0.02785828709602356	19	004
216	335.0340270996094	49.25700378417969	1.0	259.94091796875	113.20298767089844	1.0	544.1279907226562	202.39773559570312	0.9999999403953552	541.255126953125	203.56796264648438	0.029489099979400635	19	004
217	337.0797424316406	49.696842193603516	1.0	266.00543212890625	115.22981262207031	1.0	543.8117065429688	203.19100952148438	1.0	541.1107177734375	203.8994140625	0.0218048095703125	19	004
218	339.5835876464844	49.02259826660156	1.0	271.6869812011719	115.2453842163086	1.0	544.134765625	203.5098419189453	0.9999998807907104	542.7139282226562	205.07577514648438	0.014975011348724365	19	004
219	339.936767578125	48.89530944824219	1.0	271.6083679199219	118.54783630371094	1.0	544.2239990234375	203.11798095703125	1.0	543.09716796875	204.26856994628906	0.004143863916397095	19	004
220	340.61090087890625	48.634361267089844	1.0	274.4574279785156	120.02983856201172	1.0	543.6312866210938	204.06072998046875	1.0	541.009765625	204.72142028808594	0.008661031723022461	19	004
221	341.76446533203125	48.08427429199219	1.0	277.527099609375	120.33079528808594	1.0	542.9768676757812	203.2534942626953	0.9999997615814209	542.2932739257812	204.5177764892578	0.07869258522987366	19	004
222	342.1296691894531	48.4809455871582	1.0	276.64111328125	122.72998046875	1.0	543.6776733398438	203.8350067138672	1.0	540.6549072265625	204.52293395996094	0.003395289182662964	19	004
223	342.6459045410156	47.35312271118164	1.0	278.5067138671875	125.44548797607422	1.0	543.3475952148438	203.82958984375	0.9999998807907104	540.9610595703125	204.349853515625	0.09624755382537842	19	004
224	342.64337158203125	48.80965805053711	1.0	282.9195861816406	124.61854553222656	1.0	543.317626953125	202.33804321289062	1.0	540.7392578125	203.87977600097656	0.008248478174209595	19	004
225	343.8916320800781	48.43375015258789	1.0	283.8679504394531	125.18250274658203	1.0	543.6177368164062	202.83909606933594	0.9999999403953552	540.4395141601562	203.73828125	0.042729318141937256	19	004
226	343.94903564453125	47.268699645996094	1.0	285.78411865234375	125.07759094238281	1.0	543.6627197265625	202.20742797851562	1.0	540.6250610351562	203.77723693847656	0.00370749831199646	19	004
227	344.6351318359375	47.874488830566406	1.0	286.2978820800781	125.32234191894531	1.0	544.1259765625	203.69725036621094	0.9999999403953552	541.0335083007812	204.25579833984375	0.003764599561691284	19	004
228	344.9230651855469	48.872798919677734	1.0	283.4835510253906	128.593994140625	1.0	544.0413208007812	204.1761016845703	1.0	540.9583129882812	204.68582153320312	0.004739850759506226	19	004
229	345.48077392578125	47.81590270996094	1.0	286.2973937988281	127.53685760498047	0.9999885559082031	543.3536376953125	204.83172607421875	0.9999998211860657	542.1061401367188	205.28038024902344	0.040134280920028687	19	004
230	345.5078430175781	48.37298583984375	1.0	286.8585205078125	127.74774169921875	1.0	543.2114868164062	204.3104248046875	0.9999998807907104	540.7442626953125	204.75128173828125	0.015228211879730225	19	004
231	345.2687683105469	48.82780456542969	1.0	289.106201171875	126.16466522216797	1.0	543.4185791015625	202.9508819580078	0.9999999403953552	540.340576171875	204.37550354003906	0.0299014151096344	19	004
232	345.1828918457031	54.32101821899414	1.0	286.10931396484375	128.90562438964844	1.0	543.7316284179688	204.74722290039062	1.0	540.649169921875	205.18353271484375	0.006844013929367065	19	004
233	357.06646728515625	72.55596160888672	0.999998927116394	288.5833740234375	116.19015502929688	0.9994789958000183	543.6372680664062	203.28199768066406	1.0	541.085205078125	203.7788543701172	0.010946065187454224	19	004
234	367.3899230957031	86.8202896118164	0.9999998211860657	288.6235656738281	101.57325744628906	0.9999999403953552	543.3442993164062	204.21128845214844	1.0	542.7705688476562	205.04983520507812	0.017645686864852905	19	004
235	370.1215515136719	93.03177642822266	0.999974250793457	289.2080383300781	95.40900421142578	0.9999986886978149	543.6113891601562	203.2665252685547	1.0	540.641845703125	203.9651336669922	0.006259173154830933	19	004
236	371.2279968261719	100.76720428466797	0.9999984502792358	295.421630859375	92.89990997314453	0.99998939037323	543.4318237304688	203.81204223632812	0.9999997615814209	542.9607543945312	203.9656982421875	0.08004018664360046	19	004
237	369.3623046875	124.22832489013672	0.9999996423721313	371.2581481933594	127.03863525390625	0.007902592420578003	542.9258422851562	203.86094665527344	0.9999998807907104	540.2717895507812	204.25315856933594	0.011703699827194214	19	004
238	372.21405029296875	138.76206970214844	0.9999840259552002	325.45379638671875	77.38085174560547	0.9389400482177734	543.3276977539062	203.95767211914062	0.9999998807907104	540.672119140625	204.4090118408203	0.02574595808982849	19	004
239	378.96649169921875	150.65736389160156	0.9999837279319763	382.3408508300781	152.8584747314453	0.23608818650245667	544.0234375	202.93113708496094	0.9999999403953552	541.07958984375	204.08534240722656	0.003111928701400757	19	004
240	382.816162109375	156.93446350097656	1.0	381.4508056640625	158.8834686279297	0.0019641518592834473	543.46337890625	203.79258728027344	0.9999998807907104	542.9578857421875	204.38352966308594	0.03348681330680847	19	004
241	387.54791259765625	161.13778686523438	1.0	330.2686767578125	100.37757873535156	0.9939743280410767	543.3264770507812	203.855712890625	0.9999998211860657	542.7423706054688	204.0576171875	0.01273837685585022	19	004
242	389.6254577636719	164.8921356201172	1.0	333.93170166015625	104.59852600097656	0.9999999403953552	543.5462036132812	203.8925323486328	0.999999463558197	542.7860107421875	204.38352966308594	0.09446537494659424	19	004
243	391.9241027832031	167.7866668701172	1.0	336.9432373046875	105.25468444824219	1.0	543.355712890625	203.97833251953125	0.9999999403953552	542.2870483398438	204.93609619140625	0.006210684776306152	19	004
244	391.3869323730469	169.2368621826172	1.0	338.8304748535156	106.14183807373047	1.0	543.2632446289062	203.81753540039062	0.9999998807907104	540.4910888671875	204.42807006835938	0.017652034759521484	19	004
245	390.75701904296875	169.000244140625	1.0	338.78460693359375	106.21678161621094	1.0	542.9666137695312	203.3214874267578	0.9999995231628418	542.2002563476562	204.33973693847656	0.09046527743339539	19	004
246	389.66143798828125	170.0147705078125	1.0	343.7796630859375	110.69188690185547	1.0	543.1243286132812	204.3937530517578	0.9999997019767761	542.3809814453125	205.21136474609375	0.05776238441467285	19	004
247	390.0114440917969	170.94496154785156	1.0	343.4433288574219	110.48336791992188	1.0	543.9969482421875	203.68768310546875	0.9999998807907104	543.0025634765625	204.60916137695312	0.0396173894405365	19	004
248	389.0820617675781	174.831787109375	1.0	347.6915588378906	112.67058563232422	1.0	543.860107421875	203.69369506835938	1.0	542.759033203125	204.47677612304688	0.015887349843978882	19	004
249	392.0506896972656	181.55960083007812	1.0	351.9000244140625	118.64322662353516	1.0	544.4464721679688	204.67446899414062	1.0	543.0502319335938	205.86441040039062	0.0056046247482299805	19	004
250	396.5037841796875	188.06338500976562	1.0	351.1002502441406	114.78176879882812	1.0	544.0279541015625	204.27491760253906	0.9999999403953552	540.5104370117188	204.79690551757812	0.002045571804046631	19	004
251	400.08001708984375	194.38125610351562	1.0	353.52996826171875	113.4569320678711	1.0	543.290283203125	203.41140747070312	1.0	542.4108276367188	204.283447265625	0.0018135309219360352	19	004
252	405.3016662597656	197.8131866455078	1.0	357.0187683105469	119.48192596435547	1.0	543.98095703125	203.8031463623047	1.0	542.5795288085938	204.98248291015625	0.0025838911533355713	19	004
253	410.67486572265625	199.26675415039062	1.0	359.88037109375	125.25895690917969	1.0	543.2794189453125	203.9058380126953	1.0	542.1145629882812	205.2578582763672	0.0022557079792022705	19	004
254	414.2304382324219	200.75025939941406	1.0	361.5079345703125	127.84391021728516	1.0	543.6030883789062	204.3290557861328	1.0	542.298095703125	204.8706512451172	0.003664940595626831	19	004
255	417.5888671875	202.82737731933594	1.0	361.9469299316406	129.8584442138672	1.0	543.50830078125	203.92410278320312	1.0	542.5	204.98605346679688	0.002765655517578125	19	004
256	420.98095703125	204.5248565673828	1.0	359.9090576171875	129.96630859375	0.9999996423721313	543.182861328125	205.11383056640625	1.0	539.6731567382812	205.72116088867188	0.002061307430267334	19	004
257	425.13671875	205.52125549316406	1.0	360.6025390625	134.67527770996094	0.9998492002487183	543.5150146484375	203.3115692138672	1.0	540.2855224609375	204.29234313964844	0.0018446147441864014	19	004
258	431.325439453125	202.9086151123047	1.0	364.5699462890625	138.1197052001953	0.9999979734420776	543.3404541015625	204.72885131835938	1.0	541.2989501953125	205.5769500732422	0.0034033358097076416	19	004
259	435.93597412109375	201.17330932617188	1.0	369.3191223144531	142.50096130371094	0.684187650680542	543.8251342773438	203.9300994873047	1.0	540.7967529296875	204.85031127929688	0.0014139413833618164	19	004
260	442.0085754394531	200.20986938476562	1.0	372.49554443359375	158.13897705078125	0.000893712043762207	543.858642578125	203.81988525390625	1.0	540.8809204101562	204.91241455078125	0.0026830732822418213	19	004
261	499.61029052734375	171.6891326904297	1.0	5.119328498840332	148.3326873779297	0.0014861822128295898	543.7826538085938	204.01913452148438	1.0	541.6557006835938	205.1863555908203	0.0017062127590179443	19	004
262	448.3590087890625	196.07913208007812	1.0	546.2661743164062	206.9678955078125	0.00016236305236816406	543.3463134765625	203.78895568847656	1.0	542.1754150390625	205.39834594726562	0.0031883716583251953	19	004
263	446.7992248535156	190.21482849121094	1.0	449.0763854980469	195.7120361328125	0.0002786219120025635	543.3755493164062	204.91738891601562	1.0	541.6790771484375	205.0445556640625	0.013862818479537964	19	004
264	447.77264404296875	189.55532836914062	1.0	379.46807861328125	170.85443115234375	0.8741617202758789	543.5744018554688	203.79550170898438	1.0	540.6846923828125	203.78427124023438	0.0013546347618103027	19	004
265	448.854248046875	186.76805114746094	1.0	381.3305969238281	172.79660034179688	0.9995925426483154	543.6775512695312	204.50387573242188	1.0	542.4467163085938	205.29620361328125	0.005191981792449951	19	004
266	449.1042785644531	185.3657989501953	1.0	441.9845886230469	188.36366271972656	0.0009492039680480957	543.91845703125	204.16429138183594	1.0	542.785888671875	205.61666870117188	0.001994520425796509	19	004
267	448.0101013183594	184.7312469482422	1.0	375.7606201171875	167.04428100585938	0.012573033571243286	544.0330200195312	203.9144744873047	1.0	541.8587036132812	203.83551025390625	0.0026769936084747314	19	004
268	447.54693603515625	182.97039794921875	1.0	2.723991632461548	149.44692993164062	0.001287698745727539	543.42041015625	203.53305053710938	1.0	542.1503295898438	204.30128479003906	0.005643099546432495	19	004
269	446.55841064453125	181.8887939453125	1.0	393.1439514160156	165.52490234375	0.005448490381240845	543.5621948242188	204.875	0.9999998807907104	542.7078247070312	205.38397216796875	0.03523924946784973	19	004
270	445.321533203125	180.90756225585938	1.0	389.7386474609375	164.42201232910156	0.9999715089797974	543.2335815429688	203.87255859375	0.9999998807907104	542.0422973632812	204.49624633789062	0.00944855809211731	19	004
271	445.27264404296875	180.53627014160156	1.0	390.08111572265625	163.714599609375	0.9999464750289917	543.3121948242188	203.73028564453125	1.0	542.0565795898438	204.8182373046875	0.0034695565700531006	19	004
272	444.4021301269531	180.5550994873047	1.0	387.8399658203125	162.5194549560547	0.9987702369689941	543.5171508789062	204.30552673339844	0.9999998807907104	542.251953125	204.75592041015625	0.013065248727798462	19	004
273	442.8479309082031	179.12738037109375	1.0	391.9444885253906	162.1698455810547	0.11480173468589783	543.6644287109375	203.9767608642578	1.0	542.4805297851562	204.89137268066406	0.007036268711090088	19	004
274	442.9207763671875	179.34906005859375	1.0	393.9326171875	161.87222290039062	0.5037750005722046	543.443359375	204.05044555664062	0.9999998807907104	542.532470703125	204.71414184570312	0.010411679744720459	19	004
275	440.8153991699219	178.0583953857422	1.0	393.37774658203125	161.85060119628906	0.047697365283966064	542.8723754882812	204.2693634033203	0.9999997615814209	540.2874755859375	204.89572143554688	0.025084584951400757	19	004
276	440.2647705078125	177.81927490234375	1.0	389.2542419433594	161.67958068847656	0.06418967247009277	543.7568359375	204.805419921875	0.9999999403953552	542.145263671875	205.13804626464844	0.007550716400146484	19	004
277	439.7181701660156	177.37939453125	1.0	392.3551025390625	160.36729431152344	0.9994627833366394	543.78076171875	203.8183135986328	1.0	542.3955078125	205.08340454101562	0.002679377794265747	19	004
278	440.2651672363281	177.8993682861328	1.0	394.8847961425781	158.56654357910156	0.9849885702133179	543.2981567382812	204.88726806640625	0.9999998807907104	541.887939453125	204.9645233154297	0.02794855833053589	19	004
279	440.1708984375	177.23365783691406	1.0	395.4545593261719	158.35726928710938	0.6642318964004517	543.5968017578125	204.5281524658203	0.9999998807907104	542.9755249023438	205.3154296875	0.025538116693496704	19	004
280	440.5987854003906	176.44146728515625	1.0	394.8179016113281	159.5711669921875	0.9589216113090515	543.5985717773438	204.6199493408203	0.9999998807907104	542.5226440429688	205.42481994628906	0.015417248010635376	19	004
281	440.5621643066406	172.22755432128906	1.0	388.5850524902344	160.3348388671875	0.9493331909179688	543.160400390625	203.83213806152344	0.9999999403953552	541.9797973632812	204.5011749267578	0.006105333566665649	19	004
282	440.839111328125	168.96900939941406	0.9999998807907104	390.9906311035156	160.47259521484375	0.9994779229164124	543.5592651367188	203.9885711669922	0.9999998807907104	543.083740234375	204.64747619628906	0.029142409563064575	19	004
283	441.9564514160156	167.54714965820312	1.0	390.6328430175781	160.58815002441406	0.9847862720489502	543.59765625	204.40232849121094	0.9999998807907104	542.646728515625	205.32028198242188	0.00786098837852478	19	004
284	438.1263732910156	166.65647888183594	1.0	545.3622436523438	205.8936767578125	0.0003247261047363281	543.4152221679688	203.41098022460938	0.9999998807907104	542.8411865234375	203.9825439453125	0.013128906488418579	19	004
285	438.4023742675781	164.06517028808594	1.0	542.9625244140625	203.33514404296875	0.0002938807010650635	543.7330932617188	203.72186279296875	0.9999998807907104	542.5073852539062	204.59254455566406	0.007279843091964722	19	004
286	436.07000732421875	167.01959228515625	0.9999998807907104	394.81634521484375	162.03334045410156	0.04767805337905884	543.531494140625	204.11524963378906	0.9999999403953552	542.333251953125	205.01673889160156	0.010261595249176025	19	004
287	440.078857421875	173.26889038085938	1.0	399.0513000488281	157.32725524902344	0.697952389717102	543.686279296875	204.7339630126953	0.9999999403953552	542.7467651367188	205.40176391601562	0.022184282541275024	19	004
288	440.9057922363281	180.83035278320312	1.0	401.125732421875	154.40869140625	1.0	543.9058837890625	203.5169677734375	1.0	541.001708984375	204.15435791015625	0.004501760005950928	19	004
289	441.94317626953125	183.09954833984375	1.0	394.0684509277344	152.17556762695312	0.9999918937683105	543.359375	203.86717224121094	0.9999998807907104	540.8562622070312	204.4439697265625	0.022021442651748657	19	004
290	443.7557067871094	185.25416564941406	1.0	394.2488098144531	149.55862426757812	1.0	544.06298828125	204.00462341308594	0.9999999403953552	542.7913208007812	204.6384735107422	0.006849408149719238	19	004
291	444.9455261230469	186.65419006347656	1.0	395.31787109375	148.91650390625	1.0	543.3682250976562	203.4214630126953	0.9999999403953552	540.6975708007812	204.15431213378906	0.005627840757369995	19	004
292	445.90570068359375	186.02902221679688	1.0	393.8052062988281	144.75035095214844	1.0	543.5650024414062	203.86373901367188	0.9999997615814209	542.4940185546875	204.17039489746094	0.032478660345077515	19	004
293	445.1726379394531	187.54959106445312	1.0	395.901123046875	146.05625915527344	1.0	543.4959716796875	204.07728576660156	0.9999999403953552	541.9893188476562	204.27296447753906	0.014246642589569092	19	004
294	446.6645202636719	185.5967559814453	1.0	395.018798828125	145.64634704589844	1.0	543.7911987304688	203.04225158691406	1.0	541.0343627929688	203.92149353027344	0.004904896020889282	19	004
295	448.4864196777344	182.98312377929688	1.0	396.26666259765625	150.41917419433594	0.9999996423721313	543.5836791992188	203.86676025390625	1.0	541.6172485351562	204.4229736328125	0.0017099976539611816	19	004
296	450.1887512207031	175.57928466796875	0.9999994039535522	395.0572204589844	150.82000732421875	0.9999991655349731	543.627685546875	204.40663146972656	0.9999999403953552	542.4513549804688	205.06227111816406	0.028261035680770874	19	004
297	444.2820739746094	169.8575897216797	1.0	542.4163818359375	205.01219177246094	0.000586390495300293	542.9658813476562	204.58316040039062	0.9999995231628418	542.203125	204.8169403076172	0.10875046253204346	19	004
298	440.54827880859375	166.9180908203125	1.0	4.480806350708008	194.285400390625	0.0006555318832397461	543.4458618164062	202.4583740234375	0.9999998807907104	542.8665161132812	203.68954467773438	0.011800885200500488	19	004
299	436.86981201171875	165.1940460205078	0.9999992251396179	543.2546997070312	204.44927978515625	0.00028708577156066895	543.6343383789062	204.28497314453125	1.0	542.3104858398438	204.98513793945312	0.0071624815464019775	19	004
300	436.6710205078125	161.6350860595703	0.9999998807907104	404.4244384765625	165.00015258789062	0.00210610032081604	543.995361328125	203.17123413085938	1.0	541.0092163085938	203.88844299316406	0.003591388463973999	19	004
301	434.9212646484375	160.52938842773438	1.0	542.7865600585938	204.29141235351562	0.0003985762596130371	543.3097534179688	204.4366455078125	0.9999998211860657	541.9766845703125	204.76473999023438	0.0237063467502594	19	004
302	435.24737548828125	159.20614624023438	1.0	3.6838784217834473	152.38681030273438	0.001134723424911499	543.8742065429688	203.4394989013672	0.9999998807907104	542.5858154296875	204.30137634277344	0.004812270402908325	19	004
303	432.8324890136719	160.44949340820312	1.0	542.8026123046875	204.22085571289062	0.00022307038307189941	543.188720703125	203.80934143066406	1.0	542.2276611328125	204.4854278564453	0.01458132266998291	19	004
304	432.6224670410156	159.5165557861328	1.0	4.224017143249512	146.73764038085938	0.0011377036571502686	543.44970703125	204.34254455566406	0.9999999403953552	542.2669677734375	205.53306579589844	0.0037894845008850098	19	004
305	430.9489440917969	158.89773559570312	0.9999994039535522	3.1161341667175293	152.9263458251953	0.0013217031955718994	543.1229248046875	203.8650360107422	0.9999998211860657	542.1967163085938	204.33963012695312	0.022608935832977295	19	004
306	429.428466796875	157.9542694091797	0.9999290108680725	539.7791748046875	204.21871948242188	0.0002671778202056885	543.94287109375	202.85328674316406	0.9999999403953552	542.7979125976562	204.24383544921875	0.004202604293823242	19	004
307	427.3975524902344	157.46412658691406	0.9999665021896362	2.4834704399108887	223.19898986816406	0.0003612041473388672	543.4633178710938	204.04324340820312	0.9999998211860657	542.3292846679688	204.36883544921875	0.04854854941368103	19	004
308	427.25091552734375	157.26528930664062	0.9999988079071045	542.4801025390625	204.13177490234375	0.0002582967281341553	542.66259765625	203.81088256835938	0.9999997615814209	541.5435791015625	204.3363494873047	0.05462443828582764	19	004
309	427.951416015625	155.98643493652344	0.9999996423721313	542.664794921875	203.8085174560547	0.0004964172840118408	542.9119262695312	204.33370971679688	0.9999994039535522	541.8908081054688	204.35696411132812	0.030689388513565063	19	004
310	428.0540466308594	155.8264923095703	0.9999775290489197	545.0835571289062	206.42164611816406	0.0004010498523712158	543.5233764648438	204.2822265625	0.9999997615814209	542.42236328125	204.86672973632812	0.026055723428726196	19	004
311	426.2793884277344	155.42149353027344	0.9999955892562866	545.228271484375	206.7196044921875	0.0003368258476257324	543.6324462890625	204.440673828125	0.9999998211860657	540.4744873046875	204.82855224609375	0.028849780559539795	19	004
312	425.3824768066406	155.30050659179688	0.9997155666351318	544.8670043945312	206.48092651367188	0.00021532177925109863	543.2376098632812	204.40000915527344	0.9999998807907104	541.7440185546875	204.91537475585938	0.0193098783493042	19	004
313	425.9660339355469	153.8356170654297	0.9999818801879883	2.8855957984924316	199.4137420654297	0.00030726194381713867	543.9090576171875	204.34291076660156	0.9999998807907104	542.7907104492188	205.38905334472656	0.01441878080368042	19	004
314	420.9097900390625	156.9661865234375	0.9719746112823486	545.3466796875	207.0288848876953	0.0003604292869567871	543.90283203125	204.20697021484375	0.9999998807907104	542.789306640625	205.270751953125	0.009269535541534424	19	004
315	425.77642822265625	153.98260498046875	0.9999911189079285	1.6032929420471191	202.00157165527344	0.0015208721160888672	543.0084228515625	203.8899688720703	0.9999998807907104	540.36474609375	204.4899139404297	0.012232333421707153	19	004
316	427.22821044921875	153.71836853027344	0.9999998807907104	545.4785766601562	206.3434600830078	0.0002821385860443115	543.4217529296875	203.92019653320312	0.9999999403953552	542.5300903320312	204.27651977539062	0.014859765768051147	19	004
317	425.3115234375	153.0750732421875	0.9999940395355225	543.3353271484375	205.94918823242188	0.00022989511489868164	543.8795776367188	204.98228454589844	1.0	542.0726318359375	206.1831512451172	0.0099906325340271	19	004
318	422.3350524902344	152.6356964111328	0.9999942779541016	539.0554809570312	205.9107666015625	0.0002619326114654541	542.95263671875	204.52931213378906	0.9999998807907104	541.5341796875	204.31924438476562	0.02471873164176941	19	004
319	420.13037109375	152.88772583007812	0.9999988079071045	545.0567016601562	205.51881408691406	0.00035184621810913086	543.4620971679688	203.3426055908203	0.9999999403953552	540.4844970703125	204.0120391845703	0.02933141589164734	19	004
320	420.54876708984375	150.7449951171875	1.0	542.8302001953125	203.75509643554688	0.0003237426280975342	543.431884765625	203.94174194335938	0.9999998211860657	540.4925537109375	204.37771606445312	0.025919437408447266	19	004
321	413.9591369628906	150.55462646484375	0.9993816614151001	5.316697120666504	145.21922302246094	0.002144932746887207	543.4287719726562	203.1475830078125	0.9999999403953552	542.2023315429688	204.59222412109375	0.008099257946014404	19	004
322	417.38818359375	152.43173217773438	1.0	545.7551879882812	206.66729736328125	0.0003910660743713379	543.64990234375	204.10208129882812	0.9999999403953552	542.7134399414062	204.83775329589844	0.0317956805229187	19	004
323	416.61810302734375	153.5936737060547	0.9999970197677612	544.8411865234375	205.9724578857422	0.0002364814281463623	542.89501953125	203.62757873535156	0.9999998807907104	540.0254516601562	203.97213745117188	0.024685055017471313	19	004
324	419.3407897949219	156.5519561767578	1.0	545.5247802734375	205.89044189453125	0.0002639591693878174	543.6696166992188	203.3295440673828	0.9999998807907104	540.5789184570312	204.15090942382812	0.01718425750732422	19	004
325	416.8923645019531	160.28860473632812	0.9999986886978149	543.0336303710938	202.98550415039062	0.0004604458808898926	543.712890625	203.5305938720703	0.9999999403953552	542.5078735351562	204.22801208496094	0.010205894708633423	19	004
326	416.3913269042969	160.70716857910156	0.9999998807907104	545.6224365234375	207.26483154296875	0.0002529621124267578	543.66015625	204.94454956054688	0.9999998211860657	542.1412353515625	205.1822967529297	0.049697309732437134	19	004
327	416.962158203125	162.59030151367188	1.0	545.685791015625	206.72340393066406	0.00020837783813476562	543.6834716796875	204.2982635498047	1.0	542.293701171875	204.78518676757812	0.011588305234909058	19	004
328	418.2725830078125	163.6071014404297	1.0	1.9989209175109863	200.08750915527344	0.008470803499221802	544.2210083007812	204.54806518554688	1.0	541.0852661132812	205.0833282470703	0.006149083375930786	19	004
329	416.59375	165.44203186035156	1.0	2.439011812210083	198.61544799804688	0.005049765110015869	543.8202514648438	204.7877197265625	0.9999998807907104	543.1453857421875	205.2919464111328	0.013285726308822632	19	004
330	416.4503173828125	167.91529846191406	1.0	387.1780700683594	151.26739501953125	0.0009431540966033936	543.4935913085938	203.8906707763672	0.9999998211860657	542.8204345703125	204.58132934570312	0.019930213689804077	19	004
331	411.8106384277344	168.48672485351562	0.9999029636383057	391.21142578125	152.18893432617188	0.002014845609664917	543.153564453125	204.29624938964844	0.9999999403953552	541.6183471679688	203.74905395507812	0.022688239812850952	19	004
332	410.4664306640625	166.745361328125	0.9908050298690796	545.663330078125	206.69369506835938	0.0002187490463256836	543.5164794921875	204.85690307617188	0.9999998211860657	542.6253662109375	205.6736602783203	0.04366999864578247	19	004
333	412.511962890625	170.884765625	0.9999997615814209	397.70477294921875	156.96514892578125	0.0010201036930084229	543.6719360351562	203.2727813720703	1.0	542.620361328125	204.8349151611328	0.00431138277053833	19	004
334	411.4648132324219	171.34242248535156	0.9999837875366211	5.627374649047852	149.83319091796875	0.0008588135242462158	543.6096801757812	204.0	0.9999998807907104	540.740478515625	204.6377410888672	0.0033339262008666992	19	004
335	405.55084228515625	161.05897521972656	0.9976415634155273	403.34722900390625	161.66246032714844	0.0007133781909942627	544.7346801757812	204.53150939941406	1.0	541.1595458984375	204.79798889160156	0.002122551202774048	19	004
336	404.42291259765625	162.7964324951172	0.9989451169967651	4.082396030426025	148.4187774658203	0.0008278489112854004	544.22998046875	203.7467803955078	1.0	541.1997680664062	204.3151397705078	0.0017406940460205078	19	004
337	379.9173583984375	168.48953247070312	0.9999995231628418	412.97918701171875	166.64248657226562	0.0007341504096984863	544.5176391601562	204.06956481933594	0.9999999403953552	541.557861328125	205.00759887695312	0.0018230974674224854	19	004
338	372.4620666503906	167.6540069580078	1.0	414.3692932128906	165.53018188476562	0.018303871154785156	544.5184326171875	203.81138610839844	1.0	541.2915649414062	204.45416259765625	0.001210242509841919	19	004
339	366.2161560058594	164.6280975341797	1.0	411.9183654785156	166.73992919921875	0.999995231628418	544.7918701171875	203.7199249267578	1.0	542.9850463867188	204.21742248535156	0.0020577311515808105	19	004
340	356.34527587890625	162.5416717529297	1.0	413.2366638183594	167.99481201171875	0.9999935626983643	544.4235229492188	204.1351318359375	1.0	541.303955078125	204.72886657714844	0.0018514692783355713	19	004
341	338.1127624511719	158.85960388183594	0.9999449849128723	408.33203125	167.8425750732422	1.0	544.2512817382812	204.20693969726562	1.0	542.05615234375	204.8262176513672	0.0019202232360839844	19	004
342	327.3609924316406	153.3842010498047	0.9966938495635986	399.3155517578125	164.99044799804688	0.9999991655349731	543.4186401367188	204.95565795898438	0.9999998211860657	541.8357543945312	205.17230224609375	0.023688942193984985	19	004
343	317.0115966796875	148.76290893554688	1.0	389.6296081542969	163.26312255859375	0.9999944567680359	544.011962890625	204.40728759765625	0.9999999403953552	542.8543701171875	204.72108459472656	0.02039608359336853	19	004
344	302.0580749511719	147.87158203125	0.9999998807907104	387.3082580566406	165.9904022216797	1.0	543.616455078125	204.40591430664062	0.9999998211860657	542.6402587890625	204.7031707763672	0.04317823052406311	19	004
345	287.5830383300781	143.54322814941406	1.0	379.6839599609375	157.65298461914062	1.0	544.12451171875	204.76100158691406	0.9999997615814209	542.9537963867188	205.05152893066406	0.048923999071121216	19	004
346	272.5483093261719	137.33587646484375	1.0	367.84246826171875	160.6275177001953	0.9999997615814209	544.2137451171875	205.43707275390625	0.9999998807907104	542.8742065429688	206.15020751953125	0.01225888729095459	19	004
347	256.5471496582031	133.07901000976562	1.0	356.4430847167969	162.48876953125	1.0	543.6780395507812	203.96783447265625	0.9999997615814209	543.2810668945312	204.16856384277344	0.07517191767692566	19	004
348	242.3470001220703	127.90362548828125	1.0	350.5271301269531	156.54525756835938	0.9999722838401794	543.0934448242188	204.7105712890625	0.9999998211860657	542.3453979492188	205.33761596679688	0.10296311974525452	19	004
349	229.3484649658203	125.22539520263672	1.0	334.6285705566406	156.8424072265625	0.9952182769775391	543.4290161132812	203.8949432373047	0.9999998807907104	540.6810302734375	204.27154541015625	0.023191988468170166	19	004
350	217.18515014648438	122.1259536743164	1.0	315.7589416503906	151.9430389404297	0.12146061658859253	543.5991821289062	202.29803466796875	1.0	540.6212158203125	203.5972900390625	0.00816449522972107	19	004
351	206.16685485839844	119.18085479736328	1.0	2.3986358642578125	223.7367401123047	0.004373669624328613	543.5234375	203.9241180419922	0.9999998807907104	540.8916015625	204.369384765625	0.10334590077400208	19	004
352	194.63575744628906	117.44461059570312	1.0	543.864501953125	203.07818603515625	0.0006130337715148926	544.0322875976562	203.36422729492188	0.9999998807907104	543.122314453125	204.02059936523438	0.02193036675453186	19	004
353	182.57012939453125	113.66861724853516	1.0	2.1854896545410156	201.9752197265625	0.0004132390022277832	543.5589599609375	204.57235717773438	0.9999999403953552	541.2034301757812	205.22215270996094	0.012228816747665405	19	004
354	180.9186248779297	113.72791290283203	1.0	282.7257385253906	136.04428100585938	0.008372962474822998	543.5291137695312	204.43418884277344	0.9999995827674866	542.7952270507812	204.68064880371094	0.1544976532459259	19	004
355	178.23106384277344	112.87609100341797	1.0	283.6943359375	136.138916015625	0.5380085706710815	542.9633178710938	203.01840209960938	0.9999997615814209	540.3319091796875	204.0395050048828	0.03239449858665466	19	004
356	176.57513427734375	112.31001281738281	1.0	258.0607604980469	135.03953552246094	0.9880136251449585	543.7738647460938	204.06246948242188	0.9999998807907104	542.9234619140625	204.8965606689453	0.01570221781730652	19	004
357	173.9148406982422	111.34722137451172	1.0	274.87664794921875	135.76438903808594	0.9999983310699463	543.4404296875	204.00387573242188	0.9999999403953552	542.7561645507812	205.09886169433594	0.009993016719818115	19	004
358	175.62191772460938	110.59496307373047	1.0	251.6867218017578	136.42922973632812	0.003475964069366455	543.6024169921875	204.48196411132812	0.9999997615814209	542.63818359375	205.12158203125	0.05143231153488159	19	004
359	172.9468994140625	111.09154510498047	1.0	266.5760803222656	136.60311889648438	0.9999997019767761	543.8740844726562	203.59767150878906	0.9999998807907104	543.0640869140625	204.56019592285156	0.010233134031295776	19	004
360	171.9228057861328	111.99646759033203	1.0	255.020751953125	135.74240112304688	0.9998660087585449	543.36669921875	203.2129669189453	0.9999998807907104	542.8869018554688	204.3085174560547	0.015123605728149414	19	004
361	172.42990112304688	111.82386016845703	1.0	257.72418212890625	137.7819061279297	0.0024885237216949463	544.3391723632812	204.52691650390625	0.9999998807907104	543.2252807617188	205.23101806640625	0.011439740657806396	19	004
362	174.1016387939453	111.01942443847656	1.0	254.9940948486328	135.8455047607422	0.9999982118606567	543.71484375	204.55157470703125	1.0	542.56005859375	205.35910034179688	0.03343534469604492	19	004
363	172.67420959472656	111.25935363769531	1.0	273.37451171875	136.609375	0.9999923706054688	544.2738037109375	203.81129455566406	0.9999999403953552	541.7487182617188	204.25526428222656	0.009423762559890747	19	004
364	170.89743041992188	110.63788604736328	1.0	273.64898681640625	135.29832458496094	0.9999998807907104	543.3618774414062	204.33047485351562	1.0	541.9556884765625	205.0093231201172	0.010591715574264526	19	004
365	172.09666442871094	110.34770202636719	1.0	268.8539733886719	136.1117706298828	0.9999998807907104	543.4515380859375	204.27362060546875	1.0	542.4808959960938	205.09576416015625	0.0073490142822265625	19	004
366	174.03500366210938	108.84148406982422	1.0	253.89755249023438	135.30052185058594	0.9987170100212097	543.2117919921875	204.52513122558594	0.9999998211860657	542.3936767578125	205.37359619140625	0.04084652662277222	19	004
367	186.55406188964844	100.88648223876953	1.0	273.52764892578125	133.57232666015625	1.0	543.0491943359375	204.18589782714844	0.9999987483024597	543.0709228515625	204.7521209716797	0.263276070356369	19	004
368	204.0138702392578	90.15713500976562	0.7448235154151917	240.05116271972656	153.3599090576172	1.0	543.6604614257812	204.60520935058594	0.9999996423721313	542.497802734375	204.94007873535156	0.07650059461593628	19	004
369	213.4612274169922	77.87690734863281	1.0	238.43548583984375	165.65480041503906	1.0	544.3171997070312	203.67245483398438	0.9999998807907104	541.3890380859375	204.1399383544922	0.004695504903793335	19	004
370	221.3229522705078	71.40953063964844	1.0	236.79637145996094	173.192138671875	0.9999964237213135	544.6830444335938	203.78530883789062	1.0	542.872802734375	204.53773498535156	0.0016605257987976074	19	004
371	228.94183349609375	68.10317993164062	1.0	234.3199005126953	177.66842651367188	0.9276416301727295	543.8899536132812	204.44065856933594	1.0	542.693603515625	205.1329803466797	0.01356363296508789	19	004
372	234.9456329345703	65.10651397705078	1.0	238.36434936523438	66.79705810546875	0.0020537972450256348	544.11962890625	204.21604919433594	0.9999999403953552	542.9415893554688	204.5539093017578	0.012236177921295166	19	004
373	225.19000244140625	171.3502655029297	1.0	242.87619018554688	64.7310791015625	0.9744522571563721	544.4425659179688	203.55386352539062	1.0	543.5863647460938	205.09718322753906	0.011028021574020386	19	004
374	246.39105224609375	59.890499114990234	0.9999970197677612	247.11956787109375	60.84055709838867	0.9848389029502869	543.64013671875	203.3636932373047	0.9999998807907104	541.1272583007812	203.8124542236328	0.029164224863052368	19	004
375	249.22860717773438	58.90072250366211	1.0	225.90687561035156	174.31838989257812	0.17154186964035034	543.51025390625	203.92623901367188	0.9999998807907104	542.921630859375	204.8329620361328	0.027225345373153687	19	004
376	252.16831970214844	58.617679595947266	0.9999992847442627	254.97903442382812	60.306007385253906	0.6977183818817139	543.4861450195312	204.1691436767578	0.9999997615814209	540.7779541015625	204.4042205810547	0.0656939148902893	19	004
377	254.09507751464844	57.9978141784668	1.0	229.89527893066406	168.86373901367188	0.2880987226963043	543.9692993164062	204.192626953125	1.0	542.5277099609375	204.71798706054688	0.0036638975143432617	19	004
378	255.77000427246094	59.22428894042969	1.0	231.89141845703125	167.87063598632812	0.9949991703033447	543.9473876953125	203.97422790527344	0.9999998807907104	541.4976196289062	204.49415588378906	0.018516570329666138	19	004
379	257.8476867675781	59.259727478027344	1.0	235.19155883789062	168.7429656982422	0.9707530736923218	543.7554321289062	203.87625122070312	1.0	542.810546875	204.87974548339844	0.010353654623031616	19	004
380	270.5459899902344	55.251163482666016	1.0	274.3527526855469	57.105430603027344	0.0012429356575012207	543.1930541992188	203.93963623046875	0.9999998211860657	542.2962036132812	204.45281982421875	0.04595533013343811	19	004
381	286.9109802246094	42.615272521972656	1.0	231.41416931152344	141.95265197753906	0.5028471350669861	543.7927856445312	202.407470703125	0.9999998807907104	540.888671875	203.82872009277344	0.0053369104862213135	19	004
382	303.65203857421875	32.23966598510742	1.0	237.89703369140625	126.80322265625	0.7504521012306213	543.9834594726562	203.1177215576172	1.0	540.97021484375	203.50045776367188	0.0034281909465789795	19	004
383	312.8738098144531	28.85264015197754	1.0	251.00376892089844	110.5694808959961	0.5017470717430115	544.240234375	204.16624450683594	1.0	543.1768188476562	205.3154296875	0.008451193571090698	19	004
384	326.5421447753906	22.90561866760254	1.0	255.59254455566406	101.30374908447266	1.0	544.5310668945312	203.57183837890625	1.0	541.780517578125	203.91697692871094	0.008352071046829224	19	004
385	333.3014831542969	21.48985481262207	1.0	262.2886962890625	96.846435546875	1.0	544.1121215820312	204.1177978515625	1.0	543.2918701171875	205.44082641601562	0.01379135251045227	19	004
386	338.5501708984375	20.663000106811523	1.0	271.006591796875	97.87503814697266	1.0	543.4639892578125	203.432373046875	0.9999999403953552	541.0385131835938	204.04856872558594	0.010674148797988892	19	004
387	341.9330749511719	22.018741607666016	1.0	275.068603515625	102.93496704101562	1.0	544.5210571289062	203.3317108154297	1.0	544.5205078125	204.87045288085938	0.001913517713546753	19	004
388	343.1944885253906	23.150341033935547	1.0	278.03875732421875	105.12418365478516	1.0	544.1371459960938	203.706298828125	0.9999998807907104	542.5650024414062	204.58782958984375	0.004049152135848999	19	004
389	345.9507141113281	24.650714874267578	1.0	283.16290283203125	107.37833404541016	1.0	543.7719116210938	204.10775756835938	1.0	542.10791015625	205.1821746826172	0.015922605991363525	19	004
390	349.1205749511719	22.63752555847168	1.0	286.6278076171875	108.4405746459961	1.0	544.1801147460938	203.87457275390625	1.0	541.247802734375	204.51910400390625	0.007112741470336914	19	004
391	350.5290832519531	22.852548599243164	1.0	288.5171813964844	110.39083099365234	1.0	544.0022583007812	203.55047607421875	1.0	543.0687866210938	204.6200714111328	0.00580066442489624	19	004
392	351.83538818359375	20.901390075683594	1.0	292.3257141113281	113.28797149658203	1.0	543.9664306640625	204.44696044921875	0.9999999403953552	542.6015014648438	205.68624877929688	0.011347413063049316	19	004
393	351.26751708984375	22.385717391967773	1.0	293.38079833984375	113.9107437133789	1.0	543.8071899414062	205.02337646484375	0.9999998807907104	542.5518798828125	206.0341033935547	0.013688832521438599	19	004
394	354.79473876953125	22.61347198486328	1.0	296.36090087890625	116.09618377685547	1.0	543.653076171875	204.473388671875	0.9999998807907104	542.049072265625	205.42140197753906	0.011326014995574951	19	004
395	361.00054931640625	22.050350189208984	1.0	303.1888427734375	112.22978973388672	0.9999909400939941	544.7006225585938	204.2815704345703	1.0	544.1217041015625	205.6870574951172	0.0046991705894470215	19	004
396	370.98541259765625	21.436065673828125	1.0	305.3792724609375	100.68050384521484	1.0	544.4005737304688	204.30276489257812	1.0	542.7697143554688	205.6532745361328	0.006480395793914795	19	004
397	375.7081604003906	22.434066772460938	1.0	312.77581787109375	102.30583953857422	0.9962691068649292	544.223388671875	203.81080627441406	1.0	542.8313598632812	204.7465362548828	0.0029029548168182373	19	004
398	378.51531982421875	23.354934692382812	1.0	319.8237609863281	102.50983428955078	0.9999990463256836	544.4593505859375	202.95179748535156	1.0	374.856201171875	1.0423266887664795	0.002590090036392212	19	004
399	382.78558349609375	22.902122497558594	1.0	327.5843811035156	99.7391128540039	0.9999845027923584	543.6168823242188	204.57269287109375	0.9999998807907104	542.3827514648438	205.3014373779297	0.024841725826263428	19	004
400	386.6314392089844	22.807870864868164	1.0	328.5482482910156	104.53108215332031	0.9999980926513672	543.6443481445312	204.4505157470703	1.0	542.0546875	205.46710205078125	0.005313307046890259	19	004
401	386.57257080078125	24.496448516845703	1.0	331.4804992675781	104.1118392944336	0.943489670753479	543.3172607421875	204.46743774414062	0.9999998807907104	542.4105834960938	204.94635009765625	0.010597050189971924	19	004
402	390.8902587890625	24.787067413330078	1.0	394.55938720703125	8.60574722290039	0.0006350278854370117	544.2408447265625	203.99673461914062	0.9999998807907104	543.0469360351562	204.93865966796875	0.018534362316131592	19	004
403	398.774658203125	23.965639114379883	1.0	398.1451110839844	9.289104461669922	0.000583261251449585	544.3126831054688	203.6867218017578	1.0	390.4102478027344	2.321786403656006	0.005456715822219849	19	004
404	403.0782165527344	27.075956344604492	1.0	409.3512878417969	9.46136474609375	0.0014209449291229248	543.4308471679688	203.8871307373047	0.9999999403953552	406.3166809082031	4.944828987121582	0.011995851993560791	19	004
405	413.57769775390625	28.237316131591797	1.0	540.5736083984375	205.84312438964844	0.00037160515785217285	544.2294311523438	204.83189392089844	0.9999998807907104	543.1221313476562	206.00643920898438	0.009747058153152466	19	004
406	420.68408203125	27.983741760253906	1.0	1.6508715152740479	199.23777770996094	0.006194889545440674	544.3125	204.87109375	0.9999998807907104	543.0386352539062	206.20005798339844	0.00865846872329712	19	004
407	425.5362548828125	27.347930908203125	1.0	546.5391235351562	207.08961486816406	0.0003312826156616211	544.2305297851562	204.94891357421875	1.0	543.12548828125	206.11468505859375	0.02058589458465576	19	004
408	428.5848083496094	28.84501075744629	1.0	441.6214904785156	5.103356838226318	0.0002849102020263672	428.1000061035156	12.88302230834961	0.0009227395057678223	423.64703369140625	6.050872325897217	0.006672114133834839	19	004
409	434.3564758300781	27.8170166015625	1.0	430.98004150390625	6.918937683105469	0.0001533031463623047	431.0558776855469	11.056050300598145	0.0010318458080291748	425.66461181640625	6.440141201019287	0.0030457675457000732	19	004
410	434.2890625	29.57042121887207	1.0	443.8473205566406	5.622658729553223	0.00013142824172973633	430.5586853027344	11.549748420715332	0.0002346038818359375	426.4490966796875	7.049234390258789	0.0008778870105743408	19	004
411	434.8056640625	30.505678176879883	1.0	435.2205505371094	35.013999938964844	0.0002834200859069824	430.1623229980469	11.045957565307617	0.0002211928367614746	426.75494384765625	7.286046981811523	0.0007885992527008057	19	004
412	437.02655029296875	29.76666259765625	1.0	443.7135314941406	5.932395935058594	0.00016945600509643555	432.1451416015625	10.175052642822266	0.0005710124969482422	440.45892333984375	3.950845241546631	0.0012785494327545166	19	004
413	435.9280090332031	29.634023666381836	1.0	473.14276123046875	34.737510681152344	0.005321860313415527	439.94244384765625	11.808545112609863	0.0004444718360900879	439.96539306640625	4.2017927169799805	0.0018612444400787354	19	004
414	437.4302062988281	29.55526351928711	1.0	388.6596374511719	102.32990264892578	0.18779096007347107	432.3056335449219	10.009858131408691	0.0004748404026031494	440.27288818359375	3.7086286544799805	0.001536041498184204	19	004
415	435.84881591796875	31.060176849365234	1.0	443.44873046875	6.070587158203125	0.0002219080924987793	431.1099853515625	9.639695167541504	0.00040280818939208984	440.48602294921875	4.543974876403809	0.001637578010559082	19	004
416	435.5284423828125	30.386322021484375	1.0	387.0135498046875	109.58155822753906	0.00035947561264038086	431.0993347167969	10.6614990234375	0.000261455774307251	427.3928527832031	8.336267471313477	0.0011979937553405762	19	004
417	436.7627868652344	30.348068237304688	1.0	444.0931701660156	5.256467819213867	0.00015112757682800293	431.52520751953125	9.577032089233398	0.00037860870361328125	440.91363525390625	4.155604839324951	0.0009136795997619629	19	004
418	436.4864501953125	30.408554077148438	1.0	395.0346984863281	99.78870391845703	0.0003345608711242676	431.4752502441406	10.525516510009766	0.00039780139923095703	428.0906677246094	8.16357421875	0.001369565725326538	19	004
419	438.6979675292969	30.27894401550293	1.0	444.1148376464844	6.185145378112793	0.00013390183448791504	440.4839782714844	11.417312622070312	0.00025969743728637695	440.49383544921875	4.150315761566162	0.0010999441146850586	19	004
420	439.63055419921875	29.766315460205078	1.0	444.0880432128906	6.700116157531738	0.00017628073692321777	440.79620361328125	11.479819297790527	0.00044801831245422363	440.3109130859375	3.7735071182250977	0.0023851096630096436	19	004
421	439.94989013671875	29.28062629699707	1.0	443.8332214355469	7.203582763671875	0.00020903348922729492	441.2038879394531	11.752103805541992	0.0006676018238067627	439.956787109375	4.049742698669434	0.0027493536472320557	19	004
422	437.473388671875	30.851011276245117	1.0	444.4043273925781	5.684361934661865	0.00019031763076782227	431.4828186035156	9.372696876525879	0.0003947019577026367	440.2496337890625	4.25035285949707	0.0015672147274017334	19	004
423	436.72113037109375	31.547992706298828	1.0	436.8663330078125	35.592689514160156	0.00019359588623046875	437.4079895019531	31.936248779296875	7.25090503692627e-5	441.3701477050781	3.860496759414673	0.0002256333827972412	19	004
424	438.41363525390625	28.841175079345703	1.0	443.3511962890625	6.871142864227295	0.0001163482666015625	440.43072509765625	11.909239768981934	0.0004208981990814209	440.1849060058594	3.7080702781677246	0.0016665160655975342	19	004
425	437.5666198730469	30.733823776245117	1.0	444.1932067871094	5.543027877807617	0.00014132261276245117	440.6683044433594	10.763834953308105	0.00019103288650512695	441.0418395996094	4.062666893005371	0.000811457633972168	19	004
426	435.94873046875	32.38254928588867	1.0	14.583868026733398	481.7032165527344	0.00036397576332092285	430.5797424316406	9.090532302856445	0.00014454126358032227	428.8695373535156	8.189544677734375	0.0004025399684906006	19	004
427	431.6592102050781	39.38673782348633	1.0	437.1493835449219	40.917205810546875	0.0001221299171447754	440.7999572753906	40.978065490722656	1.9997358322143555e-5	427.48992919921875	5.78870153427124	4.8041343688964844e-5	19	004
428	428.5590515136719	42.560054779052734	1.0	427.00164794921875	46.43539047241211	0.000163346529006958	427.7926025390625	45.599639892578125	0.00011610984802246094	426.4110412597656	49.55412292480469	0.00029096007347106934	19	004
429	431.9682922363281	49.48082733154297	0.28596389293670654	427.3904724121094	49.32148361206055	0.9863216876983643	647.690185546875	318.7471008300781	6.416440010070801e-5	426.6004943847656	5.73046875	0.00013580918312072754	19	004
430	420.7679138183594	50.84196090698242	0.007411867380142212	417.8982849121094	50.04180908203125	0.9988882541656494	647.9158935546875	110.51982116699219	6.16610050201416e-5	411.034423828125	39.127479553222656	4.76837158203125e-5	19	004
431	5.021330833435059	483.213623046875	8.356571197509766e-5	411.72637939453125	49.77580642700195	0.9001919031143188	646.455810546875	28.884201049804688	3.263354301452637e-5	3.02497935295105	477.91259765625	5.6803226470947266e-5	19	004
432	482.98846435546875	67.48602294921875	0.9998184442520142	414.1080322265625	53.714515686035156	0.9965871572494507	483.0310363769531	67.74575805664062	0.000134199857711792	474.5538330078125	70.36627197265625	8.144974708557129e-5	19	004
433	486.7730407714844	65.63470458984375	0.0678369402885437	3.0575602054595947	141.2716064453125	0.0005097687244415283	647.794677734375	317.4691162109375	1.6421079635620117e-5	1.3972861766815186	124.75801849365234	1.868605613708496e-5	19	004
434	481.4729919433594	76.84230041503906	0.9824740886688232	480.2359619140625	79.06626892089844	0.0008800625801086426	646.5535278320312	29.966054916381836	4.863739013671875e-5	475.5877685546875	72.36779022216797	5.2034854888916016e-5	19	004
435	442.08074951171875	113.2764663696289	0.0006993412971496582	401.22198486328125	77.87297821044922	0.0004385411739349365	647.1214599609375	32.04024887084961	2.8699636459350586e-5	2.991708993911743	477.833251953125	1.6868114471435547e-5	19	004
436	401.0820617675781	84.89363861083984	0.02199050784111023	399.218017578125	88.43624877929688	0.9966297149658203	403.1086120605469	83.24166870117188	2.014636993408203e-5	398.7247619628906	81.87930297851562	5.075335502624512e-5	19	004
437	490.1865539550781	72.74779510498047	0.00025156140327453613	397.1300048828125	86.50042724609375	0.24382475018501282	492.4801940917969	73.9239730834961	5.945563316345215e-5	487.7370300292969	71.74340057373047	7.888674736022949e-5	19	004
438	415.1416320800781	99.67505645751953	2.917647361755371e-5	389.00927734375	85.72945404052734	0.00017642974853515625	641.3713989257812	481.8572692871094	7.420778274536133e-6	2.5050673484802246	2.7895054817199707	1.2576580047607422e-5	19	004
439	5.643463611602783	483.0422668457031	2.467632293701172e-5	2.3604984283447266	1.9327096939086914	2.7924776077270508e-5	641.0068969726562	6.445117950439453	7.241964340209961e-6	2.759070873260498	477.7293395996094	1.329183578491211e-5	19	004
440	480.2525939941406	84.17884063720703	0.1273263692855835	402.58251953125	96.8095932006836	0.008078962564468384	7.555260181427002	481.9959411621094	1.2964010238647461e-5	3.237536668777466	477.12322998046875	3.2067298889160156e-5	19	004
441	4.391578197479248	4.101776123046875	2.765655517578125e-5	2.134547710418701	2.1397249698638916	8.448958396911621e-5	646.7618408203125	29.857114791870117	1.0520219802856445e-5	2.4346446990966797	2.6473469734191895	1.3440847396850586e-5	19	004
442	5.7272257804870605	482.4593811035156	0.00015419721603393555	14.34421443939209	481.67608642578125	0.00019422173500061035	8.10278606414795	482.0379333496094	3.4421682357788086e-5	3.5879275798797607	477.3647766113281	9.968876838684082e-5	19	004
443	402.3533020019531	100.46912384033203	0.0006387531757354736	396.623046875	100.91004180908203	0.1625748872756958	646.9215087890625	29.071208953857422	3.221631050109863e-5	2.5935311317443848	478.10101318359375	2.4616718292236328e-5	19	004
444	403.62872314453125	103.71672058105469	0.00034120678901672363	6.876625061035156	148.49656677246094	0.001862645149230957	6.553188323974609	151.9239959716797	2.5928020477294922e-5	3.870368003845215	148.6143798828125	0.00012981891632080078	19	004
445	398.2939147949219	102.54451751708984	0.0022357404232025146	397.79473876953125	103.78275299072266	0.9989713430404663	649.3660278320312	187.3816375732422	3.5434961318969727e-5	398.8284912109375	99.81714630126953	7.531046867370605e-5	19	004
446	4.731410026550293	483.580322265625	1.7136335372924805e-5	2.1800575256347656	2.1406772136688232	5.441904067993164e-5	647.216552734375	28.959096908569336	1.0132789611816406e-5	1.8322224617004395	2.2701807022094727	7.569789886474609e-6	19	004
447	395.3311462402344	111.78314971923828	0.007199406623840332	394.78216552734375	108.6678237915039	0.6644249558448792	397.3778381347656	106.35086059570312	3.510713577270508e-5	391.5748596191406	104.06964111328125	6.496906280517578e-5	19	004
448	400.76763916015625	109.7039566040039	0.0012080371379852295	391.6075439453125	110.7212905883789	0.9999920725822449	396.7188415527344	108.00836944580078	5.0187110900878906e-5	391.6765441894531	110.64082336425781	0.000167161226272583	19	004
449	5.3492512702941895	482.7198181152344	0.00010368227958679199	393.79510498046875	106.6642074584961	0.0013902485370635986	649.8778076171875	192.09629821777344	0.00013655424118041992	2.0477654933929443	478.0060729980469	4.0143728256225586e-5	19	004
450	404.3406982421875	131.004638671875	0.24690130352973938	392.4620056152344	113.42469024658203	0.9046071767807007	452.8878173828125	116.08536529541016	1.996755599975586e-5	447.1964416503906	115.81043243408203	2.0831823348999023e-5	19	004
451	405.43646240234375	126.38136291503906	0.0011348128318786621	455.9566345214844	117.34156036376953	0.046143531799316406	646.96484375	28.359779357910156	3.203749656677246e-5	3.5057497024536133	477.6440124511719	7.238984107971191e-5	19	004
452	404.75750732421875	121.99253845214844	0.0007185637950897217	394.7234191894531	116.08077239990234	0.5002682209014893	647.4802856445312	283.8711242675781	1.5407800674438477e-5	2.2939281463623047	2.4763004779815674	1.6450881958007812e-5	19	004
453	6.0382890701293945	483.1681823730469	0.00017336010932922363	394.4107360839844	115.66586303710938	0.05851396918296814	7.852685928344727	482.3739318847656	4.762411117553711e-5	4.170705318450928	478.1170654296875	0.00012439489364624023	19	004
454	5.582245349884033	482.9034423828125	7.170438766479492e-5	393.83544921875	114.45162963867188	0.001665562391281128	647.4024047851562	78.22103118896484	2.7447938919067383e-5	3.8043129444122314	477.4029541015625	3.331899642944336e-5	19	004
455	458.6036682128906	118.9406967163086	6.440281867980957e-5	455.0	119.93621063232422	0.005884617567062378	648.1861572265625	190.5998077392578	2.0563602447509766e-5	2.775432586669922	477.60467529296875	9.03010368347168e-6	19	004
456	5.037396430969238	483.1628723144531	3.212690353393555e-5	455.74859619140625	116.60706329345703	0.00035950541496276855	649.385986328125	139.40992736816406	4.5686960220336914e-5	3.771527051925659	477.64013671875	1.7404556274414062e-5	19	004
457	1.9734234809875488	226.29443359375	3.293156623840332e-5	3.5966968536376953	225.91635131835938	8.115172386169434e-5	648.9092407226562	191.81048583984375	0.00015777349472045898	2.4439053535461426	476.8880920410156	1.004338264465332e-5	19	004
458	458.0693359375	120.56303405761719	0.0005297064781188965	453.6693420410156	125.64078521728516	0.011945992708206177	650.3724975585938	173.091552734375	4.8100948333740234e-5	3.740485668182373	477.3018798828125	2.5600194931030273e-5	19	004
459	4.576326370239258	482.9057922363281	1.7851591110229492e-5	450.6005554199219	128.905029296875	0.00012260675430297852	648.3389282226562	30.8544921875	0.00011688470840454102	2.794746160507202	2.430751323699951	5.8710575103759766e-6	19	004
460	4.647189140319824	481.9159240722656	2.22623348236084e-5	452.95733642578125	120.64966583251953	0.00043532252311706543	646.7247314453125	285.67584228515625	5.257129669189453e-5	2.5027356147766113	2.6457910537719727	6.0498714447021484e-6	19	004
461	4.758502006530762	482.9826354980469	4.124641418457031e-5	454.8468017578125	120.42961120605469	0.00012615323066711426	648.1441650390625	283.3720397949219	6.303191184997559e-5	3.1717138290405273	477.6432800292969	1.8358230590820312e-5	19	004
462	5.910618782043457	483.1967468261719	4.6700239181518555e-5	452.0644226074219	121.34557342529297	3.102421760559082e-5	648.7172241210938	251.06333923339844	1.7940998077392578e-5	3.017876386642456	477.99853515625	2.3186206817626953e-5	19	004
463	5.43641996383667	482.79376220703125	9.670853614807129e-5	451.564697265625	126.74569702148438	0.0025594234466552734	647.3546752929688	285.5182800292969	3.7729740142822266e-5	3.620110034942627	478.0172119140625	4.163384437561035e-5	19	004
464	394.2108459472656	122.97494506835938	0.00017091631889343262	407.568115234375	112.6237564086914	0.00011333823204040527	647.7454223632812	93.29656219482422	1.3321638107299805e-5	2.3559818267822266	477.7947692871094	9.119510650634766e-6	19	004
465	5.574706077575684	482.9952392578125	9.21487808227539e-5	451.25927734375	120.67665100097656	0.0002555251121520996	647.8440551757812	94.65406799316406	0.0002340376377105713	3.1337995529174805	478.0568542480469	5.0395727157592773e-5	19	004
466	5.3494672775268555	482.9086608886719	5.868077278137207e-5	452.9556884765625	119.42417907714844	0.0001227855682373047	648.8980102539062	148.27252197265625	2.586841583251953e-5	2.7447047233581543	478.31036376953125	3.5881996154785156e-5	19	004
467	4.332141876220703	481.6089172363281	1.9311904907226562e-5	3.7368855476379395	152.25665283203125	0.00026151537895202637	648.2791748046875	154.20787048339844	0.0003212392330169678	2.180567502975464	150.03790283203125	2.0802021026611328e-5	19	004
468	396.4950866699219	118.36181640625	5.990266799926758e-5	450.28411865234375	128.1897430419922	0.00022223591804504395	648.5111694335938	284.1398620605469	8.490681648254395e-5	2.728912591934204	138.71080017089844	1.3172626495361328e-5	19	004
469	5.624653339385986	483.52911376953125	3.4302473068237305e-5	453.1636657714844	120.82060241699219	7.858872413635254e-5	647.7424926757812	252.90699768066406	1.9043684005737305e-5	3.252948522567749	478.1113586425781	1.5944242477416992e-5	19	004
470	5.3239946365356445	481.700439453125	2.2649765014648438e-5	397.33294677734375	145.31651306152344	0.00013509392738342285	648.488037109375	208.28292846679688	3.400444984436035e-5	2.9812874794006348	476.5655517578125	1.4185905456542969e-5	19	004
471	404.53009033203125	149.9340057373047	6.732344627380371e-5	6.396592140197754	147.3140411376953	0.00013121962547302246	648.35107421875	29.20011329650879	7.599592208862305e-6	3.4007656574249268	149.14004516601562	1.5079975128173828e-5	19	004
472	407.2782897949219	157.7548370361328	0.36590954661369324	386.9040832519531	94.20960998535156	0.003951519727706909	647.8323364257812	128.15721130371094	2.9474496841430664e-5	443.064208984375	4.421942234039307	1.683831214904785e-5	19	004
473	387.44525146484375	85.26679992675781	0.0011743605136871338	384.9288024902344	84.34725189208984	0.0023253262042999268	647.8987426757812	319.30120849609375	3.406405448913574e-5	443.97357177734375	4.581893444061279	1.4275312423706055e-5	19	004
474	386.84710693359375	76.17196655273438	0.015269070863723755	384.4720153808594	77.1593017578125	0.018157899379730225	385.1161193847656	71.93357849121094	1.0281801223754883e-5	387.3736877441406	80.59848022460938	3.743171691894531e-5	19	004
475	390.8960266113281	72.65147399902344	0.9999999403953552	390.8400573730469	74.9487533569336	0.00036579370498657227	392.65911865234375	77.67308044433594	0.00014588236808776855	392.7304992675781	81.53814697265625	5.6177377700805664e-5	19	004
476	393.2668762207031	71.73076629638672	0.9999998807907104	391.7132873535156	73.99267578125	0.00027626752853393555	401.32196044921875	71.61326599121094	8.243322372436523e-5	389.06427001953125	61.57667541503906	7.066130638122559e-5	19	004
477	394.03375244140625	73.51272583007812	0.9999700784683228	395.5839538574219	78.70926666259766	0.001500636339187622	400.8460388183594	73.52955627441406	0.0001482069492340088	390.4707336425781	65.76622772216797	0.00011450052261352539	19	004
478	391.66839599609375	72.09661102294922	0.999688982963562	445.94915771484375	82.46105194091797	0.009160637855529785	394.0868225097656	73.33826446533203	7.930397987365723e-5	391.5242919921875	78.77330780029297	5.751848220825195e-5	19	004
479	392.7425231933594	73.68877410888672	0.9999985694885254	392.05645751953125	75.48575592041016	0.011811673641204834	393.77978515625	76.91267395019531	0.00022083520889282227	392.973388671875	80.73338317871094	8.469820022583008e-5	19	004
480	390.60772705078125	74.93054962158203	0.9999994039535522	389.14630126953125	79.8560791015625	0.004593551158905029	392.64642333984375	77.56341552734375	0.00015172362327575684	389.84857177734375	66.26964569091797	0.00012961030006408691	19	004
481	392.44744873046875	72.0286636352539	1.0	449.6765441894531	80.22246551513672	0.000566631555557251	393.8267517089844	77.71885681152344	4.228949546813965e-5	388.7579345703125	61.19657897949219	3.549456596374512e-5	19	004
482	391.92681884765625	71.7372817993164	0.9999997019767761	389.9992980957031	79.32276916503906	0.0005693435668945312	394.1733093261719	77.73150634765625	8.985400199890137e-5	392.4647521972656	80.48922729492188	6.255507469177246e-5	19	004
483	391.777587890625	72.37126159667969	0.9999939203262329	390.90716552734375	73.10907745361328	0.000518500804901123	394.5187072753906	78.18888092041016	9.486079216003418e-5	393.0228271484375	80.37785339355469	9.185075759887695e-5	19	004
484	392.84161376953125	73.29933166503906	0.8363523483276367	392.3386535644531	76.0591812133789	0.01016131043434143	395.701904296875	74.72444152832031	7.036328315734863e-5	391.3468017578125	68.45567321777344	0.00010836124420166016	19	004
485	395.3818664550781	72.6502914428711	0.9999986290931702	408.0400085449219	66.9197006225586	0.00024503469467163086	396.0409240722656	73.5461196899414	3.6597251892089844e-5	391.11480712890625	64.09996795654297	8.159875869750977e-5	19	004
486	391.8985900878906	71.42411041259766	0.9989299178123474	391.13531494140625	73.82025146484375	0.0014592409133911133	647.9010009765625	283.62872314453125	3.36766242980957e-5	390.8884582519531	80.2777099609375	5.8710575103759766e-5	19	004
487	391.3507080078125	69.24009704589844	1.0	459.9179992675781	76.74691009521484	0.9784841537475586	461.58197021484375	75.39147186279297	5.7220458984375e-5	458.22125244140625	78.88255310058594	8.812546730041504e-5	19	004
488	466.4137268066406	69.99248504638672	0.9999992251396179	386.531494140625	65.76528930664062	0.9540498852729797	388.2301025390625	63.15418243408203	7.763504981994629e-5	441.08428955078125	4.389771938323975	8.019804954528809e-5	19	004
489	384.4400329589844	54.17594528198242	1.0	472.77294921875	68.95223236083984	0.05195644497871399	474.60516357421875	67.14413452148438	6.74128532409668e-5	455.4798889160156	4.192917346954346	3.8504600524902344e-5	19	004
490	382.1049499511719	48.68235778808594	0.9999889135360718	376.8296203613281	52.85163879394531	0.0006296336650848389	476.4584045410156	61.97279357910156	4.684925079345703e-5	375.32745361328125	39.438438415527344	0.0007832050323486328	19	004
491	5.1830596923828125	482.4617004394531	1.3470649719238281e-5	2.719799518585205	2.0957188606262207	3.466010093688965e-5	647.2002563476562	28.192834854125977	1.0758638381958008e-5	363.6815185546875	3.056873321533203	2.473592758178711e-5	19	004
492	5.375929355621338	483.1132507324219	4.291534423828125e-5	2.682689666748047	1.9515495300292969	4.4852495193481445e-5	647.6222534179688	285.86907958984375	0.0001519918441772461	363.2416687011719	2.679155111312866	1.9997358322143555e-5	19	004
493	5.82090950012207	482.568359375	5.0574541091918945e-5	2.5600838661193848	1.8663804531097412	3.802776336669922e-5	646.2135009765625	285.54669189453125	4.13358211517334e-5	3.789269208908081	477.3051452636719	2.631545066833496e-5	19	004
494	378.63616943359375	3.6469035148620605	5.424022674560547e-5	4.435659885406494	225.03652954101562	7.832050323486328e-5	646.6832275390625	30.838356018066406	3.254413604736328e-5	362.1571044921875	3.538634777069092	5.1081180572509766e-5	19	004
495	378.5660705566406	2.7730979919433594	5.310773849487305e-5	2.9224534034729004	1.7021749019622803	9.703636169433594e-5	379.56732177734375	5.046883583068848	1.475214958190918e-5	362.18231201171875	3.2630157470703125	5.906820297241211e-5	19	004
496	5.457544326782227	482.8966369628906	4.667043685913086e-5	364.68231201171875	2.4103968143463135	0.00018158555030822754	647.59765625	238.68641662597656	3.546476364135742e-5	365.22235107421875	2.7027368545532227	7.495284080505371e-5	19	004
497	4.75582218170166	482.525146484375	2.911686897277832e-5	4.461866855621338	226.7102813720703	0.00020599365234375	640.9469604492188	6.433221817016602	1.1235475540161133e-5	362.3130798339844	2.8602750301361084	5.0067901611328125e-5	19	004
498	373.8873596191406	36.881813049316406	0.003037393093109131	6.541728973388672	481.24725341796875	6.699562072753906e-5	646.3426513671875	287.6115417480469	1.3530254364013672e-5	363.0177307128906	4.047670364379883	5.391240119934082e-5	19	004
499	370.8031921386719	34.2637939453125	0.4666268229484558	370.18341064453125	34.224586486816406	0.0005883574485778809	372.4696044921875	34.86714553833008	3.612041473388672e-5	363.2020568847656	6.329234600067139	0.00012379884719848633	19	004
500	370.03485107421875	34.432640075683594	1.0	372.238525390625	37.189048767089844	0.0006144940853118896	365.90643310546875	10.73409652709961	0.00020238757133483887	364.6002197265625	7.401846408843994	0.0005845427513122559	19	004
501	352.74713134765625	48.78306198120117	0.9999101161956787	352.90625	51.79376220703125	0.001280367374420166	354.3296813964844	40.76506805419922	0.00015175342559814453	359.3171691894531	36.42807388305664	0.00038376450538635254	19	004
502	346.48919677734375	52.16311264038086	0.8468717336654663	344.34033203125	53.626888275146484	0.389767587184906	345.37994384765625	51.72990798950195	5.257129669189453e-5	3.273956537246704	478.02593994140625	2.866983413696289e-5	19	004
503	340.3568115234375	54.362518310546875	1.0	341.2640380859375	55.9971923828125	0.0010270178318023682	341.8968200683594	53.84043884277344	9.888410568237305e-5	330.2340087890625	49.4119987487793	6.854534149169922e-5	19	004
504	336.5788879394531	56.34467315673828	0.7665518522262573	335.19097900390625	59.23422622680664	0.018162637948989868	647.0403442382812	31.253917694091797	6.949901580810547e-5	329.6240539550781	53.40971374511719	3.8504600524902344e-5	19	004
505	5.6412248611450195	482.95709228515625	9.292364120483398e-5	7.5061140060424805	481.96722412109375	6.669759750366211e-5	647.7267456054688	285.5521240234375	7.751584053039551e-5	3.184255599975586	478.093994140625	5.942583084106445e-5	19	004
506	313.4432373046875	73.12393188476562	0.9951507449150085	311.4458312988281	78.0620346069336	0.00019022822380065918	312.17779541015625	76.74762725830078	2.536177635192871e-5	297.753662109375	78.22962951660156	9.357929229736328e-6	19	004
507	305.4002990722656	97.51903533935547	1.0	7.169498443603516	481.11810302734375	0.0001423954963684082	649.3427734375	185.93826293945312	0.0003840923309326172	3.558929920196533	476.9903564453125	5.379319190979004e-5	19	004
508	305.17413330078125	101.92327117919922	1.0	338.38720703125	69.75208282470703	0.03970646858215332	648.5407104492188	174.52581787109375	5.1349401473999023e-5	306.5599060058594	111.90198516845703	6.890296936035156e-5	19	004
509	343.5272521972656	69.90281677246094	1.0	343.9476318359375	70.36721801757812	0.003639012575149536	648.5436401367188	138.2981719970703	0.00040435791015625	297.97454833984375	119.09483337402344	5.075335502624512e-5	19	004
510	343.77001953125	65.9610824584961	1.0	309.2759094238281	118.01660919189453	0.00018471479415893555	340.4305114746094	68.27841186523438	5.599856376647949e-5	329.5616760253906	71.83830261230469	3.635883331298828e-5	19	004
511	306.6511535644531	118.7495346069336	1.0	344.2161865234375	65.63534545898438	0.13902175426483154	344.9775695800781	63.35691833496094	0.00010508298873901367	331.6588134765625	69.79047393798828	5.27501106262207e-5	19	004
512	346.90606689453125	65.04986572265625	1.0	345.535400390625	66.92098999023438	0.03475707769393921	345.75311279296875	64.2679214477539	8.192658424377441e-5	311.70831298828125	126.92181396484375	0.00013136863708496094	19	004
513	346.457763671875	67.17579650878906	0.9999972581863403	345.8471374511719	67.65890502929688	0.38942235708236694	342.65545654296875	68.7328872680664	0.00027000904083251953	331.8883361816406	71.55280303955078	0.00014519691467285156	19	004
514	309.3163757324219	123.64704895019531	0.9967491626739502	343.6715087890625	75.1911392211914	0.10371580719947815	342.6091003417969	80.13697052001953	7.599592208862305e-5	342.3677673339844	81.13956451416016	0.00010442733764648438	19	004
515	340.2773132324219	83.16999053955078	0.07536226511001587	343.0208435058594	83.61605072021484	0.38952872157096863	646.1751098632812	317.5334167480469	9.682774543762207e-5	4.084976673126221	477.51361083984375	4.869699478149414e-5	19	004
516	330.59136962890625	90.36933135986328	0.010786235332489014	325.1776123046875	96.33047485351562	0.01089543104171753	648.8101806640625	187.1223907470703	0.00024890899658203125	322.3894958496094	98.48530578613281	5.733966827392578e-5	19	004
517	339.74310302734375	87.07728576660156	0.03026464581489563	340.059326171875	84.90483093261719	0.08820608258247375	647.9662475585938	316.0659484863281	3.215670585632324e-5	3.7967989444732666	477.7108154296875	3.2842159271240234e-5	19	004
518	327.3017272949219	98.16789245605469	0.014646321535110474	326.45440673828125	96.4073486328125	0.01877880096435547	648.3298950195312	253.094482421875	0.00013074278831481934	326.22509765625	98.60556030273438	0.00013905763626098633	19	004
519	334.4123229980469	93.64630889892578	0.9971263408660889	332.5202331542969	97.59819793701172	0.005486845970153809	334.77911376953125	92.0582275390625	0.00020623207092285156	328.8171691894531	86.7372055053711	0.00040033459663391113	19	004
520	335.8793640136719	94.41024780273438	0.9963656663894653	338.8835144042969	90.54121398925781	0.00291559100151062	335.9031066894531	91.31293487548828	0.00016921758651733398	330.0184631347656	87.35606384277344	0.0002962946891784668	19	004
521	334.5494384765625	96.32842254638672	0.9977262020111084	329.53509521484375	97.48101043701172	0.022137075662612915	334.42266845703125	92.60609436035156	8.279085159301758e-5	328.91168212890625	88.95689392089844	0.0001767277717590332	19	004
522	327.070068359375	101.67601013183594	0.5381157398223877	327.9088134765625	100.45466613769531	0.023803651332855225	649.2116088867188	204.2722930908203	3.039836883544922e-5	317.47998046875	100.27385711669922	5.8710575103759766e-5	19	004
523	331.490478515625	100.67407989501953	0.9425869584083557	338.9324645996094	97.21163940429688	0.06328210234642029	342.1977844238281	95.05894470214844	8.121132850646973e-5	341.7230224609375	88.58979797363281	0.00010064244270324707	19	004
524	337.0785217285156	98.6502456665039	0.9999407529830933	340.056884765625	100.4285888671875	0.003052353858947754	342.98297119140625	96.23011016845703	0.00016620755195617676	341.0193176269531	100.35004425048828	0.00012511014938354492	19	004
525	337.32672119140625	99.69326782226562	0.9996711015701294	337.0601501464844	99.47608947753906	0.017296791076660156	343.8236389160156	96.61326599121094	7.18832015991211e-5	340.40960693359375	101.11144256591797	6.172060966491699e-5	19	004
526	332.1151123046875	99.23645782470703	0.999319314956665	338.3937072753906	97.60577392578125	0.031001240015029907	341.5762939453125	95.68211364746094	9.399652481079102e-5	329.6534729003906	90.3307113647461	0.00010922551155090332	19	004
527	327.8687744140625	102.49939727783203	0.9091897010803223	334.00299072265625	99.0244140625	0.0031866729259490967	342.1938781738281	97.30256652832031	3.400444984436035e-5	318.0211181640625	100.28755187988281	5.930662155151367e-5	19	004
528	324.2256164550781	113.76042175292969	0.9998997449874878	345.6344909667969	100.11148834228516	0.0032956302165985107	647.6008911132812	28.762189865112305	0.00011560320854187012	3.082085132598877	476.9377136230469	3.859400749206543e-5	19	004
529	327.05615234375	101.99820709228516	0.9968795776367188	332.0138244628906	99.68648529052734	0.003913968801498413	326.2942810058594	102.07440948486328	7.331371307373047e-5	316.880859375	99.72354888916016	8.338689804077148e-5	19	004
530	325.47003173828125	111.5923080444336	0.9994282126426697	349.3083190917969	101.99281311035156	0.11383360624313354	648.4290161132812	255.2283935546875	8.729100227355957e-5	317.33575439453125	101.89714813232422	2.4437904357910156e-5	19	004
531	325.1610107421875	110.1012954711914	0.975702166557312	332.5989990234375	102.21041107177734	0.005940228700637817	325.24322509765625	103.36138916015625	2.9802322387695312e-5	318.99774169921875	101.72960662841797	0.000118255615234375	19	004
532	329.4463806152344	102.88977813720703	0.9996492862701416	328.80731201171875	102.51050567626953	0.00028005242347717285	647.3744506835938	28.456096649169922	0.0001767277717590332	3.34958815574646	477.56536865234375	1.677870750427246e-5	19	004
533	328.9945068359375	104.56798553466797	0.9985358715057373	344.5847473144531	102.10990142822266	0.005168169736862183	649.2517700195312	139.48060607910156	4.470348358154297e-5	317.7255554199219	100.96467590332031	5.474686622619629e-5	19	004
534	329.788330078125	104.3655776977539	0.7432467937469482	344.0450134277344	102.47587585449219	0.0017049610614776611	7.245143413543701	482.28924560546875	1.6003847122192383e-5	2.674731492996216	477.9263916015625	4.723668098449707e-5	19	004
535	327.3094177246094	97.62562561035156	1.0	332.7526550292969	98.8921127319336	0.004095733165740967	332.5506591796875	96.90428161621094	0.0001227259635925293	315.7583923339844	101.81959533691406	3.5315752029418945e-5	19	004
536	355.2017822265625	163.57440185546875	0.978801965713501	355.54150390625	164.4576873779297	0.9999827146530151	323.50213623046875	90.56936645507812	0.00016170740127563477	319.7640380859375	92.70770263671875	0.00022011995315551758	19	004
537	367.8161926269531	182.1340789794922	0.9999966025352478	370.5363464355469	182.39747619628906	0.8556097745895386	371.3232727050781	179.52865600585938	0.00015300512313842773	369.809814453125	184.1013946533203	4.920363426208496e-5	19	004
538	379.56903076171875	199.3697967529297	1.0	317.24542236328125	98.10149383544922	0.040103256702423096	383.5768127441406	203.45416259765625	0.00019973516464233398	380.05963134765625	206.64491271972656	0.0003560483455657959	19	004
539	391.0376892089844	219.6770477294922	1.0	389.4039611816406	222.60516357421875	0.014211267232894897	392.8912353515625	220.03228759765625	0.000544428825378418	391.7677917480469	224.67498779296875	0.00020548701286315918	19	004
540	403.1982116699219	239.13473510742188	0.9999998807907104	327.13629150390625	117.70818328857422	0.9899517297744751	405.8255920410156	237.75685119628906	0.00034624338150024414	397.490234375	242.98532104492188	0.00023514032363891602	19	004
541	411.36004638671875	247.1061248779297	1.0	336.9444580078125	127.84860229492188	0.9998821020126343	415.25018310546875	246.34947204589844	0.0001055002212524414	337.937255859375	127.50187683105469	9.351968765258789e-5	19	004
542	411.6593017578125	247.8927001953125	1.0	346.3801574707031	131.82237243652344	0.98781418800354	415.66400146484375	251.79481506347656	0.0007890760898590088	415.9505310058594	253.8448028564453	0.00017204880714416504	19	004
543	414.48065185546875	249.90878295898438	1.0	413.5555114746094	254.44642639160156	0.00036790966987609863	414.1008605957031	253.6460418701172	0.0004818141460418701	411.6146545410156	258.00933837890625	0.0004474520683288574	19	004
544	418.603759765625	251.3744354248047	1.0	4.249337196350098	236.87002563476562	0.0014264285564422607	416.65496826171875	254.1984100341797	0.0003985762596130371	410.453369140625	258.857666015625	0.00026807188987731934	19	004
545	426.248779296875	254.7234649658203	1.0	431.45709228515625	259.0211486816406	0.0016044676303863525	430.7624206542969	255.34312438964844	0.00037544965744018555	422.8980712890625	243.66627502441406	0.00017243623733520508	19	004
