# Supplementary material for: An automated feeding system for the African killifish reveals the impact of diet on lifespan and allows scalable assessment of associative learning
Source: eLife. 2022 Nov 10;11:e69008. doi: 10.7554/eLife.69008 (PMC9788828; doi:10.7554/eLife.69008)
Supplement: Figure 6—source data 2. [file elife-69008-fig6-data2.zip › Training Trajectories/t12_REC023DLC_resnet50_TrainAllTheThingsJun28shuffle1_1030000.csv]

bodyparts_coords	fishhead_x	fishhead_y	fishhead_likelihood	fishtail_x	fishtail_y	fishtail_likelihood	redlight_x	redlight_y	redlight_likelihood	fooddrop_x	fooddrop_y	fooddrop_likelihood	fishnum	recordingnum
0	288.3443298339844	269.1018981933594	1.0	344.03338623046875	327.66729736328125	1.0	286.7475891113281	271.4049987792969	0.0001799464225769043	280.9164123535156	257.3239440917969	0.0002529919147491455	12	023
1	286.8754577636719	269.80987548828125	1.0	341.6056823730469	326.69195556640625	1.0	285.479248046875	267.4739074707031	0.00025275349617004395	280.0096740722656	258.7513732910156	0.0005035698413848877	12	023
2	285.62518310546875	268.504638671875	1.0	338.7577209472656	326.5964660644531	1.0	284.3788757324219	270.23614501953125	0.00024709105491638184	278.43280029296875	257.4867858886719	0.00030666589736938477	12	023
3	284.27001953125	267.5648193359375	1.0	337.1163330078125	325.67254638671875	1.0	283.08953857421875	268.2287902832031	0.000179290771484375	277.9057312011719	255.85781860351562	0.00017958879470825195	12	023
4	284.1824951171875	267.35943603515625	1.0	336.2750549316406	325.54779052734375	1.0	283.1965637207031	268.6278076171875	0.00024321675300598145	277.5196533203125	255.87411499023438	0.00023475289344787598	12	023
5	280.7489013671875	266.0840148925781	1.0	336.1226501464844	324.5698547363281	1.0	278.9752502441406	263.96868896484375	0.0001798570156097412	276.44940185546875	254.8533477783203	0.00018966197967529297	12	023
6	280.7875061035156	266.78448486328125	1.0	335.2875671386719	323.0877990722656	1.0	279.1080627441406	264.50482177734375	0.000118255615234375	276.2522888183594	255.0979766845703	0.00017711520195007324	12	023
7	279.99188232421875	266.16436767578125	1.0	334.522216796875	322.54681396484375	1.0	278.6678466796875	264.1725158691406	0.00020143389701843262	276.3016052246094	254.46371459960938	0.00016757845878601074	12	023
8	279.1628112792969	266.3158874511719	1.0	335.94036865234375	323.17364501953125	1.0	278.6707458496094	264.771240234375	0.0001385211944580078	275.12255859375	255.60157775878906	0.00014069676399230957	12	023
9	280.5858154296875	265.2535705566406	1.0	337.2789306640625	323.0145568847656	1.0	278.7775573730469	263.0328674316406	0.00017303228378295898	267.0093994140625	259.3546142578125	0.0001627206802368164	12	023
10	281.5238037109375	265.863525390625	1.0	336.4433288574219	322.49554443359375	1.0	340.1619873046875	319.8484802246094	0.0002149641513824463	335.82232666015625	321.8362121582031	0.00019928812980651855	12	023
11	280.3089904785156	265.73138427734375	1.0	336.8082580566406	322.4621276855469	1.0	340.61163330078125	320.47509765625	0.0001875162124633789	336.0813903808594	322.07568359375	0.000174790620803833	12	023
12	280.0489196777344	265.1683044433594	1.0	334.20269775390625	320.8845520019531	1.0	277.88824462890625	262.776611328125	0.00012746453285217285	335.3196716308594	320.63775634765625	0.00024768710136413574	12	023
13	279.96649169921875	266.30743408203125	1.0	329.26947021484375	319.4610290527344	1.0	277.8047180175781	263.7919006347656	0.00015458464622497559	324.3350524902344	321.15460205078125	0.0002447068691253662	12	023
14	279.3390808105469	265.4161071777344	1.0	326.553466796875	319.4453430175781	1.0	277.6177673339844	263.86383056640625	0.00014126300811767578	324.0602722167969	319.5497131347656	0.00028890371322631836	12	023
15	279.3352966308594	265.4970397949219	1.0	325.5674133300781	320.2278137207031	1.0	277.2823791503906	263.2079772949219	0.00011438131332397461	322.9596862792969	320.00244140625	0.00020256638526916504	12	023
16	279.6875305175781	265.20977783203125	1.0	326.1582946777344	319.8092346191406	1.0	278.6703186035156	263.5690002441406	0.0001068413257598877	323.89190673828125	319.68743896484375	0.00020906329154968262	12	023
17	280.6607360839844	265.8380432128906	1.0	326.8387756347656	320.3113708496094	1.0	277.7807312011719	263.2439270019531	0.00013071298599243164	267.0805358886719	259.9591979980469	0.00014379620552062988	12	023
18	281.09796142578125	266.9247741699219	1.0	327.7719421386719	321.06683349609375	1.0	279.4234924316406	264.2577209472656	0.0001195669174194336	276.8171691894531	254.30889892578125	0.00010970234870910645	12	023
19	280.4017028808594	266.2220153808594	1.0	328.2767333984375	320.38677978515625	1.0	279.0974426269531	264.50177001953125	0.00017908215522766113	276.28326416015625	254.35955810546875	0.0001321732997894287	12	023
20	280.1387939453125	266.3308410644531	1.0	328.83990478515625	319.6475830078125	1.0	278.8619384765625	264.3048095703125	0.0001583695411682129	280.63934326171875	275.048828125	0.0001742243766784668	12	023
21	279.99761962890625	266.39447021484375	1.0	329.0923156738281	318.88616943359375	1.0	281.31060791015625	269.7355041503906	0.0001506209373474121	281.0271301269531	275.3240661621094	0.00018197298049926758	12	023
22	279.3493957519531	266.02447509765625	1.0	329.5621643066406	319.0715637207031	1.0	277.1351013183594	264.2153015136719	0.00011280179023742676	266.54180908203125	259.0260314941406	0.0001271367073059082	12	023
23	279.17266845703125	266.84063720703125	1.0	327.2635192871094	319.3912353515625	1.0	278.967529296875	270.25897216796875	0.00019249320030212402	266.6563720703125	260.3943176269531	0.0002027750015258789	12	023
24	279.3206481933594	265.8891906738281	1.0	328.3880310058594	319.3262634277344	1.0	277.1856384277344	264.07098388671875	0.00011169910430908203	323.083251953125	321.1460266113281	0.0001901090145111084	12	023
25	278.96160888671875	266.66009521484375	1.0	327.4130554199219	319.7259826660156	1.0	278.2355651855469	265.0296630859375	0.00014585256576538086	323.44635009765625	320.7635803222656	0.0002231299877166748	12	023
26	280.021728515625	265.57305908203125	1.0	328.227294921875	319.5394592285156	1.0	545.8496704101562	191.93206787109375	1.0	544.6451416015625	192.135498046875	0.00046455860137939453	12	023
27	279.4206848144531	265.9191589355469	1.0	327.7788391113281	319.45672607421875	1.0	546.2039794921875	189.3277587890625	1.0	545.3782348632812	189.93341064453125	0.00041994452476501465	12	023
28	279.4390869140625	266.2474670410156	1.0	331.4241027832031	318.8166198730469	1.0	545.79296875	189.34677124023438	1.0	545.0776977539062	190.54061889648438	0.0005321800708770752	12	023
29	279.2409973144531	266.5511779785156	1.0	328.2984619140625	318.3367614746094	1.0	547.9492797851562	187.73147583007812	1.0	546.5914306640625	182.38778686523438	0.0009439289569854736	12	023
30	279.83245849609375	266.6337585449219	1.0	329.3096008300781	318.7206115722656	1.0	545.5675048828125	189.9615020751953	1.0	542.3980712890625	190.29745483398438	0.0004280209541320801	12	023
31	279.2781066894531	267.15362548828125	1.0	327.7388610839844	318.806396484375	1.0	546.2958984375	190.45098876953125	1.0	543.2965698242188	190.2232666015625	0.0006920993328094482	12	023
32	279.4382629394531	266.4017028808594	1.0	325.542236328125	319.52276611328125	1.0	546.4654541015625	188.943603515625	1.0	545.621337890625	190.2458953857422	0.0004627406597137451	12	023
33	279.1097106933594	266.2196350097656	1.0	325.34613037109375	319.60406494140625	1.0	545.5691528320312	189.11399841308594	1.0	542.4776611328125	189.85720825195312	0.0006890296936035156	12	023
34	279.39923095703125	265.54486083984375	1.0	324.695556640625	319.4624328613281	1.0	549.5917358398438	169.36558532714844	1.0	548.3642578125	177.6358642578125	0.005113482475280762	12	023
35	279.5419616699219	266.2801513671875	1.0	324.689697265625	320.1108703613281	1.0	546.636474609375	190.1370391845703	1.0	545.0884399414062	190.9580841064453	0.0008311867713928223	12	023
36	279.7505187988281	266.0914611816406	1.0	325.26324462890625	319.6507873535156	1.0	545.1517944335938	188.7410430908203	1.0	542.1435546875	189.30027770996094	0.0008081793785095215	12	023
37	279.75372314453125	266.0432434082031	1.0	322.42364501953125	318.9260559082031	1.0	545.8800048828125	190.13478088378906	1.0	321.8399353027344	319.1395568847656	0.0012051165103912354	12	023
38	279.6777648925781	265.6974182128906	1.0	324.0	319.4943542480469	1.0	546.6702880859375	190.1085968017578	1.0	543.8970336914062	190.6487274169922	0.0012663304805755615	12	023
39	279.677490234375	266.88037109375	1.0	319.400634765625	319.0986022949219	1.0	545.2417602539062	189.62550354003906	1.0	320.3606262207031	319.42626953125	0.0008112192153930664	12	023
40	279.1317443847656	265.73785400390625	1.0	320.665283203125	319.7698669433594	1.0	546.5762939453125	185.1457977294922	1.0	546.325439453125	185.50048828125	0.0028901994228363037	12	023
41	279.5974426269531	263.2063293457031	1.0	325.2888488769531	319.40093994140625	1.0	545.8292846679688	190.8135986328125	1.0	323.24102783203125	318.64276123046875	0.0005399584770202637	12	023
42	282.1807861328125	259.8649597167969	1.0	334.292724609375	317.81915283203125	1.0	545.3008422851562	189.75807189941406	1.0	335.7935791015625	317.7311706542969	0.0007086992263793945	12	023
43	283.46051025390625	257.1307678222656	1.0	321.1571960449219	314.42254638671875	1.0	549.2332763671875	175.7068634033203	0.9999998807907104	547.8129272460938	181.13388061523438	0.009158700704574585	12	023
44	283.2890625	256.4083557128906	1.0	318.9881591796875	315.6440124511719	1.0	548.6962890625	172.30975341796875	1.0	547.0430908203125	179.05691528320312	0.004331648349761963	12	023
45	284.3324890136719	254.97537231445312	1.0	315.962890625	317.9126892089844	1.0	546.0974731445312	190.3988037109375	1.0	543.4923706054688	191.11489868164062	0.0005362629890441895	12	023
46	285.0498962402344	253.50555419921875	1.0	313.44378662109375	320.18096923828125	1.0	545.5484619140625	188.31600952148438	1.0	542.6995849609375	188.97715759277344	0.0005495548248291016	12	023
47	285.6618347167969	251.9983367919922	1.0	311.8297424316406	323.4058532714844	1.0	546.016357421875	190.3348388671875	1.0	542.8995361328125	190.5352783203125	0.0004054903984069824	12	023
48	286.1767578125	249.6473846435547	1.0	311.396484375	324.3435974121094	1.0	546.0498046875	185.23353576660156	1.0	543.0347290039062	188.06524658203125	0.0006323754787445068	12	023
49	286.4490661621094	249.16783142089844	1.0	312.44842529296875	322.9132080078125	1.0	547.758544921875	190.5915985107422	1.0	545.7996215820312	191.19296264648438	0.0010026991367340088	12	023
50	287.0937805175781	247.25119018554688	1.0	306.04925537109375	320.4835510253906	1.0	545.54833984375	189.62098693847656	1.0	544.582763671875	191.32098388671875	0.0004979968070983887	12	023
51	287.3641052246094	246.1563262939453	1.0	298.9112548828125	321.82098388671875	1.0	546.7980346679688	188.31272888183594	1.0	545.885498046875	189.58206176757812	0.00048735737800598145	12	023
52	287.5452880859375	245.80198669433594	1.0	296.0663146972656	323.8440856933594	1.0	545.71630859375	190.94155883789062	1.0	543.2759399414062	190.62460327148438	0.001163780689239502	12	023
53	287.8105163574219	243.93533325195312	1.0	293.3695983886719	325.06219482421875	1.0	545.97216796875	189.49583435058594	1.0	542.7125244140625	190.29624938964844	0.0004463791847229004	12	023
54	288.10040283203125	242.7620086669922	1.0	292.68365478515625	325.71917724609375	1.0	546.1242065429688	189.8014373779297	1.0	542.7623901367188	190.21714782714844	0.0007598996162414551	12	023
55	288.9427185058594	240.43263244628906	1.0	291.5718688964844	327.1521911621094	1.0	546.652587890625	189.12149047851562	1.0	546.3618774414062	189.78675842285156	0.0012741684913635254	12	023
56	289.1840515136719	240.1352081298828	1.0	286.8155212402344	327.8476257324219	1.0	547.2572631835938	190.3177490234375	1.0	545.3681030273438	190.97645568847656	0.0008388161659240723	12	023
57	289.3050231933594	238.84861755371094	1.0	283.6065368652344	326.10693359375	1.0	546.46435546875	189.819580078125	1.0	544.4968872070312	190.630859375	0.0004190802574157715	12	023
58	289.97564697265625	238.27633666992188	1.0	279.8132019042969	324.63482666015625	1.0	545.7640380859375	186.89622497558594	1.0	515.7572631835938	187.75929260253906	0.0008656084537506104	12	023
59	289.4070739746094	239.04519653320312	1.0	278.3805236816406	322.0537414550781	0.9999997019767761	546.65234375	182.96292114257812	1.0	543.3458862304688	187.6341094970703	0.0009779632091522217	12	023
60	289.97119140625	237.6790771484375	1.0	279.09442138671875	320.4967041015625	1.0	548.6202392578125	184.8077392578125	0.9999997019767761	546.607421875	185.07275390625	0.0005168914794921875	12	023
61	290.5653381347656	237.0113983154297	1.0	280.2413024902344	319.2966613769531	1.0	546.593994140625	189.36245727539062	1.0	545.4179077148438	190.27606201171875	0.000521242618560791	12	023
62	290.88824462890625	236.4993133544922	1.0	280.48187255859375	321.02197265625	1.0	544.4954833984375	190.9869842529297	1.0	541.377685546875	190.8640594482422	0.0009038150310516357	12	023
63	290.93359375	235.70233154296875	1.0	278.4599609375	320.5637512207031	1.0	549.119140625	168.78067016601562	1.0	549.6119995117188	175.6886749267578	0.0007548928260803223	12	023
64	291.8106994628906	234.5609588623047	1.0	276.3336181640625	322.4819641113281	1.0	545.9589233398438	189.63568115234375	1.0	276.2311096191406	329.61187744140625	0.00041732192039489746	12	023
65	292.6391296386719	233.3092803955078	1.0	277.0130920410156	321.60455322265625	1.0	545.9603271484375	190.06944274902344	1.0	544.25146484375	190.5364532470703	0.0006443262100219727	12	023
66	293.5263977050781	233.16917419433594	1.0	276.5822448730469	319.5362243652344	1.0	546.0390625	190.20680236816406	1.0	543.2200317382812	190.39566040039062	0.000693976879119873	12	023
67	293.5676574707031	233.13381958007812	1.0	275.4495544433594	318.36773681640625	1.0	546.2501220703125	189.64500427246094	1.0	544.749267578125	190.54861450195312	0.000691831111907959	12	023
68	294.665771484375	232.60043334960938	1.0	275.3257141113281	316.69073486328125	1.0	547.4078369140625	186.67666625976562	1.0	543.7017211914062	188.4507598876953	0.0013111531734466553	12	023
69	294.82489013671875	232.05503845214844	1.0	276.4134826660156	316.1814270019531	1.0	548.111083984375	173.94244384765625	1.0	276.8099060058594	318.2812805175781	0.002816915512084961	12	023
70	295.8235778808594	231.51756286621094	1.0	276.9837646484375	316.5572509765625	1.0	546.1338500976562	189.6980438232422	1.0	277.1191711425781	318.5527038574219	0.0011362731456756592	12	023
71	295.860595703125	231.9942169189453	1.0	276.45111083984375	316.67779541015625	1.0	546.7818603515625	190.82537841796875	1.0	275.6243591308594	317.82696533203125	0.000885695219039917	12	023
72	296.49298095703125	231.57398986816406	0.9999998807907104	275.4759216308594	317.85821533203125	1.0	546.5000610351562	191.44187927246094	1.0	274.648193359375	318.25537109375	0.0005753040313720703	12	023
73	296.4617004394531	232.57167053222656	1.0	275.7569885253906	318.8889465332031	1.0	545.585693359375	190.81185913085938	1.0	542.3472900390625	190.81610107421875	0.0007754266262054443	12	023
74	298.28179931640625	232.7552947998047	0.9999998807907104	276.8976745605469	319.0932922363281	1.0	546.365966796875	185.29527282714844	1.0	542.4417114257812	189.83995056152344	0.00054931640625	12	023
75	298.4300842285156	231.53724670410156	1.0	276.0602722167969	318.141845703125	1.0	546.2951049804688	189.6400146484375	1.0	274.7809143066406	318.5355224609375	0.0005726814270019531	12	023
76	298.6869812011719	232.288818359375	0.9999999403953552	275.94549560546875	317.7510681152344	1.0	545.9402465820312	191.23646545410156	1.0	275.7431640625	319.7917785644531	0.0010093748569488525	12	023
77	299.3319091796875	232.08816528320312	1.0	274.98828125	316.6443786621094	1.0	546.522216796875	188.8683319091797	1.0	275.0466613769531	317.67376708984375	0.001239478588104248	12	023
78	299.6740417480469	232.59056091308594	1.0	280.142578125	314.69012451171875	1.0	549.0670166015625	171.23622131347656	1.0	546.30322265625	177.80223083496094	0.006281673908233643	12	023
79	299.7431945800781	232.65406799316406	1.0	282.22320556640625	314.10455322265625	1.0	546.6890869140625	190.33612060546875	1.0	281.40081787109375	316.4036865234375	0.001584857702255249	12	023
80	300.034912109375	232.7605743408203	1.0	281.6815185546875	316.1867370605469	1.0	545.1909790039062	184.92201232910156	1.0	543.3936157226562	184.8496551513672	0.008759289979934692	12	023
81	299.9134521484375	232.4307403564453	1.0	279.5188293457031	316.6283264160156	1.0	545.5716552734375	190.1472930908203	1.0	278.2618713378906	318.45513916015625	0.00127372145652771	12	023
82	300.7361145019531	233.06344604492188	1.0	276.9921875	318.1772155761719	1.0	548.2044067382812	171.61178588867188	1.0	547.6651000976562	175.40582275390625	0.00522160530090332	12	023
83	300.7322998046875	232.87722778320312	1.0	275.3510437011719	318.8839416503906	1.0	548.1812744140625	169.63638305664062	1.0	545.4115600585938	179.35401916503906	0.009598791599273682	12	023
84	299.873779296875	233.30474853515625	1.0	276.31036376953125	318.88092041015625	1.0	545.139404296875	185.57159423828125	1.0	542.9049072265625	184.48313903808594	0.0010067224502563477	12	023
85	301.08758544921875	232.6219482421875	0.9999998807907104	277.156494140625	319.20880126953125	1.0	547.4813842773438	191.30621337890625	1.0	548.386474609375	194.30819702148438	0.000829547643661499	12	023
86	301.0107421875	231.71157836914062	1.0	276.23126220703125	318.2009582519531	1.0	545.9251708984375	190.321533203125	1.0	542.939697265625	190.67611694335938	0.0008163750171661377	12	023
87	300.66485595703125	232.5037078857422	1.0	274.9412841796875	317.5080261230469	1.0	546.2503051757812	190.91259765625	1.0	274.5849304199219	317.5418395996094	0.0016928017139434814	12	023
88	301.1881408691406	232.09762573242188	1.0	277.7456359863281	316.5585021972656	1.0	548.6615600585938	169.37203979492188	1.0	545.7344970703125	169.5170440673828	0.0026795268058776855	12	023
89	300.6741027832031	232.2557830810547	1.0	279.39459228515625	316.09033203125	1.0	546.630126953125	190.4564208984375	1.0	277.6968688964844	317.8309631347656	0.003557175397872925	12	023
90	301.1244201660156	232.0709228515625	1.0	280.19000244140625	316.2428283691406	1.0	545.9790649414062	189.02923583984375	1.0	278.8141784667969	317.7787780761719	0.001615375280380249	12	023
91	301.2620849609375	232.85775756835938	1.0	275.7415771484375	316.65673828125	1.0	547.2525634765625	187.9909210205078	1.0	548.2747192382812	183.26669311523438	0.000997990369796753	12	023
92	301.7463073730469	235.8644256591797	1.0	276.23095703125	312.3944091796875	1.0	545.3614501953125	189.7028350830078	1.0	279.8541564941406	314.99176025390625	0.0015535354614257812	12	023
93	299.3363342285156	238.92788696289062	1.0	277.36663818359375	313.762451171875	1.0	543.8967895507812	191.08839416503906	1.0	278.35308837890625	316.47967529296875	0.0012556612491607666	12	023
94	294.9736633300781	238.64837646484375	1.0	285.15478515625	310.7916564941406	1.0	546.6023559570312	189.76173400878906	1.0	518.1192626953125	186.23548889160156	0.006014794111251831	12	023
95	291.3320617675781	238.44493103027344	1.0	292.61279296875	304.0828857421875	1.0	547.5589599609375	171.73611450195312	1.0	545.3203125	179.95828247070312	0.002986699342727661	12	023
96	289.1397399902344	236.7921905517578	1.0	299.53851318359375	290.25244140625	0.9999904036521912	544.600341796875	190.28005981445312	1.0	542.1861572265625	190.58074951171875	0.0006430447101593018	12	023
97	285.58349609375	234.17210388183594	1.0	306.2636413574219	288.11907958984375	0.9998053908348083	544.8692626953125	190.18177795410156	1.0	543.1434326171875	192.1573486328125	0.0005627870559692383	12	023
98	279.41717529296875	232.3807830810547	1.0	305.97198486328125	288.0159606933594	1.0	548.9720458984375	170.560302734375	1.0	548.7312622070312	176.88392639160156	0.009507536888122559	12	023
99	276.0910949707031	231.13467407226562	1.0	307.3861083984375	286.10296630859375	1.0	545.9854125976562	189.13697814941406	1.0	305.96807861328125	285.42431640625	0.0003744959831237793	12	023
100	271.80194091796875	227.58045959472656	1.0	310.72027587890625	276.7687072753906	0.9995059967041016	547.168701171875	189.61058044433594	1.0	546.2484130859375	190.22366333007812	0.0005705952644348145	12	023
101	269.1701965332031	224.76150512695312	1.0	314.2094421386719	266.9535827636719	0.9999992847442627	546.5701904296875	189.53958129882812	1.0	544.8471069335938	189.73736572265625	0.0003268718719482422	12	023
102	265.705078125	222.88905334472656	1.0	310.0867614746094	264.8354797363281	1.0	546.0906982421875	190.20872497558594	1.0	544.1688842773438	190.89012145996094	0.00044792890548706055	12	023
103	259.6976013183594	221.11422729492188	1.0	307.0516357421875	267.0656433105469	1.0	545.9966430664062	189.279541015625	1.0	307.3377685546875	268.5212707519531	0.0004953444004058838	12	023
104	256.0942077636719	219.47882080078125	1.0	305.939208984375	263.97100830078125	1.0	546.7322998046875	189.74444580078125	1.0	545.4168701171875	190.6110382080078	0.0007770657539367676	12	023
105	250.32469177246094	214.03749084472656	1.0	305.9876403808594	255.74278259277344	1.0	547.9641723632812	172.72239685058594	1.0	547.2626342773438	177.37005615234375	0.0048149824142456055	12	023
106	247.71282958984375	211.15533447265625	1.0	302.2930908203125	250.21388244628906	1.0	545.630126953125	190.65679931640625	1.0	304.6369323730469	251.5382537841797	0.0007972121238708496	12	023
107	243.1312713623047	208.66204833984375	1.0	294.31683349609375	247.56991577148438	1.0	545.7288818359375	189.78347778320312	1.0	543.0390625	190.87828063964844	0.0005649030208587646	12	023
108	239.994873046875	206.7592010498047	1.0	294.1385192871094	248.89019775390625	1.0	549.0485229492188	172.8277587890625	0.9999995827674866	546.9488525390625	178.95919799804688	0.002268970012664795	12	023
109	237.2832794189453	205.26902770996094	1.0	293.8814697265625	249.9207763671875	1.0	546.544677734375	188.12196350097656	1.0	546.234130859375	189.3979949951172	0.00047650933265686035	12	023
110	232.66004943847656	204.77728271484375	1.0	292.5227355957031	251.25314331054688	1.0	546.4253540039062	189.67063903808594	1.0	545.2056274414062	190.85543823242188	0.0005235671997070312	12	023
111	229.90611267089844	202.81240844726562	1.0	291.8145751953125	249.77149963378906	1.0	547.1085205078125	188.85995483398438	1.0	546.2863159179688	189.94943237304688	0.0001634359359741211	12	023
112	225.78936767578125	201.0249786376953	1.0	291.05584716796875	249.11390686035156	1.0	549.7402954101562	167.0560760498047	1.0	547.6937866210938	167.00823974609375	0.0015089213848114014	12	023
113	224.1365203857422	198.6046142578125	1.0	286.5803527832031	246.78260803222656	1.0	546.660888671875	188.2616424560547	1.0	543.6019287109375	189.08612060546875	0.00026738643646240234	12	023
114	220.909912109375	196.07891845703125	1.0	280.049560546875	243.1394805908203	1.0	549.2969360351562	167.45753479003906	1.0	546.8516235351562	167.2784881591797	0.0016717612743377686	12	023
115	219.83248901367188	195.0469207763672	1.0	275.4844055175781	240.21363830566406	1.0	545.887939453125	188.62156677246094	1.0	273.7410888671875	239.84664916992188	0.0003204047679901123	12	023
116	217.87091064453125	194.0749053955078	1.0	271.2959899902344	239.01693725585938	1.0	545.7215576171875	184.2315673828125	1.0	544.6675415039062	185.0724334716797	0.0018467307090759277	12	023
117	215.24217224121094	192.5918731689453	1.0	266.4294738769531	239.3749542236328	1.0	273.6687927246094	238.72808837890625	6.833672523498535e-5	268.9681396484375	238.15647888183594	6.014108657836914e-5	12	023
118	213.06813049316406	191.1859893798828	1.0	264.7878723144531	239.07188415527344	1.0	545.9412231445312	189.4516143798828	1.0	544.6146850585938	190.55191040039062	0.0004995465278625488	12	023
119	211.66995239257812	190.35377502441406	1.0	261.8603210449219	240.31362915039062	1.0	546.6798095703125	190.51632690429688	1.0	544.4046020507812	191.21389770507812	0.0005564093589782715	12	023
120	210.40536499023438	189.41958618164062	1.0	261.71295166015625	240.17576599121094	1.0	547.7731323242188	187.3217315673828	0.9999998807907104	548.0516967773438	182.10520935058594	0.00027370452880859375	12	023
121	209.1091766357422	188.0836639404297	1.0	261.2389831542969	239.93978881835938	1.0	546.7296142578125	190.51931762695312	1.0	545.1962890625	191.24876403808594	0.0005382895469665527	12	023
122	208.4705810546875	187.30413818359375	1.0	259.7172546386719	238.8920135498047	1.0	546.994140625	190.1844482421875	1.0	545.1800537109375	190.31234741210938	0.0005380809307098389	12	023
123	207.65652465820312	185.49073791503906	1.0	248.81329345703125	234.24571228027344	1.0	545.5421142578125	189.43128967285156	1.0	544.135986328125	190.52146911621094	0.0005380809307098389	12	023
124	207.1986541748047	185.3892822265625	1.0	247.57374572753906	235.89483642578125	1.0	548.9851684570312	170.95974731445312	0.9999998807907104	547.897216796875	180.65167236328125	0.0009821057319641113	12	023
125	207.63034057617188	186.06393432617188	1.0	248.56849670410156	236.1277618408203	1.0	545.6423950195312	189.75433349609375	1.0	544.76025390625	190.6113739013672	0.0003133714199066162	12	023
126	208.23052978515625	186.19773864746094	1.0	250.27639770507812	236.48240661621094	1.0	549.0209350585938	175.1053466796875	0.9999999403953552	548.4657592773438	180.07713317871094	0.00635683536529541	12	023
127	207.256103515625	186.22679138183594	1.0	253.165283203125	235.24258422851562	1.0	547.1285400390625	190.0962677001953	1.0	252.9464569091797	235.95982360839844	0.000382840633392334	12	023
128	207.32630920410156	185.60948181152344	1.0	255.19204711914062	236.0861053466797	1.0	546.4400634765625	190.5186004638672	1.0	254.66134643554688	236.4869384765625	0.0004941225051879883	12	023
129	207.30221557617188	185.84014892578125	1.0	248.3931427001953	232.3919219970703	1.0	548.2543334960938	190.86956787109375	0.9999999403953552	250.17776489257812	234.7045440673828	0.00019875168800354004	12	023
130	205.8018341064453	185.2677001953125	1.0	244.8523406982422	230.97296142578125	1.0	547.0545654296875	189.80270385742188	1.0	544.4287109375	190.2628936767578	0.0005276501178741455	12	023
131	205.44320678710938	185.4398193359375	1.0	245.33465576171875	231.27658081054688	1.0	546.0206909179688	189.73875427246094	1.0	545.1824340820312	190.72193908691406	0.0005864799022674561	12	023
132	207.0164337158203	185.40069580078125	1.0	246.00572204589844	231.1897735595703	1.0	545.89892578125	189.39234924316406	1.0	542.8696899414062	189.50021362304688	0.0006492435932159424	12	023
133	206.9212646484375	184.9920196533203	1.0	244.43804931640625	230.8150634765625	1.0	209.67840576171875	187.58926391601562	0.00011494755744934082	242.2322540283203	237.1693115234375	0.00013786554336547852	12	023
134	206.45230102539062	185.0166015625	1.0	244.85389709472656	230.9103546142578	1.0	548.7803955078125	174.37330627441406	0.9999999403953552	546.1307373046875	181.5563507080078	0.0012155771255493164	12	023
135	206.6016845703125	184.38388061523438	1.0	244.00454711914062	229.7766876220703	1.0	546.7798461914062	189.94650268554688	1.0	520.2591552734375	192.10006713867188	0.0006656050682067871	12	023
136	206.78701782226562	185.06570434570312	1.0	244.20947265625	229.36598205566406	1.0	546.332275390625	190.24371337890625	1.0	543.4254760742188	189.0453338623047	0.0005539655685424805	12	023
137	205.23109436035156	185.43453979492188	1.0	244.47032165527344	229.0688018798828	1.0	547.1596069335938	189.93211364746094	1.0	517.08056640625	191.8983154296875	0.003887355327606201	12	023
138	206.21893310546875	185.18206787109375	1.0	244.720703125	228.5184783935547	1.0	548.4398193359375	172.037109375	0.9999998807907104	546.3732299804688	180.75396728515625	0.003215223550796509	12	023
139	206.20504760742188	184.83811950683594	1.0	245.3040771484375	229.15748596191406	1.0	545.67529296875	189.82252502441406	1.0	544.0465698242188	191.00912475585938	0.0007029175758361816	12	023
140	207.2566680908203	184.34776306152344	1.0	243.99668884277344	230.1166229248047	1.0	547.5411987304688	189.36355590820312	1.0	544.8435668945312	189.45880126953125	0.0009765326976776123	12	023
141	207.1403045654297	185.65000915527344	1.0	245.4842071533203	229.95645141601562	1.0	547.1630249023438	189.73849487304688	1.0	512.7094116210938	186.57720947265625	0.0012119114398956299	12	023
142	207.0847625732422	185.36883544921875	1.0	245.94972229003906	229.26803588867188	1.0	548.355712890625	171.35366821289062	1.0	545.6339111328125	178.8990020751953	0.007205367088317871	12	023
143	206.79466247558594	185.00650024414062	1.0	246.4938507080078	229.59194946289062	1.0	548.3124389648438	180.32955932617188	1.0	547.4859008789062	181.64105224609375	0.0019070804119110107	12	023
144	207.11985778808594	184.82786560058594	1.0	245.65740966796875	229.7986297607422	1.0	545.9054565429688	189.2821807861328	1.0	543.2070922851562	189.97828674316406	0.001118779182434082	12	023
145	205.592041015625	185.32850646972656	1.0	245.56507873535156	229.42657470703125	1.0	549.4918823242188	188.93032836914062	0.9999999403953552	546.9674072265625	189.80731201171875	0.0002301931381225586	12	023
146	206.10499572753906	185.53103637695312	1.0	244.5612030029297	229.76123046875	1.0	547.782958984375	190.42868041992188	1.0	545.73095703125	190.4829864501953	0.0005298256874084473	12	023
147	206.41990661621094	185.094970703125	1.0	245.936767578125	228.87745666503906	1.0	546.1180419921875	191.2127685546875	1.0	544.2724609375	192.12501525878906	0.0007752478122711182	12	023
148	206.2549285888672	184.53941345214844	1.0	245.01513671875	229.42945861816406	1.0	547.13037109375	190.1586456298828	1.0	545.242919921875	191.06065368652344	0.0005440413951873779	12	023
149	206.432861328125	184.81704711914062	1.0	244.37559509277344	229.69461059570312	1.0	546.5104370117188	186.9477996826172	1.0	543.4473876953125	187.4072723388672	0.0008001923561096191	12	023
150	206.05184936523438	184.70709228515625	1.0	245.18263244628906	230.4381561279297	1.0	547.6497192382812	190.05335998535156	1.0	545.7462158203125	190.67579650878906	0.0008350610733032227	12	023
151	206.19375610351562	184.40252685546875	1.0	245.605224609375	229.79818725585938	1.0	546.2701416015625	185.12429809570312	1.0	543.7182006835938	188.25811767578125	0.0007909238338470459	12	023
152	206.70065307617188	185.03363037109375	1.0	243.40220642089844	230.3546142578125	0.9999999403953552	548.6724243164062	190.26446533203125	1.0	545.3568115234375	189.23716735839844	0.0003610849380493164	12	023
153	205.933837890625	184.88345336914062	1.0	243.73443603515625	230.10684204101562	1.0	549.6362915039062	173.92218017578125	1.0	545.9440307617188	180.63487243652344	0.0018842816352844238	12	023
154	205.30259704589844	185.74371337890625	1.0	244.4056854248047	231.31382751464844	1.0	547.4014892578125	189.98565673828125	1.0	545.8945922851562	190.35861206054688	0.0005429983139038086	12	023
155	206.0630645751953	185.20172119140625	1.0	245.27162170410156	229.8927459716797	1.0	550.0408325195312	170.0327606201172	1.0	548.03466796875	176.29408264160156	0.0015687346458435059	12	023
156	206.1724090576172	185.37347412109375	1.0	244.55557250976562	229.89308166503906	1.0	548.4848022460938	187.47738647460938	1.0	545.1779174804688	187.59194946289062	0.0003807246685028076	12	023
157	206.12753295898438	185.47886657714844	1.0	244.189453125	230.12257385253906	1.0	546.217041015625	189.9835205078125	1.0	544.9649658203125	190.78517150878906	0.0006119608879089355	12	023
158	206.63409423828125	184.7689971923828	1.0	241.5522003173828	231.41233825683594	0.9999997615814209	545.849365234375	189.5491943359375	1.0	543.0340576171875	190.32217407226562	0.0006076693534851074	12	023
159	206.3661651611328	184.48826599121094	1.0	243.40206909179688	231.07452392578125	1.0	548.7850952148438	161.4903564453125	0.9999823570251465	242.5038604736328	236.82481384277344	5.8531761169433594e-5	12	023
160	206.80638122558594	185.0919189453125	1.0	242.32003784179688	231.86190795898438	1.0	546.4243774414062	189.78079223632812	1.0	543.4057006835938	190.4072723388672	0.0002668797969818115	12	023
161	206.6057586669922	185.27401733398438	1.0	243.40257263183594	231.55673217773438	1.0	547.0073852539062	190.5835418701172	1.0	545.416259765625	191.70843505859375	0.0004411041736602783	12	023
162	206.16285705566406	185.47525024414062	1.0	242.81724548339844	231.84603881835938	1.0	547.6560668945312	171.22364807128906	0.9999999403953552	546.7600708007812	179.408203125	0.0006881058216094971	12	023
163	205.60829162597656	185.51612854003906	1.0	239.83538818359375	231.0190887451172	1.0	546.685546875	189.6852569580078	1.0	517.1538696289062	187.94192504882812	0.00030356645584106445	12	023
164	206.15036010742188	185.33677673339844	1.0	238.01431274414062	231.8505859375	1.0	547.5741577148438	190.55030822753906	1.0	545.66357421875	191.07679748535156	0.0006285011768341064	12	023
165	205.62326049804688	185.30584716796875	1.0	237.97325134277344	232.46243286132812	1.0	547.4921264648438	189.4969482421875	1.0	546.0691528320312	190.22557067871094	0.0007280409336090088	12	023
166	206.26089477539062	185.35093688964844	1.0	238.66859436035156	232.16336059570312	1.0	546.6862182617188	188.46408081054688	1.0	543.5392456054688	189.2750701904297	0.0003808140754699707	12	023
167	206.11907958984375	185.48643493652344	1.0	237.69715881347656	231.46372985839844	1.0	547.9183959960938	189.87464904785156	1.0	545.9611206054688	190.64027404785156	0.00125160813331604	12	023
168	205.74691772460938	185.87327575683594	1.0	238.06594848632812	232.17723083496094	1.0	546.904052734375	189.66180419921875	1.0	545.4222412109375	190.22500610351562	0.0003514587879180908	12	023
169	206.09347534179688	185.2334747314453	1.0	238.7709503173828	232.5164794921875	1.0	546.7764282226562	190.05496215820312	1.0	545.3699340820312	190.73768615722656	0.0007330179214477539	12	023
170	206.67185974121094	185.37615966796875	1.0	237.61404418945312	232.05418395996094	1.0	549.0233764648438	188.0288848876953	1.0	546.7142333984375	187.87567138671875	0.0008732974529266357	12	023
171	205.87646484375	186.22500610351562	1.0	237.97787475585938	231.98562622070312	1.0	547.4036254882812	190.4404754638672	1.0	544.2708740234375	190.38063049316406	0.0005688071250915527	12	023
172	205.8420867919922	185.3861083984375	1.0	237.3574981689453	232.55242919921875	1.0	547.4489135742188	190.01634216308594	1.0	240.70445251464844	235.1297149658203	0.0004495084285736084	12	023
173	206.85549926757812	185.21864318847656	1.0	237.1093292236328	232.41439819335938	1.0	547.5888061523438	191.19065856933594	1.0	546.0805053710938	191.52801513671875	0.00044029951095581055	12	023
174	206.68218994140625	185.1047821044922	1.0	238.52061462402344	232.07394409179688	1.0	546.912353515625	189.1276397705078	1.0	544.9501953125	189.8741455078125	0.0006571114063262939	12	023
175	206.4407958984375	185.68772888183594	1.0	237.21786499023438	231.6493377685547	1.0	547.8734130859375	190.30967712402344	1.0	545.9166259765625	190.878662109375	0.0009696483612060547	12	023
176	206.8153533935547	185.80950927734375	1.0	235.88519287109375	231.42868041992188	1.0	548.8607177734375	185.91648864746094	0.9999998211860657	548.4769287109375	181.4764862060547	0.0013397037982940674	12	023
177	206.65142822265625	185.2283172607422	1.0	235.6431884765625	230.60829162597656	1.0	547.6157836914062	189.9073486328125	1.0	514.3388671875	188.93336486816406	0.05583342909812927	12	023
178	206.39505004882812	185.66989135742188	1.0	236.63479614257812	231.0508575439453	1.0	548.0540771484375	170.9694061279297	1.0	546.4508056640625	178.9233856201172	0.0011911988258361816	12	023
179	207.03060913085938	185.96397399902344	1.0	235.6686248779297	231.09115600585938	1.0	547.2722778320312	189.24465942382812	1.0	516.7041015625	187.33465576171875	0.0005669295787811279	12	023
180	206.4677734375	185.23175048828125	1.0	236.6844940185547	231.6640167236328	1.0	547.6943359375	191.0521697998047	1.0	509.34783935546875	193.42544555664062	0.00927823781967163	12	023
181	206.24488830566406	185.37136840820312	1.0	238.45616149902344	231.79541015625	1.0	550.4343872070312	167.02967834472656	1.0	239.38525390625	236.9543914794922	0.0003158748149871826	12	023
182	206.3225555419922	185.2684783935547	1.0	239.16213989257812	231.89990234375	1.0	544.6793212890625	188.51622009277344	1.0	530.1177368164062	188.2066192626953	0.013748139142990112	12	023
183	206.49107360839844	185.5882568359375	1.0	239.1950225830078	231.40264892578125	1.0	547.8343505859375	188.8502197265625	1.0	517.3024291992188	187.57159423828125	0.00238955020904541	12	023
184	206.57366943359375	185.44635009765625	1.0	238.87730407714844	231.2811279296875	1.0	546.7122802734375	190.70838928222656	1.0	544.6488037109375	191.37596130371094	0.000441133975982666	12	023
185	207.38829040527344	185.32052612304688	1.0	237.71800231933594	231.12698364257812	1.0	547.5927734375	171.7020721435547	1.0	546.6116943359375	179.08798217773438	0.007304847240447998	12	023
186	207.08499145507812	185.49659729003906	1.0	236.87628173828125	232.66494750976562	1.0	546.0772094726562	190.2670440673828	1.0	240.1489715576172	234.90237426757812	0.0004208385944366455	12	023
187	207.48777770996094	185.6283416748047	1.0	236.43531799316406	232.189453125	1.0	546.1566162109375	190.07015991210938	1.0	544.26708984375	190.894775390625	0.00036770105361938477	12	023
188	207.1549530029297	185.63592529296875	1.0	236.42770385742188	232.7275390625	1.0	546.7307739257812	191.60263061523438	1.0	238.83456420898438	237.59678649902344	0.0004017055034637451	12	023
189	206.37542724609375	185.3802490234375	1.0	238.4452362060547	233.3401641845703	1.0	546.8955688476562	189.4491729736328	1.0	545.4943237304688	190.1433563232422	0.0005429387092590332	12	023
190	206.6466827392578	185.18209838867188	1.0	237.57115173339844	232.86595153808594	1.0	545.6782836914062	190.18597412109375	1.0	543.190185546875	189.74781799316406	0.0009775757789611816	12	023
191	206.33843994140625	185.3961639404297	1.0	236.32858276367188	231.98133850097656	1.0	547.3026123046875	190.5135498046875	1.0	545.7835083007812	191.12037658691406	0.0009323060512542725	12	023
192	207.1344451904297	185.41004943847656	1.0	235.82022094726562	232.403564453125	1.0	546.4473876953125	189.89358520507812	1.0	544.5250244140625	190.6339569091797	0.00028505921363830566	12	023
193	207.2028350830078	185.59225463867188	1.0	235.1800994873047	233.0457763671875	0.9999999403953552	546.5232543945312	190.3161163330078	1.0	543.6484375	190.51351928710938	0.00045821070671081543	12	023
194	206.7144317626953	185.36227416992188	1.0	235.92185974121094	233.10011291503906	1.0	546.5765380859375	190.1686248779297	1.0	544.4570922851562	191.30978393554688	0.000482410192489624	12	023
195	207.06614685058594	184.7472381591797	1.0	235.9143524169922	233.42709350585938	1.0	547.4754028320312	170.804443359375	1.0	545.6134033203125	180.47755432128906	0.004308462142944336	12	023
196	207.316650390625	184.95223999023438	1.0	235.92214965820312	233.1719512939453	1.0	546.7265625	190.42236328125	1.0	544.2361450195312	190.97154235839844	0.0003930628299713135	12	023
197	207.34996032714844	185.51893615722656	1.0	234.58084106445312	233.3946990966797	1.0	546.6083374023438	189.25198364257812	1.0	237.70712280273438	238.08184814453125	0.00026792287826538086	12	023
198	206.771728515625	185.05502319335938	1.0	236.27685546875	234.05320739746094	1.0	550.13623046875	184.74530029296875	0.9998606443405151	239.47052001953125	235.13999938964844	0.0009167790412902832	12	023
199	206.6805419921875	185.2721710205078	1.0	236.04592895507812	233.2598114013672	1.0	548.2442626953125	170.3032684326172	1.0	546.1104125976562	178.00209045410156	0.013370603322982788	12	023
200	207.1727294921875	184.9761962890625	1.0	236.1348876953125	233.2061004638672	1.0	546.6538696289062	190.08474731445312	1.0	239.5279541015625	235.0460968017578	0.0005750358104705811	12	023
201	207.315673828125	184.71607971191406	1.0	234.8865509033203	232.86685180664062	1.0	550.5752563476562	170.98570251464844	0.9999999403953552	235.88563537597656	233.99835205078125	0.0003680586814880371	12	023
202	206.6724395751953	185.0709228515625	1.0	234.34449768066406	232.90335083007812	0.9999999403953552	546.8829956054688	189.140625	1.0	545.2273559570312	190.30885314941406	0.000512927770614624	12	023
203	206.8230743408203	185.26629638671875	1.0	234.57186889648438	233.61572265625	1.0	546.304931640625	188.89434814453125	1.0	536.9490966796875	187.2433319091797	0.000786125659942627	12	023
204	207.24244689941406	185.0398712158203	1.0	234.8006591796875	234.4200439453125	1.0	547.2288818359375	189.84884643554688	1.0	545.7921142578125	190.4647216796875	0.0006051063537597656	12	023
205	206.72186279296875	184.8236541748047	1.0	233.1557159423828	234.33404541015625	1.0	547.2393188476562	189.65342712402344	1.0	544.9506225585938	190.1058807373047	0.001483529806137085	12	023
206	206.5195770263672	185.78846740722656	1.0	234.35760498046875	235.91268920898438	1.0	545.6097412109375	189.91867065429688	1.0	234.53546142578125	236.32980346679688	0.0007715225219726562	12	023
207	206.765869140625	184.9837188720703	1.0	234.00233459472656	234.89453125	1.0	547.383544921875	190.57888793945312	1.0	545.4192504882812	190.30828857421875	0.0007521510124206543	12	023
208	206.1760711669922	184.685546875	1.0	235.02114868164062	234.74557495117188	1.0	547.2745361328125	191.06748962402344	1.0	235.6859588623047	235.63702392578125	0.00046133995056152344	12	023
209	206.73513793945312	184.8113555908203	1.0	234.6394500732422	234.4627685546875	1.0	547.210205078125	189.95692443847656	1.0	545.6483764648438	190.35400390625	0.0006473362445831299	12	023
210	206.5740203857422	185.0614776611328	1.0	236.37850952148438	234.7952423095703	1.0	547.0301513671875	189.90219116210938	1.0	544.8486328125	190.51283264160156	0.00037410855293273926	12	023
211	206.77401733398438	184.66177368164062	1.0	235.5876922607422	235.161865234375	1.0	549.2586059570312	172.33651733398438	1.0	235.83670043945312	236.15953063964844	0.0007869303226470947	12	023
212	206.65066528320312	185.1474609375	1.0	234.08218383789062	235.49862670898438	1.0	546.0197143554688	189.2677001953125	1.0	520.1953735351562	188.0100555419922	0.0014132559299468994	12	023
213	207.52806091308594	184.91583251953125	1.0	233.54019165039062	236.1009979248047	1.0	545.565185546875	189.6907958984375	1.0	233.9866943359375	236.40924072265625	0.0009241402149200439	12	023
214	206.52706909179688	185.5240020751953	1.0	233.12918090820312	236.59518432617188	1.0	547.6373901367188	189.22177124023438	1.0	233.18328857421875	236.940185546875	0.0010395050048828125	12	023
215	206.7301788330078	185.77178955078125	1.0	232.63951110839844	236.68006896972656	1.0	547.1774291992188	191.03536987304688	1.0	232.3738250732422	237.3159942626953	0.0007521510124206543	12	023
216	206.08993530273438	184.79893493652344	1.0	232.5341339111328	236.92636108398438	1.0	547.3101806640625	188.6835174560547	1.0	232.20956420898438	237.65310668945312	0.00046685338020324707	12	023
217	206.42276000976562	185.0395050048828	1.0	233.30821228027344	237.22738647460938	1.0	546.3050537109375	188.41275024414062	1.0	545.690673828125	189.6666717529297	0.0005914866924285889	12	023
218	206.91070556640625	185.3030242919922	1.0	233.65052795410156	237.1542510986328	1.0	547.7822265625	188.09994506835938	1.0	544.8984985351562	188.36851501464844	0.00169411301612854	12	023
219	206.9258575439453	185.18736267089844	1.0	234.11366271972656	237.02658081054688	1.0	546.9389038085938	188.91517639160156	1.0	514.8898315429688	190.30267333984375	0.254855215549469	12	023
220	206.67559814453125	184.89805603027344	1.0	232.94940185546875	237.15737915039062	1.0	546.1640014648438	189.42933654785156	1.0	544.6250610351562	190.5684814453125	0.0005034506320953369	12	023
221	206.4093475341797	185.3611297607422	1.0	233.77493286132812	237.91354370117188	1.0	548.2186279296875	188.95037841796875	1.0	545.0302734375	188.7222442626953	0.000996023416519165	12	023
222	206.6699676513672	184.76504516601562	1.0	232.61618041992188	237.85194396972656	1.0	548.02587890625	190.32876586914062	1.0	546.708251953125	190.58157348632812	0.00069388747215271	12	023
223	206.6222381591797	184.75672912597656	1.0	232.44195556640625	238.5492706298828	1.0	547.1598510742188	189.6294403076172	1.0	517.8216552734375	188.49745178222656	0.0006999373435974121	12	023
224	206.03318786621094	184.79229736328125	1.0	233.08908081054688	238.5892791748047	1.0	548.7469482421875	168.39517211914062	1.0	546.0634155273438	168.04994201660156	0.00046956539154052734	12	023
225	207.40890502929688	185.18287658691406	1.0	233.298828125	239.13714599609375	1.0	545.7640380859375	190.00759887695312	1.0	545.064453125	190.9134063720703	0.0006283819675445557	12	023
226	206.90240478515625	185.25245666503906	1.0	233.3018798828125	239.28163146972656	1.0	545.23974609375	187.69137573242188	1.0	510.62017822265625	186.64767456054688	0.005110323429107666	12	023
227	206.72845458984375	184.9003448486328	1.0	233.06497192382812	239.5509033203125	1.0	546.9017944335938	190.43515014648438	1.0	520.2752685546875	190.20030212402344	0.00859743356704712	12	023
228	206.67501831054688	185.3611602783203	1.0	232.83155822753906	239.39259338378906	1.0	548.3192749023438	188.36585998535156	1.0	545.320068359375	189.0419158935547	0.00039520859718322754	12	023
229	206.41915893554688	184.7042694091797	1.0	233.42160034179688	239.18106079101562	1.0	547.3825073242188	189.4283447265625	1.0	546.1665649414062	190.08724975585938	0.0008448362350463867	12	023
230	206.37026977539062	185.343994140625	1.0	232.94703674316406	239.3670654296875	1.0	546.8124389648438	189.7003936767578	1.0	518.2664184570312	182.76736450195312	0.0009238123893737793	12	023
231	206.1369171142578	185.1739501953125	1.0	233.61367797851562	239.99676513671875	1.0	547.95361328125	189.96115112304688	1.0	546.2086181640625	190.37158203125	0.0004792511463165283	12	023
232	206.86607360839844	185.5457000732422	1.0	233.27877807617188	239.74652099609375	1.0	547.009033203125	190.5611572265625	1.0	545.1564331054688	191.12203979492188	0.00046324729919433594	12	023
233	206.1746826171875	185.70709228515625	1.0	233.50942993164062	240.5159454345703	1.0	545.9354858398438	182.41909790039062	1.0	544.4375610351562	186.81895446777344	0.0004024505615234375	12	023
234	206.77557373046875	185.00564575195312	1.0	233.84161376953125	240.5859832763672	1.0	546.3285522460938	188.8653564453125	1.0	543.275390625	189.6099853515625	0.0008023083209991455	12	023
235	206.15809631347656	185.0529327392578	1.0	233.2002410888672	240.6722412109375	1.0	546.7662963867188	187.79461669921875	1.0	546.1926879882812	182.11891174316406	0.0006826519966125488	12	023
236	206.07412719726562	185.55059814453125	1.0	233.5302276611328	241.35276794433594	1.0	547.0906372070312	190.357666015625	1.0	517.2100219726562	193.1630859375	0.00325658917427063	12	023
237	206.08529663085938	185.709228515625	1.0	233.7020721435547	241.3849639892578	1.0	550.0445556640625	171.10923767089844	1.0	546.8392333984375	177.76751708984375	0.001712799072265625	12	023
238	206.3323516845703	185.18820190429688	1.0	232.69216918945312	241.32058715820312	1.0	545.8626098632812	190.47369384765625	1.0	544.17041015625	191.29930114746094	0.0006191432476043701	12	023
239	206.23745727539062	184.9677276611328	1.0	232.7664337158203	241.77975463867188	1.0	544.5726318359375	190.5976104736328	1.0	541.8361206054688	191.02163696289062	0.002733379602432251	12	023
240	206.23065185546875	185.2499237060547	1.0	233.193359375	241.9939727783203	1.0	547.6889038085938	190.4569091796875	1.0	515.9317016601562	195.00582885742188	0.005045592784881592	12	023
241	206.71470642089844	185.20639038085938	1.0	232.17425537109375	241.64337158203125	1.0	547.0066528320312	189.66200256347656	1.0	544.05224609375	189.97354125976562	0.0008554160594940186	12	023
242	207.04331970214844	185.6595458984375	1.0	233.0471954345703	241.87222290039062	1.0	547.2120971679688	190.21261596679688	1.0	545.0319213867188	190.8613739013672	0.0004010498523712158	12	023
243	206.42698669433594	184.56207275390625	1.0	233.44662475585938	243.10928344726562	1.0	546.7852783203125	185.83680725097656	1.0	543.4925537109375	189.01858520507812	0.0010363459587097168	12	023
244	206.65003967285156	184.60244750976562	1.0	231.62478637695312	242.8026123046875	1.0	547.779296875	191.85009765625	1.0	544.65380859375	191.31326293945312	0.0004526376724243164	12	023
245	206.0275115966797	184.9342041015625	1.0	232.2743377685547	242.8509521484375	1.0	546.3382568359375	187.12718200683594	1.0	545.3676147460938	188.53799438476562	0.00028380751609802246	12	023
246	206.3956298828125	185.0113067626953	1.0	232.53822326660156	242.82080078125	1.0	546.0737915039062	191.75555419921875	1.0	543.134521484375	192.25225830078125	0.0005205273628234863	12	023
247	206.1013946533203	185.36924743652344	1.0	231.86647033691406	243.07577514648438	1.0	548.0596313476562	188.76731872558594	1.0	547.0908203125	188.73162841796875	0.00042578577995300293	12	023
248	206.24563598632812	185.62779235839844	1.0	231.91639709472656	242.96261596679688	1.0	545.5016479492188	190.2428436279297	1.0	542.6060180664062	190.40524291992188	0.0005414485931396484	12	023
249	206.24920654296875	185.68841552734375	1.0	231.6240692138672	243.06036376953125	1.0	546.7662963867188	190.34095764160156	1.0	546.1856079101562	189.94891357421875	0.0005943477153778076	12	023
250	206.38543701171875	185.8716278076172	1.0	231.3567657470703	241.93994140625	1.0	546.9798583984375	188.17941284179688	0.9999998807907104	519.2864990234375	189.80702209472656	0.006526678800582886	12	023
251	206.1519775390625	184.3800048828125	1.0	231.15969848632812	242.93885803222656	1.0	546.3425903320312	186.50079345703125	1.0	543.3182373046875	189.30747985839844	0.0002961456775665283	12	023
252	206.37188720703125	184.90927124023438	1.0	231.5802001953125	242.6132049560547	1.0	544.4279174804688	190.81307983398438	1.0	541.2590942382812	191.0047149658203	0.0005617737770080566	12	023
253	206.50469970703125	185.16397094726562	1.0	231.936279296875	242.61801147460938	1.0	548.9944458007812	183.75607299804688	0.9990416169166565	228.02337646484375	243.69345092773438	0.00013571977615356445	12	023
254	205.96258544921875	185.10696411132812	1.0	232.73223876953125	242.97293090820312	1.0	548.9472045898438	171.58779907226562	1.0	545.75244140625	180.0598907470703	0.005675911903381348	12	023
255	206.016357421875	184.62059020996094	1.0	232.7145233154297	243.1374969482422	1.0	545.5913696289062	189.3412628173828	1.0	542.7732543945312	190.0845489501953	0.0008720159530639648	12	023
256	205.7545623779297	184.9394989013672	1.0	232.66827392578125	243.1066131591797	1.0	549.2542114257812	188.54071044921875	1.0	547.2266235351562	188.219482421875	0.0005710124969482422	12	023
257	205.95864868164062	184.9591064453125	1.0	231.10476684570312	243.21221923828125	1.0	547.0052490234375	190.7439727783203	1.0	544.9507446289062	191.16050720214844	0.00038930773735046387	12	023
258	206.2368927001953	184.37477111816406	1.0	231.7369384765625	243.135009765625	1.0	547.2625732421875	189.69509887695312	1.0	545.9855346679688	189.95785522460938	0.000991731882095337	12	023
259	206.51583862304688	185.80908203125	1.0	231.6074676513672	243.36666870117188	1.0	546.4549560546875	191.72683715820312	1.0	544.3516845703125	192.81690979003906	0.00045984983444213867	12	023
260	205.65785217285156	184.83172607421875	1.0	231.3080291748047	242.86520385742188	1.0	547.3178100585938	190.13092041015625	1.0	544.7095336914062	190.6039581298828	0.00044351816177368164	12	023
261	206.19776916503906	185.11744689941406	1.0	232.04403686523438	242.50128173828125	1.0	544.7987670898438	189.69955444335938	1.0	541.7078857421875	190.4078369140625	0.0004036426544189453	12	023
262	206.17855834960938	185.17906188964844	1.0	232.19960021972656	243.17959594726562	1.0	548.267333984375	187.2962188720703	0.9999999403953552	547.0829467773438	182.2278594970703	0.0010729730129241943	12	023
263	205.9630126953125	185.1110076904297	1.0	232.3267822265625	243.30581665039062	1.0	548.6302490234375	186.38490295410156	1.0	548.2046508789062	183.5777587890625	0.000624537467956543	12	023
264	206.50503540039062	185.42999267578125	1.0	232.73509216308594	243.00320434570312	1.0	546.10791015625	189.52139282226562	1.0	517.3428344726562	189.3140106201172	0.0017447471618652344	12	023
265	205.94949340820312	184.6021270751953	1.0	231.90968322753906	243.40933227539062	1.0	549.1489868164062	179.2718505859375	0.09674417972564697	227.9774627685547	243.8799591064453	0.00013911724090576172	12	023
266	206.0860595703125	184.7313995361328	1.0	231.6363525390625	242.9021759033203	1.0	545.8322143554688	189.82232666015625	1.0	542.9470825195312	189.31817626953125	0.00043901801109313965	12	023
267	205.6073760986328	185.30123901367188	1.0	231.44288635253906	242.84954833984375	1.0	547.3689575195312	191.92092895507812	1.0	547.5516357421875	195.20156860351562	0.0008951723575592041	12	023
268	206.66915893554688	185.1218719482422	1.0	231.10009765625	242.52940368652344	1.0	545.5601196289062	186.49488830566406	1.0	520.0535278320312	184.2119903564453	0.006789565086364746	12	023
269	205.4700927734375	185.6547088623047	1.0	231.5078887939453	243.52066040039062	1.0	548.4375	188.69992065429688	0.9999997615814209	548.0553588867188	182.2167205810547	0.0020519793033599854	12	023
270	205.63101196289062	185.26898193359375	1.0	230.75076293945312	243.4165496826172	1.0	546.5819091796875	188.5648651123047	1.0	516.2989501953125	187.738525390625	0.007555335760116577	12	023
271	206.15695190429688	184.3171844482422	1.0	230.9117889404297	243.07884216308594	1.0	546.41357421875	191.1966094970703	1.0	544.29833984375	191.79400634765625	0.0003612935543060303	12	023
272	206.58920288085938	185.3126678466797	1.0	231.25860595703125	242.63685607910156	1.0	547.121337890625	191.61204528808594	1.0	543.774658203125	190.31101989746094	0.0008763968944549561	12	023
273	205.69773864746094	185.0814666748047	1.0	231.3602294921875	242.74615478515625	1.0	546.5056762695312	189.6136016845703	1.0	542.8921508789062	189.5182647705078	0.0009115040302276611	12	023
274	205.41067504882812	185.14553833007812	1.0	231.81871032714844	243.23912048339844	1.0	546.7666625976562	188.88485717773438	1.0	519.015380859375	186.3974609375	0.00044524669647216797	12	023
275	206.26123046875	185.33697509765625	1.0	230.1740264892578	243.2193145751953	1.0	546.1469116210938	189.8364715576172	1.0	544.1246948242188	190.89813232421875	0.000751793384552002	12	023
276	206.39427185058594	186.10325622558594	1.0	231.47427368164062	243.9127960205078	1.0	546.3780517578125	189.97984313964844	1.0	543.51904296875	190.4149627685547	0.0003236830234527588	12	023
277	206.27012634277344	185.60702514648438	1.0	231.03399658203125	242.92703247070312	1.0	549.612060546875	169.83251953125	1.0	547.2825317382812	177.47845458984375	0.0023627281188964844	12	023
278	206.78414916992188	185.29190063476562	1.0	231.0296173095703	242.7232208251953	1.0	545.744384765625	188.595703125	1.0	542.6797485351562	189.0921173095703	0.00042745471000671387	12	023
279	206.19461059570312	184.97958374023438	1.0	230.47999572753906	242.76075744628906	1.0	545.5470581054688	188.78573608398438	1.0	545.2070922851562	190.27345275878906	0.0005562305450439453	12	023
280	205.84669494628906	184.6790771484375	1.0	230.7496337890625	243.42111206054688	1.0	549.7166137695312	190.39657592773438	1.0	547.6104736328125	190.47097778320312	0.0010060369968414307	12	023
281	205.7850341796875	185.18972778320312	1.0	230.72271728515625	243.2858123779297	1.0	546.3674926757812	189.65455627441406	1.0	545.1512451171875	190.13829040527344	0.00026291608810424805	12	023
282	205.81614685058594	185.4173126220703	1.0	230.1100311279297	242.91734313964844	1.0	546.9069213867188	188.1208953857422	0.9999998807907104	544.5015258789062	188.1788330078125	0.0015283823013305664	12	023
283	206.05992126464844	184.76467895507812	1.0	230.35113525390625	243.0718231201172	1.0	547.4303588867188	190.676025390625	1.0	515.3754272460938	188.3444061279297	0.0013584494590759277	12	023
284	206.29827880859375	185.50050354003906	1.0	229.97064208984375	242.38922119140625	1.0	546.970703125	189.77804565429688	1.0	545.3885498046875	190.3025360107422	0.0006025135517120361	12	023
285	206.18887329101562	185.8577880859375	1.0	229.734375	242.17196655273438	1.0	551.1541748046875	185.7018280029297	0.35353732109069824	203.0661163330078	192.96051025390625	9.238719940185547e-5	12	023
286	206.1072235107422	186.26220703125	1.0	230.65625	243.29478454589844	1.0	546.9110717773438	191.2224884033203	1.0	544.3377685546875	191.54556274414062	0.00044789910316467285	12	023
287	205.5735626220703	185.47894287109375	1.0	229.9067840576172	243.4634552001953	1.0	546.555419921875	189.79183959960938	1.0	543.4619750976562	190.6173858642578	0.0005733072757720947	12	023
288	205.65191650390625	185.31915283203125	1.0	228.69403076171875	243.48365783691406	1.0	546.630126953125	190.01438903808594	1.0	543.6468505859375	190.81173706054688	0.0003464818000793457	12	023
289	205.89476013183594	186.1790771484375	1.0	228.8556365966797	242.90884399414062	1.0	545.4199829101562	190.58700561523438	1.0	542.4578857421875	191.0141143798828	0.0006351172924041748	12	023
290	206.08168029785156	184.96861267089844	1.0	229.41864013671875	242.75439453125	1.0	547.950927734375	190.87506103515625	0.9999984502792358	202.7056121826172	192.01560974121094	5.170702934265137e-5	12	023
291	206.64816284179688	185.14480590820312	1.0	228.5165252685547	242.58238220214844	1.0	548.271728515625	189.14910888671875	1.0	545.7870483398438	189.44151306152344	0.00034162402153015137	12	023
292	206.3006591796875	185.3208770751953	1.0	228.83172607421875	243.1388397216797	1.0	547.6286010742188	185.81077575683594	0.9999997615814209	545.3218994140625	186.44398498535156	0.00016102194786071777	12	023
293	206.77735900878906	185.12789916992188	1.0	229.89060974121094	242.8555450439453	1.0	544.8323974609375	189.38719177246094	1.0	520.0573120117188	186.1785430908203	0.00030297040939331055	12	023
294	206.86082458496094	185.38970947265625	1.0	228.79959106445312	242.6741180419922	1.0	545.6675415039062	190.6511993408203	1.0	542.7317504882812	191.15684509277344	0.0003369450569152832	12	023
295	206.62669372558594	185.54238891601562	1.0	229.08192443847656	242.60177612304688	1.0	550.1053466796875	163.94427490234375	0.9999985694885254	203.449462890625	192.4005584716797	9.390711784362793e-5	12	023
296	206.12937927246094	185.2135772705078	1.0	229.06198120117188	243.3003692626953	1.0	547.443603515625	190.5436553955078	1.0	545.4736328125	191.19384765625	0.0004559159278869629	12	023
297	206.12745666503906	184.79669189453125	1.0	228.6038360595703	242.6387939453125	1.0	546.8560180664062	191.37721252441406	1.0	545.0585327148438	191.54771423339844	0.0004920363426208496	12	023
298	206.21966552734375	185.02012634277344	1.0	228.73561096191406	242.04324340820312	1.0	546.5490112304688	188.61122131347656	1.0	545.2496948242188	189.42835998535156	0.0005536079406738281	12	023
299	206.06777954101562	185.1034698486328	1.0	229.2822265625	242.02618408203125	1.0	547.7262573242188	190.5624237060547	1.0	545.0367431640625	190.88685607910156	0.00045675039291381836	12	023
300	206.2776641845703	185.53175354003906	1.0	229.18753051757812	242.6217498779297	1.0	547.6152954101562	190.45755004882812	1.0	545.9570922851562	190.97406005859375	0.000416487455368042	12	023
301	205.77256774902344	185.30946350097656	1.0	228.24111938476562	242.54591369628906	1.0	547.9292602539062	190.84251403808594	1.0	546.0609130859375	190.96141052246094	0.0010423064231872559	12	023
302	206.4602813720703	185.72198486328125	1.0	227.40391540527344	242.79432678222656	1.0	547.62060546875	188.9747314453125	1.0	515.5858154296875	191.3163299560547	0.003048717975616455	12	023
303	206.57449340820312	185.60971069335938	1.0	227.69595336914062	242.56178283691406	1.0	552.0607299804688	186.67649841308594	0.9914500117301941	202.91793823242188	192.9460906982422	7.608532905578613e-5	12	023
304	206.6458740234375	186.35809326171875	1.0	226.65005493164062	242.43734741210938	1.0	550.191162109375	173.09036254882812	1.0	546.3125610351562	177.97857666015625	0.001530468463897705	12	023
305	206.1069793701172	186.04786682128906	1.0	227.38035583496094	242.5639190673828	1.0	546.27099609375	189.3248291015625	1.0	545.0498657226562	190.72344970703125	0.0007453858852386475	12	023
306	206.7012176513672	185.26686096191406	1.0	227.39962768554688	242.42234802246094	1.0	545.6925048828125	187.91854858398438	1.0	543.164306640625	189.21771240234375	0.0009133517742156982	12	023
307	206.25697326660156	185.1842803955078	1.0	227.3697052001953	242.88461303710938	1.0	548.978271484375	170.37103271484375	1.0	546.6917724609375	178.3035125732422	0.002348601818084717	12	023
308	206.2361297607422	185.27122497558594	1.0	228.03500366210938	242.2511444091797	1.0	546.845458984375	189.4395751953125	1.0	544.5484619140625	189.76560974121094	0.0004905760288238525	12	023
309	206.35781860351562	185.72442626953125	1.0	227.73599243164062	242.53904724121094	1.0	547.6907958984375	188.52020263671875	1.0	544.6495361328125	188.72116088867188	0.00037795305252075195	12	023
310	206.64239501953125	185.57896423339844	1.0	228.5967254638672	242.17672729492188	1.0	546.7593383789062	190.0915985107422	1.0	545.0673217773438	190.94842529296875	0.0003223121166229248	12	023
311	206.8606719970703	184.9442138671875	1.0	228.0662384033203	241.61581420898438	1.0	546.8238525390625	188.52503967285156	1.0	546.2205200195312	189.62779235839844	0.0008602440357208252	12	023
312	206.7904510498047	185.5928497314453	1.0	226.89356994628906	242.17654418945312	1.0	547.4014282226562	189.05274963378906	1.0	546.4205932617188	190.13682556152344	0.000606924295425415	12	023
313	207.07225036621094	186.4189910888672	1.0	227.05857849121094	242.92767333984375	1.0	545.5537109375	190.0952606201172	1.0	542.4464111328125	189.2562255859375	0.0006403326988220215	12	023
314	206.63661193847656	185.9051513671875	1.0	227.850830078125	242.62969970703125	1.0	546.5425415039062	183.2169189453125	1.0	546.385498046875	184.05459594726562	0.0010636746883392334	12	023
315	206.9788360595703	185.44058227539062	1.0	228.50491333007812	241.57345581054688	1.0	547.4522705078125	190.00027465820312	1.0	545.953857421875	190.79067993164062	0.0005424022674560547	12	023
316	206.73521423339844	185.5868377685547	1.0	227.1333465576172	242.218017578125	1.0	547.1483764648438	189.59759521484375	1.0	544.4085083007812	189.94461059570312	0.000701218843460083	12	023
317	206.04428100585938	185.3146514892578	1.0	227.91404724121094	242.71780395507812	1.0	547.1026611328125	189.15428161621094	1.0	518.4498901367188	189.26914978027344	0.0004660189151763916	12	023
318	206.43292236328125	185.62496948242188	1.0	227.50048828125	240.99652099609375	1.0	546.1461791992188	188.47605895996094	1.0	537.4078369140625	186.00588989257812	0.0010578334331512451	12	023
319	206.27279663085938	184.8950653076172	1.0	227.15721130371094	242.22828674316406	1.0	546.7412109375	190.14344787597656	1.0	544.9808349609375	190.60227966308594	0.000387340784072876	12	023
320	206.19578552246094	185.24168395996094	1.0	227.18368530273438	241.07058715820312	1.0	546.043212890625	191.06639099121094	1.0	544.2114868164062	191.18226623535156	0.0004760921001434326	12	023
321	207.2259063720703	185.36679077148438	1.0	226.53172302246094	241.47860717773438	1.0	545.3157348632812	184.93846130371094	1.0	518.5322265625	185.84388732910156	0.1305675506591797	12	023
322	207.11312866210938	185.4320068359375	1.0	226.4979248046875	241.39208984375	1.0	549.7903442382812	169.00997924804688	1.0	550.8130493164062	174.7926788330078	0.0015308260917663574	12	023
323	207.2557373046875	185.40090942382812	1.0	225.77578735351562	240.80470275878906	1.0	547.7265014648438	188.9312286376953	1.0	545.9992065429688	189.70013427734375	0.0003521740436553955	12	023
324	205.5012664794922	185.10162353515625	1.0	226.4545135498047	241.22581481933594	1.0	547.1489868164062	190.10601806640625	1.0	516.8575439453125	192.15570068359375	0.0004360973834991455	12	023
325	206.3851776123047	185.28778076171875	1.0	226.9464569091797	241.256591796875	1.0	548.6173706054688	189.75523376464844	1.0	545.025390625	189.86294555664062	0.00024297833442687988	12	023
326	206.6505889892578	185.613525390625	1.0	226.85794067382812	241.2035675048828	1.0	547.09423828125	189.58612060546875	1.0	545.4920654296875	190.40866088867188	0.0007047057151794434	12	023
327	206.43316650390625	185.00653076171875	1.0	226.41268920898438	241.18736267089844	1.0	546.5140991210938	190.16148376464844	1.0	545.2307739257812	190.2928924560547	0.0005592703819274902	12	023
328	206.8842010498047	185.26051330566406	1.0	227.09727478027344	241.27198791503906	1.0	547.5122680664062	190.03750610351562	1.0	544.4697265625	190.5303955078125	0.00032517313957214355	12	023
329	206.38938903808594	185.23744201660156	1.0	227.12161254882812	241.4649200439453	1.0	547.64013671875	190.18775939941406	1.0	545.9971313476562	190.34803771972656	0.0005078911781311035	12	023
330	206.9266357421875	185.38429260253906	1.0	226.0346221923828	241.18785095214844	1.0	545.0645751953125	191.37571716308594	1.0	542.5061645507812	191.5664825439453	0.001568138599395752	12	023
331	206.9952392578125	185.78932189941406	1.0	225.61314392089844	241.79074096679688	1.0	547.1830444335938	183.30609130859375	1.0	544.8590698242188	188.91848754882812	0.000741124153137207	12	023
332	206.1121368408203	185.6807861328125	1.0	225.77359008789062	241.6068572998047	1.0	547.0061645507812	188.78677368164062	1.0	517.521484375	186.6490478515625	0.6515141129493713	12	023
333	206.46444702148438	185.18246459960938	1.0	226.58106994628906	241.15834045410156	1.0	545.0829467773438	190.54183959960938	1.0	541.977783203125	190.41488647460938	0.0003491640090942383	12	023
334	206.38546752929688	185.50775146484375	1.0	226.2116241455078	241.3885955810547	1.0	546.2794189453125	189.20655822753906	1.0	545.2742309570312	190.38514709472656	0.0002193748950958252	12	023
335	206.7274169921875	185.56455993652344	1.0	225.72174072265625	241.8449249267578	1.0	549.432861328125	165.80186462402344	1.0	547.4929809570312	165.72946166992188	0.0003693103790283203	12	023
336	206.1210174560547	185.81959533691406	1.0	226.369140625	240.91099548339844	1.0	547.361572265625	189.93899536132812	1.0	545.9405517578125	190.37295532226562	0.0005747973918914795	12	023
337	206.24574279785156	185.27999877929688	1.0	225.84921264648438	240.98728942871094	1.0	546.0162963867188	188.94227600097656	1.0	542.3292846679688	188.96934509277344	0.0007110834121704102	12	023
338	206.67652893066406	184.8598175048828	1.0	225.30340576171875	241.5179901123047	1.0	546.8482666015625	189.14630126953125	1.0	544.2379760742188	189.4651336669922	0.0006379485130310059	12	023
339	206.65138244628906	185.50335693359375	1.0	226.00071716308594	241.9484405517578	1.0	547.098388671875	190.2492218017578	1.0	544.0452270507812	190.34500122070312	0.00051155686378479	12	023
340	206.61961364746094	185.42628479003906	1.0	225.44888305664062	241.92584228515625	1.0	547.7133178710938	190.98690795898438	1.0	545.865966796875	191.1901092529297	0.0007049441337585449	12	023
341	206.51121520996094	185.54795837402344	1.0	225.7138214111328	240.34805297851562	1.0	546.2617797851562	182.7279510498047	1.0	545.2587280273438	182.8973846435547	0.0015803873538970947	12	023
342	206.80360412597656	185.04757690429688	1.0	226.1083984375	240.3934326171875	1.0	545.8228759765625	190.55099487304688	1.0	542.6832275390625	190.91082763671875	0.0002790689468383789	12	023
343	206.00460815429688	185.115234375	1.0	225.73052978515625	240.08114624023438	1.0	546.4840698242188	189.42897033691406	1.0	518.5159912109375	189.7600555419922	0.0002853572368621826	12	023
344	206.56834411621094	185.4710235595703	1.0	225.26593017578125	240.8689727783203	1.0	547.3396606445312	189.765625	1.0	546.0260620117188	190.6930694580078	0.0005487501621246338	12	023
345	205.57949829101562	185.56976318359375	1.0	225.928955078125	240.1787872314453	1.0	548.89013671875	173.7700653076172	1.0	516.141845703125	184.8849639892578	0.012598127126693726	12	023
346	205.8545684814453	185.49598693847656	1.0	225.45947265625	240.49639892578125	1.0	548.2921752929688	190.03741455078125	1.0	512.664306640625	184.6409454345703	0.0013790726661682129	12	023
347	205.9585723876953	185.14585876464844	1.0	225.81788635253906	239.5900115966797	1.0	548.3422241210938	191.37391662597656	1.0	516.8555297851562	194.86802673339844	0.0007475018501281738	12	023
348	205.7344207763672	184.7682342529297	1.0	225.40426635742188	241.03709411621094	1.0	546.8601684570312	190.33889770507812	1.0	545.3244018554688	190.77085876464844	0.00047448277473449707	12	023
349	206.0518798828125	186.17652893066406	1.0	224.61306762695312	240.40330505371094	1.0	545.927734375	190.4871368408203	1.0	543.6588745117188	191.70603942871094	0.00034564733505249023	12	023
350	205.8461151123047	186.67311096191406	1.0	225.96995544433594	240.8438720703125	1.0	548.4727783203125	189.73541259765625	1.0	549.9842529296875	183.5004119873047	0.00014910101890563965	12	023
351	206.60690307617188	185.36383056640625	1.0	225.4345703125	240.00421142578125	1.0	546.279541015625	189.77037048339844	1.0	516.2244873046875	189.5347900390625	0.0003882944583892822	12	023
352	206.03646850585938	185.4837188720703	1.0	225.60794067382812	240.24935913085938	1.0	546.005126953125	190.4152374267578	1.0	502.87493896484375	186.67799377441406	0.0009672939777374268	12	023
353	206.21156311035156	185.07916259765625	1.0	225.84783935546875	239.54832458496094	1.0	548.2830200195312	191.91921997070312	1.0	549.0315551757812	194.5832061767578	0.0005017518997192383	12	023
354	206.16729736328125	185.219482421875	1.0	225.7334442138672	240.03298950195312	1.0	545.222412109375	182.36424255371094	1.0	542.326904296875	186.4060516357422	0.00098380446434021	12	023
355	205.7381591796875	185.41392517089844	1.0	226.0845947265625	240.1663360595703	1.0	546.68359375	189.05979919433594	1.0	546.7403564453125	182.99256896972656	0.0034002363681793213	12	023
356	206.1652374267578	185.8768768310547	1.0	225.11643981933594	240.38082885742188	1.0	547.0299682617188	190.20062255859375	1.0	544.8809814453125	190.94871520996094	0.00036016106605529785	12	023
357	205.4539031982422	185.52783203125	1.0	224.76548767089844	240.1092987060547	1.0	548.4967041015625	165.87313842773438	0.9999998807907104	547.9436645507812	166.1965789794922	0.00017058849334716797	12	023
358	205.8102264404297	185.93487548828125	1.0	224.7678985595703	240.02651977539062	1.0	546.2273559570312	189.36715698242188	1.0	545.03955078125	190.3367462158203	0.00035449862480163574	12	023
359	206.4833221435547	186.3046875	1.0	223.47055053710938	240.3018035888672	1.0	545.6398315429688	186.4769287109375	1.0	542.7210693359375	189.49270629882812	0.0005710422992706299	12	023
360	206.0091094970703	185.16041564941406	1.0	222.86241149902344	240.06436157226562	1.0	547.8832397460938	186.6766357421875	1.0	519.3963623046875	189.439697265625	0.002466648817062378	12	023
361	206.12744140625	185.5768585205078	1.0	222.28573608398438	239.73294067382812	1.0	546.2173461914062	190.38241577148438	1.0	543.982177734375	191.56539916992188	0.0005223453044891357	12	023
362	206.28195190429688	185.43087768554688	1.0	222.13182067871094	239.45407104492188	1.0	546.31201171875	183.2105712890625	1.0	516.6538696289062	181.9798583984375	0.02876254916191101	12	023
363	205.62338256835938	185.09938049316406	1.0	224.3665008544922	239.0509796142578	1.0	547.5388793945312	189.10891723632812	1.0	544.509521484375	189.43443298339844	0.00036031007766723633	12	023
364	205.3332977294922	185.34173583984375	1.0	223.4633026123047	239.88230895996094	1.0	548.048828125	181.01885986328125	0.9999999403953552	513.7354736328125	185.27503967285156	0.003502368927001953	12	023
365	205.79922485351562	185.79307556152344	1.0	223.6127166748047	239.52621459960938	1.0	545.9946899414062	190.18698120117188	1.0	544.5869140625	191.4818572998047	0.00045877695083618164	12	023
366	206.2556915283203	186.30699157714844	1.0	223.6435546875	238.540283203125	1.0	545.8941040039062	190.3493194580078	1.0	542.84765625	190.42059326171875	0.0005274116992950439	12	023
367	205.5625	185.3853759765625	1.0	222.2047119140625	238.70338439941406	1.0	547.1355590820312	189.1309814453125	1.0	522.6309204101562	186.43515014648438	0.29094862937927246	12	023
368	205.5118408203125	186.19979858398438	1.0	223.46041870117188	239.50245666503906	1.0	546.0303955078125	186.1579132080078	1.0	543.0792236328125	189.1598358154297	0.0007533729076385498	12	023
369	205.8394012451172	186.1117401123047	1.0	223.33444213867188	238.7903594970703	1.0	546.1621704101562	190.229248046875	1.0	543.9320678710938	190.9380340576172	0.0005569159984588623	12	023
370	205.51742553710938	185.1562042236328	1.0	223.2718048095703	238.99014282226562	1.0	549.4071044921875	189.63368225097656	1.0	546.6680908203125	190.0453643798828	0.0003324747085571289	12	023
371	205.54391479492188	185.3316192626953	1.0	221.87892150878906	238.6635284423828	1.0	548.1078491210938	190.0999298095703	1.0	513.4191284179688	189.92723083496094	0.0010609030723571777	12	023
372	205.8896484375	185.6845245361328	1.0	222.52047729492188	238.91876220703125	1.0	546.2984619140625	189.24830627441406	1.0	545.5010986328125	189.90020751953125	0.0007157325744628906	12	023
373	205.09754943847656	185.80694580078125	1.0	222.20738220214844	238.98915100097656	1.0	546.1791381835938	190.08265686035156	0.9999998807907104	544.0616455078125	190.17398071289062	0.0036250054836273193	12	023
374	204.4214630126953	185.2694091796875	1.0	221.3217315673828	239.23265075683594	1.0	547.017578125	189.94993591308594	1.0	544.5656127929688	190.2980499267578	0.0003580152988433838	12	023
375	205.56210327148438	185.65896606445312	1.0	222.41470336914062	239.85020446777344	1.0	549.8803100585938	168.506103515625	1.0	547.7139892578125	175.200927734375	0.0042763352394104	12	023
376	205.85581970214844	185.79409790039062	1.0	221.00022888183594	239.33990478515625	1.0	547.1275634765625	181.93435668945312	0.9999998807907104	546.0228881835938	181.84812927246094	0.011457175016403198	12	023
377	205.30812072753906	185.88619995117188	1.0	222.18324279785156	239.41958618164062	1.0	549.0726928710938	170.56459045410156	1.0	545.8617553710938	178.41673278808594	0.001277834177017212	12	023
378	205.6275177001953	185.69691467285156	1.0	221.50685119628906	238.27915954589844	1.0	545.9553833007812	190.52603149414062	1.0	543.171142578125	191.02239990234375	0.0005371272563934326	12	023
379	205.32400512695312	185.5886688232422	1.0	220.99549865722656	238.17941284179688	1.0	546.7166137695312	185.89547729492188	1.0	544.63037109375	187.89654541015625	0.0032473504543304443	12	023
380	204.38267517089844	185.30224609375	1.0	221.8634796142578	238.14710998535156	1.0	546.9374389648438	190.11227416992188	1.0	544.208984375	190.57720947265625	0.001332998275756836	12	023
381	204.50942993164062	185.67613220214844	1.0	221.4275360107422	237.2910614013672	1.0	545.7742309570312	188.9339599609375	1.0	542.8069458007812	188.7887420654297	0.0012174546718597412	12	023
382	204.20574951171875	185.7779083251953	1.0	221.05648803710938	237.58204650878906	1.0	546.0589599609375	188.351806640625	1.0	543.9948120117188	189.08682250976562	0.0008851587772369385	12	023
383	204.92250061035156	185.827880859375	1.0	222.01025390625	238.2633514404297	1.0	547.1156616210938	188.60166931152344	1.0	545.5948486328125	189.4807891845703	0.0006500184535980225	12	023
384	204.9449005126953	185.84304809570312	1.0	222.99502563476562	237.74185180664062	1.0	545.90283203125	189.5587921142578	1.0	542.915771484375	189.66085815429688	0.0006722211837768555	12	023
385	205.29212951660156	185.5526885986328	1.0	219.19168090820312	237.13626098632812	1.0	546.1148071289062	188.9085235595703	1.0	519.5477294921875	188.35264587402344	0.07665708661079407	12	023
386	205.1588592529297	185.99729919433594	1.0	220.198486328125	237.6314239501953	1.0	546.4365234375	181.19674682617188	0.9999999403953552	546.5186157226562	183.66294860839844	0.0011697113513946533	12	023
387	205.0863037109375	186.17941284179688	1.0	221.03057861328125	237.5420684814453	1.0	547.1015625	188.1356658935547	1.0	516.8012084960938	186.54733276367188	0.16579288244247437	12	023
388	204.7417449951172	186.16842651367188	1.0	221.15850830078125	237.0128936767578	1.0	547.2855834960938	183.38577270507812	1.0	544.8016357421875	188.99325561523438	0.0003910660743713379	12	023
389	204.36203002929688	185.66490173339844	1.0	220.97244262695312	237.56031799316406	1.0	546.7057495117188	190.39532470703125	1.0	544.8705444335938	190.99514770507812	0.0005884766578674316	12	023
390	205.0599365234375	186.26548767089844	1.0	221.53775024414062	238.08969116210938	1.0	549.5274047851562	170.78599548339844	1.0	546.2907104492188	177.961669921875	0.008307486772537231	12	023
391	205.85916137695312	188.0632781982422	1.0	222.81080627441406	239.23106384277344	1.0	545.638427734375	189.8321990966797	1.0	517.02783203125	187.5489501953125	0.0010025501251220703	12	023
392	207.60369873046875	191.70083618164062	1.0	217.25982666015625	237.9942169189453	1.0	546.9901733398438	189.5406036376953	1.0	214.67401123046875	238.44369506835938	0.0006068646907806396	12	023
393	205.96670532226562	194.2065887451172	1.0	216.0211944580078	240.940673828125	1.0	546.65966796875	190.9984588623047	1.0	543.7094116210938	191.19998168945312	0.0008404254913330078	12	023
394	204.6229705810547	198.79103088378906	1.0	215.07984924316406	241.4897003173828	1.0	547.356201171875	187.0137481689453	1.0	213.95648193359375	240.84542846679688	0.002106279134750366	12	023
395	201.169189453125	201.29150390625	0.9648534059524536	212.10440063476562	228.0175018310547	0.00012627243995666504	547.7203369140625	182.9030303955078	1.0	547.5426025390625	183.62147521972656	0.00019416213035583496	12	023
396	199.96890258789062	202.7764892578125	0.0013674497604370117	543.31298828125	191.82652282714844	0.0004430115222930908	546.142822265625	190.24911499023438	1.0	545.2124633789062	191.17584228515625	0.0003343820571899414	12	023
397	199.54171752929688	207.00289916992188	0.00342714786529541	545.992431640625	193.46270751953125	0.00017967820167541504	546.9998779296875	191.7937774658203	1.0	548.398681640625	194.0720672607422	0.00044780969619750977	12	023
398	203.5213623046875	211.53216552734375	0.6134849190711975	213.52938842773438	209.7812957763672	1.823902130126953e-5	206.1707000732422	212.66903686523438	0.0014771223068237305	207.8802947998047	208.1224365234375	4.4405460357666016e-6	12	023
399	199.90589904785156	206.42434692382812	0.9999992847442627	203.70860290527344	208.76443481445312	0.00048047304153442383	209.16091918945312	208.02548217773438	0.0007173717021942139	188.6178741455078	212.43209838867188	0.00014591217041015625	12	023
400	196.77944946289062	203.88494873046875	1.0	214.72561645507812	210.26751708984375	0.03316783905029297	214.2545166015625	209.3308868408203	0.0005122125148773193	201.61976623535156	210.03533935546875	0.0001481771469116211	12	023
401	195.08297729492188	204.1204376220703	0.9999990463256836	214.7581787109375	210.49758911132812	0.4664124548435211	200.0176239013672	205.43931579589844	0.00021338462829589844	188.83242797851562	209.58743286132812	3.471970558166504e-5	12	023
402	194.2675323486328	204.22035217285156	0.9999998807907104	214.39556884765625	210.026611328125	0.019825994968414307	199.26490783691406	205.17337036132812	0.00015997886657714844	188.8198699951172	208.6353302001953	5.704164505004883e-5	12	023
403	195.49139404296875	206.42919921875	0.999721884727478	210.03004455566406	208.59678649902344	0.9688975811004639	201.74276733398438	206.13134765625	0.0006410479545593262	190.65200805664062	208.62606811523438	8.934736251831055e-5	12	023
404	198.05921936035156	207.6700439453125	0.01859298348426819	212.50250244140625	208.2362823486328	0.9999611973762512	213.7465057373047	208.90586853027344	0.00020483136177062988	212.23069763183594	208.3686981201172	4.51207160949707e-5	12	023
405	196.84913635253906	206.76416015625	0.6428455710411072	210.81202697753906	207.3313751220703	0.9990498423576355	203.32386779785156	205.28541564941406	0.000499039888381958	202.30194091796875	198.9345245361328	3.668665885925293e-5	12	023
406	197.9738311767578	206.9360809326172	0.16288650035858154	212.2186737060547	207.6373291015625	0.9999297261238098	204.91586303710938	205.80299377441406	0.00022211670875549316	213.4586181640625	207.85012817382812	2.3066997528076172e-5	12	023
407	197.12826538085938	207.15966796875	0.06515568494796753	213.38687133789062	209.45326232910156	0.997420072555542	205.81930541992188	208.13197326660156	0.00017511844635009766	202.9686737060547	199.09779357910156	2.2739171981811523e-5	12	023
408	197.8921356201172	206.11798095703125	0.8951958417892456	215.0320587158203	209.96205139160156	0.9999998807907104	205.5384063720703	206.14920043945312	0.00016757845878601074	202.45645141601562	200.31349182128906	6.937980651855469e-5	12	023
409	197.77955627441406	206.29249572753906	0.2978067100048065	214.97976684570312	209.21035766601562	0.9999969005584717	203.9505615234375	206.29710388183594	0.0002925097942352295	204.00164794921875	200.47608947753906	5.933642387390137e-5	12	023
410	197.4207000732422	205.18954467773438	0.9972440004348755	216.8540496826172	208.5086669921875	0.9999980926513672	203.07522583007812	205.51571655273438	0.0003089308738708496	201.75396728515625	200.64303588867188	9.167194366455078e-5	12	023
411	198.28555297851562	208.34776306152344	0.21401450037956238	217.3663330078125	207.7593536376953	0.9999878406524658	202.82615661621094	206.16473388671875	0.00020647048950195312	222.919921875	206.02523803710938	5.945563316345215e-5	12	023
412	197.79884338378906	207.74822998046875	0.9973868131637573	221.35409545898438	207.701904296875	0.7409447431564331	198.5292510986328	206.01507568359375	7.832050323486328e-5	188.40911865234375	212.3277130126953	1.8298625946044922e-5	12	023
413	198.08465576171875	208.0194549560547	0.9988526105880737	224.28146362304688	206.1729736328125	0.6744272112846375	200.2557830810547	206.09027099609375	8.758902549743652e-5	188.14260864257812	212.4654541015625	1.4007091522216797e-5	12	023
414	198.81906127929688	209.75584411621094	0.9999997615814209	222.31797790527344	205.19268798828125	0.007252812385559082	199.61483764648438	208.26234436035156	5.8978796005249023e-5	186.58656311035156	214.18414306640625	3.1441450119018555e-5	12	023
415	198.9518585205078	208.51626586914062	0.9999997019767761	196.23406982421875	209.33387756347656	9.816884994506836e-5	197.12109375	208.30117797851562	0.00015282630920410156	187.54147338867188	212.94810485839844	0.00017917156219482422	12	023
416	198.21163940429688	208.75433349609375	0.9999347925186157	222.07937622070312	204.7306671142578	0.0003323554992675781	198.98831176757812	207.2986602783203	8.159875869750977e-5	187.3321533203125	212.66226196289062	3.36766242980957e-5	12	023
417	201.52500915527344	211.29176330566406	1.0	204.213134765625	212.024658203125	4.83393669128418e-5	201.49586486816406	208.615478515625	7.763504981994629e-5	187.56739807128906	214.62615966796875	3.24249267578125e-5	12	023
418	202.03839111328125	210.3785858154297	1.0	208.21035766601562	214.66586303710938	0.0002569854259490967	208.92599487304688	209.4547576904297	0.0002490580081939697	186.5114288330078	215.93838500976562	8.353590965270996e-5	12	023
419	203.50405883789062	209.47828674316406	1.0	208.70059204101562	213.38990783691406	0.00020003318786621094	209.2943572998047	208.7819366455078	0.0004049837589263916	187.99147033691406	215.10890197753906	7.021427154541016e-5	12	023
420	203.6055145263672	210.44329833984375	1.0	208.72552490234375	213.61973571777344	0.0001373291015625	209.43898010253906	209.4158477783203	0.0001799464225769043	187.66615295410156	215.86343383789062	0.00010663270950317383	12	023
421	202.58175659179688	210.58157348632812	0.9999998211860657	205.2073211669922	211.75390625	3.075599670410156e-5	201.4004364013672	209.05943298339844	9.047985076904297e-5	188.24002075195312	215.304443359375	3.644824028015137e-5	12	023
422	203.2838134765625	212.18099975585938	1.0	218.21971130371094	206.49078369140625	9.948015213012695e-5	201.99838256835938	210.3712158203125	8.735060691833496e-5	186.94789123535156	216.33343505859375	7.975101470947266e-5	12	023
423	203.4173126220703	211.31613159179688	1.0	216.7447967529297	206.17776489257812	0.0003153681755065918	209.1885528564453	208.8458709716797	0.00017631053924560547	206.2931365966797	212.30691528320312	4.9442052841186523e-5	12	023
424	203.8849334716797	210.04344177246094	1.0	216.92080688476562	205.7655487060547	0.0004973113536834717	209.68649291992188	208.36183166503906	0.00019627809524536133	206.67156982421875	212.11566162109375	4.2766332626342773e-5	12	023
425	202.64283752441406	210.4195556640625	1.0	215.93507385253906	205.52383422851562	0.0007818341255187988	199.9651336669922	211.49899291992188	6.762146949768066e-5	187.04652404785156	216.07200622558594	7.075071334838867e-5	12	023
426	203.48101806640625	208.02999877929688	1.0	214.01339721679688	205.0456085205078	0.0008343160152435303	206.67481994628906	207.23605346679688	0.00016379356384277344	204.34580993652344	200.02423095703125	0.0001901090145111084	12	023
427	202.7830810546875	206.57395935058594	1.0	213.56539916992188	204.50851440429688	0.0008410513401031494	203.15721130371094	206.14413452148438	0.00018015503883361816	202.28067016601562	199.17971801757812	0.0007474720478057861	12	023
428	203.5384063720703	207.54103088378906	1.0	213.8057861328125	204.7923583984375	0.0007068812847137451	206.7765350341797	206.79002380371094	0.00015845894813537598	203.0736083984375	200.25851440429688	0.0006580650806427002	12	023
429	203.19227600097656	208.73934936523438	1.0	205.99562072753906	203.0687255859375	0.0004661679267883301	203.30435180664062	206.38221740722656	0.00010564923286437988	202.7525177001953	200.31649780273438	0.00016817450523376465	12	023
430	203.151123046875	207.96884155273438	1.0	205.8063201904297	202.93223571777344	0.0016036629676818848	203.3517608642578	204.91253662109375	0.0001531541347503662	202.2464599609375	200.644775390625	0.0012860298156738281	12	023
431	201.9833984375	207.09385681152344	1.0	214.01223754882812	205.4875030517578	0.0005691945552825928	201.65101623535156	204.07318115234375	0.0001792609691619873	201.26036071777344	199.09315490722656	0.0007589459419250488	12	023
432	201.78997802734375	208.3438720703125	1.0	214.66952514648438	205.49131774902344	0.0006402730941772461	201.95672607421875	204.49282836914062	0.00028717517852783203	200.44155883789062	199.86904907226562	0.000399172306060791	12	023
433	202.9125518798828	207.8750457763672	1.0	213.552734375	205.5612030029297	0.0009652674198150635	203.46334838867188	205.41830444335938	0.00019168853759765625	202.37217712402344	200.09185791015625	0.0005407333374023438	12	023
434	201.09063720703125	207.0821075439453	1.0	204.33126831054688	200.99786376953125	0.03303685784339905	202.9132080078125	203.67237854003906	0.0002338886260986328	201.11183166503906	200.4135284423828	0.001245737075805664	12	023
435	203.58462524414062	207.56842041015625	1.0	201.2950897216797	199.17034912109375	0.05229225754737854	203.650634765625	203.9652099609375	0.0001558363437652588	200.7486572265625	199.3525848388672	0.0002886354923248291	12	023
436	202.67462158203125	206.32737731933594	1.0	200.41165161132812	200.54159545898438	0.03498396277427673	201.0113067626953	203.38868713378906	0.00038233399391174316	199.38270568847656	199.5953369140625	0.0012165606021881104	12	023
437	200.87327575683594	206.5486602783203	1.0	199.28033447265625	198.32032775878906	0.9808276891708374	199.79617309570312	199.4236602783203	0.0003414750099182129	194.96804809570312	197.48587036132812	0.00040647387504577637	12	023
438	199.28582763671875	204.39683532714844	0.9999997615814209	194.9936065673828	196.4127655029297	0.9999001026153564	199.66595458984375	200.7619171142578	0.00016626715660095215	190.8180389404297	195.6464385986328	4.801154136657715e-5	12	023
439	203.77847290039062	208.2182159423828	0.9999805688858032	192.0042724609375	195.01869201660156	0.9998798966407776	194.16761779785156	191.1961669921875	0.00015658140182495117	189.6401824951172	194.25741577148438	7.358193397521973e-5	12	023
440	207.785400390625	210.47048950195312	0.9999985694885254	192.5532684326172	194.90249633789062	0.9994910955429077	193.24801635742188	191.86685180664062	0.00011533498764038086	191.047119140625	195.4163818359375	0.0002326667308807373	12	023
441	204.8700408935547	210.75965881347656	1.0	196.7340850830078	200.11883544921875	0.02336066961288452	198.92430114746094	199.4747772216797	7.179379463195801e-5	192.76345825195312	198.0991668701172	0.00015118718147277832	12	023
442	204.420654296875	210.2509307861328	1.0	215.9521026611328	206.35096740722656	0.00016647577285766602	199.66944885253906	202.47283935546875	6.750226020812988e-5	196.73313903808594	198.5408935546875	0.0002205967903137207	12	023
443	204.19720458984375	208.68634033203125	0.9999998211860657	206.6154022216797	200.8148193359375	0.0035071074962615967	201.8129425048828	201.4474639892578	0.001035541296005249	200.52540588378906	197.48561096191406	0.00028771162033081055	12	023
444	204.45245361328125	210.2255096435547	1.0	200.08831787109375	195.5209503173828	0.12965932488441467	200.1897430419922	198.31785583496094	0.0002929270267486572	194.3921661376953	197.17919921875	0.0003470480442047119	12	023
445	202.33900451660156	207.62168884277344	0.9999998807907104	200.16400146484375	195.2337188720703	0.9872224926948547	200.4462432861328	197.57937622070312	0.0007159113883972168	196.00631713867188	195.83523559570312	0.00022467970848083496	12	023
446	203.84249877929688	208.63380432128906	1.0	199.72293090820312	194.8628387451172	0.9817367792129517	199.99147033691406	197.17144775390625	0.00023874640464782715	196.01438903808594	195.52220153808594	0.0007545948028564453	12	023
447	201.3876190185547	208.00778198242188	1.0	199.4108428955078	196.7697296142578	0.9859199523925781	199.421142578125	197.98751831054688	0.0008950233459472656	193.94508361816406	196.16912841796875	9.551644325256348e-5	12	023
448	202.5555419921875	209.57803344726562	1.0	196.91322326660156	194.87918090820312	0.9985876083374023	198.11912536621094	196.31930541992188	0.0002015829086303711	193.6779022216797	195.169921875	0.0005462169647216797	12	023
449	205.623046875	210.3533935546875	1.0	194.6590118408203	192.47866821289062	0.9796010255813599	195.918212890625	193.86175537109375	0.00015029311180114746	192.92425537109375	194.6689910888672	0.00014889240264892578	12	023
450	203.9332275390625	209.61575317382812	1.0	199.3863983154297	193.21287536621094	0.9961175918579102	199.46868896484375	194.2256622314453	0.0006732046604156494	192.3184356689453	194.37115478515625	0.00013890862464904785	12	023
451	206.51136779785156	214.94100952148438	1.0	214.59078979492188	208.23663330078125	0.00018361210823059082	197.54592895507812	201.9936065673828	0.00010323524475097656	206.4972381591797	208.06427001953125	0.00014835596084594727	12	023
452	211.10140991210938	226.9448699951172	1.0	214.32333374023438	227.9619140625	5.328655242919922e-5	209.87503051757812	225.21148681640625	3.403425216674805e-5	197.52403259277344	212.85614013671875	0.0002657771110534668	12	023
453	214.07435607910156	230.8046417236328	0.9999998807907104	188.9308624267578	192.5263214111328	0.9991349577903748	216.28196716308594	233.32997131347656	4.357099533081055e-5	191.51226806640625	195.6195831298828	0.0002567470073699951	12	023
454	212.60675048828125	232.7490692138672	1.0	188.06141662597656	189.7488250732422	0.9999832510948181	213.6601104736328	234.03125	0.0003046989440917969	190.91455078125	195.2914276123047	0.00025588274002075195	12	023
455	213.24072265625	235.6060333251953	1.0	187.08677673339844	188.0731964111328	0.9992507100105286	213.96231079101562	235.97406005859375	0.0008989870548248291	203.14080810546875	242.53895568847656	0.000563889741897583	12	023
456	213.106201171875	238.5561981201172	1.0	194.61386108398438	180.623291015625	1.0	196.51133728027344	178.26573181152344	0.00012949109077453613	192.78443908691406	181.16464233398438	0.0012656152248382568	12	023
457	212.37893676757812	241.4744110107422	1.0	193.34666442871094	183.66781616210938	1.0	214.38223266601562	239.78358459472656	0.0003014802932739258	200.8103790283203	245.5747528076172	0.00010544061660766602	12	023
458	212.9027099609375	245.59573364257812	1.0	192.2230682373047	187.19549560546875	1.0	195.86419677734375	186.3214569091797	0.00025388598442077637	213.0489501953125	254.75315856933594	7.733702659606934e-5	12	023
459	211.8424530029297	247.06686401367188	1.0	196.469482421875	186.37826538085938	1.0	213.3019561767578	250.4232635498047	0.00010728836059570312	211.73789978027344	255.614501953125	7.104873657226562e-5	12	023
460	211.58641052246094	249.566162109375	1.0	196.82138061523438	182.7479705810547	1.0	209.2709197998047	253.5854949951172	0.0006594955921173096	203.60032653808594	257.9027099609375	0.0008998215198516846	12	023
461	210.74850463867188	252.65966796875	1.0	195.98472595214844	182.09144592285156	1.0	212.45257568359375	249.9148712158203	0.000417560338973999	202.98165893554688	258.5011291503906	0.0002340078353881836	12	023
462	209.25424194335938	253.9786376953125	1.0	197.80967712402344	180.96937561035156	1.0	208.07713317871094	255.04144287109375	0.0001188516616821289	203.0919189453125	243.0894012451172	0.0001137852668762207	12	023
463	207.7996368408203	256.3172607421875	1.0	199.03323364257812	180.1733856201172	1.0	200.55137634277344	178.11248779296875	4.807114601135254e-5	203.4493408203125	245.944091796875	9.745359420776367e-5	12	023
464	202.49688720703125	261.3548583984375	1.0	195.86953735351562	181.24871826171875	1.0	205.58958435058594	261.09307861328125	0.0006636977195739746	205.27841186523438	256.2814636230469	7.224082946777344e-5	12	023
465	199.17726135253906	265.44342041015625	1.0	191.37969970703125	186.42672729492188	1.0	200.5366668701172	266.3986511230469	0.00021383166313171387	200.82760620117188	270.24822998046875	0.00024369359016418457	12	023
466	194.97482299804688	268.419921875	1.0	203.4208984375	194.39389038085938	1.0	196.2834014892578	266.35595703125	0.0007973611354827881	196.5929412841797	260.2534484863281	0.0010095834732055664	12	023
467	192.9136199951172	271.7651672363281	1.0	203.31703186035156	193.5360870361328	1.0	198.39581298828125	195.6089324951172	5.605816841125488e-5	196.59739685058594	195.76556396484375	7.364153861999512e-5	12	023
468	190.6370086669922	272.66900634765625	1.0	205.24349975585938	190.90768432617188	1.0	208.65548706054688	190.1262664794922	0.0001474916934967041	207.96884155273438	191.37623596191406	0.0002092123031616211	12	023
469	188.56166076660156	274.77886962890625	1.0	206.59400939941406	189.47189331054688	1.0	209.99151611328125	188.20205688476562	0.00026148557662963867	206.75241088867188	189.38595581054688	0.00018677115440368652	12	023
470	187.4851837158203	276.52593994140625	1.0	209.0772705078125	188.60809326171875	1.0	212.34561157226562	187.84381103515625	9.751319885253906e-5	209.02418518066406	189.01937866210938	4.7326087951660156e-5	12	023
471	185.89620971679688	277.19781494140625	1.0	214.76669311523438	187.55213928222656	1.0	216.46392822265625	185.71405029296875	0.00012540817260742188	215.35513305664062	188.4075927734375	4.693865776062012e-5	12	023
472	184.56980895996094	281.17181396484375	1.0	215.80093383789062	188.49375915527344	1.0	216.5812225341797	186.5507354736328	0.0008350014686584473	215.15960693359375	189.01678466796875	0.00031432509422302246	12	023
473	182.95767211914062	282.5450439453125	1.0	213.64080810546875	186.86117553710938	1.0	216.17454528808594	184.46360778808594	0.00024172663688659668	179.2999725341797	272.26239013671875	0.00019147992134094238	12	023
474	181.9317169189453	284.0245361328125	1.0	213.78970336914062	188.09347534179688	1.0	215.47994995117188	186.5314483642578	0.0005962848663330078	180.85964965820312	274.7391357421875	0.0006849169731140137	12	023
475	180.60479736328125	285.99176025390625	1.0	213.7001495361328	186.94789123535156	1.0	215.73716735839844	186.17672729492188	0.0006460845470428467	181.78155517578125	276.6246337890625	0.00024759769439697266	12	023
476	180.11170959472656	287.7030334472656	1.0	213.71826171875	187.8834686279297	1.0	215.32803344726562	186.1979522705078	0.00044143199920654297	214.22659301757812	188.8614501953125	0.00012832880020141602	12	023
477	178.5652313232422	289.6495666503906	1.0	213.3968505859375	189.7179412841797	1.0	214.75192260742188	187.2742462158203	0.0006692111492156982	213.21861267089844	190.39337158203125	0.00015985965728759766	12	023
478	178.1144561767578	290.2286071777344	1.0	212.6900634765625	191.83779907226562	1.0	214.02572631835938	188.87535095214844	0.0005027353763580322	211.73583984375	192.5775604248047	0.00010904669761657715	12	023
479	176.97239685058594	291.525390625	1.0	210.74024963378906	194.0213623046875	1.0	213.15908813476562	191.6798858642578	0.00027382373809814453	208.4320068359375	193.89471435546875	0.00011268258094787598	12	023
480	176.5239715576172	291.8973083496094	1.0	210.49795532226562	196.1510772705078	1.0	213.44427490234375	193.799072265625	9.709596633911133e-5	208.29090881347656	197.09060668945312	5.7250261306762695e-5	12	023
481	176.34359741210938	291.8254089355469	1.0	210.59014892578125	196.7586212158203	1.0	213.55075073242188	194.53146362304688	0.00010207295417785645	208.26229858398438	197.35475158691406	5.9157609939575195e-5	12	023
482	176.3275146484375	292.09490966796875	1.0	211.18072509765625	196.6654510498047	1.0	214.09597778320312	195.18479919433594	6.368756294250488e-5	208.16110229492188	198.17645263671875	2.658367156982422e-5	12	023
483	176.56256103515625	292.05780029296875	1.0	212.23731994628906	197.0499725341797	1.0	214.99058532714844	195.27777099609375	6.636977195739746e-5	210.3203582763672	195.2087860107422	2.8818845748901367e-5	12	023
484	176.88107299804688	291.7007751464844	1.0	212.92172241210938	197.38600158691406	1.0	179.73046875	296.2404479980469	4.1812658309936523e-5	211.2489471435547	195.5163116455078	2.4437904357910156e-5	12	023
485	176.2197723388672	291.8360900878906	1.0	213.0164031982422	196.67007446289062	1.0	179.6134796142578	366.160888671875	3.7729740142822266e-5	174.19398498535156	358.57061767578125	2.473592758178711e-5	12	023
486	176.7498016357422	292.0850830078125	1.0	213.77720642089844	197.19590759277344	1.0	179.61239624023438	296.66522216796875	4.190206527709961e-5	174.3729705810547	358.8778991699219	1.8268823623657227e-5	12	023
487	176.12310791015625	292.0963439941406	1.0	213.49366760253906	197.72132873535156	1.0	179.08119201660156	296.5633544921875	8.589029312133789e-5	174.08865356445312	359.3201904296875	5.507469177246094e-5	12	023
488	176.01255798339844	291.9564514160156	1.0	214.05636596679688	197.60072326660156	1.0	179.29873657226562	296.6673889160156	4.32431697845459e-5	211.5772705078125	195.95069885253906	2.428889274597168e-5	12	023
489	175.88929748535156	292.49237060546875	1.0	215.0338134765625	197.05303955078125	1.0	178.93077087402344	296.6226501464844	6.887316703796387e-5	174.3492431640625	359.7166442871094	3.421306610107422e-5	12	023
490	176.23043823242188	292.66082763671875	1.0	215.36985778808594	196.8551025390625	1.0	178.9402313232422	297.0009460449219	0.00013130903244018555	211.63308715820312	196.35166931152344	3.1441450119018555e-5	12	023
491	176.0752410888672	292.2763366699219	1.0	215.65591430664062	197.592529296875	1.0	180.3134765625	363.1997985839844	8.58604907989502e-5	173.3950958251953	358.57757568359375	5.760788917541504e-5	12	023
492	176.11669921875	293.11700439453125	1.0	214.44358825683594	198.98590087890625	1.0	178.96783447265625	296.99169921875	0.00011497735977172852	178.47593688964844	302.82916259765625	2.709031105041504e-5	12	023
493	175.620849609375	292.6848449707031	1.0	214.3415985107422	199.72840881347656	1.0	178.85714721679688	296.6202697753906	6.80685043334961e-5	178.80044555664062	302.0502624511719	2.193450927734375e-5	12	023
494	175.2086944580078	292.8204650878906	1.0	213.62835693359375	199.30137634277344	1.0	178.64105224609375	297.2795715332031	8.496642112731934e-5	172.19866943359375	357.5957946777344	7.575750350952148e-5	12	023
495	175.53201293945312	293.200439453125	1.0	213.14976501464844	199.18582153320312	1.0	178.6580047607422	297.2706298828125	0.00011971592903137207	178.70147705078125	302.7174377441406	2.562999725341797e-5	12	023
496	175.77561950683594	292.91802978515625	1.0	213.54156494140625	199.15188598632812	1.0	178.717041015625	296.9617614746094	0.00010526180267333984	174.27391052246094	358.84490966796875	2.1666288375854492e-5	12	023
497	175.49424743652344	293.3294982910156	1.0	213.50059509277344	198.54721069335938	1.0	178.66090393066406	297.0880432128906	0.00014892220497131348	178.18362426757812	302.8796081542969	5.221366882324219e-5	12	023
498	175.63433837890625	293.0587158203125	1.0	213.91543579101562	197.93931579589844	1.0	178.68846130371094	296.98846435546875	8.496642112731934e-5	174.14649963378906	359.1557312011719	2.899765968322754e-5	12	023
499	176.01370239257812	292.6906433105469	1.0	213.59254455566406	197.927734375	1.0	179.01998901367188	296.99005126953125	8.216500282287598e-5	210.97438049316406	195.86488342285156	1.8775463104248047e-5	12	023
500	175.60757446289062	293.3980407714844	1.0	214.1953125	197.43479919433594	1.0	178.46372985839844	297.41888427734375	0.00012287497520446777	174.11192321777344	359.290771484375	5.558133125305176e-5	12	023
501	174.51132202148438	293.36822509765625	1.0	213.60748291015625	198.42103576660156	1.0	177.93113708496094	297.4712829589844	0.00010830163955688477	172.78253173828125	360.2654113769531	5.4836273193359375e-5	12	023
502	170.22923278808594	293.207275390625	1.0	207.79891967773438	199.5767364501953	1.0	176.99969482421875	291.5837707519531	0.0001316368579864502	175.2834930419922	288.46087646484375	4.163384437561035e-5	12	023
503	167.12461853027344	292.7933044433594	1.0	206.20468139648438	203.3856964111328	1.0	206.70950317382812	203.9291229248047	0.00010842084884643555	205.4848175048828	204.2208709716797	8.302927017211914e-5	12	023
504	160.75091552734375	293.2431335449219	1.0	207.02679443359375	210.79762268066406	1.0	210.01519775390625	208.5614013671875	0.00012478232383728027	206.930908203125	211.19215393066406	3.147125244140625e-5	12	023
505	158.18414306640625	293.480224609375	1.0	207.10494995117188	215.33070373535156	1.0	161.48391723632812	297.8826599121094	0.0001945197582244873	157.8892822265625	288.9328918457031	5.015730857849121e-5	12	023
506	152.94265747070312	295.8576354980469	1.0	209.4099578857422	220.21798706054688	1.0	154.6280975341797	298.4119567871094	0.000570148229598999	154.56500244140625	302.7330627441406	0.00018614530563354492	12	023
507	149.32351684570312	298.9792175292969	1.0	210.34463500976562	220.7959747314453	1.0	149.02911376953125	296.9934387207031	0.00010398030281066895	147.02439880371094	287.8977966308594	0.0001575946807861328	12	023
508	147.05238342285156	301.7430725097656	1.0	211.80471801757812	221.90586853027344	1.0	214.1373748779297	218.83065795898438	0.00020009279251098633	148.41146850585938	291.2038269042969	0.00015157461166381836	12	023
509	146.4947967529297	302.2415771484375	1.0	211.86544799804688	225.452880859375	1.0	213.93777465820312	222.43406677246094	0.00020119547843933105	148.0203094482422	292.44085693359375	0.00018388032913208008	12	023
510	137.75347900390625	354.03509521484375	0.9999980330467224	209.99301147460938	228.55633544921875	1.0	142.17178344726562	300.7029113769531	0.00029671192169189453	137.93292236328125	296.3553466796875	0.00035688281059265137	12	023
511	140.43775939941406	304.5116271972656	0.9999925494194031	205.1156005859375	232.47047424316406	1.0	140.7665557861328	301.55267333984375	0.00020772218704223633	137.02554321289062	297.4964294433594	0.0003280043601989746	12	023
512	133.7010955810547	301.77740478515625	1.0	197.60968017578125	233.65530395507812	1.0	136.5591278076172	299.98974609375	0.00038057565689086914	132.5399169921875	294.9562683105469	0.001318216323852539	12	023
513	189.40899658203125	381.9715881347656	0.9999996423721313	192.6865692138672	238.43186950683594	1.0	130.9522705078125	292.1046447753906	0.00020188093185424805	193.12413024902344	238.00804138183594	0.0005764365196228027	12	023
514	119.23591613769531	289.3249206542969	1.0	191.25575256347656	251.5921173095703	0.9999366998672485	195.9952392578125	247.14442443847656	0.00012502074241638184	191.73773193359375	244.79367065429688	0.00015157461166381836	12	023
515	112.87934875488281	289.11932373046875	1.0	193.5214385986328	260.2984313964844	1.0	196.1415557861328	259.3155822753906	6.133317947387695e-5	102.15370178222656	277.7355041503906	5.519390106201172e-5	12	023
516	107.52655029296875	289.4823913574219	1.0	196.13751220703125	262.86358642578125	1.0	114.48535919189453	290.07916259765625	0.0002544224262237549	109.01156616210938	288.4241027832031	0.00012689828872680664	12	023
517	102.35658264160156	290.97607421875	1.0	197.82247924804688	267.6260070800781	1.0	199.6363525390625	267.0812072753906	0.0002758800983428955	198.88723754882812	270.010498046875	0.000289231538772583	12	023
518	97.73320007324219	290.56298828125	1.0	195.06927490234375	272.869873046875	1.0	197.28416442871094	270.5992431640625	0.00017029047012329102	194.3296661376953	273.45819091796875	0.00025406479835510254	12	023
519	94.51556396484375	285.60308837890625	1.0	188.2277069091797	278.934326171875	0.5221118927001953	98.82426452636719	286.0631103515625	0.00012665987014770508	88.46879577636719	278.0058288574219	0.0002359449863433838	12	023
520	86.13294219970703	281.4501953125	0.9999987483024597	186.78964233398438	272.690673828125	1.0	89.21502685546875	281.5242919921875	0.00010722875595092773	86.0177993774414	274.8638916015625	0.0002925097942352295	12	023
521	80.30156707763672	280.990966796875	1.0	157.14407348632812	291.2298583984375	0.9999964237213135	85.38154602050781	278.95843505859375	0.00013080239295959473	83.02359008789062	273.5552673339844	0.000155717134475708	12	023
522	73.57550811767578	280.0699157714844	1.0	159.24205017089844	293.23297119140625	0.9999961256980896	162.94044494628906	293.53448486328125	7.137656211853027e-5	64.97809600830078	270.6925354003906	0.0001278221607208252	12	023
523	65.7279281616211	278.48773193359375	0.9999898672103882	168.5281219482422	290.6316833496094	0.9999998807907104	172.54505920410156	291.5379943847656	0.00011911988258361816	162.0375518798828	294.7484436035156	5.060434341430664e-5	12	023
524	62.188941955566406	276.3432312011719	1.0	166.0017547607422	292.3098449707031	1.0	162.87510681152344	296.0531005859375	0.00017073750495910645	163.07797241210938	294.3467712402344	0.0001906752586364746	12	023
525	56.91387176513672	274.7212829589844	1.0	158.72938537597656	295.9571533203125	1.0	154.7245635986328	295.903076171875	9.611248970031738e-5	157.68765258789062	291.8775634765625	8.055567741394043e-5	12	023
526	53.741233825683594	274.31927490234375	1.0	153.6815948486328	296.1116027832031	1.0	155.5706329345703	298.94122314453125	7.385015487670898e-5	39.3429069519043	262.77618408203125	0.00011831521987915039	12	023
527	48.54439926147461	273.0662841796875	0.9999998807907104	149.67111206054688	296.0592041015625	1.0	154.7190399169922	295.0094299316406	8.037686347961426e-5	38.67756271362305	261.3473815917969	9.399652481079102e-5	12	023
528	46.36566925048828	273.86480712890625	1.0	148.7001190185547	297.2430725097656	1.0	151.85501098632812	295.2548522949219	0.00032588839530944824	150.56561279296875	300.70733642578125	0.00038617849349975586	12	023
529	44.71116256713867	273.7445373535156	1.0	145.2743377685547	296.22174072265625	1.0	148.09751892089844	295.85723876953125	0.0003103017807006836	34.89379119873047	263.8016357421875	0.00024312734603881836	12	023
530	44.350341796875	273.8428039550781	1.0	146.61038208007812	295.8777160644531	1.0	149.88304138183594	294.82305908203125	0.0001944899559020996	144.39186096191406	294.3431091308594	8.32974910736084e-5	12	023
531	43.66708755493164	274.72802734375	1.0	145.95993041992188	296.4222717285156	1.0	49.364044189453125	273.39935302734375	0.00020310282707214355	33.78996658325195	263.7268371582031	0.0001462101936340332	12	023
532	44.248756408691406	275.8035888671875	1.0	139.60888671875	296.93670654296875	1.0	49.833003997802734	274.25341796875	0.00014495849609375	140.6015167236328	298.7080383300781	0.00014930963516235352	12	023
533	42.80073547363281	274.8714294433594	1.0	141.42269897460938	299.8872985839844	1.0	145.7653045654297	298.9546813964844	0.00027120113372802734	143.91249084472656	300.3423156738281	0.00038686394691467285	12	023
534	42.4976806640625	274.3697814941406	1.0	140.7852020263672	300.76239013671875	1.0	145.8984832763672	300.4980163574219	0.00016817450523376465	143.36599731445312	301.56756591796875	0.00037911534309387207	12	023
535	42.61704635620117	274.22698974609375	1.0	143.5709228515625	300.0484619140625	1.0	144.3779296875	299.852294921875	0.000172346830368042	145.1067657470703	301.1759338378906	0.0003027915954589844	12	023
