# Supplementary material for: An automated feeding system for the African killifish reveals the impact of diet on lifespan and allows scalable assessment of associative learning
Source: eLife. 2022 Nov 10;11:e69008. doi: 10.7554/eLife.69008 (PMC9788828; doi:10.7554/eLife.69008)
Supplement: Figure 6—source data 2. [file elife-69008-fig6-data2.zip › Training Trajectories/t1_REC037DLC_resnet50_TrainAllTheThingsJun28shuffle1_1030000.csv]

bodyparts_coords	fishhead_x	fishhead_y	fishhead_likelihood	fishtail_x	fishtail_y	fishtail_likelihood	redlight_x	redlight_y	redlight_likelihood	fooddrop_x	fooddrop_y	fooddrop_likelihood	fishnum	recordingnum
0	627.069091796875	480.41204833984375	4.616379737854004e-5	644.413330078125	478.84375	0.001880258321762085	645.8108520507812	480.49639892578125	0.007564723491668701	644.5599365234375	175.00534057617188	2.5480985641479492e-5	1	037
1	97.76763153076172	270.6275329589844	1.0	73.53022766113281	333.2292175292969	0.9970314502716064	528.9547729492188	206.551025390625	1.0	525.8477783203125	206.53582763671875	0.00027233362197875977	1	037
2	97.61385345458984	270.2641906738281	1.0	79.39253234863281	331.0625	0.9999958872795105	528.5143432617188	206.3576202392578	1.0	525.3450317382812	206.63259887695312	0.000249326229095459	1	037
3	98.61660766601562	270.3680725097656	1.0	77.47982788085938	334.8592224121094	0.9893598556518555	528.683837890625	207.3519287109375	1.0	525.5060424804688	206.8082733154297	0.00023615360260009766	1	037
4	98.92060852050781	271.1659851074219	1.0	79.27557373046875	334.382080078125	0.9999997019767761	528.3722534179688	206.64678955078125	1.0	524.7695922851562	202.9619903564453	0.0002771914005279541	1	037
5	98.76622009277344	270.90576171875	1.0	79.01881408691406	332.9357604980469	0.9998859167098999	528.69873046875	206.87379455566406	1.0	524.9135131835938	203.15859985351562	0.00019428133964538574	1	037
6	99.0997314453125	271.1793212890625	1.0	80.12911987304688	332.82379150390625	1.0	528.90673828125	206.41270446777344	1.0	79.96137237548828	331.30419921875	0.0005843937397003174	1	037
7	99.92750549316406	270.6360168457031	1.0	83.95468139648438	332.70623779296875	1.0	528.628173828125	206.72254943847656	1.0	84.68318939208984	334.1860656738281	0.0009633004665374756	1	037
8	100.47240447998047	270.29437255859375	1.0	81.70210266113281	334.58734130859375	0.9999678134918213	528.4525756835938	206.9303436279297	1.0	525.0781860351562	206.63064575195312	0.00021159648895263672	1	037
9	99.74790954589844	270.20074462890625	1.0	82.3597412109375	332.10205078125	1.0	528.6455688476562	206.29273986816406	1.0	83.95928955078125	333.6405334472656	0.0005588233470916748	1	037
10	100.40031433105469	271.0612487792969	1.0	80.74029541015625	330.83587646484375	0.9999969601631165	528.8107299804688	206.63967895507812	1.0	526.1394653320312	206.43580627441406	0.00025218725204467773	1	037
11	100.99970245361328	270.3436279296875	1.0	78.02129364013672	328.40093994140625	0.9999998807907104	528.7147827148438	207.21141052246094	1.0	524.7634887695312	203.9691162109375	0.00019654631614685059	1	037
12	101.45704650878906	269.5126953125	1.0	74.50865936279297	328.5962829589844	0.9999998807907104	528.8650512695312	206.45758056640625	1.0	77.63733673095703	332.62353515625	0.00035494565963745117	1	037
13	101.76285552978516	269.78558349609375	1.0	71.63451385498047	328.97174072265625	1.0	528.6566772460938	207.0447998046875	1.0	70.99707794189453	331.9568786621094	0.0005880296230316162	1	037
14	101.95587158203125	269.6445007324219	1.0	76.28374481201172	327.330322265625	1.0	528.8114013671875	207.14064025878906	1.0	83.90227508544922	335.02142333984375	0.0003133416175842285	1	037
15	103.73455810546875	268.6146545410156	1.0	76.47799682617188	325.05572509765625	1.0	528.7981567382812	206.45294189453125	1.0	525.571044921875	206.47421264648438	0.00019446015357971191	1	037
16	104.31098175048828	267.8602600097656	1.0	74.66378784179688	325.6957092285156	0.9999973773956299	528.1005249023438	206.4834747314453	0.9999999403953552	524.4525756835938	205.19517517089844	0.0001926124095916748	1	037
17	104.22557067871094	268.2506408691406	1.0	75.18302154541016	322.9984130859375	0.9999996423721313	529.1707763671875	207.10121154785156	1.0	93.24393463134766	261.8719787597656	0.0005018413066864014	1	037
18	104.81373596191406	267.9035949707031	1.0	72.96239471435547	323.3345947265625	0.9999992847442627	528.3650512695312	206.19485473632812	1.0	526.7056884765625	206.0520782470703	0.0005789101123809814	1	037
19	104.63790130615234	266.8999328613281	1.0	72.88389587402344	324.26983642578125	1.0	528.5429077148438	206.9663543701172	1.0	525.4259033203125	206.63430786132812	0.00016945600509643555	1	037
20	105.22742462158203	267.6842346191406	1.0	69.06896209716797	321.4468688964844	0.9983946084976196	528.4867553710938	206.7415771484375	1.0	524.6718139648438	203.2533416748047	0.00027441978454589844	1	037
21	106.39625549316406	266.8285827636719	1.0	69.10660552978516	319.4171142578125	0.9997836947441101	528.588623046875	206.17684936523438	1.0	106.69766998291016	272.5082092285156	0.0003826618194580078	1	037
22	106.38387298583984	266.2521057128906	1.0	68.83749389648438	321.6488952636719	0.9881611466407776	528.9393310546875	207.26087951660156	1.0	107.18836975097656	272.2057189941406	0.00027996301651000977	1	037
23	107.2166519165039	266.423583984375	1.0	69.33317565917969	322.12750244140625	0.9999942779541016	528.8439331054688	206.49134826660156	1.0	108.16065216064453	272.26885986328125	0.00026658177375793457	1	037
24	108.66304779052734	265.6574401855469	1.0	66.80526733398438	321.1492919921875	0.9999979734420776	528.8759155273438	206.34750366210938	1.0	525.3474731445312	202.8861846923828	0.00021821260452270508	1	037
25	109.1280288696289	265.75811767578125	1.0	69.81683349609375	319.9308776855469	0.9999750852584839	528.8180541992188	206.37612915039062	1.0	67.7269058227539	311.8872375488281	0.00027686357498168945	1	037
26	110.08233642578125	265.4578857421875	1.0	66.06914520263672	319.38616943359375	0.9350829124450684	528.0206298828125	206.20782470703125	1.0	525.0586547851562	206.23037719726562	0.0002218484878540039	1	037
27	112.40828704833984	263.3787536621094	1.0	67.03034973144531	320.9727478027344	0.16475838422775269	529.1342163085938	206.36746215820312	1.0	525.2421875	205.73080444335938	0.0002613365650177002	1	037
28	111.48135375976562	263.5021667480469	1.0	67.0541763305664	320.78839111328125	0.010747641324996948	528.8994140625	206.8563690185547	1.0	524.9393920898438	205.59986877441406	0.00029096007347106934	1	037
29	112.5859603881836	263.46466064453125	1.0	65.61102294921875	321.33734130859375	0.010564923286437988	528.4568481445312	207.01693725585938	1.0	525.2365112304688	206.76304626464844	0.0003199577331542969	1	037
30	113.49588012695312	262.6163330078125	1.0	69.756103515625	319.5560607910156	0.9999881982803345	529.0859375	207.26589965820312	1.0	68.41427612304688	312.577392578125	0.000247269868850708	1	037
31	113.04193878173828	263.6724853515625	1.0	69.97029876708984	318.2936096191406	0.7484927773475647	528.744140625	206.6800537109375	1.0	68.0956039428711	310.970703125	0.0006577670574188232	1	037
32	114.31977844238281	263.5986022949219	1.0	71.94871520996094	319.075439453125	0.9999806880950928	529.243408203125	206.35794067382812	1.0	68.89695739746094	312.2332763671875	0.00039526820182800293	1	037
33	115.52464294433594	263.0506591796875	1.0	70.02598571777344	319.6100158691406	0.8948617577552795	528.694091796875	206.36386108398438	1.0	67.496337890625	310.76739501953125	0.0004329681396484375	1	037
34	116.91856384277344	261.0677490234375	1.0	71.60179138183594	319.85455322265625	0.9712907671928406	528.9111938476562	206.65345764160156	1.0	69.77448272705078	312.00885009765625	0.0006382465362548828	1	037
35	119.49146270751953	260.036376953125	1.0	73.71678924560547	317.5484924316406	0.9879403114318848	528.2347412109375	206.94659423828125	1.0	69.38585662841797	311.3061828613281	0.0003053247928619385	1	037
36	119.85360717773438	260.96356201171875	1.0	69.19873809814453	319.84954833984375	0.08350437879562378	528.32275390625	205.93348693847656	1.0	525.25634765625	205.7728729248047	0.00031766295433044434	1	037
37	121.10355377197266	260.68267822265625	1.0	76.62604522705078	319.3442687988281	0.38276568055152893	528.150146484375	206.20692443847656	1.0	524.4505615234375	205.1650390625	0.00021538138389587402	1	037
38	123.05555725097656	260.6336669921875	1.0	71.82328033447266	318.43939208984375	0.49232980608940125	528.593505859375	206.7888641357422	1.0	68.47395324707031	310.2098083496094	0.00033715367317199707	1	037
39	126.3819580078125	258.8223571777344	1.0	81.28123474121094	310.1261901855469	0.9968777894973755	528.1474609375	205.98997497558594	1.0	524.9845581054688	205.94210815429688	0.00024947524070739746	1	037
40	134.9355010986328	254.90838623046875	1.0	87.93153381347656	306.8561096191406	1.0	527.95751953125	206.6925506591797	1.0	523.9404907226562	203.21116638183594	0.00024893879890441895	1	037
41	135.7928924560547	253.2310791015625	1.0	94.48954772949219	307.7991638183594	1.0	528.2869262695312	206.6297149658203	1.0	525.0303955078125	206.50209045410156	0.0003483593463897705	1	037
42	135.2548065185547	253.3817901611328	1.0	95.42279815673828	306.248046875	1.0	528.8827514648438	206.9855194091797	1.0	526.7472534179688	206.04214477539062	0.0002630650997161865	1	037
43	136.89816284179688	254.14060974121094	1.0	95.13076782226562	303.3796081542969	1.0	528.6880493164062	206.3312225341797	1.0	90.75291442871094	297.63885498046875	0.0003688931465148926	1	037
44	137.77992248535156	253.15536499023438	1.0	96.55298614501953	298.9947509765625	1.0	529.099853515625	206.6660919189453	1.0	524.909423828125	205.874755859375	0.00022795796394348145	1	037
45	140.70834350585938	252.07974243164062	1.0	97.42253112792969	296.6263122558594	1.0	528.3151245117188	206.7720947265625	1.0	524.8701171875	207.01022338867188	0.0002645552158355713	1	037
46	144.97625732421875	250.59690856933594	1.0	96.25897216796875	297.1662292480469	1.0	528.6028442382812	206.6252899169922	1.0	525.4802856445312	206.27906799316406	0.0002245008945465088	1	037
47	144.87152099609375	249.6943359375	1.0	99.10685729980469	298.174560546875	1.0	528.3501586914062	206.4114990234375	1.0	524.7391967773438	205.64979553222656	0.00037109851837158203	1	037
48	144.61720275878906	250.18020629882812	1.0	99.36309814453125	297.97509765625	1.0	528.3910522460938	206.154052734375	1.0	525.1351318359375	206.18121337890625	0.00018206238746643066	1	037
49	145.6161651611328	251.04759216308594	1.0	96.65546417236328	293.355224609375	1.0	529.00927734375	206.89883422851562	1.0	525.6326904296875	206.9427490234375	0.00028821825981140137	1	037
50	145.9440460205078	251.91751098632812	1.0	94.57276916503906	293.61944580078125	1.0	528.5526123046875	206.8836212158203	1.0	524.571044921875	206.13119506835938	0.0002142190933227539	1	037
51	146.78514099121094	254.5155792236328	1.0	91.46705627441406	292.03790283203125	1.0	528.5216064453125	206.33935546875	1.0	524.8250732421875	203.1231231689453	0.00027620792388916016	1	037
52	146.10177612304688	252.70370483398438	1.0	92.56458282470703	291.0269775390625	1.0	528.8914794921875	207.11196899414062	1.0	95.12542724609375	292.6125793457031	0.0001862049102783203	1	037
53	146.00537109375	252.98028564453125	1.0	91.26815032958984	289.39569091796875	1.0	529.08837890625	206.1782684326172	1.0	525.5472412109375	205.88490295410156	0.00022715330123901367	1	037
54	149.30027770996094	253.28948974609375	1.0	93.8608627319336	285.3236083984375	1.0	529.1491088867188	206.7312469482422	1.0	93.5270767211914	286.0538635253906	0.0011284351348876953	1	037
55	153.39219665527344	255.82427978515625	1.0	89.57442474365234	285.3169250488281	0.9999996423721313	528.4630126953125	206.43446350097656	1.0	89.54475402832031	285.842041015625	0.0011737346649169922	1	037
56	153.31080627441406	257.4000549316406	0.9999997615814209	87.52820587158203	278.92376708984375	0.9999992847442627	529.0050048828125	206.28082275390625	1.0	89.12171936035156	284.03717041015625	0.00023481249809265137	1	037
57	158.6907501220703	259.21295166015625	1.0	87.5130386352539	278.5282897949219	0.9999924898147583	528.878662109375	206.53042602539062	1.0	525.4712524414062	206.32884216308594	0.00019994378089904785	1	037
58	162.79971313476562	258.7391357421875	1.0	92.64285278320312	270.88555908203125	0.9989753365516663	528.36474609375	207.03504943847656	1.0	524.3970336914062	206.09365844726562	0.00032597780227661133	1	037
59	163.54100036621094	259.4758605957031	1.0	97.10794830322266	272.4173583984375	0.9992380142211914	527.9392700195312	206.80477905273438	1.0	524.6448364257812	206.76394653320312	0.0002397298812866211	1	037
60	166.69906616210938	259.1093444824219	1.0	96.70571899414062	272.39422607421875	1.0	528.666015625	206.85475158691406	1.0	95.96469116210938	273.71197509765625	0.0005621016025543213	1	037
61	167.6514129638672	258.6687316894531	1.0	96.09666442871094	271.6356506347656	1.0	528.28759765625	207.23081970214844	1.0	95.57381439208984	272.36224365234375	0.0004532933235168457	1	037
62	170.08853149414062	259.1405334472656	1.0	99.52444458007812	266.1566162109375	0.9999963045120239	527.7489013671875	206.78074645996094	1.0	524.6653442382812	206.6956329345703	0.0004481077194213867	1	037
63	169.41285705566406	258.7576904296875	1.0	101.07682037353516	263.1610107421875	0.9999951124191284	528.5936279296875	206.6527099609375	1.0	525.23974609375	206.75460815429688	0.0002923309803009033	1	037
64	168.91514587402344	258.85614013671875	1.0	98.13006591796875	264.1819152832031	1.0	528.5964965820312	206.33294677734375	1.0	524.9248657226562	202.97769165039062	0.00029203295707702637	1	037
65	169.1177978515625	259.2369689941406	1.0	97.43497467041016	262.182861328125	0.9999992847442627	528.8438110351562	206.40243530273438	1.0	94.68359375	263.8308410644531	0.00024119019508361816	1	037
66	169.8408660888672	259.3186340332031	1.0	97.4618148803711	260.4934997558594	1.0	529.1309814453125	207.17152404785156	1.0	525.780517578125	207.11395263671875	0.0002701282501220703	1	037
67	170.43096923828125	260.1029968261719	1.0	94.2297592163086	259.7496337890625	1.0	528.22802734375	206.3571319580078	1.0	524.2108764648438	202.86370849609375	0.0002579689025878906	1	037
68	174.96527099609375	260.69085693359375	1.0	102.10482788085938	257.150634765625	1.0	528.5764770507812	206.62034606933594	1.0	99.04328155517578	257.3438415527344	0.0003484487533569336	1	037
69	179.9196014404297	262.72442626953125	1.0	107.54084014892578	255.3533935546875	0.9999997615814209	528.8358764648438	206.79039001464844	1.0	525.6627197265625	206.3465576171875	0.0002777576446533203	1	037
70	181.7355499267578	264.9429016113281	1.0	118.82630920410156	252.59918212890625	1.0	528.6132202148438	206.63174438476562	1.0	115.88848876953125	253.23184204101562	0.0002821981906890869	1	037
71	184.8988494873047	267.3541259765625	1.0	113.6939468383789	252.68759155273438	1.0	528.4432983398438	206.3229217529297	1.0	113.59848022460938	252.7742919921875	0.0002606213092803955	1	037
72	188.24630737304688	269.477783203125	1.0	123.93097686767578	246.468017578125	1.0	528.3585815429688	206.43255615234375	1.0	525.131103515625	206.16099548339844	0.0002575814723968506	1	037
73	191.03675842285156	269.842041015625	1.0	126.02638244628906	243.45057678222656	1.0	528.4300537109375	206.30484008789062	1.0	127.7438735961914	244.07846069335938	0.0005131661891937256	1	037
74	196.23373413085938	271.9131164550781	1.0	120.80469512939453	245.9237823486328	1.0	528.2215576171875	206.68359375	1.0	524.317626953125	205.22096252441406	0.00022593140602111816	1	037
75	200.61691284179688	272.1275634765625	1.0	129.35079956054688	243.34934997558594	1.0	528.5554809570312	207.31935119628906	1.0	525.1952514648438	206.94100952148438	0.0002738535404205322	1	037
76	209.28453063964844	275.5833435058594	1.0	130.8782958984375	246.1628875732422	1.0	529.5060424804688	206.78811645507812	1.0	527.6463623046875	207.74072265625	0.00021794438362121582	1	037
77	212.97531127929688	275.8069152832031	1.0	137.9757537841797	245.21487426757812	1.0	528.48095703125	207.2891082763672	1.0	526.7251586914062	205.98902893066406	0.00030180811882019043	1	037
78	213.44337463378906	277.58172607421875	1.0	142.24029541015625	244.99221801757812	1.0	528.0463256835938	206.5665740966797	1.0	141.4598388671875	246.3244171142578	0.0010649263858795166	1	037
79	213.1228790283203	277.3265686035156	1.0	143.33349609375	242.5401153564453	1.0	528.7551879882812	207.1009979248047	1.0	142.36541748046875	244.1935577392578	0.0014251768589019775	1	037
80	221.89077758789062	286.97344970703125	1.0	150.64796447753906	243.52224731445312	1.0	529.0182495117188	207.18759155273438	1.0	214.96514892578125	275.87445068359375	0.0003140270709991455	1	037
81	232.52037048339844	297.8682861328125	1.0	167.15142822265625	239.62022399902344	1.0	528.3049926757812	206.28184509277344	1.0	524.7806396484375	205.9777374267578	0.0002785027027130127	1	037
82	236.05398559570312	298.0126647949219	1.0	172.2916717529297	236.13153076171875	1.0	528.368896484375	206.7810821533203	1.0	525.2485961914062	206.4510955810547	0.000332564115524292	1	037
83	237.1358184814453	297.7015380859375	1.0	171.21363830566406	234.19198608398438	1.0	528.963623046875	206.9405975341797	1.0	525.8739013671875	206.4681854248047	0.00028821825981140137	1	037
84	238.81747436523438	298.10894775390625	1.0	173.12193298339844	232.1837158203125	1.0	528.4771118164062	206.70672607421875	1.0	525.4949340820312	206.83563232421875	0.0001989305019378662	1	037
85	244.65682983398438	301.7007141113281	1.0	179.04232788085938	235.64483642578125	1.0	528.5374145507812	207.2856903076172	1.0	243.4298553466797	292.515380859375	0.00038564205169677734	1	037
86	251.36273193359375	304.6985778808594	1.0	183.4873809814453	235.60516357421875	1.0	527.51220703125	206.8285369873047	1.0	524.5496215820312	206.52520751953125	0.00039380788803100586	1	037
87	268.39300537109375	314.4448547363281	1.0	190.5714874267578	244.27272033691406	0.9999997019767761	528.5535278320312	206.8332977294922	1.0	524.5689697265625	205.81663513183594	0.00027382373809814453	1	037
88	271.4501647949219	315.8836364746094	1.0	193.5947723388672	248.56057739257812	1.0	528.1558837890625	206.84579467773438	1.0	267.9620361328125	320.9843444824219	0.0003591775894165039	1	037
89	272.48291015625	314.71795654296875	1.0	193.95252990722656	246.7012481689453	1.0	528.5396118164062	206.69363403320312	1.0	525.2173461914062	206.75538635253906	0.0003288388252258301	1	037
90	272.89544677734375	313.7550354003906	1.0	199.07809448242188	247.85122680664062	1.0	527.8869018554688	206.2902069091797	1.0	525.699462890625	205.76220703125	0.0003508031368255615	1	037
91	273.29412841796875	314.1255187988281	1.0	200.23770141601562	246.77662658691406	1.0	528.3640747070312	206.34207153320312	1.0	524.9271850585938	206.431640625	0.00025856494903564453	1	037
92	280.22723388671875	317.5259094238281	1.0	204.99253845214844	244.99798583984375	1.0	528.6494140625	206.5074005126953	1.0	525.3432006835938	206.43734741210938	0.0002886652946472168	1	037
93	297.8463134765625	328.05706787109375	0.9999991655349731	218.62535095214844	255.02899169921875	1.0	528.5226440429688	205.9017791748047	1.0	298.2241516113281	331.9624938964844	0.0002332627773284912	1	037
94	303.6397399902344	332.6053771972656	1.0	221.36282348632812	253.6975555419922	1.0	527.58203125	206.3312225341797	0.9999999403953552	524.1893310546875	206.10108947753906	0.0002453625202178955	1	037
95	307.93927001953125	332.1150817871094	1.0	231.6939697265625	256.27752685546875	1.0	528.6500244140625	206.54791259765625	1.0	525.51611328125	206.70755004882812	0.00033918023109436035	1	037
96	308.0601501464844	331.57086181640625	1.0	234.45404052734375	253.24212646484375	1.0	529.2484130859375	206.89480590820312	1.0	307.26666259765625	322.17022705078125	0.0002117753028869629	1	037
97	308.4487609863281	332.06732177734375	1.0	236.05885314941406	254.59153747558594	1.0	528.3776245117188	206.5019073486328	1.0	524.7034301757812	205.64479064941406	0.00030043721199035645	1	037
98	315.0929260253906	335.5911560058594	0.999996542930603	237.6947479248047	255.54241943359375	1.0	528.3355102539062	206.4123992919922	1.0	310.5352783203125	327.937255859375	0.00031447410583496094	1	037
99	322.1412048339844	340.56304931640625	1.0	245.27407836914062	264.7446594238281	1.0	528.8088989257812	207.06796264648438	1.0	524.747802734375	206.14239501953125	0.00023406744003295898	1	037
100	326.5411071777344	341.3338928222656	1.0	248.7071990966797	272.2779846191406	1.0	528.677734375	206.906005859375	1.0	525.1943359375	206.94403076171875	0.00035113096237182617	1	037
101	335.01214599609375	345.5910949707031	1.0	251.29696655273438	274.0942077636719	1.0	528.740478515625	206.7577362060547	1.0	526.7662963867188	205.89682006835938	0.0004661977291107178	1	037
102	335.0555419921875	346.8747253417969	0.9999997615814209	254.66207885742188	277.8028259277344	1.0	528.5298461914062	207.15322875976562	1.0	525.2431640625	207.14114379882812	0.00028464198112487793	1	037
103	335.263916015625	346.179931640625	0.9999998807907104	257.4823913574219	276.74456787109375	1.0	528.2981567382812	206.90087890625	1.0	524.3790893554688	205.96917724609375	0.00019636750221252441	1	037
104	335.5453186035156	345.56298828125	1.0	257.647705078125	276.49542236328125	1.0	528.7835083007812	206.6420440673828	1.0	525.4193115234375	206.620361328125	0.0003205835819244385	1	037
105	335.6107482910156	345.7254943847656	0.9999998807907104	258.7633972167969	276.26043701171875	1.0	527.781982421875	206.46194458007812	1.0	524.69384765625	206.14732360839844	0.00036966800689697266	1	037
106	337.1233215332031	346.5306396484375	1.0	259.3847351074219	275.6856384277344	1.0	528.6763305664062	206.71875	1.0	524.6876831054688	202.918701171875	0.00024962425231933594	1	037
107	343.1217346191406	348.5888366699219	1.0	263.98040771484375	278.8875427246094	1.0	527.7733154296875	207.16860961914062	1.0	340.8445739746094	340.3591003417969	0.00041678547859191895	1	037
108	348.2107849121094	350.2188720703125	0.9999999403953552	264.6909484863281	277.2095642089844	1.0	528.8399658203125	206.74853515625	1.0	527.3888549804688	207.60455322265625	0.00024017691612243652	1	037
109	355.95928955078125	354.33221435546875	1.0	275.5346374511719	284.8253173828125	0.9990885257720947	528.8861694335938	206.81341552734375	1.0	525.8407592773438	206.5533447265625	0.0002632439136505127	1	037
110	361.00897216796875	355.4671325683594	1.0	277.528076171875	286.5478820800781	0.9999998807907104	528.3580322265625	205.93060302734375	1.0	524.4680786132812	202.13955688476562	0.00028073787689208984	1	037
111	361.01019287109375	355.4090881347656	1.0	277.0234069824219	286.7382507324219	0.999977171421051	528.0831909179688	206.66317749023438	1.0	524.8743896484375	206.41146850585938	0.00023937225341796875	1	037
112	361.7794189453125	355.1414794921875	1.0	276.9952697753906	287.8154296875	0.99996018409729	528.826904296875	206.28477478027344	1.0	524.634521484375	205.1063232421875	0.000246584415435791	1	037
113	364.2210388183594	354.23297119140625	1.0	277.88134765625	287.859375	0.9999996423721313	528.9288330078125	206.3938751220703	1.0	525.4253540039062	206.2121124267578	0.0003001987934112549	1	037
114	366.6628723144531	353.34326171875	1.0	277.4470520019531	286.8858642578125	1.0	528.4448852539062	206.9054412841797	1.0	526.4720458984375	205.49188232421875	0.00026479363441467285	1	037
115	375.8926696777344	353.8603515625	1.0	286.2176818847656	295.341064453125	1.0	528.4786376953125	206.57325744628906	1.0	525.306396484375	206.53451538085938	0.00039902329444885254	1	037
116	381.7164001464844	356.2698974609375	1.0	289.2071228027344	295.6925354003906	1.0	528.9449462890625	206.4199981689453	1.0	525.3828125	206.23988342285156	0.0002798736095428467	1	037
117	388.4373779296875	363.13983154296875	0.9999967813491821	297.4244079589844	302.14520263671875	1.0	528.7493896484375	206.369873046875	1.0	389.42108154296875	356.90191650390625	0.0005017518997192383	1	037
118	398.69598388671875	364.56085205078125	1.0	300.759765625	305.37689208984375	1.0	528.3226318359375	207.1138916015625	1.0	525.3170776367188	206.69723510742188	0.0002976357936859131	1	037
119	400.65167236328125	363.958251953125	1.0	304.0361328125	307.2386779785156	1.0	528.9557495117188	206.4259033203125	1.0	526.653076171875	206.05821228027344	0.000290602445602417	1	037
120	400.0877685546875	364.642822265625	1.0	309.71185302734375	309.81085205078125	1.0	528.2479248046875	206.73147583007812	1.0	525.030029296875	206.5157928466797	0.000316619873046875	1	037
121	405.67578125	359.2587585449219	1.0	309.6232604980469	305.8818054199219	1.0	528.9387817382812	206.6903533935547	1.0	525.005859375	205.7482452392578	0.00023934245109558105	1	037
122	411.0413818359375	356.6373291015625	1.0	307.30859375	303.484130859375	1.0	527.07666015625	206.67034912109375	1.0	523.668701171875	205.6002655029297	0.00026658177375793457	1	037
123	418.8458251953125	356.416748046875	1.0	313.9898986816406	313.65240478515625	0.9999999403953552	528.798828125	206.7572021484375	1.0	524.8806762695312	206.0417938232422	0.00016131997108459473	1	037
124	425.1126708984375	357.2031555175781	1.0	316.0539245605469	322.92462158203125	1.0	528.2457275390625	206.8159942626953	1.0	525.170654296875	207.08364868164062	0.0002161860466003418	1	037
125	427.1760559082031	356.9104309082031	1.0	312.54345703125	323.30377197265625	1.0	528.7469482421875	206.04884338378906	1.0	526.220703125	205.9203338623047	0.00021207332611083984	1	037
126	426.77294921875	355.67169189453125	1.0	314.33636474609375	325.7894287109375	1.0	528.6121826171875	206.80142211914062	1.0	524.8045043945312	205.87716674804688	0.00018700957298278809	1	037
127	425.44281005859375	356.51922607421875	1.0	318.84979248046875	326.1136474609375	1.0	528.5010986328125	206.8034210205078	1.0	525.3692626953125	206.72262573242188	0.00027441978454589844	1	037
128	426.35919189453125	353.32952880859375	1.0	323.1612548828125	322.9390869140625	1.0	527.7709350585938	207.4363555908203	1.0	526.1500244140625	205.86647033691406	0.00028258562088012695	1	037
129	529.7600708007812	211.37306213378906	0.00011238455772399902	328.37994384765625	326.0950622558594	0.9919509887695312	528.0664672851562	206.5869140625	1.0	524.0924072265625	205.69117736816406	0.00021693110466003418	1	037
130	472.7794494628906	344.1465148925781	0.9989289045333862	339.7634582519531	333.7283020019531	0.004679650068283081	528.1954956054688	206.6583251953125	1.0	525.0503540039062	206.4932861328125	0.0003032982349395752	1	037
131	477.4365234375	341.409912109375	1.0	345.5293273925781	343.6510009765625	0.9999992251396179	528.4553833007812	206.69593811035156	1.0	526.6771850585938	205.42938232421875	0.0003991127014160156	1	037
132	477.8005065917969	338.73797607421875	0.9999634027481079	335.0338134765625	349.2568054199219	0.9999175071716309	528.8387451171875	206.16290283203125	1.0	525.1653442382812	206.7688751220703	0.0002891421318054199	1	037
133	475.55694580078125	337.86328125	0.20450922846794128	334.0079345703125	350.2378234863281	0.9999997615814209	528.5547485351562	206.5232391357422	1.0	335.5903625488281	350.1640930175781	0.00033986568450927734	1	037
134	474.8968200683594	337.20343017578125	0.5826414823532104	338.2755126953125	346.3244323730469	1.0	528.7697143554688	206.44915771484375	1.0	525.4002075195312	206.4792938232422	0.0002808570861816406	1	037
135	475.74639892578125	335.852783203125	0.9999998211860657	334.5191345214844	344.86248779296875	1.0	528.70849609375	206.1428680419922	1.0	525.1408081054688	206.5673065185547	0.00025975704193115234	1	037
136	476.5455017089844	335.7459411621094	1.0	352.12225341796875	342.77252197265625	0.9999057054519653	528.6298828125	207.3054962158203	1.0	350.0513000488281	340.9075927734375	0.0003682076930999756	1	037
137	435.25714111328125	300.46466064453125	1.0	440.5846252441406	296.7630920410156	0.0009539425373077393	528.6160888671875	206.269287109375	1.0	525.19677734375	205.8954315185547	0.00020164251327514648	1	037
138	429.3318176269531	273.7052001953125	1.0	372.7193908691406	355.5541076660156	0.9985344409942627	528.6539916992188	206.3740692138672	1.0	524.6607666015625	202.4804229736328	0.00027248263359069824	1	037
139	430.8335876464844	267.4429931640625	1.0	375.3080139160156	358.0108337402344	1.0	528.67724609375	206.77037048339844	1.0	525.7511596679688	206.49078369140625	0.00031819939613342285	1	037
140	431.55712890625	265.7989501953125	1.0	376.4976806640625	365.91192626953125	0.9999998807907104	528.7598266601562	206.48562622070312	1.0	524.8956909179688	205.4390869140625	0.0002930164337158203	1	037
141	432.17047119140625	265.6644592285156	1.0	375.5507507324219	368.5532531738281	0.9999998807907104	528.488037109375	206.7738800048828	1.0	374.43048095703125	369.58013916015625	0.0004898309707641602	1	037
142	430.58233642578125	266.4730529785156	1.0	438.9371337890625	263.5698547363281	0.00010094046592712402	528.1950073242188	206.79928588867188	1.0	525.11474609375	206.74130249023438	0.000330507755279541	1	037
143	431.0557556152344	273.52178955078125	1.0	439.0345764160156	271.9746398925781	0.00020623207092285156	528.3900146484375	206.6464385986328	1.0	524.6095581054688	206.02432250976562	0.00023224949836730957	1	037
144	432.73681640625	281.39764404296875	1.0	439.2508850097656	279.52386474609375	0.0005128085613250732	528.9890747070312	206.83302307128906	1.0	525.5717163085938	206.9350128173828	0.00023218989372253418	1	037
145	434.8333740234375	286.2518005371094	1.0	440.7841796875	282.00616455078125	0.002192676067352295	528.1029663085938	206.70135498046875	1.0	524.8215942382812	207.02218627929688	0.00029855966567993164	1	037
146	434.2353515625	287.65655517578125	1.0	362.8697509765625	346.2515869140625	0.9999999403953552	528.4819946289062	206.2227783203125	1.0	427.253662109375	280.31610107421875	0.00021713972091674805	1	037
147	435.6809997558594	287.4201354980469	1.0	361.7536926269531	348.72735595703125	1.0	528.0318603515625	207.02635192871094	1.0	524.780517578125	206.471923828125	0.0002683401107788086	1	037
148	439.2131042480469	288.9283752441406	1.0	364.1811218261719	345.993408203125	0.999999463558197	527.9688110351562	206.09390258789062	1.0	524.2396240234375	206.3172149658203	0.00031706690788269043	1	037
149	435.7312316894531	281.3299255371094	1.0	366.9217224121094	336.6780090332031	1.0	529.2376098632812	207.1356964111328	1.0	526.1152954101562	206.97633361816406	0.00019422173500061035	1	037
150	437.0120849609375	277.1505432128906	1.0	366.9239196777344	339.2231140136719	1.0	528.975830078125	206.26231384277344	1.0	527.69921875	207.57571411132812	0.00020635128021240234	1	037
151	436.54339599609375	269.2297058105469	1.0	369.1533203125	328.90496826171875	1.0	529.2200317382812	206.08987426757812	1.0	524.8497924804688	205.2813720703125	0.0001703798770904541	1	037
152	436.9496154785156	262.62432861328125	1.0	365.8802185058594	330.2414245605469	1.0	529.0767211914062	206.63758850097656	1.0	366.2395935058594	332.1500549316406	0.00027433037757873535	1	037
153	437.3244934082031	261.34661865234375	1.0	359.6966247558594	335.3006286621094	1.0	529.021240234375	206.73170471191406	1.0	357.99298095703125	335.1250915527344	0.0004775524139404297	1	037
154	436.49847412109375	257.6145324707031	1.0	364.7281799316406	320.21905517578125	1.0	528.6677856445312	206.0557098388672	1.0	525.1692504882812	205.96092224121094	0.0002403557300567627	1	037
155	437.8389892578125	256.14605712890625	1.0	365.6787414550781	319.87432861328125	1.0	528.8307495117188	206.7428436279297	1.0	525.53662109375	206.34291076660156	0.0002980232238769531	1	037
156	437.0603332519531	251.6845703125	1.0	353.4689636230469	326.9494323730469	1.0	528.5931396484375	206.191650390625	1.0	525.1810913085938	206.3476104736328	0.00023663043975830078	1	037
157	436.090576171875	250.50047302246094	1.0	356.96697998046875	312.5726013183594	1.0	529.05029296875	206.6630401611328	1.0	524.936279296875	203.00650024414062	0.0002821683883666992	1	037
158	436.50567626953125	249.90139770507812	1.0	355.6459045410156	311.1510314941406	1.0	528.9085083007812	206.4271240234375	1.0	525.261474609375	206.22674560546875	0.0002473890781402588	1	037
159	437.9544677734375	249.28192138671875	1.0	350.4300537109375	306.3580627441406	1.0	528.5982055664062	206.17025756835938	1.0	524.9290771484375	202.79769897460938	0.0003847777843475342	1	037
160	439.35205078125	247.55726623535156	1.0	355.9453125	304.4094543457031	1.0	529.0626220703125	206.46519470214844	1.0	525.9271850585938	206.53848266601562	0.0003146529197692871	1	037
161	440.6968994140625	247.96939086914062	1.0	361.0132751464844	304.45135498046875	1.0	528.5529174804688	206.22512817382812	1.0	524.5093994140625	202.58363342285156	0.0003095269203186035	1	037
162	441.548095703125	245.75881958007812	1.0	359.3634033203125	304.28814697265625	1.0	529.1583251953125	206.5907745361328	1.0	526.120361328125	206.35215759277344	0.000246196985244751	1	037
163	441.6701354980469	243.06736755371094	1.0	360.0206298828125	293.3102111816406	1.0	528.7216186523438	206.4473114013672	1.0	524.64453125	205.7308349609375	0.00027042627334594727	1	037
164	441.4061279296875	243.0597381591797	1.0	357.00469970703125	292.87255859375	1.0	528.022705078125	206.46109008789062	1.0	524.7978515625	206.86346435546875	0.000308305025100708	1	037
165	440.2884521484375	241.85177612304688	1.0	351.0088195800781	294.4126892089844	1.0	528.7420043945312	206.38693237304688	1.0	525.5820922851562	206.35484313964844	0.00031182169914245605	1	037
166	447.7119140625	246.6916961669922	0.9999998807907104	352.162841796875	292.4563293457031	0.9999998807907104	529.0726928710938	206.2683868408203	1.0	525.5516967773438	206.4934539794922	0.00030106306076049805	1	037
167	449.25238037109375	248.43397521972656	0.9997931718826294	352.41015625	297.9028625488281	1.0	528.380859375	206.67068481445312	1.0	525.1431884765625	206.81594848632812	0.00026085972785949707	1	037
168	445.6864318847656	242.9933624267578	1.0	357.3741455078125	286.8968200683594	1.0	528.381591796875	206.4632568359375	1.0	525.1500244140625	206.8516387939453	0.00028648972511291504	1	037
169	444.63116455078125	243.61416625976562	1.0	355.982177734375	285.4874267578125	1.0	528.8679809570312	206.18638610839844	1.0	525.7459716796875	206.25685119628906	0.0004177391529083252	1	037
170	446.9327087402344	242.93222045898438	1.0	352.0198974609375	282.9255065917969	1.0	529.453857421875	206.10336303710938	1.0	526.2684936523438	206.2542724609375	0.00023537874221801758	1	037
171	449.8707580566406	238.85952758789062	1.0	354.6243896484375	278.144775390625	0.3045787811279297	528.8748779296875	206.57127380371094	1.0	524.6091918945312	202.60092163085938	0.0002624988555908203	1	037
172	446.9622802734375	238.89122009277344	1.0	354.5340270996094	283.74847412109375	0.9999998807907104	528.34912109375	206.35377502441406	1.0	352.9226989746094	278.10919189453125	0.0006219744682312012	1	037
173	446.3927307128906	236.45191955566406	1.0	351.7845458984375	286.6333923339844	1.0	529.1681518554688	206.11082458496094	1.0	525.1482543945312	202.69017028808594	0.00025090575218200684	1	037
174	447.1192626953125	233.6044464111328	1.0	353.4366760253906	280.5926513671875	1.0	529.1046752929688	206.7546844482422	1.0	352.7095642089844	286.98590087890625	0.0003847777843475342	1	037
175	449.26141357421875	232.41482543945312	1.0	353.6603698730469	285.1921691894531	1.0	528.6249389648438	206.29736328125	1.0	352.68878173828125	285.3256530761719	0.0003579854965209961	1	037
176	448.6541748046875	225.8346710205078	1.0	363.23760986328125	278.0705871582031	1.0	528.076904296875	206.1547088623047	1.0	524.6658325195312	205.2836456298828	0.00033849477767944336	1	037
177	447.7643737792969	219.46273803710938	1.0	360.92193603515625	276.9039001464844	1.0	528.6879272460938	206.25997924804688	1.0	524.5042724609375	205.14215087890625	0.000225752592086792	1	037
178	445.8681335449219	214.9792938232422	1.0	356.67803955078125	276.2490234375	1.0	528.7994384765625	206.76100158691406	1.0	525.7074584960938	206.38006591796875	0.0003204047679901123	1	037
179	448.538330078125	203.5544891357422	1.0	366.9648742675781	270.5533752441406	0.9999315738677979	529.060302734375	206.56484985351562	1.0	525.6805419921875	206.30709838867188	0.0003445446491241455	1	037
180	445.04901123046875	196.76181030273438	1.0	367.2966613769531	279.31109619140625	1.0	528.5226440429688	206.9486846923828	1.0	525.4208374023438	206.26023864746094	0.00030612945556640625	1	037
181	446.3210144042969	193.32009887695312	1.0	365.9989013671875	282.694580078125	1.0	528.0925903320312	206.4960174560547	1.0	525.1470947265625	206.623291015625	0.00030219554901123047	1	037
182	445.9661560058594	189.22198486328125	1.0	361.5556335449219	288.05462646484375	1.0	528.0564575195312	206.25112915039062	1.0	360.1171875	282.0927429199219	0.00032383203506469727	1	037
183	444.192626953125	188.8172607421875	1.0	358.1351013183594	292.0878601074219	1.0	527.8563842773438	206.39816284179688	1.0	524.4127197265625	206.02891540527344	0.000316619873046875	1	037
184	445.5924072265625	190.2697296142578	1.0	358.81884765625	291.1661071777344	1.0	528.2894287109375	206.66993713378906	1.0	524.5755004882812	205.86740112304688	0.00020140409469604492	1	037
185	446.4234313964844	185.90452575683594	1.0	364.35491943359375	279.1163024902344	1.0	528.349365234375	206.4206085205078	1.0	524.4177856445312	202.4318084716797	0.00022235512733459473	1	037
186	446.60272216796875	181.5693359375	1.0	361.6256408691406	283.86541748046875	1.0	528.6996459960938	206.2300567626953	1.0	525.1798095703125	205.86636352539062	0.0002415478229522705	1	037
187	445.9765930175781	176.9633331298828	1.0	361.6162414550781	277.5419006347656	1.0	528.3323364257812	206.23883056640625	1.0	524.328369140625	205.263427734375	0.00019720196723937988	1	037
188	443.9546203613281	174.2753143310547	1.0	363.1687927246094	267.8989562988281	0.9999999403953552	528.2440795898438	206.19015502929688	0.9999998807907104	366.9593811035156	269.879150390625	0.0010995864868164062	1	037
189	444.14801025390625	172.26995849609375	1.0	371.24560546875	260.35400390625	1.0	528.2308349609375	206.93603515625	1.0	525.0816040039062	205.92398071289062	0.0002580583095550537	1	037
190	439.415771484375	166.98007202148438	1.0	372.3069763183594	255.07864379882812	1.0	528.0928344726562	206.8611297607422	1.0	524.9166870117188	206.15626525878906	0.00023749470710754395	1	037
191	439.0895690917969	164.37130737304688	1.0	368.1852722167969	259.6905517578125	1.0	527.657470703125	207.07034301757812	1.0	524.1139526367188	206.60203552246094	0.00019621849060058594	1	037
192	435.8907775878906	163.87872314453125	1.0	367.3440246582031	259.651611328125	1.0	527.8395385742188	206.69073486328125	1.0	525.9617309570312	205.10714721679688	0.00021985173225402832	1	037
193	433.8052062988281	160.7404022216797	1.0	370.8518981933594	249.0242462158203	1.0	527.8602294921875	206.75851440429688	1.0	524.5087890625	206.210205078125	0.00021722912788391113	1	037
194	432.0748291015625	159.04058837890625	1.0	372.5039367675781	242.3760528564453	0.9999998807907104	528.3687744140625	206.90707397460938	1.0	526.6859741210938	205.72274780273438	0.00025725364685058594	1	037
195	432.87158203125	155.72373962402344	1.0	374.4989013671875	234.62271118164062	0.9999997019767761	527.6749267578125	206.4962615966797	1.0	524.3690795898438	205.94522094726562	0.00018981099128723145	1	037
196	430.6690979003906	153.27928161621094	1.0	370.5756530761719	227.23779296875	1.0	527.7127075195312	206.65760803222656	1.0	526.4305419921875	205.49229431152344	0.0003250241279602051	1	037
197	431.1943359375	151.68722534179688	1.0	367.6717834472656	228.3133544921875	0.21667182445526123	528.3883056640625	206.47592163085938	1.0	524.97216796875	205.8806610107422	0.0001798570156097412	1	037
198	430.1492919921875	149.01409912109375	1.0	371.1568298339844	212.88992309570312	1.0	528.0421752929688	206.07701110839844	1.0	525.02783203125	205.37655639648438	0.00022652745246887207	1	037
199	426.9627990722656	148.77239990234375	1.0	369.373291015625	211.64793395996094	1.0	528.5437622070312	207.30923461914062	1.0	525.39453125	206.2437744140625	0.00027889013290405273	1	037
200	427.8099060058594	150.31753540039062	1.0	367.76446533203125	213.11241149902344	1.0	528.280029296875	206.47947692871094	1.0	524.6344604492188	205.29910278320312	0.0002110302448272705	1	037
201	424.1595458984375	157.77850341796875	1.0	361.0893249511719	216.6686248779297	1.0	528.0989990234375	206.87486267089844	1.0	524.9517211914062	206.5115203857422	0.00019469857215881348	1	037
202	424.1314392089844	166.00022888183594	1.0	352.0882263183594	220.56260681152344	1.0	528.5070190429688	207.12774658203125	1.0	526.4072265625	206.23802185058594	0.0002937018871307373	1	037
203	424.6961364746094	170.44590759277344	1.0	348.6130676269531	220.66159057617188	1.0	528.6002807617188	206.18865966796875	1.0	524.7049560546875	206.4287109375	0.00027632713317871094	1	037
204	428.82867431640625	181.59963989257812	1.0	344.365966796875	223.0786895751953	0.9999992251396179	528.6426391601562	207.32571411132812	1.0	525.583251953125	206.7481231689453	0.0003395974636077881	1	037
205	430.1266174316406	199.42393493652344	1.0	340.2662353515625	225.6386260986328	0.9999998211860657	529.1577758789062	206.86900329589844	1.0	525.8015747070312	206.52308654785156	0.0004850924015045166	1	037
206	432.2492980957031	204.3181610107422	1.0	339.8170166015625	209.37449645996094	0.9851890802383423	528.1121826171875	206.4014434814453	1.0	525.3109741210938	206.31784057617188	0.0004271268844604492	1	037
207	434.1171569824219	212.57135009765625	1.0	337.71612548828125	207.72747802734375	1.0	528.1296997070312	206.77114868164062	1.0	524.8681030273438	206.31321716308594	0.00024259090423583984	1	037
208	480.63543701171875	195.9401092529297	0.03725019097328186	337.4153137207031	207.1006622314453	0.9999492168426514	528.2030029296875	206.6993865966797	1.0	526.099853515625	206.00352478027344	0.0002855956554412842	1	037
209	484.2877197265625	196.97708129882812	0.00021415948867797852	335.8752746582031	201.65293884277344	0.0032330453395843506	529.279052734375	206.57936096191406	1.0	526.02001953125	206.23428344726562	0.0002512335777282715	1	037
210	484.2349548339844	196.2863311767578	0.0010811984539031982	487.9991455078125	195.0028533935547	0.02555111050605774	528.9755859375	206.33387756347656	1.0	526.784912109375	205.57107543945312	0.00027817487716674805	1	037
211	521.9733276367188	205.81436157226562	0.00020956993103027344	338.6358642578125	193.8197021484375	0.9779407978057861	528.9777221679688	206.20730590820312	1.0	525.2197265625	205.724609375	0.0002906918525695801	1	037
212	435.8746337890625	224.2010955810547	0.1333490014076233	340.5139465332031	195.705810546875	0.00038427114486694336	528.7028198242188	206.5762176513672	1.0	525.4560546875	206.1099090576172	0.000335007905960083	1	037
213	435.5271301269531	236.2277374267578	0.9998646974563599	351.4036560058594	191.2440948486328	0.9995083808898926	528.0333251953125	206.5804901123047	1.0	524.8311767578125	206.1481170654297	0.00023066997528076172	1	037
214	436.9430236816406	239.5248565673828	0.9999995231628418	355.2220458984375	185.54380798339844	1.0	528.5440063476562	206.58424377441406	1.0	525.2166137695312	206.2655487060547	0.00025922060012817383	1	037
215	436.76513671875	245.7803192138672	0.9999727010726929	360.56243896484375	180.95938110351562	1.0	528.0328369140625	206.5855712890625	1.0	525.0558471679688	205.908447265625	0.0003159642219543457	1	037
216	436.5417175292969	257.5963134765625	1.0	358.02691650390625	193.3662109375	0.9999994039535522	528.3438110351562	206.43577575683594	1.0	524.4168090820312	205.9434356689453	0.0004112720489501953	1	037
217	436.6693420410156	263.5152587890625	1.0	365.7364196777344	195.23870849609375	1.0	528.5096435546875	206.89601135253906	1.0	525.0108032226562	206.7052764892578	0.00036525726318359375	1	037
218	436.6379089355469	269.42657470703125	1.0	365.64117431640625	194.95840454101562	1.0	528.0952758789062	206.2822723388672	1.0	524.0171508789062	206.38357543945312	0.0003949105739593506	1	037
219	436.7170715332031	269.7754821777344	1.0	359.94091796875	199.08389282226562	1.0	528.687744140625	206.51712036132812	1.0	525.2573852539062	206.3905029296875	0.00036281347274780273	1	037
220	435.02490234375	268.4518127441406	1.0	357.80999755859375	198.5665740966797	1.0	529.01025390625	206.25718688964844	1.0	525.2341918945312	205.95166015625	0.00035756826400756836	1	037
221	436.260009765625	268.43121337890625	1.0	354.77850341796875	198.7770538330078	1.0	528.61767578125	207.1787567138672	1.0	524.77978515625	206.54483032226562	0.0002924501895904541	1	037
222	435.7113342285156	271.31787109375	1.0	354.00030517578125	206.84799194335938	1.0	527.8500366210938	207.23651123046875	1.0	524.6211547851562	206.72186279296875	0.00029519200325012207	1	037
223	436.7085266113281	274.7691955566406	1.0	354.71710205078125	205.4438934326172	1.0	528.4381713867188	206.831787109375	1.0	525.3339233398438	207.14537048339844	0.00043466687202453613	1	037
224	433.98779296875	277.7561950683594	1.0	361.6455993652344	210.27474975585938	0.9999000430107117	528.703857421875	206.3468475341797	1.0	527.828125	205.82237243652344	0.0011935830116271973	1	037
225	430.443359375	283.09375	1.0	358.7982177734375	222.83058166503906	1.0	431.9110412597656	285.54833984375	5.143880844116211e-5	363.382080078125	225.85977172851562	6.070733070373535e-5	1	037
226	431.43096923828125	293.08203125	1.0	359.093994140625	226.82940673828125	1.0	481.6390075683594	262.8511962890625	0.00014415383338928223	355.7742614746094	227.071533203125	4.798173904418945e-5	1	037
227	427.3001403808594	293.91510009765625	0.9999997019767761	358.7325134277344	232.89552307128906	1.0	426.3993835449219	293.0513916015625	0.00010505318641662598	425.4689025878906	300.08160400390625	5.602836608886719e-5	1	037
228	426.2531433105469	292.94781494140625	0.9927307963371277	356.87646484375	233.86444091796875	1.0	360.8597717285156	233.00877380371094	0.00015750527381896973	353.1363220214844	230.76406860351562	0.00014412403106689453	1	037
229	425.6123962402344	292.1884765625	0.9999999403953552	354.83770751953125	237.82510375976562	1.0	481.4408874511719	267.8858642578125	0.000385969877243042	473.3187255859375	262.4888916015625	0.00022792816162109375	1	037
230	428.873046875	292.27008056640625	0.9997152090072632	355.49066162109375	239.18704223632812	0.9999998807907104	354.2061462402344	238.56158447265625	0.00011587142944335938	355.4791564941406	230.84449768066406	0.00018724799156188965	1	037
231	429.7495422363281	294.7271728515625	1.0	353.5210266113281	240.49691772460938	0.9999963641166687	426.3666076660156	295.70849609375	0.00016313791275024414	347.58026123046875	232.57347106933594	0.0001360774040222168	1	037
232	431.928955078125	295.29534912109375	1.0	351.12579345703125	236.56849670410156	1.0	350.9004821777344	237.06655883789062	0.00017368793487548828	349.284423828125	237.36932373046875	0.00012797117233276367	1	037
233	432.45050048828125	294.6730041503906	1.0	351.567626953125	230.6833038330078	1.0	427.41790771484375	298.05426025390625	8.445978164672852e-5	348.1466979980469	228.4561004638672	4.735589027404785e-5	1	037
234	434.1390686035156	293.6552734375	1.0	352.3169860839844	226.3479461669922	1.0	355.52593994140625	225.73519897460938	0.00010803341865539551	344.0301513671875	222.46006774902344	5.125999450683594e-5	1	037
235	433.9174499511719	291.0957946777344	1.0	348.80023193359375	218.47584533691406	1.0	352.0838317871094	218.80130004882812	8.344650268554688e-5	349.4949951171875	212.35263061523438	9.47713851928711e-5	1	037
236	435.6407470703125	288.9384765625	1.0	355.61346435546875	222.46876525878906	1.0	354.3632507324219	221.0502166748047	0.0001684427261352539	349.12261962890625	218.92916870117188	0.0001805424690246582	1	037
237	434.8201904296875	288.9173889160156	1.0	356.6793518066406	222.74009704589844	1.0	360.0617370605469	219.0381622314453	7.835030555725098e-5	356.03680419921875	216.341064453125	0.00013059377670288086	1	037
238	434.6645202636719	287.9076232910156	1.0	355.6963806152344	224.43206787109375	1.0	358.0913391113281	222.716064453125	8.878111839294434e-5	437.3210144042969	275.36749267578125	0.00010713934898376465	1	037
239	435.8059387207031	286.5794372558594	1.0	356.4317932128906	223.29269409179688	1.0	358.8587341308594	222.18923950195312	9.778141975402832e-5	436.58819580078125	274.2971496582031	0.00023189187049865723	1	037
240	436.3036193847656	287.0531311035156	1.0	353.4027404785156	222.8831329345703	1.0	353.0796203613281	221.27569580078125	0.00018200278282165527	436.9266052246094	275.4171447753906	0.00016236305236816406	1	037
241	436.7448425292969	286.47784423828125	1.0	351.2889099121094	218.47601318359375	1.0	351.36334228515625	220.4965057373047	8.603930473327637e-5	349.8592529296875	213.24896240234375	0.00021383166313171387	1	037
242	436.0221252441406	286.31390380859375	1.0	348.9528503417969	218.59584045410156	1.0	351.6805419921875	218.66558837890625	0.00011309981346130371	350.1754455566406	212.4235076904297	0.00021955370903015137	1	037
243	435.7383117675781	286.6312255859375	1.0	349.9640197753906	219.9122772216797	1.0	432.9302978515625	288.7594299316406	8.270144462585449e-5	436.9858093261719	274.7477722167969	0.0002442598342895508	1	037
244	435.29315185546875	285.87969970703125	1.0	351.4336853027344	220.67868041992188	1.0	434.8931579589844	287.0426940917969	0.0001291036605834961	436.5021667480469	273.5694580078125	0.0002465546131134033	1	037
245	436.3536376953125	288.4494323730469	1.0	347.75830078125	218.0170440673828	1.0	353.4443054199219	217.52139282226562	6.744265556335449e-5	423.5687255859375	277.6011962890625	0.00010019540786743164	1	037
246	434.96429443359375	287.0542907714844	1.0	350.14495849609375	218.72596740722656	1.0	432.26507568359375	288.4010925292969	7.697939872741699e-5	436.51983642578125	274.72943115234375	0.00011259317398071289	1	037
247	435.1395263671875	287.33740234375	1.0	351.73223876953125	220.7509307861328	1.0	355.2138366699219	221.34844970703125	9.548664093017578e-5	352.71759033203125	221.52322387695312	0.00028267502784729004	1	037
248	436.3409729003906	287.2451171875	1.0	351.7312927246094	221.58311462402344	1.0	353.45318603515625	220.1722412109375	9.086728096008301e-5	437.7816467285156	275.9149475097656	0.0001958012580871582	1	037
249	435.445068359375	286.33734130859375	1.0	345.7865905761719	217.16632080078125	1.0	433.0123291015625	288.2011413574219	9.366869926452637e-5	436.80010986328125	274.8284606933594	0.0002359151840209961	1	037
250	437.15484619140625	287.3949890136719	1.0	345.9690246582031	216.58364868164062	1.0	434.3910827636719	289.6039733886719	7.161498069763184e-5	437.0315246582031	275.15966796875	0.00020641088485717773	1	037
251	437.2297058105469	286.4554443359375	1.0	344.9395751953125	216.62249755859375	1.0	437.124267578125	287.15972900390625	0.0001582801342010498	436.8937072753906	274.9688415527344	0.0003013908863067627	1	037
252	437.6110534667969	286.947265625	1.0	346.7685241699219	220.0053253173828	1.0	349.4554748535156	218.5072784423828	0.00012427568435668945	436.7479248046875	275.13983154296875	0.00030544400215148926	1	037
253	436.06756591796875	286.58673095703125	1.0	345.01129150390625	219.11007690429688	1.0	435.6590881347656	287.24267578125	9.885430335998535e-5	436.6328430175781	274.323486328125	0.0002595186233520508	1	037
254	437.6713562011719	287.1567077636719	1.0	349.96173095703125	222.68153381347656	1.0	349.67327880859375	221.52978515625	0.00019845366477966309	436.34686279296875	274.2245788574219	0.0001519918441772461	1	037
255	436.7474670410156	286.2561950683594	1.0	346.7811584472656	222.41867065429688	1.0	348.28411865234375	219.25674438476562	0.00010785460472106934	435.86431884765625	273.5380554199219	0.00023505091667175293	1	037
256	436.90203857421875	284.4206237792969	1.0	348.7229309082031	222.8726043701172	1.0	436.35009765625	286.6029357910156	0.0001265406608581543	425.6244812011719	275.81121826171875	0.00013059377670288086	1	037
257	436.9111633300781	285.5550842285156	1.0	347.8957214355469	224.06263732910156	0.9999997615814209	347.8092041015625	221.48866271972656	0.00020113587379455566	343.1590576171875	217.10865783691406	0.00025153160095214844	1	037
258	437.1587219238281	285.8706970214844	1.0	345.04302978515625	222.48507690429688	0.9999904632568359	434.0024719238281	288.4958190917969	0.00012478232383728027	435.9718017578125	273.435302734375	0.00016868114471435547	1	037
259	436.4259033203125	286.3908386230469	1.0	347.9898986816406	223.76980590820312	1.0	348.91546630859375	221.08090209960938	0.00011184811592102051	346.81689453125	226.1126251220703	0.00012770295143127441	1	037
260	436.427734375	286.60821533203125	1.0	347.8603210449219	223.54722595214844	0.9999999403953552	435.71112060546875	287.1867980957031	0.00010213255882263184	347.0773010253906	225.03070068359375	0.00022715330123901367	1	037
261	435.62115478515625	286.432861328125	1.0	348.90582275390625	224.39669799804688	1.0	432.72723388671875	288.110107421875	0.0001138448715209961	346.995361328125	226.094482421875	0.0001804828643798828	1	037
262	436.8876037597656	286.4643249511719	1.0	348.2345275878906	222.9973602294922	1.0	436.1219482421875	287.1259460449219	0.00010520219802856445	347.4104309082031	226.38796997070312	0.00023725628852844238	1	037
263	436.90625	286.4542541503906	1.0	347.7972717285156	222.30213928222656	1.0	349.0138244628906	220.03941345214844	0.00014033913612365723	347.28912353515625	225.3711395263672	0.0001296699047088623	1	037
264	436.87457275390625	286.47918701171875	1.0	350.2652282714844	222.71864318847656	0.9999998807907104	349.5097961425781	221.8256072998047	0.0001462399959564209	436.5263366699219	274.4905700683594	0.00024634599685668945	1	037
265	435.579345703125	286.8529968261719	1.0	349.757080078125	222.17405700683594	1.0	350.0999450683594	220.53985595703125	7.161498069763184e-5	436.6749267578125	275.5580139160156	0.0001919865608215332	1	037
266	435.0545349121094	286.9930419921875	1.0	350.6038818359375	221.0661163330078	1.0	351.41241455078125	220.1724395751953	0.00013628602027893066	426.30078125	276.01141357421875	0.00016880035400390625	1	037
267	435.45135498046875	287.0338439941406	1.0	350.865966796875	220.73849487304688	0.9999999403953552	351.1007995605469	220.5486297607422	0.00013905763626098633	426.2605285644531	276.23602294921875	0.00013241171836853027	1	037
268	435.7180480957031	287.8437805175781	1.0	349.8868103027344	218.1501007080078	0.9998890161514282	346.43408203125	217.5507354736328	0.0001030266284942627	436.48284912109375	276.3887023925781	0.0001639723777770996	1	037
269	435.9188537597656	287.6558532714844	1.0	347.71600341796875	216.03189086914062	1.0	346.1597595214844	214.8746795654297	8.615851402282715e-5	426.886474609375	276.70574951171875	0.0001830756664276123	1	037
270	436.4425048828125	287.9880676269531	1.0	345.98382568359375	218.03436279296875	1.0	641.16943359375	8.416717529296875	7.343292236328125e-5	427.4532775878906	277.6747131347656	0.00014668703079223633	1	037
271	435.72735595703125	287.771484375	1.0	348.60540771484375	217.1178436279297	1.0	346.50994873046875	214.83889770507812	0.00014352798461914062	349.21087646484375	212.08522033691406	0.00013637542724609375	1	037
272	435.5592956542969	288.29052734375	1.0	347.5090026855469	213.59722900390625	1.0	345.4157409667969	212.56739807128906	0.0001647472381591797	339.5321350097656	215.63002014160156	0.00030153989791870117	1	037
273	435.7972717285156	286.8407897949219	1.0	348.1705017089844	215.0335235595703	1.0	345.9353332519531	213.9530487060547	0.0001284778118133545	436.6118469238281	274.8388671875	0.00022482872009277344	1	037
274	434.96429443359375	286.68084716796875	1.0	344.59600830078125	209.6966552734375	0.9999964833259583	342.2723388671875	209.98129272460938	0.00014585256576538086	336.7268981933594	211.93467712402344	0.0003241300582885742	1	037
275	434.4739685058594	287.14422607421875	1.0	352.6485290527344	216.28683471679688	0.989896297454834	432.38525390625	281.9065246582031	5.862116813659668e-5	426.2262878417969	275.68994140625	0.00020459294319152832	1	037
276	435.59832763671875	287.8025207519531	1.0	348.9644775390625	213.53330993652344	1.0	345.3081970214844	212.49058532714844	0.00019073486328125	427.2469177246094	276.7030944824219	0.0001755356788635254	1	037
277	436.0407409667969	289.6877136230469	1.0	352.62225341796875	211.7776641845703	1.0	356.75762939453125	210.6710968017578	4.813075065612793e-5	422.93072509765625	277.10406494140625	0.00023946166038513184	1	037
278	435.8154602050781	288.1956481933594	1.0	354.9184265136719	213.30751037597656	1.0	360.5227355957031	211.6733856201172	5.581974983215332e-5	353.8020935058594	219.80648803710938	0.00016763806343078613	1	037
279	433.9233093261719	287.30023193359375	1.0	355.14239501953125	209.81375122070312	1.0	431.7021484375	282.2092590332031	7.653236389160156e-5	426.0153503417969	276.1070556640625	0.00028651952743530273	1	037
280	434.5117492675781	288.66357421875	1.0	356.648193359375	208.28810119628906	0.9999994039535522	431.2191162109375	282.2713623046875	6.10649585723877e-5	427.4839172363281	277.52001953125	0.0002792477607727051	1	037
281	435.1542053222656	289.7611389160156	1.0	356.302001953125	206.3820037841797	1.0	431.4862365722656	282.4079895019531	3.826618194580078e-5	422.72650146484375	277.0860900878906	0.00018081068992614746	1	037
282	434.88037109375	289.91094970703125	1.0	355.0653076171875	205.59608459472656	0.9999996423721313	432.5595397949219	285.3105773925781	3.0547380447387695e-5	422.592041015625	277.1576232910156	0.00015431642532348633	1	037
283	434.50616455078125	289.63250732421875	1.0	357.9304504394531	206.83212280273438	1.0	430.8454895019531	281.82977294921875	5.0574541091918945e-5	427.1676025390625	276.7666931152344	0.00039309263229370117	1	037
284	434.81158447265625	289.927001953125	1.0	356.33428955078125	204.56295776367188	0.9986035823822021	432.51641845703125	285.4823913574219	3.966689109802246e-5	422.75128173828125	277.138427734375	0.0002427995204925537	1	037
285	432.9293518066406	288.8855285644531	1.0	361.4917297363281	204.93324279785156	1.0	362.7521057128906	204.0554656982422	6.192922592163086e-5	421.81634521484375	276.3643798828125	0.0001976490020751953	1	037
286	433.8473815917969	289.75531005859375	1.0	357.79937744140625	202.10635375976562	0.9153829216957092	431.6759948730469	285.5678405761719	3.361701965332031e-5	422.3902893066406	276.8314514160156	0.00017973780632019043	1	037
287	433.8196105957031	289.489501953125	1.0	361.5727844238281	201.66383361816406	0.9999416470527649	360.5841369628906	200.89215087890625	9.21487808227539e-5	354.35247802734375	203.9478302001953	0.00029456615447998047	1	037
288	433.61871337890625	290.1427917480469	1.0	360.98651123046875	199.26100158691406	0.9999079704284668	359.5230712890625	198.7332000732422	4.628300666809082e-5	353.8798828125	201.59979248046875	0.00025981664657592773	1	037
289	434.2449645996094	290.04290771484375	1.0	364.3167724609375	205.45867919921875	0.8592666983604431	431.8998718261719	285.38226318359375	2.8580427169799805e-5	422.3673400878906	277.0610656738281	0.00014698505401611328	1	037
290	434.1684875488281	289.7547607421875	1.0	363.80224609375	199.88211059570312	0.988060712814331	431.8797912597656	285.45849609375	3.8295984268188477e-5	422.2070617675781	277.21380615234375	0.00016605854034423828	1	037
291	432.4223937988281	289.1837158203125	1.0	361.37176513671875	195.77175903320312	0.9747956991195679	430.6307678222656	282.4624328613281	5.620718002319336e-5	427.03326416015625	277.2225646972656	0.0003992915153503418	1	037
292	432.23870849609375	289.2805480957031	1.0	361.66168212890625	193.44723510742188	0.932004988193512	430.5386962890625	282.42572021484375	4.222989082336426e-5	422.2001037597656	276.4178466796875	0.00015103816986083984	1	037
293	433.4129943847656	290.1549987792969	1.0	364.4422607421875	197.0271453857422	0.9999994039535522	431.0212707519531	285.4542541503906	3.49879264831543e-5	422.2058410644531	276.54473876953125	0.0002301037311553955	1	037
294	433.5359802246094	289.91192626953125	1.0	366.81756591796875	200.5215606689453	0.9999545812606812	431.2762451171875	285.56671142578125	3.311038017272949e-5	422.2101745605469	276.5574035644531	0.00024813413619995117	1	037
295	433.1930236816406	290.3485412597656	1.0	437.3431701660156	292.02911376953125	5.6296586990356445e-5	430.9467468261719	285.77667236328125	4.0203332901000977e-5	422.292724609375	276.78863525390625	0.0002499818801879883	1	037
296	432.9347839355469	289.331298828125	1.0	366.93994140625	196.5111846923828	0.8169772624969482	430.5599060058594	285.1287841796875	4.4673681259155273e-5	426.0558166503906	278.1591491699219	0.00033095479011535645	1	037
297	433.4978942871094	289.9961853027344	1.0	368.50518798828125	197.22000122070312	0.01602312922477722	430.1243591308594	282.64141845703125	3.355741500854492e-5	421.9984436035156	276.4222717285156	0.00023701786994934082	1	037
298	432.46527099609375	289.78076171875	1.0	366.1662292480469	189.24484252929688	0.014204323291778564	436.1133728027344	288.9411926269531	3.2395124435424805e-5	421.95782470703125	276.52734375	0.00023192167282104492	1	037
299	431.11669921875	289.23614501953125	1.0	369.1275329589844	192.94960021972656	0.0028493404388427734	429.5086669921875	282.6311340332031	8.696317672729492e-5	425.8933410644531	278.1870422363281	0.0006161928176879883	1	037
300	431.4361877441406	289.60821533203125	1.0	366.35791015625	190.88304138183594	0.9994817972183228	436.0768127441406	288.8163146972656	5.117058753967285e-5	426.77142333984375	278.9699401855469	0.00022429227828979492	1	037
301	430.5557861328125	290.42962646484375	1.0	364.6199035644531	187.21163940429688	0.6775739789009094	435.3714904785156	289.2547912597656	5.4776668548583984e-5	421.7071228027344	276.8887023925781	0.00022724270820617676	1	037
302	431.09686279296875	290.2476806640625	1.0	369.4770812988281	194.62789916992188	0.9973766803741455	435.5577392578125	289.13226318359375	4.410743713378906e-5	422.0118103027344	276.99578857421875	0.00014013051986694336	1	037
303	430.5139465332031	290.0130920410156	1.0	369.4624938964844	192.28944396972656	0.9998629093170166	435.46954345703125	289.3447265625	5.8710575103759766e-5	425.94140625	278.9978332519531	0.0002836287021636963	1	037
304	430.6702880859375	290.457763671875	1.0	366.778564453125	192.71817016601562	0.9807688593864441	435.3147888183594	289.117919921875	5.6624412536621094e-5	426.31939697265625	278.964111328125	0.00017133355140686035	1	037
305	430.2577819824219	290.4468078613281	1.0	366.4881286621094	186.8504638671875	0.9999524354934692	435.4294738769531	289.87451171875	0.00010332465171813965	421.837890625	276.91015625	0.00021731853485107422	1	037
306	429.93035888671875	290.3134460449219	1.0	368.6129455566406	192.8570556640625	0.9999986886978149	435.50250244140625	289.6483154296875	7.981061935424805e-5	426.2209777832031	279.079833984375	0.0002982020378112793	1	037
307	430.4294738769531	290.5230712890625	1.0	368.9299621582031	187.94454956054688	0.003005504608154297	435.8542785644531	289.8643493652344	6.896257400512695e-5	426.0171203613281	279.17840576171875	0.00019752979278564453	1	037
308	429.6474304199219	291.4024658203125	1.0	366.49078369140625	184.4969940185547	0.7332745790481567	435.34100341796875	290.96575927734375	0.00013911724090576172	421.8675537109375	277.0122375488281	0.0002994537353515625	1	037
309	429.5729675292969	291.2404479980469	1.0	367.7294616699219	184.70310974121094	0.9995915293693542	434.715576171875	289.81781005859375	8.64565372467041e-5	426.1701965332031	279.03253173828125	0.00042447447776794434	1	037
