# Supplementary material for: An automated feeding system for the African killifish reveals the impact of diet on lifespan and allows scalable assessment of associative learning
Source: eLife. 2022 Nov 10;11:e69008. doi: 10.7554/eLife.69008 (PMC9788828; doi:10.7554/eLife.69008)
Supplement: Figure 6—source data 2. [file elife-69008-fig6-data2.zip › Training Trajectories/t10_REC008DLC_resnet50_TrainAllTheThingsJun28shuffle1_1030000.csv]

bodyparts_coords	fishhead_x	fishhead_y	fishhead_likelihood	fishtail_x	fishtail_y	fishtail_likelihood	redlight_x	redlight_y	redlight_likelihood	fooddrop_x	fooddrop_y	fooddrop_likelihood	fishnum	recordingnum
0	555.1868896484375	273.5047302246094	0.0013804137706756592	77.63634490966797	178.61036682128906	0.9999997615814209	557.1901245117188	270.3433532714844	0.97479248046875	553.9952392578125	272.5346984863281	0.0009000897407531738	10	008
1	558.9902954101562	270.9407043457031	0.027672231197357178	75.85771179199219	176.42440795898438	0.47377437353134155	557.1951904296875	269.7141418457031	0.9875767827033997	554.5579223632812	272.4872131347656	0.0015492439270019531	10	008
2	559.5608520507812	271.9670715332031	0.0006519854068756104	78.54759216308594	175.33551025390625	0.015825271606445312	557.6746826171875	271.2015380859375	0.8952193260192871	554.2696533203125	272.8536376953125	8.627772331237793e-5	10	008
3	559.562255859375	270.61114501953125	0.00407034158706665	555.169677734375	271.913818359375	0.0005162358283996582	558.0736694335938	270.06939697265625	0.9887731075286865	554.1639404296875	271.7525329589844	0.0007283687591552734	10	008
4	554.8507080078125	272.9452209472656	0.0032303035259246826	554.1578369140625	271.9331970214844	0.00038748979568481445	556.9254150390625	270.07293701171875	0.9584929943084717	553.4277954101562	271.54754638671875	0.000516355037689209	10	008
5	558.4658813476562	272.100341796875	0.008472293615341187	638.6053466796875	3.7022533416748047	0.00019910931587219238	557.33642578125	271.5801696777344	0.3683665990829468	553.2007446289062	273.3869934082031	6.699562072753906e-5	10	008
6	44.747737884521484	145.51405334472656	0.003085792064666748	12.897010803222656	141.5833740234375	0.0019251108169555664	557.4466552734375	270.6099853515625	0.9795156717300415	0.10838651657104492	128.13914489746094	0.0003408491611480713	10	008
7	558.677978515625	271.2467041015625	0.004926949739456177	10.424162864685059	140.9216766357422	0.0009779930114746094	556.847412109375	270.29833984375	0.4290868937969208	553.5840454101562	272.75140380859375	0.0002492666244506836	10	008
8	643.2359008789062	479.0221862792969	0.0007202625274658203	9.678339958190918	139.5062255859375	0.0009609758853912354	559.1159057617188	270.22442626953125	0.6798354387283325	556.4121704101562	265.0104064941406	0.00015860795974731445	10	008
9	558.7928466796875	271.6675109863281	0.004256099462509155	555.2725830078125	272.888916015625	0.0011925995349884033	557.4743041992188	270.7930908203125	0.9670543670654297	553.68701171875	272.8101806640625	0.0006057024002075195	10	008
10	78.25634002685547	145.58377075195312	0.012114644050598145	79.92292022705078	148.54368591308594	0.03303268551826477	558.1023559570312	270.731689453125	0.8553265333175659	554.1382446289062	272.54522705078125	9.021162986755371e-5	10	008
11	555.348876953125	274.23046875	0.0007480084896087646	5.051550388336182	141.22515869140625	0.00019037723541259766	557.6869506835938	271.5254211425781	0.9969502687454224	553.6495971679688	272.8690490722656	0.0002262592315673828	10	008
12	559.4745483398438	270.0365295410156	0.02132248878479004	81.03202056884766	155.88963317871094	0.9883098602294922	556.9418334960938	269.2674560546875	0.9765832424163818	554.1767578125	272.6393737792969	0.0018394887447357178	10	008
13	555.0595703125	273.5722961425781	0.0027136504650115967	557.518310546875	266.7790832519531	0.0005197227001190186	557.031494140625	270.4416198730469	0.9441827535629272	553.184814453125	273.14459228515625	0.0003280937671661377	10	008
14	65.8577880859375	135.2853240966797	0.9526264667510986	64.30021667480469	133.4779510498047	0.008899092674255371	556.916259765625	270.5834655761719	0.9612126350402832	553.673095703125	272.7164611816406	0.0010924339294433594	10	008
15	555.1135864257812	273.31988525390625	0.0008112490177154541	108.75983428955078	166.36099243164062	0.9998685121536255	557.565673828125	270.99200439453125	0.9387778639793396	553.2063598632812	272.7768249511719	9.751319885253906e-5	10	008
16	65.50623321533203	138.65676879882812	0.9945223331451416	109.38106536865234	162.19772338867188	0.007448166608810425	557.1280517578125	269.56243896484375	0.6173191070556641	554.5107421875	266.5075988769531	0.0006821751594543457	10	008
17	555.84814453125	273.23919677734375	0.007150590419769287	555.7098388671875	272.8214416503906	0.0025795698165893555	557.95068359375	270.2806701660156	0.9222991466522217	554.4719848632812	272.94873046875	0.0011239051818847656	10	008
18	558.3131713867188	270.9722595214844	0.003866642713546753	554.6940307617188	272.4837646484375	0.0007469058036804199	556.8826904296875	270.035888671875	0.9705797433853149	553.66943359375	272.29547119140625	0.0005651712417602539	10	008
19	555.5535278320312	273.27386474609375	0.0025788843631744385	142.781982421875	152.42015075683594	0.9999998807907104	557.46484375	270.6161193847656	0.8495419025421143	553.9149780273438	272.37506103515625	0.00045552849769592285	10	008
20	66.0427017211914	138.5037078857422	0.8521931171417236	133.6494598388672	148.72457885742188	0.2232188880443573	557.5836181640625	269.8355407714844	0.9296667575836182	554.4136962890625	272.7726135253906	0.0013449490070343018	10	008
21	555.615966796875	272.594970703125	0.021149158477783203	555.5093383789062	272.727783203125	0.001808077096939087	557.4956665039062	270.4640197753906	0.8777020573616028	554.4283447265625	272.751220703125	0.0009644031524658203	10	008
22	559.3110961914062	270.5052185058594	0.002181321382522583	557.2603149414062	267.427001953125	0.0002866983413696289	557.4447021484375	269.91949462890625	0.983954668045044	554.5341186523438	271.3833923339844	0.0008171796798706055	10	008
23	555.1635131835938	273.39483642578125	0.0035236775875091553	554.754150390625	272.56353759765625	0.0005585253238677979	557.052978515625	270.04974365234375	0.9917511343955994	553.9659423828125	272.3450622558594	0.0009154081344604492	10	008
24	559.3865356445312	270.2059326171875	0.0015441179275512695	554.5758666992188	272.4163513183594	0.00024762749671936035	556.7503051757812	269.8794250488281	0.9620966911315918	553.5377807617188	271.7398681640625	0.00024047493934631348	10	008
25	555.0681762695312	272.9907531738281	0.061430662870407104	555.580810546875	273.06298828125	0.0002377033233642578	557.06689453125	270.8497619628906	0.880482017993927	553.5714721679688	273.0777587890625	0.0002669394016265869	10	008
26	536.1389770507812	226.45623779296875	0.0006528794765472412	535.5382690429688	221.78456115722656	0.0008492469787597656	536.3721923828125	220.97303771972656	0.9999983310699463	539.2525634765625	221.9427032470703	0.0280991792678833	10	008
27	542.8765258789062	225.8422088623047	0.0008532702922821045	537.4680786132812	220.64674377441406	0.0012694597244262695	536.9501953125	219.9276580810547	0.9999974966049194	538.7294311523438	220.6149139404297	0.0119723379611969	10	008
28	542.6563720703125	226.13580322265625	0.000587165355682373	74.99901580810547	166.3125457763672	0.6217399835586548	536.8236694335938	220.60302734375	0.9999971389770508	539.2224731445312	220.9580535888672	0.030924111604690552	10	008
29	542.5232543945312	226.22764587402344	0.0009521245956420898	78.29400634765625	156.55506896972656	0.14872094988822937	536.424072265625	220.78517150878906	0.9999982118606567	538.5258178710938	220.83660888671875	0.020107805728912354	10	008
30	536.2501220703125	226.41583251953125	0.0009958744049072266	76.52799987792969	161.66152954101562	0.03491044044494629	536.9312133789062	220.45603942871094	0.9999963045120239	539.500732421875	220.8461151123047	0.02334815263748169	10	008
31	536.117431640625	225.9547882080078	0.0007141828536987305	535.7793579101562	220.2613067626953	0.0014581382274627686	536.4541625976562	220.06434631347656	0.9999985694885254	538.7361450195312	220.79620361328125	0.008517473936080933	10	008
32	533.69873046875	221.20565795898438	0.001184225082397461	535.6089477539062	221.00904846191406	0.0020561516284942627	536.4789428710938	220.84939575195312	0.9999933242797852	538.894287109375	220.89797973632812	0.02988499402999878	10	008
33	69.53977966308594	162.73526000976562	0.0011536777019500732	73.96992492675781	163.61219787597656	0.9958295822143555	536.5648193359375	219.90744018554688	0.9999991655349731	538.9115600585938	220.82322692871094	0.014862626791000366	10	008
34	536.2740478515625	226.45115661621094	0.0017542243003845215	536.29443359375	221.16012573242188	0.0015999972820281982	536.6862182617188	220.7455291748047	0.9999947547912598	539.1815185546875	221.14120483398438	0.017964333295822144	10	008
35	66.85111999511719	140.18324279785156	0.02496999502182007	535.5585327148438	221.09609985351562	0.001003175973892212	536.671142578125	220.26730346679688	0.9999986886978149	538.6943359375	220.90081787109375	0.012844324111938477	10	008
36	536.3314208984375	226.41680908203125	0.0006010234355926514	94.2918701171875	171.31837463378906	0.0034945309162139893	536.3294067382812	220.6083526611328	0.9999990463256836	538.9528198242188	221.00648498535156	0.01659330725669861	10	008
37	536.1326904296875	226.34324645996094	0.0008440315723419189	535.8552856445312	220.32566833496094	0.001980721950531006	536.645263671875	219.85899353027344	0.9999985694885254	539.008544921875	220.60496520996094	0.03089606761932373	10	008
38	536.0595092773438	226.4962158203125	0.001012951135635376	535.868896484375	221.2086944580078	0.0013266801834106445	536.62841796875	220.7127685546875	0.9999985694885254	538.890380859375	221.08743286132812	0.015827208757400513	10	008
39	534.2958984375	220.76907348632812	0.000762939453125	535.9810791015625	221.07049560546875	0.0018139779567718506	536.7474365234375	220.59121704101562	0.9999953508377075	539.0978393554688	220.979248046875	0.04649484157562256	10	008
40	645.2987670898438	460.9501953125	0.0016977787017822266	536.6915893554688	220.91250610351562	0.0011672377586364746	537.0615844726562	220.6074676513672	0.9999951124191284	539.734619140625	220.89419555664062	0.034062087535858154	10	008
41	644.7432250976562	461.20782470703125	0.0006247162818908691	535.8422241210938	220.21029663085938	0.0010792016983032227	536.5365600585938	219.8502960205078	0.9999990463256836	539.4548950195312	220.65931701660156	0.013821601867675781	10	008
42	542.3541870117188	226.64767456054688	0.0005655288696289062	535.4609375	221.59292602539062	0.0013041496276855469	535.9672241210938	221.0931854248047	0.9999986886978149	538.2806396484375	221.2849578857422	0.03696122765541077	10	008
43	645.5962524414062	463.86688232421875	0.00314977765083313	536.1240234375	220.95068359375	0.0011213421821594238	536.7218017578125	220.349853515625	0.9999988079071045	539.0286254882812	221.0518341064453	0.013429522514343262	10	008
44	642.060791015625	479.2788391113281	0.0008934736251831055	538.3843383789062	224.4248046875	0.0009582340717315674	536.7030029296875	220.60963439941406	0.9999974966049194	539.0411376953125	221.16883850097656	0.0210457444190979	10	008
45	542.8466186523438	226.50759887695312	0.0004254281520843506	536.4638671875	221.31939697265625	0.0007048249244689941	536.4068603515625	220.39517211914062	0.9999994039535522	539.2130737304688	221.45436096191406	0.01944756507873535	10	008
46	542.691650390625	226.42628479003906	0.0006917119026184082	536.2073364257812	221.2917022705078	0.0010528564453125	536.3555297851562	220.782470703125	0.999998927116394	538.8521118164062	221.28594970703125	0.026683390140533447	10	008
47	542.9031982421875	226.49935913085938	0.00048083066940307617	536.100830078125	221.38954162597656	0.0008799135684967041	536.440673828125	220.55552673339844	0.9999995231628418	536.3109130859375	219.91314697265625	0.03144043684005737	10	008
48	543.1557006835938	226.26089477539062	0.0008453726768493652	536.4354858398438	220.65237426757812	0.0009302794933319092	536.9064331054688	220.26402282714844	0.9999974966049194	536.6876831054688	219.44424438476562	0.027411967515945435	10	008
49	534.0130004882812	221.20770263671875	0.0007710754871368408	536.0689697265625	220.9611358642578	0.0013673901557922363	536.3619995117188	220.97096252441406	0.9999971389770508	539.2947387695312	221.34120178222656	0.028369277715682983	10	008
50	542.7994384765625	226.21180725097656	0.0010100603103637695	113.23806762695312	174.5214385986328	0.0365256667137146	536.7708740234375	220.66835021972656	0.9999970197677612	539.2120971679688	221.21400451660156	0.013830810785293579	10	008
51	114.35598754882812	175.1736602783203	0.0008210539817810059	114.26271057128906	175.45330810546875	0.23119032382965088	536.57373046875	220.52813720703125	0.9999977350234985	536.4835205078125	219.37745666503906	0.037518709897994995	10	008
52	115.48257446289062	174.7037353515625	0.46789368987083435	116.43609619140625	175.81138610839844	0.21329623460769653	537.0060424804688	220.20748901367188	0.9999988079071045	536.7693481445312	219.47756958007812	0.042514950037002563	10	008
53	114.8590316772461	173.84971618652344	0.04715797305107117	115.0097885131836	175.09127807617188	0.019122302532196045	536.9583740234375	220.5096435546875	0.9999996423721313	539.1820678710938	221.0828094482422	0.010835766792297363	10	008
54	642.3027954101562	479.859375	0.001010119915008545	114.71473693847656	174.68724060058594	0.9444605112075806	535.54052734375	220.5836944580078	0.9999990463256836	538.9797973632812	221.11007690429688	0.02707567811012268	10	008
55	115.59564971923828	174.0159454345703	0.002006441354751587	116.73243713378906	174.61373901367188	0.9472415447235107	536.895263671875	220.5391845703125	0.999996542930603	537.1078491210938	219.3025360107422	0.03428608179092407	10	008
56	121.20053100585938	176.0169219970703	0.0036979317665100098	121.86528015136719	176.18785095214844	0.12524229288101196	535.709228515625	220.493896484375	0.9999988079071045	539.0740966796875	220.80284118652344	0.056459009647369385	10	008
57	542.9611206054688	226.6104278564453	0.0005998313426971436	141.5958709716797	182.83694458007812	1.0	536.8051147460938	220.35052490234375	0.999998927116394	536.4719848632812	219.519775390625	0.02307620644569397	10	008
58	535.82373046875	223.26104736328125	0.000830233097076416	154.55282592773438	189.9552001953125	0.9999998807907104	536.9317626953125	219.6752471923828	0.9999983310699463	539.090576171875	220.63739013671875	0.015302896499633789	10	008
59	542.477783203125	226.43006896972656	0.0005968809127807617	164.97023010253906	197.53074645996094	1.0	536.3705444335938	220.6641082763672	0.9999991059303284	538.8724365234375	221.2131805419922	0.013557881116867065	10	008
60	176.96450805664062	199.57763671875	0.002921760082244873	173.42262268066406	203.5096893310547	0.9999796748161316	536.6829833984375	220.6217041015625	0.9999970197677612	539.32666015625	221.02325439453125	0.0436251163482666	10	008
61	179.03326416015625	207.1268768310547	0.9755676984786987	180.8556671142578	207.6045379638672	0.9993249177932739	537.2942504882812	219.69029235839844	0.9999968409538269	536.0656127929688	218.90097045898438	0.04434099793434143	10	008
62	193.01675415039062	211.3848114013672	0.0037336349487304688	188.43185424804688	211.72755432128906	0.9999998807907104	536.6917724609375	221.1890411376953	0.9999971389770508	536.4257202148438	219.85719299316406	0.05106571316719055	10	008
63	145.26248168945312	177.48768615722656	0.0028269290924072266	141.0407257080078	173.00477600097656	1.0	536.858154296875	220.36619567871094	0.9999949932098389	539.256591796875	220.98297119140625	0.024716168642044067	10	008
64	210.74932861328125	224.3549041748047	0.021742433309555054	149.57884216308594	187.45687866210938	1.0	536.712646484375	220.70608520507812	0.9999977350234985	538.9776611328125	221.0850067138672	0.014553248882293701	10	008
65	226.97547912597656	231.28521728515625	0.004126608371734619	156.80419921875	187.85202026367188	1.0	536.7532958984375	220.35511779785156	0.9999995827674866	538.9978637695312	221.194091796875	0.012752115726470947	10	008
66	228.28878784179688	237.22349548339844	0.9999406337738037	163.12161254882812	195.98248291015625	1.0	536.2601928710938	220.47711181640625	0.9999987483024597	539.3036499023438	220.97080993652344	0.009312331676483154	10	008
67	238.9551239013672	239.5032196044922	1.0	169.76914978027344	210.2882080078125	1.0	536.716796875	220.2854766845703	0.9999988079071045	539.0479736328125	220.9748992919922	0.010560542345046997	10	008
68	248.2071075439453	241.72694396972656	1.0	173.9208221435547	212.12286376953125	1.0	536.5549926757812	220.44288635253906	0.9999985694885254	539.1085815429688	220.98330688476562	0.022867411375045776	10	008
69	256.05621337890625	245.88394165039062	1.0	176.78346252441406	214.40403747558594	1.0	536.5813598632812	220.7987518310547	0.9999992847442627	538.9804077148438	221.22787475585938	0.022693753242492676	10	008
70	264.8234558105469	248.56314086914062	1.0	186.5485076904297	228.52438354492188	1.0	535.8992919921875	220.99722290039062	0.9999979734420776	537.9589233398438	221.43359375	0.022593140602111816	10	008
71	273.864501953125	251.3167724609375	1.0	193.84759521484375	226.07949829101562	1.0	536.5814819335938	220.6590118408203	0.9999987483024597	538.9840087890625	221.05044555664062	0.025862157344818115	10	008
72	279.0414733886719	254.4890594482422	1.0	197.8224334716797	227.88380432128906	1.0	536.2490844726562	220.73971557617188	0.9999983310699463	538.9927368164062	221.5666046142578	0.009828388690948486	10	008
73	286.2327575683594	256.1121826171875	1.0	203.23886108398438	236.19801330566406	0.9999998807907104	536.2720336914062	220.5105743408203	0.9999983906745911	536.24365234375	219.4044952392578	0.028830647468566895	10	008
74	293.3334045410156	257.7133483886719	1.0	213.52626037597656	241.82049560546875	1.0	536.6442260742188	221.07015991210938	0.9999949932098389	538.5956420898438	221.33314514160156	0.017826586961746216	10	008
75	300.7015380859375	259.628662109375	1.0	217.7702178955078	237.19631958007812	1.0	536.7592163085938	220.25486755371094	0.9999964237213135	536.2206420898438	219.22259521484375	0.017282754182815552	10	008
76	306.1391906738281	260.8271179199219	1.0	220.49473571777344	239.218994140625	1.0	537.05517578125	219.93362426757812	0.9999917149543762	536.6137084960938	218.66673278808594	0.032903581857681274	10	008
77	312.90985107421875	261.95654296875	1.0	227.29673767089844	246.27389526367188	1.0	536.3156127929688	220.24090576171875	0.9999984502792358	538.6598510742188	220.6769256591797	0.028505414724349976	10	008
78	320.67828369140625	262.9144287109375	1.0	238.31443786621094	241.6582794189453	0.99969083070755	536.3372192382812	221.36636352539062	0.9999924898147583	538.5608520507812	220.98736572265625	0.025677889585494995	10	008
79	329.92120361328125	264.2001037597656	1.0	240.6161346435547	242.48570251464844	1.0	536.5650024414062	220.4898681640625	0.9999848008155823	536.6871337890625	219.1974334716797	0.036413729190826416	10	008
80	336.9579162597656	266.7026062011719	1.0	245.39791870117188	249.0579833984375	1.0	537.14501953125	220.68881225585938	0.9999939203262329	536.6997680664062	219.1937255859375	0.022303760051727295	10	008
81	340.8073425292969	269.74542236328125	0.9999998807907104	249.2877197265625	253.45286560058594	0.9991174936294556	537.5918579101562	220.6962890625	0.9999861717224121	536.703857421875	219.29110717773438	0.030436307191848755	10	008
82	342.8616943359375	270.73681640625	0.9999999403953552	256.552490234375	253.76919555664062	0.999998927116394	536.4008178710938	221.06484985351562	0.999983549118042	538.6475219726562	220.86965942382812	0.02800503373146057	10	008
83	345.3931884765625	270.2738342285156	0.9999997615814209	265.5240173339844	251.36399841308594	0.9999799728393555	536.5847778320312	220.2306365966797	0.9999983310699463	539.1112670898438	221.11749267578125	0.006263822317123413	10	008
84	345.50079345703125	270.41455078125	0.9999998807907104	265.6543884277344	250.74977111816406	0.9999997615814209	537.0719604492188	220.5498046875	0.9999934434890747	536.4725341796875	219.3777618408203	0.07385632395744324	10	008
85	347.06640625	270.656494140625	0.9999999403953552	267.18060302734375	246.97557067871094	0.9999961853027344	536.8900756835938	220.811279296875	0.9999949932098389	538.954345703125	221.0840301513672	0.010682791471481323	10	008
86	347.4996337890625	269.66156005859375	0.9999995231628418	266.9803771972656	244.61387634277344	0.9999998807907104	536.5162353515625	220.99728393554688	0.9999984502792358	539.7026977539062	221.2337188720703	0.04998496174812317	10	008
87	347.4560546875	270.220947265625	0.9999998807907104	267.2539978027344	244.22438049316406	1.0	536.4063720703125	220.34796142578125	0.9999967217445374	536.4649047851562	219.22869873046875	0.03712731599807739	10	008
88	347.60443115234375	270.3867492675781	0.9999992847442627	267.48773193359375	242.04885864257812	1.0	537.0975952148438	221.32945251464844	0.9999935030937195	539.4746704101562	221.38841247558594	0.023949533700942993	10	008
89	349.6903076171875	269.5081787109375	0.9999999403953552	269.1119384765625	242.08306884765625	1.0	537.2965087890625	219.79229736328125	0.999987006187439	536.6292114257812	218.94064331054688	0.06454366445541382	10	008
90	349.89453125	269.2405700683594	1.0	269.11334228515625	240.86660766601562	1.0	537.438232421875	220.56748962402344	0.9999897480010986	536.849609375	219.16061401367188	0.03464937210083008	10	008
91	350.87811279296875	268.9026794433594	1.0	268.0472717285156	241.40879821777344	1.0	537.2403564453125	220.36463928222656	0.9999936819076538	536.5130004882812	219.42364501953125	0.04618877172470093	10	008
92	351.9306945800781	268.5130310058594	1.0	267.5926818847656	242.20433044433594	1.0	537.29541015625	220.3413848876953	0.9999951124191284	536.4385986328125	218.96597290039062	0.011466026306152344	10	008
93	356.1892395019531	270.8660583496094	0.9999802112579346	276.1507263183594	245.070556640625	1.0	537.0787353515625	220.05615234375	0.9999951720237732	536.505126953125	218.8305206298828	0.015603691339492798	10	008
94	369.11395263671875	275.99713134765625	0.03332957625389099	370.4300842285156	275.7647705078125	1.0	537.2916870117188	220.23971557617188	0.9999829530715942	536.9209594726562	218.5546417236328	0.011426299810409546	10	008
95	386.3634948730469	278.48223876953125	0.9999995231628418	298.25103759765625	241.60789489746094	1.0	537.6661987304688	221.1029815673828	0.9999912977218628	536.944091796875	219.38336181640625	0.04126828908920288	10	008
96	399.6484680175781	282.7115783691406	0.9999994039535522	309.88775634765625	250.9901580810547	0.995781421661377	538.4776611328125	220.6962127685547	0.9999821186065674	537.5040283203125	219.00466918945312	0.017529964447021484	10	008
97	467.9401550292969	286.0527648925781	1.0	324.12872314453125	256.3858947753906	1.0	538.127685546875	220.82144165039062	0.9999867677688599	537.0740356445312	219.13917541503906	0.011713355779647827	10	008
98	426.4173889160156	285.25872802734375	1.0	330.6678466796875	254.26272583007812	1.0	537.7083129882812	220.5630645751953	0.9999942183494568	537.0107421875	219.16563415527344	0.013517022132873535	10	008
99	437.9370422363281	284.9990234375	1.0	338.4872741699219	254.73780822753906	0.9999017715454102	537.9451293945312	219.88095092773438	0.9999966621398926	537.1746215820312	218.9962921142578	0.037399083375930786	10	008
100	506.94915771484375	272.7740783691406	0.2518499493598938	537.0322265625	221.42837524414062	0.0008688569068908691	538.1063232421875	220.23219299316406	0.9999974370002747	536.9244384765625	219.27040100097656	0.0066311657428741455	10	008
101	501.99676513671875	272.6004638671875	0.008166670799255371	502.7967834472656	274.42559814453125	0.038375526666641235	537.775390625	220.03150939941406	0.9999975562095642	536.8033447265625	218.72256469726562	0.013059496879577637	10	008
102	441.74017333984375	287.8154296875	0.9999721050262451	537.4873657226562	221.506103515625	0.0007291734218597412	538.8665161132812	219.8019561767578	0.9999955296516418	537.4595947265625	218.9746856689453	0.01767745614051819	10	008
103	442.6473693847656	286.98284912109375	1.0	536.9182739257812	220.42739868164062	0.000906825065612793	537.8942260742188	219.47862243652344	0.9999945163726807	536.7938842773438	218.60194396972656	0.01644405722618103	10	008
104	444.002685546875	285.6997985839844	1.0	537.638427734375	221.18881225585938	0.0005411505699157715	537.9671020507812	220.6001434326172	0.9999994039535522	536.6286010742188	220.25418090820312	0.003571033477783203	10	008
105	445.14923095703125	284.5555725097656	1.0	538.447998046875	223.84323120117188	0.000966489315032959	537.2483520507812	219.8509063720703	0.9999925494194031	536.866943359375	218.7450408935547	0.010966360569000244	10	008
106	444.6352844238281	284.36767578125	0.999921441078186	496.9554138183594	280.1179504394531	0.0016186535358428955	537.5873413085938	220.3443145751953	0.9999945163726807	536.72998046875	219.508056640625	0.016548246145248413	10	008
107	534.0173950195312	224.2954559326172	0.0010796189308166504	369.86102294921875	275.3072509765625	0.998354434967041	537.4210205078125	220.26576232910156	0.9999960660934448	536.8782958984375	219.3706512451172	0.0243036150932312	10	008
108	446.67462158203125	285.2965087890625	0.9047517776489258	369.1172790527344	275.0853576660156	0.033197373151779175	537.5518188476562	220.50537109375	0.9999969005584717	536.8161010742188	219.3008270263672	0.007323235273361206	10	008
109	444.8505554199219	285.1585693359375	0.8576371669769287	537.6412353515625	222.62376403808594	0.0005695223808288574	537.74951171875	220.2096405029297	0.9999969005584717	537.133056640625	218.82699584960938	0.013805538415908813	10	008
110	445.75701904296875	285.3467102050781	0.9999983310699463	535.533935546875	221.52670288085938	0.0012780725955963135	537.9555053710938	220.4779052734375	0.9999719262123108	536.7197875976562	218.55978393554688	0.021114379167556763	10	008
111	445.6213684082031	284.1498107910156	1.0	537.7411499023438	221.23492431640625	0.0010740458965301514	537.253173828125	220.59988403320312	0.9999954104423523	536.4835815429688	219.2689208984375	0.005040943622589111	10	008
112	445.26226806640625	283.62164306640625	1.0	537.9108276367188	221.3406524658203	0.000630795955657959	537.658203125	220.39993286132812	0.9999990463256836	536.5645141601562	219.3536376953125	0.005375802516937256	10	008
113	444.188232421875	282.5982360839844	1.0	538.9288330078125	224.46383666992188	0.0006957352161407471	537.6143798828125	220.6385498046875	0.9999953508377075	536.86328125	219.37393188476562	0.011361271142959595	10	008
114	443.4573059082031	281.6893005371094	1.0	536.4359130859375	220.823486328125	0.0006625950336456299	537.580078125	220.5350799560547	0.9999966621398926	536.796142578125	219.50833129882812	0.009042739868164062	10	008
115	446.7344055175781	281.1893310546875	1.0	537.640869140625	220.80958557128906	0.0008207559585571289	537.3406982421875	220.1949005126953	0.9999988675117493	536.511474609375	219.21461486816406	0.0074440836906433105	10	008
116	452.49267578125	277.33843994140625	0.6905525922775269	364.7137756347656	280.2789611816406	0.02336716651916504	537.9120483398438	220.69744873046875	0.9999949932098389	536.970703125	219.1617431640625	0.01075369119644165	10	008
117	452.53558349609375	275.3711242675781	0.2643827795982361	502.0753173828125	282.66845703125	0.0023916959762573242	537.7842407226562	220.50216674804688	0.9999958276748657	537.0137939453125	219.29507446289062	0.01606154441833496	10	008
118	443.19390869140625	260.28692626953125	1.0	376.1826477050781	274.1139221191406	0.9036478996276855	539.2584228515625	220.30409240722656	0.9999926686286926	537.7538452148438	219.2047882080078	0.01896306872367859	10	008
119	445.6555480957031	248.00619506835938	1.0	396.0589904785156	292.3287353515625	0.9407469034194946	538.5248413085938	220.2830352783203	0.9999949932098389	537.0732421875	218.8727264404297	0.009319305419921875	10	008
120	447.9875793457031	239.48985290527344	1.0	395.12774658203125	296.7388000488281	1.0	538.317626953125	220.01548767089844	0.9999968409538269	537.303955078125	219.0294952392578	0.007058918476104736	10	008
121	448.7612609863281	234.80299377441406	1.0	395.0845947265625	297.6982116699219	0.9964790344238281	537.6488037109375	219.38877868652344	0.999998152256012	536.3076782226562	218.63986206054688	0.003200024366378784	10	008
122	448.370361328125	232.6556854248047	1.0	398.3165283203125	294.7068786621094	0.07102265954017639	537.2025756835938	219.35745239257812	0.9999983310699463	536.3966064453125	218.40609741210938	0.002061814069747925	10	008
123	446.7057189941406	231.38999938964844	1.0	388.46337890625	301.56951904296875	0.9999820590019226	538.2232055664062	220.1238555908203	0.9999969005584717	537.4398803710938	219.219970703125	0.008904784917831421	10	008
124	447.7326354980469	229.80902099609375	1.0	389.4027404785156	296.2967529296875	0.9999985694885254	538.4998779296875	220.03431701660156	0.9999970197677612	536.8917846679688	218.86526489257812	0.005501300096511841	10	008
125	447.79766845703125	228.18711853027344	1.0	387.4335632324219	291.5937805175781	0.9999998807907104	538.3892211914062	220.40505981445312	0.9999982118606567	537.0816040039062	218.7415313720703	0.002034902572631836	10	008
126	448.2806091308594	228.02871704101562	1.0	386.89703369140625	292.7956237792969	1.0	537.4010009765625	219.79298400878906	0.9999958872795105	536.3233642578125	218.3065948486328	0.0034580230712890625	10	008
127	448.61676025390625	227.6875457763672	1.0	385.6939697265625	292.9908447265625	1.0	537.6107177734375	219.7389678955078	0.9999927282333374	536.5292358398438	218.50267028808594	0.002430051565170288	10	008
128	450.1731872558594	227.7150115966797	1.0	383.4447021484375	293.5321960449219	1.0	537.8375854492188	219.97471618652344	0.9999948740005493	536.6998291015625	218.43344116210938	0.002452075481414795	10	008
129	448.80035400390625	227.83392333984375	1.0	382.87518310546875	293.10882568359375	0.9999996423721313	537.4384765625	219.6749267578125	0.9999988079071045	536.0578002929688	218.63331604003906	0.0017344653606414795	10	008
130	449.6192321777344	227.59349060058594	1.0	382.9861145019531	291.58355712890625	0.9999994039535522	538.107666015625	220.29525756835938	0.9999979734420776	536.8762817382812	218.99806213378906	0.004540950059890747	10	008
131	449.1518859863281	227.6367645263672	1.0	383.363037109375	295.05242919921875	0.9999993443489075	538.1040649414062	220.1618194580078	0.9999953508377075	536.9534301757812	218.73101806640625	0.005822211503982544	10	008
132	449.2833251953125	227.02288818359375	1.0	383.0433044433594	296.2998352050781	0.9999983310699463	537.9589233398438	219.74627685546875	0.9999973773956299	536.8563842773438	218.561767578125	0.003612428903579712	10	008
133	449.86236572265625	226.3688507080078	1.0	383.302734375	291.1255187988281	1.0	538.1693725585938	220.33596801757812	0.9999966621398926	536.4907836914062	218.72760009765625	0.001852482557296753	10	008
134	448.15673828125	227.29638671875	1.0	380.4727783203125	290.83135986328125	0.9999861121177673	537.8794555664062	219.81494140625	0.999995231628418	536.8373413085938	218.55250549316406	0.002469182014465332	10	008
135	448.6683349609375	226.63824462890625	1.0	501.74298095703125	296.029052734375	0.9999978542327881	537.6218872070312	220.0460968017578	0.9999963045120239	536.870361328125	218.70797729492188	0.0029000937938690186	10	008
136	448.82177734375	227.6670684814453	1.0	501.9906311035156	297.12841796875	0.995355486869812	537.2867431640625	220.1182403564453	0.9999953508377075	536.3294677734375	218.51756286621094	0.004940629005432129	10	008
137	447.8973083496094	229.2049102783203	1.0	500.254638671875	295.08349609375	0.9760699272155762	537.8306274414062	220.08509826660156	0.9999955892562866	536.5856323242188	218.59127807617188	0.0030922889709472656	10	008
138	534.02783203125	220.59703063964844	0.0201585590839386	537.0068359375	220.23133850097656	0.0007712841033935547	537.5375366210938	219.74559020996094	0.9999906420707703	539.5236206054688	220.0770263671875	0.004582405090332031	10	008
139	533.675537109375	220.97933959960938	0.010903418064117432	536.6107788085938	220.6764373779297	0.000846564769744873	537.2506103515625	220.00057983398438	0.9999950528144836	539.1962280273438	220.85272216796875	0.0014361441135406494	10	008
140	533.5106201171875	220.8766326904297	0.02766650915145874	384.0911865234375	278.4382629394531	0.06783068180084229	537.480712890625	219.94970703125	0.9999879598617554	536.9815063476562	218.3229522705078	0.005265325307846069	10	008
141	450.354736328125	252.3368682861328	1.0	379.4682922363281	274.9352722167969	0.0014407932758331299	537.0204467773438	219.45729064941406	0.9999905824661255	536.9434814453125	218.20086669921875	0.01149684190750122	10	008
142	445.63726806640625	253.91848754882812	1.0	376.19842529296875	269.2103576660156	0.999893307685852	537.26953125	219.39468383789062	0.9999971389770508	537.2852783203125	218.56246948242188	0.00662153959274292	10	008
143	444.94281005859375	255.45826721191406	1.0	374.1065673828125	265.48846435546875	0.010231226682662964	536.4754028320312	219.71559143066406	0.999997615814209	536.7927856445312	218.88706970214844	0.007542669773101807	10	008
144	442.7781982421875	256.654052734375	1.0	370.3330078125	254.19668579101562	0.7249932289123535	537.0741577148438	219.603271484375	0.9999958276748657	536.7611083984375	218.61622619628906	0.005142807960510254	10	008
145	442.22479248046875	256.40234375	1.0	368.9140930175781	254.94602966308594	0.021313786506652832	537.28759765625	219.6560821533203	0.9999988079071045	536.7313232421875	218.89389038085938	0.0029751062393188477	10	008
146	443.8843688964844	255.75941467285156	1.0	364.89031982421875	250.2713165283203	0.9986966848373413	537.0682983398438	219.64840698242188	0.9999948740005493	537.0895385742188	218.45712280273438	0.004281461238861084	10	008
147	444.2156677246094	255.35842895507812	1.0	365.07977294921875	249.47727966308594	0.9999859929084778	537.347412109375	219.23561096191406	0.9999960660934448	536.5875854492188	217.9428253173828	0.003676086664199829	10	008
148	443.79449462890625	255.67904663085938	1.0	364.75341796875	246.59158325195312	0.37449145317077637	537.2234497070312	219.1580352783203	0.9999856948852539	537.33447265625	217.63551330566406	0.0047616660594940186	10	008
149	443.5364074707031	255.91482543945312	1.0	536.42333984375	221.0201416015625	0.0008162856101989746	537.787109375	219.96876525878906	0.9999894499778748	537.0311279296875	217.9215087890625	0.005622059106826782	10	008
150	444.05401611328125	256.31732177734375	1.0	536.6510009765625	221.57066345214844	0.001177459955215454	537.3319702148438	220.05584716796875	0.9999775886535645	537.2320556640625	218.36724853515625	0.014092981815338135	10	008
151	443.156494140625	255.98716735839844	1.0	357.7127380371094	245.34019470214844	0.00125962495803833	538.07763671875	219.8536376953125	0.9999931454658508	537.2069702148438	217.7781524658203	0.005720168352127075	10	008
152	443.6533203125	255.86077880859375	1.0	356.2022705078125	244.33204650878906	0.0024627745151519775	537.1455688476562	220.18460083007812	0.9999831318855286	536.9902954101562	218.53030395507812	0.015400856733322144	10	008
153	445.7886047363281	255.7667236328125	1.0	348.7421569824219	244.68785095214844	0.015144914388656616	536.8463745117188	220.25608825683594	0.9999819993972778	536.4248046875	218.96920776367188	0.007341474294662476	10	008
154	449.572509765625	257.4748840332031	1.0	352.6522216796875	239.0330810546875	1.0	537.1351928710938	219.7037353515625	0.9999871253967285	536.8041381835938	217.48036193847656	0.0022746026515960693	10	008
155	508.1966247558594	242.0452117919922	0.9998528361320496	531.4232177734375	226.74978637695312	0.003730565309524536	537.5513305664062	219.9368438720703	0.9999988079071045	537.0296020507812	218.23838806152344	0.0019029080867767334	10	008
156	505.1638488769531	239.6534881591797	0.9999417066574097	374.6959533691406	241.3924560546875	0.40423262119293213	538.3712158203125	219.9619903564453	0.9999946355819702	537.2047119140625	217.78012084960938	0.00296059250831604	10	008
157	505.9924621582031	240.3152618408203	0.9999982118606567	380.7490234375	238.36367797851562	0.9709575176239014	538.1466674804688	219.42616271972656	0.9999972581863403	537.3304443359375	217.80271911621094	0.0032762885093688965	10	008
158	450.4884033203125	266.4860534667969	0.9999951124191284	367.2250061035156	239.8619842529297	0.9999999403953552	537.7080688476562	220.0653533935547	0.9999899864196777	537.51513671875	217.8445281982422	0.005610376596450806	10	008
159	449.42529296875	265.8660888671875	1.0	363.48858642578125	239.9720001220703	0.985057532787323	537.55126953125	220.2076873779297	0.9999887943267822	537.0685424804688	218.2173614501953	0.007758438587188721	10	008
160	451.91107177734375	270.4552917480469	0.9999527931213379	375.1465148925781	236.60044860839844	0.9996415972709656	537.3919677734375	220.0877685546875	0.9999958276748657	537.193603515625	218.05398559570312	0.004896432161331177	10	008
161	533.0078125	221.64796447753906	0.48761528730392456	371.4637145996094	234.02720642089844	0.9999995231628418	536.8890380859375	219.6520538330078	0.9999891519546509	536.916748046875	217.61459350585938	0.004818171262741089	10	008
162	452.9336853027344	278.4850158691406	0.9999991059303284	369.2744445800781	228.5725860595703	1.0	537.0731201171875	219.26492309570312	0.9999716877937317	536.912353515625	216.83692932128906	0.008296966552734375	10	008
163	453.25128173828125	279.38787841796875	0.9999926090240479	371.70941162109375	229.27627563476562	1.0	537.1011962890625	220.65245056152344	0.9999852180480957	537.03515625	218.6442108154297	0.0038895606994628906	10	008
164	452.4215087890625	277.9276123046875	1.0	371.8503112792969	231.4718780517578	1.0	537.3873291015625	219.9306640625	0.9999964237213135	537.501953125	218.39207458496094	0.005019962787628174	10	008
165	451.5593566894531	277.8109130859375	1.0	369.20050048828125	229.11404418945312	1.0	536.9841918945312	219.3935089111328	0.9999931454658508	537.0538330078125	218.10536193847656	0.004008948802947998	10	008
166	451.3357849121094	275.4389953613281	1.0	366.8340148925781	227.60508728027344	1.0	536.6334228515625	219.5212860107422	0.9999794960021973	537.0227661132812	217.494140625	0.0032321810722351074	10	008
167	449.2153015136719	273.5771789550781	1.0	363.1103210449219	224.2986297607422	1.0	537.1452026367188	219.14239501953125	0.999997615814209	537.0411376953125	218.12713623046875	0.005568087100982666	10	008
168	447.2781982421875	272.26519775390625	1.0	361.5038146972656	222.89968872070312	1.0	536.4173583984375	219.20191955566406	0.9999819993972778	537.09326171875	217.35818481445312	0.005134940147399902	10	008
169	446.9947509765625	270.8853454589844	1.0	363.8874816894531	224.5198516845703	1.0	537.0800170898438	219.347900390625	0.999995231628418	537.1757202148438	217.76402282714844	0.006821691989898682	10	008
170	447.3413391113281	271.17730712890625	1.0	361.20501708984375	218.6907196044922	1.0	537.2526245117188	219.24020385742188	0.9999978542327881	537.0906372070312	218.6456298828125	0.004433721303939819	10	008
171	448.3459777832031	271.9619140625	1.0	366.87603759765625	229.58285522460938	1.0	537.1016845703125	219.42440795898438	0.9999954104423523	537.232177734375	217.9785919189453	0.00529402494430542	10	008
172	450.51727294921875	275.436279296875	1.0	365.8199768066406	229.2366943359375	1.0	537.1610717773438	219.36422729492188	0.999992311000824	540.7804565429688	218.5548095703125	0.00974583625793457	10	008
173	451.2513732910156	275.1539306640625	1.0	370.5749206542969	227.6490936279297	1.0	536.7261962890625	218.9019012451172	0.9999927878379822	537.7992553710938	218.2100067138672	0.0025234222412109375	10	008
174	450.6098937988281	277.5815124511719	1.0	367.19769287109375	223.0537872314453	0.9999970197677612	536.7401123046875	219.5207977294922	0.9999977946281433	536.9088745117188	218.4873504638672	0.0028973817825317383	10	008
175	449.55194091796875	277.0623474121094	1.0	367.78765869140625	219.60264587402344	1.0	536.8649291992188	219.40740966796875	0.9999967813491821	537.064208984375	218.4823455810547	0.005153626203536987	10	008
176	449.5181579589844	277.29925537109375	1.0	369.6363525390625	222.23489379882812	0.9999999403953552	536.5255737304688	219.0187530517578	0.9999969601631165	537.019775390625	217.83712768554688	0.0038667619228363037	10	008
177	450.0551452636719	277.50115966796875	1.0	369.8192443847656	222.72756958007812	1.0	537.4404907226562	219.7913055419922	0.9999978542327881	537.1210327148438	218.2423095703125	0.004787623882293701	10	008
178	449.033203125	277.0666809082031	1.0	369.1425476074219	222.14947509765625	1.0	537.1204223632812	219.3511199951172	0.999999463558197	536.5326538085938	218.7174072265625	0.0024868249893188477	10	008
179	448.66961669921875	276.94635009765625	1.0	366.2394714355469	218.50437927246094	1.0	537.0413208007812	220.0373077392578	0.9999984502792358	545.5947265625	222.46266174316406	0.0031250417232513428	10	008
180	449.3264465332031	276.1405029296875	1.0	366.4784240722656	218.00306701660156	1.0	537.158203125	219.22134399414062	0.9999984502792358	536.8905639648438	217.87115478515625	0.002433478832244873	10	008
181	449.2308654785156	276.34942626953125	1.0	364.41448974609375	218.68321228027344	1.0	536.855712890625	219.6368865966797	0.9999983906745911	537.0421142578125	218.52630615234375	0.005834311246871948	10	008
182	449.609619140625	276.1722106933594	1.0	364.7401428222656	219.86341857910156	1.0	536.744384765625	218.94996643066406	0.999998927116394	536.6292724609375	217.9680633544922	0.001925349235534668	10	008
183	449.3733825683594	276.60791015625	1.0	364.48760986328125	221.49151611328125	1.0	536.7665405273438	219.1761932373047	0.9999958276748657	536.99609375	217.90599060058594	0.004694610834121704	10	008
184	448.87689208984375	276.1537780761719	1.0	363.63140869140625	218.81509399414062	1.0	537.0764770507812	220.08485412597656	0.9999932646751404	537.31298828125	218.40103149414062	0.007064998149871826	10	008
185	448.9228210449219	276.26593017578125	1.0	364.806640625	220.85397338867188	1.0	536.4330444335938	219.4563446044922	0.999996542930603	536.141357421875	218.3009490966797	0.0019847452640533447	10	008
186	450.310546875	276.2291259765625	1.0	364.3505554199219	228.97596740722656	1.0	537.752685546875	220.21571350097656	0.9999957084655762	537.0386352539062	218.5457763671875	0.006582677364349365	10	008
187	449.1216125488281	276.53466796875	1.0	367.2576904296875	231.35325622558594	1.0	536.6369018554688	219.152099609375	0.999997615814209	536.6595458984375	217.899658203125	0.002435654401779175	10	008
188	449.45928955078125	276.25830078125	1.0	366.87811279296875	231.70944213867188	1.0	536.5916137695312	219.44871520996094	0.9999924898147583	537.3140869140625	217.47500610351562	0.008035033941268921	10	008
189	449.5684509277344	276.895263671875	1.0	364.3846435546875	231.27955627441406	0.9999996423721313	537.1865234375	219.51400756835938	0.9999854564666748	540.8968505859375	218.55780029296875	0.004252761602401733	10	008
190	449.861328125	276.6152038574219	1.0	363.8336486816406	229.74449157714844	1.0	537.0643310546875	219.90863037109375	0.9999898076057434	537.4385375976562	217.88330078125	0.007089495658874512	10	008
191	450.15447998046875	276.19757080078125	1.0	363.9046630859375	229.59298706054688	1.0	537.09375	220.18701171875	0.9999828338623047	536.9920043945312	218.35665893554688	0.002931565046310425	10	008
192	448.54144287109375	276.7032470703125	1.0	360.5425109863281	227.46554565429688	1.0	537.030517578125	219.4211883544922	0.9999939799308777	536.8187866210938	217.60069274902344	0.004178255796432495	10	008
193	533.8021850585938	221.40927124023438	0.14388635754585266	367.6073913574219	230.422607421875	1.0	537.3508911132812	219.79196166992188	0.9999936819076538	537.1996459960938	218.2223663330078	0.0021410882472991943	10	008
194	535.1233520507812	220.4456787109375	0.027405619621276855	537.2799072265625	220.4820098876953	0.0009205937385559082	538.1572265625	219.83804321289062	0.9999964833259583	536.657470703125	218.0900421142578	0.0013422071933746338	10	008
195	497.633056640625	257.6783752441406	0.9999626874923706	369.5349426269531	239.30751037597656	0.782294511795044	538.0505981445312	219.266357421875	0.999993085861206	537.292724609375	217.7528076171875	0.003728628158569336	10	008
196	498.1380920410156	258.63720703125	0.9999920725822449	378.1040954589844	244.72694396972656	0.9305484294891357	538.3128051757812	219.7772674560547	0.9999867081642151	537.3628540039062	217.47994995117188	0.0061848461627960205	10	008
197	460.7853698730469	257.3671875	0.9995894432067871	477.75897216796875	260.4600830078125	0.001013338565826416	538.0952758789062	219.4141845703125	0.9999910593032837	537.2392578125	217.6370086669922	0.004792600870132446	10	008
198	464.2834167480469	256.5274353027344	0.9990278482437134	536.6240844726562	220.58236694335938	0.001253753900527954	537.6203002929688	219.2841796875	0.9999966621398926	536.5640258789062	217.93760681152344	0.004270702600479126	10	008
199	455.9217834472656	256.65594482421875	1.0	452.1751708984375	258.9642333984375	0.001606374979019165	537.2205810546875	219.16122436523438	0.9999916553497314	536.5576171875	217.91650390625	0.00990527868270874	10	008
200	454.5797119140625	256.8424377441406	1.0	451.3243408203125	258.4718322753906	0.0015878677368164062	537.9228515625	219.7472686767578	0.9999924898147583	537.1104736328125	218.29690551757812	0.009315311908721924	10	008
201	453.512939453125	256.5223388671875	1.0	536.4609375	220.25648498535156	0.0008276998996734619	537.076904296875	219.59893798828125	0.9999887943267822	536.9335327148438	218.04449462890625	0.012898951768875122	10	008
202	455.40838623046875	255.8594512939453	1.0	537.1542358398438	220.63238525390625	0.0009584128856658936	537.6862182617188	220.08494567871094	0.9999821186065674	537.3649291992188	218.3665008544922	0.006625175476074219	10	008
203	452.5853576660156	255.53469848632812	1.0	537.0975341796875	220.72119140625	0.0007486939430236816	537.5299072265625	219.49632263183594	0.9999963045120239	536.87646484375	218.31666564941406	0.00688520073890686	10	008
204	453.1227111816406	250.03396606445312	1.0	539.3160400390625	223.62667846679688	0.0012491345405578613	538.1372680664062	220.1822052001953	0.9999839067459106	537.0099487304688	218.30508422851562	0.011366158723831177	10	008
205	456.66558837890625	246.84646606445312	1.0	536.7916259765625	221.2190704345703	0.001362830400466919	538.1166381835938	220.1963348388672	0.9999923706054688	536.8521118164062	218.50918579101562	0.009468048810958862	10	008
206	503.51617431640625	258.06988525390625	0.9998997449874878	536.9873046875	221.18614196777344	0.0008916258811950684	538.3207397460938	220.49859619140625	0.9999890327453613	536.9841918945312	217.94503784179688	0.004041999578475952	10	008
207	457.4009704589844	240.21969604492188	0.9999961853027344	537.2839965820312	220.79571533203125	0.0009216368198394775	538.0742797851562	220.1711883544922	0.9999850988388062	537.1642456054688	217.86500549316406	0.0028808414936065674	10	008
208	454.8194274902344	237.88052368164062	1.0	454.849853515625	232.14280700683594	0.0014639198780059814	537.84375	219.55117797851562	0.9999854564666748	537.0861206054688	218.32859802246094	0.006804376840591431	10	008
209	456.4988708496094	236.8900909423828	1.0	537.4548950195312	221.06497192382812	0.0010736584663391113	537.5101318359375	220.2862091064453	0.9999932050704956	536.8883666992188	218.53244018554688	0.0027403533458709717	10	008
210	453.8949279785156	236.41856384277344	1.0	451.14453125	239.3561248779297	0.0007776319980621338	538.200439453125	220.03305053710938	0.9999874830245972	537.0722045898438	218.25828552246094	0.004217356443405151	10	008
211	455.7276306152344	235.4244384765625	1.0	537.7516479492188	221.00912475585938	0.0009516775608062744	538.3048706054688	219.86068725585938	0.9999896883964539	536.8671264648438	218.07260131835938	0.002934485673904419	10	008
212	454.94757080078125	234.47433471679688	1.0	537.0769653320312	220.87954711914062	0.0012161433696746826	537.8530883789062	220.02317810058594	0.99998939037323	537.0159301757812	217.77627563476562	0.002369821071624756	10	008
213	454.8653869628906	234.93624877929688	1.0	537.3567504882812	220.76695251464844	0.001049727201461792	538.1914672851562	219.416259765625	0.9999744296073914	537.1280517578125	217.28854370117188	0.0021997392177581787	10	008
214	453.9178771972656	234.25978088378906	1.0	537.8388061523438	221.11671447753906	0.0010249018669128418	538.0404052734375	220.00022888183594	0.9999867081642151	536.8225708007812	218.0254669189453	0.0033482015132904053	10	008
215	453.6341552734375	234.84593200683594	1.0	360.98583984375	271.1761779785156	0.998106837272644	537.4111328125	219.67466735839844	0.9999927282333374	537.1283569335938	217.90655517578125	0.0030102133750915527	10	008
216	452.3915100097656	229.45042419433594	1.0	537.507568359375	221.21804809570312	0.0009056031703948975	538.5818481445312	219.7379913330078	0.9999909400939941	537.1394653320312	218.5027618408203	0.00241813063621521	10	008
217	453.0522766113281	221.98587036132812	1.0	386.2854919433594	266.9248352050781	0.06902071833610535	537.7365112304688	219.3544158935547	0.9999944567680359	536.5256958007812	217.96432495117188	0.0010786354541778564	10	008
218	455.4783935546875	216.16604614257812	1.0	383.87310791015625	271.0098876953125	0.034822046756744385	538.2026977539062	219.43609619140625	0.9999957084655762	537.5318603515625	217.47377014160156	0.0016261935234069824	10	008
219	456.4656982421875	215.1417694091797	0.9999971389770508	383.9905700683594	267.9989929199219	1.0	538.7800903320312	219.73341369628906	0.9999889135360718	537.0670776367188	217.78871154785156	0.0018134713172912598	10	008
220	534.3777465820312	220.239501953125	0.2283020317554474	393.4053039550781	266.18084716796875	0.9999881982803345	537.6491088867188	219.08729553222656	0.9999829530715942	537.1211547851562	217.62313842773438	0.0013473331928253174	10	008
221	535.8720092773438	221.89242553710938	0.23455193638801575	536.3648071289062	220.27059936523438	0.0014986693859100342	537.2252197265625	219.0983123779297	0.9999592900276184	537.3314819335938	216.4154052734375	0.0023324191570281982	10	008
222	435.6500244140625	231.56552124023438	0.2570069432258606	435.427734375	230.25851440429688	0.0026446282863616943	537.2916870117188	219.59414672851562	0.9999908208847046	537.0325317382812	217.68170166015625	0.0014880895614624023	10	008
223	436.75994873046875	231.65145874023438	0.9998791217803955	436.0613708496094	230.98748779296875	0.0008499324321746826	537.8854370117188	219.50018310546875	0.9999935626983643	537.0856323242188	217.81289672851562	0.0014895200729370117	10	008
224	439.7652893066406	230.22628784179688	0.9999433755874634	439.5979309082031	230.7858123779297	0.0015290677547454834	537.3001708984375	219.6391143798828	0.9999749660491943	537.3248901367188	217.218994140625	0.0020390450954437256	10	008
225	443.1978759765625	230.7541961669922	0.9994560480117798	440.24896240234375	230.3361358642578	0.002690434455871582	537.4069213867188	218.98167419433594	0.9999938607215881	536.8775024414062	217.5070037841797	0.0016401708126068115	10	008
226	443.0290832519531	231.03564453125	0.999969482421875	439.45648193359375	230.359619140625	0.0003529191017150879	537.1536865234375	219.18017578125	0.9999940395355225	536.6506958007812	217.65835571289062	0.001563727855682373	10	008
227	440.3183288574219	228.80377197265625	0.9999997615814209	438.3489074707031	229.13497924804688	0.0005772411823272705	536.1338500976562	219.23291015625	0.9999963045120239	536.8060913085938	217.89158630371094	0.0012446939945220947	10	008
228	439.0178527832031	227.8087921142578	0.9999998211860657	443.9330749511719	228.96266174316406	0.0005529522895812988	537.1759033203125	218.80751037597656	0.9999949932098389	536.7886352539062	217.73585510253906	0.0007047057151794434	10	008
229	436.6773376464844	226.9645233154297	0.9999998807907104	441.5386657714844	228.37513732910156	0.001493901014328003	537.2657470703125	219.96664428710938	0.9999686479568481	537.4247436523438	218.25042724609375	0.006340205669403076	10	008
230	434.2197570800781	225.41380310058594	0.9999995231628418	439.6500549316406	226.62998962402344	0.0022490322589874268	537.4545288085938	219.5277099609375	0.9999954700469971	535.4312133789062	221.09140014648438	0.0010419487953186035	10	008
231	423.637939453125	217.8413848876953	1.0	431.6098327636719	213.953369140625	0.0010389089584350586	537.6417846679688	220.04673767089844	0.999995231628418	535.765625	221.3186798095703	0.0011996626853942871	10	008
232	416.1148376464844	212.8707275390625	1.0	423.2008972167969	202.94400024414062	0.0013556182384490967	536.4346313476562	219.5593719482422	0.9999955892562866	535.7650146484375	218.50515747070312	0.001450270414352417	10	008
233	409.3258972167969	207.4511260986328	1.0	417.0198974609375	201.83782958984375	0.028839558362960815	536.8143920898438	219.3517303466797	0.9999921321868896	534.6272583007812	220.60946655273438	0.0015351176261901855	10	008
234	403.4764404296875	209.21299743652344	0.9999980926513672	473.0105285644531	243.25587463378906	0.9293502569198608	537.7778930664062	218.71974182128906	0.999998927116394	535.91259765625	217.7794189453125	0.0011829137802124023	10	008
235	391.8497314453125	190.78721618652344	0.9999998807907104	477.7580261230469	236.47044372558594	0.9974675178527832	538.6177978515625	218.64535522460938	0.9999984502792358	536.5895385742188	217.50704956054688	0.0008954703807830811	10	008
236	387.0292053222656	193.0872039794922	0.9988001585006714	537.4421997070312	220.85177612304688	0.00023883581161499023	538.6984252929688	219.41102600097656	0.999999463558197	539.715087890625	220.73329162597656	0.0015282630920410156	10	008
237	379.4466857910156	183.44068908691406	1.0	387.5310974121094	187.2429656982422	0.0005879700183868408	538.3870239257812	219.46810913085938	0.9999992847442627	536.3175659179688	218.72007751464844	0.0011593997478485107	10	008
238	374.4521789550781	179.3167724609375	1.0	400.9342346191406	240.6460418701172	0.004487842321395874	537.9118041992188	219.05149841308594	0.9999992847442627	539.546630859375	220.83682250976562	0.00335085391998291	10	008
239	369.95770263671875	175.83395385742188	1.0	538.1030883789062	220.6837921142578	0.001420050859451294	537.6001586914062	219.4568634033203	0.9999963641166687	539.1005859375	220.6005096435547	0.0054090917110443115	10	008
240	364.8167724609375	175.04022216796875	1.0	538.5892333984375	221.33111572265625	0.000896453857421875	537.5765380859375	220.2811737060547	0.9999935030937195	536.5299072265625	218.95941162109375	0.010323107242584229	10	008
241	360.59222412109375	173.14724731445312	1.0	537.950927734375	221.0601348876953	0.0014924407005310059	537.5139770507812	220.35440063476562	0.9999916553497314	536.7329711914062	219.11082458496094	0.029277920722961426	10	008
242	359.04388427734375	171.44149780273438	1.0	538.4228515625	224.5740509033203	0.0008215904235839844	537.51318359375	220.6435546875	0.999995231628418	539.1049194335938	221.0110321044922	0.019705533981323242	10	008
243	355.8821105957031	170.7648468017578	1.0	537.0584106445312	219.91517639160156	0.0010561347007751465	537.7390747070312	219.51585388183594	0.9999936819076538	536.8404541015625	218.9178466796875	0.041261881589889526	10	008
244	353.5862731933594	169.60301208496094	1.0	536.9835205078125	220.7249298095703	0.0007645487785339355	537.4878540039062	219.78257751464844	0.9999963045120239	539.6681518554688	220.8983612060547	0.05234077572822571	10	008
245	353.136474609375	169.67233276367188	1.0	367.4976806640625	221.1604766845703	0.006046414375305176	536.8948974609375	219.25148010253906	0.9999897480010986	536.5504150390625	218.40113830566406	0.00962015986442566	10	008
246	353.034912109375	169.47947692871094	1.0	365.91009521484375	223.1488800048828	0.8408480882644653	537.3145751953125	220.0717315673828	0.9999961853027344	539.2799072265625	220.8311767578125	0.01396644115447998	10	008
247	353.5615539550781	170.11691284179688	1.0	364.1993408203125	218.95498657226562	0.9999536275863647	537.3999633789062	220.7093505859375	0.9999916553497314	536.5088500976562	219.90567016601562	0.08959418535232544	10	008
248	352.00433349609375	170.9897003173828	1.0	362.28857421875	219.50082397460938	0.9319751858711243	537.1209716796875	220.16864013671875	0.9999974966049194	539.8245849609375	220.8905487060547	0.024028748273849487	10	008
249	352.6412658691406	170.490478515625	0.9999997615814209	360.031982421875	219.48023986816406	0.38768714666366577	537.236328125	219.78387451171875	0.999990701675415	538.8115844726562	220.355224609375	0.03338012099266052	10	008
250	351.87005615234375	170.26187133789062	1.0	359.66253662109375	217.97683715820312	0.6010326147079468	537.2042236328125	219.73663330078125	0.9999902248382568	538.8301391601562	220.16908264160156	0.0741848349571228	10	008
251	351.20770263671875	171.79579162597656	1.0	358.31610107421875	217.45741271972656	0.1473548412322998	536.83154296875	220.2816925048828	0.9999960660934448	536.4347534179688	219.27175903320312	0.044277459383010864	10	008
252	351.26654052734375	172.26016235351562	1.0	356.4964904785156	217.43951416015625	0.25311148166656494	536.9122314453125	219.42149353027344	0.999997615814209	536.5839233398438	218.6737060546875	0.04302111268043518	10	008
253	351.52789306640625	172.2864227294922	0.9999999403953552	355.3816223144531	169.6198272705078	0.002023160457611084	537.9009399414062	219.54754638671875	0.999997615814209	539.3080444335938	220.10031127929688	0.019369125366210938	10	008
254	351.4541320800781	169.8715057373047	0.9999998211860657	354.9054260253906	168.79864501953125	0.006646692752838135	537.0416259765625	220.3901824951172	0.9999980926513672	539.3361206054688	221.1730499267578	0.029261350631713867	10	008
255	350.0012512207031	173.18301391601562	1.0	538.43310546875	223.71292114257812	0.0009878873825073242	537.1879272460938	220.2945556640625	0.9999958276748657	536.7174682617188	219.37648010253906	0.03449246287345886	10	008
256	341.5710754394531	215.91371154785156	1.0	353.3631896972656	169.44577026367188	0.0019455552101135254	538.0303955078125	220.193115234375	0.9999921321868896	536.4224853515625	219.51287841796875	0.05904701352119446	10	008
257	348.5662536621094	173.8180389404297	0.9999998211860657	353.6969909667969	169.22718811035156	0.004348307847976685	537.7590942382812	219.78970336914062	0.9999947547912598	539.7238159179688	220.70217895507812	0.035593003034591675	10	008
258	348.2720947265625	174.37696838378906	0.9999959468841553	353.0864562988281	169.26065063476562	0.0032008886337280273	537.0877685546875	219.96990966796875	0.9999978542327881	536.4088134765625	218.96278381347656	0.021481812000274658	10	008
259	346.051025390625	174.85108947753906	0.9999996423721313	536.2830200195312	220.7120819091797	0.0009006261825561523	537.3189697265625	220.09063720703125	0.9999985098838806	536.1640014648438	219.2257080078125	0.020927369594573975	10	008
260	347.9488525390625	171.84625244140625	0.9999982714653015	352.3215637207031	168.1798858642578	0.005031883716583252	536.912841796875	220.0050048828125	0.9999963641166687	536.526123046875	219.14414978027344	0.04764437675476074	10	008
261	343.40643310546875	174.4155731201172	0.9968783855438232	347.8706359863281	173.26654052734375	0.6177574992179871	537.3984375	220.14532470703125	0.9999991059303284	536.5817260742188	219.7291717529297	0.05324450135231018	10	008
262	333.97161865234375	185.06483459472656	1.0	341.3835754394531	182.15350341796875	0.001741260290145874	537.5396118164062	220.7561492919922	0.9999982118606567	536.5598754882812	219.95046997070312	0.03336983919143677	10	008
263	307.575439453125	190.0087127685547	1.0	536.2569580078125	220.57077026367188	0.0013270676136016846	537.0014038085938	219.9816131591797	0.9999957084655762	536.3504638671875	218.91896057128906	0.0384272038936615	10	008
264	293.5464782714844	193.8853759765625	1.0	358.130859375	194.41952514648438	0.9999999403953552	536.748046875	219.89540100097656	0.9999966621398926	538.7962036132812	220.9044189453125	0.03280848264694214	10	008
265	283.52618408203125	194.32965087890625	1.0	351.72589111328125	191.81573486328125	0.9981877207756042	536.9972534179688	220.1499786376953	0.9999886751174927	536.4635620117188	219.5707244873047	0.0920574963092804	10	008
266	277.2132568359375	193.5390625	1.0	368.7681579589844	193.18313598632812	0.9999524354934692	536.560791015625	220.29930114746094	0.9999986886978149	536.3278198242188	219.53237915039062	0.020526915788650513	10	008
267	275.36328125	194.74990844726562	1.0	357.4980773925781	194.90982055664062	0.9997440576553345	537.100830078125	219.57223510742188	0.9999932050704956	536.751708984375	218.8739776611328	0.026058971881866455	10	008
268	274.85577392578125	195.87229919433594	1.0	355.7301940917969	191.20510864257812	0.9997206926345825	537.1975708007812	219.82046508789062	0.9999979734420776	536.5650634765625	219.34347534179688	0.046620696783065796	10	008
269	273.2004699707031	197.20188903808594	1.0	353.6184997558594	185.330322265625	0.9999992847442627	536.4774780273438	220.4066925048828	0.9999990463256836	536.4839477539062	219.48973083496094	0.022811949253082275	10	008
270	272.0788269042969	195.6787567138672	1.0	352.7693176269531	184.63922119140625	1.0	536.6343994140625	220.51846313476562	0.9999954700469971	539.1229858398438	221.1136016845703	0.04446181654930115	10	008
271	270.5941467285156	196.64022827148438	1.0	351.4221496582031	185.03297424316406	0.9999998807907104	537.502685546875	219.9777069091797	0.9999949932098389	539.1466674804688	220.681640625	0.021776527166366577	10	008
272	269.6808776855469	199.22454833984375	1.0	347.1617736816406	185.82901000976562	0.9999826550483704	536.3994750976562	220.34231567382812	0.9999969005584717	536.5587768554688	219.50143432617188	0.02856728434562683	10	008
273	269.60614013671875	200.7772674560547	1.0	341.616455078125	180.4950714111328	1.0	536.5902709960938	220.33358764648438	0.9999960064888	539.1554565429688	220.564453125	0.038586705923080444	10	008
274	269.7002258300781	201.14712524414062	1.0	337.23583984375	176.35951232910156	1.0	535.968017578125	220.6217803955078	0.9999972581863403	536.6029663085938	219.68373107910156	0.03400269150733948	10	008
275	272.96551513671875	203.3633575439453	1.0	337.79290771484375	176.5109405517578	0.984173059463501	536.4735717773438	220.50596618652344	0.9999963641166687	539.5946655273438	220.90640258789062	0.04285401105880737	10	008
276	279.9461669921875	206.95799255371094	0.9999997615814209	535.7842407226562	220.0401611328125	0.00098380446434021	536.46484375	220.05291748046875	0.9999961256980896	536.3350830078125	219.20718383789062	0.016296356916427612	10	008
277	284.10491943359375	216.6304168701172	0.9999982714653015	536.6356201171875	222.2880401611328	0.002060920000076294	536.7095336914062	221.4711151123047	0.9999945163726807	536.4251098632812	220.22616577148438	0.04968634247779846	10	008
278	286.74395751953125	218.8158721923828	1.0	289.7423400878906	184.76268005371094	0.9631252288818359	536.8858642578125	220.75111389160156	0.9999955296516418	536.58447265625	219.66429138183594	0.03878110647201538	10	008
279	292.5477294921875	219.5836181640625	0.9999997615814209	285.7362976074219	187.55348205566406	0.9828006029129028	537.1314697265625	220.6956329345703	0.9999827146530151	536.7788696289062	219.07884216308594	0.026775509119033813	10	008
280	297.0291748046875	226.27120971679688	1.0	276.4586181640625	193.23971557617188	0.0031559765338897705	536.4016723632812	220.73529052734375	0.9999985098838806	539.2960205078125	220.82327270507812	0.01472550630569458	10	008
281	302.0763244628906	230.21905517578125	1.0	272.64910888671875	190.18289184570312	0.18785253167152405	536.7993774414062	221.20584106445312	0.9999766945838928	536.627197265625	219.43667602539062	0.04258480668067932	10	008
282	306.5438537597656	235.2696990966797	1.0	271.1657409667969	187.97056579589844	0.9999974966049194	536.0850830078125	221.28431701660156	0.9999970197677612	538.68798828125	221.3009796142578	0.02454105019569397	10	008
283	311.2654724121094	240.14735412597656	1.0	274.38665771484375	196.69284057617188	0.9999984502792358	536.4697875976562	221.3663787841797	0.9999967813491821	536.76611328125	220.26564025878906	0.03795933723449707	10	008
284	315.3907775878906	244.80099487304688	0.9999997615814209	279.1518249511719	195.7490997314453	0.8710494041442871	536.9183959960938	220.671875	0.9999974966049194	539.27099609375	221.16249084472656	0.020698845386505127	10	008
285	321.74139404296875	248.51776123046875	0.9993304014205933	279.7019348144531	189.86917114257812	0.9999999403953552	537.6329345703125	220.58705139160156	0.9999842643737793	536.7083129882812	219.12567138671875	0.027775436639785767	10	008
286	422.58428955078125	428.95562744140625	0.9999988079071045	444.2895812988281	306.0882873535156	0.9999963045120239	536.775146484375	220.2979278564453	0.9999969005584717	536.1287231445312	219.17819213867188	0.029956907033920288	10	008
287	430.89215087890625	428.6507568359375	1.0	422.4539794921875	316.5458984375	1.0	536.0586547851562	220.5939178466797	0.999997615814209	535.0744018554688	221.25210571289062	0.007876873016357422	10	008
288	435.6617431640625	423.56256103515625	0.9999876022338867	414.3204650878906	305.78216552734375	1.0	536.9667358398438	221.16580200195312	0.9999939799308777	538.8203125	220.89295959472656	0.03144165873527527	10	008
289	448.1163024902344	415.5948486328125	0.9998791813850403	535.72265625	220.47637939453125	0.0029190778732299805	536.6381225585938	220.69927978515625	0.9999947547912598	536.4552001953125	219.406005859375	0.029179245233535767	10	008
290	450.77984619140625	410.31787109375	1.0	535.5364379882812	222.49256896972656	0.0007977485656738281	535.7100219726562	221.21592712402344	0.9999989867210388	537.9749755859375	222.27828979492188	0.0036073625087738037	10	008
291	452.0850830078125	407.0841064453125	0.9999991655349731	536.0537109375	220.9825897216797	0.005428135395050049	536.7022705078125	220.88543701171875	0.9999887943267822	537.0801391601562	219.87184143066406	0.13824227452278137	10	008
292	457.6659851074219	401.2354736328125	0.9013644456863403	536.5104370117188	221.45152282714844	0.001275479793548584	536.8889770507812	220.9987335205078	0.9999982118606567	539.4527587890625	221.146728515625	0.034717559814453125	10	008
293	464.0907897949219	394.7660827636719	0.2962694466114044	443.8945007324219	376.5127258300781	0.0029931068420410156	536.3838500976562	221.04425048828125	0.999991774559021	538.4639282226562	221.2225799560547	0.022846192121505737	10	008
294	536.189208984375	226.32984924316406	0.0006712675094604492	439.20758056640625	371.1058044433594	0.4682534337043762	536.2009887695312	220.52943420410156	0.999998927116394	538.7047729492188	220.98680114746094	0.017546534538269043	10	008
295	465.5602722167969	399.4439392089844	0.9999991655349731	436.9907531738281	365.782470703125	0.8632171750068665	536.0887451171875	221.02984619140625	0.9999980926513672	538.8179321289062	221.50848388671875	0.01912274956703186	10	008
296	463.79833984375	401.1974792480469	1.0	437.3446960449219	359.3739929199219	0.02620360255241394	536.6992797851562	220.79698181152344	0.9999973773956299	539.04541015625	221.5313262939453	0.03106042742729187	10	008
297	466.3601989746094	402.96728515625	0.9999990463256836	536.20263671875	221.0240936279297	0.0028456449508666992	536.89794921875	220.67552185058594	0.9999979734420776	539.3182983398438	220.9270782470703	0.026005685329437256	10	008
298	472.6422424316406	400.4214782714844	0.9999997615814209	536.0447387695312	221.69815063476562	0.0005364716053009033	536.3521118164062	220.84483337402344	0.9999995231628418	538.5178833007812	221.32955932617188	0.010464131832122803	10	008
299	467.2907409667969	402.4273681640625	1.0	444.467529296875	355.71966552734375	0.006676048040390015	537.0143432617188	221.13734436035156	0.9999977350234985	536.2322998046875	219.88107299804688	0.026614069938659668	10	008
300	470.6553649902344	402.2986145019531	1.0	444.5896301269531	353.1683349609375	0.012595802545547485	536.6726684570312	221.1703643798828	0.9999947547912598	539.4510498046875	221.43093872070312	0.035095542669296265	10	008
301	475.6374206542969	399.10089111328125	1.0	536.2099609375	221.16384887695312	0.0008285641670227051	536.78369140625	220.6045684814453	0.9999966621398926	539.0062866210938	220.88963317871094	0.023849546909332275	10	008
302	477.8355407714844	397.8888854980469	1.0	535.8763427734375	220.6123809814453	0.001551806926727295	536.238037109375	220.40579223632812	0.9999985098838806	538.990966796875	221.00982666015625	0.01526343822479248	10	008
303	479.6062927246094	393.7376708984375	1.0	536.1209716796875	221.13235473632812	0.0007989704608917236	536.6025390625	220.44566345214844	0.9999994039535522	539.3368530273438	220.96681213378906	0.02406919002532959	10	008
304	478.2160339355469	391.0396728515625	1.0	535.8776245117188	220.7025909423828	0.001345813274383545	536.574951171875	220.46725463867188	0.999998152256012	539.1395263671875	220.97898864746094	0.013353019952774048	10	008
305	474.36962890625	390.42376708984375	1.0	536.2437744140625	221.00802612304688	0.0033020079135894775	536.6845092773438	220.56263732910156	0.9999959468841553	539.1117553710938	221.08993530273438	0.03677728772163391	10	008
306	474.8786315917969	387.9715576171875	1.0	536.0036010742188	220.854736328125	0.0012075304985046387	536.9597778320312	220.2640838623047	0.9999964833259583	539.1322631835938	220.6125946044922	0.0335618257522583	10	008
307	472.4752197265625	387.8630676269531	1.0	535.9041137695312	220.86441040039062	0.001666039228439331	536.3717651367188	220.27383422851562	0.9999966621398926	539.1765747070312	220.612548828125	0.05547440052032471	10	008
308	470.1599426269531	385.91326904296875	1.0	536.12548828125	221.69573974609375	0.0009931623935699463	536.5532836914062	221.23060607910156	0.9999969005584717	539.0626220703125	221.49822998046875	0.02030661702156067	10	008
309	470.0475158691406	385.3810119628906	1.0	536.1244506835938	220.8919219970703	0.0012845993041992188	536.569091796875	220.259765625	0.9999990463256836	539.1991577148438	220.76722717285156	0.028957217931747437	10	008
310	470.3779296875	384.37762451171875	1.0	536.0481567382812	220.42401123046875	0.0018270015716552734	536.5618896484375	220.13507080078125	0.9999967813491821	538.9471435546875	220.40017700195312	0.030540436506271362	10	008
311	471.67138671875	383.4679870605469	1.0	536.0908813476562	220.90304565429688	0.0011245012283325195	536.9672241210938	220.03562927246094	0.9999982118606567	538.782470703125	220.9950714111328	0.010307908058166504	10	008
312	470.8631591796875	383.61865234375	1.0	400.52813720703125	342.0694885253906	0.008131206035614014	536.604248046875	220.32321166992188	0.9999967813491821	538.939208984375	220.77227783203125	0.02917340397834778	10	008
313	471.2020568847656	382.0086669921875	1.0	536.1552124023438	221.2848663330078	0.0008954107761383057	536.8200073242188	220.4866485595703	0.9999979734420776	539.5689697265625	221.3472442626953	0.013168394565582275	10	008
314	470.69854736328125	378.5030822753906	1.0	405.7366027832031	342.1964416503906	0.001234591007232666	536.6731567382812	220.4898223876953	0.999998927116394	539.13232421875	221.02593994140625	0.024967312812805176	10	008
315	471.25115966796875	380.83642578125	1.0	411.470703125	344.46502685546875	0.1070472002029419	536.4171752929688	220.57603454589844	0.9999927878379822	538.8253784179688	221.07569885253906	0.02354338765144348	10	008
316	470.46417236328125	379.73870849609375	1.0	412.13592529296875	345.0059814453125	1.0	536.8616943359375	220.20277404785156	0.9999949932098389	540.2265014648438	220.81202697753906	0.06571885943412781	10	008
317	468.5333251953125	378.98870849609375	1.0	410.9425354003906	345.3501281738281	0.9999998807907104	536.2564697265625	220.5951385498047	0.9999989867210388	539.4151611328125	221.14468383789062	0.03208833932876587	10	008
318	468.5682373046875	378.7405700683594	1.0	414.2023010253906	346.5386047363281	0.9999781847000122	535.9790649414062	220.36781311035156	0.9999997615814209	538.9003295898438	221.2459259033203	0.006713837385177612	10	008
319	468.73114013671875	378.1794128417969	1.0	413.2303466796875	346.6173400878906	0.9999820590019226	536.0211181640625	220.8460693359375	0.9999955892562866	538.84814453125	221.2817840576172	0.030019938945770264	10	008
320	469.80889892578125	378.9526672363281	1.0	410.52349853515625	344.6896057128906	1.0	536.6651000976562	220.5772247314453	0.9999921917915344	539.4707641601562	220.88235473632812	0.04344242811203003	10	008
321	468.8600158691406	378.0219421386719	1.0	406.26446533203125	346.9547424316406	0.9999996423721313	535.5621337890625	220.7145538330078	0.9999990463256836	538.703857421875	221.08438110351562	0.020586013793945312	10	008
322	466.9439697265625	377.98541259765625	1.0	407.6377258300781	346.9712219238281	0.9999993443489075	536.6300659179688	221.066650390625	0.9999985694885254	538.8733520507812	221.048583984375	0.023358851671218872	10	008
323	467.2176818847656	377.1180114746094	1.0	406.63946533203125	344.3979187011719	1.0	536.1915283203125	220.62696838378906	0.9999982118606567	539.343505859375	221.56053161621094	0.02500954270362854	10	008
324	463.80938720703125	373.9390869140625	1.0	409.4093017578125	338.76873779296875	1.0	536.4232788085938	220.8257293701172	0.9999979734420776	536.5120849609375	219.5010223388672	0.014806002378463745	10	008
325	510.86273193359375	367.0503845214844	0.7401937246322632	416.25665283203125	336.43414306640625	0.8873002529144287	536.4869995117188	221.09732055664062	0.9999990463256836	539.210205078125	221.76280212402344	0.012279778718948364	10	008
326	472.0501708984375	346.4264221191406	0.9999922513961792	480.1366882324219	342.9046936035156	0.01233208179473877	536.5531616210938	220.6753692626953	0.9999974966049194	536.4080200195312	219.42234802246094	0.0524066686630249	10	008
327	476.1270446777344	338.1061096191406	1.0	480.90228271484375	338.1921081542969	0.09320405125617981	537.16748046875	220.1879425048828	0.9999969005584717	539.6094970703125	220.59767150878906	0.05713933706283569	10	008
328	474.8170471191406	336.8063049316406	1.0	479.1631164550781	337.3813781738281	0.4499456286430359	535.9467163085938	220.2393341064453	0.9999990463256836	538.717041015625	220.6267547607422	0.011105626821517944	10	008
329	473.7851867675781	335.3426513671875	0.9999998807907104	426.5848693847656	375.8372497558594	0.9925212264060974	536.7817993164062	220.781005859375	0.9999983906745911	536.3942260742188	219.98147583007812	0.012150436639785767	10	008
330	470.96978759765625	333.5677490234375	1.0	425.7109375	377.3663024902344	0.9999998807907104	536.4102783203125	220.52577209472656	0.9999980926513672	538.7402954101562	221.1149444580078	0.012703567743301392	10	008
331	470.5450744628906	332.0121765136719	1.0	423.8806457519531	380.2060546875	0.8934849500656128	537.2192993164062	221.19296264648438	0.9999979734420776	539.9290771484375	221.4882049560547	0.03852337598800659	10	008
332	470.6329345703125	330.7902526855469	1.0	424.2013244628906	385.5343322753906	0.999764621257782	536.172119140625	220.40907287597656	0.9999946355819702	538.560546875	220.88026428222656	0.014807313680648804	10	008
333	470.28704833984375	330.2410888671875	1.0	423.7714538574219	384.3352355957031	1.0	536.5444946289062	219.7168731689453	0.9999974966049194	539.2283935546875	220.57337951660156	0.016611427068710327	10	008
334	468.7980651855469	330.9963073730469	0.9999994039535522	424.0887451171875	387.4759521484375	0.9999998807907104	537.4323120117188	219.8494415283203	0.9999960660934448	539.4132690429688	220.7086181640625	0.014751732349395752	10	008
335	470.78094482421875	329.6639404296875	1.0	421.6716613769531	392.7450256347656	0.9993394613265991	536.9332885742188	220.728515625	0.9999974966049194	539.7979736328125	221.53411865234375	0.07253772020339966	10	008
336	471.0574035644531	329.0549011230469	1.0	419.2763671875	395.4093933105469	0.9999998807907104	537.2073974609375	220.0318145751953	0.9999921321868896	536.4015502929688	218.85765075683594	0.03408902883529663	10	008
337	467.5810546875	330.21722412109375	1.0	421.55596923828125	398.2370910644531	0.9997784495353699	536.6414794921875	220.06051635742188	0.9999966621398926	539.4581909179688	220.82891845703125	0.023520052433013916	10	008
338	469.6833190917969	330.5528259277344	0.9999999403953552	424.4718322753906	398.319580078125	1.0	536.9353637695312	220.85289001464844	0.9999968409538269	539.014892578125	221.3219757080078	0.01188194751739502	10	008
339	470.8208923339844	332.1786804199219	1.0	421.8819885253906	400.1401672363281	0.9999924898147583	537.2698364257812	220.75999450683594	0.9999964237213135	536.4564208984375	219.372802734375	0.025709569454193115	10	008
340	469.59527587890625	332.0320739746094	1.0	421.44427490234375	402.1632385253906	0.9999765753746033	536.6119384765625	220.26766967773438	0.9999988079071045	539.1471557617188	221.02310180664062	0.0134505033493042	10	008
341	470.31854248046875	332.4026794433594	1.0	419.73846435546875	403.0807800292969	0.9999994039535522	536.466064453125	220.41172790527344	0.9999991655349731	539.2144165039062	221.01193237304688	0.01582351326942444	10	008
342	469.31549072265625	333.0246887207031	1.0	419.6782531738281	404.110107421875	0.9999836683273315	536.2557983398438	220.15931701660156	0.9999991655349731	536.57080078125	219.57102966308594	0.021613240242004395	10	008
343	468.72845458984375	333.65643310546875	1.0	418.9862365722656	404.8606262207031	0.9999998807907104	536.6510620117188	221.2602996826172	0.9999960064888	536.5608520507812	219.44342041015625	0.021306931972503662	10	008
344	469.7353515625	333.9527282714844	1.0	418.68499755859375	405.6723937988281	0.9977578520774841	536.859375	219.7066192626953	0.9999977946281433	539.7136840820312	220.46742248535156	0.05443835258483887	10	008
345	471.53253173828125	336.55596923828125	1.0	419.908935546875	411.85504150390625	0.9807673692703247	536.3509521484375	220.4927215576172	0.999998152256012	539.0104370117188	221.152099609375	0.015226304531097412	10	008
346	469.5223388671875	340.36663818359375	1.0	477.5655822753906	340.26654052734375	0.00214231014251709	536.2188110351562	221.09808349609375	0.9999986886978149	539.4190673828125	221.31886291503906	0.014766335487365723	10	008
347	470.3108825683594	345.1405944824219	1.0	478.7347717285156	342.6881103515625	0.005145817995071411	537.0535888671875	220.69903564453125	0.9999982118606567	536.6666259765625	219.87619018554688	0.021567702293395996	10	008
348	467.6341552734375	347.1987609863281	1.0	424.3023376464844	406.3459167480469	0.9994705319404602	536.584228515625	219.87266540527344	0.9999970197677612	536.5375366210938	219.0209197998047	0.04208219051361084	10	008
349	466.26904296875	349.8824462890625	0.9999999403953552	424.1406555175781	402.95208740234375	0.999997615814209	536.3834838867188	220.7822265625	0.9999992251396179	539.047119140625	221.50009155273438	0.02355852723121643	10	008
350	468.52099609375	350.2659606933594	1.0	422.9401550292969	402.2906799316406	0.17336037755012512	536.2529296875	220.1571502685547	0.9999992847442627	539.6676025390625	221.16123962402344	0.025744229555130005	10	008
351	467.50665283203125	353.22412109375	1.0	425.5420837402344	401.0290832519531	0.9725428819656372	536.9285888671875	220.83689880371094	0.9999940395355225	536.89453125	219.5772705078125	0.03862571716308594	10	008
352	468.0882568359375	352.8215637207031	1.0	425.43035888671875	398.5426025390625	0.9998323917388916	536.7747192382812	220.49354553222656	0.9999979734420776	539.1691284179688	221.11485290527344	0.02665284276008606	10	008
353	467.58233642578125	353.3798522949219	1.0	426.6070251464844	395.74530029296875	0.3565056324005127	536.3729248046875	220.7811279296875	0.9999973177909851	536.5640869140625	219.8837432861328	0.02896520495414734	10	008
354	466.6629943847656	349.258056640625	1.0	472.6805725097656	345.4760437011719	0.003339618444442749	536.6052856445312	220.67958068847656	0.9999976754188538	538.8399047851562	220.9541015625	0.027102798223495483	10	008
355	467.62213134765625	336.925048828125	1.0	429.7061767578125	394.7690124511719	0.9920252561569214	536.8173828125	220.7703094482422	0.9999978542327881	536.4454345703125	219.56222534179688	0.018124550580978394	10	008
356	469.3796081542969	328.7405090332031	1.0	427.3162841796875	398.75994873046875	0.011944472789764404	536.7976684570312	220.34400939941406	0.9999951720237732	539.1851196289062	220.6925506591797	0.022596418857574463	10	008
357	467.7768859863281	326.9432373046875	1.0	535.27734375	222.10523986816406	0.0013486742973327637	536.549072265625	220.66766357421875	0.9999955892562866	536.4741821289062	219.414306640625	0.03603917360305786	10	008
358	465.4998779296875	322.2345886230469	1.0	428.36663818359375	407.9347839355469	0.018945246934890747	536.470458984375	220.032470703125	0.9999979734420776	539.4423828125	220.87754821777344	0.01971036195755005	10	008
359	463.7027282714844	322.8990478515625	1.0	538.11474609375	224.16004943847656	0.0016300380229949951	536.6699829101562	220.7087860107422	0.9999939203262329	538.8749389648438	221.0275115966797	0.020863473415374756	10	008
360	466.54949951171875	322.609619140625	1.0	472.1210021972656	317.552978515625	0.002268493175506592	537.1116333007812	220.4241180419922	0.999998152256012	536.45263671875	219.7703094482422	0.019548267126083374	10	008
361	463.1515197753906	322.62408447265625	1.0	536.2442016601562	219.79684448242188	0.0013135075569152832	536.9501953125	219.56442260742188	0.9999971389770508	539.2800903320312	220.47515869140625	0.02895665168762207	10	008
362	461.9169616699219	321.8201599121094	1.0	469.3544616699219	323.451171875	0.0012854933738708496	536.7326049804688	220.45904541015625	0.9999986886978149	539.0951538085938	220.95040893554688	0.011381208896636963	10	008
363	460.1319885253906	320.35699462890625	1.0	422.56829833984375	408.988037109375	0.03399059176445007	536.605224609375	221.2626190185547	0.9999960660934448	539.365966796875	221.44082641601562	0.026340603828430176	10	008
364	461.9400634765625	319.321044921875	0.9999991655349731	420.56744384765625	406.2938537597656	0.012768864631652832	537.3646240234375	220.7622528076172	0.9999897480010986	536.767578125	219.29563903808594	0.042911916971206665	10	008
365	459.4993896484375	319.3455505371094	1.0	421.651611328125	407.9844970703125	0.0035646259784698486	536.7271118164062	220.13426208496094	0.9999959468841553	539.328857421875	220.72845458984375	0.022418290376663208	10	008
366	460.2799987792969	319.1332702636719	1.0	419.50433349609375	408.26708984375	0.6294010877609253	536.6223754882812	220.22251892089844	0.9999985694885254	539.5296630859375	221.16513061523438	0.020628511905670166	10	008
367	458.9894104003906	320.0944519042969	1.0	417.4818115234375	408.4825134277344	0.03412714600563049	536.562744140625	220.7499237060547	0.9999966025352478	539.62548828125	221.2608642578125	0.035896241664886475	10	008
368	459.7295837402344	320.6528015136719	1.0	419.275146484375	407.815185546875	0.04437816143035889	536.8228149414062	220.19920349121094	0.9999989867210388	536.4578857421875	219.47509765625	0.009219616651535034	10	008
369	459.4941101074219	320.77142333984375	1.0	419.3290100097656	406.0970153808594	0.0010646283626556396	536.7149047851562	220.0819549560547	0.9999979138374329	536.35205078125	219.09397888183594	0.010183364152908325	10	008
370	458.7462463378906	320.5690612792969	1.0	417.880126953125	408.1445007324219	0.02425900101661682	536.575927734375	220.7668914794922	0.9999991655349731	536.2902221679688	219.59739685058594	0.023269742727279663	10	008
371	459.5285339355469	321.2908020019531	1.0	419.2599792480469	406.6313171386719	0.06279599666595459	536.6459350585938	220.67103576660156	0.9999983310699463	539.43359375	221.15750122070312	0.03004327416419983	10	008
372	461.348388671875	323.81817626953125	1.0	536.348876953125	221.17979431152344	0.00102996826171875	536.701171875	220.77444458007812	0.999998927116394	539.3004150390625	221.32843017578125	0.02661275863647461	10	008
373	462.727783203125	321.8168029785156	1.0	412.2530212402344	408.1556396484375	0.283999502658844	536.21337890625	220.63067626953125	0.999998927116394	536.447265625	219.3496551513672	0.013428926467895508	10	008
374	462.93505859375	322.5204772949219	1.0	411.6580505371094	404.4064025878906	0.004033923149108887	536.8757934570312	220.3354949951172	0.9999971389770508	539.0897216796875	220.8550567626953	0.032543718814849854	10	008
375	461.91986083984375	323.0537109375	1.0	418.5242004394531	403.65106201171875	0.9996446967124939	536.6967163085938	220.6623077392578	0.9999971985816956	536.662353515625	219.50546264648438	0.0165272057056427	10	008
376	462.90692138671875	324.9432678222656	1.0	535.8453369140625	220.67727661132812	0.0007557272911071777	536.7312622070312	220.25096130371094	0.9999990463256836	538.8587036132812	220.88839721679688	0.022435486316680908	10	008
377	463.84356689453125	324.2801513671875	1.0	421.5540466308594	403.1966247558594	0.9999998807907104	536.4390258789062	220.57644653320312	0.999999463558197	539.4962768554688	221.72259521484375	0.01086452603340149	10	008
378	463.3499755859375	325.012451171875	1.0	422.9714050292969	402.8149108886719	0.9981974959373474	536.3416748046875	220.53773498535156	0.9999980926513672	539.7603759765625	221.32772827148438	0.020406395196914673	10	008
379	463.65350341796875	326.79913330078125	1.0	419.5388488769531	404.0284423828125	0.8192954063415527	536.2156372070312	220.31304931640625	0.9999983310699463	536.4611206054688	218.98300170898438	0.010619103908538818	10	008
380	464.5635986328125	326.74700927734375	1.0	418.816162109375	403.58697509765625	0.9999935030937195	536.3239135742188	220.2288360595703	0.9999973773956299	538.9021606445312	221.04934692382812	0.01628345251083374	10	008
381	464.2237548828125	329.0244140625	1.0	416.92132568359375	401.2799072265625	0.9999969005584717	535.5223388671875	219.3954620361328	0.9999969601631165	537.55712890625	219.63836669921875	0.07398071885108948	10	008
382	458.5367126464844	340.5105285644531	1.0	416.4779968261719	399.85699462890625	0.012094080448150635	556.474609375	268.9862976074219	0.9719480276107788	553.0887451171875	271.1154479980469	0.0005542933940887451	10	008
383	461.6116638183594	351.8603515625	0.9982258081436157	453.8238830566406	352.7938232421875	0.0009255111217498779	556.690185546875	269.6942138671875	0.889234185218811	555.6066284179688	265.65789794921875	0.00020691752433776855	10	008
384	450.5081787109375	366.1366882324219	0.9999999403953552	399.8985290527344	343.2606201171875	0.003792494535446167	557.3486938476562	269.751708984375	0.9668681621551514	554.3272094726562	271.7931213378906	0.0008056163787841797	10	008
385	452.0279235839844	364.9368896484375	0.9999999403953552	555.02587890625	272.36126708984375	0.000462263822555542	557.7880249023438	270.2483825683594	0.9966297149658203	554.2650756835938	271.92327880859375	0.0008939802646636963	10	008
386	402.62255859375	341.08746337890625	0.04508170485496521	400.560791015625	343.6975402832031	0.9858876466751099	558.2372436523438	269.4929504394531	0.9307951927185059	556.371337890625	264.8763427734375	6.958842277526855e-5	10	008
387	409.5692138671875	337.56475830078125	0.999977707862854	406.8518981933594	340.90362548828125	0.36276161670684814	557.0770263671875	270.1905517578125	0.9671465158462524	553.8255615234375	272.22705078125	0.0004546940326690674	10	008
388	408.8860168457031	337.1842346191406	0.9001432061195374	407.1391906738281	339.0175476074219	0.9875887632369995	557.4002685546875	271.22265625	0.9673353433609009	553.6787109375	273.0451354980469	0.00038993358612060547	10	008
389	478.4725036621094	336.4088134765625	0.9995359182357788	411.6085510253906	336.7399597167969	0.9646582007408142	556.7252807617188	270.0873718261719	0.9000486135482788	553.3696899414062	271.92572021484375	0.0003147423267364502	10	008
390	478.78594970703125	335.236328125	0.9999936819076538	409.44256591796875	337.37200927734375	0.7262068390846252	557.37744140625	270.2792053222656	0.9726181030273438	474.3320007324219	325.9575500488281	0.0032315850257873535	10	008
391	480.0885925292969	331.7250671386719	0.9999999403953552	407.5885925292969	328.6094970703125	0.0014396905899047852	556.9976806640625	270.2568359375	0.9615243673324585	473.6330261230469	324.53387451171875	0.0016403496265411377	10	008
392	407.10491943359375	332.6821594238281	1.0	555.5322875976562	272.1954345703125	0.0006821155548095703	557.9451904296875	270.09869384765625	0.9582732915878296	474.6217346191406	326.51580810546875	0.004263132810592651	10	008
393	402.82977294921875	330.2037658691406	1.0	405.2305603027344	327.89617919921875	0.004346251487731934	557.322265625	270.8176574707031	0.8913735151290894	472.68701171875	325.2888488769531	0.0010443329811096191	10	008
394	403.3021545410156	330.31158447265625	0.9999563694000244	405.4216613769531	328.2117919921875	0.3668884336948395	556.8355712890625	270.4965515136719	0.9657073020935059	471.1705017089844	324.2584228515625	0.0004942417144775391	10	008
395	478.51019287109375	332.07489013671875	0.9999940395355225	403.3503112792969	327.5879211425781	0.9999690055847168	558.2875366210938	270.6390686035156	0.9871934056282043	554.5599365234375	272.86358642578125	0.0009527802467346191	10	008
396	403.2248840332031	328.9524230957031	1.0	405.1335754394531	327.19439697265625	0.002786993980407715	557.3997192382812	270.5791015625	0.9456556439399719	473.4261779785156	322.3070068359375	0.001112818717956543	10	008
397	402.91357421875	328.0740051269531	0.9999995827674866	555.1856689453125	272.2057800292969	0.0009282529354095459	557.3456420898438	270.2948303222656	0.981218695640564	554.5323486328125	272.3513488769531	0.0013488531112670898	10	008
398	401.8415832519531	327.60052490234375	0.9999998807907104	404.1264343261719	326.4458312988281	0.005415081977844238	558.5592041015625	270.24713134765625	0.9386841058731079	472.9908752441406	321.6165466308594	0.0008180737495422363	10	008
399	403.2135925292969	328.4654541015625	1.0	404.8650207519531	327.077880859375	0.000533759593963623	557.3392333984375	270.4577941894531	0.9714673757553101	472.0506591796875	322.5899963378906	0.0017290115356445312	10	008
400	477.767578125	330.5137939453125	0.9999985694885254	554.8276977539062	272.25628662109375	0.0007829964160919189	556.70556640625	270.3058166503906	0.9836630821228027	554.00732421875	272.0611877441406	0.0007722079753875732	10	008
401	402.062255859375	328.3713073730469	1.0	554.372802734375	272.02789306640625	0.0007616579532623291	556.7880859375	269.7513427734375	0.9304672479629517	472.2812805175781	323.9456787109375	0.004098862409591675	10	008
402	402.091796875	326.8226318359375	1.0	408.95489501953125	325.655029296875	0.00011834502220153809	558.1409912109375	270.3037109375	0.7384472489356995	473.34478759765625	321.9983825683594	0.0010154247283935547	10	008
403	403.1236572265625	327.70709228515625	0.9999991655349731	404.7254638671875	326.6812744140625	0.0011576414108276367	558.3145141601562	269.56060791015625	0.9707214832305908	473.08502197265625	323.54693603515625	0.0018916130065917969	10	008
404	475.740234375	330.8211364746094	1.0	555.4461669921875	273.3453063964844	0.0005228519439697266	558.0730590820312	271.13909912109375	0.5958195924758911	471.40814208984375	321.4217224121094	0.000643610954284668	10	008
405	473.7375793457031	332.3515319824219	0.9990944862365723	3.220594882965088	106.9212417602539	0.000187605619430542	556.769775390625	270.2813720703125	0.33480459451675415	472.1568603515625	323.915283203125	0.0010375380516052246	10	008
406	401.6011657714844	327.8200988769531	0.9999955892562866	407.4245910644531	326.724853515625	0.00033849477767944336	558.0187377929688	269.9856872558594	0.9237135052680969	470.7251281738281	322.41143798828125	0.00038167834281921387	10	008
407	477.1617126464844	330.9002990722656	0.9999996423721313	409.3597106933594	326.8908386230469	0.00017520785331726074	557.4803466796875	269.7121276855469	0.929280698299408	471.6749572753906	321.520751953125	0.0013271868228912354	10	008
408	475.5811767578125	331.40185546875	0.9326660633087158	403.7388000488281	326.25286865234375	0.00795009732246399	557.9673461914062	269.8381652832031	0.9756518006324768	471.5494384765625	323.6069641113281	0.0026517510414123535	10	008
409	474.5421447753906	332.8834228515625	0.9414978623390198	638.42138671875	3.0396056175231934	0.0006354451179504395	557.6762084960938	270.4509582519531	0.9919729828834534	472.02264404296875	325.42596435546875	0.0006121695041656494	10	008
410	474.969482421875	331.90765380859375	0.9999998807907104	408.0421142578125	325.8457946777344	0.00043383240699768066	556.0896606445312	270.57525634765625	0.8840914964675903	470.8925476074219	322.1589050292969	0.001933962106704712	10	008
411	477.167236328125	331.3165283203125	0.9999919533729553	4.324034690856934	99.13129425048828	0.0002110004425048828	557.947021484375	270.35125732421875	0.7689154148101807	472.3079528808594	323.661376953125	0.007687896490097046	10	008
412	478.0075378417969	330.9162292480469	0.9999341368675232	554.6672973632812	271.8948669433594	0.0005308687686920166	557.1058959960938	269.9781494140625	0.9706923961639404	472.41534423828125	322.00494384765625	0.0037077367305755615	10	008
413	486.5710754394531	335.0569152832031	0.9999998807907104	410.1690673828125	327.4615478515625	0.018264681100845337	556.3341064453125	269.9683532714844	0.9610569477081299	476.2094421386719	326.1606140136719	0.0007911920547485352	10	008
414	380.8956298828125	354.1246032714844	0.99996018409729	416.0035400390625	324.91546630859375	0.9999710321426392	556.4212036132812	269.5625305175781	0.9912605881690979	553.4027709960938	272.150634765625	0.0010669231414794922	10	008
415	371.68157958984375	359.21923828125	1.0	418.4779968261719	321.8465270996094	1.0	557.4083251953125	271.1828918457031	0.9749441146850586	553.5953369140625	273.1363220214844	0.00034049153327941895	10	008
416	365.14898681640625	363.898193359375	1.0	418.980224609375	322.3181457519531	1.0	557.695556640625	270.6247253417969	0.8581956624984741	554.1431274414062	272.6990051269531	0.00020039081573486328	10	008
417	360.0807189941406	367.6545104980469	1.0	409.6740417480469	323.17047119140625	1.0	557.90625	270.1764221191406	0.8270086050033569	553.97412109375	271.6231689453125	0.0001690983772277832	10	008
418	354.3921203613281	370.635986328125	1.0	406.9522705078125	320.32366943359375	0.9999984502792358	557.6901245117188	270.7256774902344	0.9266901612281799	553.6333618164062	272.2770690917969	0.0002957582473754883	10	008
419	351.7557373046875	371.39337158203125	1.0	405.04180908203125	318.4623107910156	1.0	557.4107666015625	270.0259704589844	0.8435859084129333	554.2050170898438	271.3426818847656	0.00010338425636291504	10	008
420	347.68658447265625	369.1526184082031	1.0	401.80169677734375	318.0686950683594	1.0	556.5989379882812	270.3106384277344	0.8640879392623901	401.79840087890625	318.6792907714844	0.00018161535263061523	10	008
421	339.0881042480469	359.09246826171875	1.0	554.95361328125	271.7626953125	0.0019643306732177734	556.9066772460938	269.4794006347656	0.9606597423553467	554.3821411132812	271.8655090332031	0.0015455782413482666	10	008
422	333.6753234863281	360.8581848144531	0.9999945163726807	345.095703125	354.64971923828125	0.0012072622776031494	557.5775146484375	270.8880310058594	0.9888303279876709	553.6822509765625	272.40081787109375	0.00030675530433654785	10	008
423	328.70416259765625	361.5537109375	1.0	345.80792236328125	352.9256896972656	0.00191420316696167	557.318115234375	270.04547119140625	0.8726716041564941	553.0176391601562	271.68475341796875	0.0001945793628692627	10	008
424	325.64093017578125	361.99041748046875	1.0	555.8598022460938	272.54888916015625	0.0026057958602905273	558.0919799804688	270.1667785644531	0.9424896836280823	554.78125	272.98492431640625	0.0015649199485778809	10	008
425	321.4217529296875	362.9239196777344	1.0	313.869873046875	365.6539306640625	0.0009180605411529541	556.9866943359375	270.1292724609375	0.9869391918182373	554.311279296875	272.4928283691406	0.0011236071586608887	10	008
426	318.677001953125	362.93896484375	1.0	329.75714111328125	357.7071228027344	0.005327194929122925	556.480224609375	270.5408020019531	0.8786039352416992	553.2242431640625	272.96453857421875	0.00048083066940307617	10	008
427	316.6842346191406	364.856689453125	1.0	359.0504150390625	343.2313232421875	0.987763524055481	556.9283447265625	270.0809326171875	0.9244602918624878	553.6834716796875	272.3688049316406	0.0007221400737762451	10	008
428	313.2345275878906	365.58154296875	1.0	359.60418701171875	341.3319091796875	0.9996614456176758	557.0924072265625	269.8533935546875	0.9261830449104309	553.7698974609375	271.9873962402344	0.00020879507064819336	10	008
429	311.5084228515625	364.3390808105469	1.0	358.09381103515625	342.022216796875	0.2062789499759674	556.552978515625	269.47821044921875	0.7920362949371338	553.3414306640625	271.45654296875	0.00033217668533325195	10	008
430	309.1659851074219	362.8670654296875	1.0	352.96319580078125	342.22552490234375	0.997825562953949	557.1246337890625	270.44921875	0.9180764555931091	554.0672607421875	272.7553405761719	0.0012733042240142822	10	008
431	305.2828674316406	361.6453857421875	1.0	351.2120361328125	340.5161437988281	0.9992821216583252	557.3800659179688	270.6867980957031	0.9808337688446045	553.9259643554688	273.0418701171875	0.0009958744049072266	10	008
432	300.9963684082031	361.8464660644531	1.0	349.5084228515625	342.1625671386719	0.9999921321868896	556.3347778320312	270.11334228515625	0.987177312374115	552.8917846679688	272.350341796875	0.0008120536804199219	10	008
433	291.0283203125	358.7548522949219	1.0	345.9217529296875	345.3603210449219	0.9292790293693542	557.333251953125	269.81671142578125	0.6825592517852783	553.79052734375	272.9952392578125	0.0011193454265594482	10	008
434	351.84320068359375	341.67236328125	0.9999880194664001	277.6889343261719	350.2992858886719	0.9814348220825195	557.739013671875	269.63092041015625	0.9800943732261658	553.8287963867188	271.9102478027344	0.0013171136379241943	10	008
435	264.30401611328125	352.0390930175781	1.0	350.2193603515625	349.0303039550781	0.9542374610900879	558.0281982421875	269.4743347167969	0.9884848594665527	554.0648803710938	271.6912536621094	0.0007764101028442383	10	008
436	251.29473876953125	354.8302001953125	1.0	254.87184143066406	354.5605163574219	0.02296680212020874	557.3692626953125	270.9253234863281	0.9186742305755615	553.6743774414062	273.265869140625	0.0007950663566589355	10	008
437	241.6763153076172	353.58203125	1.0	320.2661437988281	335.4278869628906	0.9999991655349731	556.9415893554688	270.05535888671875	0.7046493291854858	553.7005615234375	271.8960876464844	0.0004831850528717041	10	008
438	231.5584716796875	343.58343505859375	1.0	312.5688781738281	326.13592529296875	1.0	557.0765380859375	269.5581970214844	0.9362223148345947	553.6558837890625	271.9378967285156	0.0004748702049255371	10	008
439	220.96432495117188	341.12744140625	1.0	302.97412109375	330.9605407714844	1.0	556.8408813476562	270.71282958984375	0.874942421913147	553.7825317382812	273.8148498535156	0.0020332038402557373	10	008
440	214.25344848632812	339.37506103515625	1.0	213.0283966064453	341.6753234863281	0.0005524158477783203	557.0574340820312	270.77105712890625	0.982130765914917	553.4691772460938	273.2906494140625	0.0006321072578430176	10	008
441	205.8774871826172	337.62255859375	1.0	202.86978149414062	342.9032897949219	0.0011517107486724854	556.9803466796875	269.6654968261719	0.9812949895858765	553.1248168945312	271.752685546875	0.000593334436416626	10	008
442	201.7920684814453	338.5255126953125	1.0	272.0204162597656	344.9732971191406	0.9998748302459717	558.183349609375	271.3776550292969	0.9471465349197388	555.6544799804688	266.290283203125	0.00019606947898864746	10	008
443	200.43360900878906	338.0721435546875	0.9999912977218628	270.27532958984375	344.4638366699219	0.998641848564148	556.8804321289062	270.2237243652344	0.9947144985198975	553.7827758789062	271.9925231933594	0.0010797381401062012	10	008
444	198.73330688476562	338.2892761230469	0.9999998807907104	260.3843078613281	341.9722595214844	0.003045976161956787	557.2039794921875	270.1436767578125	0.8837383985519409	553.2297973632812	272.740966796875	0.0011079013347625732	10	008
445	197.44314575195312	336.6495666503906	0.9999999403953552	213.65745544433594	334.1478271484375	0.00228804349899292	557.4996337890625	270.9680480957031	0.9795368909835815	553.81787109375	273.4454040527344	0.0006753206253051758	10	008
446	197.40115356445312	336.3088073730469	0.9999997615814209	251.8163604736328	341.4285888671875	0.6978033185005188	556.8656616210938	270.91064453125	0.9090802669525146	553.3345336914062	272.87103271484375	0.00024190545082092285	10	008
447	197.83534240722656	335.0911865234375	1.0	257.7549133300781	340.5350341796875	0.99274742603302	556.9074096679688	269.9610595703125	0.8801270723342896	553.8861083984375	272.6305236816406	0.001620173454284668	10	008
448	198.49876403808594	336.32904052734375	0.9999998807907104	257.6855163574219	344.1184997558594	1.0	557.0447998046875	271.1632995605469	0.9809917211532593	200.016357421875	325.2729187011719	0.00021916627883911133	10	008
449	197.98289489746094	335.6695861816406	0.9999982714653015	255.5675506591797	346.135986328125	1.0	557.767578125	270.51239013671875	0.9695385694503784	554.1455688476562	271.6990661621094	0.00018015503883361816	10	008
450	196.59616088867188	337.5990905761719	0.9950397610664368	250.48780822753906	346.4658508300781	0.9981040954589844	557.3529663085938	270.7966003417969	0.9544168710708618	199.548583984375	327.8539123535156	0.00011616945266723633	10	008
451	196.87353515625	337.0307312011719	0.6434219479560852	249.58935546875	345.07763671875	0.9965991973876953	557.766845703125	269.7888488769531	0.9617792367935181	554.2196044921875	271.4405212402344	0.0008040070533752441	10	008
452	196.1082763671875	336.0727233886719	0.9999999403953552	249.49925231933594	345.82550048828125	0.9999904632568359	557.465087890625	270.5624084472656	0.9473957419395447	553.685302734375	272.62469482421875	0.00045818090438842773	10	008
453	196.19618225097656	334.87933349609375	0.9999998807907104	246.4362030029297	344.6626892089844	0.9999518990516663	558.1287231445312	270.9850158691406	0.9796013832092285	554.1729125976562	272.75457763671875	0.00046187639236450195	10	008
454	196.79815673828125	336.3122863769531	0.9999998807907104	244.68417358398438	344.0567321777344	0.9999842643737793	556.3563842773438	270.40386962890625	0.9715805649757385	553.1591186523438	272.5439453125	0.0008712410926818848	10	008
455	194.958251953125	336.8883056640625	0.9999998807907104	242.48435974121094	341.7018737792969	0.9986823797225952	557.7354736328125	270.0398254394531	0.9481972455978394	553.58837890625	271.8480224609375	0.0001239180564880371	10	008
456	194.7393341064453	336.67669677734375	0.9999998807907104	242.08726501464844	341.802490234375	0.9901695251464844	556.5636596679688	271.0072326660156	0.9703488349914551	553.4356689453125	273.0713806152344	0.0005300641059875488	10	008
457	197.43116760253906	339.0580139160156	0.989425778388977	242.767822265625	346.187255859375	0.8892799615859985	556.8143920898438	270.2120361328125	0.8062655329704285	553.3853149414062	272.1630859375	0.0005812346935272217	10	008
458	195.7790069580078	338.6373291015625	1.0	244.4020538330078	348.54925537109375	0.9999999403953552	557.3154907226562	269.6783752441406	0.958074152469635	554.0078735351562	271.7935485839844	0.0005331635475158691	10	008
459	197.4613800048828	337.3280029296875	0.9997113943099976	241.5306854248047	343.64910888671875	0.9999997615814209	557.3072509765625	269.9078063964844	0.969071626663208	554.460205078125	272.4200439453125	0.001459568738937378	10	008
460	194.93264770507812	338.5782470703125	1.0	242.83132934570312	340.62347412109375	0.9999983906745911	556.8253784179688	270.5260925292969	0.9951848983764648	553.95166015625	272.5046691894531	0.0011186301708221436	10	008
461	196.0026397705078	337.2769470214844	1.0	242.38389587402344	340.7432861328125	0.9999994039535522	557.2540283203125	270.2745361328125	0.9135500192642212	553.6832885742188	273.0082702636719	0.0004844367504119873	10	008
462	195.77798461914062	340.04559326171875	0.9999995827674866	243.46176147460938	338.7155456542969	0.9992893934249878	556.4318237304688	270.47210693359375	0.9009973406791687	553.1953735351562	272.4840087890625	0.00026917457580566406	10	008
463	196.60401916503906	338.1763916015625	0.9999985694885254	243.3568572998047	339.8309326171875	0.9999984502792358	556.5797119140625	269.2229309082031	0.7766495943069458	552.8917846679688	271.9784851074219	0.0008912980556488037	10	008
464	196.60890197753906	338.861083984375	0.9993605017662048	243.46450805664062	339.30047607421875	0.9999998807907104	557.271240234375	270.2580871582031	0.9213179349899292	553.772216796875	272.4348449707031	0.0005717277526855469	10	008
465	193.49163818359375	337.27850341796875	1.0	244.91094970703125	339.954345703125	0.9844651222229004	556.4579467773438	269.6201477050781	0.9619240760803223	553.4190673828125	272.6012878417969	0.0014341473579406738	10	008
466	189.6197509765625	346.55908203125	1.0	227.17063903808594	331.3707580566406	0.9998975992202759	556.5656127929688	270.28594970703125	0.8377385139465332	553.083251953125	272.95550537109375	0.0005320906639099121	10	008
467	181.72776794433594	348.030517578125	1.0	225.75929260253906	324.7638244628906	1.0	556.6140747070312	269.9934997558594	0.9444265365600586	553.166748046875	272.2650451660156	0.000537574291229248	10	008
468	174.68276977539062	347.0738830566406	1.0	223.8529815673828	320.682861328125	1.0	557.9100341796875	270.3195495605469	0.9641894102096558	553.51171875	272.38079833984375	0.00037544965744018555	10	008
469	170.13555908203125	342.74560546875	1.0	217.9227294921875	329.1768493652344	0.9999942779541016	557.074951171875	270.0157470703125	0.8602585196495056	553.339599609375	272.9909362792969	0.0016255676746368408	10	008
470	167.46319580078125	334.5906677246094	1.0	208.90321350097656	323.6146545410156	1.0	557.681884765625	270.791015625	0.9831070899963379	553.6761474609375	272.9517517089844	0.0006846487522125244	10	008
471	163.37876892089844	332.8098449707031	1.0	203.9035186767578	328.37359619140625	0.04265907406806946	557.3997192382812	269.5188293457031	0.9598617553710938	553.6677856445312	272.2020568847656	0.000929713249206543	10	008
472	162.79139709472656	336.0369873046875	1.0	191.83096313476562	328.5909423828125	0.9999567270278931	557.0148315429688	270.5498962402344	0.9940090179443359	553.996826171875	272.6133728027344	0.001066058874130249	10	008
473	163.29385375976562	339.289794921875	1.0	189.33154296875	325.41680908203125	1.0	559.2647094726562	270.2877197265625	0.9676467180252075	555.6270141601562	272.1978759765625	0.00019741058349609375	10	008
474	162.30821228027344	336.5025939941406	0.04952496290206909	188.32086181640625	322.09881591796875	1.0	556.720703125	270.1388244628906	0.993366003036499	553.66845703125	272.0923767089844	0.0012163519859313965	10	008
475	160.7491912841797	338.28692626953125	1.0	186.7633056640625	322.8371276855469	1.0	557.275146484375	270.45770263671875	0.8279298543930054	554.4058837890625	272.4036560058594	0.0001939237117767334	10	008
476	159.1734619140625	336.0569763183594	1.0	184.05520629882812	323.3276062011719	1.0	557.3536376953125	270.5732421875	0.9708282947540283	554.098876953125	272.9158935546875	0.0014370977878570557	10	008
477	160.4319610595703	334.7791748046875	0.9999997615814209	189.56834411621094	323.3801574707031	1.0	557.087646484375	269.7814636230469	0.9543105363845825	554.1962890625	272.3980407714844	0.002105206251144409	10	008
478	158.0024871826172	333.9881286621094	0.9999998807907104	189.58816528320312	323.71337890625	0.859312891960144	557.9678344726562	269.88739013671875	0.5509884357452393	171.26524353027344	323.5630798339844	0.0001341700553894043	10	008
479	161.44265747070312	330.8494873046875	0.9953292012214661	187.92733764648438	323.41796875	0.04096737504005432	557.0562133789062	269.7518310546875	0.991640567779541	554.1690063476562	272.2085266113281	0.0016028285026550293	10	008
480	159.12705993652344	334.78350830078125	0.8349076509475708	190.89662170410156	323.6107177734375	0.9998588562011719	557.2402954101562	270.3541259765625	0.8511677384376526	553.7989501953125	272.9215393066406	0.00038865208625793457	10	008
481	163.8043212890625	330.07440185546875	0.999975860118866	190.48912048339844	322.6847839355469	0.9999999403953552	557.2842407226562	271.0560302734375	0.9835299253463745	553.88623046875	272.75341796875	0.00019380450248718262	10	008
482	163.18865966796875	332.83416748046875	0.99992835521698	190.74754333496094	320.5792541503906	0.9999999403953552	557.1700439453125	270.6540832519531	0.7354493141174316	184.03660583496094	317.7467346191406	0.00032383203506469727	10	008
483	162.20176696777344	331.8504638671875	1.0	188.00497436523438	316.8115539550781	0.9999998807907104	557.709228515625	270.4493408203125	0.9466527104377747	555.7749633789062	265.6748352050781	0.0002180933952331543	10	008
484	159.65684509277344	336.7225646972656	0.9999990463256836	185.51731872558594	312.4825134277344	1.0	557.3091430664062	269.8507080078125	0.9655893445014954	553.8189697265625	271.8766174316406	0.0012134909629821777	10	008
485	161.5807342529297	334.59869384765625	1.0	185.63394165039062	309.45697021484375	1.0	557.3604125976562	270.5478515625	0.9933420419692993	554.127685546875	272.8343811035156	0.0008255839347839355	10	008
486	160.9897003173828	333.9764099121094	1.0	190.44305419921875	309.2607727050781	1.0	557.2486572265625	269.7588195800781	0.9586285352706909	554.2042236328125	272.843505859375	0.001263737678527832	10	008
487	162.49172973632812	332.671142578125	1.0	191.6013946533203	306.065185546875	1.0	557.1328735351562	269.69769287109375	0.9877490997314453	553.927001953125	271.6659240722656	0.0006216764450073242	10	008
488	161.52842712402344	335.16546630859375	1.0	194.33700561523438	307.18963623046875	1.0	557.1162109375	270.42266845703125	0.6507198810577393	555.6642456054688	265.56298828125	0.00010901689529418945	10	008
489	160.87498474121094	334.20745849609375	1.0	191.44561767578125	301.2812805175781	1.0	557.7503662109375	270.3160705566406	0.5587499737739563	554.0179443359375	272.5642395019531	0.0001309216022491455	10	008
490	163.35862731933594	333.0047912597656	1.0	196.75558471679688	303.61553955078125	1.0	557.6434936523438	270.7181091308594	0.9335166215896606	556.8519287109375	265.6080322265625	0.00015491247177124023	10	008
491	163.33111572265625	332.5526428222656	1.0	198.3321990966797	302.9350891113281	1.0	557.318359375	270.3002624511719	0.8389427661895752	553.4049682617188	272.529541015625	0.00021013617515563965	10	008
492	163.04888916015625	332.3810729980469	1.0	200.62579345703125	304.9887390136719	0.9999856948852539	557.3881225585938	270.4381103515625	0.9685412645339966	553.8810424804688	271.8426208496094	0.00044780969619750977	10	008
493	162.96966552734375	335.2106628417969	1.0	199.86961364746094	299.9516906738281	0.9999966621398926	556.5685424804688	269.7118225097656	0.895839512348175	553.7587280273438	271.9556884765625	0.0003819465637207031	10	008
494	161.06912231445312	339.0053405761719	1.0	195.5794219970703	301.97369384765625	1.0	556.7706298828125	270.9623107910156	0.9810253381729126	553.0800170898438	272.51959228515625	0.001025855541229248	10	008
495	154.11126708984375	339.1620178222656	0.9999488592147827	196.45826721191406	295.920166015625	1.0	557.5423583984375	269.9971618652344	0.9090641736984253	192.7157440185547	293.87103271484375	0.00020739436149597168	10	008
496	148.4658203125	338.9812316894531	0.9999997615814209	196.4857177734375	291.89178466796875	1.0	556.9490356445312	270.6585998535156	0.9980864524841309	554.0369262695312	272.699951171875	0.0006520450115203857	10	008
497	143.77438354492188	337.3402099609375	0.9999998807907104	191.49771118164062	294.205810546875	1.0	556.45556640625	270.35552978515625	0.9685211181640625	553.6671142578125	272.3018493652344	0.0007230639457702637	10	008
498	138.56588745117188	338.5462951660156	0.9999959468841553	189.72988891601562	288.63714599609375	1.0	558.1021118164062	270.5853576660156	0.9822786450386047	553.9673461914062	271.73187255859375	0.0003215968608856201	10	008
499	133.26779174804688	337.40203857421875	0.9999998807907104	190.2127227783203	283.7096862792969	1.0	557.70263671875	270.9385070800781	0.9548068046569824	191.8018341064453	277.1504821777344	0.0004184544086456299	10	008
500	129.8604736328125	339.5667419433594	0.8369028568267822	179.19229125976562	288.27838134765625	1.0	556.8378295898438	270.8634338378906	0.9327572584152222	553.5963745117188	272.7716369628906	0.0005368292331695557	10	008
501	123.42597198486328	334.79241943359375	0.9999995827674866	175.09713745117188	284.6123046875	1.0	557.7080078125	270.5634460449219	0.9784528017044067	177.154052734375	277.6590270996094	0.0005090832710266113	10	008
502	116.99974822998047	332.45391845703125	1.0	168.65370178222656	288.32269287109375	1.0	557.90771484375	270.1495361328125	0.8692886829376221	173.01585388183594	286.2084045410156	0.0003796815872192383	10	008
503	114.68464660644531	334.0911560058594	0.9923077821731567	161.2863006591797	286.5238952636719	1.0	558.1348876953125	270.3011169433594	0.9505424499511719	163.1449432373047	281.10748291015625	0.0005720257759094238	10	008
504	102.22068786621094	331.9756164550781	0.9997687339782715	152.77232360839844	290.60955810546875	1.0	557.4193115234375	271.0223083496094	0.990628719329834	553.982666015625	273.04144287109375	0.0006216764450073242	10	008
505	95.3210220336914	328.8799743652344	1.0	148.61424255371094	288.3514404296875	1.0	556.8441772460938	270.7362365722656	0.9818131923675537	553.6333618164062	273.3397216796875	0.0006005764007568359	10	008
506	89.55947875976562	329.701904296875	1.0	149.80210876464844	284.10614013671875	1.0	557.8367309570312	270.5965881347656	0.999416708946228	554.7374877929688	271.9458312988281	0.001199573278427124	10	008
507	79.92292022705078	333.2489318847656	0.9999480247497559	140.45343017578125	288.6905212402344	1.0	557.5610961914062	269.87457275390625	0.9639377593994141	554.2388305664062	272.22039794921875	0.000628739595413208	10	008
508	76.9950180053711	327.7680358886719	1.0	134.7296142578125	285.08807373046875	0.9999912977218628	557.9229736328125	270.1742248535156	0.9788345694541931	554.4044189453125	271.6611328125	0.0003953874111175537	10	008
509	558.6846313476562	272.0814208984375	0.02220737934112549	130.92959594726562	282.9500427246094	1.0	557.8236083984375	270.1056213378906	0.988492488861084	554.5796508789062	272.48785400390625	0.001591801643371582	10	008
510	559.8865356445312	272.07794189453125	0.002249777317047119	124.62773132324219	281.3198547363281	0.9999998807907104	558.7067260742188	270.810791015625	0.9838210940361023	555.64892578125	272.5280456542969	0.0017786920070648193	10	008
511	555.0598754882812	273.4023742675781	0.0701187252998352	120.11793518066406	276.8281555175781	1.0	556.99072265625	271.1351013183594	0.9769574403762817	553.8843994140625	272.68353271484375	0.000709831714630127	10	008
512	558.02734375	271.85089111328125	0.10169392824172974	119.39961242675781	275.5763244628906	1.0	556.663818359375	270.5063171386719	0.9684567451477051	553.9360961914062	273.48358154296875	0.0020068585872650146	10	008
513	127.91001892089844	276.50244140625	0.002027153968811035	119.5802230834961	277.3543395996094	1.0	558.0977783203125	270.394287109375	0.8999298214912415	126.23649597167969	279.86285400390625	0.00017914175987243652	10	008
514	127.65758514404297	276.4529113769531	0.02581736445426941	122.76933288574219	277.0176086425781	0.9999994039535522	558.166015625	270.7919921875	0.9175084829330444	554.3591918945312	272.63470458984375	0.00018143653869628906	10	008
515	125.42689514160156	275.3934631347656	0.4027608335018158	126.05158996582031	274.2319030761719	0.9994699358940125	557.0598754882812	270.4783020019531	0.8030292987823486	553.3111572265625	272.84832763671875	0.00037401914596557617	10	008
516	129.50802612304688	275.05035400390625	0.0011342167854309082	127.81048583984375	273.6883850097656	0.839844286441803	557.3787231445312	269.9969177246094	0.8720858097076416	555.521240234375	265.1544494628906	0.00019723176956176758	10	008
517	130.96209716796875	277.55548095703125	0.13373875617980957	133.8313751220703	277.92340087890625	0.9999997615814209	557.7235107421875	269.58734130859375	0.8492414951324463	555.9566650390625	265.93646240234375	0.00014230608940124512	10	008
518	559.39453125	271.60845947265625	0.003845810890197754	131.54669189453125	279.141845703125	1.0	557.7076416015625	270.06060791015625	0.9902679920196533	554.1417846679688	271.4251403808594	0.0006952881813049316	10	008
519	555.535400390625	273.44940185546875	0.020606398582458496	133.20762634277344	275.49859619140625	1.0	557.1691284179688	270.23284912109375	0.9906680583953857	553.8372802734375	272.9429016113281	0.0013207197189331055	10	008
