# Supplementary material for: An automated feeding system for the African killifish reveals the impact of diet on lifespan and allows scalable assessment of associative learning
Source: eLife. 2022 Nov 10;11:e69008. doi: 10.7554/eLife.69008 (PMC9788828; doi:10.7554/eLife.69008)
Supplement: Figure 6—source data 2. [file elife-69008-fig6-data2.zip › Training Trajectories/t15_REC000DLC_resnet50_TrainAllTheThingsJun28shuffle1_1030000.csv]

bodyparts_coords	fishhead_x	fishhead_y	fishhead_likelihood	fishtail_x	fishtail_y	fishtail_likelihood	redlight_x	redlight_y	redlight_likelihood	fooddrop_x	fooddrop_y	fooddrop_likelihood	fishnum	recordingnum
0	266.4303894042969	312.9067687988281	0.21847352385520935	270.04608154296875	311.6446228027344	0.000265270471572876	646.7485961914062	29.17840003967285	0.0002160966396331787	264.5149230957031	308.2054443359375	9.08970832824707e-6	15	000
1	268.3662109375	318.77081298828125	0.7423233985900879	30.356605529785156	483.0571594238281	0.00012439489364624023	647.7579956054688	139.75689697265625	2.3573637008666992e-5	3.2187392711639404	477.576171875	2.3603439331054688e-5	15	000
2	268.0249328613281	313.2084045410156	0.0021993815898895264	30.287399291992188	483.3467712402344	8.887052536010742e-5	647.6593627929688	28.50214195251465	0.0005893111228942871	3.0593209266662598	477.5006408691406	3.120303153991699e-5	15	000
3	270.9090881347656	314.9367370605469	0.999998152256012	279.8767395019531	311.7721862792969	0.0012022554874420166	647.4906005859375	28.607545852661133	0.00019404292106628418	272.93017578125	305.5204162597656	4.7266483306884766e-5	15	000
4	266.8961181640625	319.39874267578125	0.8323572874069214	283.8443603515625	313.1271057128906	0.00041624903678894043	647.6162109375	30.652742385864258	3.764033317565918e-5	273.2584533691406	307.7207336425781	9.685754776000977e-6	15	000
5	4.6170268058776855	483.2552490234375	5.704164505004883e-5	30.54155921936035	482.9959716796875	7.447600364685059e-5	648.6598510742188	171.86244201660156	0.00023451447486877441	2.983949661254883	477.0814514160156	2.2143125534057617e-5	15	000
6	4.882552146911621	482.9643859863281	6.109476089477539e-5	1.9911272525787354	2.252257823944092	9.652972221374512e-5	646.529296875	196.45803833007812	1.0222196578979492e-5	3.2915759086608887	476.9767150878906	2.8580427169799805e-5	15	000
7	270.177978515625	317.38067626953125	0.01159927248954773	2.959557294845581	2.3377649784088135	6.121397018432617e-5	648.7913818359375	254.81719970703125	6.735324859619141e-6	2.5333468914031982	477.3243103027344	1.7195940017700195e-5	15	000
8	4.983212471008301	483.5146484375	6.443262100219727e-5	30.108009338378906	483.99029541015625	0.00010198354721069336	647.8511352539062	29.282758712768555	2.0265579223632812e-5	3.1837778091430664	477.7267761230469	5.0127506256103516e-5	15	000
9	267.3202819824219	318.3308410644531	0.11477801203727722	31.04861831665039	482.8093566894531	0.00010448694229125977	646.6193237304688	139.22817993164062	0.00015404820442199707	2.5730323791503906	476.9002990722656	1.3381242752075195e-5	15	000
10	5.395171165466309	483.06207275390625	0.0001748800277709961	314.39154052734375	325.30352783203125	0.00020128488540649414	647.17919921875	27.9309024810791	4.0471553802490234e-5	3.2465195655822754	477.2606506347656	7.399916648864746e-5	15	000
11	271.04534912109375	316.3349914550781	0.0024500489234924316	14.086467742919922	482.1521301269531	0.00011143088340759277	648.26171875	126.1012954711914	2.664327621459961e-5	3.1375298500061035	477.9884033203125	4.941225051879883e-5	15	000
12	4.998779773712158	483.29779052734375	7.253885269165039e-5	30.511844635009766	482.4849548339844	8.213520050048828e-5	647.5279541015625	30.295881271362305	2.5480985641479492e-5	3.696455240249634	477.2756042480469	3.17990779876709e-5	15	000
13	266.51446533203125	318.8038330078125	0.8142585754394531	1.673828125	3.647867441177368	0.00011289119720458984	648.0414428710938	123.56930541992188	2.1845102310180664e-5	2.648576021194458	477.78265380859375	4.2557716369628906e-5	15	000
14	269.9060363769531	319.7069091796875	0.016569197177886963	2.216526985168457	2.1210718154907227	4.169344902038574e-5	647.8922119140625	135.1844482421875	5.778670310974121e-5	2.8436150550842285	476.8841857910156	9.000301361083984e-6	15	000
15	267.043212890625	318.544921875	0.999963641166687	280.5995178222656	312.5905456542969	0.00030043721199035645	647.53955078125	28.866552352905273	7.230043411254883e-5	2.671208143234253	478.17938232421875	2.5004148483276367e-5	15	000
16	268.8641357421875	319.2518615722656	0.0006783902645111084	3.3305530548095703	270.5941162109375	5.429983139038086e-5	648.115478515625	250.8728790283203	2.390146255493164e-5	3.204576015472412	477.614501953125	2.703070640563965e-5	15	000
17	5.275228023529053	482.600830078125	9.465217590332031e-5	14.192252159118652	481.1346740722656	9.40561294555664e-5	647.7791137695312	172.3670196533203	6.315112113952637e-5	3.616422653198242	476.98712158203125	4.8995018005371094e-5	15	000
18	266.65972900390625	317.4535217285156	0.0001951456069946289	3.003537178039551	2.4145970344543457	5.665421485900879e-5	646.74609375	120.40879821777344	0.00011375546455383301	2.6962037086486816	477.4972839355469	6.67572021484375e-6	15	000
19	266.87603759765625	318.9954528808594	0.015014052391052246	3.1220908164978027	2.440234661102295	6.499886512756348e-5	647.5674438476562	28.74359893798828	3.74913215637207e-5	3.184889554977417	477.3512268066406	2.0325183868408203e-5	15	000
20	268.2638244628906	320.4969177246094	0.0008544623851776123	1.861114740371704	204.82305908203125	6.508827209472656e-5	646.8508911132812	29.772003173828125	9.396672248840332e-5	2.559999942779541	477.9011535644531	1.233816146850586e-5	15	000
21	270.15179443359375	317.40960693359375	0.9953304529190063	279.43060302734375	313.42413330078125	0.00036853551864624023	647.5076904296875	319.5277404785156	4.285573959350586e-5	273.0608215332031	307.66265869140625	9.387731552124023e-6	15	000
22	273.2064208984375	317.06201171875	0.001019895076751709	30.463163375854492	481.65087890625	0.00012031197547912598	649.0452270507812	271.57952880859375	8.58306884765625e-6	3.6140077114105225	476.8868408203125	2.181529998779297e-5	15	000
23	271.6979064941406	315.5009460449219	0.9999880790710449	283.37408447265625	309.5711975097656	0.0004162788391113281	646.7060546875	28.78986930847168	0.00010445713996887207	2.96708607673645	477.8504333496094	0.00011500716209411621	15	000
24	4.704100608825684	483.6535339355469	8.991360664367676e-5	3.0944600105285645	2.4889235496520996	3.835558891296387e-5	646.7916870117188	112.13433074951172	1.233816146850586e-5	3.1023447513580322	477.6410827636719	2.771615982055664e-5	15	000
25	271.6487731933594	316.19635009765625	0.9992743134498596	284.9962158203125	308.470947265625	0.000249326229095459	645.4309692382812	277.4305114746094	2.73287296295166e-5	3.472166061401367	477.4108581542969	3.266334533691406e-5	15	000
26	268.88848876953125	319.2161560058594	0.004476308822631836	2.799801826477051	2.7508597373962402	5.6177377700805664e-5	646.8441162109375	29.49757957458496	1.6689300537109375e-5	3.3407232761383057	477.4984436035156	1.9609928131103516e-5	15	000
27	545.1458129882812	210.96261596679688	0.00020235776901245117	544.4682006835938	206.97610473632812	0.0007316172122955322	543.0858764648438	206.57745361328125	0.9999957084655762	541.2178955078125	207.06312561035156	0.005942195653915405	15	000
28	545.2418212890625	210.3687286376953	0.00014191865921020508	2.629668712615967	220.23036193847656	0.00025197863578796387	542.9109497070312	205.30471801757812	0.9999998211860657	540.8751220703125	205.91172790527344	0.0013880133628845215	15	000
29	272.6908264160156	316.12640380859375	0.9999938011169434	283.7164306640625	309.8095397949219	0.0004634857177734375	542.7124633789062	204.9977264404297	0.9999990463256836	539.8226928710938	203.94456481933594	0.004579633474349976	15	000
30	270.71527099609375	317.84063720703125	0.9978616833686829	271.6771545410156	319.5167541503906	0.8293977975845337	541.8404541015625	204.34066772460938	0.9999987483024597	539.1525268554688	203.27381896972656	0.0028709769248962402	15	000
31	272.4635314941406	315.0054016113281	0.9999949932098389	481.6589050292969	185.19891357421875	0.005023062229156494	542.230712890625	205.1844940185547	0.9999993443489075	540.5079345703125	206.1949462890625	0.0036642849445343018	15	000
32	271.9610595703125	319.49273681640625	0.05919709801673889	543.8906860351562	206.34214782714844	0.0004182755947113037	542.2244873046875	204.41807556152344	0.999998927116394	539.414306640625	202.96058654785156	0.001738518476486206	15	000
33	274.6856689453125	317.16766357421875	0.9756593108177185	543.6653442382812	205.47625732421875	0.0002770423889160156	542.575927734375	204.40170288085938	0.9999996423721313	540.2514038085938	205.64202880859375	0.0047149658203125	15	000
34	276.9792785644531	314.919921875	0.0006670951843261719	543.8466186523438	205.39454650878906	0.00048285722732543945	541.5501708984375	204.0639190673828	0.9999986290931702	539.3795166015625	203.0774383544922	0.0018645226955413818	15	000
35	272.6354064941406	318.7468566894531	0.9872829914093018	272.80828857421875	320.7451477050781	0.0010950267314910889	542.36279296875	204.8397674560547	0.9999960064888	541.1375732421875	205.9466094970703	0.0036236047744750977	15	000
36	273.9598693847656	321.81329345703125	0.9252684712409973	544.456298828125	205.8166961669922	0.00040137767791748047	543.0047607421875	204.13067626953125	0.9999996423721313	539.7566528320312	203.49766540527344	0.0018558502197265625	15	000
37	271.16583251953125	318.3078918457031	0.6309319138526917	543.718017578125	205.37017822265625	0.00022560358047485352	541.8914184570312	203.98440551757812	0.9999994039535522	539.4656982421875	202.75546264648438	0.0012104809284210205	15	000
38	545.2786865234375	210.7686004638672	0.0002428889274597168	543.9638671875	206.72604370117188	0.0007218420505523682	542.549072265625	205.7600860595703	0.9999924898147583	541.474609375	206.27386474609375	0.008168786764144897	15	000
39	273.091064453125	318.97344970703125	0.9871403574943542	542.3264770507812	207.5557861328125	0.0006620585918426514	542.6690673828125	204.764892578125	0.9999992847442627	541.306396484375	205.6663360595703	0.003993421792984009	15	000
40	459.51129150390625	447.91839599609375	0.004704147577285767	544.2745971679688	206.58404541015625	0.00029346346855163574	542.0053100585938	205.39828491210938	0.9999991059303284	540.2897338867188	205.99044799804688	0.0021304190158843994	15	000
41	274.9988708496094	317.35430908203125	0.2918519973754883	543.608642578125	205.3349609375	0.0003860890865325928	541.8167114257812	204.17559814453125	0.9999973773956299	539.541748046875	202.90419006347656	0.002572476863861084	15	000
42	271.68939208984375	319.19866943359375	0.999070405960083	540.1766357421875	206.46278381347656	0.0017535686492919922	541.676513671875	204.52243041992188	0.9999869465827942	541.063232421875	205.85401916503906	0.007021427154541016	15	000
43	275.07843017578125	319.5045471191406	0.9826741814613342	544.4246215820312	206.51844787597656	0.0003972053527832031	542.4531860351562	204.88905334472656	0.9999992251396179	539.5302124023438	203.82106018066406	0.002809077501296997	15	000
44	271.3406677246094	312.4607849121094	0.016930609941482544	3.3249282836914062	178.18594360351562	0.00043532252311706543	542.2488403320312	205.12205505371094	0.9999996423721313	539.4337768554688	206.63082885742188	0.0014505982398986816	15	000
45	270.65472412109375	317.470458984375	0.9664713144302368	544.5120239257812	205.84158325195312	0.00022459030151367188	542.8426513671875	204.32643127441406	0.9999997615814209	540.2756958007812	203.42295837402344	0.001193225383758545	15	000
46	273.330078125	319.6036682128906	0.4304346442222595	544.9797973632812	206.68331909179688	9.378790855407715e-5	542.8812866210938	205.23411560058594	0.9999998807907104	540.9398193359375	206.1088409423828	0.0010034739971160889	15	000
47	272.1752624511719	316.8831787109375	0.9999818205833435	543.1146850585938	208.5211181640625	0.0010103583335876465	541.5952758789062	204.25228881835938	0.9999954700469971	540.5831909179688	205.3843994140625	0.0057059526443481445	15	000
48	272.1922302246094	314.9674987792969	0.9999867081642151	544.4004516601562	205.7255859375	0.0004278421401977539	541.933349609375	204.16793823242188	0.9999984502792358	539.9458618164062	202.88807678222656	0.004210770130157471	15	000
49	271.6453857421875	315.5970764160156	0.999997615814209	283.3981628417969	309.97625732421875	0.0010766386985778809	543.1591186523438	205.73060607910156	0.999998927116394	541.5194091796875	206.1202392578125	0.01440495252609253	15	000
50	545.0357666015625	210.01612854003906	0.00013884902000427246	3.7984530925750732	225.69906616210938	0.00040525197982788086	541.4515380859375	204.5455780029297	0.999998927116394	538.935302734375	203.44869995117188	0.003657311201095581	15	000
51	271.9890441894531	318.9013977050781	0.9999178647994995	544.5940551757812	206.1347198486328	0.0003515481948852539	542.8795166015625	204.6574249267578	0.9999990463256836	541.76318359375	205.62168884277344	0.0029653310775756836	15	000
52	272.8379821777344	316.02215576171875	0.9999964833259583	540.4357299804688	206.44606018066406	0.0018247663974761963	541.925048828125	204.41127014160156	0.9999802112579346	541.3538208007812	205.52146911621094	0.0044775307178497314	15	000
53	271.9773254394531	316.0328674316406	0.9999974966049194	544.2540893554688	206.41505432128906	0.00038108229637145996	542.620849609375	204.9979705810547	0.9999990463256836	541.4554443359375	205.57115173339844	0.0034625232219696045	15	000
54	272.2280578613281	315.6673583984375	1.0	280.7381896972656	311.5008850097656	0.0004394650459289551	543.0037231445312	204.58621215820312	0.9999997019767761	540.0689086914062	203.7943572998047	0.00513613224029541	15	000
55	271.40960693359375	317.5297546386719	0.9999997019767761	274.5414733886719	320.9106140136719	0.003620654344558716	543.5667724609375	204.86248779296875	0.9999998807907104	541.1610717773438	206.04095458984375	0.0024080872535705566	15	000
56	271.30914306640625	317.04815673828125	0.9999995231628418	544.698486328125	205.5011749267578	0.0003865957260131836	543.6082153320312	204.1241912841797	0.9999996423721313	541.5191650390625	205.6287384033203	0.0037436485290527344	15	000
57	275.0096435546875	319.3428039550781	0.9985328912734985	544.1987915039062	206.53353881835938	0.0001728832721710205	542.8536376953125	204.84422302246094	0.9999997615814209	539.7594604492188	204.046875	0.001372694969177246	15	000
58	274.21795654296875	317.99169921875	0.9999904632568359	31.44308090209961	483.1232604980469	0.0005514025688171387	542.873779296875	205.1713409423828	0.9999998807907104	539.418701171875	204.19003295898438	0.001849532127380371	15	000
59	271.2215270996094	316.7044677734375	0.9721026420593262	2.450634717941284	253.8887481689453	0.00012496113777160645	542.7433471679688	205.0008087158203	0.9999998807907104	539.59130859375	204.6621856689453	0.0006507933139801025	15	000
60	271.7314147949219	317.6366882324219	0.9999990463256836	279.7491760253906	313.6159973144531	0.0004512965679168701	542.0950317382812	204.6769256591797	0.9999992847442627	539.5435180664062	203.43511962890625	0.005273401737213135	15	000
61	272.7181701660156	317.62664794921875	0.9999997615814209	544.2667236328125	206.06642150878906	0.00028651952743530273	542.5651245117188	204.12960815429688	0.9999997615814209	539.3662109375	203.4573974609375	0.001462697982788086	15	000
62	271.2080078125	318.4737243652344	0.9999592900276184	544.6853637695312	206.55601501464844	0.00023999810218811035	543.2144165039062	204.75416564941406	0.9999997615814209	540.1688232421875	204.20111083984375	0.0017299950122833252	15	000
63	274.2897644042969	320.16357421875	0.9999057054519653	544.1381225585938	205.7078857421875	0.0002442598342895508	541.9696044921875	204.01934814453125	0.9999997615814209	539.8810424804688	203.09066772460938	0.0011938214302062988	15	000
64	272.63983154296875	318.3252868652344	0.9999999403953552	481.2174377441406	183.2262725830078	0.010265648365020752	542.3359375	205.26602172851562	0.9999994039535522	540.7684326171875	205.7036590576172	0.0033140480518341064	15	000
65	273.2745361328125	317.7786560058594	0.4997069239616394	544.1575317382812	206.2843780517578	0.00024700164794921875	542.2357177734375	204.85072326660156	0.9999992847442627	539.637939453125	203.85765075683594	0.0066680908203125	15	000
66	274.4637756347656	318.9241638183594	0.9999998211860657	540.2047729492188	206.39181518554688	0.009329527616500854	540.9794921875	204.7262725830078	0.9996204376220703	541.2890014648438	206.17974853515625	0.03161722421646118	15	000
67	272.7710266113281	315.8507385253906	0.9959266185760498	544.5987548828125	206.3794403076172	0.0003007054328918457	543.1322021484375	204.57003784179688	0.9999998211860657	541.1998901367188	205.42654418945312	0.0029316842555999756	15	000
68	272.67242431640625	314.5768737792969	1.0	280.200927734375	311.38787841796875	0.0006052553653717041	542.6446533203125	205.84164428710938	0.9999995827674866	540.7777709960938	206.5709991455078	0.004659414291381836	15	000
69	275.1506042480469	314.5823059082031	0.029595285654067993	544.813720703125	206.35992431640625	0.00015151500701904297	543.2167358398438	205.07949829101562	0.9999998807907104	540.2620239257812	204.54786682128906	0.0008494853973388672	15	000
70	271.77874755859375	315.0662841796875	0.9999243021011353	3.1478474140167236	203.86239624023438	0.0007105767726898193	542.2576904296875	204.63479614257812	0.9999991059303284	539.8811645507812	203.66915893554688	0.0024752020835876465	15	000
71	272.2240295410156	313.6338195800781	0.9999995231628418	544.2354736328125	205.6038818359375	0.00028637051582336426	542.2708740234375	204.32974243164062	0.9999994039535522	540.988525390625	205.65553283691406	0.0017518699169158936	15	000
72	272.284423828125	316.3742980957031	0.9999605417251587	544.8272094726562	206.90516662597656	0.0003806948661804199	542.7521362304688	205.86851501464844	0.9999991655349731	540.6654663085938	206.4964141845703	0.0032461583614349365	15	000
73	273.33526611328125	314.5018615722656	0.9999997615814209	543.5703125	208.79354858398438	0.00032457709312438965	542.0014038085938	204.88429260253906	0.9999984502792358	540.9011840820312	205.83529663085938	0.009792566299438477	15	000
74	272.6116638183594	316.29412841796875	0.9999992847442627	284.1684265136719	309.78125	0.0007706582546234131	542.566650390625	205.39852905273438	0.9999967813491821	540.843994140625	206.0450897216797	0.040685176849365234	15	000
75	272.4405517578125	316.796142578125	1.0	279.70867919921875	312.999755859375	0.000760495662689209	542.519775390625	205.01087951660156	0.9999994039535522	540.7809448242188	205.93206787109375	0.002317070960998535	15	000
76	272.27337646484375	317.1358337402344	0.9999690651893616	283.9755554199219	308.98272705078125	0.00031059980392456055	543.22119140625	205.26011657714844	0.9999997615814209	541.0406494140625	206.27024841308594	0.0010367035865783691	15	000
77	272.4230651855469	313.24853515625	0.999945878982544	275.6673889160156	312.3497314453125	0.011049151420593262	542.4373779296875	204.33262634277344	0.999999463558197	539.848876953125	203.48207092285156	0.0018357336521148682	15	000
78	272.9236145019531	315.8277282714844	0.9995386600494385	544.3265380859375	206.2032928466797	0.00046625733375549316	542.634521484375	204.89141845703125	0.9999978542327881	540.1278076171875	203.6300506591797	0.006482750177383423	15	000
79	272.2440490722656	313.6253967285156	0.9999915957450867	543.7706298828125	205.8603515625	0.0005861222743988037	542.0562744140625	204.29417419433594	0.9999983906745911	539.656494140625	203.19252014160156	0.0023561418056488037	15	000
80	274.1880187988281	318.5950927734375	0.9999630451202393	543.5592041015625	206.03053283691406	0.0005675852298736572	541.781982421875	204.7300262451172	0.9999984502792358	539.9078369140625	206.4039306640625	0.004096627235412598	15	000
81	273.970703125	318.34619140625	0.9999775290489197	543.4163818359375	205.9007110595703	0.0002021491527557373	542.1185913085938	204.45697021484375	0.9999997019767761	539.1900634765625	203.5474395751953	0.002438485622406006	15	000
82	274.7293395996094	318.3368225097656	0.9999998807907104	543.3458251953125	209.11727905273438	0.00014287233352661133	542.1226806640625	204.89292907714844	0.9999998211860657	540.770263671875	205.74685668945312	0.0011176764965057373	15	000
83	271.04888916015625	319.4590148925781	0.999998152256012	4.8469085693359375	243.41317749023438	0.0005984902381896973	542.7220458984375	204.1253204345703	1.0	539.52587890625	203.6050567626953	0.0008717477321624756	15	000
84	269.1669921875	321.01007080078125	0.16870766878128052	543.9641723632812	206.01658630371094	0.00021097064018249512	542.3870239257812	204.06100463867188	0.9999997615814209	539.5615844726562	203.28802490234375	0.0007642507553100586	15	000
85	275.11541748046875	318.2642822265625	0.9999998807907104	29.291208267211914	483.3016052246094	0.0004430711269378662	542.4027709960938	204.2760467529297	0.9999983310699463	540.241943359375	203.02651977539062	0.0031602084636688232	15	000
86	273.5032653808594	318.58807373046875	0.9982525110244751	3.4894237518310547	212.0799102783203	0.00023239850997924805	542.5674438476562	205.156982421875	0.9999997019767761	539.724365234375	204.32762145996094	0.004432946443557739	15	000
87	274.7528991699219	315.5028991699219	0.9999704360961914	544.8826904296875	206.89938354492188	0.00017917156219482422	543.2337036132812	205.3165283203125	0.9999997615814209	540.0245361328125	204.54051208496094	0.0012312531471252441	15	000
88	273.571044921875	320.06500244140625	0.9966543912887573	3.223825216293335	240.62110900878906	0.0005763769149780273	543.0076904296875	204.77442932128906	0.9999994039535522	541.2011108398438	205.92665100097656	0.002924889326095581	15	000
89	272.69549560546875	316.2297058105469	0.9999999403953552	284.0420227050781	309.32763671875	0.0003954768180847168	543.7810668945312	204.89720153808594	0.9999998211860657	541.5847778320312	206.05157470703125	0.002211630344390869	15	000
90	272.0684509277344	317.3083801269531	0.9998338222503662	284.1545715332031	309.2973937988281	0.0002516210079193115	543.4876708984375	205.1103515625	1.0	540.9548950195312	206.32449340820312	0.0015857517719268799	15	000
91	273.1116027832031	315.49920654296875	0.9999990463256836	544.3507080078125	206.46713256835938	0.00043889880180358887	542.2401123046875	205.13278198242188	0.9999985694885254	541.4559936523438	205.8617401123047	0.003318309783935547	15	000
92	274.4518127441406	316.7008361816406	0.9993599653244019	544.6864013671875	206.54331970214844	0.00025641918182373047	542.8258056640625	205.69712829589844	0.9999991655349731	540.7991333007812	206.70140075683594	0.0106486976146698	15	000
93	273.92041015625	316.34283447265625	0.00026851892471313477	3.34903621673584	224.0648193359375	0.00018545985221862793	542.76171875	204.81777954101562	0.9999998807907104	539.4610595703125	203.92306518554688	0.0010489225387573242	15	000
94	273.6014709472656	316.9148254394531	1.0	281.6772766113281	312.5889587402344	0.0002269148826599121	543.443115234375	204.94741821289062	0.9999998211860657	541.1560668945312	206.18479919433594	0.0010784268379211426	15	000
95	272.52081298828125	316.1423645019531	0.9759378433227539	3.767573833465576	242.5970001220703	0.0006166398525238037	542.1654663085938	206.15036010742188	0.9999991655349731	539.8668823242188	207.369873046875	0.00436091423034668	15	000
96	274.2804260253906	316.5293273925781	0.9999992847442627	283.0547180175781	310.8625183105469	0.0005823373794555664	543.5025024414062	205.0006103515625	0.9999998807907104	541.0203247070312	206.0825958251953	0.001160740852355957	15	000
97	272.6886901855469	318.4028015136719	0.9999511241912842	283.9394836425781	310.3179931640625	0.00027111172676086426	542.830078125	205.17233276367188	0.9999995827674866	539.622802734375	204.19638061523438	0.0009747445583343506	15	000
98	272.04449462890625	316.7492980957031	0.999991774559021	543.5785522460938	206.13949584960938	0.0007498264312744141	542.2853393554688	204.68055725097656	0.9999979138374329	541.0812377929688	205.85443115234375	0.002016127109527588	15	000
99	271.5618591308594	315.2840881347656	1.0	283.2187194824219	309.32122802734375	0.0010748803615570068	542.7101440429688	205.75643920898438	0.9999995231628418	540.8529663085938	206.49903869628906	0.002720773220062256	15	000
100	271.83673095703125	318.5847473144531	1.0	279.7506103515625	313.83868408203125	0.0002759397029876709	543.3523559570312	205.19952392578125	0.9999999403953552	541.5709228515625	206.18821716308594	0.0013948678970336914	15	000
101	271.22381591796875	316.8790283203125	0.9999920129776001	278.21978759765625	313.3084716796875	0.0003090202808380127	543.1627807617188	204.474853515625	0.9999999403953552	540.1177368164062	203.59103393554688	0.0007424354553222656	15	000
102	273.43115234375	318.2362060546875	0.9999363422393799	544.6283569335938	206.0704345703125	0.00027939677238464355	542.1576538085938	204.61753845214844	0.9999997615814209	540.3436889648438	205.83462524414062	0.0023095905780792236	15	000
103	274.58831787109375	318.1988830566406	0.3717481195926666	3.8698344230651855	242.70045471191406	0.00015431642532348633	543.268310546875	205.80746459960938	0.9999998807907104	541.1322631835938	206.55117797851562	0.0017949044704437256	15	000
104	273.0897216796875	315.99017333984375	0.9999997615814209	284.0975036621094	308.9915771484375	0.000279843807220459	542.7846069335938	204.37828063964844	0.9999996423721313	539.9522705078125	203.32806396484375	0.0014991462230682373	15	000
105	272.8816223144531	320.6102294921875	0.19664517045021057	274.4425354003906	320.6664123535156	0.0052932798862457275	541.8582153320312	204.59735107421875	0.9999294281005859	541.3960571289062	206.09886169433594	0.010601788759231567	15	000
106	272.3971252441406	315.97991943359375	0.9381413459777832	543.7262573242188	206.3457489013672	0.0003001093864440918	541.9448852539062	204.48550415039062	0.9999997019767761	538.91162109375	203.70956420898438	0.0013553202152252197	15	000
107	273.68017578125	317.1032409667969	0.9999998807907104	284.5067443847656	309.8971252441406	0.000611424446105957	543.2973022460938	204.7021026611328	0.9999998807907104	541.7223510742188	206.12583923339844	0.0013175904750823975	15	000
108	270.7781066894531	315.18951416015625	0.9999089241027832	4.901187419891357	242.3564910888672	0.0009680390357971191	542.817138671875	204.53726196289062	0.9999976754188538	541.6636352539062	205.66226196289062	0.006562560796737671	15	000
109	272.57373046875	317.2380676269531	0.9999996423721313	482.88153076171875	184.59359741210938	0.0006943941116333008	543.2815551757812	205.10641479492188	0.9999997615814209	541.7801513671875	204.35804748535156	0.000769495964050293	15	000
110	273.3356018066406	317.1812744140625	0.9990721940994263	544.2936401367188	206.28443908691406	0.00024646520614624023	543.1023559570312	205.30162048339844	0.9999995827674866	540.2203369140625	204.17369079589844	0.0016428232192993164	15	000
111	272.69952392578125	316.62982177734375	1.0	283.7764892578125	309.82684326171875	0.00038504600524902344	543.08349609375	204.51675415039062	0.9999999403953552	539.8455810546875	203.7892303466797	0.001133263111114502	15	000
112	273.0833740234375	316.2200622558594	0.999984085559845	543.8633422851562	205.71188354492188	0.0007592737674713135	542.0187377929688	204.63037109375	0.9999983906745911	540.4744262695312	205.2374267578125	0.004377186298370361	15	000
113	272.1063537597656	317.1966857910156	0.9999998211860657	543.9459838867188	206.56094360351562	0.0001678466796875	542.6904296875	205.21290588378906	0.9999996423721313	541.1322021484375	206.49778747558594	0.0012511909008026123	15	000
114	272.225830078125	316.8684997558594	1.0	280.32025146484375	312.83966064453125	0.00034484267234802246	542.3317260742188	204.23883056640625	0.9999990463256836	540.092041015625	203.46029663085938	0.006734639406204224	15	000
115	271.506591796875	317.4300842285156	0.9999999403953552	544.1693725585938	206.34031677246094	0.00015464425086975098	543.1478271484375	204.22352600097656	0.9999999403953552	539.91552734375	203.37857055664062	0.0007614791393280029	15	000
116	275.9615173339844	320.3144836425781	0.02378067374229431	543.74658203125	205.99647521972656	0.0005336105823516846	542.0988159179688	204.6973419189453	0.9999960064888	540.8697509765625	205.60665893554688	0.010818570852279663	15	000
117	271.5684509277344	315.72296142578125	0.9999226331710815	544.2710571289062	205.6958465576172	0.00016963481903076172	543.4088134765625	203.77122497558594	0.9999999403953552	541.0741577148438	205.11599731445312	0.0008887648582458496	15	000
118	545.2647094726562	210.2691650390625	0.0003654360771179199	2.5278255939483643	204.84181213378906	0.0006158947944641113	542.105712890625	205.1673583984375	0.9999969005584717	540.782470703125	206.04566955566406	0.007900655269622803	15	000
119	272.8941345214844	317.6272888183594	0.9999998807907104	543.7778930664062	205.6541748046875	0.00040534138679504395	542.4772338867188	204.0338897705078	0.9999984502792358	541.2910766601562	205.11328125	0.0025070607662200928	15	000
120	274.39984130859375	318.8300476074219	0.9977461099624634	544.66748046875	206.2574920654297	0.00013467669486999512	543.0189208984375	204.64474487304688	0.9999998211860657	539.7780151367188	203.91064453125	0.0008645355701446533	15	000
121	275.3333740234375	317.11871337890625	0.3942258656024933	544.0647583007812	205.8430633544922	0.0006699264049530029	542.2642822265625	204.6309356689453	0.9999991655349731	540.9093627929688	205.92201232910156	0.0032500028610229492	15	000
122	272.2734069824219	317.674560546875	1.0	280.5072937011719	313.1703186035156	0.0013703405857086182	543.240478515625	205.3758544921875	0.9999998807907104	539.9577026367188	204.90478515625	0.0014152228832244873	15	000
123	272.17578125	316.73431396484375	1.0	482.5732727050781	182.85787963867188	0.0028738975524902344	542.5172729492188	204.83773803710938	0.9999997615814209	539.619384765625	203.79933166503906	0.001753091812133789	15	000
124	273.0111999511719	317.933837890625	0.013041406869888306	543.9473266601562	205.7047576904297	0.000471264123916626	541.8431396484375	204.3253173828125	0.9999988079071045	539.3802490234375	203.65118408203125	0.006005823612213135	15	000
125	273.14508056640625	316.17547607421875	0.9999974966049194	3.8260908126831055	180.1875762939453	0.0002792775630950928	543.0367431640625	203.8144073486328	0.9999998211860657	540.1298828125	203.14976501464844	0.00044539570808410645	15	000
126	272.25872802734375	315.263671875	0.9999701976776123	282.08868408203125	309.57147216796875	0.0002962052822113037	541.9942626953125	204.12802124023438	0.9999994039535522	540.9173583984375	205.37411499023438	0.0019293427467346191	15	000
127	272.7275390625	317.4494934082031	0.9999738931655884	543.88818359375	206.5099639892578	0.0007186233997344971	542.1143188476562	205.6524658203125	0.999992847442627	540.6416015625	206.67210388183594	0.012793958187103271	15	000
128	275.7064208984375	315.46954345703125	0.9999809861183167	20.878259658813477	482.9960632324219	0.000341266393661499	541.681640625	205.2876739501953	0.999998152256012	540.5216064453125	206.1201171875	0.006590902805328369	15	000
129	272.9759826660156	316.4053955078125	0.9999999403953552	544.0087890625	205.83871459960938	0.0003579556941986084	542.3661499023438	204.4612579345703	0.9999990463256836	539.8980712890625	203.49464416503906	0.0032397806644439697	15	000
130	269.265625	316.1607666015625	1.0	277.67706298828125	312.2123718261719	0.0018669366836547852	542.1988525390625	205.72915649414062	0.9999997615814209	540.9043579101562	206.75489807128906	0.0017456114292144775	15	000
131	271.3128356933594	316.0869445800781	1.0	544.3840942382812	205.67945861816406	0.0009046196937561035	542.5479736328125	204.46319580078125	0.9999977350234985	540.1205444335938	203.2798309326172	0.0034124553203582764	15	000
132	272.2406005859375	317.32220458984375	0.9999999403953552	31.695558547973633	482.7088623046875	0.0005332231521606445	542.099609375	204.38075256347656	0.9999992847442627	539.4553833007812	203.67652893066406	0.0036199092864990234	15	000
133	271.4422607421875	319.56793212890625	0.9984548091888428	545.1688232421875	206.97569274902344	0.00013655424118041992	543.3366088867188	205.11622619628906	0.9999998807907104	540.1345825195312	204.0644073486328	0.0005298256874084473	15	000
134	272.2035827636719	317.0633544921875	0.9999209642410278	543.8255615234375	205.9892120361328	0.0003477036952972412	542.1621704101562	205.04869079589844	0.9999989867210388	540.5989990234375	205.7234649658203	0.008005082607269287	15	000
135	271.46087646484375	315.9310607910156	0.9999998807907104	283.688232421875	309.1310729980469	0.0004449188709259033	542.9837646484375	205.2980499267578	0.9999997615814209	539.8538208007812	204.25477600097656	0.0015854239463806152	15	000
136	272.5819396972656	319.3340759277344	0.9999635219573975	544.9105834960938	206.8500518798828	0.00016567111015319824	542.8878173828125	205.1899871826172	0.9999998807907104	539.7764282226562	204.3950653076172	0.0010145902633666992	15	000
137	270.7437438964844	319.7937927246094	0.9990437030792236	543.91162109375	206.55409240722656	0.0002942383289337158	542.8946533203125	204.6988525390625	0.9999995231628418	540.3784790039062	206.0452423095703	0.006632328033447266	15	000
138	271.7459716796875	315.2828369140625	0.9999966025352478	543.5460815429688	206.40982055664062	0.0020862221717834473	541.4352416992188	204.9424591064453	0.9999766945838928	540.9473876953125	206.6232452392578	0.01834455132484436	15	000
139	271.8760070800781	318.4844970703125	0.9999194145202637	283.6249694824219	309.3314514160156	0.00020268559455871582	542.611083984375	204.41500854492188	0.9999998807907104	539.5498657226562	203.89105224609375	0.0008570849895477295	15	000
140	274.47265625	317.2372131347656	0.9998965859413147	543.7569580078125	205.76058959960938	0.001528233289718628	541.9134521484375	204.5885009765625	0.9999809861183167	541.3668823242188	206.29080200195312	0.007247567176818848	15	000
141	272.3169860839844	316.74560546875	1.0	283.68798828125	309.8049011230469	0.0004757046699523926	542.8551025390625	205.27145385742188	0.9999999403953552	540.8015747070312	205.97744750976562	0.0037058591842651367	15	000
142	272.5862731933594	314.9615173339844	1.0	543.82421875	206.66351318359375	0.000782698392868042	541.7283325195312	205.61343383789062	0.9999930262565613	539.27783203125	204.10951232910156	0.006611824035644531	15	000
143	271.830078125	319.68804931640625	0.20652636885643005	544.3255615234375	206.9827423095703	0.00018420815467834473	542.2796020507812	205.74209594726562	0.9999987483024597	539.742919921875	207.23428344726562	0.012678205966949463	15	000
144	269.5739440917969	316.4454040527344	0.999999463558197	543.83642578125	205.47311401367188	0.0003210008144378662	543.1328735351562	203.7947235107422	0.999999463558197	540.4555053710938	202.8306121826172	0.0018014311790466309	15	000
145	274.9617614746094	318.2797546386719	0.8070207834243774	544.051025390625	205.7823486328125	9.47415828704834e-5	542.62060546875	204.20767211914062	0.9999998807907104	539.6531372070312	203.69720458984375	0.0008181631565093994	15	000
146	273.4744873046875	317.01385498046875	0.9999984502792358	543.975341796875	206.24391174316406	0.0008280277252197266	541.8641967773438	205.43582153320312	0.9999942779541016	539.4118041992188	204.13226318359375	0.0054171085357666016	15	000
147	271.40435791015625	319.97479248046875	0.9999828934669495	274.17919921875	323.5567321777344	0.00016000866889953613	542.6641845703125	205.00978088378906	0.9999997019767761	540.1209106445312	206.47645568847656	0.0010808706283569336	15	000
148	272.1148681640625	316.8014221191406	0.9999997615814209	544.0738525390625	206.33668518066406	0.0008678436279296875	542.1656494140625	204.8979034423828	0.999995231628418	541.0599365234375	206.19834899902344	0.011920571327209473	15	000
149	271.0260314941406	316.2241516113281	0.9999998807907104	278.6878967285156	312.1896057128906	0.0008961260318756104	542.02099609375	205.6515655517578	0.9999971389770508	540.3623657226562	206.8610076904297	0.015476584434509277	15	000
150	272.3179931640625	316.18389892578125	0.9999682307243347	3.219787359237671	219.19473266601562	0.0006762146949768066	541.7742919921875	204.83544921875	0.9999997615814209	540.41357421875	205.82997131347656	0.0020397305488586426	15	000
151	271.4341125488281	317.85675048828125	0.9999991655349731	4.05684232711792	198.01193237304688	0.0005090832710266113	542.0216674804688	204.75421142578125	0.999999463558197	540.7310180664062	205.9727020263672	0.003993004560470581	15	000
152	271.583740234375	315.40289306640625	0.9999970197677612	543.8443603515625	207.29737854003906	0.0008909106254577637	541.9144897460938	206.44696044921875	0.9999911785125732	540.8681030273438	207.11724853515625	0.005679041147232056	15	000
153	271.9819641113281	317.1040344238281	0.9999993443489075	284.33807373046875	309.4712829589844	0.00036835670471191406	542.8547973632812	204.9378204345703	0.9999997615814209	540.3128662109375	204.1683807373047	0.003107517957687378	15	000
154	271.5937805175781	317.20654296875	0.9999991655349731	543.7515869140625	205.73919677734375	0.0004445016384124756	541.1890258789062	204.60052490234375	0.9999974966049194	539.1708984375	203.17425537109375	0.0023889243602752686	15	000
155	271.5918884277344	315.9432067871094	0.9999997615814209	278.2103576660156	313.08599853515625	0.0010927021503448486	542.826904296875	204.89288330078125	0.9999998807907104	539.3728637695312	204.0579071044922	0.0015147924423217773	15	000
156	270.7201232910156	318.5173645019531	0.14989864826202393	543.873291015625	206.40151977539062	0.0004093348979949951	541.9559936523438	205.2812042236328	0.9999980926513672	539.3421020507812	203.9005889892578	0.0025292634963989258	15	000
157	271.8727111816406	316.9727478027344	0.9999985694885254	273.58001708984375	321.4626159667969	0.000402599573135376	543.4063720703125	205.63597106933594	0.9999998211860657	541.094482421875	206.82461547851562	0.0019393861293792725	15	000
158	271.6739807128906	316.7200622558594	1.0	280.8988037109375	312.39404296875	0.0005107223987579346	542.2432250976562	204.4976043701172	0.9999997019767761	541.0252075195312	205.63137817382812	0.005697578191757202	15	000
159	270.6539306640625	315.87847900390625	1.0	279.3164367675781	312.55340576171875	0.0019373893737792969	542.1088256835938	205.26425170898438	0.9999997615814209	539.4384155273438	204.3170166015625	0.002777010202407837	15	000
160	271.4798583984375	318.3109130859375	1.0	279.1787109375	313.9739685058594	0.0006087422370910645	541.7880249023438	204.0535430908203	0.9999983310699463	539.2830200195312	205.9876251220703	0.003103911876678467	15	000
161	271.9332275390625	316.5301818847656	1.0	280.41937255859375	312.2274475097656	0.0014426708221435547	542.0113525390625	204.34486389160156	0.9999963045120239	541.3109741210938	205.4689178466797	0.0031731128692626953	15	000
162	275.5054931640625	321.66192626953125	0.997968316078186	543.4086303710938	205.70654296875	0.0002728700637817383	541.7070922851562	204.12918090820312	0.9999996423721313	538.995361328125	203.2019805908203	0.001462012529373169	15	000
163	271.5095520019531	317.35052490234375	1.0	280.1761779785156	313.0138244628906	0.00020864605903625488	542.7769165039062	205.14566040039062	0.9999998807907104	539.4310302734375	204.52955627441406	0.0008359551429748535	15	000
164	270.6751403808594	317.2658996582031	0.9999962449073792	543.8607788085938	206.5808563232422	0.0002548396587371826	541.8153076171875	205.295654296875	0.9999994039535522	540.192138671875	205.85092163085938	0.0037550926208496094	15	000
165	271.7668151855469	316.8096008300781	0.997087836265564	543.6535034179688	205.7585906982422	0.0008782446384429932	541.709716796875	204.46017456054688	0.9999918341636658	540.5983276367188	205.41981506347656	0.008587032556533813	15	000
166	271.3420104980469	317.7655334472656	0.9999998807907104	543.6270751953125	206.63650512695312	0.0005567967891693115	542.0822143554688	205.6167755126953	0.9999954700469971	541.1996459960938	206.47476196289062	0.0024292171001434326	15	000
167	271.5481262207031	317.1560974121094	0.9999998807907104	283.2595520019531	309.8863220214844	0.0005669891834259033	542.4357299804688	205.55357360839844	0.9999998211860657	541.0232543945312	206.6226348876953	0.0011023879051208496	15	000
168	271.4132995605469	317.41619873046875	0.9999997019767761	543.809326171875	206.2764434814453	0.0011782348155975342	541.7281494140625	204.63751220703125	0.9999935626983643	538.89208984375	203.1075897216797	0.0017157495021820068	15	000
169	271.6407165527344	315.44561767578125	0.9999992847442627	543.7212524414062	206.28829956054688	0.0022093355655670166	542.3201904296875	204.71714782714844	0.9999911785125732	541.3287353515625	206.1799774169922	0.007866829633712769	15	000
170	271.1990661621094	316.9284362792969	0.9999999403953552	14.434364318847656	481.60205078125	0.00029790401458740234	542.2711791992188	204.93157958984375	0.9999994039535522	539.3148193359375	203.77633666992188	0.00148695707321167	15	000
171	271.9084777832031	316.4402770996094	0.9999132752418518	544.1010131835938	206.3364715576172	0.00034433603286743164	541.8843383789062	205.07070922851562	0.999999463558197	540.3460693359375	206.23159790039062	0.004007577896118164	15	000
172	271.4000549316406	316.966796875	0.9999685287475586	543.9773559570312	205.7467498779297	0.0005121827125549316	542.1435546875	204.344482421875	0.999997615814209	540.9481811523438	204.9189910888672	0.00506359338760376	15	000
173	269.7489929199219	317.346923828125	0.9999998807907104	264.5273742675781	321.8263244628906	0.0005141794681549072	542.762451171875	204.24041748046875	0.9999998807907104	540.02490234375	203.48309326171875	0.0006114542484283447	15	000
174	269.99652099609375	316.9353332519531	0.9999997615814209	2.4282960891723633	217.29931640625	0.000274658203125	542.2639770507812	205.44561767578125	0.9999985694885254	540.4844970703125	205.7329559326172	0.009038150310516357	15	000
175	269.6538391113281	316.26092529296875	0.9999964833259583	282.4959411621094	308.06903076171875	0.00017705559730529785	542.1529541015625	204.53097534179688	1.0	539.31689453125	204.4417266845703	0.001529783010482788	15	000
176	271.8104553222656	317.1916809082031	0.9999998807907104	4.705247402191162	241.9744415283203	0.0013182759284973145	541.851806640625	205.175537109375	0.9999963045120239	540.8784790039062	206.2218017578125	0.007981985807418823	15	000
177	272.01568603515625	314.9403381347656	0.9999992847442627	282.6054382324219	308.5355224609375	0.0008601546287536621	542.3018798828125	204.85186767578125	0.9999984502792358	541.6714477539062	205.9716339111328	0.004286438226699829	15	000
178	268.9245910644531	316.48956298828125	0.999894380569458	543.9132080078125	206.19004821777344	0.0002459287643432617	542.3096923828125	205.097412109375	0.9999991655349731	539.6640625	203.9802703857422	0.00367891788482666	15	000
179	271.8744201660156	315.3655090332031	0.9999703168869019	543.8367919921875	206.07139587402344	0.0006372034549713135	541.9190673828125	204.93670654296875	0.9999975562095642	539.3029174804688	203.9260711669922	0.0038531124591827393	15	000
180	269.958740234375	316.6802978515625	0.9999966025352478	543.9047241210938	205.9226837158203	0.0005615651607513428	542.43994140625	204.19688415527344	0.9999997019767761	541.4085693359375	205.41673278808594	0.0008570551872253418	15	000
181	270.042724609375	316.6087951660156	0.999998927116394	3.3028573989868164	218.95672607421875	0.0004469454288482666	541.9716186523438	205.83309936523438	0.9999996423721313	539.33642578125	204.96458435058594	0.002529442310333252	15	000
182	269.6203308105469	315.5905456542969	0.9999995231628418	276.8819274902344	312.58197021484375	0.0007883310317993164	543.1202392578125	204.28384399414062	0.9999998807907104	541.3104858398438	205.56935119628906	0.0013018250465393066	15	000
183	267.4449462890625	316.1947021484375	1.0	273.54766845703125	313.414794921875	0.0002834200859069824	542.384521484375	205.20855712890625	0.9999996423721313	540.6556396484375	205.86573791503906	0.001748591661453247	15	000
184	268.57904052734375	315.7603454589844	0.999992311000824	543.5656127929688	205.4932403564453	0.0009896457195281982	542.05810546875	204.13186645507812	0.9999973177909851	541.5945434570312	205.29739379882812	0.0031222403049468994	15	000
185	267.4735107421875	313.6582946777344	0.999963641166687	544.47412109375	206.2577667236328	0.0010206401348114014	542.25048828125	205.1666259765625	0.9999977350234985	541.3184814453125	206.51611328125	0.0046739280223846436	15	000
186	265.39715576171875	318.3085632324219	0.999999463558197	543.6666870117188	206.2035369873047	0.000860363245010376	541.76611328125	205.25820922851562	0.9999934434890747	540.7493286132812	206.3319549560547	0.004118472337722778	15	000
187	267.011962890625	315.0610656738281	0.9999998807907104	543.85498046875	205.46067810058594	0.0006446540355682373	541.9425048828125	204.1639404296875	0.9999971389770508	540.8430786132812	205.52732849121094	0.005323857069015503	15	000
188	268.1262512207031	317.8811340332031	0.9999998807907104	544.1181030273438	205.75485229492188	0.0010827183723449707	541.8607177734375	204.14407348632812	0.9999950528144836	541.6254272460938	205.5803680419922	0.0028026700019836426	15	000
189	265.9078369140625	316.374267578125	0.9999445676803589	544.3516235351562	206.736083984375	0.00014391541481018066	543.032958984375	204.9275360107422	1.0	539.3294677734375	204.4153289794922	0.0011445879936218262	15	000
190	267.5882568359375	316.24542236328125	1.0	539.5452270507812	206.39881896972656	0.0006775856018066406	541.49169921875	204.4205780029297	0.9999927282333374	540.8724365234375	205.4916534423828	0.002880305051803589	15	000
191	266.88604736328125	316.9077453613281	0.9999998807907104	543.5278930664062	205.2376251220703	0.00029969215393066406	542.6718139648438	204.1739959716797	0.9999995231628418	540.5150146484375	205.51475524902344	0.002129584550857544	15	000
192	264.912109375	315.7310791015625	0.9999983310699463	544.0826416015625	206.08331298828125	0.00031891465187072754	542.2091064453125	204.4949188232422	0.9999996423721313	540.703369140625	205.25381469726562	0.004503041505813599	15	000
193	267.5483093261719	315.8939208984375	0.9999998211860657	543.8258666992188	206.23208618164062	0.0001970231533050537	542.29541015625	204.73995971679688	0.9999998807907104	539.2784423828125	204.10406494140625	0.0016956031322479248	15	000
194	264.435791015625	319.62945556640625	0.3684643507003784	543.8326416015625	205.5579376220703	0.00026467442512512207	542.3291625976562	203.9165496826172	0.9999997019767761	540.9486694335938	205.18585205078125	0.0019825398921966553	15	000
195	264.62548828125	315.0975036621094	0.9999982118606567	543.2850341796875	205.61065673828125	0.00034296512603759766	541.6455078125	204.6863250732422	0.9999973177909851	540.6521606445312	205.36474609375	0.0050068199634552	15	000
196	265.1238708496094	316.7963562011719	0.9999933242797852	543.411376953125	205.12278747558594	0.00024774670600891113	541.9970092773438	203.9523162841797	0.9999994039535522	539.4278564453125	202.94630432128906	0.0016250908374786377	15	000
197	262.4863586425781	317.7169189453125	0.5950774550437927	543.973876953125	206.96408081054688	0.00034862756729125977	542.5941162109375	205.20814514160156	0.9999996423721313	541.5517578125	206.56192016601562	0.0021872222423553467	15	000
198	264.0028381347656	318.2962951660156	0.1312231719493866	544.050537109375	206.19076538085938	0.00017625093460083008	542.3382568359375	204.43983459472656	0.9999998211860657	539.6105346679688	203.7069549560547	0.0010384023189544678	15	000
199	263.07818603515625	316.92510986328125	0.9974172115325928	544.0423583984375	205.736328125	0.0005365610122680664	542.035888671875	204.6029052734375	0.9999986886978149	539.9824829101562	203.59556579589844	0.004870980978012085	15	000
200	266.28179931640625	316.8175354003906	0.9999944567680359	21.053865432739258	481.9552917480469	0.0010720789432525635	543.343505859375	204.6393280029297	0.9999995827674866	541.7310180664062	206.17822265625	0.0030623674392700195	15	000
201	263.8275146484375	317.6412658691406	0.9999902248382568	543.8554077148438	205.87570190429688	0.000494837760925293	542.6427612304688	204.24990844726562	0.9999995231628418	541.2064819335938	205.92820739746094	0.008197396993637085	15	000
202	262.6627502441406	317.9858703613281	0.9950792789459229	544.2092895507812	206.02520751953125	0.00022143125534057617	542.7565307617188	204.82054138183594	0.9999997615814209	541.3803100585938	206.0970458984375	0.0027158260345458984	15	000
203	263.75323486328125	316.9551086425781	0.9999992847442627	543.5809326171875	205.74766540527344	0.0008494257926940918	542.2537841796875	204.63006591796875	0.9999968409538269	541.421875	205.59495544433594	0.010972678661346436	15	000
204	262.3995361328125	316.65020751953125	1.0	543.5999755859375	206.51687622070312	0.0014620721340179443	541.569580078125	204.7620086669922	0.9999929666519165	540.6832275390625	206.3135528564453	0.007597804069519043	15	000
205	263.7394104003906	316.4452819824219	1.0	544.3318481445312	207.05569458007812	0.00027680397033691406	542.593505859375	205.52386474609375	0.9999994039535522	541.17529296875	206.3853302001953	0.0023547112941741943	15	000
206	264.3036804199219	316.12847900390625	1.0	544.4863891601562	206.87496948242188	0.0005616843700408936	542.492919921875	206.1279296875	0.9999964237213135	540.9575805664062	206.75257873535156	0.005980730056762695	15	000
207	261.8211364746094	316.2982177734375	1.0	260.4366455078125	318.7082824707031	0.0005933940410614014	543.1770629882812	204.06434631347656	0.9999998211860657	540.9237060546875	205.59951782226562	0.0007038712501525879	15	000
208	260.85614013671875	316.38482666015625	1.0	260.46490478515625	314.6689147949219	0.00049629807472229	542.79443359375	204.7331085205078	0.9999991655349731	540.0908203125	203.64016723632812	0.001933276653289795	15	000
209	262.9095153808594	316.0611572265625	0.9999999403953552	545.1266479492188	207.27755737304688	0.0001901388168334961	543.040771484375	205.8127899169922	0.9999997615814209	541.3065795898438	206.75131225585938	0.0021852850914001465	15	000
210	261.8976135253906	317.30218505859375	0.9999958872795105	543.7389526367188	206.14109802246094	0.00032320618629455566	541.931396484375	204.55455017089844	0.9999997019767761	539.7415161132812	206.18438720703125	0.0014473497867584229	15	000
211	262.585693359375	315.2795104980469	0.9999994039535522	3.193988084793091	238.24371337890625	0.0002810657024383545	543.5441284179688	204.750732421875	0.9999998807907104	541.0745849609375	205.4580078125	0.0015754997730255127	15	000
212	262.0602111816406	316.90863037109375	0.9999999403953552	3.5447068214416504	199.5787811279297	0.0004495084285736084	542.6707153320312	204.7465057373047	0.9999998211860657	540.0773315429688	206.03614807128906	0.0012809932231903076	15	000
213	260.0910339355469	317.6786193847656	0.996910810470581	543.7953491210938	205.88328552246094	0.0008986890316009521	542.1082153320312	204.7767791748047	0.9999976754188538	541.2345581054688	205.80166625976562	0.007005125284194946	15	000
214	261.07171630859375	315.840576171875	1.0	543.16015625	209.47142028808594	0.00025975704193115234	541.9695434570312	205.98907470703125	0.9999991655349731	539.7667846679688	207.16049194335938	0.0021411478519439697	15	000
215	260.2071838378906	316.3790588378906	1.0	260.3145751953125	319.36517333984375	0.0003217458724975586	542.2391357421875	205.48785400390625	0.9999995231628418	540.9285278320312	206.3336639404297	0.005506575107574463	15	000
216	259.73883056640625	316.9725036621094	0.9999985098838806	543.61962890625	208.5587921142578	0.00012031197547912598	542.2593994140625	204.86920166015625	0.9999997019767761	540.6923217773438	205.64450073242188	0.0008165836334228516	15	000
217	259.0608215332031	316.02581787109375	0.9999995827674866	543.6253051757812	205.86058044433594	0.0007504522800445557	541.6041259765625	204.40316772460938	0.9999969005584717	539.646240234375	206.0504608154297	0.004992544651031494	15	000
218	258.61822509765625	315.7407531738281	1.0	542.7583618164062	206.0104522705078	0.0002835988998413086	541.7850341796875	204.4994659423828	0.9999984502792358	539.5756225585938	206.33120727539062	0.004666417837142944	15	000
219	258.2934875488281	317.8109436035156	1.0	538.8251953125	206.79107666015625	0.0017988979816436768	540.6818237304688	204.8278045654297	0.9999661445617676	538.6507568359375	206.50599670410156	0.005006670951843262	15	000
220	259.2026672363281	318.07354736328125	0.9999997019767761	259.8697509765625	314.6479187011719	0.00017246603965759277	542.2235717773438	204.6983184814453	0.9999998211860657	539.5626220703125	206.3417205810547	0.0004558265209197998	15	000
221	259.1863098144531	316.4909973144531	0.9999968409538269	543.1875610351562	206.19012451171875	0.0003561675548553467	541.285888671875	204.794921875	0.999998927116394	538.689208984375	203.75628662109375	0.002017199993133545	15	000
222	259.39691162109375	316.4724426269531	0.9999997615814209	542.9888305664062	205.51419067382812	0.0013312697410583496	540.76708984375	203.8208770751953	0.9999919533729553	540.822021484375	205.0686798095703	0.0024818480014801025	15	000
223	255.84828186035156	317.07763671875	0.9999993443489075	256.2368469238281	319.3309020996094	0.014314115047454834	540.6505737304688	203.1326141357422	0.9999978542327881	539.017333984375	202.14772033691406	0.0024482011795043945	15	000
224	257.1158142089844	315.1459655761719	1.0	260.83160400390625	313.0346984863281	0.0007826387882232666	541.53369140625	204.7703857421875	0.999998927116394	540.9224243164062	205.6180419921875	0.003264695405960083	15	000
225	257.9649353027344	315.8537902832031	1.0	543.1409301757812	205.85545349121094	0.0016209185123443604	541.2649536132812	204.75015258789062	0.999984622001648	539.3770751953125	205.7321014404297	0.01112520694732666	15	000
226	258.4877014160156	317.6089172363281	0.9999999403953552	543.6904907226562	206.3124542236328	0.0005289018154144287	541.3812255859375	204.95655822753906	0.9999972581863403	540.4992065429688	206.2253875732422	0.0017539560794830322	15	000
227	256.0498962402344	316.2011413574219	0.9999940395355225	257.0964660644531	314.06585693359375	0.00027048587799072266	541.5692138671875	204.2374725341797	0.9999997615814209	539.2686157226562	205.94358825683594	0.0007745623588562012	15	000
228	258.4556884765625	316.5770263671875	1.0	30.10415267944336	481.9007263183594	0.00020372867584228516	542.1258544921875	204.86572265625	0.9999998807907104	540.1704711914062	206.1652374267578	0.0018909573554992676	15	000
229	256.5013122558594	317.3014221191406	0.13707631826400757	541.138916015625	206.02899169921875	0.00021797418594360352	541.6892700195312	204.0689697265625	0.9999995231628418	539.7007446289062	205.905029296875	0.00232049822807312	15	000
230	257.0717468261719	315.88275146484375	0.9999768733978271	544.0946655273438	206.172119140625	0.00027319788932800293	542.6787109375	204.84657287597656	0.9999994039535522	541.378173828125	205.6786651611328	0.0028575658798217773	15	000
231	256.23773193359375	314.74456787109375	1.0	543.8796997070312	206.00579833984375	0.000737994909286499	541.7285766601562	204.30221557617188	0.9999982118606567	541.096435546875	205.591796875	0.0031083226203918457	15	000
232	258.64605712890625	315.4566955566406	0.9999284744262695	543.8397216796875	206.09359741210938	0.0003135204315185547	542.3756103515625	205.02076721191406	0.9999983310699463	541.0966186523438	205.9589385986328	0.005989164113998413	15	000
233	256.580078125	316.5186767578125	0.9999980926513672	257.8782653808594	318.490966796875	0.006230056285858154	542.0961303710938	204.9936981201172	0.9999991059303284	540.0106201171875	206.42848205566406	0.007429391145706177	15	000
234	255.96368408203125	314.0263671875	0.9999994039535522	260.4483642578125	312.4928894042969	0.0027305185794830322	542.0111083984375	204.84446716308594	0.999999463558197	540.6126708984375	206.21128845214844	0.0028143227100372314	15	000
235	257.0440673828125	315.7468566894531	1.0	542.9755249023438	209.7747344970703	0.0003324449062347412	541.4491577148438	205.48716735839844	0.9999991655349731	540.6010131835938	205.9581756591797	0.0047168731689453125	15	000
236	257.009521484375	316.22296142578125	0.9999975562095642	543.9955444335938	205.60760498046875	0.0002720057964324951	541.4520263671875	203.80953979492188	0.9999995827674866	539.16796875	203.24903869628906	0.0019246041774749756	15	000
237	255.32330322265625	315.52093505859375	0.9999669790267944	543.5503540039062	205.80332946777344	0.0005356073379516602	541.0604248046875	204.69195556640625	0.9999967813491821	539.1214599609375	203.73114013671875	0.004571825265884399	15	000
238	256.6787414550781	317.874755859375	0.9995720386505127	543.9732055664062	206.0442657470703	0.00045353174209594727	542.048095703125	205.2400360107422	0.9999963045120239	540.0667114257812	206.98374938964844	0.005344867706298828	15	000
239	254.39822387695312	317.9057922363281	0.9999995827674866	254.9768524169922	319.75482177734375	0.011573851108551025	541.2053833007812	204.2744598388672	0.9999997615814209	539.3281860351562	206.1585235595703	0.001137763261795044	15	000
240	256.4150695800781	316.8453063964844	0.9998911619186401	542.6637573242188	208.69436645507812	0.0002948343753814697	541.3872680664062	204.72373962402344	0.9999979138374329	538.9442749023438	203.495849609375	0.002280592918395996	15	000
241	257.0007629394531	314.6645812988281	0.9999999403953552	543.92333984375	206.49085998535156	0.00021570920944213867	542.0787353515625	204.8101806640625	0.9999996423721313	539.28515625	204.18186950683594	0.0017673671245574951	15	000
242	256.7415466308594	315.84930419921875	0.9898353815078735	543.908935546875	206.67637634277344	0.00038114190101623535	541.5296630859375	205.6500701904297	0.9999970197677612	540.771728515625	206.27796936035156	0.00252532958984375	15	000
243	256.2659606933594	315.7277526855469	0.9999998807907104	543.3345336914062	206.49649047851562	0.0003418922424316406	541.71337890625	205.2645263671875	0.9999989867210388	539.0867309570312	204.65591430664062	0.0030812621116638184	15	000
244	256.8122253417969	315.65435791015625	0.0001786649227142334	543.9368896484375	205.64498901367188	0.00015866756439208984	542.2182006835938	204.4357147216797	0.9999997019767761	541.228271484375	205.06777954101562	0.002556025981903076	15	000
245	255.56219482421875	315.29241943359375	0.9999982118606567	259.753662109375	313.6060791015625	0.006659358739852905	541.6055297851562	204.92967224121094	0.9999982118606567	540.3826904296875	205.4485321044922	0.005499541759490967	15	000
246	255.18678283691406	314.26708984375	0.9999945163726807	258.85882568359375	313.1434631347656	0.024997472763061523	540.94873046875	203.6317596435547	0.9999936819076538	539.1690063476562	202.87803649902344	0.005584776401519775	15	000
247	256.3463439941406	315.93695068359375	0.9999494552612305	30.50204849243164	483.0030822753906	0.00037857890129089355	541.4939575195312	204.38058471679688	0.9999976754188538	539.49365234375	203.24844360351562	0.008435696363449097	15	000
248	256.2846374511719	315.54241943359375	1.0	543.7984008789062	207.48043823242188	0.0006423592567443848	541.7714233398438	206.22488403320312	0.9999904632568359	539.641845703125	207.5208740234375	0.007123470306396484	15	000
249	255.93885803222656	316.6334533691406	1.0	539.8934936523438	207.91795349121094	0.00013372302055358887	542.73779296875	205.346435546875	0.9999999403953552	539.306884765625	204.9140625	0.001975119113922119	15	000
250	256.3196105957031	315.6281433105469	1.0	3.7082390785217285	242.38619995117188	0.0022400617599487305	541.9763793945312	205.33172607421875	0.999998927116394	540.931884765625	206.22866821289062	0.0021829605102539062	15	000
251	255.53326416015625	315.3126525878906	1.0	259.7286682128906	313.3887634277344	0.003374248743057251	541.45263671875	203.732421875	0.9999986886978149	541.3319702148438	204.2996368408203	0.006011873483657837	15	000
252	256.016357421875	316.5428466796875	0.9999984502792358	543.2847900390625	206.24288940429688	0.0005741119384765625	540.6851196289062	204.80706787109375	0.9999939203262329	538.8529052734375	206.11158752441406	0.004514545202255249	15	000
253	254.58538818359375	314.3360595703125	0.9999998807907104	258.9214172363281	312.0381774902344	0.0017364323139190674	541.9664306640625	205.1251983642578	0.9999992847442627	540.718994140625	205.78091430664062	0.004387855529785156	15	000
254	256.7233581542969	315.4421691894531	0.02074950933456421	541.221923828125	206.33010864257812	0.00032588839530944824	541.7638549804688	205.16763305664062	0.9999985098838806	540.8075561523438	206.26087951660156	0.0037640631198883057	15	000
255	255.74453735351562	316.3526306152344	0.9871619939804077	3.1732823848724365	200.2972412109375	0.0007238686084747314	541.12744140625	204.59532165527344	0.999997079372406	540.2743530273438	205.8235626220703	0.006067544221878052	15	000
256	253.61895751953125	316.8188781738281	0.9999998807907104	539.4560546875	206.30442810058594	0.0009823143482208252	540.96875	204.56387329101562	0.9999703168869019	541.2794799804688	206.09080505371094	0.009410440921783447	15	000
257	253.7729034423828	315.0747375488281	0.9999992847442627	257.9928894042969	313.63067626953125	0.008780807256698608	541.81201171875	205.67747497558594	0.9999998211860657	539.7908935546875	206.69969177246094	0.003720402717590332	15	000
258	252.87445068359375	316.0429992675781	0.9999987483024597	544.1077270507812	205.7246551513672	0.00042381882667541504	542.2919921875	204.5753173828125	0.9999988079071045	539.6076049804688	203.64036560058594	0.011559903621673584	15	000
259	254.9390106201172	314.2642517089844	1.0	543.5667114257812	206.12509155273438	0.0009635984897613525	541.7070922851562	205.24363708496094	0.9999918937683105	541.0510864257812	205.99752807617188	0.017324090003967285	15	000
260	254.47096252441406	315.363525390625	0.9999895095825195	259.0460510253906	313.0960388183594	0.0007555782794952393	542.041259765625	205.25625610351562	0.9999971389770508	540.7936401367188	205.93045043945312	0.003650188446044922	15	000
261	253.72059631347656	314.83642578125	0.9999998807907104	258.1080017089844	312.8791198730469	0.008989870548248291	541.83837890625	204.59677124023438	0.9999949932098389	541.0797729492188	205.562744140625	0.00464293360710144	15	000
262	254.88711547851562	314.5633850097656	0.9999999403953552	259.2640380859375	312.8641662597656	0.0010596811771392822	541.9492797851562	204.64976501464844	0.9999970197677612	540.9324951171875	206.220458984375	0.0037212371826171875	15	000
263	253.74859619140625	315.3028259277344	0.9842641353607178	340.7008972167969	335.94500732421875	0.931793212890625	541.2146606445312	204.8625946044922	0.9999964237213135	539.2176513671875	205.9210662841797	0.0031168460845947266	15	000
264	254.8273162841797	317.602783203125	0.9999988079071045	3.7435333728790283	199.21661376953125	0.0004259049892425537	542.2220458984375	204.26837158203125	0.9999998807907104	540.5590209960938	205.0009307861328	0.0017504692077636719	15	000
265	253.68869018554688	314.6148376464844	0.9813255071640015	543.5822143554688	206.32774353027344	0.0005457699298858643	541.3756713867188	205.8363800048828	0.9999948740005493	539.7667236328125	206.80674743652344	0.004554837942123413	15	000
266	255.73985290527344	314.6789855957031	0.9999994039535522	544.3819580078125	206.24203491210938	0.00026917457580566406	542.4652709960938	204.7747802734375	0.9999998807907104	541.1238403320312	205.8662567138672	0.002088099718093872	15	000
267	254.66973876953125	314.20367431640625	1.0	258.90325927734375	312.8763732910156	0.0008681714534759521	542.0380859375	204.89097595214844	0.9999994039535522	541.0537719726562	206.14137268066406	0.004617959260940552	15	000
268	254.37193298339844	315.0981140136719	0.9999994039535522	258.2731628417969	313.8646545410156	0.0010828971862792969	543.3137817382812	205.7684783935547	0.9999997615814209	540.66748046875	206.64837646484375	0.0032191574573516846	15	000
269	254.12942504882812	314.64447021484375	1.0	3.4614109992980957	216.1493682861328	0.0004455149173736572	542.1449584960938	205.95635986328125	0.9999991655349731	540.0554809570312	207.09896850585938	0.004155337810516357	15	000
270	254.77537536621094	315.709228515625	1.0	544.1612548828125	206.35406494140625	0.0003005564212799072	542.3020629882812	205.0863494873047	0.9999995231628418	541.2941284179688	206.1326141357422	0.0020729899406433105	15	000
271	254.288818359375	315.3993835449219	1.0	259.2438049316406	313.08489990234375	0.001834869384765625	542.984375	204.685546875	0.9999997615814209	541.0061645507812	205.84188842773438	0.0015298724174499512	15	000
272	256.8661193847656	315.94970703125	0.9627056121826172	543.4961547851562	205.6220703125	0.0001551508903503418	542.3236694335938	204.05667114257812	0.9999997615814209	539.5006713867188	203.43014526367188	0.0014040470123291016	15	000
273	254.8876495361328	314.9462585449219	1.0	262.9281005859375	311.3537292480469	0.0006112754344940186	542.0576782226562	206.3404541015625	0.999998927116394	540.4111328125	207.23715209960938	0.00734257698059082	15	000
274	253.2919921875	314.53076171875	1.0	260.3712158203125	316.27264404296875	0.0013450384140014648	542.6342163085938	204.67559814453125	0.9999998807907104	541.2186279296875	206.00027465820312	0.0010998845100402832	15	000
275	254.45150756835938	313.73333740234375	1.0	249.60171508789062	317.347900390625	0.0003172159194946289	542.5198974609375	205.10537719726562	0.9999999403953552	540.8764038085938	205.84417724609375	0.0016529262065887451	15	000
276	255.03236389160156	313.53973388671875	0.9999997615814209	250.06593322753906	316.8299865722656	0.00033906102180480957	542.3388671875	205.17535400390625	0.9999997615814209	539.4166259765625	204.1149444580078	0.0019839704036712646	15	000
277	254.22775268554688	313.7020568847656	0.9999853372573853	257.8681640625	312.7701721191406	0.020809680223464966	541.9213256835938	205.60479736328125	0.9999823570251465	540.9263305664062	207.0811767578125	0.00883433222770691	15	000
278	252.99188232421875	315.25665283203125	1.0	257.6222839355469	312.397216796875	0.0006279051303863525	541.99072265625	204.76312255859375	0.9999994039535522	540.6527709960938	205.6797637939453	0.003242015838623047	15	000
279	254.4508819580078	311.1767883300781	0.9999092221260071	258.36187744140625	310.216064453125	0.0196857750415802	541.8729858398438	204.9390411376953	0.9999996423721313	539.140625	204.10153198242188	0.00287511944770813	15	000
280	253.5834197998047	313.9578552246094	0.9999896883964539	257.5835266113281	311.6820373535156	0.002329200506210327	541.5106811523438	204.93353271484375	0.9999900460243225	539.6442260742188	206.34396362304688	0.0047754645347595215	15	000
281	254.0432891845703	316.37677001953125	0.9997564554214478	254.86276245117188	318.73004150390625	0.7891448736190796	542.2676391601562	205.18873596191406	0.9999995231628418	539.3444213867188	204.2716522216797	0.0032217204570770264	15	000
282	253.69781494140625	314.54449462890625	0.9331794381141663	5.288185119628906	199.92359924316406	0.0011163949966430664	542.1361694335938	205.24964904785156	0.9999991059303284	540.7400512695312	206.0782928466797	0.00358426570892334	15	000
283	255.55372619628906	315.1187744140625	1.0	2.6512398719787598	203.44082641601562	0.00042682886123657227	542.388671875	204.2494659423828	0.9999986290931702	539.506591796875	203.46670532226562	0.009235173463821411	15	000
284	253.46142578125	314.12957763671875	0.9999915361404419	542.01806640625	206.8111572265625	0.000171661376953125	543.0820922851562	205.42282104492188	0.9999999403953552	541.0842895507812	206.5572967529297	0.002184748649597168	15	000
285	253.40199279785156	316.2369689941406	0.9999998807907104	258.67218017578125	314.44232177734375	0.0012765824794769287	542.6183471679688	204.10618591308594	0.9999999403953552	540.7713012695312	205.1117706298828	0.0019194483757019043	15	000
286	253.9424591064453	313.2612609863281	0.9999999403953552	543.717529296875	205.6478271484375	0.0006078183650970459	542.1854248046875	204.63479614257812	0.9999982714653015	541.3040161132812	205.66651916503906	0.00932273268699646	15	000
287	254.17623901367188	313.8929443359375	0.999976396560669	539.9033813476562	206.4365692138672	0.00416874885559082	541.2472534179688	204.9205780029297	0.999902606010437	540.9607543945312	205.8195343017578	0.008990496397018433	15	000
288	254.20692443847656	313.26458740234375	1.0	543.9851684570312	206.46009826660156	0.0012522339820861816	541.762451171875	205.29501342773438	0.9999929070472717	541.3009643554688	206.63011169433594	0.0059632062911987305	15	000
289	252.49359130859375	314.1510314941406	0.9999998807907104	542.83349609375	205.5331573486328	0.0007925927639007568	541.671630859375	204.60833740234375	0.9999959468841553	541.3067016601562	205.22203063964844	0.00396159291267395	15	000
290	253.13612365722656	315.6885986328125	0.9994503259658813	255.5216522216797	317.5729675292969	0.6905713081359863	541.8883056640625	204.78773498535156	0.9999995827674866	540.7459106445312	205.8997802734375	0.0020612478256225586	15	000
291	253.0650634765625	315.78192138671875	0.4800809919834137	249.6407012939453	318.2431335449219	0.01374441385269165	541.6550903320312	204.8396453857422	0.9999991655349731	540.8556518554688	205.70761108398438	0.0038698911666870117	15	000
292	253.0758819580078	314.921142578125	1.0	538.930419921875	205.3697052001953	0.0010418295860290527	540.8561401367188	203.4751434326172	0.9999862909317017	539.1114501953125	205.4906005859375	0.004997283220291138	15	000
293	253.83529663085938	313.7300720214844	1.0	258.12750244140625	311.9314270019531	0.000751495361328125	541.7415161132812	204.74429321289062	0.9999995231628418	539.1425170898438	203.85284423828125	0.0028818845748901367	15	000
294	252.03729248046875	314.19537353515625	0.9999998807907104	256.6382751464844	312.9592590332031	0.010792016983032227	541.5078125	204.7759552001953	0.9999871253967285	541.1126708984375	206.06729125976562	0.002664893865585327	15	000
295	252.39218139648438	315.11505126953125	0.9999998807907104	257.8534851074219	313.044677734375	0.0007604062557220459	541.8517456054688	204.23016357421875	0.9999998807907104	540.04248046875	205.3016357421875	0.0023552775382995605	15	000
296	252.5758514404297	312.7835998535156	0.9861115217208862	543.0951538085938	206.26388549804688	0.0003476738929748535	541.8964233398438	204.89767456054688	0.9999994039535522	540.9815673828125	206.14584350585938	0.0038657784461975098	15	000
297	252.68104553222656	314.0469665527344	1.0	543.6156005859375	206.24905395507812	0.0010495483875274658	541.65234375	204.4451141357422	0.999998927116394	541.5526733398438	205.7223663330078	0.001641601324081421	15	000
298	253.7431640625	314.5209045410156	0.9999908804893494	1.9952850341796875	222.7061309814453	0.0002378225326538086	541.9474487304688	205.84059143066406	0.9999996423721313	540.2055053710938	206.64942932128906	0.0065129101276397705	15	000
299	253.40960693359375	314.57098388671875	0.9999986886978149	258.40594482421875	312.93377685546875	0.0011379420757293701	542.2901611328125	205.99691772460938	0.9999997615814209	540.4746704101562	206.917236328125	0.0029296875	15	000
300	251.2932586669922	316.8080139160156	0.9999618530273438	543.896484375	206.61349487304688	0.00014659762382507324	542.7534790039062	204.91673278808594	0.9999998807907104	539.239990234375	204.61614990234375	0.0010089278221130371	15	000
301	252.65097045898438	313.10467529296875	0.9999998807907104	257.58013916015625	311.6611022949219	0.0005806386470794678	541.936279296875	204.84625244140625	0.999999463558197	540.888671875	205.4467315673828	0.0015186667442321777	15	000
302	251.60215759277344	314.6235656738281	0.9999998211860657	544.552734375	206.720458984375	0.0007040202617645264	542.6732788085938	205.24166870117188	0.9999991655349731	541.9163208007812	206.3641815185547	0.005779564380645752	15	000
303	251.87039184570312	312.8497314453125	0.999998927116394	256.7566833496094	311.57269287109375	0.0028145909309387207	541.3526000976562	205.27078247070312	0.9999926090240479	541.4973754882812	206.3141326904297	0.0033136308193206787	15	000
304	251.63388061523438	314.96221923828125	0.9999994039535522	256.9650573730469	312.53936767578125	0.001970350742340088	542.6167602539062	205.33689880371094	0.9999997615814209	540.9426879882812	205.9327392578125	0.002198725938796997	15	000
305	252.0159912109375	313.777587890625	1.0	539.4957885742188	207.6273651123047	0.0003636479377746582	541.9035034179688	205.73416137695312	0.9999969601631165	540.91259765625	206.30665588378906	0.0055183470249176025	15	000
306	252.64996337890625	312.9892578125	0.9999998807907104	257.4632873535156	312.1155090332031	0.0006302297115325928	543.0111694335938	204.9218292236328	0.9999998807907104	541.2417602539062	205.86827087402344	0.002312302589416504	15	000
307	251.39675903320312	313.71502685546875	0.9999910593032837	256.4830627441406	311.9715270996094	0.003939777612686157	542.6552124023438	204.85400390625	0.9999996423721313	540.1454467773438	204.05491638183594	0.0034199953079223633	15	000
308	252.02110290527344	313.7855224609375	1.0	256.0234375	316.4679260253906	0.00504833459854126	541.363525390625	204.58102416992188	0.9999887347221375	539.8323364257812	203.35089111328125	0.006415873765945435	15	000
309	251.83285522460938	313.4886169433594	0.9999892115592957	543.247802734375	206.1126251220703	0.002232849597930908	540.8775024414062	204.7421112060547	0.9999362826347351	541.230224609375	206.05029296875	0.014396756887435913	15	000
310	252.69422912597656	311.98944091796875	0.9596818685531616	544.1048583984375	206.14642333984375	0.0003527998924255371	542.2191772460938	204.84649658203125	0.9999985694885254	541.5383911132812	205.57354736328125	0.002121478319168091	15	000
311	250.67202758789062	312.09759521484375	0.9992538690567017	4.537542819976807	223.2224578857422	0.00047278404235839844	542.5620727539062	204.23626708984375	0.9999998807907104	540.7598876953125	205.8087921142578	0.000771254301071167	15	000
312	251.96913146972656	313.20220947265625	0.9999998807907104	256.42718505859375	312.2417297363281	0.006280660629272461	541.7467041015625	204.93226623535156	0.9999990463256836	541.034912109375	205.5965576171875	0.0021474063396453857	15	000
313	252.4350128173828	313.5297546386719	0.9999974966049194	256.8883361816406	312.2734375	0.002780348062515259	541.4832153320312	205.50833129882812	0.9999996423721313	540.1024169921875	206.20462036132812	0.0033073723316192627	15	000
314	251.5050506591797	311.7047424316406	0.9999938011169434	538.8040771484375	207.07516479492188	0.0005795657634735107	541.8140869140625	205.9827423095703	0.9999964237213135	541.0916748046875	207.34266662597656	0.007953256368637085	15	000
315	252.32412719726562	310.64990234375	0.9999732971191406	543.290283203125	209.44223022460938	0.00029608607292175293	542.02685546875	205.11099243164062	0.9999995827674866	538.9677124023438	204.466552734375	0.0008770227432250977	15	000
316	252.53652954101562	314.1280517578125	0.9999691247940063	256.588623046875	312.9293518066406	0.06357812881469727	541.7154541015625	205.74703979492188	0.9999971389770508	541.0958862304688	206.3790283203125	0.0026153922080993652	15	000
317	251.8000946044922	313.8465270996094	1.0	256.4509582519531	312.49468994140625	0.0025377273559570312	541.8212280273438	204.2451934814453	0.9999974370002747	541.60302734375	205.73243713378906	0.003130793571472168	15	000
318	250.33218383789062	313.3172302246094	0.4497428834438324	540.1651000976562	207.69520568847656	0.0006182193756103516	541.8626708984375	205.8075714111328	0.9999855160713196	541.025390625	206.79620361328125	0.011817008256912231	15	000
319	251.9607391357422	312.2640075683594	0.9999998211860657	257.0335693359375	311.03790283203125	0.0006127655506134033	542.5908203125	204.79190063476562	0.9999997615814209	540.9894409179688	205.7978057861328	0.002985328435897827	15	000
320	250.10092163085938	313.6692810058594	0.9525049328804016	539.9685668945312	207.38133239746094	0.0011868178844451904	541.8233032226562	205.4115753173828	0.9999897480010986	540.7902221679688	206.30409240722656	0.0027123987674713135	15	000
321	249.3855743408203	314.780029296875	0.9999244809150696	247.4336395263672	318.1170959472656	0.4144277274608612	541.6990356445312	205.0688018798828	0.9999998211860657	245.02642822265625	308.6982116699219	0.0009564757347106934	15	000
322	249.88006591796875	316.1690673828125	0.9954079389572144	541.05126953125	206.85374450683594	0.00350797176361084	540.7042236328125	203.97955322265625	0.9999876618385315	541.0228881835938	205.2837371826172	0.002583801746368408	15	000
323	250.6330108642578	316.1651916503906	0.9747040271759033	20.48586082458496	482.4906005859375	0.0003091096878051758	542.6627807617188	205.56210327148438	0.9999996423721313	541.1997680664062	206.2012939453125	0.0018070638179779053	15	000
324	251.60740661621094	316.6424865722656	0.9999939203262329	543.3613891601562	205.41766357421875	0.0013025403022766113	541.3280029296875	204.4374542236328	0.9999953508377075	540.532470703125	205.96014404296875	0.0055713653564453125	15	000
325	250.07276916503906	314.6394958496094	0.9999676942825317	543.1729736328125	209.33692932128906	0.0002186596393585205	541.4992065429688	204.99945068359375	0.9999995827674866	540.2599487304688	206.2633514404297	0.0015599429607391357	15	000
326	248.20484924316406	314.8559265136719	0.999420166015625	543.2511596679688	205.40489196777344	0.0013664066791534424	541.1033935546875	204.57960510253906	0.9999897480010986	540.458984375	205.23741149902344	0.004850834608078003	15	000
327	251.99618530273438	313.4072265625	0.9999998807907104	543.4254150390625	205.76234436035156	0.0006105005741119385	542.1889038085938	204.127197265625	0.9999989867210388	541.237060546875	205.73095703125	0.002286255359649658	15	000
328	250.31056213378906	310.21697998046875	0.9996631145477295	255.6821746826172	309.8515625	0.0007287561893463135	541.9544677734375	204.81045532226562	0.9999938011169434	540.8656005859375	205.68190002441406	0.005159586668014526	15	000
329	249.87359619140625	312.3546142578125	0.9999990463256836	249.2508087158203	314.3849182128906	0.009222835302352905	542.2709350585938	206.24942016601562	0.9999983310699463	541.0618286132812	207.03163146972656	0.0022380948066711426	15	000
330	251.98965454101562	312.9854431152344	0.9999752640724182	539.0068359375	206.72628784179688	0.0005196630954742432	540.8670654296875	204.72314453125	0.999993622303009	539.1177978515625	206.1222686767578	0.0038737058639526367	15	000
331	250.6468048095703	309.6371765136719	0.5868074893951416	14.674517631530762	481.71490478515625	0.00027063488960266113	542.1246948242188	205.48367309570312	0.9999997615814209	540.3677368164062	206.438232421875	0.0037106573581695557	15	000
332	251.31349182128906	313.05950927734375	0.9999747276306152	256.8668212890625	312.2771911621094	0.0012652873992919922	542.04150390625	205.09298706054688	0.9999995231628418	540.9174194335938	205.78024291992188	0.006946146488189697	15	000
333	249.81393432617188	312.8372497558594	0.9698759913444519	543.9716796875	208.990478515625	0.00026875734329223633	542.3169555664062	204.58204650878906	0.9999997615814209	540.9893188476562	205.48236083984375	0.0015825629234313965	15	000
334	249.79522705078125	311.0522766113281	0.001872926950454712	543.9180297851562	208.8894805908203	0.00024941563606262207	541.9467163085938	204.6275177001953	0.9999998807907104	540.8283081054688	205.5800018310547	0.0021476447582244873	15	000
335	249.80935668945312	313.47747802734375	0.27122777700424194	543.6188354492188	205.83804321289062	0.0005867183208465576	541.3150024414062	204.73150634765625	0.9999960660934448	540.7779541015625	206.02394104003906	0.007949888706207275	15	000
336	249.44261169433594	316.3210754394531	0.9999262094497681	543.1207885742188	208.44473266601562	0.0007575154304504395	541.4421997070312	205.1558074951172	0.9999961853027344	540.2394409179688	206.0561065673828	0.009241759777069092	15	000
337	249.330322265625	316.2096252441406	0.9999897480010986	327.8849792480469	337.51287841796875	0.7687441110610962	541.9522705078125	205.82962036132812	0.9999992251396179	540.7055053710938	206.2174835205078	0.002931833267211914	15	000
338	248.21530151367188	313.27935791015625	0.9999094605445862	247.76622009277344	311.14434814453125	0.0006007552146911621	542.7032470703125	205.18247985839844	0.9999997615814209	541.07861328125	206.3004913330078	0.008724421262741089	15	000
339	249.43685913085938	312.3514709472656	0.9029130339622498	543.7512817382812	208.1402130126953	0.00015723705291748047	541.5607299804688	204.06858825683594	0.9999997019767761	539.2937622070312	203.45938110351562	0.0005210041999816895	15	000
340	249.32421875	311.411376953125	0.9998847246170044	539.4996337890625	206.845947265625	0.0019311606884002686	541.00146484375	205.10191345214844	0.9999514818191528	541.237060546875	206.02301025390625	0.006674766540527344	15	000
341	247.67822265625	313.0960388183594	0.9999998807907104	247.27938842773438	315.372802734375	0.003648519515991211	542.2386474609375	204.87646484375	0.9999995827674866	540.9366455078125	206.04295349121094	0.0018283426761627197	15	000
342	249.17237854003906	314.5517272949219	0.9999170303344727	539.673828125	206.9606170654297	0.009988158941268921	542.5963134765625	204.15199279785156	0.999741792678833	541.039306640625	206.29786682128906	0.011340498924255371	15	000
343	248.613525390625	317.7369384765625	0.0012253224849700928	543.5259399414062	206.63690185546875	0.0018191337585449219	541.6735229492188	204.9309539794922	0.9999726414680481	541.425537109375	206.47801208496094	0.01811736822128296	15	000
344	248.86166381835938	316.8533935546875	0.9657992124557495	543.2426147460938	209.00405883789062	0.0001913905143737793	542.5023803710938	204.72528076171875	0.9999998807907104	540.1831665039062	206.20932006835938	0.001144111156463623	15	000
345	246.78558349609375	313.2684631347656	0.9999998807907104	246.77554321289062	311.3768005371094	0.016184121370315552	541.6570434570312	204.6051483154297	0.9999997615814209	539.6296997070312	205.46746826171875	0.0021402835845947266	15	000
346	247.8809814453125	316.61444091796875	0.983636736869812	247.43521118164062	317.9081115722656	0.007854431867599487	541.319091796875	204.97935485839844	0.9999958872795105	539.2994384765625	206.3981170654297	0.005289316177368164	15	000
347	247.57032775878906	314.3042297363281	0.999997615814209	542.9132080078125	206.02584838867188	0.0011426806449890137	541.0067749023438	205.0676727294922	0.9999920129776001	540.5317993164062	206.12657165527344	0.0041655004024505615	15	000
348	248.91217041015625	312.4497375488281	0.9999288320541382	543.1790771484375	206.07034301757812	0.0006625652313232422	542.140869140625	205.13430786132812	0.9999972581863403	540.84716796875	206.0599365234375	0.007635176181793213	15	000
349	248.21681213378906	312.9621887207031	0.95683354139328	543.0521850585938	205.703125	0.0006068050861358643	541.3994750976562	204.5753173828125	0.9999986290931702	540.9055786132812	205.70785522460938	0.005427300930023193	15	000
350	247.75344848632812	312.8586730957031	0.9996933937072754	247.3661346435547	312.22125244140625	0.00422176718711853	541.2598266601562	204.95169067382812	0.9999972581863403	538.9113159179688	203.9685516357422	0.008888095617294312	15	000
351	245.58375549316406	311.11175537109375	0.9922420978546143	245.28341674804688	311.1120300292969	0.9694443941116333	541.9584350585938	205.9524688720703	0.9999574422836304	541.07177734375	207.0305938720703	0.024993449449539185	15	000
352	248.43890380859375	313.26837158203125	0.9999997019767761	247.04872131347656	311.6971435546875	0.000436633825302124	541.1796264648438	204.4318389892578	0.9999983310699463	539.1056518554688	203.32086181640625	0.0018683373928070068	15	000
353	246.55564880371094	315.7099609375	0.4678241014480591	247.81472778320312	316.14593505859375	0.01373407244682312	541.7896118164062	204.7115478515625	0.9999938011169434	541.1530151367188	205.34690856933594	0.011220276355743408	15	000
354	246.609130859375	312.28753662109375	0.9999692440032959	247.2502899169922	311.1375732421875	0.007071733474731445	541.3751831054688	204.7362518310547	0.9999957084655762	541.08447265625	206.06764221191406	0.0017116069793701172	15	000
355	245.3505096435547	318.0280456542969	0.13250872492790222	539.4282836914062	207.22659301757812	0.0014422833919525146	541.1567993164062	205.2814483642578	0.9999861717224121	540.7932739257812	206.31478881835938	0.005211234092712402	15	000
356	247.44813537597656	313.527099609375	0.9596973657608032	539.2783813476562	206.8591766357422	0.0011544525623321533	540.8743896484375	205.04454040527344	0.9999802112579346	539.1422119140625	206.67774963378906	0.0023232996463775635	15	000
357	246.634521484375	315.3993835449219	0.999070405960083	542.8790893554688	205.97354125976562	0.0028409361839294434	541.3670043945312	204.9305877685547	0.9999088048934937	541.0835571289062	205.90516662597656	0.006991952657699585	15	000
358	246.5315399169922	316.2745361328125	0.07040083408355713	247.80783081054688	315.93768310546875	0.017648249864578247	541.784912109375	204.08856201171875	0.9999969005584717	541.050048828125	205.67715454101562	0.0033112764358520508	15	000
359	245.38693237304688	315.97259521484375	0.999859631061554	543.1304321289062	205.5306854248047	0.0007672905921936035	540.8681030273438	204.3968505859375	0.9999967813491821	538.7984619140625	203.2889862060547	0.0024152398109436035	15	000
360	246.5330352783203	313.20550537109375	0.9999793171882629	247.1632537841797	314.3345642089844	0.008556902408599854	542.0327758789062	205.24264526367188	0.9999974966049194	541.1237182617188	206.07098388671875	0.005104005336761475	15	000
361	248.95957946777344	313.6550598144531	0.15076923370361328	3.9526731967926025	215.9940185546875	0.00023385882377624512	541.5781860351562	205.1132354736328	0.9999995827674866	540.4107055664062	205.9571533203125	0.005082815885543823	15	000
362	246.28573608398438	317.38067626953125	0.00824764370918274	539.231201171875	206.44680786132812	0.0007285773754119873	540.8126831054688	204.6140594482422	0.999986469745636	540.9476318359375	206.02926635742188	0.0022746622562408447	15	000
363	245.0172119140625	311.5805358886719	0.07322892546653748	543.4528198242188	206.76348876953125	0.0006058216094970703	541.998779296875	206.3103790283203	0.9999864101409912	541.4230346679688	207.3706512451172	0.004164218902587891	15	000
364	246.72630310058594	314.8838806152344	0.027465462684631348	543.9960327148438	206.241455078125	0.000394284725189209	542.17578125	204.97903442382812	0.9999994039535522	541.4484252929688	206.26918029785156	0.0033080577850341797	15	000
365	244.80238342285156	311.4745788574219	0.9999958872795105	244.99143981933594	311.5339050292969	0.0029463768005371094	542.639404296875	205.4210205078125	0.9999997615814209	541.0144653320312	206.30496215820312	0.0034939944744110107	15	000
366	247.19287109375	312.77239990234375	0.9905160069465637	541.7681884765625	206.8257598876953	0.005499780178070068	541.040283203125	204.59869384765625	0.999871015548706	541.3278198242188	206.17222595214844	0.009920984506607056	15	000
367	245.12680053710938	312.4566650390625	0.9995810985565186	245.75929260253906	313.8834533691406	0.00684887170791626	542.4142456054688	205.15554809570312	0.999998927116394	539.7840576171875	204.1622314453125	0.002116471529006958	15	000
368	245.08938598632812	317.1365661621094	0.9661129713058472	245.5872802734375	312.60076904296875	0.0009355843067169189	541.458251953125	205.90467834472656	0.9999982118606567	539.4629516601562	206.92745971679688	0.0014719665050506592	15	000
369	245.424560546875	314.7214660644531	0.11018979549407959	543.6290283203125	205.88253784179688	0.0008013546466827393	541.1876831054688	204.55947875976562	0.9999954104423523	540.2925415039062	205.7752685546875	0.008173495531082153	15	000
370	241.724609375	312.0013732910156	0.9976521730422974	242.81968688964844	312.3293762207031	0.07727992534637451	541.0189819335938	204.9769287109375	0.9999638795852661	540.9581298828125	206.04664611816406	0.003925055265426636	15	000
371	243.02452087402344	312.71624755859375	0.9998866319656372	244.2051544189453	311.3370361328125	0.02149653434753418	543.1414184570312	204.5337371826172	0.9999999403953552	539.9011840820312	204.13711547851562	0.000678330659866333	15	000
372	242.7453155517578	312.3875732421875	0.9918531179428101	323.26556396484375	335.92034912109375	0.9998934268951416	542.792236328125	206.27259826660156	0.9999985694885254	540.4822387695312	207.2261505126953	0.004287093877792358	15	000
373	244.00901794433594	312.21893310546875	0.9999999403953552	243.81907653808594	311.63909912109375	0.0008501708507537842	541.3780517578125	205.9564666748047	0.9999991655349731	540.84912109375	206.93350219726562	0.0010963976383209229	15	000
374	243.01663208007812	314.3171081542969	0.9999984502792358	543.0161743164062	209.12681579589844	0.0003827214241027832	541.8487548828125	205.5563201904297	0.9999989867210388	540.7054443359375	206.5071258544922	0.0023168325424194336	15	000
375	242.3553009033203	312.5119323730469	0.9915423393249512	242.71583557128906	315.6993713378906	0.824725866317749	541.9208984375	203.74464416503906	0.9999988079071045	541.2118530273438	205.23890686035156	0.001103729009628296	15	000
376	242.14151000976562	312.0568542480469	0.9998104572296143	243.99729919433594	312.4855041503906	0.40383926033973694	541.5999145507812	205.1829833984375	0.9999986886978149	539.482177734375	206.74856567382812	0.002446085214614868	15	000
377	242.98866271972656	317.6212158203125	0.05252090096473694	543.8233642578125	207.17782592773438	0.00031879544258117676	542.443603515625	206.081298828125	0.9999993443489075	540.1253662109375	207.00050354003906	0.0027396082878112793	15	000
378	241.97235107421875	313.1014404296875	0.9999985694885254	244.3154754638672	312.1310729980469	0.0007157027721405029	542.6298217773438	205.6898956298828	0.9999976754188538	541.1140747070312	206.85096740722656	0.0066055357456207275	15	000
379	544.4829711914062	210.0189208984375	0.00044783949851989746	539.0928955078125	206.67727661132812	0.0010513663291931152	540.7574462890625	204.75564575195312	0.9999796748161316	538.7225952148438	206.62782287597656	0.006280571222305298	15	000
380	240.91339111328125	310.1976318359375	0.9999964833259583	242.8241729736328	310.46563720703125	0.9570136070251465	540.9872436523438	204.58995056152344	0.999967098236084	540.5897827148438	205.63165283203125	0.008513063192367554	15	000
381	241.55181884765625	314.4798583984375	0.9999747276306152	244.44529724121094	312.6058044433594	0.03442037105560303	541.4493408203125	205.43917846679688	0.9999776482582092	540.88525390625	206.46022033691406	0.021660953760147095	15	000
382	242.71585083007812	312.3676452636719	0.9387215375900269	243.05776977539062	311.7921142578125	0.020902037620544434	541.17041015625	204.1688232421875	0.9999923706054688	540.9365234375	205.42218017578125	0.0027170777320861816	15	000
383	243.34410095214844	310.75701904296875	0.9984804391860962	543.4672241210938	209.1171112060547	0.00033041834831237793	542.1705932617188	205.84671020507812	0.9999986886978149	540.6754150390625	206.85769653320312	0.003222554922103882	15	000
384	544.8429565429688	210.1514434814453	0.00019440054893493652	543.7310180664062	205.89044189453125	0.00048422813415527344	541.5570678710938	204.94613647460938	0.9999966621398926	540.8722534179688	205.5291290283203	0.00496026873588562	15	000
385	242.62051391601562	313.31494140625	0.9944032430648804	242.72996520996094	313.2780456542969	0.999543309211731	541.919921875	204.7296142578125	0.9999969005584717	540.948974609375	206.15145874023438	0.006694495677947998	15	000
386	239.51365661621094	312.1203918457031	0.9999985694885254	242.35385131835938	311.340087890625	0.07125476002693176	540.8718872070312	204.55702209472656	0.999967098236084	538.8731079101562	206.1038055419922	0.0024133920669555664	15	000
387	242.09963989257812	312.1854248046875	0.9999996423721313	543.7000122070312	205.64752197265625	0.0005015730857849121	541.9776000976562	204.74842834472656	0.9999971389770508	540.6099853515625	205.35107421875	0.0040617287158966064	15	000
388	242.64967346191406	310.99853515625	0.9999994039535522	542.7789306640625	209.002197265625	0.0006321966648101807	541.1861572265625	204.61802673339844	0.9999961853027344	540.7742919921875	205.64317321777344	0.0021647512912750244	15	000
389	241.96836853027344	315.7034912109375	0.016732007265090942	13.18588924407959	482.76275634765625	0.0002340376377105713	541.7841186523438	205.47947692871094	0.9999994039535522	539.55224609375	207.21498107910156	0.0024671852588653564	15	000
390	243.41172790527344	315.94256591796875	0.8505733013153076	542.8682861328125	208.537109375	0.00034186244010925293	540.9879760742188	204.21153259277344	0.9999988079071045	539.056640625	206.20474243164062	0.0023037493228912354	15	000
391	240.78134155273438	311.9324951171875	0.9999995231628418	243.88699340820312	311.1978454589844	0.0042063891887664795	541.9652709960938	205.4263458251953	0.9999414682388306	540.6471557617188	207.17921447753906	0.01688551902770996	15	000
392	544.755126953125	209.92727661132812	0.0002834200859069824	543.3853149414062	205.52142333984375	0.001024693250656128	541.2493286132812	204.44015502929688	0.9999956488609314	540.6209716796875	205.41453552246094	0.004673868417739868	15	000
393	541.0465087890625	208.44886779785156	0.0001271665096282959	538.7490234375	206.14393615722656	0.0002740323543548584	540.9130859375	204.23692321777344	0.9999974370002747	538.8634033203125	205.80165100097656	0.002745300531387329	15	000
394	241.71725463867188	312.4090270996094	0.11846923828125	542.0655517578125	209.00601196289062	0.0003464818000793457	540.7743530273438	205.25912475585938	0.9999987483024597	538.707275390625	207.03656005859375	0.004002094268798828	15	000
395	544.80078125	210.64434814453125	0.0001361072063446045	543.6043090820312	206.8284454345703	0.00025141239166259766	541.8114013671875	205.5136260986328	0.9999992847442627	540.6065063476562	206.54861450195312	0.0027379393577575684	15	000
396	239.79367065429688	312.28167724609375	0.999991774559021	242.26718139648438	311.3085632324219	0.07706794142723083	541.5621948242188	204.35057067871094	0.9999991655349731	539.086181640625	203.94468688964844	0.002527952194213867	15	000
397	240.61624145507812	313.17901611328125	0.9828563928604126	241.42449951171875	316.1238098144531	0.050017356872558594	541.3907470703125	204.62818908691406	0.9999994039535522	539.375732421875	206.21246337890625	0.006277620792388916	15	000
398	239.94866943359375	312.45416259765625	0.9999943971633911	241.75787353515625	311.32257080078125	0.6056322455406189	542.1194458007812	205.58187866210938	0.999998152256012	540.6508178710938	206.57666015625	0.003917515277862549	15	000
399	239.0782012939453	313.3023986816406	0.9998316764831543	539.152587890625	206.4801025390625	0.0011102557182312012	541.2432861328125	204.53948974609375	0.9999937415122986	540.9695434570312	205.65789794921875	0.0012283027172088623	15	000
400	239.4935760498047	312.068359375	1.0	539.4681396484375	206.76055908203125	0.007156580686569214	540.4898681640625	205.06504821777344	0.9998581409454346	538.7271118164062	207.08438110351562	0.005725950002670288	15	000
401	238.52197265625	312.3475341796875	0.9999739527702332	539.8570556640625	206.84329223632812	0.002018481492996216	541.302490234375	205.04469299316406	0.9999831914901733	540.6825561523438	206.52297973632812	0.004292577505111694	15	000
402	238.6062774658203	311.12286376953125	0.9999980926513672	243.56842041015625	313.8570251464844	0.0003743469715118408	541.7432250976562	204.37767028808594	0.9999990463256836	540.9752807617188	205.53346252441406	0.0016939043998718262	15	000
403	238.6266632080078	311.9848327636719	0.9999133348464966	324.4515075683594	336.4907531738281	0.9999253749847412	541.9125366210938	204.4524383544922	0.9999983310699463	541.083251953125	205.88473510742188	0.0048940181732177734	15	000
404	241.17747497558594	311.6322326660156	0.0004900991916656494	323.3352355957031	336.85040283203125	0.5133885741233826	540.8118896484375	204.68057250976562	0.9999574422836304	539.0263671875	203.312744140625	0.0028893649578094482	15	000
405	238.7660369873047	311.0364990234375	0.9964276552200317	543.2144165039062	208.68026733398438	0.00020238757133483887	541.6651611328125	204.6537322998047	0.9999995231628418	539.0319213867188	203.90017700195312	0.0017808973789215088	15	000
406	242.26388549804688	310.1529541015625	0.11466604471206665	241.6358184814453	309.30682373046875	0.000349193811416626	542.3782348632812	205.5689239501953	0.9999996423721313	540.9060668945312	206.27542114257812	0.0016086697578430176	15	000
407	237.8517608642578	311.8923645019531	0.9027283191680908	237.46255493164062	314.5969543457031	0.15557798743247986	542.2701416015625	204.08877563476562	0.9999997019767761	539.7511596679688	206.1952667236328	0.000403672456741333	15	000
408	238.13441467285156	310.2216491699219	0.9999750852584839	240.66624450683594	309.57489013671875	0.03189125657081604	542.0906372070312	204.9413299560547	0.9999985694885254	539.8369140625	203.7358856201172	0.006272256374359131	15	000
409	235.26290893554688	309.7828674316406	0.9994345307350159	319.8131103515625	335.78741455078125	0.39228296279907227	542.3822631835938	205.94383239746094	0.9999979734420776	541.2243041992188	207.06350708007812	0.004121661186218262	15	000
410	238.79745483398438	310.8955993652344	0.9999983906745911	321.0181884765625	335.91741943359375	0.0934005081653595	541.8720092773438	205.23956298828125	0.9999992251396179	540.5625610351562	206.33151245117188	0.0016508698463439941	15	000
411	239.60337829589844	312.7550964355469	0.002691298723220825	240.19009399414062	311.3902282714844	0.06335729360580444	541.860107421875	206.4013671875	0.9999884366989136	540.890380859375	206.87301635742188	0.012614458799362183	15	000
412	239.08950805664062	312.943603515625	0.09026551246643066	14.914548873901367	481.53009033203125	0.0001558363437652588	647.8361206054688	125.9135971069336	4.9740076065063477e-5	4.087419033050537	477.5676574707031	6.35683536529541e-5	15	000
413	236.17276000976562	312.71466064453125	0.06282666325569153	238.28590393066406	311.314697265625	0.0049305260181427	238.54959106445312	313.3231201171875	5.653500556945801e-5	3.4989781379699707	477.5880432128906	6.541609764099121e-5	15	000
414	236.215576171875	311.71966552734375	0.8644708395004272	240.33175659179688	311.1563720703125	0.00035315752029418945	647.9937133789062	30.136518478393555	9.751319885253906e-5	232.22525024414062	306.1448669433594	4.431605339050293e-5	15	000
415	239.21946716308594	311.0287170410156	0.0009484291076660156	240.1683349609375	308.885009765625	0.00013634562492370605	648.3121337890625	321.4002380371094	5.412101745605469e-5	3.681560754776001	477.9010925292969	3.0368566513061523e-5	15	000
416	235.14637756347656	311.84735107421875	0.6392361521720886	239.76828002929688	310.25543212890625	0.00016826391220092773	7.112622261047363	482.5152587890625	2.7388334274291992e-5	3.5982441902160645	478.0091247558594	7.805228233337402e-5	15	000
417	235.01890563964844	310.364013671875	0.08550101518630981	2.2800145149230957	2.213986396789551	7.620453834533691e-5	648.365478515625	255.48211669921875	2.065300941467285e-5	3.1883926391601562	476.9901123046875	2.6017427444458008e-5	15	000
418	4.892604827880859	484.0006103515625	4.5418739318847656e-5	2.975931167602539	2.365710735321045	4.139542579650879e-5	648.2048950195312	323.1184997558594	1.9550323486328125e-5	2.9750428199768066	477.9365539550781	2.372264862060547e-5	15	000
419	5.081376552581787	483.3306579589844	7.06017017364502e-5	318.2251281738281	333.5309143066406	0.0003491342067718506	7.522442817687988	482.5266418457031	1.9043684005737305e-5	3.7129931449890137	477.76934814453125	7.584691047668457e-5	15	000
420	5.160176753997803	483.1766052246094	7.811188697814941e-5	322.8891296386719	335.237060546875	0.08499446511268616	6.8514814376831055	482.5439147949219	1.1414289474487305e-5	3.25053071975708	477.68963623046875	3.221631050109863e-5	15	000
421	4.983816146850586	483.0891418457031	6.73532485961914e-5	3.17451810836792	177.33921813964844	6.026029586791992e-5	647.7649536132812	317.9459533691406	7.611513137817383e-5	3.445974111557007	477.75531005859375	2.4080276489257812e-5	15	000
422	4.968833923339844	483.38372802734375	5.221366882324219e-5	323.486328125	335.2064208984375	7.662177085876465e-5	647.2891845703125	30.363521575927734	6.413459777832031e-5	2.637078285217285	478.1588439941406	2.580881118774414e-5	15	000
423	233.59011840820312	308.9225158691406	0.008736521005630493	324.7048645019531	335.6679382324219	0.00013303756713867188	647.2945556640625	31.102720260620117	1.9609928131103516e-5	2.929569721221924	478.0458984375	1.4990568161010742e-5	15	000
424	3.4767746925354004	248.65682983398438	0.00010624527931213379	4.338730812072754	249.59164428710938	8.121132850646973e-5	648.1129150390625	28.661758422851562	6.461143493652344e-5	2.7482826709747314	477.57952880859375	4.124641418457031e-5	15	000
425	0.38203883171081543	318.7008361816406	5.772709846496582e-5	2.9977476596832275	218.5568084716797	5.653500556945801e-5	650.76123046875	205.31214904785156	1.4215707778930664e-5	3.1744537353515625	477.72344970703125	1.9341707229614258e-5	15	000
426	5.0522966384887695	483.047607421875	7.668137550354004e-5	7.725645542144775	481.7061462402344	5.459785461425781e-5	648.4937744140625	204.3879852294922	6.29425048828125e-5	3.5158398151397705	477.37957763671875	4.163384437561035e-5	15	000
427	232.51332092285156	310.87884521484375	5.671381950378418e-5	30.503440856933594	483.293701171875	7.826089859008789e-5	648.6121826171875	318.88311767578125	5.4508447647094727e-5	3.228545665740967	477.2053527832031	2.4110078811645508e-5	15	000
428	0.8949270248413086	318.74090576171875	2.8073787689208984e-5	30.218690872192383	483.9673767089844	0.00012153387069702148	648.1599731445312	29.738910675048828	1.195073127746582e-5	3.0289018154144287	477.9046936035156	1.8775463104248047e-5	15	000
429	5.116886615753174	483.3603515625	4.5299530029296875e-5	3.2310092449188232	2.1960206031799316	7.408857345581055e-5	645.8688354492188	107.75379180908203	6.61611557006836e-5	3.3806886672973633	477.4488525390625	3.758072853088379e-5	15	000
430	4.901962757110596	483.3169860839844	2.625584602355957e-5	323.6212158203125	334.12640380859375	0.01538822054862976	650.7720336914062	221.8500518798828	8.052587509155273e-5	2.95418643951416	477.4209289550781	1.5735626220703125e-5	15	000
431	233.13246154785156	311.8985290527344	0.6637973785400391	231.4550323486328	310.0086669921875	0.000599205493927002	647.00244140625	29.387821197509766	0.00015541911125183105	3.3905603885650635	477.6004638671875	4.172325134277344e-5	15	000
432	229.8121337890625	310.08306884765625	0.010066241025924683	230.3424530029297	309.2751770019531	0.10014882683753967	647.352294921875	29.796600341796875	0.00026729702949523926	3.7784016132354736	477.4705505371094	3.30805778503418e-5	15	000
433	5.131862163543701	483.1522521972656	0.00010606646537780762	7.6146240234375	482.10174560546875	5.8203935623168945e-5	7.0148515701293945	482.51806640625	1.6123056411743164e-5	2.885368824005127	477.4931335449219	4.7087669372558594e-5	15	000
434	462.1213684082031	449.2488708496094	0.001682370901107788	3.1033143997192383	204.10940551757812	0.00022295117378234863	649.7574462890625	205.16136169433594	7.748603820800781e-5	3.5131452083587646	477.4075012207031	2.154707908630371e-5	15	000
435	5.234746932983398	483.08380126953125	0.00010794401168823242	13.91368293762207	481.5987243652344	0.0005041360855102539	7.356625080108643	481.894775390625	3.9190053939819336e-5	3.940403699874878	477.5453186035156	0.0001245439052581787	15	000
436	231.25433349609375	308.86138916015625	0.010357826948165894	236.07847595214844	307.6977844238281	0.0023960769176483154	647.0286254882812	29.087011337280273	4.64320182800293e-5	2.877274990081787	2.580273151397705	7.62939453125e-6	15	000
437	5.684851169586182	483.67926025390625	0.00012543797492980957	6.925418853759766	482.2915344238281	5.581974983215332e-5	646.5982055664062	29.592845916748047	0.00042006373405456543	3.1575236320495605	478.5327453613281	7.158517837524414e-5	15	000
438	5.238205432891846	482.87420654296875	9.965896606445312e-5	14.067611694335938	481.41741943359375	0.00016814470291137695	646.1685791015625	115.49325561523438	0.0001023709774017334	3.779878854751587	477.3978576660156	8.90493392944336e-5	15	000
439	4.987212657928467	483.9698791503906	3.299117088317871e-5	2.842658519744873	2.613227128982544	7.06017017364502e-5	647.7083740234375	30.66878318786621	0.00035136938095092773	2.9339253902435303	478.079833984375	2.8580427169799805e-5	15	000
440	231.5086212158203	308.6556396484375	0.6605736017227173	231.83180236816406	309.0001525878906	0.005777806043624878	647.8992919921875	28.205942153930664	0.00029924511909484863	222.13829040527344	305.72003173828125	1.9848346710205078e-5	15	000
441	4.830380916595459	483.43133544921875	2.9593706130981445e-5	2.720956325531006	1.9742791652679443	5.227327346801758e-5	647.7705078125	28.356327056884766	0.00017154216766357422	122.03751373291016	4.465307235717773	1.1920928955078125e-5	15	000
442	232.72921752929688	310.29571533203125	0.9764736294746399	237.33963012695312	308.7092590332031	0.00024947524070739746	647.0182495117188	30.706876754760742	3.674626350402832e-5	3.1561245918273926	476.9572448730469	4.8041343688964844e-5	15	000
443	5.115647315979004	483.2120361328125	0.00011616945266723633	14.104979515075684	481.453857421875	0.0001958310604095459	648.0841064453125	29.83759880065918	0.0008109211921691895	3.8276569843292236	477.4175109863281	8.213520050048828e-5	15	000
444	3.633908748626709	4.648407936096191	3.93986701965332e-5	2.766223430633545	2.1676599979400635	6.696581840515137e-5	646.818603515625	30.408876419067383	8.651614189147949e-5	2.861109972000122	477.4893493652344	1.2069940567016602e-5	15	000
445	461.7499694824219	449.1228332519531	8.96751880645752e-5	7.612774848937988	482.0013427734375	6.651878356933594e-5	648.9674682617188	245.44143676757812	2.3752450942993164e-5	3.216296672821045	477.3218078613281	3.17990779876709e-5	15	000
446	462.4547424316406	450.3995361328125	7.712841033935547e-5	7.909019470214844	482.0899353027344	7.662177085876465e-5	645.47216796875	96.43619537353516	2.6434659957885742e-5	2.8288261890411377	477.82611083984375	3.510713577270508e-5	15	000
447	4.769473075866699	483.63214111328125	6.982684135437012e-5	2.7950572967529297	2.1035165786743164	3.49581241607666e-5	647.6238403320312	319.7113037109375	5.945563316345215e-5	2.4126930236816406	478.0599670410156	2.244114875793457e-5	15	000
448	230.86134338378906	311.4705505371094	0.0010063350200653076	324.5755615234375	335.2133483886719	0.07056453824043274	646.5906982421875	111.84324645996094	2.3156404495239258e-5	3.1157784461975098	477.4201965332031	1.2189149856567383e-5	15	000
449	2.468949794769287	265.76275634765625	9.545683860778809e-5	326.33660888671875	336.0992126464844	0.6766935586929321	646.1871337890625	47.18724822998047	9.340047836303711e-5	2.504880905151367	237.9280242919922	3.987550735473633e-5	15	000
450	231.7162322998047	311.3962707519531	0.0005339384078979492	2.2502918243408203	2.218961715698242	7.155537605285645e-5	645.5895385742188	115.69314575195312	5.4955482482910156e-5	3.5522122383117676	476.6653747558594	1.6391277313232422e-5	15	000
451	4.655519008636475	483.2381286621094	7.739663124084473e-5	13.589859008789062	481.78497314453125	0.00010269880294799805	647.0892944335938	30.600875854492188	0.00026223063468933105	3.125784158706665	477.6347961425781	5.564093589782715e-5	15	000
452	229.80128479003906	311.0615539550781	0.05694156885147095	8.216547966003418	481.8619384765625	7.891654968261719e-5	7.797592639923096	482.3810729980469	2.238154411315918e-5	3.436365842819214	477.4180908203125	6.490945816040039e-5	15	000
453	5.102358818054199	483.45562744140625	6.92903995513916e-5	14.477928161621094	481.39886474609375	6.538629531860352e-5	647.9202880859375	29.7845401763916	0.0003558993339538574	3.293731451034546	477.4838562011719	2.86102294921875e-5	15	000
454	4.991230010986328	483.86883544921875	5.447864532470703e-5	2.3522531986236572	2.203324556350708	3.1948089599609375e-5	649.3742065429688	205.0031280517578	1.6421079635620117e-5	3.1606321334838867	477.5926513671875	2.3871660232543945e-5	15	000
455	5.270695209503174	483.65667724609375	9.974837303161621e-5	2.6844029426574707	201.8905792236328	0.00011646747589111328	646.2726440429688	29.811437606811523	9.289383888244629e-5	3.0394020080566406	477.707275390625	3.209710121154785e-5	15	000
456	230.58468627929688	312.2427062988281	0.021730780601501465	7.120275020599365	482.2955322265625	0.0002033710479736328	647.2765502929688	112.85528564453125	1.704692840576172e-5	2.2181854248046875	477.77166748046875	5.206465721130371e-5	15	000
457	229.6783447265625	311.6578369140625	0.9983810186386108	30.28305435180664	482.23211669921875	0.00010958313941955566	648.4100341796875	232.9875946044922	1.895427703857422e-5	3.693916082382202	477.3957214355469	2.4944543838500977e-5	15	000
458	462.039306640625	448.67706298828125	0.00017279386520385742	324.92803955078125	336.5354919433594	0.9423719644546509	645.7193603515625	29.195640563964844	7.787346839904785e-5	2.7907047271728516	477.7685546875	1.963973045349121e-5	15	000
459	4.93485689163208	483.2082824707031	7.56680965423584e-5	228.93006896972656	309.76812744140625	7.572770118713379e-5	645.7868041992188	30.622947692871094	0.0004037022590637207	2.9163217544555664	477.6861877441406	3.096461296081543e-5	15	000
460	229.56858825683594	311.8352355957031	0.9984686374664307	228.39283752441406	310.4041442871094	6.93202018737793e-5	228.64454650878906	309.8722839355469	3.314018249511719e-5	2.5690102577209473	478.0201721191406	5.492568016052246e-5	15	000
461	5.510591506958008	482.9942626953125	4.3004751205444336e-5	2.051201343536377	29.479990005493164	3.9964914321899414e-5	647.011962890625	117.26544189453125	2.0295381546020508e-5	2.8911938667297363	476.9389953613281	1.1742115020751953e-5	15	000
462	228.44151306152344	312.01995849609375	0.9241558313369751	233.3337860107422	309.83319091796875	3.9517879486083984e-5	228.3792266845703	311.0492248535156	1.7851591110229492e-5	4.1527628898620605	477.52203369140625	1.4156103134155273e-5	15	000
463	228.55838012695312	311.7522277832031	0.9999778866767883	229.43325805664062	311.5909729003906	0.01761472225189209	647.1240844726562	28.207218170166016	0.00013741850852966309	227.04730224609375	306.1058044433594	0.00010758638381958008	15	000
464	230.56103515625	310.6509704589844	0.5168395638465881	7.526584148406982	481.82666015625	6.303191184997559e-5	646.736083984375	112.10455322265625	0.000157088041305542	3.3143155574798584	477.3406677246094	4.699826240539551e-5	15	000
465	4.797105312347412	483.01129150390625	4.1872262954711914e-5	2.3941478729248047	2.617847442626953	6.684660911560059e-5	646.8142700195312	29.0245418548584	1.2099742889404297e-5	3.10546612739563	477.3921813964844	2.345442771911621e-5	15	000
466	228.760986328125	311.36224365234375	0.7645849585533142	1.9015657901763916	2.5125997066497803	9.182095527648926e-5	647.1017456054688	28.472291946411133	0.00034376978874206543	3.336977958679199	477.0169982910156	2.2411346435546875e-5	15	000
467	229.24412536621094	311.8415222167969	0.9999997019767761	323.7036437988281	334.57891845703125	0.6845130920410156	647.156494140625	31.401081085205078	0.0004923045635223389	3.2691845893859863	478.3235778808594	3.4868717193603516e-5	15	000
468	228.9191436767578	312.4263000488281	0.00018891692161560059	13.65706729888916	480.8791809082031	5.543231964111328e-5	7.619199752807617	482.1513366699219	1.1473894119262695e-5	3.367377996444702	476.75225830078125	2.995133399963379e-5	15	000
469	229.43258666992188	310.3895568847656	0.18789958953857422	2.9346933364868164	2.3760576248168945	3.814697265625e-5	647.8150634765625	29.830862045288086	6.690621376037598e-5	2.8759384155273438	478.1910400390625	1.7017126083374023e-5	15	000
470	230.62855529785156	312.36419677734375	0.4594300389289856	8.273136138916016	482.2165832519531	4.094839096069336e-5	648.149169921875	196.43917846679688	2.92360782623291e-5	2.731804370880127	477.4969787597656	2.8908252716064453e-5	15	000
471	229.77951049804688	311.592041015625	0.11914250254631042	229.06520080566406	310.1946105957031	0.00012090802192687988	644.7593383789062	112.65086364746094	4.1484832763671875e-5	2.428107738494873	477.46502685546875	9.626150131225586e-6	15	000
472	227.10890197753906	310.5938720703125	0.9999998807907104	228.54713439941406	310.0338439941406	0.00244295597076416	227.49659729003906	309.9103698730469	6.845593452453613e-5	225.97425842285156	303.57489013671875	8.562207221984863e-5	15	000
473	230.89808654785156	313.551513671875	0.009322017431259155	228.8857879638672	310.75457763671875	7.69197940826416e-5	648.2024536132812	140.50523376464844	1.2516975402832031e-5	3.686791181564331	476.75457763671875	2.4706125259399414e-5	15	000
474	230.0476531982422	311.7911071777344	0.0011516213417053223	4.488966464996338	195.88104248046875	0.0006043612957000732	647.7250366210938	31.456361770629883	1.6957521438598633e-5	1.531891107559204	190.63543701171875	2.7477741241455078e-5	15	000
475	228.12197875976562	311.89434814453125	0.9910455346107483	228.93797302246094	310.9229431152344	0.0010749101638793945	645.52734375	113.40099334716797	6.332993507385254e-5	3.426730155944824	477.85821533203125	5.614757537841797e-5	15	000
476	230.4777374267578	312.5968933105469	0.9999574422836304	229.8983154296875	311.36846923828125	0.0001558363437652588	649.5023803710938	334.77813720703125	0.00010392069816589355	3.6349737644195557	476.676513671875	4.228949546813965e-5	15	000
477	229.94821166992188	313.9067077636719	0.6583370566368103	7.564140319824219	481.96636962890625	7.891654968261719e-5	646.2175903320312	29.085908889770508	0.00011107325553894043	3.115539073944092	477.6435241699219	7.62939453125e-5	15	000
478	3.3392138481140137	4.484809875488281	1.7195940017700195e-5	2.2902026176452637	1.5247609615325928	4.202127456665039e-5	647.2089233398438	29.875286102294922	0.00013366341590881348	2.863884687423706	477.2619323730469	7.778406143188477e-6	15	000
479	4.665457248687744	483.18902587890625	5.65648078918457e-5	2.5743887424468994	2.0019516944885254	8.028745651245117e-5	647.0571899414062	29.677797317504883	0.00021505355834960938	3.2197747230529785	477.5132751464844	3.108382225036621e-5	15	000
480	229.37152099609375	313.9554443359375	0.984188973903656	233.19692993164062	310.1161193847656	0.00016126036643981934	646.70556640625	30.023508071899414	6.887316703796387e-5	3.4485292434692383	477.5812683105469	4.0471553802490234e-5	15	000
481	461.0085144042969	448.3895568847656	9.40561294555664e-5	322.30126953125	333.6455993652344	5.409121513366699e-5	648.0059814453125	30.266958236694336	0.00016480684280395508	3.4105050563812256	476.849609375	1.5676021575927734e-5	15	000
482	229.14437866210938	310.7554931640625	0.00033977627754211426	2.9115636348724365	2.6180033683776855	6.535649299621582e-5	647.8370971679688	29.274782180786133	3.653764724731445e-5	3.4161195755004883	477.5177307128906	1.609325408935547e-5	15	000
483	5.2798638343811035	483.2129211425781	2.944469451904297e-5	2.5514919757843018	206.97772216796875	0.00015878677368164062	648.8993530273438	346.47918701171875	2.9414892196655273e-5	2.3423824310302734	477.6916809082031	1.7136335372924805e-5	15	000
484	230.32691955566406	312.1470947265625	0.0004304349422454834	2.342751979827881	1.5485830307006836	4.628300666809082e-5	646.8912963867188	28.828001022338867	7.241964340209961e-6	2.58133602142334	477.78863525390625	1.3083219528198242e-5	15	000
485	461.529296875	448.6688537597656	0.0003026127815246582	7.721548557281494	481.6435241699219	6.732344627380371e-5	646.9212646484375	29.356582641601562	3.0517578125e-5	3.251615047454834	477.23553466796875	2.619624137878418e-5	15	000
486	227.94802856445312	311.58563232421875	0.19751423597335815	228.76136779785156	311.1585693359375	0.0003668069839477539	650.052978515625	188.1460418701172	3.871321678161621e-5	2.7515227794647217	477.038330078125	3.662705421447754e-5	15	000
487	228.33274841308594	309.3271789550781	0.03896096348762512	228.55458068847656	309.05242919921875	0.555091381072998	645.904052734375	31.678016662597656	0.0002529919147491455	3.598769187927246	477.4568176269531	4.285573959350586e-5	15	000
488	227.4578094482422	308.1365051269531	0.9999424815177917	228.44036865234375	308.400146484375	0.00038635730743408203	647.3106079101562	94.05809783935547	9.587407112121582e-5	3.0250024795532227	477.6063537597656	1.9371509552001953e-5	15	000
489	227.95912170410156	310.84912109375	0.9999943971633911	229.16867065429688	310.8582458496094	0.031401127576828	647.1134643554688	32.355979919433594	0.00030866265296936035	226.4405059814453	305.30517578125	0.00010940432548522949	15	000
490	461.53594970703125	448.3262023925781	0.010275989770889282	7.6880950927734375	481.89239501953125	6.35683536529541e-5	646.779296875	31.362764358520508	6.0886144638061523e-5	3.494791269302368	477.7689208984375	2.917647361755371e-5	15	000
491	227.7411346435547	312.1186828613281	0.9978380799293518	318.0325622558594	333.4916076660156	0.0009814798831939697	227.6149444580078	311.2819519042969	3.6835670471191406e-5	3.9574573040008545	477.48907470703125	7.686018943786621e-5	15	000
492	226.30780029296875	310.5713195800781	0.9998772144317627	227.88436889648438	310.9844970703125	0.274738609790802	230.02928161621094	310.88787841796875	0.00011146068572998047	225.56752014160156	306.5652160644531	0.00024765729904174805	15	000
493	228.38339233398438	310.28509521484375	0.0001252591609954834	3.023679733276367	222.0647430419922	0.00013267993927001953	647.1973266601562	28.991806030273438	0.00020244717597961426	3.299229621887207	477.1997985839844	2.1904706954956055e-5	15	000
494	227.8748016357422	312.1292724609375	0.9909191131591797	231.96954345703125	310.946044921875	6.762146949768066e-5	647.967041015625	30.10334587097168	7.268786430358887e-5	3.116563320159912	477.6231994628906	2.9385089874267578e-5	15	000
495	228.37884521484375	311.3165588378906	0.9999889135360718	228.64988708496094	311.0677795410156	0.0010279417037963867	231.58447265625	311.0164489746094	0.0001042783260345459	227.22987365722656	304.9273986816406	0.00014269351959228516	15	000
496	228.9259490966797	311.04510498046875	0.002468407154083252	228.09597778320312	310.134765625	8.690357208251953e-5	650.1742553710938	203.8377227783203	0.00016620755195617676	2.9162518978118896	2.4585647583007812	8.821487426757812e-6	15	000
497	461.9302673339844	447.8709411621094	0.0007027983665466309	2.230034112930298	2.652958869934082	0.00011882185935974121	647.083251953125	30.698501586914062	4.017353057861328e-5	3.0036284923553467	477.7078552246094	3.254413604736328e-5	15	000
498	230.5615234375	309.63543701171875	0.2708360552787781	7.8900065422058105	481.8245544433594	3.814697265625e-5	647.912841796875	30.273319244384766	0.00044229626655578613	3.356562852859497	477.40240478515625	2.446770668029785e-5	15	000
499	227.69454956054688	311.89508056640625	0.7403819561004639	228.4613037109375	311.67822265625	0.005250275135040283	231.59954833984375	311.9587707519531	6.1005353927612305e-5	227.9365692138672	307.1090393066406	5.221366882324219e-5	15	000
500	5.120909690856934	483.4317932128906	4.7266483306884766e-5	7.465953826904297	481.5326232910156	3.758072853088379e-5	647.0166015625	29.251981735229492	0.00026297569274902344	3.1991121768951416	477.4051513671875	2.1517276763916016e-5	15	000
501	226.82757568359375	311.2019348144531	1.0	228.75808715820312	310.416259765625	0.0005763769149780273	226.55702209472656	310.6589050292969	4.646182060241699e-5	225.73928833007812	304.41827392578125	7.140636444091797e-5	15	000
502	3.2040200233459473	4.391307830810547	3.167986869812012e-5	2.7414393424987793	239.23658752441406	5.742907524108887e-5	647.7261962890625	327.170166015625	2.3305416107177734e-5	3.000609874725342	477.6109313964844	1.4483928680419922e-5	15	000
503	227.7621612548828	311.3202209472656	0.999596118927002	228.84786987304688	311.27777099609375	0.018154889345169067	231.29396057128906	311.10101318359375	0.0001424252986907959	227.33575439453125	306.33148193359375	0.00024107098579406738	15	000
504	229.29342651367188	311.59814453125	0.01911136507987976	30.062223434448242	483.51556396484375	0.0001575946807861328	7.100414752960205	482.3389892578125	2.79843807220459e-5	3.8536629676818848	477.8458251953125	8.273124694824219e-5	15	000
505	5.686458110809326	483.0197448730469	0.00010374188423156738	2.6677818298339844	2.0640249252319336	5.906820297241211e-5	647.2223510742188	29.029376983642578	0.0001767277717590332	3.0041215419769287	477.5069580078125	5.1081180572509766e-5	15	000
506	225.76864624023438	309.3546447753906	0.999998927116394	228.11070251464844	309.20050048828125	0.0054717957973480225	229.38990783691406	309.3717346191406	0.00012034177780151367	3.400989532470703	477.60040283203125	9.936094284057617e-5	15	000
507	228.7790985107422	311.173095703125	0.0005775988101959229	3.1361467838287354	2.572993755340576	6.157159805297852e-5	646.97509765625	28.484203338623047	0.00015604496002197266	3.4070403575897217	477.7501220703125	1.817941665649414e-5	15	000
508	227.59658813476562	311.5266418457031	0.9722145795822144	231.8126220703125	308.8630676269531	7.763504981994629e-5	647.5072021484375	29.852685928344727	2.008676528930664e-5	3.5991244316101074	477.6186218261719	4.303455352783203e-5	15	000
509	227.66253662109375	313.0888366699219	0.008401930332183838	7.457782745361328	481.8508605957031	5.2094459533691406e-5	647.350341796875	28.731191635131836	0.00016859173774719238	2.987043857574463	477.0579528808594	2.86102294921875e-5	15	000
510	224.5647430419922	312.4913635253906	0.99998939037323	315.9005126953125	335.889892578125	0.0026998817920684814	647.345458984375	30.274843215942383	6.693601608276367e-5	226.36703491210938	306.1308898925781	7.605552673339844e-5	15	000
511	226.8932647705078	312.9910888671875	0.9994359016418457	30.105716705322266	482.40771484375	5.1587820053100586e-5	225.98165893554688	311.82806396484375	3.263354301452637e-5	218.90577697753906	305.00390625	3.522634506225586e-5	15	000
512	5.798452854156494	482.23138427734375	4.166364669799805e-5	7.6253533363342285	481.45465087890625	6.020069122314453e-5	646.5755615234375	31.94489860534668	9.47713851928711e-6	2.8454647064208984	476.79571533203125	2.968311309814453e-5	15	000
513	227.12359619140625	312.67926025390625	0.09580883383750916	2.7880115509033203	1.9414565563201904	3.695487976074219e-5	646.5671997070312	30.375547409057617	0.00015485286712646484	3.2367515563964844	476.99346923828125	4.470348358154297e-6	15	000
514	224.86978149414062	309.7781982421875	0.9678599238395691	227.16175842285156	309.87322998046875	0.10873278975486755	229.34449768066406	309.0020446777344	4.357099533081055e-5	3.124379873275757	477.3476257324219	3.17990779876709e-5	15	000
515	228.447509765625	312.46832275390625	7.072091102600098e-5	2.163135528564453	2.2091240882873535	5.984306335449219e-5	646.8993530273438	94.24214172363281	4.023313522338867e-5	3.331913709640503	476.9152526855469	1.0907649993896484e-5	15	000
516	226.4461212158203	313.1291198730469	0.0065566301345825195	231.6873779296875	308.7182312011719	8.502602577209473e-5	647.751708984375	32.003265380859375	2.512335777282715e-5	3.3006174564361572	477.4894104003906	9.447336196899414e-6	15	000
517	226.7904815673828	312.0063781738281	0.07367515563964844	13.611615180969238	481.8124694824219	6.538629531860352e-5	647.9679565429688	47.43484878540039	1.2874603271484375e-5	3.0249695777893066	477.6251220703125	3.540515899658203e-5	15	000
518	227.77731323242188	313.4505920410156	0.0973934531211853	2.6922125816345215	2.4945545196533203	5.015730857849121e-5	647.03515625	31.043426513671875	0.0007845163345336914	3.1191234588623047	477.3213195800781	1.6182661056518555e-5	15	000
519	226.9784393310547	312.1963806152344	0.4475003182888031	312.0594787597656	327.9785461425781	0.0017964541912078857	647.3973999023438	30.290660858154297	0.0003878176212310791	3.96539306640625	477.49420166015625	3.650784492492676e-5	15	000
520	4.922811031341553	482.7319641113281	4.863739013671875e-5	31.093259811401367	482.6781005859375	3.555417060852051e-5	647.055419921875	28.694738388061523	3.0100345611572266e-5	3.2675833702087402	476.8116455078125	1.856684684753418e-5	15	000
521	461.4925842285156	447.7825927734375	0.0018121302127838135	14.20024585723877	482.1319885253906	0.00013566017150878906	7.2608442306518555	482.3132019042969	2.9921531677246094e-5	3.4221646785736084	477.8244934082031	9.363889694213867e-5	15	000
522	237.33277893066406	144.4632568359375	0.9998881816864014	240.5614776611328	146.6342010498047	0.1305004358291626	646.8705444335938	30.919719696044922	0.00014793872833251953	4.290053367614746	476.8497009277344	0.00021120905876159668	15	000
523	211.73837280273438	112.37483978271484	0.999984622001648	213.50747680664062	113.5362319946289	0.9967222213745117	647.6236572265625	28.815044403076172	0.00020113587379455566	275.22027587890625	178.64443969726562	0.0005699694156646729	15	000
524	194.7864532470703	96.98170471191406	0.8809579610824585	196.85186767578125	97.09550476074219	0.999994158744812	198.5823211669922	94.578857421875	0.0001933276653289795	196.3493194580078	88.57779693603516	0.00022667646408081055	15	000
525	178.42958068847656	99.09029388427734	0.27820929884910583	178.0169677734375	99.5165023803711	0.9999998807907104	180.0017547607422	96.54106903076172	3.185868263244629e-5	178.76939392089844	106.75718688964844	6.276369094848633e-5	15	000
526	5.7503342628479	482.5277099609375	7.659196853637695e-5	2.477647304534912	2.672079563140869	4.678964614868164e-5	646.8143310546875	62.935882568359375	1.5616416931152344e-5	3.373502492904663	477.8531188964844	4.5359134674072266e-5	15	000
527	192.28305053710938	64.36099243164062	0.00021910667419433594	2.5058274269104004	2.492316722869873	3.4689903259277344e-5	640.9229125976562	481.61767578125	7.808208465576172e-6	2.9550695419311523	2.3920230865478516	5.453824996948242e-6	15	000
528	461.7353515625	448.80889892578125	0.0004368424415588379	163.61514282226562	79.79078674316406	0.00015026330947875977	647.85107421875	29.890100479125977	0.00013443827629089355	121.99410247802734	3.6600403785705566	9.417533874511719e-6	15	000
529	144.0594940185547	113.47166442871094	0.009560585021972656	156.25942993164062	111.56341552734375	0.0004496574401855469	7.871941566467285	482.0877380371094	5.486607551574707e-5	3.8065783977508545	477.4324951171875	0.0001348555088043213	15	000
530	461.8036804199219	447.6153259277344	0.00020843744277954102	7.480430603027344	481.4827880859375	4.601478576660156e-5	646.4718627929688	112.5466537475586	4.6253204345703125e-5	3.314436912536621	477.00830078125	2.574920654296875e-5	15	000
531	4.917694091796875	482.3236999511719	6.461143493652344e-5	2.685950517654419	2.2322208881378174	4.9233436584472656e-5	647.3720703125	29.48517608642578	7.730722427368164e-5	2.9063100814819336	477.0309143066406	2.0295381546020508e-5	15	000
532	4.94501256942749	483.3551940917969	5.2541494369506836e-5	1.959141492843628	2.776109218597412	5.519390106201172e-5	649.0404663085938	192.25460815429688	3.170967102050781e-5	3.8626761436462402	477.89019775390625	3.49581241607666e-5	15	000
533	5.670368671417236	482.7098693847656	0.0001429915428161621	30.608043670654297	483.3735046386719	0.00038552284240722656	647.2443237304688	30.014812469482422	0.0001253187656402588	3.5496726036071777	477.50897216796875	0.00011649727821350098	15	000
534	4.775576114654541	483.5652770996094	4.735589027404785e-5	6.375954627990723	472.03387451171875	4.029273986816406e-5	646.5640258789062	112.34385681152344	0.00014656782150268555	3.0046708583831787	477.7858581542969	2.6702880859375e-5	15	000
535	5.3970465660095215	483.257080078125	7.423758506774902e-5	30.760560989379883	482.3732604980469	8.851289749145508e-5	646.80859375	29.196874618530273	3.7997961044311523e-5	3.9081826210021973	477.5281066894531	2.8371810913085938e-5	15	000
536	5.042728424072266	483.46453857421875	6.553530693054199e-5	4.135476112365723	119.48758697509766	5.7369470596313477e-5	646.7294921875	112.71956634521484	3.3974647521972656e-5	3.8065128326416016	477.4217834472656	2.0772218704223633e-5	15	000
537	4.950910568237305	483.48590087890625	3.8117170333862305e-5	29.909183502197266	483.666259765625	6.127357482910156e-5	646.8870239257812	29.29220199584961	3.7550926208496094e-5	3.7804477214813232	477.822265625	2.637505531311035e-5	15	000
538	5.39870548248291	482.6358337402344	3.910064697265625e-5	645.4012451171875	115.25211334228516	0.00012794137001037598	646.260986328125	115.58895874023438	0.00010025501251220703	3.1812710762023926	477.29620361328125	2.0712614059448242e-5	15	000
539	5.250235080718994	482.470458984375	2.2619962692260742e-5	2.40761661529541	2.4101033210754395	4.8041343688964844e-5	646.6954345703125	63.72883987426758	3.36766242980957e-5	2.5749733448028564	476.7015686035156	9.47713851928711e-6	15	000
540	461.2279968261719	448.6151123046875	4.4792890548706055e-5	1.9165675640106201	2.3431382179260254	5.1975250244140625e-5	648.3504638671875	30.87305450439453	0.00023284554481506348	138.06190490722656	5.046052932739258	1.6629695892333984e-5	15	000
541	5.213685035705566	483.3376159667969	4.488229751586914e-5	2.1433377265930176	1.3016409873962402	3.3527612686157227e-5	646.2042846679688	128.82528686523438	0.00015538930892944336	3.1533079147338867	477.7325439453125	2.7060508728027344e-5	15	000
542	0.8429665565490723	318.5638732910156	3.7729740142822266e-5	2.382650852203369	2.571913719177246	5.9664249420166016e-5	646.8843383789062	30.834686279296875	0.0002569258213043213	3.2557501792907715	476.8473205566406	9.685754776000977e-6	15	000
543	461.52313232421875	447.8305969238281	0.00017002224922180176	7.695087432861328	481.7783203125	5.3375959396362305e-5	647.0753784179688	31.793041229248047	3.311038017272949e-5	3.272451162338257	477.274658203125	3.740191459655762e-5	15	000
544	461.6228942871094	448.46221923828125	0.0001500546932220459	1.73903226852417	2.531989097595215	5.805492401123047e-5	647.3734741210938	30.557998657226562	1.895427703857422e-5	3.0580391883850098	477.5271301269531	3.293156623840332e-5	15	000
545	5.5875115394592285	483.14422607421875	5.9723854064941406e-5	14.772180557250977	481.5581970214844	4.4852495193481445e-5	647.5165405273438	28.28684425354004	2.428889274597168e-5	3.701260566711426	477.3973083496094	3.93986701965332e-5	15	000
546	463.5142822265625	449.01611328125	0.0003134310245513916	6.308362007141113	209.22119140625	7.990002632141113e-5	647.2105712890625	29.6319637298584	2.9832124710083008e-5	2.5201215744018555	476.8193054199219	1.7940998077392578e-5	15	000
547	5.2701096534729	482.6431579589844	8.529424667358398e-5	30.856048583984375	482.9693603515625	0.00013011693954467773	645.8870239257812	30.329191207885742	0.0001220703125	3.465679168701172	477.51995849609375	5.379319190979004e-5	15	000
548	3.966367483139038	4.882959842681885	4.953145980834961e-5	3.0468544960021973	2.4353861808776855	8.407235145568848e-5	647.0848388671875	29.654672622680664	0.00034174323081970215	3.1917357444763184	477.13092041015625	2.79843807220459e-5	15	000
549	5.175627708435059	482.69342041015625	7.274746894836426e-5	30.365501403808594	481.8515319824219	5.984306335449219e-5	647.6394653320312	29.061264038085938	2.9981136322021484e-5	4.435621738433838	477.5697021484375	4.622340202331543e-5	15	000
