# Supplementary material for: An automated feeding system for the African killifish reveals the impact of diet on lifespan and allows scalable assessment of associative learning
Source: eLife. 2022 Nov 10;11:e69008. doi: 10.7554/eLife.69008 (PMC9788828; doi:10.7554/eLife.69008)
Supplement: Figure 6—source data 2. [file elife-69008-fig6-data2.zip › Training Trajectories/t6_REC014DLC_resnet50_TrainAllTheThingsJun28shuffle1_1030000.csv]

bodyparts_coords	fishhead_x	fishhead_y	fishhead_likelihood	fishtail_x	fishtail_y	fishtail_likelihood	redlight_x	redlight_y	redlight_likelihood	fooddrop_x	fooddrop_y	fooddrop_likelihood	fishnum	recordingnum
0	2.8396592140197754	381.3758239746094	2.440810203552246e-5	3.4002137184143066	121.89614868164062	1.3202428817749023e-5	648.4249877929688	49.7780876159668	2.2113323211669922e-5	4.932376861572266	480.29669189453125	2.7894973754882812e-5	6	014
1	2.8864002227783203	380.8844909667969	4.172325134277344e-5	7.970976829528809	472.0840148925781	9.894371032714844e-6	648.0965576171875	51.16366195678711	0.000291287899017334	5.232903480529785	479.60809326171875	5.829334259033203e-5	6	014
2	39.457550048828125	102.4425048828125	0.18987533450126648	37.494842529296875	104.18624114990234	0.00022462010383605957	647.4955444335938	52.99246597290039	4.1037797927856445e-5	5.118872165679932	479.80908203125	5.319714546203613e-5	6	014
3	2.8305866718292236	380.7838439941406	3.7223100662231445e-5	43.28961944580078	104.8719482421875	0.0018461942672729492	648.1068115234375	52.23936462402344	5.97536563873291e-5	4.144221782684326	479.57196044921875	3.0100345611572266e-5	6	014
4	3.1358981132507324	382.06378173828125	2.6464462280273438e-5	7.617528438568115	4.2439284324646	8.404254913330078e-6	648.2218017578125	50.7537841796875	7.283687591552734e-5	5.318316459655762	479.54803466796875	2.9087066650390625e-5	6	014
5	2.9244847297668457	380.75201416015625	3.731250762939453e-5	6.616095542907715	4.610812187194824	6.884336471557617e-6	647.7832641601562	30.32692527770996	5.632638931274414e-6	4.804540157318115	480.1401672363281	2.720952033996582e-5	6	014
6	1.9799017906188965	380.7449951171875	4.2766332626342773e-5	7.643442153930664	4.430392742156982	1.4722347259521484e-5	648.2894287109375	51.49716567993164	7.480382919311523e-5	4.6905412673950195	479.9080505371094	5.555152893066406e-5	6	014
7	3.067140579223633	382.0658264160156	2.8759241104125977e-5	7.458463668823242	4.320464134216309	1.1116266250610352e-5	647.9622192382812	52.205238342285156	6.783008575439453e-5	5.3737101554870605	479.45892333984375	0.00011074542999267578	6	014
8	2.1503443717956543	381.1076354980469	2.321600914001465e-5	32.4435920715332	251.14573669433594	9.623169898986816e-5	648.2700805664062	57.77128219604492	0.00015494227409362793	4.986136436462402	479.34381103515625	0.00010690093040466309	6	014
9	2.7546186447143555	381.1416015625	2.828240394592285e-5	6.882654190063477	3.943885326385498	7.718801498413086e-6	612.8056030273438	226.0575408935547	0.00010919570922851562	4.952663898468018	479.7146911621094	8.350610733032227e-5	6	014
10	1.966026782989502	381.0976867675781	3.787875175476074e-5	5.213925361633301	472.7655029296875	2.8759241104125977e-5	610.714599609375	226.5503692626953	0.0001131594181060791	2.6661438941955566	479.6236877441406	3.4928321838378906e-5	6	014
11	2.476973056793213	381.6748046875	3.743171691894531e-5	5.484037399291992	3.7584927082061768	8.612871170043945e-6	609.6280517578125	225.99610900878906	0.0006319880485534668	5.064545154571533	479.65618896484375	3.266334533691406e-5	6	014
12	2.3170857429504395	381.2636413574219	4.2825937271118164e-5	4.858259201049805	482.8248291015625	8.13603401184082e-6	648.6634521484375	50.88498306274414	2.98917293548584e-5	4.402913570404053	480.1388854980469	6.887316703796387e-5	6	014
13	2.4668779373168945	382.3742980957031	4.023313522338867e-5	7.583502769470215	472.237060546875	8.225440979003906e-6	647.8595581054688	52.9942512512207	0.00010964274406433105	5.426421165466309	479.681396484375	4.801154136657715e-5	6	014
14	3.605149984359741	265.6373596191406	2.1338462829589844e-5	400.45318603515625	3.405461311340332	1.58846378326416e-5	646.89990234375	51.77769088745117	0.0011391639709472656	3.639213800430298	480.0997009277344	4.416704177856445e-5	6	014
15	2.010467529296875	283.39617919921875	3.910064697265625e-5	7.079062461853027	472.66357421875	7.3015689849853516e-6	647.5081787109375	38.23876190185547	9.566545486450195e-5	5.036807060241699	480.0126953125	8.788704872131348e-5	6	014
16	2.7445642948150635	381.1562805175781	5.072355270385742e-5	7.120198726654053	5.011168479919434	2.613663673400879e-5	647.1387939453125	52.246036529541016	0.0003249943256378174	5.127172946929932	479.5570983886719	5.0008296966552734e-5	6	014
17	2.230731725692749	381.35693359375	2.2530555725097656e-5	412.8345031738281	6.776426315307617	3.275275230407715e-5	611.308349609375	226.10543823242188	0.0073115527629852295	5.008883953094482	479.92486572265625	5.239248275756836e-5	6	014
18	2.6265687942504883	381.40814208984375	4.366040229797363e-5	8.039958953857422	472.62872314453125	1.4215707778930664e-5	647.5938720703125	51.92212677001953	3.793835639953613e-5	5.622542381286621	479.556640625	0.00026473402976989746	6	014
19	1.858513593673706	381.705078125	1.8894672393798828e-5	5.574357032775879	482.5301818847656	6.854534149169922e-6	646.7479248046875	51.183189392089844	0.0002092123031616211	4.8220295906066895	479.7624206542969	8.624792098999023e-5	6	014
20	2.9489521980285645	382.0873718261719	3.826618194580078e-5	5.884881496429443	5.251452445983887	1.2487173080444336e-5	646.7636108398438	53.60540008544922	0.002992779016494751	5.4607133865356445	479.6974182128906	5.888938903808594e-5	6	014
21	1.5736122131347656	381.2873840332031	2.3037195205688477e-5	5.573944568634033	483.0192565917969	4.4405460357666016e-6	647.9860229492188	51.22251892089844	1.9371509552001953e-5	4.736874580383301	480.00299072265625	5.599856376647949e-5	6	014
22	2.465880870819092	381.16839599609375	5.742907524108887e-5	6.203144073486328	3.8419063091278076	1.4781951904296875e-5	647.0977172851562	51.18562316894531	0.0024441778659820557	5.538800239562988	479.4566955566406	8.484721183776855e-5	6	014
23	3.01690411567688	380.9813537597656	3.546476364135742e-5	6.331586837768555	471.87530517578125	8.940696716308594e-6	613.8280029296875	226.47396850585938	0.00045877695083618164	5.4434099197387695	479.55914306640625	0.00018265843391418457	6	014
24	41.410850524902344	104.22712707519531	0.7656899094581604	40.302284240722656	104.36852264404297	0.012842178344726562	612.6713256835938	226.53414916992188	0.003625422716140747	5.271666526794434	479.18475341796875	0.0001633167266845703	6	014
25	2.38938570022583	381.2915954589844	3.698468208312988e-5	49.931480407714844	105.72748565673828	5.245208740234375e-6	610.78564453125	226.30589294433594	0.0007022321224212646	4.567734718322754	479.8942565917969	3.0666589736938477e-5	6	014
26	2.784724235534668	381.0750732421875	4.407763481140137e-5	32.97157287597656	248.95677185058594	6.559491157531738e-5	549.2984619140625	198.77427673339844	0.9999979734420776	4.852141857147217	479.9000549316406	0.00010642409324645996	6	014
27	549.46337890625	201.44151306152344	3.787875175476074e-5	549.90771484375	198.18470764160156	6.592273712158203e-5	547.9534301757812	197.0054931640625	1.0	547.7809448242188	197.5279541015625	0.003540545701980591	6	014
28	549.7133178710938	202.52513122558594	5.2988529205322266e-5	550.8533325195312	199.46690368652344	7.596611976623535e-5	548.4014282226562	198.13490295410156	1.0	548.4805297851562	197.83798217773438	0.0036028921604156494	6	014
29	545.3099975585938	194.7545928955078	4.3898820877075195e-5	553.2069702148438	198.32119750976562	8.505582809448242e-5	548.3627319335938	197.62808227539062	1.0	548.4009399414062	197.91604614257812	0.008384287357330322	6	014
30	4.356158256530762	130.74575805664062	5.352497100830078e-5	550.5962524414062	197.9928741455078	4.661083221435547e-5	548.105712890625	197.1292266845703	1.0	548.4359741210938	197.53627014160156	0.0014684796333312988	6	014
31	549.040771484375	201.83721923828125	4.601478576660156e-5	550.6765747070312	198.77972412109375	6.99758529663086e-5	548.0797119140625	197.60382080078125	1.0	548.411865234375	197.76797485351562	0.0016757547855377197	6	014
32	3.3573718070983887	380.8422546386719	4.044175148010254e-5	552.6483154296875	198.20314025878906	7.331371307373047e-5	548.0867309570312	197.79983520507812	1.0	547.8953247070312	198.06918334960938	0.006861984729766846	6	014
33	550.05615234375	202.88682556152344	3.159046173095703e-5	550.2828369140625	200.3136749267578	0.00010749697685241699	548.4588623046875	198.23794555664062	1.0	549.1563720703125	198.250732421875	0.006306201219558716	6	014
34	6.350778102874756	5.3209333419799805	5.1349401473999023e-5	12.904239654541016	151.1110076904297	0.001852571964263916	547.4970092773438	197.64588928222656	1.0	547.3621215820312	198.09393310546875	0.0036554336547851562	6	014
35	545.2991333007812	201.12603759765625	4.443526268005371e-5	549.1099243164062	199.65953063964844	8.299946784973145e-5	547.63330078125	197.7187042236328	1.0	547.3557739257812	197.99227905273438	0.0043132007122039795	6	014
36	2.243659019470215	380.24114990234375	5.549192428588867e-5	547.9273071289062	199.06710815429688	7.75456428527832e-5	547.795654296875	197.81539916992188	1.0	547.89453125	198.19776916503906	0.009062796831130981	6	014
37	549.3931274414062	202.3444366455078	3.719329833984375e-5	550.44482421875	199.1161346435547	4.8607587814331055e-5	548.1195678710938	197.88426208496094	1.0	548.3527221679688	197.9365692138672	0.0031094253063201904	6	014
38	545.1428833007812	194.64710998535156	8.124113082885742e-5	548.450927734375	198.17306518554688	0.00016817450523376465	547.69482421875	197.91964721679688	1.0	547.8687133789062	197.96763610839844	0.016150742769241333	6	014
39	35.96670913696289	160.06906127929688	0.00012490153312683105	553.6512451171875	199.0718536376953	0.00010558962821960449	548.00390625	198.76087951660156	1.0	548.6800537109375	198.75222778320312	0.008901000022888184	6	014
40	35.9334602355957	159.489013671875	0.7379715442657471	33.94413375854492	163.69583129882812	0.0001557469367980957	547.9706420898438	198.10519409179688	1.0	547.8588256835938	198.87615966796875	0.009841382503509521	6	014
41	36.464786529541016	157.93528747558594	0.00018656253814697266	550.1211547851562	198.82742309570312	4.0143728256225586e-5	548.5596313476562	198.0552978515625	1.0	548.373779296875	197.81150817871094	0.0011601746082305908	6	014
42	2.9798312187194824	381.6689758300781	3.001093864440918e-5	553.2493896484375	198.3438262939453	8.413195610046387e-5	547.8654174804688	197.8588104248047	1.0	548.9267578125	197.9271240234375	0.016748130321502686	6	014
43	548.9751586914062	202.076904296875	5.397200584411621e-5	550.0670166015625	198.7914581298828	0.00010946393013000488	548.4474487304688	197.8592529296875	1.0	548.1066284179688	197.81056213378906	0.0060031116008758545	6	014
44	2.3217897415161133	381.9514465332031	4.583597183227539e-5	550.5169067382812	199.08822631835938	3.662705421447754e-5	548.1236572265625	197.65476989746094	1.0	548.5126342773438	197.9178924560547	0.0019968748092651367	6	014
45	37.089820861816406	157.03857421875	0.0003765225410461426	553.3018188476562	198.92665100097656	0.00010722875595092773	548.50927734375	198.02406311035156	1.0	548.4992065429688	198.09765625	0.006105184555053711	6	014
46	2.9135923385620117	381.1519470214844	3.376603126525879e-5	553.365478515625	198.86904907226562	7.969141006469727e-5	548.3870849609375	197.78456115722656	1.0	548.907958984375	197.8947296142578	0.025835007429122925	6	014
47	38.245452880859375	159.81007385253906	0.00046139955520629883	550.560302734375	199.44908142089844	0.00011777877807617188	548.0000610351562	197.44061279296875	1.0	548.2601318359375	197.92723083496094	0.01159021258354187	6	014
48	29.868860244750977	145.93643188476562	0.0008928179740905762	550.8077392578125	198.86676025390625	6.729364395141602e-5	548.3826293945312	197.46644592285156	1.0	548.890869140625	197.6071014404297	0.006944596767425537	6	014
49	549.7476806640625	202.3802947998047	3.921985626220703e-5	550.2635498046875	198.98634338378906	7.453560829162598e-5	548.4739990234375	197.64218139648438	1.0	548.0697021484375	197.83389282226562	0.00656011700630188	6	014
50	37.88913345336914	144.2703399658203	8.627772331237793e-5	553.8452758789062	198.59970092773438	8.96453857421875e-5	548.7901000976562	197.55984497070312	1.0	549.496826171875	197.68128967285156	0.0022940635681152344	6	014
51	33.76719284057617	148.02891540527344	0.904848575592041	550.796142578125	199.8180389404297	8.741021156311035e-5	548.28466796875	198.4987335205078	1.0	548.4459838867188	198.5413360595703	0.005273491144180298	6	014
52	34.485618591308594	143.98602294921875	0.9750562906265259	33.986995697021484	149.36097717285156	9.924173355102539e-5	548.1443481445312	197.55386352539062	1.0	548.344970703125	198.2091064453125	0.0037357211112976074	6	014
53	34.16312026977539	141.13558959960938	0.004688739776611328	549.6366577148438	200.08013916015625	0.00012022256851196289	547.8150634765625	198.37203979492188	1.0	547.7417602539062	198.3179931640625	0.004615902900695801	6	014
54	545.46044921875	202.0345001220703	3.078579902648926e-5	550.45703125	199.6110076904297	4.151463508605957e-5	547.9979858398438	198.34124755859375	1.0	548.6834106445312	198.62283325195312	0.004573166370391846	6	014
55	33.78692626953125	144.7741241455078	0.00015044212341308594	549.5230712890625	198.3968048095703	8.609890937805176e-5	547.5668334960938	197.20730590820312	1.0	547.630126953125	197.7941131591797	0.004186391830444336	6	014
56	37.39337921142578	302.0242919921875	4.07099723815918e-5	552.861328125	198.5641632080078	5.075335502624512e-5	548.2648315429688	197.64085388183594	1.0	548.7442016601562	197.83213806152344	0.0036513209342956543	6	014
57	37.53094482421875	147.22970581054688	0.0004119873046875	553.5289916992188	198.92616271972656	9.429454803466797e-5	548.5963745117188	197.7922821044922	1.0	549.1654052734375	198.07098388671875	0.0028409361839294434	6	014
58	37.15706253051758	145.05670166015625	0.3301961421966553	553.9869995117188	198.39129638671875	7.775425910949707e-5	629.274658203125	182.41452026367188	1.0	549.1456909179688	198.202392578125	0.006209135055541992	6	014
59	37.11862564086914	147.6100311279297	0.11282002925872803	550.3787841796875	198.71180725097656	0.00010371208190917969	548.4298095703125	197.78836059570312	1.0	548.2318725585938	197.93247985839844	0.006120890378952026	6	014
60	2.3778023719787598	381.66986083984375	4.1991472244262695e-5	548.5785522460938	198.481689453125	4.482269287109375e-5	547.6837158203125	197.50341796875	1.0	548.4351806640625	198.17852783203125	0.016135573387145996	6	014
61	549.6228637695312	201.78778076171875	3.859400749206543e-5	47.97684097290039	143.44688415527344	0.0002732574939727783	547.985107421875	197.46730041503906	1.0	548.2853393554688	197.5179443359375	0.02258390188217163	6	014
62	2.1052088737487793	381.77197265625	4.8547983169555664e-5	550.2750244140625	199.7061767578125	6.511807441711426e-5	629.1182861328125	182.60244750976562	1.0	548.1922607421875	198.4467315673828	0.0018661320209503174	6	014
63	5.482461452484131	3.7888176441192627	3.88026237487793e-5	550.7044067382812	199.68896484375	3.3020973205566406e-5	548.0106201171875	197.97560119628906	1.0	548.6219482421875	198.1347198486328	0.003433316946029663	6	014
64	55.424034118652344	137.41378784179688	0.014792412519454956	549.7659912109375	199.7470245361328	8.565187454223633e-5	547.9800415039062	198.14138793945312	1.0	547.8374633789062	198.5532989501953	0.002316027879714966	6	014
65	55.686100006103516	133.85890197753906	0.9994181990623474	553.9913330078125	198.627685546875	0.00013142824172973633	549.5618896484375	198.1353302001953	0.9999998807907104	550.0380859375	198.0576629638672	0.004946500062942505	6	014
66	56.7794303894043	130.01124572753906	0.9863229990005493	549.895263671875	199.30841064453125	6.276369094848633e-5	547.91357421875	197.94546508789062	1.0	548.0401611328125	198.26353454589844	0.0024362504482269287	6	014
67	54.699031829833984	128.58387756347656	0.9999932646751404	53.441131591796875	133.41946411132812	0.000216752290725708	548.2353515625	197.22779846191406	1.0	548.232421875	197.65684509277344	0.008112847805023193	6	014
68	55.5677604675293	128.62469482421875	0.9986735582351685	62.502037048339844	171.12583923339844	1.0	548.8228759765625	198.06753540039062	0.9999998807907104	548.6104736328125	197.7889862060547	0.02107018232345581	6	014
69	56.4030876159668	123.54381561279297	0.6553919315338135	66.27496337890625	171.60226440429688	1.0	548.2615356445312	198.00437927246094	1.0	548.48828125	198.2842254638672	0.003308534622192383	6	014
70	56.188926696777344	123.7336196899414	0.9995467066764832	65.53690338134766	169.7803955078125	0.9996111392974854	547.758544921875	198.18019104003906	1.0	548.1884155273438	198.49612426757812	0.00911608338356018	6	014
71	57.157508850097656	126.15670013427734	0.9989503622055054	66.78853607177734	169.51971435546875	0.9995824694633484	547.9113159179688	197.77415466308594	1.0	558.7012939453125	199.9368896484375	0.0010790824890136719	6	014
72	57.36669921875	122.99217987060547	0.9999911785125732	65.94489288330078	170.15171813964844	0.7415761947631836	548.136474609375	197.9229736328125	1.0	548.9827270507812	198.25643920898438	0.0004316866397857666	6	014
73	55.072425842285156	119.36963653564453	0.9125049710273743	549.0274658203125	198.15472412109375	0.00015604496002197266	548.4616088867188	197.7501220703125	0.9999999403953552	556.6503295898438	199.8331756591797	0.07592269778251648	6	014
74	55.49291229248047	120.2676010131836	0.9996954202651978	56.30509567260742	174.91708374023438	0.9784163236618042	547.9403686523438	197.93563842773438	1.0	547.6495971679688	197.94615173339844	0.0019783973693847656	6	014
75	55.93034362792969	119.11418914794922	0.9970608353614807	56.457950592041016	177.27078247070312	0.00047516822814941406	548.1249389648438	197.51953125	1.0	548.23193359375	197.5768280029297	0.002154231071472168	6	014
76	54.641754150390625	117.68717193603516	0.6638590693473816	56.551082611083984	179.6593780517578	0.9997007250785828	547.6932983398438	197.77227783203125	1.0	547.68701171875	198.1475372314453	0.0021088123321533203	6	014
77	56.18414306640625	119.27692413330078	0.0028840303421020508	57.517696380615234	180.7432861328125	0.8011645078659058	548.634521484375	197.66134643554688	1.0	549.076904296875	198.337158203125	0.0002888143062591553	6	014
78	54.754940032958984	121.0190200805664	0.0003415048122406006	58.81729507446289	183.3409423828125	0.9999990463256836	548.5449829101562	197.50985717773438	0.9999999403953552	548.2737426757812	197.60284423828125	0.008293688297271729	6	014
79	5.0174150466918945	3.4213593006134033	6.571412086486816e-5	60.74820327758789	184.85055541992188	0.9955947995185852	547.8294067382812	197.63156127929688	1.0	548.2871704101562	198.1505584716797	0.017011165618896484	6	014
80	53.904239654541016	123.44984436035156	0.0026808083057403564	64.24796295166016	180.82618713378906	0.0004717111587524414	547.7528686523438	198.10215759277344	1.0	547.8997192382812	198.08201599121094	0.005060911178588867	6	014
81	55.42076110839844	120.36548614501953	0.48419514298439026	550.388916015625	199.34530639648438	0.00012388825416564941	547.979248046875	197.51416015625	1.0	549.12451171875	198.02732849121094	0.008151054382324219	6	014
82	54.27892303466797	120.18717956542969	0.9994866847991943	62.57271957397461	187.30804443359375	0.0047454833984375	548.2620239257812	197.81326293945312	1.0	548.2111206054688	197.95631408691406	0.0035383999347686768	6	014
83	55.228050231933594	119.1124038696289	0.9697823524475098	58.806278228759766	134.0105743408203	7.402896881103516e-5	547.5659790039062	196.9453582763672	1.0	547.437255859375	197.55206298828125	0.002950340509414673	6	014
84	54.688758850097656	119.21517181396484	0.021787911653518677	60.51776885986328	187.86395263671875	0.0013605058193206787	548.9087524414062	197.37457275390625	1.0	549.6126708984375	197.67152404785156	0.002470165491104126	6	014
85	54.22321319580078	119.43660736083984	0.999909520149231	51.20554733276367	119.67192840576172	0.00010502338409423828	548.37158203125	197.7891387939453	1.0	548.0560913085938	197.79345703125	0.0013222992420196533	6	014
86	51.66450881958008	113.5980453491211	0.6279532313346863	548.0087280273438	198.76100158691406	8.121132850646973e-5	548.2494506835938	198.1301727294922	1.0	558.0296020507812	199.59329223632812	0.013313531875610352	6	014
87	40.63697052001953	100.17316436767578	0.9993076324462891	40.18284606933594	101.7589111328125	0.5227617025375366	547.9901733398438	197.1077117919922	1.0	548.1897583007812	197.80502319335938	0.004105091094970703	6	014
88	36.43669891357422	93.12458801269531	1.0	62.402366638183594	176.5975799560547	0.1638716161251068	547.8919677734375	198.053466796875	1.0	549.320556640625	198.32540893554688	0.012298732995986938	6	014
89	56.906036376953125	185.16786193847656	0.00014522671699523926	62.85491943359375	180.1935577392578	1.0	548.27734375	197.77149963378906	1.0	548.2784423828125	198.25218200683594	0.005082547664642334	6	014
90	5.930767059326172	4.509685039520264	9.199976921081543e-5	65.666259765625	181.79815673828125	1.0	547.91552734375	198.325927734375	1.0	547.8356323242188	198.24928283691406	0.0017381608486175537	6	014
91	11.77413272857666	50.911861419677734	0.004153579473495483	65.37165832519531	180.77052307128906	1.0	548.7273559570312	197.21446228027344	1.0	548.8626708984375	197.61424255371094	0.001437842845916748	6	014
92	13.005805969238281	46.95263671875	0.3454926013946533	65.505859375	178.51365661621094	1.0	548.3081665039062	197.48428344726562	1.0	557.683349609375	199.20941162109375	0.009451299905776978	6	014
93	13.437514305114746	43.18074417114258	1.0	62.18952178955078	174.91397094726562	1.0	547.2078247070312	197.70852661132812	1.0	1.4338903427124023	30.272130966186523	0.004367947578430176	6	014
94	9.18919563293457	42.52823257446289	0.9999987483024597	61.80897903442383	172.25807189941406	1.0	548.3121948242188	198.0096435546875	1.0	0.03319430351257324	29.939207077026367	0.004277318716049194	6	014
95	19.78854751586914	49.854793548583984	0.11125802993774414	58.243534088134766	170.00277709960938	0.9999997019767761	548.6654663085938	198.3288116455078	1.0	549.2630615234375	198.36268615722656	0.0012177526950836182	6	014
96	18.003421783447266	49.005096435546875	0.9979866147041321	56.039306640625	173.09080505371094	0.9999978542327881	547.8827514648438	197.75408935546875	1.0	548.0828857421875	198.3351287841797	0.0027519166469573975	6	014
97	8.68161392211914	45.980682373046875	0.9929351806640625	57.620113372802734	175.19285583496094	1.0	548.0867919921875	197.7558135986328	1.0	548.7120971679688	197.92825317382812	0.007178902626037598	6	014
98	8.838979721069336	48.13801956176758	0.8409714698791504	64.21452331542969	180.3972930908203	1.0	548.052978515625	198.2836456298828	1.0	547.8922729492188	198.56150817871094	0.0013701319694519043	6	014
99	13.793363571166992	47.02107620239258	0.97996985912323	59.305885314941406	180.87689208984375	1.0	548.3848266601562	198.16380310058594	1.0	547.90771484375	198.2737274169922	0.005470305681228638	6	014
100	13.354217529296875	52.656803131103516	0.999580442905426	57.27708435058594	186.48707580566406	1.0	548.0082397460938	197.5133514404297	1.0	548.4389038085938	197.96502685546875	0.0025776922702789307	6	014
101	12.64870548248291	51.89902877807617	0.24156740307807922	58.0289306640625	192.66514587402344	1.0	548.3193359375	198.206787109375	1.0	548.359619140625	198.2353515625	0.0016412436962127686	6	014
102	14.28158187866211	47.452205657958984	0.9998937845230103	56.03690719604492	197.63461303710938	1.0	548.1707153320312	197.794921875	1.0	548.28564453125	197.8555908203125	0.001679062843322754	6	014
103	13.896686553955078	51.3140754699707	0.006734788417816162	550.1547241210938	198.80291748046875	4.32133674621582e-5	547.9745483398438	197.78485107421875	1.0	548.0220336914062	197.9829559326172	0.003625929355621338	6	014
104	17.28771209716797	58.93364715576172	0.8116303086280823	51.396812438964844	212.07421875	0.9952712655067444	548.5781860351562	198.69691467285156	1.0	549.51513671875	198.76625061035156	0.008887410163879395	6	014
105	14.066668510437012	49.844459533691406	0.9445822238922119	45.33967971801758	225.77589416503906	0.9993987679481506	548.47265625	198.05911254882812	1.0	547.7865600585938	198.08114624023438	0.0008026659488677979	6	014
106	14.250288009643555	51.54584884643555	0.023407459259033203	47.866336822509766	223.68328857421875	0.9749553203582764	547.8236083984375	197.83216857910156	1.0	548.1213989257812	198.2893829345703	0.011395841836929321	6	014
107	18.01365852355957	60.7677001953125	0.0015489757061004639	47.202537536621094	222.8116455078125	1.0	548.1236572265625	197.91354370117188	1.0	47.49598693847656	223.12490844726562	0.007602572441101074	6	014
108	13.721285820007324	47.10306930541992	0.8786531090736389	42.00334930419922	220.44046020507812	0.9999999403953552	548.0953369140625	198.13929748535156	1.0	548.5313110351562	198.4815216064453	0.0018303096294403076	6	014
109	13.614930152893066	49.404788970947266	0.6612067222595215	41.2840461730957	220.27040100097656	0.9999999403953552	548.4799194335938	197.9837646484375	1.0	37.087547302246094	222.7998504638672	0.0011224448680877686	6	014
110	15.503520011901855	52.202388763427734	0.9991992712020874	38.03662109375	219.1338348388672	1.0	548.31884765625	197.50486755371094	1.0	34.795875549316406	220.780029296875	0.0010501742362976074	6	014
111	14.574481010437012	51.64385986328125	0.9799176454544067	35.994537353515625	220.61630249023438	1.0	548.0529174804688	198.15602111816406	1.0	548.0917358398438	198.46604919433594	0.0017713606357574463	6	014
112	14.237881660461426	48.499229431152344	0.9984211921691895	35.701114654541016	220.82286071777344	1.0	548.3593139648438	197.31207275390625	1.0	548.1390380859375	197.70216369628906	0.0025186538696289062	6	014
113	15.304500579833984	53.18274688720703	0.1324944794178009	32.17971420288086	220.22122192382812	1.0	547.8419189453125	197.5235137939453	1.0	547.5114135742188	198.26832580566406	0.001966625452041626	6	014
114	15.650893211364746	51.59431838989258	0.8787045478820801	33.829254150390625	220.7091827392578	1.0	548.2592163085938	198.02272033691406	1.0	548.9373779296875	197.9996795654297	0.0031785964965820312	6	014
115	13.673639297485352	47.40105056762695	0.9703508615493774	31.070417404174805	220.06654357910156	1.0	548.2167358398438	197.62242126464844	1.0	548.1229248046875	197.9202423095703	0.0019193291664123535	6	014
116	11.750130653381348	49.905601501464844	0.999826192855835	33.69325256347656	217.7059783935547	1.0	548.438232421875	197.77749633789062	1.0	548.7752685546875	198.08448791503906	0.0018841922283172607	6	014
117	9.278874397277832	49.89173889160156	0.25980615615844727	34.605552673339844	205.263916015625	0.0048552751541137695	548.1964721679688	198.95266723632812	1.0	548.833984375	198.82794189453125	0.0016764700412750244	6	014
118	4.815237045288086	45.62677001953125	0.0003609955310821533	550.3750610351562	198.8472137451172	7.507205009460449e-5	547.9885864257812	197.48635864257812	1.0	548.2925415039062	197.74896240234375	0.0023935139179229736	6	014
119	3.368046283721924	45.3899040222168	0.0007613301277160645	4.515387535095215	48.1370735168457	0.00036466121673583984	548.5927124023438	198.93359375	1.0	549.135498046875	199.07928466796875	0.0026679933071136475	6	014
120	3.6576225757598877	46.13314437866211	0.0013248026371002197	2.8953962326049805	54.59617233276367	0.0010570287704467773	548.1892700195312	197.69871520996094	1.0	548.8436279296875	198.1275634765625	0.020605772733688354	6	014
121	2.6291561126708984	381.47454833984375	4.246830940246582e-5	553.1224975585938	198.55184936523438	6.645917892456055e-5	548.1533813476562	198.05810546875	1.0	548.4425048828125	198.30035400390625	0.003521174192428589	6	014
122	4.82301139831543	81.13439178466797	0.00035393238067626953	5.833828449249268	72.4374771118164	0.7045907378196716	547.4853515625	197.60211181640625	1.0	547.8035278320312	197.9373321533203	0.004024684429168701	6	014
123	14.05112361907959	81.40811920166016	5.844235420227051e-5	6.213356971740723	80.92736053466797	8.130073547363281e-5	547.7694702148438	196.70436096191406	1.0	547.7903442382812	196.50640869140625	0.034539759159088135	6	014
124	17.147411346435547	81.35995483398438	8.678436279296875e-5	550.269775390625	198.86676025390625	4.3332576751708984e-5	547.6859741210938	197.65330505371094	1.0	548.0066528320312	197.92086791992188	0.0006947815418243408	6	014
125	22.929977416992188	81.93991088867188	0.0007854104042053223	550.4329223632812	198.4656982421875	6.014108657836914e-5	548.6051025390625	197.62437438964844	1.0	548.267333984375	197.4984893798828	0.0048198401927948	6	014
126	2.320988655090332	380.717041015625	4.8100948333740234e-5	550.4754028320312	199.2547149658203	7.411837577819824e-5	548.4049682617188	197.7810821533203	1.0	548.0880126953125	197.7689971923828	0.004322797060012817	6	014
127	2.6108145713806152	382.1590270996094	4.5806169509887695e-5	553.1801147460938	198.11679077148438	7.981061935424805e-5	548.68603515625	197.85069274902344	1.0	548.800537109375	197.74179077148438	0.005451768636703491	6	014
128	35.9202766418457	96.33573913574219	0.028269946575164795	33.68903350830078	253.19577026367188	0.0002931952476501465	547.4362182617188	197.44708251953125	1.0	547.7239990234375	198.18907165527344	0.00419694185256958	6	014
129	5.832393169403076	3.7894866466522217	5.3554773330688477e-5	549.8950805664062	198.89369201660156	6.73830509185791e-5	548.0045776367188	197.25006103515625	1.0	548.4136352539062	197.6725616455078	0.002025038003921509	6	014
130	44.503658294677734	99.8965835571289	9.137392044067383e-5	8.565037727355957	108.98693084716797	0.0002505779266357422	548.3175048828125	197.79258728027344	1.0	548.5465087890625	198.03306579589844	0.001812368631362915	6	014
131	549.73828125	202.88943481445312	4.601478576660156e-5	3.103851556777954	109.19518280029297	0.00019669532775878906	548.2749633789062	197.84803771972656	1.0	548.522216796875	198.17047119140625	0.0017416179180145264	6	014
132	52.702423095703125	101.39517211914062	0.00014656782150268555	6.698886871337891	110.10785675048828	0.010787159204483032	548.5161743164062	197.87403869628906	1.0	548.2164306640625	197.7261962890625	0.0024472177028656006	6	014
133	549.386474609375	201.85023498535156	4.0918588638305664e-5	8.086766242980957	107.45160675048828	0.0011984407901763916	548.1949462890625	197.39254760742188	1.0	548.081298828125	197.723388671875	0.002089768648147583	6	014
134	61.67269515991211	108.11026000976562	0.00013518333435058594	14.563628196716309	105.50220489501953	0.0028542280197143555	548.1600341796875	197.7766876220703	1.0	549.0067749023438	198.3333740234375	0.0020095407962799072	6	014
135	6.333383560180664	121.13351440429688	2.726912498474121e-5	17.6263370513916	112.3406982421875	0.037312477827072144	548.2544555664062	197.83592224121094	1.0	549.0184326171875	198.29090881347656	0.006216555833816528	6	014
136	549.1904907226562	202.2864227294922	5.0127506256103516e-5	12.430940628051758	121.09913635253906	0.00016102194786071777	548.1441040039062	197.32598876953125	1.0	548.281005859375	197.8164520263672	0.00307542085647583	6	014
137	64.46015930175781	100.1161117553711	0.9999991655349731	23.36284637451172	126.98271942138672	0.9999826550483704	548.206298828125	197.4944610595703	1.0	548.8671875	197.9728546142578	0.007397294044494629	6	014
138	65.62841796875	101.00814819335938	0.9999628067016602	23.847532272338867	128.82080078125	0.9999865293502808	548.2987670898438	197.4200897216797	1.0	548.7667236328125	197.87631225585938	0.0021242499351501465	6	014
139	65.29377746582031	101.52423858642578	1.0	22.302034378051758	132.1338348388672	0.2172488570213318	548.326904296875	197.70669555664062	1.0	548.582763671875	198.0731964111328	0.002641052007675171	6	014
140	68.70233154296875	102.38309478759766	0.9631351232528687	22.06689453125	131.88772583007812	0.9994418621063232	547.7817993164062	198.0719757080078	1.0	548.0433349609375	198.10072326660156	0.0016536116600036621	6	014
141	69.52007293701172	103.91751861572266	0.3553412854671478	550.0048828125	200.26219177246094	0.00013825297355651855	548.4185791015625	198.19322204589844	1.0	548.151123046875	198.37002563476562	0.004599183797836304	6	014
142	68.0154037475586	98.93114471435547	1.0	69.80670166015625	101.8692626953125	0.0006609559059143066	547.9359130859375	197.72457885742188	1.0	548.8816528320312	198.0182342529297	0.00550571084022522	6	014
143	70.71760559082031	99.86994934082031	0.9939700365066528	34.88844680786133	137.10179138183594	0.9760298728942871	548.00537109375	197.3579559326172	1.0	547.7669067382812	197.53575134277344	0.001331418752670288	6	014
144	69.6046142578125	101.43589782714844	0.0021075308322906494	34.28044128417969	136.95362854003906	0.8442500829696655	547.628173828125	197.88278198242188	1.0	547.8187866210938	197.8447265625	0.006819665431976318	6	014
145	69.55146789550781	101.8459701538086	0.8830232620239258	30.935606002807617	136.38343811035156	0.005783259868621826	547.5011596679688	197.70082092285156	1.0	547.6802368164062	198.3021240234375	0.005134373903274536	6	014
146	68.6788101196289	108.18666076660156	0.9999225735664368	552.9666137695312	198.8170623779297	5.048513412475586e-5	548.169677734375	198.81460571289062	1.0	548.2022094726562	198.8774871826172	0.00501251220703125	6	014
147	69.32469177246094	104.45764923095703	0.9999600648880005	69.9595947265625	103.18025207519531	0.00046753883361816406	547.9654541015625	197.6477508544922	1.0	547.8662109375	198.16238403320312	0.0037454068660736084	6	014
148	69.6251220703125	103.28071594238281	0.9999988079071045	70.69681549072266	102.78085327148438	0.0004927217960357666	547.6822509765625	198.69796752929688	0.9999999403953552	547.5388793945312	198.39340209960938	0.01839849352836609	6	014
149	65.24712371826172	106.5416488647461	0.00013136863708496094	67.02269744873047	104.24613952636719	0.0005222856998443604	548.6442260742188	198.17037963867188	1.0	548.9388427734375	198.25537109375	0.0032568275928497314	6	014
150	68.91429901123047	103.78175354003906	0.0013813674449920654	32.02679443359375	137.6055908203125	0.00019377470016479492	548.1810913085938	197.95811462402344	1.0	548.0369873046875	198.29336547851562	0.0015912950038909912	6	014
151	67.88323974609375	102.84432220458984	0.9999765157699585	30.658117294311523	139.47232055664062	0.01419597864151001	547.944580078125	198.1633758544922	1.0	547.7076416015625	198.16134643554688	0.008906006813049316	6	014
152	68.3864517211914	103.38117218017578	0.9998792409896851	69.08271789550781	103.5278091430664	0.00012320280075073242	548.0410766601562	197.99612426757812	1.0	548.2550048828125	198.1321258544922	0.004028379917144775	6	014
153	68.5693130493164	103.27965545654297	0.9920514822006226	553.6107788085938	197.87403869628906	5.8978796005249023e-5	548.3494873046875	197.56600952148438	1.0	549.0026245117188	197.7605743408203	0.018581420183181763	6	014
154	69.03946685791016	101.69462585449219	0.990966796875	69.58727264404297	102.60014343261719	0.0032790303230285645	547.8136596679688	198.18849182128906	1.0	547.2872314453125	198.28855895996094	0.0010557770729064941	6	014
155	66.85497283935547	101.25399780273438	1.0	27.47650909423828	148.33172607421875	0.0010577142238616943	548.5118408203125	197.7172393798828	1.0	548.5289916992188	197.9093780517578	0.0026462674140930176	6	014
156	69.08938598632812	100.99635314941406	1.0	27.228137969970703	148.65963745117188	0.000245898962020874	548.1952514648438	197.4061737060547	1.0	548.82373046875	197.89654541015625	0.0011297166347503662	6	014
157	66.33399963378906	100.27586364746094	0.9497485160827637	66.35028076171875	100.4660873413086	0.3582691550254822	547.824951171875	197.640380859375	1.0	547.8944702148438	198.16717529296875	0.0035016536712646484	6	014
158	68.70577239990234	103.15445709228516	0.9903957843780518	553.6429443359375	198.2873992919922	3.832578659057617e-5	547.9807739257812	197.76641845703125	1.0	549.0202026367188	198.21273803710938	0.004477769136428833	6	014
159	66.43763732910156	103.51570129394531	0.9999994039535522	67.15482330322266	103.81997680664062	9.566545486450195e-5	548.5868530273438	197.7691192626953	1.0	548.7108764648438	197.66793823242188	0.01114577054977417	6	014
160	67.34044647216797	103.69497680664062	0.999394416809082	67.66673278808594	103.06927490234375	0.0011630058288574219	547.8101806640625	197.68466186523438	1.0	548.3474731445312	198.1117706298828	0.0017651915550231934	6	014
161	67.92533874511719	103.4999008178711	0.9999986886978149	69.3838882446289	103.45305633544922	0.0017957091331481934	548.4970703125	198.33078002929688	1.0	549.2493896484375	198.69825744628906	0.00882655382156372	6	014
162	68.83644104003906	100.63644409179688	0.9999798536300659	26.3906307220459	154.10806274414062	0.9999693632125854	548.4132080078125	197.98660278320312	1.0	548.5516967773438	198.05062866210938	0.0012366175651550293	6	014
163	68.17141723632812	102.16603088378906	1.0	26.084957122802734	154.10250854492188	0.9996538162231445	548.2154541015625	197.53469848632812	1.0	548.91748046875	197.85897827148438	0.004471451044082642	6	014
164	67.43201446533203	102.93766021728516	0.9999806880950928	68.52039337158203	103.38776397705078	0.0014316141605377197	548.034912109375	198.37413024902344	1.0	548.7362060546875	198.671630859375	0.00735163688659668	6	014
165	66.53707122802734	105.78218078613281	0.9999992251396179	66.97621154785156	105.33076477050781	0.00023692846298217773	547.9924926757812	197.69561767578125	1.0	547.7979125976562	197.70811462402344	0.0026965439319610596	6	014
166	66.09429168701172	106.10994720458984	0.9999892711639404	66.96629333496094	105.44220733642578	0.0005863308906555176	547.4019165039062	197.1038055419922	1.0	547.2994384765625	197.4073944091797	0.0018110871315002441	6	014
167	69.65170288085938	106.43737030029297	0.9996466040611267	72.26216888427734	105.65034484863281	0.041803449392318726	547.9383544921875	197.15171813964844	1.0	548.194091796875	197.62289428710938	0.0025105178356170654	6	014
168	78.0495376586914	109.63157653808594	0.0027184784412384033	629.1365966796875	185.93865966796875	8.335709571838379e-5	548.4601440429688	198.04632568359375	1.0	548.8416748046875	198.567626953125	0.0015388429164886475	6	014
169	2.5300490856170654	381.3668212890625	3.567337989807129e-5	551.1425170898438	198.8465576171875	7.268786430358887e-5	548.8444213867188	196.9563446044922	1.0	550.0663452148438	197.47740173339844	0.0030487477779388428	6	014
170	549.6679077148438	203.46597290039062	5.754828453063965e-5	550.3316650390625	200.50372314453125	0.00022038817405700684	547.8396606445312	197.93008422851562	1.0	556.998291015625	200.33663940429688	0.04426610469818115	6	014
171	102.832275390625	118.4886245727539	0.010550439357757568	110.5529556274414	117.84671020507812	0.0007622241973876953	548.5880737304688	197.56886291503906	0.9999998807907104	548.1867065429688	197.28903198242188	0.005924224853515625	6	014
172	109.293212890625	121.3456802368164	0.05886361002922058	114.024658203125	122.24638366699219	0.000557243824005127	548.1195678710938	198.2275390625	1.0	547.5948486328125	198.31858825683594	0.0026545822620391846	6	014
173	114.39329528808594	121.71537017822266	1.0	117.4100112915039	120.47833251953125	0.0004279017448425293	548.3597412109375	197.19540405273438	1.0	549.1593017578125	197.79783630371094	0.0019280612468719482	6	014
174	114.13275909423828	119.86542510986328	0.9919132590293884	116.62960052490234	123.0194091796875	0.9960509538650513	548.311767578125	197.91647338867188	1.0	548.6275024414062	198.45114135742188	0.008382022380828857	6	014
175	116.24336242675781	124.67375183105469	0.999989926815033	116.35505676269531	128.96681213378906	0.0003649592399597168	548.7034301757812	197.7285919189453	1.0	548.058837890625	197.9447784423828	0.003924757242202759	6	014
176	116.61857604980469	120.45564270019531	0.9710662364959717	120.9981689453125	119.42222595214844	0.0001150965690612793	548.2264404296875	197.9115753173828	1.0	548.1724243164062	198.05117797851562	0.0019066035747528076	6	014
177	118.43334197998047	124.98667907714844	0.9999999403953552	123.30712890625	128.69334411621094	0.0004335641860961914	548.1384887695312	198.0851287841797	1.0	548.2167358398438	197.9749755859375	0.0015535354614257812	6	014
178	118.51506805419922	123.37566375732422	0.9999998807907104	127.62344360351562	126.68912506103516	0.006718933582305908	548.48046875	197.83193969726562	1.0	547.9116821289062	198.00531005859375	0.009192943572998047	6	014
179	121.65255737304688	123.91844940185547	0.9999999403953552	128.79806518554688	128.19839477539062	0.005029231309890747	548.3689575195312	198.00209045410156	1.0	549.2221069335938	197.928466796875	0.001251220703125	6	014
180	118.48092651367188	124.86216735839844	0.9999998807907104	126.16158294677734	127.54440307617188	0.03820723295211792	549.144775390625	197.7887420654297	1.0	549.4312744140625	197.87879943847656	0.007700175046920776	6	014
181	119.459716796875	124.45757293701172	1.0	118.20143127441406	129.6550750732422	0.0014612376689910889	548.423828125	198.27301025390625	1.0	548.9718627929688	198.70628356933594	0.003649801015853882	6	014
182	120.32816314697266	124.6229248046875	1.0	128.4723663330078	126.10962677001953	0.00034931302070617676	547.901611328125	198.09654235839844	1.0	547.8043212890625	198.2391357421875	0.01075795292854309	6	014
183	120.2874984741211	125.02465057373047	1.0	122.22734069824219	127.91390228271484	0.00029152631759643555	548.4553833007812	197.69297790527344	1.0	549.2493286132812	197.76051330566406	0.018727928400039673	6	014
184	120.19929504394531	124.25308990478516	1.0	121.75645446777344	128.08551025390625	0.00023153424263000488	547.9674072265625	197.26499938964844	1.0	547.6714477539062	197.8839111328125	0.0013749301433563232	6	014
185	120.15695190429688	124.08779907226562	1.0	117.960205078125	129.08065795898438	0.00033593177795410156	547.9124145507812	197.69053649902344	1.0	547.5744018554688	197.9109649658203	0.013466507196426392	6	014
186	119.32062530517578	124.84129333496094	1.0	121.38080596923828	128.66636657714844	0.0004076957702636719	547.8565673828125	197.8235321044922	1.0	547.408203125	197.97552490234375	0.0053862035274505615	6	014
187	118.13983917236328	123.96659851074219	1.0	116.77107238769531	128.507568359375	0.0002620220184326172	548.548583984375	197.77566528320312	1.0	548.724853515625	197.7357635498047	0.00130385160446167	6	014
188	116.20024871826172	123.95018005371094	1.0	121.57540893554688	120.30052185058594	0.00024759769439697266	547.8241577148438	197.25816345214844	1.0	547.7328491210938	197.42140197753906	0.003776729106903076	6	014
189	117.02568054199219	124.37291717529297	1.0	70.89458465576172	142.27792358398438	0.29320812225341797	548.1717529296875	198.20199584960938	1.0	548.3140258789062	198.4054718017578	0.0011159181594848633	6	014
190	117.32539367675781	124.2630615234375	1.0	70.34490966796875	145.2410125732422	0.9146482944488525	547.8936767578125	197.9288330078125	1.0	547.4275512695312	197.5511016845703	0.007549583911895752	6	014
191	115.2728042602539	123.29061126708984	1.0	67.8971176147461	149.35154724121094	0.8870865106582642	548.0946655273438	197.65673828125	1.0	548.7402954101562	197.81890869140625	0.07097390294075012	6	014
192	116.41372680664062	124.10456848144531	1.0	69.34558868408203	151.07171630859375	0.02654397487640381	548.2747802734375	197.47825622558594	1.0	548.75	198.17578125	0.0032440125942230225	6	014
193	114.28910827636719	124.6945571899414	1.0	70.52264404296875	155.4762725830078	0.0009143948554992676	547.7151489257812	198.0532989501953	1.0	547.9072875976562	198.18911743164062	0.004145532846450806	6	014
194	114.42566680908203	125.93053436279297	1.0	79.48077392578125	162.2432861328125	0.0004049539566040039	548.4166259765625	198.1725616455078	1.0	548.0210571289062	197.87640380859375	0.017949730157852173	6	014
195	118.3487548828125	124.88215637207031	1.0	81.22957611083984	164.15525817871094	1.0	548.6917724609375	198.0907745361328	1.0	548.6636352539062	198.04254150390625	0.001957833766937256	6	014
196	122.87982940673828	120.43035888671875	1.0	80.84166717529297	164.45323181152344	1.0	547.740966796875	198.245849609375	1.0	547.4833374023438	198.6363067626953	0.0018931031227111816	6	014
197	131.09007263183594	113.99484252929688	1.0	79.46931457519531	164.2949676513672	1.0	547.5636596679688	197.1864776611328	1.0	547.6294555664062	197.5613250732422	0.00121229887008667	6	014
198	139.94952392578125	110.57202911376953	0.9999991655349731	71.33479309082031	168.82958984375	1.0	548.407470703125	197.79127502441406	1.0	548.9360961914062	198.57972717285156	0.007163703441619873	6	014
199	149.13153076171875	103.2454605102539	1.0	69.72341918945312	168.9309844970703	1.0	547.5230712890625	197.48182678222656	1.0	547.3442993164062	197.81625366210938	0.018466651439666748	6	014
200	151.6616668701172	103.25167846679688	0.9999963045120239	72.71981048583984	164.25535583496094	0.9997854232788086	548.0440063476562	197.55406188964844	1.0	548.1524658203125	197.7145538330078	0.004418611526489258	6	014
201	158.80567932128906	99.72622680664062	0.9999592900276184	160.3185577392578	98.09209442138672	0.9961440563201904	548.5628051757812	197.79360961914062	1.0	548.60498046875	198.02943420410156	0.0032515525817871094	6	014
202	162.76181030273438	96.37688446044922	0.9999997615814209	165.29388427734375	96.76919555664062	0.6899413466453552	629.95068359375	182.41622924804688	0.9999998807907104	548.8841552734375	197.64085388183594	0.047476887702941895	6	014
203	168.78997802734375	96.98300170898438	0.02957892417907715	101.6917495727539	167.67449951171875	0.9999999403953552	548.1536865234375	198.37570190429688	1.0	547.228515625	197.98509216308594	0.0007616877555847168	6	014
204	173.314453125	95.422119140625	0.9999909400939941	100.54187774658203	171.05599975585938	1.0	548.563720703125	197.43133544921875	1.0	548.6488647460938	197.67405700683594	0.006863832473754883	6	014
205	175.1090087890625	95.21379089355469	0.9999998807907104	102.7560043334961	175.0637969970703	0.9999985694885254	548.0401000976562	197.9823760986328	0.9999999403953552	548.0421752929688	198.37631225585938	0.006589055061340332	6	014
206	174.60696411132812	95.43009948730469	1.0	99.74652862548828	175.90518188476562	0.9999678134918213	548.7415771484375	197.55963134765625	1.0	548.2543334960938	197.92025756835938	0.0011382997035980225	6	014
207	174.48463439941406	95.13599395751953	1.0	106.54830932617188	183.1768341064453	1.0	547.8215942382812	197.83978271484375	1.0	547.4434204101562	198.06202697753906	0.0037197470664978027	6	014
208	174.96343994140625	94.86396026611328	1.0	109.05365753173828	184.10244750976562	1.0	547.4610595703125	197.80625915527344	1.0	547.7439575195312	198.02371215820312	0.00401875376701355	6	014
209	173.4608612060547	96.0654067993164	1.0	116.85099792480469	184.55401611328125	1.0	547.9022216796875	198.07945251464844	1.0	548.4734497070312	197.7886962890625	0.019097745418548584	6	014
210	175.56695556640625	95.03445434570312	1.0	124.36507415771484	183.44325256347656	0.9999998807907104	548.050048828125	197.80450439453125	1.0	548.7899169921875	198.0691680908203	0.010328412055969238	6	014
211	175.5714111328125	96.04773712158203	1.0	121.0516128540039	187.98622131347656	1.0	548.4686279296875	197.06336975097656	1.0	120.62139892578125	188.0312042236328	0.0023538172245025635	6	014
212	175.4701690673828	95.26528930664062	1.0	119.09000396728516	190.5089569091797	1.0	548.8261108398438	198.21859741210938	0.9999999403953552	549.486572265625	198.11244201660156	0.007846236228942871	6	014
213	175.56573486328125	94.92831420898438	1.0	119.40223693847656	190.8582763671875	1.0	547.6075439453125	197.66900634765625	1.0	558.21142578125	198.37957763671875	0.004558056592941284	6	014
214	174.66549682617188	95.54098510742188	1.0	117.71626281738281	193.29244995117188	1.0	547.7764282226562	197.35931396484375	1.0	547.6576538085938	197.67330932617188	0.006585806608200073	6	014
215	174.303466796875	95.1892318725586	1.0	116.49693298339844	197.34994506835938	1.0	548.1064453125	198.03536987304688	1.0	548.1802368164062	198.13516235351562	0.005795717239379883	6	014
216	174.3219757080078	96.7519760131836	1.0	118.61630249023438	196.21658325195312	1.0	548.0314331054688	197.76002502441406	1.0	548.8831787109375	198.03076171875	0.006303012371063232	6	014
217	174.24461364746094	95.79779052734375	1.0	118.2350845336914	196.68270874023438	1.0	547.7135620117188	197.68138122558594	1.0	548.087890625	198.0347900390625	0.004989445209503174	6	014
218	174.79527282714844	95.52125549316406	1.0	121.19881439208984	195.573486328125	1.0	548.0196533203125	196.86285400390625	1.0	548.1321411132812	197.41915893554688	0.0018142759799957275	6	014
219	173.9180145263672	95.3314208984375	1.0	121.00482177734375	194.77272033691406	1.0	548.7364501953125	197.27685546875	1.0	548.2620239257812	197.31060791015625	0.002741873264312744	6	014
220	174.44338989257812	96.61897277832031	1.0	121.87419128417969	198.93817138671875	1.0	548.7987060546875	197.60707092285156	1.0	548.82958984375	197.2047576904297	0.0010004639625549316	6	014
221	174.8133087158203	94.88707733154297	1.0	120.76660919189453	200.39315795898438	1.0	547.5443115234375	197.7545166015625	1.0	121.79141998291016	202.12461853027344	0.008978843688964844	6	014
222	175.18878173828125	95.33934020996094	1.0	117.18760681152344	199.99481201171875	1.0	548.2011108398438	198.2164306640625	1.0	547.8468017578125	198.26063537597656	0.003062427043914795	6	014
223	175.12631225585938	95.77416229248047	1.0	118.41374969482422	201.68026733398438	1.0	547.9410400390625	197.9488525390625	1.0	120.35851287841797	202.7967071533203	0.010232269763946533	6	014
224	175.29998779296875	96.38472747802734	1.0	117.18783569335938	201.68948364257812	1.0	548.64892578125	197.69595336914062	1.0	119.02273559570312	203.42210388183594	0.006836652755737305	6	014
225	176.0046844482422	96.65510559082031	1.0	116.8253402709961	200.8450927734375	1.0	547.6314086914062	197.4364013671875	1.0	547.8623657226562	197.5294952392578	0.012024670839309692	6	014
226	174.64785766601562	96.30823516845703	1.0	116.15632629394531	201.70553588867188	1.0	548.0925903320312	197.42257690429688	1.0	547.89013671875	197.70008850097656	0.01046532392501831	6	014
227	174.43280029296875	96.22279357910156	1.0	115.84833526611328	204.3525390625	1.0	547.822021484375	197.9699249267578	1.0	116.45044708251953	204.73268127441406	0.056516557931900024	6	014
228	174.47674560546875	96.6064453125	1.0	116.30203247070312	204.54917907714844	1.0	628.9586181640625	183.39804077148438	0.9999998807907104	117.12886047363281	206.33607482910156	0.017124444246292114	6	014
229	174.18417358398438	94.99520111083984	1.0	114.35147094726562	205.01327514648438	1.0	547.8010864257812	198.52345275878906	1.0	115.68836975097656	204.06980895996094	0.023665040731430054	6	014
230	174.86166381835938	97.13438415527344	1.0	115.45880889892578	204.20166015625	1.0	548.175048828125	197.4763946533203	1.0	117.30682373046875	205.00006103515625	0.019267648458480835	6	014
231	173.88706970214844	96.53170013427734	1.0	114.4018325805664	204.24850463867188	1.0	548.88037109375	197.59645080566406	1.0	115.3315200805664	204.3456573486328	0.09475889801979065	6	014
232	174.10845947265625	97.24915313720703	1.0	115.60151672363281	206.50543212890625	1.0	548.5604858398438	197.9757843017578	1.0	115.59808349609375	206.04432678222656	0.015990763902664185	6	014
233	173.93942260742188	98.2073974609375	1.0	179.93247985839844	101.90826416015625	0.0007787048816680908	549.8595581054688	198.69090270996094	1.0	550.651611328125	198.56851196289062	0.0010886192321777344	6	014
234	2.647857189178467	381.3076171875	3.94284725189209e-5	552.9182739257812	197.9085235595703	8.374452590942383e-5	548.7869873046875	197.91122436523438	1.0	548.55322265625	198.08921813964844	0.005509823560714722	6	014
235	204.56507873535156	83.26049041748047	0.0066755712032318115	184.2281036376953	167.20164489746094	0.9999995827674866	549.04052734375	197.6105194091797	1.0	548.7360229492188	197.98268127441406	0.006668686866760254	6	014
236	212.80255126953125	84.21084594726562	0.00034680962562561035	179.24911499023438	190.6515655517578	0.00035575032234191895	549.4963989257812	198.4051055908203	1.0	549.3395385742188	198.60691833496094	0.00042554736137390137	6	014
237	214.95651245117188	82.31754302978516	0.06463080644607544	181.49180603027344	190.53355407714844	0.9999970197677612	549.0973510742188	198.94642639160156	1.0	549.272705078125	199.14028930664062	0.0015611350536346436	6	014
238	217.3648681640625	84.56695556640625	0.9845238924026489	192.23487854003906	190.38487243652344	0.9999998211860657	549.5425415039062	198.43569946289062	1.0	549.4140625	198.4987335205078	0.001345992088317871	6	014
239	218.16897583007812	85.63935089111328	0.9998581409454346	199.9550323486328	195.2499237060547	0.9999998807907104	549.3900756835938	197.40101623535156	1.0	511.5626525878906	183.000732421875	0.005691617727279663	6	014
240	222.37550354003906	87.3320541381836	0.999999463558197	205.6227264404297	194.6386260986328	1.0	549.3828735351562	197.54197692871094	1.0	549.9166870117188	197.56983947753906	0.001101464033126831	6	014
241	220.16404724121094	88.4126968383789	0.999051570892334	210.885986328125	197.86703491210938	1.0	548.7539672851562	197.86204528808594	1.0	496.87921142578125	194.36944580078125	0.76814866065979	6	014
242	220.7623291015625	88.53463745117188	0.9998762607574463	218.0791015625	200.38064575195312	1.0	548.8652954101562	198.14491271972656	1.0	499.021240234375	192.28787231445312	0.019104212522506714	6	014
243	223.33877563476562	90.5740737915039	0.9999880790710449	225.1519012451172	204.525390625	1.0	548.4261474609375	197.8310089111328	1.0	495.5635681152344	186.50257873535156	0.282569944858551	6	014
244	223.45196533203125	92.492431640625	1.0	229.17578125	204.73561096191406	1.0	549.3853759765625	197.66468811035156	1.0	496.86480712890625	184.46070861816406	0.9920263290405273	6	014
245	223.45852661132812	93.60172271728516	0.9999998807907104	232.86778259277344	206.7958526611328	1.0	548.9945678710938	197.8258819580078	1.0	496.78033447265625	182.80133056640625	0.9952837228775024	6	014
246	224.06666564941406	95.2061767578125	0.9999999403953552	235.99395751953125	208.2080535888672	1.0	549.16943359375	197.44866943359375	1.0	495.1579895019531	180.84963989257812	0.9565507769584656	6	014
247	224.521240234375	95.11734771728516	0.9999999403953552	242.12759399414062	208.903564453125	0.9999994039535522	548.4681396484375	197.4773712158203	1.0	496.0564270019531	183.6538543701172	0.4908473789691925	6	014
248	224.76072692871094	95.13268280029297	1.0	238.96139526367188	209.41806030273438	1.0	548.4505004882812	197.87828063964844	1.0	493.59722900390625	179.7816162109375	0.9972152709960938	6	014
249	224.15623474121094	100.37002563476562	0.9999931454658508	234.38404846191406	210.28176879882812	1.0	548.5655517578125	196.9341583251953	1.0	496.0550537109375	181.7320556640625	0.9999876618385315	6	014
250	225.99844360351562	97.46829223632812	1.0	234.65370178222656	211.65599060058594	1.0	548.960205078125	197.8926544189453	1.0	495.4585266113281	181.3478546142578	0.9999721050262451	6	014
251	224.93641662597656	100.38810729980469	0.9999973773956299	241.7105712890625	210.30116271972656	1.0	548.9859619140625	197.87646484375	1.0	494.97882080078125	178.95472717285156	0.9959322214126587	6	014
252	226.94467163085938	96.67454528808594	1.0	242.3092041015625	209.49659729003906	1.0	548.3865356445312	197.8837127685547	1.0	493.96234130859375	182.07928466796875	0.9054388999938965	6	014
253	225.83541870117188	96.839111328125	1.0	238.8030548095703	207.1800537109375	1.0	548.2623291015625	198.01136779785156	1.0	494.7813720703125	183.82131958007812	0.9924654960632324	6	014
254	226.55429077148438	96.60501098632812	1.0	237.82301330566406	210.64791870117188	1.0	548.809814453125	196.90277099609375	1.0	494.9981384277344	181.70700073242188	0.9926302433013916	6	014
255	225.53225708007812	96.62586212158203	1.0	236.0784149169922	212.9925079345703	1.0	548.2468872070312	198.0912628173828	1.0	491.6292419433594	180.94766235351562	0.9480860233306885	6	014
256	225.87692260742188	96.1990966796875	1.0	237.1107177734375	213.14315795898438	1.0	548.5579833984375	197.73751831054688	1.0	492.7278747558594	183.90003967285156	0.23647648096084595	6	014
257	226.07073974609375	97.63976287841797	1.0	239.857666015625	212.34669494628906	1.0	548.2005615234375	197.36590576171875	1.0	494.45037841796875	185.51100158691406	0.964775562286377	6	014
258	226.83665466308594	96.44075775146484	1.0	240.8080596923828	212.1776580810547	1.0	548.5592651367188	196.5584259033203	1.0	491.6624450683594	177.78628540039062	0.9924209117889404	6	014
259	226.6154327392578	97.46443176269531	1.0	238.01220703125	211.64324951171875	1.0	548.5075073242188	196.60157775878906	1.0	491.68524169921875	180.2133026123047	0.9998762607574463	6	014
260	226.1973419189453	98.61307525634766	1.0	235.50445556640625	212.01657104492188	1.0	548.6763305664062	196.9712677001953	1.0	491.7019348144531	178.9463348388672	0.9753355979919434	6	014
261	226.0369110107422	99.64816284179688	1.0	233.0558319091797	213.74916076660156	1.0	548.2371215820312	197.84814453125	1.0	492.7434997558594	179.56263732910156	0.07914286851882935	6	014
262	226.2298126220703	97.8097915649414	1.0	233.2399444580078	214.56617736816406	1.0	548.3489990234375	198.17706298828125	1.0	489.45770263671875	184.6597137451172	0.5778351426124573	6	014
263	225.8557891845703	98.94441986083984	1.0	234.23422241210938	214.50955200195312	1.0	548.601318359375	197.17550659179688	1.0	493.3067932128906	186.9154510498047	0.9981803894042969	6	014
264	226.5891571044922	97.74687194824219	1.0	233.5241241455078	214.55303955078125	1.0	548.5654907226562	197.90231323242188	1.0	491.58404541015625	182.23439025878906	0.4646480083465576	6	014
265	226.16075134277344	94.75497436523438	1.0	232.1672821044922	215.19720458984375	1.0	548.6011352539062	197.63809204101562	1.0	492.1852111816406	189.13980102539062	0.7292842268943787	6	014
266	226.17001342773438	95.53079986572266	1.0	232.0825653076172	215.93966674804688	1.0	549.0696411132812	197.4311065673828	1.0	491.7479553222656	177.12034606933594	0.3199351131916046	6	014
267	225.97018432617188	96.28409576416016	1.0	232.69329833984375	216.27322387695312	1.0	548.3890380859375	196.92037963867188	1.0	492.9954528808594	179.99237060546875	0.9999071955680847	6	014
268	224.94964599609375	98.50625610351562	1.0	231.796630859375	215.3063201904297	1.0	549.2022094726562	198.2122039794922	1.0	487.3049011230469	211.64096069335938	0.1273953914642334	6	014
269	224.44064331054688	99.04696655273438	1.0	232.5777130126953	214.16571044921875	1.0	628.2803344726562	182.6622314453125	1.0	488.42840576171875	179.12696838378906	0.8486636877059937	6	014
270	225.25559997558594	100.44062042236328	1.0	230.87640380859375	213.80291748046875	1.0	548.39306640625	197.51011657714844	1.0	491.7250671386719	180.69683837890625	0.3084796667098999	6	014
271	225.84921264648438	97.49901580810547	1.0	230.15371704101562	214.9012451171875	1.0	548.438720703125	197.6053009033203	1.0	488.02459716796875	205.4791717529297	0.02481701970100403	6	014
272	224.8740692138672	96.97747802734375	1.0	227.98048400878906	214.51992797851562	1.0	548.6818237304688	198.32229614257812	1.0	486.61810302734375	205.6337890625	0.27311861515045166	6	014
273	224.07875061035156	98.60250091552734	1.0	229.54078674316406	214.78018188476562	1.0	548.053955078125	197.8000030517578	1.0	484.66131591796875	203.0374755859375	0.14238393306732178	6	014
274	224.26437377929688	97.99398803710938	1.0	227.1024169921875	213.79977416992188	1.0	548.7447509765625	197.6426239013672	1.0	487.911376953125	204.556884765625	0.9999982118606567	6	014
275	223.35562133789062	97.96826171875	1.0	227.48715209960938	212.7296142578125	1.0	549.4707641601562	197.44000244140625	1.0	492.046630859375	185.5897216796875	0.029769331216812134	6	014
276	224.28463745117188	97.17191314697266	1.0	224.30538940429688	213.1990203857422	1.0	548.3516845703125	198.0277557373047	1.0	484.51953125	203.43707275390625	0.912074089050293	6	014
277	224.22564697265625	95.18632507324219	1.0	222.50506591796875	213.4519500732422	1.0	549.150390625	197.0781707763672	0.9999999403953552	485.7218322753906	205.4770050048828	0.5344426035881042	6	014
278	223.34376525878906	98.75676727294922	1.0	221.38099670410156	212.2088165283203	1.0	548.6878662109375	197.72842407226562	1.0	487.1611633300781	197.0484619140625	0.9963793754577637	6	014
279	223.4866180419922	97.74162292480469	1.0	219.67181396484375	212.77919006347656	1.0	548.6887817382812	197.49229431152344	1.0	483.02789306640625	205.60348510742188	0.9095492959022522	6	014
280	223.0767059326172	98.11253356933594	1.0	220.60765075683594	212.09820556640625	1.0	548.7811279296875	197.95252990722656	1.0	485.3799743652344	204.9727020263672	0.01163288950920105	6	014
281	224.39852905273438	97.445556640625	1.0	219.3500213623047	213.08157348632812	1.0	548.2730102539062	198.28619384765625	1.0	486.3732604980469	203.01641845703125	0.9951170682907104	6	014
282	223.65281677246094	97.53760528564453	1.0	216.73175048828125	211.7411346435547	1.0	548.2626953125	198.24578857421875	1.0	484.4985656738281	210.1976318359375	0.994617223739624	6	014
283	224.2295379638672	96.01070404052734	1.0	216.8315887451172	211.71450805664062	1.0	548.9185791015625	198.07131958007812	1.0	480.4529724121094	208.76992797851562	0.999992311000824	6	014
284	223.3407745361328	95.33853912353516	1.0	215.6129913330078	209.9741668701172	1.0	549.1201171875	198.0501251220703	1.0	487.61834716796875	207.7275390625	0.33242666721343994	6	014
285	222.8325958251953	98.52062225341797	1.0	215.5398406982422	211.2955322265625	1.0	548.7705688476562	198.20855712890625	1.0	480.5586853027344	210.58155822753906	0.9894213080406189	6	014
286	222.39956665039062	96.72482299804688	1.0	213.8678741455078	212.07823181152344	1.0	548.5798950195312	198.07688903808594	1.0	484.386474609375	209.49911499023438	0.9700279235839844	6	014
287	222.8629608154297	96.87776947021484	1.0	214.34725952148438	211.84779357910156	1.0	548.242431640625	198.51927185058594	1.0	485.2073974609375	206.0668487548828	0.9982548952102661	6	014
288	223.3363037109375	97.84010314941406	1.0	214.46707153320312	211.88473510742188	1.0	548.9287109375	197.69851684570312	1.0	487.3440246582031	205.69020080566406	0.999561071395874	6	014
289	223.1522979736328	96.98726654052734	1.0	212.9678497314453	211.73080444335938	1.0	628.637939453125	183.43148803710938	1.0	485.0372314453125	205.97142028808594	0.9997367858886719	6	014
290	223.10946655273438	96.49813079833984	1.0	210.75157165527344	210.68392944335938	1.0	548.1119384765625	198.15809631347656	1.0	487.24261474609375	197.5133056640625	0.9357637763023376	6	014
291	222.6155548095703	98.50910949707031	1.0	207.03363037109375	210.8115234375	1.0	548.5126953125	198.7010955810547	1.0	484.4261474609375	205.04367065429688	0.9998006224632263	6	014
292	222.62289428710938	97.00951385498047	1.0	206.1005096435547	211.98223876953125	1.0	548.11767578125	197.90170288085938	1.0	490.3774719238281	191.8527069091797	0.905309796333313	6	014
293	222.46202087402344	98.05817413330078	1.0	207.4558868408203	211.4869384765625	1.0	548.0244750976562	198.39634704589844	1.0	563.7457275390625	198.9842529296875	0.006415873765945435	6	014
294	222.57650756835938	98.09447479248047	1.0	207.89170837402344	212.11203002929688	1.0	548.0271606445312	198.24563598632812	1.0	488.1087951660156	196.47900390625	0.9999531507492065	6	014
295	222.385009765625	97.69608306884766	1.0	205.76194763183594	211.07864379882812	1.0	548.8178100585938	197.99562072753906	1.0	488.5723571777344	195.3372039794922	0.9550668597221375	6	014
296	224.05072021484375	96.0858154296875	1.0	206.01202392578125	210.201171875	1.0	548.7069091796875	198.19305419921875	1.0	487.91595458984375	194.80783081054688	0.9999983310699463	6	014
297	222.76170349121094	98.531982421875	1.0	205.54165649414062	210.01051330566406	1.0	548.1047973632812	198.17955017089844	1.0	483.7184143066406	205.47305297851562	0.02350422739982605	6	014
298	222.94085693359375	98.98204803466797	1.0	204.54745483398438	212.172607421875	1.0	548.3599853515625	198.6863555908203	1.0	482.8905944824219	207.58175659179688	0.0062032341957092285	6	014
299	222.9845733642578	97.30062866210938	1.0	203.97140502929688	209.80889892578125	1.0	548.6546020507812	198.3369903564453	1.0	484.2347717285156	206.74134826660156	0.999891996383667	6	014
300	222.5232696533203	98.00619506835938	1.0	204.9257049560547	210.28005981445312	1.0	548.1611328125	198.6561737060547	1.0	481.0954284667969	207.4680633544922	0.9999918937683105	6	014
301	221.92845153808594	96.49813079833984	1.0	202.29229736328125	210.34857177734375	1.0	548.284912109375	198.6787872314453	1.0	485.57049560546875	197.73184204101562	0.9999898672103882	6	014
302	222.37216186523438	96.89739227294922	1.0	201.974365234375	210.57997131347656	1.0	548.0335083007812	198.70814514160156	1.0	230.10940551757812	4.375136852264404	0.00037348270416259766	6	014
303	222.0731201171875	98.49918365478516	1.0	202.64849853515625	209.96978759765625	1.0	548.7977294921875	198.48974609375	1.0	481.0106506347656	209.77670288085938	0.004618167877197266	6	014
304	221.96142578125	99.67367553710938	1.0	202.79103088378906	209.22647094726562	1.0	548.490478515625	198.6326904296875	1.0	489.20703125	196.84402465820312	0.0416032075881958	6	014
305	221.87698364257812	98.86287689208984	1.0	201.49034118652344	209.75350952148438	1.0	548.3237915039062	197.95603942871094	1.0	483.946044921875	205.36166381835938	0.936606764793396	6	014
306	222.3978729248047	98.81819152832031	1.0	200.19290161132812	211.2565155029297	1.0	548.103759765625	197.75743103027344	1.0	484.3308410644531	194.90692138671875	0.007036685943603516	6	014
307	222.42417907714844	97.5686264038086	1.0	202.39096069335938	211.43560791015625	1.0	548.1854248046875	198.70542907714844	1.0	484.8798522949219	205.7024688720703	0.770638108253479	6	014
308	222.1177520751953	98.35851287841797	1.0	200.74026489257812	212.53518676757812	1.0	547.9365234375	198.2356414794922	1.0	487.7225341796875	195.7882843017578	0.567582905292511	6	014
309	221.7332305908203	97.74021911621094	1.0	201.08111572265625	210.47251892089844	1.0	547.8917236328125	198.2369842529297	1.0	485.4765625	200.02284240722656	0.999169111251831	6	014
310	221.6295166015625	97.60565185546875	1.0	201.4099884033203	211.0393524169922	1.0	548.4005126953125	198.55355834960938	1.0	482.2936706542969	204.9622802734375	0.23848557472229004	6	014
311	221.88796997070312	97.15727996826172	1.0	199.82569885253906	212.28811645507812	1.0	548.380859375	198.043701171875	1.0	474.9732666015625	214.38720703125	0.017682135105133057	6	014
312	221.07659912109375	98.52845001220703	1.0	200.58331298828125	210.9223175048828	1.0	548.4248657226562	198.5177001953125	1.0	477.7149658203125	210.81385803222656	0.9822790026664734	6	014
313	221.79852294921875	98.89318084716797	1.0	200.75936889648438	210.3553924560547	1.0	547.958251953125	198.20571899414062	1.0	476.2880859375	211.10610961914062	0.9391560554504395	6	014
314	221.68515014648438	99.93121337890625	1.0	201.91383361816406	208.968017578125	1.0	547.9312744140625	198.60052490234375	1.0	481.3219299316406	204.45465087890625	0.055045098066329956	6	014
315	222.3649444580078	99.7071533203125	1.0	200.53582763671875	211.43099975585938	1.0	549.0494384765625	198.4102020263672	1.0	481.57232666015625	209.37696838378906	0.02309522032737732	6	014
316	221.8482666015625	100.62915802001953	1.0	198.62339782714844	213.42416381835938	1.0	548.2721557617188	198.68679809570312	1.0	478.4195251464844	211.89430236816406	0.9996519088745117	6	014
317	222.40530395507812	97.77264404296875	1.0	199.8938751220703	211.2866973876953	1.0	548.6786499023438	198.16229248046875	1.0	484.2929382324219	207.11546325683594	0.9999942779541016	6	014
318	222.0342559814453	100.531005859375	1.0	199.5425262451172	211.9483642578125	1.0	548.4450073242188	198.0783233642578	1.0	484.3147888183594	202.50128173828125	0.012545406818389893	6	014
319	221.47076416015625	98.9139633178711	1.0	202.1868438720703	209.8811492919922	1.0	548.3363647460938	198.790283203125	1.0	482.33795166015625	205.47950744628906	0.9305726289749146	6	014
320	222.365478515625	98.19473266601562	1.0	201.44480895996094	210.09811401367188	1.0	548.4944458007812	198.3898468017578	1.0	484.9259948730469	195.48422241210938	0.08201923966407776	6	014
321	222.12155151367188	96.72438049316406	1.0	201.11976623535156	210.53558349609375	1.0	548.23876953125	198.181396484375	1.0	548.9343872070312	198.4115447998047	0.0008199512958526611	6	014
322	222.23385620117188	98.96749877929688	1.0	200.70220947265625	213.10740661621094	1.0	548.7642822265625	198.484375	1.0	482.42401123046875	206.7605743408203	0.32083243131637573	6	014
323	221.2952423095703	99.22274017333984	1.0	200.21803283691406	211.73777770996094	1.0	548.5833129882812	197.47622680664062	1.0	483.8750305175781	204.22122192382812	0.9992430210113525	6	014
324	222.58917236328125	99.23404693603516	1.0	201.114990234375	212.89625549316406	1.0	548.10546875	197.93186950683594	1.0	548.0523071289062	198.00436401367188	0.0007727742195129395	6	014
325	222.82125854492188	98.68180084228516	1.0	199.8365478515625	210.66864013671875	1.0	548.6459350585938	198.48817443847656	1.0	484.78497314453125	206.72879028320312	0.9914384484291077	6	014
326	221.80908203125	98.37805938720703	1.0	198.9149169921875	212.0096435546875	1.0	548.537353515625	197.95057678222656	1.0	549.013671875	198.34649658203125	0.0014413893222808838	6	014
327	222.46495056152344	96.9820785522461	1.0	200.57171630859375	212.33779907226562	1.0	548.856689453125	197.54290771484375	1.0	483.1380310058594	207.9943084716797	0.9998828172683716	6	014
328	221.3760986328125	98.11206817626953	1.0	200.5821990966797	210.33023071289062	1.0	548.1397705078125	198.56491088867188	1.0	547.8167724609375	198.64834594726562	0.0008896589279174805	6	014
329	221.66033935546875	97.60728454589844	1.0	199.2709503173828	212.18638610839844	1.0	548.2948608398438	198.6343231201172	1.0	483.1376037597656	207.7277374267578	0.9999995231628418	6	014
330	221.46112060546875	98.97515869140625	1.0	200.01385498046875	212.54544067382812	1.0	548.3026733398438	198.6399688720703	1.0	481.8785400390625	207.62158203125	0.13959011435508728	6	014
331	221.581787109375	99.28556823730469	1.0	199.29864501953125	210.7427215576172	1.0	548.7024536132812	197.5526580810547	1.0	481.7427673339844	209.09068298339844	0.06136015057563782	6	014
332	221.7217254638672	100.17987060546875	1.0	198.9056396484375	211.8879852294922	1.0	548.2193603515625	198.07080078125	1.0	548.034423828125	198.393310546875	0.0032910704612731934	6	014
333	221.93838500976562	99.91261291503906	1.0	199.7670440673828	213.7073516845703	1.0	548.4964599609375	198.68702697753906	1.0	482.7939147949219	211.01292419433594	0.999913215637207	6	014
334	222.3422393798828	97.77310943603516	1.0	197.82388305664062	213.42410278320312	1.0	548.7684936523438	198.16818237304688	1.0	480.97808837890625	210.1258544921875	0.9888943433761597	6	014
335	222.52734375	99.3436508178711	1.0	198.1951904296875	213.59494018554688	1.0	548.3724975585938	198.155029296875	1.0	483.0985107421875	211.0419158935547	0.9832104444503784	6	014
336	220.66436767578125	98.36901092529297	1.0	197.615966796875	212.7638702392578	1.0	549.1810302734375	197.68434143066406	1.0	549.6714477539062	198.17446899414062	0.0009540319442749023	6	014
337	220.79928588867188	98.19029235839844	1.0	195.0511932373047	210.14044189453125	1.0	548.5521240234375	198.6170196533203	1.0	479.5065002441406	210.10409545898438	0.3384646773338318	6	014
338	221.9576416015625	98.3038558959961	1.0	195.3834686279297	211.33489990234375	1.0	548.2569580078125	198.84133911132812	1.0	548.3728637695312	198.73089599609375	0.001113206148147583	6	014
339	222.0625	100.75114440917969	1.0	196.5552520751953	209.97183227539062	1.0	547.9443969726562	198.72000122070312	1.0	548.2152709960938	198.6201934814453	0.0017080903053283691	6	014
340	221.53578186035156	100.39076232910156	1.0	197.9608612060547	207.59083557128906	1.0	548.6060791015625	198.6794891357422	1.0	194.81402587890625	206.77984619140625	0.0008533596992492676	6	014
341	221.5131072998047	100.60743713378906	1.0	197.5214080810547	208.69863891601562	1.0	548.0711059570312	198.1526641845703	1.0	473.3103332519531	214.4569549560547	0.0023091137409210205	6	014
342	222.41310119628906	99.0072250366211	1.0	196.8543243408203	210.7421875	1.0	548.4697875976562	198.5456085205078	1.0	483.48370361328125	208.1977996826172	0.0032365024089813232	6	014
343	221.83811950683594	100.0682144165039	1.0	195.67547607421875	214.3650360107422	1.0	549.0460205078125	197.45924377441406	1.0	482.47442626953125	203.63369750976562	0.060491740703582764	6	014
344	221.4609375	100.77774047851562	1.0	195.81336975097656	212.30340576171875	1.0	548.7384643554688	197.74803161621094	1.0	484.43212890625	205.2950439453125	0.9287363886833191	6	014
345	220.99412536621094	101.8390884399414	1.0	196.1544647216797	212.34986877441406	1.0	547.9589233398438	198.62522888183594	1.0	547.3509521484375	198.8571014404297	0.0027643144130706787	6	014
346	221.1128387451172	102.11797332763672	1.0	197.08290100097656	207.46676635742188	1.0	548.345947265625	198.6680145263672	1.0	193.7060546875	205.67759704589844	0.0005108118057250977	6	014
347	220.30386352539062	103.13509368896484	1.0	199.8565216064453	210.26222229003906	1.0	548.4857177734375	198.239013671875	1.0	482.28656005859375	207.40443420410156	0.0043939948081970215	6	014
348	219.8489990234375	104.2198257446289	1.0	201.60623168945312	206.8218994140625	1.0	548.5527954101562	198.73069763183594	1.0	486.6816101074219	196.94053649902344	0.5532371997833252	6	014
349	219.5770721435547	102.8895034790039	1.0	202.65000915527344	201.38087463378906	1.0	548.6344604492188	198.0790557861328	1.0	484.09649658203125	205.16738891601562	0.8661235570907593	6	014
350	219.57408142089844	98.76533508300781	1.0	207.22796630859375	193.45152282714844	1.0	547.82275390625	197.97398376464844	1.0	485.8257141113281	206.85389709472656	0.9973203539848328	6	014
351	221.22744750976562	97.68339538574219	1.0	206.83290100097656	193.909423828125	1.0	548.4334716796875	197.43734741210938	1.0	485.1374816894531	198.53367614746094	0.9949878454208374	6	014
352	220.76219177246094	97.89897918701172	1.0	206.2790069580078	193.95323181152344	1.0	548.1236572265625	198.3498992919922	1.0	548.7325439453125	198.5839080810547	0.0010055303573608398	6	014
353	221.3414764404297	97.17828369140625	1.0	206.34202575683594	195.12399291992188	1.0	547.99072265625	197.86572265625	1.0	488.2227783203125	193.70660400390625	0.03573969006538391	6	014
354	221.119384765625	98.54035186767578	1.0	209.79922485351562	195.34375	0.9999995231628418	548.8842163085938	198.0819854736328	1.0	208.76678466796875	194.2886505126953	0.00044536590576171875	6	014
355	221.8363494873047	97.88383483886719	1.0	210.27249145507812	196.37232971191406	1.0	549.03759765625	198.2880096435547	1.0	479.19537353515625	211.3045654296875	0.9978094100952148	6	014
356	221.87637329101562	99.7962875366211	1.0	216.00144958496094	191.51686096191406	0.1060507595539093	548.6229248046875	197.98220825195312	1.0	486.7640686035156	205.78248596191406	0.013566642999649048	6	014
357	221.92428588867188	101.31527709960938	1.0	214.5499267578125	183.00437927246094	0.9999998807907104	548.218505859375	198.34011840820312	1.0	482.0376892089844	208.42100524902344	0.009793013334274292	6	014
358	223.0144805908203	95.14896392822266	1.0	225.3523406982422	99.69231414794922	8.612871170043945e-5	548.9769287109375	197.24916076660156	1.0	564.5838623046875	197.72703552246094	0.01211729645729065	6	014
359	223.01376342773438	89.25911712646484	1.0	223.25904846191406	160.6574249267578	0.9999998807907104	548.1637573242188	197.98580932617188	1.0	557.2229614257812	200.0267333984375	0.003660231828689575	6	014
360	223.4264373779297	86.22810363769531	1.0	225.5392608642578	156.50521850585938	0.9999924898147583	548.499267578125	197.7811737060547	1.0	548.9127197265625	197.7534637451172	0.0028247833251953125	6	014
361	223.77479553222656	85.75979614257812	1.0	225.8573455810547	148.21524047851562	0.9999599456787109	548.2689819335938	198.01153564453125	1.0	484.0689697265625	204.62693786621094	0.0032632946968078613	6	014
362	224.14393615722656	85.87427520751953	1.0	197.2730712890625	13.297453880310059	0.08291521668434143	548.5260620117188	198.3987579345703	1.0	478.62933349609375	210.36729431152344	0.0017939507961273193	6	014
363	225.00929260253906	87.02434539794922	1.0	229.16940307617188	151.64126586914062	0.13643556833267212	548.6105346679688	198.0328826904297	1.0	232.61709594726562	6.632138729095459	0.002418220043182373	6	014
364	225.17445373535156	85.18351745605469	1.0	196.59373474121094	14.605398178100586	0.10859093070030212	549.0181884765625	197.3515625	1.0	233.4521942138672	5.679488182067871	0.001057446002960205	6	014
365	222.9014892578125	84.16041564941406	1.0	229.46890258789062	154.8728485107422	1.0	548.4118041992188	197.96914672851562	1.0	548.6395874023438	198.2873077392578	0.004899114370346069	6	014
366	223.98187255859375	83.7590560913086	1.0	230.808349609375	156.05563354492188	1.0	548.2164306640625	197.33021545410156	1.0	485.7760009765625	200.7604217529297	0.9963966608047485	6	014
367	222.41270446777344	84.33860778808594	0.9999992847442627	231.571044921875	157.10687255859375	1.0	548.2631225585938	197.81520080566406	1.0	484.3274841308594	197.58209228515625	0.4683499038219452	6	014
368	222.47364807128906	83.94478607177734	1.0	231.64910888671875	158.54559326171875	0.9999998807907104	548.3270874023438	198.1134490966797	1.0	484.0372009277344	207.4424285888672	0.7587442398071289	6	014
369	222.3368682861328	84.56072998046875	1.0	232.37843322753906	157.31732177734375	0.9999980926513672	548.4473876953125	198.2884063720703	1.0	482.5689392089844	205.33163452148438	0.603191077709198	6	014
370	222.4086151123047	86.96809387207031	0.9999992251396179	230.97113037109375	157.7303466796875	0.9477760791778564	548.6942138671875	197.34902954101562	1.0	486.4002990722656	198.59170532226562	0.4017895758152008	6	014
371	221.32337951660156	85.240234375	0.9999953508377075	235.48695373535156	22.106231689453125	0.04122248291969299	548.322998046875	197.92237854003906	1.0	548.6292114257812	198.18338012695312	0.0031888186931610107	6	014
372	224.0333251953125	85.8096694946289	1.0	197.7033233642578	13.922174453735352	0.8414191007614136	548.5195922851562	197.79257202148438	1.0	548.7959594726562	197.6951904296875	0.0034026801586151123	6	014
373	224.10208129882812	85.2153549194336	1.0	197.0662078857422	13.64305305480957	0.32712990045547485	547.961181640625	197.4717559814453	1.0	482.2540283203125	205.16749572753906	0.25053003430366516	6	014
374	224.53860473632812	85.48600006103516	1.0	233.50210571289062	149.21609497070312	0.9999966621398926	548.275390625	198.1039581298828	1.0	232.41294860839844	6.285621643066406	0.002131640911102295	6	014
375	224.68304443359375	85.00201416015625	1.0	232.5737762451172	148.17831420898438	0.9992485046386719	548.9620971679688	198.02474975585938	1.0	232.86318969726562	6.025036334991455	0.0019955039024353027	6	014
376	230.61190795898438	78.6297836303711	1.0	225.9228057861328	139.17422485351562	0.9999954700469971	548.5807495117188	197.86212158203125	1.0	232.5214080810547	4.687741279602051	0.002939939498901367	6	014
377	232.18374633789062	75.02291870117188	1.0	200.03857421875	13.756805419921875	0.9922048449516296	548.7106323242188	198.3946990966797	1.0	482.2203369140625	205.68450927734375	0.004910379648208618	6	014
378	233.4699249267578	70.53263092041016	1.0	204.900634765625	9.790796279907227	0.9775685667991638	547.82421875	197.80296325683594	1.0	201.02597045898438	4.995200157165527	0.0018932521343231201	6	014
379	234.86212158203125	68.38640594482422	1.0	234.63958740234375	151.64163208007812	1.0	548.6090698242188	197.78085327148438	1.0	558.1791381835938	199.99301147460938	0.008250564336776733	6	014
380	234.54852294921875	68.95423889160156	1.0	238.59927368164062	152.100830078125	1.0	549.0280151367188	197.71705627441406	1.0	207.1117706298828	3.411416530609131	0.002911776304244995	6	014
381	235.62777709960938	69.00507354736328	1.0	239.01449584960938	152.4735107421875	1.0	548.062744140625	197.76145935058594	1.0	491.0136413574219	197.9083251953125	0.028004735708236694	6	014
382	235.28575134277344	69.12905883789062	1.0	240.0487518310547	154.50515747070312	0.9999998807907104	548.7980346679688	197.5704345703125	1.0	201.35595703125	4.784006118774414	0.0017937123775482178	6	014
383	236.49136352539062	70.51691436767578	1.0	240.4425811767578	155.3257598876953	1.0	548.51220703125	198.6710205078125	1.0	480.4324645996094	206.0867919921875	0.02443474531173706	6	014
384	236.58737182617188	70.09893798828125	1.0	240.32589721679688	154.9566192626953	0.9999997615814209	548.5679931640625	198.1811065673828	1.0	210.95437622070312	3.4856534004211426	0.002767890691757202	6	014
385	237.24591064453125	70.11154174804688	1.0	242.7562713623047	156.16268920898438	1.0	548.5980834960938	198.6426239013672	1.0	242.55503845214844	157.0438995361328	0.007161736488342285	6	014
386	236.82247924804688	69.56366729736328	1.0	243.35643005371094	158.08612060546875	1.0	548.6732788085938	198.2838134765625	1.0	242.46157836914062	158.29525756835938	0.004790276288986206	6	014
387	236.9273681640625	68.29531860351562	1.0	242.97152709960938	155.97463989257812	1.0	548.2792358398438	197.50474548339844	1.0	210.81085205078125	3.158982753753662	0.00433686375617981	6	014
388	243.0420684814453	56.47864532470703	1.0	242.7410888671875	131.92007446289062	1.0	548.2899169921875	198.06405639648438	1.0	208.18556213378906	3.6759276390075684	0.0023944079875946045	6	014
389	250.10708618164062	56.16865158081055	1.0	238.67213439941406	133.23338317871094	0.9999997615814209	628.3591918945312	182.35772705078125	1.0	211.23141479492188	3.633014440536499	0.00491708517074585	6	014
390	259.87786865234375	52.980857849121094	1.0	234.35427856445312	131.23440551757812	1.0	549.06103515625	197.36569213867188	1.0	206.7190399169922	5.152520656585693	0.0016832351684570312	6	014
391	263.24066162109375	53.79607009887695	1.0	231.56747436523438	136.41404724121094	0.9999988079071045	548.7728881835938	197.9013214111328	1.0	492.3912048339844	197.64254760742188	0.010501831769943237	6	014
392	268.4811096191406	54.652244567871094	1.0	227.76626586914062	140.89102172851562	1.0	548.7105712890625	198.1651153564453	1.0	229.18572998046875	141.6212158203125	0.0010211467742919922	6	014
393	272.2117919921875	54.145015716552734	1.0	230.72731018066406	139.8304901123047	1.0	549.2620239257812	197.8232879638672	1.0	557.586669921875	199.57308959960938	0.005534350872039795	6	014
394	273.9592590332031	53.29377746582031	1.0	235.7223358154297	141.76959228515625	1.0	548.6824951171875	198.17901611328125	1.0	239.35670471191406	142.47711181640625	0.0012648701667785645	6	014
395	275.3985900878906	54.14043426513672	1.0	237.4836883544922	142.06056213378906	1.0	548.6219482421875	198.65354919433594	1.0	548.4397583007812	198.55484008789062	0.0011621713638305664	6	014
396	275.443359375	53.17744445800781	1.0	234.11831665039062	152.5719451904297	0.9999998807907104	548.6456909179688	197.57373046875	1.0	548.89306640625	197.925048828125	0.0017485618591308594	6	014
397	275.0628662109375	53.001705169677734	1.0	232.51828002929688	155.04188537597656	1.0	548.83251953125	198.2149200439453	1.0	548.467041015625	198.2884063720703	0.0008979141712188721	6	014
398	275.6319580078125	51.29875183105469	1.0	234.08560180664062	157.79869079589844	1.0	548.5245361328125	198.5487060546875	1.0	484.92926025390625	207.4755401611328	0.8951823711395264	6	014
399	275.8710021972656	52.00440979003906	1.0	234.71664428710938	159.46011352539062	1.0	547.8839721679688	198.03211975097656	1.0	548.3961181640625	198.43980407714844	0.0014838576316833496	6	014
400	278.2034606933594	50.907405853271484	1.0	243.71473693847656	159.2694549560547	1.0	548.671142578125	198.44578552246094	1.0	548.52490234375	198.447998046875	0.0023051202297210693	6	014
401	287.41168212890625	54.05967712402344	1.0	259.8334045410156	143.46803283691406	1.0	548.2428588867188	197.7157440185547	1.0	482.4183349609375	197.56741333007812	0.9625764489173889	6	014
402	292.72930908203125	56.357852935791016	1.0	261.5613708496094	134.92742919921875	1.0	548.8836669921875	197.70547485351562	1.0	557.7740478515625	200.16983032226562	0.011679619550704956	6	014
403	292.6004943847656	58.64453887939453	1.0	262.4967041015625	131.3533935546875	1.0	548.6845092773438	197.6333465576172	1.0	548.5195922851562	197.8526611328125	0.0008616149425506592	6	014
404	287.03350830078125	68.55022430419922	0.9999998807907104	294.9898376464844	67.79558563232422	0.0019436776638031006	549.2916259765625	198.470947265625	0.9999999403953552	485.4744567871094	195.1805419921875	0.000494152307510376	6	014
405	256.89276123046875	62.17538070678711	0.9999204874038696	293.93414306640625	20.09269142150879	0.9987404346466064	291.9142761230469	10.877583503723145	0.0037599503993988037	284.7325439453125	6.947444915771484	0.0034859776496887207	6	014
406	238.17665100097656	64.62667083740234	1.0	241.87741088867188	69.24496459960938	0.002180129289627075	610.9012451171875	226.0447540283203	0.0002696216106414795	266.2650451660156	5.134293079376221	9.492039680480957e-5	6	014
407	224.73512268066406	81.9085464477539	3.1620264053344727e-5	293.93853759765625	88.31482696533203	0.9999909400939941	646.7085571289062	52.00104904174805	0.0005090236663818359	4.395448207855225	479.13720703125	0.0002320706844329834	6	014
408	275.6034851074219	84.80838012695312	0.00503113865852356	276.7610168457031	83.84672546386719	0.9999244809150696	276.2901611328125	85.6504135131836	4.7147274017333984e-5	4.946078777313232	479.8992004394531	6.67870044708252e-5	6	014
409	182.62001037597656	97.28321838378906	0.00023469328880310059	511.4798583984375	82.3779296875	0.932732105255127	515.8671875	81.43342590332031	6.097555160522461e-5	505.5674133300781	83.60326385498047	6.99758529663086e-5	6	014
410	2.3736023902893066	381.3702697753906	2.7120113372802734e-5	175.3396759033203	109.64552307128906	0.00011998414993286133	647.685791015625	52.797706604003906	0.0013229846954345703	4.744925022125244	479.3701171875	2.232193946838379e-5	6	014
411	6.419869899749756	4.347296714782715	5.2541494369506836e-5	136.5821990966797	102.67022705078125	0.004797637462615967	647.8113403320312	53.10020446777344	0.0017855167388916016	4.904899597167969	480.0105895996094	8.895993232727051e-5	6	014
412	3.883023500442505	382.00830078125	1.856684684753418e-5	123.19470977783203	102.85343933105469	0.00021451711654663086	648.4280395507812	53.0644645690918	5.301833152770996e-5	4.244572162628174	479.7292175292969	1.564621925354004e-5	6	014
413	115.0696792602539	110.61675262451172	0.0020823776721954346	121.32327270507812	113.43220520019531	0.00157889723777771	647.2637939453125	52.77458572387695	0.0001443028450012207	4.952970504760742	479.9671630859375	4.819035530090332e-5	6	014
414	91.40377807617188	110.56769561767578	0.09444800019264221	91.55638885498047	105.23854064941406	0.00017532706260681152	647.7493896484375	51.447383880615234	0.0001709461212158203	4.4686431884765625	479.26287841796875	0.00012472271919250488	6	014
415	86.64888763427734	110.56795501708984	0.994104266166687	101.89933776855469	65.91181182861328	3.758072853088379e-5	610.7799682617188	226.70167541503906	0.0006324946880340576	5.10578727722168	479.87042236328125	1.749396324157715e-5	6	014
416	79.16661071777344	113.72444152832031	0.001054227352142334	85.30306243896484	114.57498931884766	0.00010091066360473633	648.8016357421875	59.042057037353516	3.081560134887695e-5	3.94478440284729	479.57757568359375	4.202127456665039e-5	6	014
417	2.657656669616699	380.8984375	1.9818544387817383e-5	44.617279052734375	103.29234313964844	0.0002397000789642334	647.6539916992188	50.677703857421875	4.1484832763671875e-5	4.373218059539795	480.10028076171875	7.0035457611083984e-6	6	014
418	2.653499126434326	381.2023620605469	3.2573938369750977e-5	7.568100929260254	472.62548828125	1.627206802368164e-5	611.6333618164062	224.53057861328125	0.0005494356155395508	5.602174282073975	479.8872375488281	7.838010787963867e-5	6	014
419	3.348841905593872	381.0376281738281	3.9964914321899414e-5	5.9589738845825195	3.8865678310394287	7.033348083496094e-6	611.5493774414062	227.85479736328125	0.0002542436122894287	5.211409568786621	480.1758117675781	2.6613473892211914e-5	6	014
420	1.288689374923706	364.3638916015625	1.049041748046875e-5	6.438222885131836	472.1613464355469	3.3289194107055664e-5	648.1446533203125	37.63786697387695	4.801154136657715e-5	3.880786180496216	479.86083984375	8.547306060791016e-5	6	014
421	1.6627750396728516	381.0903625488281	3.3527612686157227e-5	116.21598815917969	149.9916229248047	2.4080276489257812e-5	648.353515625	50.671810150146484	0.00020638108253479004	5.364206314086914	479.2751770019531	2.4557113647460938e-5	6	014
422	4.9867730140686035	1.842050313949585	7.361173629760742e-5	32.0106315612793	250.79188537597656	0.0011613667011260986	611.7848510742188	226.8765869140625	0.00034886598587036133	4.278425693511963	480.0271301269531	3.3527612686157227e-5	6	014
423	7.052599906921387	3.8509976863861084	0.00020900368690490723	7.519479751586914	6.810038089752197	3.814697265625e-5	611.0289306640625	226.38877868652344	0.0006114840507507324	4.408204555511475	479.7436828613281	9.629130363464355e-5	6	014
424	5.922537803649902	3.2188897132873535	8.541345596313477e-5	6.8360137939453125	6.642035484313965	3.764033317565918e-5	648.0234985351562	53.035831451416016	0.0002697110176086426	4.878188610076904	479.5960388183594	5.689263343811035e-5	6	014
425	6.412641525268555	3.342848777770996	0.00010070204734802246	6.362525939941406	4.992867469787598	2.3692846298217773e-5	613.1708374023438	227.03659057617188	0.005125373601913452	5.230466842651367	480.1509704589844	6.565451622009277e-5	6	014
426	2.725924015045166	380.7771301269531	3.293156623840332e-5	6.256784439086914	473.6900634765625	8.255243301391602e-6	648.2832641601562	51.77997589111328	3.1560659408569336e-5	3.509429454803467	479.9810791015625	0.00010031461715698242	6	014
427	3.161853551864624	381.28936767578125	3.933906555175781e-5	6.300230026245117	4.874083518981934	7.3015689849853516e-6	647.84033203125	49.82792663574219	0.00014734268188476562	5.383105754852295	480.1117858886719	2.709031105041504e-5	6	014
428	2.683737277984619	381.1694641113281	4.503130912780762e-5	413.3826599121094	6.493476390838623	1.3560056686401367e-5	611.4285888671875	226.74179077148438	0.002192854881286621	4.047015190124512	479.8580017089844	2.8967857360839844e-5	6	014
429	2.593216896057129	381.97308349609375	1.8477439880371094e-5	401.1582946777344	3.9879305362701416	2.2411346435546875e-5	647.5552978515625	51.998512268066406	8.785724639892578e-5	5.21940279006958	479.4812316894531	7.665157318115234e-5	6	014
430	2.7616987228393555	381.6493225097656	2.282857894897461e-5	6.402756690979004	471.9768981933594	9.924173355102539e-6	649.0791625976562	51.64444351196289	0.0001411139965057373	4.498627662658691	479.85784912109375	2.7865171432495117e-5	6	014
431	3.1568799018859863	381.4322204589844	1.6003847122192383e-5	6.233193874359131	465.1423645019531	1.290440559387207e-5	649.5651245117188	58.65304183959961	5.829334259033203e-5	4.037517070770264	480.2865295410156	2.2113323211669922e-5	6	014
432	2.6578755378723145	381.9562683105469	3.36766242980957e-5	6.888813495635986	5.114002227783203	9.5367431640625e-6	648.2217407226562	56.37916564941406	0.0003185570240020752	6.130960464477539	479.50335693359375	6.23166561126709e-5	6	014
433	2.9051613807678223	381.88275146484375	1.6957521438598633e-5	6.8670220375061035	471.8808898925781	4.32133674621582e-6	612.0884399414062	226.78480529785156	0.0011369585990905762	5.243961334228516	479.831787109375	7.408857345581055e-5	6	014
434	2.377201557159424	381.05047607421875	5.7369470596313477e-5	5.595465183258057	472.7939453125	5.245208740234375e-6	647.45361328125	49.23316955566406	0.0006495416164398193	4.426201343536377	478.7940979003906	7.814168930053711e-5	6	014
435	4.751819610595703	3.615995168685913	5.519390106201172e-5	7.944807052612305	473.4107971191406	2.4259090423583984e-5	649.072021484375	51.798377990722656	6.660819053649902e-5	5.653173446655273	480.07177734375	0.00025340914726257324	6	014
436	3.0471041202545166	381.0170593261719	2.5898218154907227e-5	6.366245269775391	472.42279052734375	1.4007091522216797e-5	646.7206420898438	51.821044921875	0.0008743703365325928	4.991623878479004	479.7812805175781	0.0002371370792388916	6	014
437	6.308694839477539	4.4760823249816895	5.5402517318725586e-5	7.062232971191406	5.101537227630615	1.6242265701293945e-5	609.6956176757812	224.9438934326172	0.0016900897026062012	4.939993858337402	479.6103820800781	2.7358531951904297e-5	6	014
438	3.793398141860962	381.7721252441406	3.4421682357788086e-5	193.79010009765625	4.527659893035889	1.0848045349121094e-5	539.2970581054688	221.20059204101562	0.00012812018394470215	5.373681545257568	480.0804443359375	0.0002231001853942871	6	014
439	3.4317519664764404	381.9685363769531	4.056096076965332e-5	32.873069763183594	251.56195068359375	0.0002821683883666992	612.332763671875	225.72633361816406	3.272294998168945e-5	5.188755035400391	479.92633056640625	6.836652755737305e-5	6	014
440	2.700086832046509	381.0555725097656	3.2335519790649414e-5	6.877086639404297	473.3306884765625	3.415346145629883e-5	647.5589599609375	94.63581085205078	5.048513412475586e-5	3.7504193782806396	480.23602294921875	8.305907249450684e-5	6	014
441	2.50290846824646	380.7823486328125	4.5299530029296875e-5	6.741546154022217	5.257915019989014	1.1026859283447266e-5	610.9744873046875	226.2001495361328	0.00023239850997924805	4.815539836883545	479.781005859375	4.118680953979492e-5	6	014
442	2.867219924926758	382.1176452636719	1.761317253112793e-5	412.84674072265625	6.640741348266602	1.3738870620727539e-5	643.468017578125	7.75146484375	6.794929504394531e-6	4.580862045288086	479.8490295410156	4.8726797103881836e-5	6	014
443	2.3432092666625977	381.54034423828125	3.2514333724975586e-5	7.104859828948975	472.9123840332031	7.033348083496094e-6	611.583740234375	226.79542541503906	0.00046628713607788086	4.8199920654296875	479.4427490234375	0.00011098384857177734	6	014
444	3.035508632659912	381.6246643066406	2.512335777282715e-5	6.5647077560424805	472.11553955078125	3.421306610107422e-5	7.259457111358643	3.207984685897827	7.450580596923828e-6	3.720165491104126	479.3770751953125	0.00017470121383666992	6	014
445	68.60958862304688	103.66102600097656	2.956390380859375e-5	6.92446231842041	471.1973876953125	5.27501106262207e-6	538.9488525390625	221.54893493652344	0.0024876296520233154	4.841814041137695	479.69659423828125	5.65946102142334e-5	6	014
446	3.5315182209014893	380.83843994140625	2.703070640563965e-5	5.9327898025512695	472.7003479003906	1.0520219802856445e-5	647.5875854492188	58.526634216308594	0.0005333423614501953	4.474586486816406	480.1031799316406	0.0002078711986541748	6	014
447	3.1034293174743652	381.68768310546875	4.6759843826293945e-5	32.229610443115234	250.23423767089844	5.942583084106445e-5	539.88720703125	220.88931274414062	0.00025221705436706543	5.263513565063477	480.1404113769531	4.363059997558594e-5	6	014
448	55.37210464477539	97.32890319824219	0.0012329816818237305	47.99270248413086	99.4321060180664	6.756186485290527e-5	611.7620849609375	225.0619354248047	0.02664807438850403	4.522263526916504	480.0655212402344	4.470348358154297e-5	6	014
449	55.281646728515625	88.43897247314453	0.9946022629737854	51.738075256347656	92.90129089355469	3.847479820251465e-5	643.8982543945312	6.760141849517822	5.310773849487305e-5	5.469837665557861	480.002197265625	0.0001963973045349121	6	014
450	3.077752113342285	381.4106140136719	2.79843807220459e-5	400.6061096191406	2.8205058574676514	5.4836273193359375e-6	648.3707885742188	60.07979965209961	2.22623348236084e-5	3.146416425704956	479.78411865234375	3.471970558166504e-5	6	014
451	51.40596008300781	78.39398193359375	0.0022384822368621826	4.821591377258301	465.1452941894531	1.0877847671508789e-5	610.7372436523438	224.4913787841797	0.0008178949356079102	5.402428150177002	479.8226013183594	3.5315752029418945e-5	6	014
452	50.80575942993164	80.70014953613281	0.9949674606323242	5.8192291259765625	472.15234375	9.000301361083984e-6	648.3643798828125	58.40845489501953	3.3915042877197266e-5	4.221103191375732	479.82568359375	5.581974983215332e-5	6	014
453	3.0237393379211426	380.61285400390625	4.374980926513672e-5	413.207763671875	6.943793296813965	2.0384788513183594e-5	647.851318359375	51.90414047241211	6.0617923736572266e-5	4.579397201538086	479.5062255859375	7.143616676330566e-5	6	014
454	42.598419189453125	70.55799865722656	0.0005785822868347168	7.792019367218018	472.0757141113281	5.543231964111328e-6	613.4612426757812	226.16261291503906	0.0003241896629333496	5.847442626953125	479.7902526855469	4.798173904418945e-5	6	014
455	1.916128396987915	382.0435791015625	3.8117170333862305e-5	7.250148773193359	473.36505126953125	1.0251998901367188e-5	648.18896484375	51.571346282958984	0.00033926963806152344	3.6136128902435303	479.9748840332031	3.546476364135742e-5	6	014
456	39.17106246948242	74.62959289550781	0.00024318695068359375	6.937105178833008	472.6185302734375	1.8268823623657227e-5	609.890380859375	225.42481994628906	0.00018090009689331055	4.101561069488525	479.765625	6.845593452453613e-5	6	014
457	38.477386474609375	71.64622497558594	0.6763436794281006	5.975964546203613	5.659839630126953	1.5735626220703125e-5	647.9536743164062	51.13020706176758	8.621811866760254e-5	4.8399457931518555	480.24114990234375	7.62939453125e-5	6	014
458	36.75401306152344	71.73094177246094	0.9791566133499146	412.9317626953125	7.008655548095703	1.6391277313232422e-5	648.6497802734375	52.86750411987305	2.333521842956543e-5	4.420663356781006	479.5378112792969	3.209710121154785e-5	6	014
459	34.93586730957031	72.27910614013672	0.3520563244819641	5.912026882171631	4.332073211669922	1.6301870346069336e-5	647.997802734375	57.85862350463867	0.00046184659004211426	5.574463367462158	479.4748840332031	0.00010329484939575195	6	014
460	31.825531005859375	73.13406372070312	0.999936580657959	40.03916931152344	75.02650451660156	1.3172626495361328e-5	611.0071411132812	225.2940216064453	0.11187297105789185	4.4005961418151855	479.5758361816406	3.510713577270508e-5	6	014
461	30.605236053466797	73.01337432861328	0.0023067891597747803	415.2577819824219	7.028128623962402	3.8504600524902344e-5	647.2743530273438	50.4065055847168	5.671381950378418e-5	399.0740051269531	4.311641693115234	5.161762237548828e-5	6	014
462	2.5604820251464844	380.7216796875	2.6553869247436523e-5	36.165740966796875	112.28826904296875	0.9694754481315613	612.391845703125	225.1868133544922	0.0004917681217193604	34.818782806396484	113.95836639404297	4.5686960220336914e-5	6	014
463	12.197335243225098	47.96672058105469	9.018182754516602e-5	6.770082473754883	4.913046360015869	1.3172626495361328e-5	648.3482055664062	50.589393615722656	0.00010016560554504395	4.621579170227051	479.5450134277344	4.32431697845459e-5	6	014
464	6.011080265045166	3.161905288696289	0.0007297992706298828	6.376557350158691	6.847463130950928	9.66489315032959e-5	646.4752197265625	52.375701904296875	4.470348358154297e-5	6.034992218017578	479.6354675292969	6.574392318725586e-5	6	014
465	18.310958862304688	49.068153381347656	0.01563847064971924	2.0657238960266113	30.505346298217773	0.0002765357494354248	7.839098930358887	5.262187957763672	0.00012314319610595703	2.269951820373535	3.072504997253418	0.00020226836204528809	6	014
466	3.4898481369018555	60.16557312011719	0.010409146547317505	0.9438745975494385	61.22378921508789	0.0008850395679473877	540.01025390625	221.81051635742188	0.00010129809379577637	3.733898162841797	480.2318115234375	8.919835090637207e-5	6	014
467	10.036896705627441	66.31088256835938	0.0019044280052185059	5.754629135131836	3.764476776123047	2.6792287826538086e-5	7.655447483062744	2.9933910369873047	1.817941665649414e-5	4.652071952819824	479.3769836425781	2.1845102310180664e-5	6	014
468	2.8128561973571777	380.5382080078125	4.062056541442871e-5	414.0231628417969	8.695599555969238	0.00013583898544311523	611.3709716796875	226.95005798339844	0.0015327036380767822	413.9001770019531	7.855314254760742	0.00016066431999206543	6	014
469	4.031780242919922	74.399658203125	9.945034980773926e-5	5.776304721832275	3.7049427032470703	1.1265277862548828e-5	647.2618408203125	52.5380859375	0.00012150406837463379	4.585034370422363	479.71636962890625	1.4573335647583008e-5	6	014
470	6.100340366363525	75.99186706542969	8.928775787353516e-5	6.102316379547119	3.863103151321411	1.0341405868530273e-5	612.6149291992188	225.75091552734375	0.0003319978713989258	5.3758134841918945	479.3024597167969	4.8607587814331055e-5	6	014
471	6.385310173034668	83.76707458496094	0.0001914501190185547	6.279191017150879	4.705513000488281	1.3947486877441406e-5	646.5640869140625	53.09409713745117	0.00026658177375793457	4.514927864074707	479.9164123535156	4.0858983993530273e-5	6	014
472	2.9073262214660645	381.59228515625	4.315376281738281e-5	6.29163122177124	4.115002632141113	1.7851591110229492e-5	611.4285888671875	226.8434295654297	1.7374753952026367e-5	3.430152177810669	479.95379638671875	2.0951032638549805e-5	6	014
473	4.980128765106201	71.97761535644531	4.538893699645996e-5	6.5057830810546875	4.484349727630615	1.683831214904785e-5	611.969970703125	225.38516235351562	0.0008581578731536865	5.852687358856201	479.40509033203125	6.690621376037598e-5	6	014
474	2.586061954498291	86.44960021972656	6.070733070373535e-5	32.707157135009766	251.99826049804688	2.1129846572875977e-5	649.9478759765625	51.73919677734375	0.0003642141819000244	3.8493635654449463	480.2197570800781	4.890561103820801e-5	6	014
475	2.8730852603912354	381.8549499511719	5.1587820053100586e-5	399.20501708984375	2.9871602058410645	1.138448715209961e-5	611.4332275390625	226.44287109375	0.0008259415626525879	5.193399906158447	479.4182434082031	6.860494613647461e-5	6	014
476	3.374232292175293	381.00445556640625	1.6957521438598633e-5	5.753028392791748	483.0238037109375	2.2172927856445312e-5	612.2062377929688	225.8460693359375	3.787875175476074e-5	4.687710762023926	480.1958923339844	0.0001583397388458252	6	014
477	2.509016990661621	381.77703857421875	7.775425910949707e-5	4.166328430175781	93.12305450439453	1.8358230590820312e-5	649.25439453125	51.34450149536133	0.00023096799850463867	3.9732701778411865	479.0029296875	1.570582389831543e-5	6	014
478	1.841017246246338	381.4364318847656	2.9385089874267578e-5	1.3642997741699219	122.2244644165039	1.2189149856567383e-5	647.5079345703125	101.74519348144531	5.751848220825195e-5	5.612713813781738	479.56683349609375	5.120038986206055e-5	6	014
479	4.319525241851807	91.62567901611328	5.942583084106445e-5	1.9595527648925781	92.18986511230469	1.2218952178955078e-5	648.1759643554688	50.4776496887207	0.0003421008586883545	4.89055061340332	479.9423522949219	4.836916923522949e-5	6	014
480	5.262012481689453	92.35696411132812	0.0005159974098205566	2.482208490371704	84.49665069580078	1.6033649444580078e-5	613.6116943359375	226.67538452148438	0.0003961622714996338	4.652056694030762	479.7504577636719	5.447864532470703e-5	6	014
481	4.390172958374023	91.72515106201172	0.0017539262771606445	2.604841947555542	92.154296875	2.6911497116088867e-5	611.7241821289062	226.6763458251953	0.00041049718856811523	4.520245552062988	479.8365173339844	1.806020736694336e-5	6	014
482	4.003417491912842	90.10655975341797	0.00390779972076416	1.6972627639770508	91.71745300292969	2.7120113372802734e-5	649.6233520507812	59.280948638916016	9.492039680480957e-5	5.124161243438721	479.5945129394531	0.00014397501945495605	6	014
483	5.745395183563232	89.23102569580078	0.0029660165309906006	93.32051086425781	138.0384063720703	9.739398956298828e-5	648.7163696289062	37.21236038208008	7.4803829193115234e-6	5.899381160736084	479.3039245605469	2.562999725341797e-5	6	014
484	5.752033233642578	88.48311614990234	0.00016361474990844727	4.555813312530518	89.80128479003906	1.2814998626708984e-5	611.9025268554688	225.72955322265625	7.653236389160156e-5	5.272345066070557	480.1353454589844	3.641843795776367e-5	6	014
485	5.191461563110352	89.28135681152344	0.00010570883750915527	3.911241054534912	89.34765625	2.136826515197754e-5	647.1608276367188	52.86627960205078	0.000562518835067749	5.984309196472168	479.2525634765625	6.878376007080078e-5	6	014
486	1.4670133590698242	108.49703216552734	0.00022557377815246582	111.51239776611328	132.8509979248047	0.9983493685722351	649.7445678710938	52.290042877197266	4.1037797927856445e-5	5.207468509674072	479.7606201171875	3.7997961044311523e-5	6	014
487	119.30591583251953	119.0691909790039	0.0006647706031799316	115.7593002319336	123.19247436523438	0.9999998807907104	647.9882202148438	52.395633697509766	0.0003326833248138428	115.5905532836914	127.09619903564453	9.98377799987793e-5	6	014
488	5.744241714477539	4.4276275634765625	7.891654968261719e-5	108.50545501708984	138.22332763671875	7.724761962890625e-5	647.9356079101562	50.250762939453125	0.0004437267780303955	4.405641078948975	479.61669921875	7.292628288269043e-5	6	014
489	77.52302551269531	151.92686462402344	0.0006511211395263672	77.11925506591797	159.08184814453125	0.9999999403953552	648.2122802734375	52.62892532348633	0.0008675456047058105	78.99590301513672	163.99749755859375	0.0001080930233001709	6	014
490	3.9948205947875977	77.78532409667969	0.0008502602577209473	73.54729461669922	164.63771057128906	1.0	647.0071411132812	51.909542083740234	7.06017017364502e-5	70.07887268066406	166.4580841064453	0.001055300235748291	6	014
491	8.640763282775879	84.50889587402344	0.7626317143440247	62.05439376831055	152.79751586914062	0.9999999403953552	647.981689453125	50.7275276184082	8.276104927062988e-5	51.4310302734375	155.24102783203125	0.00015932321548461914	6	014
492	3.3374502658843994	381.547119140625	2.4020671844482422e-5	401.4831237792969	3.9094948768615723	1.5616416931152344e-5	647.9959106445312	57.086910247802734	0.00016427040100097656	400.6886291503906	4.052799701690674	3.045797348022461e-5	6	014
493	5.436077117919922	3.413363456726074	3.17692756652832e-5	2.6819305419921875	122.51204681396484	4.595518112182617e-5	647.7825317382812	51.100791931152344	0.005858093500137329	4.51956033706665	480.10125732421875	2.03549861907959e-5	6	014
494	2.324160099029541	381.1072082519531	1.677870750427246e-5	19.97576141357422	124.62351989746094	5.576014518737793e-5	646.8544311523438	95.08828735351562	3.293156623840332e-5	4.387699604034424	479.1030578613281	0.00012689828872680664	6	014
495	26.905004501342773	83.7059326171875	0.00010496377944946289	29.450754165649414	78.59687805175781	0.0002079010009765625	612.6317138671875	225.06552124023438	0.011584371328353882	4.5628252029418945	480.0943908691406	8.291006088256836e-5	6	014
496	5.746363639831543	4.399534702301025	2.771615982055664e-5	400.897216796875	3.997377395629883	1.1235475540161133e-5	647.8131713867188	51.01343536376953	0.00017446279525756836	4.814130783081055	479.76800537109375	6.16312026977539e-5	6	014
497	2.6557397842407227	381.3682556152344	3.7610530853271484e-5	7.089760780334473	4.375722408294678	9.119510650634766e-6	649.6541137695312	31.1469783782959	2.5838613510131836e-5	4.721258640289307	479.9383544921875	3.507733345031738e-5	6	014
498	3.2340848445892334	381.49884033203125	5.650520324707031e-5	413.555419921875	5.516841888427734	6.556510925292969e-6	647.214111328125	51.82171630859375	0.001112610101699829	5.640812873840332	480.3128356933594	6.160140037536621e-5	6	014
499	2.091978073120117	283.0960388183594	2.54213809967041e-5	30.451364517211914	118.49030303955078	5.310773849487305e-5	613.277099609375	225.92286682128906	0.000464022159576416	4.469997406005859	479.8828125	4.270672798156738e-5	6	014
500	17.27300453186035	46.36520004272461	0.0034103095531463623	34.21245574951172	120.380859375	0.22318699955940247	647.6878662109375	51.271724700927734	4.6759843826293945e-5	4.919572830200195	479.854248046875	3.6716461181640625e-5	6	014
501	2.9240360260009766	380.9248352050781	2.333521842956543e-5	7.2730536460876465	471.9415588378906	6.3478946685791016e-6	647.380615234375	51.30813217163086	6.517767906188965e-5	4.779950141906738	479.7517395019531	4.863739013671875e-5	6	014
502	2.263251781463623	381.4473571777344	3.775954246520996e-5	486.4453125	116.87860107421875	0.0007545948028564453	610.20849609375	227.17552185058594	0.00042381882667541504	4.8896894454956055	479.5246276855469	1.9729137420654297e-5	6	014
503	2.194141387939453	380.8720703125	2.512335777282715e-5	6.310651779174805	473.42340087890625	1.800060272216797e-5	647.1646728515625	51.27904510498047	0.010931640863418579	3.314696788787842	480.1200866699219	5.170702934265137e-5	6	014
504	3.0797805786132812	380.5882873535156	3.316998481750488e-5	7.247855186462402	5.0487470626831055	1.1473894119262695e-5	649.0415649414062	51.43223190307617	6.86943531036377e-5	4.577634811401367	480.2132263183594	7.009506225585938e-5	6	014
505	6.314614772796631	4.469645977020264	8.410215377807617e-5	5.541502475738525	4.838929653167725	2.6702880859375e-5	610.9972534179688	226.19822692871094	0.00014275312423706055	4.0441813468933105	480.0998840332031	4.7534704208374023e-5	6	014
506	5.77696418762207	73.9969482421875	8.887052536010742e-5	1.401597023010254	72.91559600830078	2.6851892471313477e-5	647.0711059570312	53.55739974975586	0.00017383694648742676	4.402017593383789	479.7928771972656	5.8084726333618164e-5	6	014
507	5.11394739151001	3.4720206260681152	0.00012859702110290527	6.623538970947266	6.076296806335449	7.608532905578613e-5	647.667724609375	53.4486083984375	0.0008225440979003906	5.1430230140686035	479.6514892578125	5.453824996948242e-5	6	014
508	31.324710845947266	253.9281463623047	0.00017571449279785156	32.5140380859375	250.03012084960938	0.11190715432167053	647.9224243164062	51.95341110229492	0.0002726316452026367	4.07029914855957	479.6146545410156	7.37607479095459e-5	6	014
509	2.2414655685424805	380.8387756347656	2.753734588623047e-5	8.04233455657959	5.065701484680176	1.8477439880371094e-5	648.8850708007812	107.85359954833984	3.4928321838378906e-5	5.185576438903809	479.9432678222656	3.078579902648926e-5	6	014
510	2.884526252746582	382.2793884277344	2.8848648071289062e-5	401.1291809082031	4.04504919052124	1.564621925354004e-5	611.1328735351562	226.10198974609375	8.422136306762695e-5	4.164012908935547	479.727294921875	5.131959915161133e-5	6	014
511	4.729464054107666	4.00082540512085	3.936886787414551e-5	6.147353649139404	6.238755226135254	4.357099533081055e-5	647.1344604492188	51.611385345458984	0.000235825777053833	4.62874698638916	479.4552001953125	8.344650268554688e-5	6	014
512	5.309884071350098	2.7667627334594727	4.228949546813965e-5	7.426566123962402	5.0777363777160645	2.765655517578125e-5	610.4652709960938	225.76263427734375	9.435415267944336e-5	5.582141399383545	479.5693664550781	4.756450653076172e-5	6	014
513	2.7530791759490967	381.5875549316406	4.7266483306884766e-5	7.120199203491211	5.662810802459717	2.8640031814575195e-5	648.3877563476562	50.394004821777344	0.00013932585716247559	4.719554901123047	479.6803283691406	8.636713027954102e-5	6	014
514	2.793989658355713	381.0032043457031	3.1828880310058594e-5	2.465791702270508	125.9503173828125	1.4543533325195312e-5	648.0803833007812	51.73332977294922	3.999471664428711e-5	4.661040782928467	479.7427978515625	0.00011539459228515625	6	014
515	2.0082645416259766	381.79083251953125	3.191828727722168e-5	485.1179504394531	116.36014556884766	0.0009400248527526855	646.6907348632812	51.47934341430664	8.633732795715332e-5	5.267682075500488	479.87933349609375	4.503130912780762e-5	6	014
516	3.946819305419922	381.3740539550781	3.910064697265625e-5	6.123368263244629	4.309650421142578	1.9282102584838867e-5	647.7889404296875	52.729366302490234	0.00019338726997375488	4.906003952026367	479.8883972167969	8.234381675720215e-5	6	014
517	2.334343433380127	381.1580505371094	3.272294998168945e-5	1.7197480201721191	27.011762619018555	3.9637088775634766e-5	610.41357421875	226.67037963867188	0.0020392239093780518	4.120894908905029	480.17401123046875	7.531046867370605e-5	6	014
518	2.7922611236572266	381.4178161621094	1.850724220275879e-5	2.2192835807800293	125.64877319335938	2.053380012512207e-5	649.1660766601562	58.30077362060547	0.0001156926155090332	6.107572555541992	479.46099853515625	5.981326103210449e-5	6	014
519	6.311307907104492	4.018075466156006	0.00010249018669128418	6.661704063415527	5.872968673706055	4.25875186920166e-5	648.0038452148438	51.36200714111328	4.6879053115844727e-5	5.362397193908691	479.8119812011719	0.0001359879970550537	6	014
520	3.1355905532836914	381.5231018066406	1.990795135498047e-5	5.863629341125488	4.367898464202881	5.155801773071289e-6	647.5411987304688	52.908973693847656	0.00012618303298950195	4.222151756286621	480.3095397949219	6.455183029174805e-5	6	014
521	2.203556537628174	380.2156982421875	2.7954578399658203e-5	5.155461311340332	481.2184753417969	1.5914440155029297e-5	648.4114379882812	51.41761016845703	0.0002506077289581299	5.060947895050049	479.2431335449219	0.00015088915824890137	6	014
522	3.150430917739868	381.9539489746094	2.580881118774414e-5	486.0892028808594	116.56295776367188	0.00011470913887023926	647.0493774414062	52.57833480834961	0.00010675191879272461	4.5846266746521	479.74005126953125	1.8388032913208008e-5	6	014
523	3.402099132537842	381.6266174316406	4.252791404724121e-5	412.74713134765625	5.895693778991699	5.4836273193359375e-6	647.8800659179688	52.464202880859375	8.034706115722656e-5	3.837947368621826	480.5050048828125	2.6106834411621094e-5	6	014
524	6.346327304840088	4.1027655601501465	7.700920104980469e-5	5.173643589019775	4.6729817390441895	1.6957521438598633e-5	647.5775146484375	52.560733795166016	0.0002453625202178955	4.839522361755371	479.473388671875	5.117058753967285e-5	6	014
525	3.737462282180786	381.3223571777344	3.653764724731445e-5	413.42694091796875	6.338126182556152	2.473592758178711e-5	647.9343872070312	57.85616683959961	0.0018723905086517334	485.90814208984375	207.54884338378906	0.001237422227859497	6	014
526	2.968669891357422	380.0882263183594	1.8477439880371094e-5	5.941363334655762	4.916430950164795	9.208917617797852e-6	649.3082885742188	57.89655685424805	0.00021579861640930176	5.886466979980469	479.7060852050781	4.5865774154663086e-5	6	014
527	2.194192886352539	381.9111633300781	5.447864532470703e-5	401.17425537109375	4.258094310760498	9.03010368347168e-6	647.7361450195312	52.24091720581055	0.0005780160427093506	497.2557678222656	197.66510009765625	0.6331973671913147	6	014
528	3.0939834117889404	381.7756042480469	3.5196542739868164e-5	3.672947645187378	89.33294677734375	2.2083520889282227e-5	647.72509765625	51.370792388916016	4.0411949157714844e-5	489.2278747558594	212.5078125	0.08949381113052368	6	014
529	6.655315399169922	4.821269512176514	0.000518113374710083	484.4238586425781	115.12419128417969	0.005026400089263916	648.4823608398438	57.22901153564453	0.00012561678886413574	488.7940368652344	210.11639404296875	0.003542006015777588	6	014
530	5.110777854919434	2.9410018920898438	0.00011086463928222656	4.547179698944092	124.99118041992188	5.716085433959961e-5	648.5602416992188	92.59974670410156	1.1086463928222656e-5	2.8345746994018555	108.24421691894531	4.988908767700195e-5	6	014
531	5.101172924041748	3.9823434352874756	0.00013086199760437012	484.2192687988281	114.33808135986328	0.005195349454879761	612.9052124023438	226.05775451660156	0.0022130608558654785	5.402945041656494	479.4193420410156	4.023313522338867e-5	6	014
532	5.961252689361572	3.66009259223938	0.00013512372970581055	483.44744873046875	114.29631805419922	0.0002250075340270996	648.66455078125	51.187347412109375	3.6150217056274414e-5	399.8197326660156	4.058053016662598	5.665421485900879e-5	6	014
533	5.888045787811279	3.5087194442749023	8.970499038696289e-5	6.415594100952148	4.618817329406738	1.728534698486328e-5	648.662353515625	52.35524368286133	2.0891427993774414e-5	3.792955160140991	480.1144714355469	7.081031799316406e-5	6	014
534	5.009103298187256	3.624973773956299	6.276369094848633e-5	484.48748779296875	114.37232971191406	0.04888474941253662	609.6864624023438	226.04847717285156	0.004024296998977661	491.43927001953125	209.3943634033203	0.0010477900505065918	6	014
535	7.318325996398926	5.00141716003418	0.000544428825378418	7.155805587768555	5.503956317901611	7.522106170654297e-5	648.8790893554688	52.47272872924805	0.00014585256576538086	494.1982421875	209.4630889892578	0.004743605852127075	6	014
536	6.6993489265441895	4.359504222869873	0.001524120569229126	5.923305511474609	6.580670356750488	0.0001684725284576416	647.6527709960938	52.84009552001953	0.0004824995994567871	2.1698386669158936	1.5845694541931152	8.982419967651367e-5	6	014
537	3.1355371475219727	381.7203063964844	2.440810203552246e-5	484.15167236328125	114.86746978759766	0.0030582547187805176	648.9903564453125	51.25939178466797	7.2479248046875e-5	4.279937744140625	480.431640625	3.832578659057617e-5	6	014
538	6.39519739151001	3.6264290809631348	9.202957153320312e-5	7.497927188873291	6.6634721755981445	2.1070241928100586e-5	611.2171020507812	224.58912658691406	0.03933390974998474	4.576610565185547	479.20098876953125	0.0001411139965057373	6	014
539	611.2862548828125	226.90208435058594	4.3004751205444336e-5	484.6043395996094	115.27870178222656	5.647540092468262e-5	611.6526489257812	225.60562133789062	0.011097609996795654	4.137176036834717	479.9208068847656	5.361437797546387e-5	6	014
540	3.3270022869110107	381.1211242675781	2.6553869247436523e-5	28.505329132080078	119.67059326171875	7.450580596923828e-6	648.1061401367188	50.29954147338867	4.318356513977051e-5	498.4640197753906	198.82911682128906	0.7534139156341553	6	014
541	2.4677317142486572	381.6076965332031	2.714991569519043e-5	7.369459629058838	472.59197998046875	8.761882781982422e-6	611.222412109375	226.38380432128906	0.0003465414047241211	5.294875144958496	479.6097717285156	8.291006088256836e-5	6	014
542	2.384978771209717	381.2680969238281	3.108382225036621e-5	6.736392974853516	4.73631477355957	8.553266525268555e-6	647.6768188476562	52.423248291015625	0.0008925497531890869	496.1643371582031	210.6478729248047	0.0051069557666778564	6	014
543	3.0837018489837646	381.326416015625	2.8878450393676758e-5	413.4417419433594	7.746872425079346	3.358721733093262e-5	648.2197265625	51.37148666381836	0.0001176297664642334	3.8985657691955566	480.2664794921875	2.384185791015625e-5	6	014
