# Supplementary material for: An automated feeding system for the African killifish reveals the impact of diet on lifespan and allows scalable assessment of associative learning
Source: eLife. 2022 Nov 10;11:e69008. doi: 10.7554/eLife.69008 (PMC9788828; doi:10.7554/eLife.69008)
Supplement: Figure 6—source data 2. [file elife-69008-fig6-data2.zip › Training Trajectories/t2_REC047DLC_resnet50_TrainAllTheThingsJun28shuffle1_1030000.csv]

bodyparts_coords	fishhead_x	fishhead_y	fishhead_likelihood	fishtail_x	fishtail_y	fishtail_likelihood	redlight_x	redlight_y	redlight_likelihood	fooddrop_x	fooddrop_y	fooddrop_likelihood	fishnum	recordingnum
0	111.16319274902344	184.2174072265625	0.9999990463256836	119.69690704345703	187.17393493652344	6.052851676940918e-5	115.63644409179688	182.99758911132812	6.443262100219727e-5	105.85980224609375	173.69952392578125	2.0563602447509766e-5	2	047
1	110.44155883789062	182.5369873046875	0.9999999403953552	130.5133819580078	209.0042724609375	0.8106679916381836	114.08715057373047	182.0658416748047	4.0918588638305664e-5	115.41368103027344	186.41168212890625	1.6033649444580078e-5	2	047
2	112.59774780273438	185.20584106445312	0.9999802708625793	137.22134399414062	206.3598175048828	0.9995366334915161	118.74594116210938	191.9921417236328	4.139542579650879e-5	137.86929321289062	207.72900390625	0.0037452280521392822	2	047
3	112.30487060546875	185.6131134033203	0.9999970197677612	137.61099243164062	200.94122314453125	0.15103530883789062	116.50027465820312	184.002685546875	2.7805566787719727e-5	135.95867919921875	207.66725158691406	2.5331974029541016e-5	2	047
4	112.95932006835938	185.9374237060547	0.9999794960021973	137.78097534179688	199.80941772460938	0.708454966545105	119.04472351074219	191.76803588867188	1.9103288650512695e-5	107.31995391845703	175.9954071044922	1.2010335922241211e-5	2	047
5	111.30846405029297	189.20596313476562	0.9999958276748657	142.98049926757812	200.31402587890625	0.9999985694885254	118.02423095703125	192.37176513671875	2.4825334548950195e-5	143.70484924316406	200.36013793945312	8.428096771240234e-5	2	047
6	111.07473754882812	189.76856994628906	0.9999998807907104	139.65252685546875	198.23934936523438	0.9997053742408752	117.40597534179688	189.1841278076172	4.881620407104492e-5	134.2007598876953	196.5257568359375	1.4394521713256836e-5	2	047
7	113.17771911621094	189.37957763671875	0.9999914169311523	143.33168029785156	199.9073028564453	0.9999997615814209	146.80819702148438	197.14500427246094	3.17692756652832e-5	143.82826232910156	199.4109649658203	0.00011739134788513184	2	047
8	113.0195541381836	190.5334014892578	0.9999836683273315	141.8012237548828	200.18116760253906	0.9999994039535522	119.40953063964844	192.71939086914062	7.659196853637695e-5	143.31851196289062	199.95582580566406	9.849667549133301e-5	2	047
9	112.8210220336914	192.73583984375	0.8287670612335205	139.51622009277344	198.5714569091797	0.9999998807907104	119.8832015991211	193.9335174560547	3.930926322937012e-5	142.5658721923828	199.061279296875	0.0002969503402709961	2	047
10	113.71653747558594	191.81910705566406	0.9478683471679688	136.8686981201172	195.49737548828125	0.9999740123748779	120.2022705078125	192.49923706054688	6.344914436340332e-5	127.23212432861328	198.0497589111328	1.5139579772949219e-5	2	047
11	114.3908920288086	194.4575653076172	0.9338062405586243	140.3310089111328	198.41217041015625	0.9999999403953552	131.68675231933594	199.12387084960938	4.83095645904541e-5	142.29356384277344	198.45855712890625	8.004903793334961e-5	2	047
12	113.97724151611328	195.71778869628906	0.9999890327453613	143.1593475341797	203.29922485351562	0.9438568353652954	144.90139770507812	203.2527313232422	9.167194366455078e-5	120.51819610595703	202.13644409179688	2.2143125534057617e-5	2	047
13	143.63807678222656	205.6487579345703	0.9999974966049194	145.4366912841797	209.05459594726562	0.00012984871864318848	146.10203552246094	206.33877563476562	0.00011274218559265137	145.2351531982422	210.2340545654297	1.4781951904296875e-5	2	047
14	133.83529663085938	197.96206665039062	0.004499524831771851	151.0896759033203	218.42926025390625	0.06147181987762451	154.8282012939453	213.9154510498047	0.00010034441947937012	143.79058837890625	218.1900634765625	4.351139068603516e-6	2	047
15	176.88467407226562	221.13258361816406	1.0	178.4608154296875	224.10562133789062	0.0009066462516784668	179.80975341796875	221.69007873535156	0.00017595291137695312	171.0784912109375	227.73931884765625	0.0009436607360839844	2	047
16	194.5386505126953	235.5872344970703	1.0	146.11207580566406	197.3556365966797	1.0	196.4133758544922	236.2684783935547	0.0001150667667388916	197.98959350585938	240.9294891357422	3.0606985092163086e-5	2	047
17	213.8097686767578	247.06809997558594	0.9999812841415405	158.8399658203125	190.90960693359375	0.7158675193786621	156.6995086669922	188.928466796875	0.00018724799156188965	212.3575439453125	253.54087829589844	0.00025331974029541016	2	047
18	234.85569763183594	255.41213989257812	1.0	166.03286743164062	192.4671630859375	0.9999923706054688	233.4658660888672	252.4754638671875	0.0001538991928100586	228.65924072265625	246.0373992919922	0.0007119178771972656	2	047
19	253.9261932373047	267.2166748046875	1.0	188.08543395996094	200.9851531982422	1.0	253.7125244140625	268.32110595703125	0.00027444958686828613	251.26954650878906	272.01953125	0.0003184676170349121	2	047
20	269.5975646972656	269.5385437011719	1.0	195.92002868652344	194.94911193847656	1.0	269.7704772949219	271.4054260253906	0.0001812279224395752	262.538818359375	260.2538757324219	0.0003872513771057129	2	047
21	281.4053955078125	276.0444030761719	1.0	206.21998596191406	208.00230407714844	0.45303452014923096	285.4696350097656	274.62359619140625	0.00010028481483459473	275.85211181640625	261.74761962890625	8.466839790344238e-5	2	047
22	291.3590393066406	279.7543640136719	1.0	217.69644165039062	222.36856079101562	1.0	290.8529968261719	283.2215881347656	0.000125199556350708	216.4298095703125	222.45831298828125	0.00010779500007629395	2	047
23	294.6138610839844	276.1728820800781	1.0	235.53221130371094	214.73196411132812	1.0	233.41159057617188	214.4912872314453	6.619095802307129e-5	227.83843994140625	216.7930908203125	4.7773122787475586e-5	2	047
24	282.9601745605469	276.1781005859375	0.9999999403953552	307.9147644042969	239.36097717285156	0.003929227590560913	309.84344482421875	238.52513122558594	0.00029033422470092773	265.28533935546875	276.5830078125	0.00017002224922180176	2	047
25	283.3601989746094	279.1289978027344	1.0	324.5174255371094	221.68679809570312	0.015469372272491455	512.116455078125	201.56466674804688	1.0	508.54974365234375	202.31515502929688	0.0018343031406402588	2	047
26	329.333740234375	212.87803649902344	1.0	283.9567565917969	281.8681640625	0.9999328255653381	512.2350463867188	202.07485961914062	1.0	508.534912109375	202.63333129882812	0.003143608570098877	2	047
27	334.58856201171875	203.74099731445312	1.0	288.4398193359375	288.0012512207031	1.0	512.3018798828125	201.590087890625	0.9999999403953552	509.24945068359375	202.27818298339844	0.001464545726776123	2	047
28	336.3547058105469	205.78775024414062	1.0	297.0735778808594	284.57867431640625	1.0	512.7168579101562	201.79991149902344	1.0	509.2286682128906	202.1243438720703	0.004401206970214844	2	047
29	340.5662536621094	205.2851104736328	1.0	305.12908935546875	282.1329650878906	1.0	511.9609069824219	202.0337371826172	1.0	508.473388671875	202.5685577392578	0.0023491978645324707	2	047
30	348.1676025390625	202.4215850830078	1.0	308.4710388183594	280.4499206542969	0.9999917149543762	512.224365234375	201.33477783203125	1.0	508.797119140625	201.95738220214844	0.0025360584259033203	2	047
31	353.96942138671875	200.69789123535156	1.0	305.16412353515625	275.4298095703125	0.9887551069259644	512.3361206054688	201.33786010742188	1.0	508.74530029296875	201.916259765625	0.0019182860851287842	2	047
32	361.35870361328125	196.80050659179688	1.0	301.76348876953125	274.708740234375	0.9620486497879028	512.0205688476562	201.89402770996094	1.0	508.4803161621094	202.4190673828125	0.004048764705657959	2	047
33	367.825439453125	191.8463134765625	1.0	294.35980224609375	282.345458984375	1.0	512.2369995117188	202.31942749023438	1.0	508.6942443847656	203.40121459960938	0.0020450353622436523	2	047
34	373.4742431640625	193.04669189453125	1.0	290.0107116699219	287.1680908203125	0.07303494215011597	512.5469360351562	201.2743682861328	1.0	508.75958251953125	202.23915100097656	0.0011636912822723389	2	047
35	387.47747802734375	195.27919006347656	1.0	309.771240234375	276.9875183105469	0.9984568953514099	512.3362426757812	201.986328125	1.0	508.5430603027344	202.79489135742188	0.0008878111839294434	2	047
36	401.3021240234375	187.19351196289062	1.0	308.71307373046875	272.34869384765625	1.0	512.3997802734375	201.8113555908203	1.0	508.8531799316406	202.78265380859375	0.00222054123878479	2	047
37	413.6328430175781	184.1623992919922	0.9999999403953552	417.1957702636719	185.72732543945312	0.11318975687026978	512.2066040039062	201.68312072753906	1.0	508.4483947753906	202.60430908203125	0.000765383243560791	2	047
38	514.9334716796875	205.03953552246094	5.0574541091918945e-5	514.1953735351562	204.71322631835938	8.755922317504883e-5	511.7435302734375	201.95587158203125	1.0	508.34844970703125	202.69967651367188	0.0004863739013671875	2	047
39	411.1644592285156	198.77395629882812	0.9999818801879883	414.6094665527344	200.87503051757812	0.0015316903591156006	513.1947021484375	202.10675048828125	1.0	509.02105712890625	202.913330078125	0.0006166696548461914	2	047
40	404.623046875	204.97650146484375	0.9999998807907104	405.82464599609375	208.06227111816406	0.0088101327419281	512.04931640625	201.5385284423828	0.9999999403953552	508.5503845214844	201.93783569335938	0.0009178519248962402	2	047
41	402.6769714355469	207.90994262695312	1.0	430.106201171875	117.10597229003906	0.00328749418258667	511.6387023925781	202.24996948242188	0.9999999403953552	508.8766784667969	202.14883422851562	0.004056304693222046	2	047
42	403.0332946777344	206.54876708984375	1.0	423.3034973144531	111.76702117919922	0.999992847442627	512.3738403320312	201.46884155273438	1.0	509.24200439453125	201.72340393066406	0.0018678903579711914	2	047
43	400.4410400390625	204.56785583496094	1.0	415.8058166503906	113.60275268554688	0.9999984502792358	512.3283081054688	202.38705444335938	1.0	508.6094055175781	202.82861328125	0.00107613205909729	2	047
44	402.6835632324219	205.26976013183594	1.0	412.16046142578125	114.55950164794922	1.0	511.38385009765625	201.91586303710938	1.0	508.4576721191406	202.74415588378906	0.001343071460723877	2	047
45	404.40313720703125	205.38629150390625	1.0	407.20733642578125	116.37725830078125	1.0	510.5940246582031	201.53265380859375	1.0	507.9400329589844	202.51046752929688	0.0007707476615905762	2	047
46	404.4976501464844	205.4971160888672	1.0	402.8726501464844	118.27447509765625	0.9999998807907104	511.3373107910156	201.546630859375	1.0	509.1728820800781	202.55287170410156	0.0019609034061431885	2	047
47	404.7710876464844	208.04550170898438	1.0	396.36419677734375	119.95729064941406	0.9999998807907104	511.80865478515625	202.12550354003906	1.0	507.8208923339844	202.77127075195312	0.0022808313369750977	2	047
48	404.90728759765625	211.66983032226562	1.0	386.28961181640625	126.89388275146484	1.0	511.8921203613281	201.3424835205078	1.0	508.4498596191406	202.4860382080078	0.0013928711414337158	2	047
49	406.5096130371094	212.38742065429688	1.0	385.51446533203125	125.67874908447266	1.0	511.6649169921875	202.4246063232422	1.0	509.1848449707031	203.5611572265625	0.0010387301445007324	2	047
50	407.4332275390625	213.09239196777344	1.0	383.96307373046875	126.83817291259766	1.0	512.1456298828125	201.6085968017578	1.0	508.509765625	202.55230712890625	0.0016438066959381104	2	047
51	408.6166687011719	214.3107147216797	1.0	378.164306640625	128.45379638671875	1.0	511.467041015625	201.31077575683594	1.0	508.1846008300781	202.16827392578125	0.003032982349395752	2	047
52	410.9568786621094	214.72166442871094	1.0	375.3256530761719	132.85218811035156	1.0	511.68194580078125	202.52395629882812	1.0	508.0484924316406	202.5324249267578	0.00454479455947876	2	047
53	414.04486083984375	213.15524291992188	1.0	372.2359619140625	133.25912475585938	1.0	511.46844482421875	202.44418334960938	1.0	507.96697998046875	202.9136199951172	0.002216637134552002	2	047
54	416.9808349609375	213.18112182617188	1.0	372.6501159667969	134.7249298095703	1.0	511.3183898925781	201.0637664794922	1.0	507.850830078125	202.35862731933594	0.0007762908935546875	2	047
55	419.3482971191406	212.74440002441406	1.0	366.5689392089844	128.77780151367188	1.0	511.65350341796875	201.0889434814453	1.0	508.3731994628906	201.99070739746094	0.0011333227157592773	2	047
56	425.18280029296875	214.4853515625	1.0	367.3799133300781	128.73670959472656	0.9999998807907104	511.3016662597656	201.09307861328125	1.0	507.8352355957031	202.16893005371094	0.0008321106433868408	2	047
57	430.1227722167969	214.83139038085938	1.0	369.3354797363281	130.94232177734375	1.0	512.2017822265625	201.1943359375	1.0	508.6269226074219	201.4613037109375	0.0010243654251098633	2	047
58	431.83843994140625	216.21820068359375	1.0	368.2539978027344	139.11965942382812	1.0	511.2532653808594	201.3284912109375	1.0	507.7160949707031	202.63832092285156	0.0007580220699310303	2	047
59	432.9393310546875	217.4871826171875	1.0	365.5248718261719	135.98599243164062	0.9999997019767761	511.0529479980469	201.0158233642578	1.0	507.8680114746094	202.20654296875	0.0006671249866485596	2	047
60	433.6043395996094	219.6407012939453	1.0	372.5198669433594	143.85232543945312	0.8698952794075012	511.7857360839844	201.63668823242188	1.0	508.14111328125	202.49423217773438	0.0006881058216094971	2	047
61	435.37432861328125	222.28407287597656	1.0	378.5539855957031	146.18528747558594	1.0	511.3516845703125	201.10902404785156	1.0	507.7662048339844	202.21485900878906	0.000980764627456665	2	047
62	434.87567138671875	226.1299591064453	1.0	386.3459777832031	146.02809143066406	1.0	511.0430603027344	201.3406524658203	1.0	507.6061706542969	202.8109130859375	0.0006999075412750244	2	047
63	436.92474365234375	228.37171936035156	1.0	389.2598571777344	144.55905151367188	1.0	511.4762268066406	201.56051635742188	1.0	508.00567626953125	202.54147338867188	0.0010259747505187988	2	047
64	438.3283386230469	229.61077880859375	1.0	387.9330139160156	144.35231018066406	1.0	512.0599975585938	201.80133056640625	1.0	508.1114807128906	202.45245361328125	0.0006737709045410156	2	047
65	438.5402526855469	230.26097106933594	1.0	392.1943054199219	144.0405731201172	1.0	511.9921569824219	201.29380798339844	1.0	508.0650939941406	202.10276794433594	0.0005318224430084229	2	047
66	442.0867004394531	230.40931701660156	1.0	397.4770202636719	144.62619018554688	1.0	512.19140625	201.24038696289062	1.0	508.5526428222656	202.7023468017578	0.0004157721996307373	2	047
67	441.4315185546875	231.22390747070312	1.0	402.6912536621094	145.6162567138672	1.0	511.7407531738281	201.13775634765625	1.0	507.96734619140625	202.3732452392578	0.00044038891792297363	2	047
68	438.6000671386719	232.1077117919922	1.0	405.6475830078125	147.29672241210938	1.0	511.7516174316406	201.0030517578125	1.0	508.13623046875	201.8719940185547	0.0007283985614776611	2	047
69	438.0184631347656	231.98291015625	1.0	407.016357421875	146.76377868652344	1.0	511.57720947265625	200.94259643554688	1.0	507.91314697265625	202.143310546875	0.0005401968955993652	2	047
70	436.11541748046875	234.21949768066406	1.0	398.6109924316406	150.7436065673828	1.0	511.7391357421875	201.53111267089844	1.0	507.86907958984375	202.81317138671875	0.0010737180709838867	2	047
71	435.28173828125	236.2139892578125	1.0	393.24151611328125	151.22756958007812	1.0	512.0100708007812	200.80442810058594	1.0	508.14208984375	201.79629516601562	0.00048416852951049805	2	047
72	435.7344055175781	236.3967742919922	1.0	393.0736083984375	150.33909606933594	0.6858129501342773	511.5216979980469	201.6210174560547	1.0	507.67059326171875	202.5200958251953	0.0005234181880950928	2	047
73	438.3819885253906	235.42735290527344	1.0	407.73809814453125	151.6851806640625	1.0	512.2221069335938	201.8957977294922	1.0	508.24102783203125	202.7053680419922	0.0012593269348144531	2	047
74	437.1401672363281	235.62655639648438	1.0	390.5134582519531	166.03050231933594	0.927590548992157	511.72869873046875	201.64779663085938	1.0	507.64923095703125	202.58888244628906	0.0008043646812438965	2	047
75	437.03289794921875	237.36888122558594	1.0	390.9876403808594	164.9940185546875	0.9999022483825684	512.06982421875	200.90130615234375	1.0	508.125732421875	201.6554718017578	0.0008527636528015137	2	047
76	437.0379943847656	236.5561981201172	0.9999998807907104	388.2875061035156	171.36102294921875	1.0	511.93304443359375	200.94581604003906	1.0	508.140869140625	202.2833709716797	0.000719904899597168	2	047
77	434.89617919921875	236.9165802001953	0.0017681419849395752	381.1321716308594	174.7904510498047	0.9288544654846191	511.9506530761719	201.5506134033203	1.0	508.405029296875	203.0780487060547	0.0006562769412994385	2	047
78	380.6474609375	168.61790466308594	0.001996248960494995	381.2923889160156	172.681640625	0.9935131072998047	512.6300048828125	201.60154724121094	1.0	508.5107727050781	202.8234405517578	0.0008480846881866455	2	047
79	392.21173095703125	180.3448028564453	0.0002696514129638672	390.4210510253906	178.79515075683594	1.0	512.284423828125	201.55850219726562	1.0	508.6028137207031	202.74400329589844	0.0009618103504180908	2	047
80	389.19415283203125	181.0858612060547	0.0002740621566772461	386.4472351074219	180.23983764648438	1.0	512.0720825195312	201.51153564453125	1.0	508.1046142578125	202.62649536132812	0.0006014406681060791	2	047
81	514.7247314453125	205.38389587402344	5.942583084106445e-5	383.5450744628906	188.5614776611328	0.995844304561615	512.1587524414062	201.46954345703125	1.0	508.1837463378906	202.4366912841797	0.0009596645832061768	2	047
82	369.8506774902344	189.2082977294922	0.017558127641677856	367.537353515625	189.75074768066406	0.08508411049842834	511.6347961425781	201.8167724609375	1.0	507.9501953125	202.50735473632812	0.0014874041080474854	2	047
83	515.5082397460938	208.67723083496094	9.021162986755371e-5	376.13055419921875	205.45382690429688	0.9999998807907104	512.436767578125	201.9658660888672	1.0	508.50103759765625	202.9770050048828	0.0015740394592285156	2	047
84	383.9840087890625	206.86424255371094	0.0009159743785858154	378.96820068359375	206.07777404785156	0.9975928068161011	512.2053833007812	202.4967803955078	1.0	511.8245849609375	204.3941192626953	0.0010349750518798828	2	047
85	511.27215576171875	207.2806396484375	0.00014469027519226074	388.5792236328125	210.57862854003906	0.9999545812606812	512.557373046875	201.52780151367188	1.0	508.5364074707031	202.31849670410156	0.0006351768970489502	2	047
86	383.7763671875	220.0452423095703	9.116530418395996e-5	380.5353698730469	218.56964111328125	0.9998857378959656	512.3766479492188	201.84654235839844	1.0	508.2012939453125	202.5175018310547	0.0010220706462860107	2	047
87	440.7308654785156	236.48728942871094	0.01385408639907837	376.424560546875	223.54989624023438	0.9999995231628418	511.8974914550781	201.60987854003906	1.0	508.1599426269531	202.69314575195312	0.000711977481842041	2	047
88	440.208251953125	235.68663024902344	0.9999071359634399	375.4674072265625	225.91123962402344	0.9984638690948486	511.6307678222656	201.66465759277344	1.0	507.935791015625	202.59959411621094	0.0010867118835449219	2	047
89	372.74957275390625	225.50868225097656	0.031758785247802734	376.1878967285156	223.95657348632812	0.9999282360076904	512.3742065429688	201.596435546875	1.0	508.7246398925781	202.23516845703125	0.0022228658199310303	2	047
90	439.25	233.35789489746094	0.9999997019767761	385.5898742675781	231.27345275878906	0.9982931613922119	511.68896484375	201.28587341308594	1.0	507.885498046875	202.28939819335938	0.0007854998111724854	2	047
91	441.6560974121094	235.39035034179688	0.9999998807907104	385.1337890625	245.01925659179688	0.0001971721649169922	512.6559448242188	201.52081298828125	1.0	508.80108642578125	202.86538696289062	0.0005711615085601807	2	047
92	438.0546875	235.38510131835938	1.0	513.8245849609375	203.8166046142578	0.0001437664031982422	512.150634765625	200.9561309814453	1.0	508.39794921875	201.81651306152344	0.0007572770118713379	2	047
93	437.8155212402344	235.6748504638672	1.0	379.96893310546875	258.1700134277344	0.9994539022445679	512.258544921875	200.50579833984375	1.0	508.6148986816406	201.57098388671875	0.0008101165294647217	2	047
94	436.8979187011719	234.2930450439453	1.0	378.4877014160156	259.2563781738281	0.9870699048042297	512.5106201171875	201.22561645507812	1.0	508.9515686035156	201.82083129882812	0.0008291006088256836	2	047
95	437.8687744140625	231.49349975585938	1.0	383.3968505859375	259.4996032714844	0.9909007549285889	512.6685791015625	200.79029846191406	1.0	509.16448974609375	201.94239807128906	0.0003917515277862549	2	047
96	438.1518859863281	230.09738159179688	1.0	383.4586181640625	268.6549377441406	0.8451884388923645	512.593017578125	200.89797973632812	1.0	508.89508056640625	201.8436279296875	0.00047197937965393066	2	047
97	435.19586181640625	229.99830627441406	1.0	383.7084045410156	272.50030517578125	0.9999992847442627	511.9530944824219	201.12925720214844	1.0	508.2854919433594	202.09950256347656	0.0007418692111968994	2	047
98	434.81243896484375	230.26495361328125	1.0	381.4340515136719	275.86077880859375	1.0	512.6404418945312	200.93765258789062	1.0	508.84075927734375	201.84422302246094	0.0006879270076751709	2	047
99	435.3875732421875	230.4947052001953	1.0	380.28558349609375	283.5799255371094	1.0	512.1211547851562	200.8504638671875	1.0	508.5238037109375	201.6714630126953	0.0005561113357543945	2	047
100	435.1626892089844	231.28656005859375	1.0	376.19476318359375	287.9297180175781	1.0	512.4052734375	200.87660217285156	1.0	508.9958801269531	201.72653198242188	0.0007202029228210449	2	047
101	433.488525390625	231.9034881591797	1.0	376.7002868652344	286.67840576171875	1.0	512.774658203125	201.1279296875	1.0	509.2833251953125	201.8259735107422	0.000584721565246582	2	047
102	434.0283203125	231.67630004882812	1.0	376.9459533691406	286.9019470214844	1.0	512.1259765625	201.38575744628906	1.0	508.37847900390625	201.9881134033203	0.0006006062030792236	2	047
103	433.8707275390625	232.2239532470703	1.0	373.0700378417969	287.58428955078125	1.0	511.9091491699219	201.22203063964844	1.0	508.3929748535156	201.76239013671875	0.0013573765754699707	2	047
104	433.32440185546875	232.780517578125	1.0	373.2591857910156	289.1999816894531	1.0	512.4060668945312	200.90863037109375	1.0	508.8893127441406	201.65728759765625	0.001054227352142334	2	047
105	434.6160888671875	232.8860626220703	1.0	371.3511962890625	290.45135498046875	1.0	512.4984130859375	200.42575073242188	1.0	509.1811218261719	201.0897979736328	0.0006563365459442139	2	047
106	435.8029479980469	233.47784423828125	1.0	374.5024108886719	289.11663818359375	1.0	512.7119750976562	200.9938507080078	1.0	509.2098693847656	202.2514190673828	0.001087576150894165	2	047
107	434.3917236328125	233.28213500976562	1.0	371.6773681640625	292.799560546875	1.0	512.4891357421875	201.11795043945312	1.0	509.1924743652344	202.14132690429688	0.0007895231246948242	2	047
108	432.9168395996094	233.8899383544922	1.0	370.9765319824219	296.4600830078125	1.0	511.9627990722656	200.96728515625	1.0	508.6638488769531	201.82968139648438	0.001945197582244873	2	047
109	432.39691162109375	234.28977966308594	1.0	365.8606872558594	302.7911071777344	0.9999883770942688	513.125244140625	201.26724243164062	1.0	509.2710266113281	202.38682556152344	0.0005507767200469971	2	047
110	432.21429443359375	235.32838439941406	1.0	363.8818664550781	302.224609375	1.0	512.9188842773438	200.9752197265625	1.0	509.2110900878906	201.5809326171875	0.0009053945541381836	2	047
111	433.0575256347656	234.8772430419922	1.0	362.07476806640625	300.90826416015625	1.0	512.2446899414062	201.1259765625	1.0	508.91851806640625	202.6178741455078	0.0009293556213378906	2	047
112	431.9229431152344	236.52001953125	1.0	364.2353210449219	298.38458251953125	1.0	512.8571166992188	200.93092346191406	1.0	509.25537109375	201.93325805664062	0.0006424784660339355	2	047
113	432.2055358886719	236.12879943847656	1.0	365.86932373046875	294.9919738769531	1.0	512.8056640625	201.2633514404297	1.0	509.25421142578125	201.9150390625	0.0009552836418151855	2	047
114	433.3072509765625	236.42198181152344	1.0	362.4287414550781	294.7794494628906	1.0	512.677978515625	200.44410705566406	1.0	509.30718994140625	201.6260528564453	0.0010724365711212158	2	047
115	432.6903076171875	237.00408935546875	1.0	359.1787414550781	295.08660888671875	1.0	512.1317138671875	200.13223266601562	1.0	508.8096923828125	201.33236694335938	0.0007200837135314941	2	047
116	433.21533203125	237.8538360595703	1.0	367.4567565917969	294.1420593261719	1.0	512.5791625976562	201.09634399414062	1.0	509.0548400878906	201.79873657226562	0.0007857978343963623	2	047
117	435.9718933105469	239.27003479003906	1.0	363.63067626953125	298.11199951171875	0.9999972581863403	512.408203125	200.62432861328125	1.0	509.407958984375	201.7882537841797	0.000736922025680542	2	047
118	432.764404296875	240.6293182373047	1.0	357.02740478515625	302.0646057128906	1.0	513.046142578125	200.86749267578125	1.0	509.8230285644531	201.77308654785156	0.0011630654335021973	2	047
119	431.0903015136719	240.8944549560547	1.0	357.2646179199219	301.76019287109375	1.0	512.9384155273438	200.75840759277344	1.0	509.10357666015625	201.7274932861328	0.0008285939693450928	2	047
120	429.95318603515625	241.35450744628906	1.0	359.23541259765625	299.3843078613281	1.0	512.3695678710938	200.7959747314453	1.0	509.2392883300781	202.15626525878906	0.000996708869934082	2	047
121	429.1923828125	242.099609375	1.0	361.8931884765625	295.0543518066406	1.0	512.8486938476562	201.22943115234375	1.0	509.32275390625	201.9647979736328	0.0018855631351470947	2	047
122	429.8802795410156	243.001220703125	1.0	364.6763000488281	292.1099853515625	1.0	512.6021728515625	200.91587829589844	1.0	508.8163146972656	201.8887481689453	0.0004892647266387939	2	047
123	429.39300537109375	244.0955352783203	1.0	359.1992492675781	295.4129333496094	0.9933784008026123	513.023193359375	200.37124633789062	1.0	509.65118408203125	201.44491577148438	0.000979691743850708	2	047
124	429.14581298828125	243.7758331298828	1.0	355.6218566894531	300.0111999511719	1.0	513.1046142578125	201.19981384277344	1.0	509.1728515625	201.99142456054688	0.0007048547267913818	2	047
125	430.17034912109375	244.98294067382812	1.0	361.8478698730469	297.314453125	1.0	513.4898681640625	200.90371704101562	1.0	510.04595947265625	201.62197875976562	0.0009867548942565918	2	047
126	428.7419128417969	244.7548370361328	1.0	368.19232177734375	297.9605407714844	1.0	512.611083984375	200.44418334960938	1.0	509.793212890625	201.50753784179688	0.000873565673828125	2	047
127	427.9827880859375	244.94769287109375	1.0	369.52960205078125	297.245361328125	1.0	512.8938598632812	201.11004638671875	1.0	509.5799255371094	201.90701293945312	0.000896841287612915	2	047
128	426.1824035644531	245.1981964111328	1.0	365.8077697753906	302.228515625	1.0	512.9752807617188	200.91981506347656	1.0	364.4183044433594	302.3548583984375	0.0006573796272277832	2	047
129	426.3218078613281	245.84130859375	1.0	361.2253112792969	309.1053771972656	1.0	513.1327514648438	200.95706176757812	1.0	511.24798583984375	201.21853637695312	0.0007529258728027344	2	047
130	426.6545715332031	245.9382781982422	1.0	364.6631164550781	309.97479248046875	0.9999998807907104	512.567626953125	201.13563537597656	1.0	509.29425048828125	201.88951110839844	0.0007856786251068115	2	047
131	425.445556640625	245.96554565429688	1.0	361.6961364746094	311.9077453613281	1.0	512.7046508789062	200.87060546875	1.0	509.55133056640625	201.5781707763672	0.0006591379642486572	2	047
132	426.8118591308594	245.74258422851562	1.0	364.51031494140625	309.17303466796875	1.0	513.4418334960938	200.1864471435547	1.0	511.5860290527344	200.73193359375	0.0009304285049438477	2	047
133	426.3011474609375	246.01771545410156	1.0	363.80426025390625	308.0037536621094	1.0	513.3202514648438	200.53858947753906	1.0	509.6190490722656	201.5311279296875	0.0007752180099487305	2	047
134	427.362060546875	247.00936889648438	1.0	359.2841491699219	310.95587158203125	1.0	512.7372436523438	200.8223419189453	1.0	509.46075439453125	201.6641082763672	0.0012947022914886475	2	047
135	426.5995178222656	247.91366577148438	1.0	358.58258056640625	314.76446533203125	1.0	512.7583618164062	200.8593292236328	1.0	509.63702392578125	201.478759765625	0.0006134212017059326	2	047
136	427.6094055175781	249.21107482910156	1.0	358.9956359863281	314.89642333984375	0.9999904036521912	512.6944580078125	200.8988037109375	1.0	509.2478332519531	201.88999938964844	0.0007156431674957275	2	047
137	429.0069274902344	249.4919891357422	1.0	514.4277954101562	203.48495483398438	0.0001742243766784668	513.162353515625	200.81317138671875	1.0	509.4911804199219	201.68414306640625	0.000599205493927002	2	047
138	428.6136169433594	249.49795532226562	1.0	351.5426940917969	322.9835205078125	1.0	513.0774536132812	200.9814453125	1.0	509.4442138671875	201.60484313964844	0.0014171600341796875	2	047
139	428.51776123046875	249.77064514160156	1.0	356.1383972167969	320.9437255859375	1.0	513.4307250976562	201.07977294921875	1.0	509.5434875488281	201.64126586914062	0.002366185188293457	2	047
140	429.18048095703125	249.4791259765625	1.0	352.8046569824219	326.7490234375	1.0	513.145751953125	200.48236083984375	1.0	509.6205749511719	201.333251953125	0.0006357729434967041	2	047
141	428.5404968261719	249.3438720703125	1.0	350.6158447265625	329.670166015625	1.0	512.8607788085938	201.046630859375	1.0	509.4207763671875	201.6981658935547	0.0006902217864990234	2	047
142	428.8334045410156	248.58409118652344	1.0	352.8900146484375	331.7829284667969	1.0	513.1372680664062	201.02769470214844	1.0	509.7020263671875	201.83099365234375	0.0011166036128997803	2	047
143	428.81396484375	248.1830291748047	1.0	355.2366027832031	327.8153076171875	1.0	512.7817993164062	201.03663635253906	1.0	509.2646789550781	201.8085174560547	0.0006302297115325928	2	047
144	428.0834045410156	247.57101440429688	1.0	357.7839660644531	326.68927001953125	0.999984622001648	513.5390014648438	201.065185546875	1.0	509.76190185546875	201.79844665527344	0.0008220970630645752	2	047
145	427.0338134765625	245.2334747314453	1.0	354.2011413574219	328.1697692871094	1.0	513.1419677734375	201.2240753173828	1.0	509.982421875	201.81332397460938	0.0013109445571899414	2	047
146	426.1957092285156	243.5200653076172	1.0	352.5599365234375	328.97784423828125	1.0	513.0189819335938	200.7341766357422	1.0	509.1692199707031	201.41172790527344	0.0010268092155456543	2	047
147	425.9981994628906	240.67071533203125	1.0	358.8044128417969	323.3356018066406	1.0	512.4503784179688	200.825439453125	1.0	509.1991882324219	201.5402374267578	0.0013630986213684082	2	047
148	427.4294128417969	238.2267303466797	1.0	362.7500915527344	325.9556884765625	0.9983363151550293	513.5424194335938	200.57769775390625	1.0	509.9317932128906	201.60279846191406	0.0009302794933319092	2	047
149	427.3670959472656	237.7301025390625	1.0	363.8763732910156	318.9320983886719	0.9999994039535522	513.39501953125	200.84776306152344	1.0	510.0390625	201.6208953857422	0.0009123384952545166	2	047
150	425.9918212890625	236.55479431152344	1.0	361.0823974609375	319.90167236328125	0.999962329864502	513.132568359375	200.6858367919922	1.0	509.98980712890625	201.239013671875	0.00119742751121521	2	047
151	424.02581787109375	236.35012817382812	1.0	357.07879638671875	322.574951171875	0.9996922016143799	513.093017578125	200.5160675048828	1.0	509.7615051269531	201.3860626220703	0.0010631978511810303	2	047
152	423.05865478515625	235.71434020996094	1.0	352.83135986328125	322.8204650878906	1.0	512.310302734375	200.58331298828125	1.0	509.1761169433594	201.54147338867188	0.0007609724998474121	2	047
153	425.0071105957031	234.54965209960938	1.0	349.91485595703125	324.4829406738281	1.0	512.5810546875	200.8282470703125	1.0	509.3140869140625	201.63381958007812	0.0010575056076049805	2	047
154	424.82916259765625	233.73350524902344	1.0	356.1587829589844	319.8574523925781	1.0	512.5748901367188	200.75210571289062	1.0	509.36419677734375	201.4573974609375	0.0006939470767974854	2	047
155	425.72113037109375	233.8477783203125	1.0	357.5284729003906	315.2475891113281	1.0	512.8706665039062	200.8771209716797	1.0	509.5006103515625	201.57266235351562	0.0010280311107635498	2	047
156	425.2902526855469	233.01611328125	1.0	356.9356384277344	313.8885498046875	1.0	512.7247314453125	200.57864379882812	1.0	509.6244812011719	201.10116577148438	0.0021273791790008545	2	047
157	425.11822509765625	231.23207092285156	1.0	352.4305419921875	313.9363098144531	1.0	512.97216796875	200.88108825683594	1.0	509.54486083984375	201.80416870117188	0.0006399750709533691	2	047
158	424.712646484375	229.90391540527344	1.0	351.8719177246094	314.5785827636719	1.0	512.9728393554688	200.33090209960938	1.0	509.6761779785156	200.6977081298828	0.0008519887924194336	2	047
159	424.98553466796875	228.6056671142578	1.0	348.3848571777344	315.75732421875	1.0	512.852294921875	200.6763153076172	1.0	509.5679626464844	201.54637145996094	0.0005801022052764893	2	047
160	424.9679260253906	229.13816833496094	1.0	347.4449768066406	314.0507507324219	1.0	513.2138061523438	201.2940673828125	1.0	509.560302734375	201.75074768066406	0.0037304461002349854	2	047
161	425.0316162109375	227.67543029785156	1.0	350.73504638671875	313.7602233886719	1.0	513.229736328125	200.25967407226562	1.0	510.01165771484375	201.44586181640625	0.0006929337978363037	2	047
162	426.00115966796875	226.4555206298828	1.0	351.4303283691406	309.50299072265625	1.0	512.8429565429688	201.14114379882812	1.0	509.83673095703125	202.0501708984375	0.0005683004856109619	2	047
163	425.439208984375	225.30467224121094	1.0	351.1695556640625	307.33294677734375	1.0	512.83740234375	200.94073486328125	1.0	509.4407043457031	201.84945678710938	0.0006537139415740967	2	047
164	425.2905578613281	224.1562957763672	1.0	353.19549560546875	304.71929931640625	1.0	512.6882934570312	200.806884765625	1.0	509.1390380859375	201.5586700439453	0.0006449520587921143	2	047
165	425.5841369628906	223.2122344970703	1.0	352.4435729980469	304.23260498046875	1.0	512.8397827148438	200.6986083984375	1.0	509.3125915527344	201.40553283691406	0.0008263289928436279	2	047
166	424.88140869140625	221.6377410888672	1.0	352.77655029296875	304.2791442871094	1.0	513.083984375	200.37046813964844	1.0	509.255615234375	201.133544921875	0.0006709694862365723	2	047
167	424.9432067871094	219.90927124023438	1.0	350.5112609863281	303.1037292480469	1.0	512.8800659179688	201.01734924316406	1.0	509.31201171875	201.3211669921875	0.0005182921886444092	2	047
168	424.8132019042969	220.1015625	1.0	350.7596740722656	299.1545715332031	1.0	512.5525512695312	200.67593383789062	1.0	509.6492004394531	201.0803680419922	0.000656425952911377	2	047
169	425.42840576171875	219.4529266357422	1.0	350.7934875488281	299.13555908203125	1.0	513.0886840820312	201.06900024414062	1.0	509.3044738769531	201.4972381591797	0.001291811466217041	2	047
170	425.2843322753906	219.27932739257812	1.0	349.73809814453125	296.7073059082031	1.0	512.6155395507812	200.61944580078125	1.0	509.2157897949219	201.2418670654297	0.0005169510841369629	2	047
171	425.6806640625	219.45748901367188	1.0	347.95849609375	294.477783203125	1.0	512.374755859375	201.01087951660156	1.0	509.1790771484375	200.97291564941406	0.0007489323616027832	2	047
172	424.9937744140625	219.43194580078125	1.0	345.60650634765625	292.1964111328125	1.0	512.6583251953125	200.86947631835938	1.0	509.3612060546875	201.1538848876953	0.0009199380874633789	2	047
173	424.8038635253906	218.826171875	1.0	345.57415771484375	288.7692565917969	1.0	513.159912109375	201.02540588378906	1.0	509.65765380859375	201.6143341064453	0.00048229098320007324	2	047
174	425.3895263671875	220.33937072753906	1.0	343.2179260253906	286.3800964355469	1.0	512.93212890625	201.11651611328125	0.9999999403953552	509.64361572265625	201.4150390625	0.0007085204124450684	2	047
175	425.397216796875	221.62966918945312	1.0	345.54998779296875	286.58074951171875	1.0	512.3770751953125	201.30279541015625	1.0	508.8404235839844	202.04742431640625	0.0005099475383758545	2	047
176	425.67156982421875	221.27223205566406	1.0	341.64849853515625	284.6673583984375	1.0	513.0662231445312	201.13214111328125	1.0	509.4313049316406	201.58685302734375	0.0007198750972747803	2	047
177	425.4819030761719	221.5709228515625	1.0	343.212890625	281.0212097167969	1.0	512.8948974609375	201.0343475341797	1.0	509.4471740722656	202.08140563964844	0.0004824995994567871	2	047
178	424.9708557128906	221.11952209472656	1.0	357.4825744628906	281.449951171875	0.9999996423721313	512.7390747070312	201.45755004882812	1.0	509.3249816894531	201.9637451171875	0.0004941225051879883	2	047
179	425.44061279296875	221.07029724121094	1.0	350.684814453125	284.74920654296875	1.0	513.0906372070312	200.8699951171875	1.0	509.194580078125	201.12513732910156	0.0007228851318359375	2	047
180	424.953857421875	220.6853790283203	1.0	348.4195861816406	286.4259338378906	1.0	512.7874755859375	200.57470703125	1.0	509.1656799316406	201.32933044433594	0.0006199479103088379	2	047
181	424.9960021972656	219.74990844726562	1.0	344.2815246582031	287.67425537109375	1.0	512.6573486328125	200.74258422851562	1.0	509.1779479980469	201.35720825195312	0.0007188916206359863	2	047
182	424.2852783203125	218.32839965820312	1.0	343.7954406738281	290.1524963378906	1.0	512.8278198242188	200.3864288330078	1.0	509.3207702636719	201.24867248535156	0.0006253719329833984	2	047
183	423.8106994628906	217.11105346679688	1.0	344.85699462890625	293.67138671875	1.0	512.9304809570312	200.70101928710938	1.0	509.366943359375	201.3685302734375	0.000700145959854126	2	047
184	423.914794921875	216.11354064941406	1.0	348.270751953125	293.8641357421875	1.0	513.1116333007812	201.23634338378906	0.9999998807907104	509.70745849609375	201.52308654785156	0.0007271468639373779	2	047
185	423.2662658691406	214.8041534423828	1.0	348.7088928222656	292.02435302734375	1.0	512.7867431640625	200.7203826904297	1.0	509.1363525390625	201.1714630126953	0.000543743371963501	2	047
186	424.3052062988281	213.96546936035156	1.0	349.15179443359375	292.7332458496094	1.0	512.6751708984375	200.6967315673828	1.0	509.31243896484375	200.8167724609375	0.0007224380970001221	2	047
187	424.3457336425781	211.5764617919922	1.0	350.2477111816406	292.54412841796875	1.0	512.69970703125	201.1761474609375	1.0	509.3675842285156	201.41470336914062	0.0006485581398010254	2	047
188	424.4410400390625	209.6726837158203	1.0	352.26837158203125	290.3636779785156	1.0	512.204833984375	200.82635498046875	1.0	508.9504699707031	201.38626098632812	0.0005325078964233398	2	047
189	424.5243835449219	207.24920654296875	1.0	354.73406982421875	285.70367431640625	1.0	512.71826171875	200.51815795898438	1.0	509.2922668457031	200.93148803710938	0.00046321749687194824	2	047
190	425.1217956542969	204.0574951171875	1.0	354.8840637207031	281.0586853027344	1.0	512.5687255859375	201.3195343017578	1.0	509.4772033691406	201.561767578125	0.0009578168392181396	2	047
191	425.12908935546875	202.47378540039062	1.0	356.8500671386719	280.5413513183594	1.0	512.6343994140625	201.13729858398438	1.0	509.22637939453125	201.2184600830078	0.000742107629776001	2	047
192	424.8165588378906	200.21792602539062	1.0	356.038818359375	278.9698486328125	1.0	512.7415771484375	200.78875732421875	1.0	509.17608642578125	201.31443786621094	0.0006302297115325928	2	047
193	425.3108215332031	198.9691925048828	1.0	350.3406677246094	282.67791748046875	1.0	512.8466796875	201.07687377929688	1.0	509.1188659667969	201.4302215576172	0.0007168054580688477	2	047
194	424.86431884765625	197.7540740966797	1.0	349.4642333984375	281.2071838378906	1.0	512.3634033203125	200.6270294189453	1.0	508.7985534667969	201.14956665039062	0.0007073283195495605	2	047
195	426.3111877441406	196.74078369140625	1.0	349.51483154296875	280.0406494140625	1.0	512.4410400390625	200.45672607421875	1.0	508.8838806152344	201.15956115722656	0.0005123019218444824	2	047
196	426.16650390625	195.5765380859375	1.0	347.8558654785156	277.17498779296875	1.0	512.6923217773438	201.13821411132812	1.0	509.1409606933594	201.61048889160156	0.0005645155906677246	2	047
197	425.38519287109375	195.008056640625	1.0	348.9276428222656	275.7323303222656	1.0	512.66015625	200.92515563964844	1.0	508.86285400390625	201.5200653076172	0.0004521310329437256	2	047
198	424.9312744140625	194.5040740966797	1.0	345.4405517578125	275.0664978027344	1.0	512.59765625	201.08201599121094	1.0	508.9914245605469	201.68528747558594	0.0007686316967010498	2	047
199	425.28509521484375	194.81520080566406	1.0	344.3914489746094	272.78387451171875	1.0	513.085693359375	201.22592163085938	1.0	509.30987548828125	202.28024291992188	0.0006294846534729004	2	047
200	425.8624267578125	193.97442626953125	1.0	341.8183288574219	269.26617431640625	1.0	512.5704345703125	201.4008331298828	1.0	508.8221740722656	201.78793334960938	0.0007131099700927734	2	047
201	426.2268371582031	194.4571533203125	1.0	341.6696472167969	268.0746765136719	1.0	512.17919921875	201.30296325683594	1.0	508.6500244140625	201.84043884277344	0.0006899535655975342	2	047
202	425.8194885253906	193.9254150390625	1.0	340.5882263183594	267.9678955078125	1.0	512.8721923828125	201.30593872070312	1.0	509.1200866699219	202.13409423828125	0.0005833208560943604	2	047
203	426.5198059082031	194.59359741210938	1.0	338.50238037109375	266.28778076171875	1.0	513.2107543945312	201.53614807128906	1.0	508.9695739746094	202.26344299316406	0.0005226433277130127	2	047
204	425.533447265625	195.41952514648438	1.0	340.3221740722656	268.2879638671875	1.0	512.658447265625	201.6005096435547	1.0	508.7401123046875	202.13619995117188	0.0005803704261779785	2	047
205	425.48870849609375	195.51663208007812	1.0	340.3296813964844	267.2411193847656	1.0	512.8001708984375	201.17250061035156	1.0	508.9112243652344	202.10919189453125	0.0005593299865722656	2	047
206	426.5662536621094	195.07476806640625	1.0	339.9024353027344	266.839599609375	1.0	512.7200317382812	201.36683654785156	1.0	508.92352294921875	201.77316284179688	0.0008242130279541016	2	047
207	425.7795104980469	195.62486267089844	1.0	341.1231384277344	266.8517761230469	1.0	512.2330932617188	200.89634704589844	1.0	508.74847412109375	201.7343292236328	0.0004667341709136963	2	047
208	426.4512023925781	195.65577697753906	1.0	340.7408752441406	264.95343017578125	1.0	512.4649047851562	200.837158203125	1.0	508.6233215332031	201.31756591796875	0.0004992187023162842	2	047
209	426.2693786621094	195.03115844726562	1.0	341.6233215332031	266.3244323730469	1.0	512.3988647460938	201.1162109375	1.0	508.9889831542969	202.0128173828125	0.0005579590797424316	2	047
210	426.2703552246094	193.8736572265625	1.0	343.1873779296875	266.4422912597656	1.0	513.0408935546875	201.45787048339844	1.0	508.8973083496094	202.0176239013672	0.0005403459072113037	2	047
211	426.40228271484375	192.07623291015625	1.0	346.2034606933594	263.0694885253906	1.0	512.91357421875	201.3126678466797	1.0	509.3138427734375	202.26339721679688	0.0005677342414855957	2	047
212	425.4424743652344	189.86363220214844	1.0	348.161865234375	259.5196228027344	1.0	512.613525390625	201.00274658203125	1.0	509.1419677734375	201.85699462890625	0.0006805956363677979	2	047
213	426.29052734375	187.25730895996094	1.0	355.6802978515625	258.40972900390625	1.0	512.6974487304688	200.91033935546875	1.0	508.52020263671875	201.91136169433594	0.0004801452159881592	2	047
214	425.64324951171875	185.18434143066406	1.0	352.03302001953125	260.82574462890625	1.0	512.7095947265625	201.18638610839844	1.0	508.9476013183594	202.42088317871094	0.00040403008460998535	2	047
215	425.24176025390625	183.67332458496094	1.0	349.7895812988281	264.5861511230469	1.0	512.5585327148438	201.19602966308594	1.0	508.83477783203125	202.44996643066406	0.0005171895027160645	2	047
216	425.5635681152344	182.36209106445312	1.0	347.3843078613281	267.7640686035156	1.0	512.4191284179688	201.5790557861328	1.0	347.0007019042969	268.8157958984375	0.0006892979145050049	2	047
217	424.97900390625	181.0279083251953	1.0	348.17669677734375	264.67138671875	1.0	513.3615112304688	201.9046630859375	1.0	509.036376953125	202.68692016601562	0.000545203685760498	2	047
218	425.3752746582031	180.2194366455078	1.0	347.6142883300781	262.95751953125	1.0	512.7584228515625	201.15225219726562	1.0	508.68890380859375	202.60604858398438	0.0005349814891815186	2	047
219	424.921630859375	180.13265991210938	1.0	346.8581848144531	260.8251647949219	1.0	512.9573364257812	201.37551879882812	1.0	509.21710205078125	202.54922485351562	0.0005950629711151123	2	047
220	425.0614013671875	179.28782653808594	1.0	345.6123046875	261.16552734375	1.0	512.9134521484375	201.45877075195312	1.0	508.82110595703125	202.7216033935547	0.0004933774471282959	2	047
221	424.4182434082031	178.40159606933594	1.0	347.3708190917969	260.1568908691406	1.0	512.8153686523438	200.86082458496094	1.0	508.63427734375	202.36134338378906	0.0003686249256134033	2	047
222	425.3919372558594	176.3292999267578	1.0	346.99652099609375	258.7181091308594	1.0	512.9091186523438	201.44371032714844	1.0	510.9635009765625	201.96315002441406	0.0011236071586608887	2	047
223	424.15887451171875	174.89788818359375	1.0	345.98876953125	258.5820617675781	1.0	513.0193481445312	201.51193237304688	1.0	511.3584899902344	201.56594848632812	0.0003611147403717041	2	047
224	425.0361022949219	174.11477661132812	1.0	347.5506286621094	256.2226867675781	1.0	512.9550170898438	201.11952209472656	1.0	508.84478759765625	202.44850158691406	0.0004876554012298584	2	047
225	425.3092041015625	173.78378295898438	1.0	346.65850830078125	254.72451782226562	1.0	513.488037109375	201.7284698486328	1.0	510.9985656738281	201.88369750976562	0.0007284283638000488	2	047
226	424.8009338378906	173.25442504882812	1.0	349.4240417480469	255.3387451171875	1.0	513.083740234375	201.85621643066406	1.0	510.74810791015625	202.13441467285156	0.000766068696975708	2	047
227	425.4793395996094	172.1734619140625	1.0	352.0362243652344	251.02963256835938	1.0	512.966064453125	201.60142517089844	1.0	510.7822265625	201.7186279296875	0.0007167458534240723	2	047
228	424.1151123046875	170.5500030517578	1.0	349.6549987792969	248.6602020263672	1.0	513.04638671875	201.89569091796875	1.0	510.97418212890625	202.13111877441406	0.000518113374710083	2	047
229	425.0075378417969	169.5635223388672	1.0	347.345947265625	247.71939086914062	1.0	513.098876953125	201.86178588867188	1.0	510.9502868652344	202.10971069335938	0.0007896721363067627	2	047
230	424.6826477050781	168.5884552001953	1.0	346.2707214355469	246.77481079101562	1.0	513.3468017578125	201.92982482910156	1.0	508.95074462890625	203.28367614746094	0.0005703866481781006	2	047
231	423.930419921875	167.9563446044922	1.0	347.9381103515625	245.89109802246094	1.0	512.8424072265625	200.97926330566406	1.0	508.8337707519531	202.1137237548828	0.0005410313606262207	2	047
232	424.5428161621094	167.64541625976562	1.0	345.6809387207031	245.6647186279297	1.0	512.8104248046875	201.2694091796875	1.0	508.69207763671875	202.26426696777344	0.0009199082851409912	2	047
233	424.941650390625	167.68687438964844	1.0	345.1233825683594	244.45745849609375	1.0	512.550048828125	201.5607452392578	1.0	508.4183654785156	202.57420349121094	0.0003972351551055908	2	047
234	425.4797058105469	167.72987365722656	1.0	344.9725646972656	242.8712921142578	1.0	512.9470825195312	202.02944946289062	1.0	509.0705261230469	202.3587188720703	0.0006829798221588135	2	047
235	424.7016906738281	167.336181640625	1.0	344.9173889160156	240.84579467773438	1.0	513.1347045898438	201.1036834716797	1.0	509.07525634765625	202.04891967773438	0.00048086047172546387	2	047
236	425.0615234375	166.21292114257812	1.0	344.41802978515625	237.12843322753906	1.0	512.8348999023438	201.23545837402344	1.0	511.3130187988281	201.71595764160156	0.0005972087383270264	2	047
237	425.61834716796875	166.82998657226562	1.0	344.501953125	235.00088500976562	1.0	513.449462890625	201.17674255371094	1.0	509.0121154785156	202.40945434570312	0.0005097389221191406	2	047
238	425.5066223144531	165.2294158935547	1.0	343.5107116699219	235.25897216796875	1.0	512.4812622070312	200.5244598388672	1.0	508.81195068359375	201.7181854248047	0.0006015896797180176	2	047
239	424.2198791503906	165.29893493652344	1.0	343.87713623046875	233.6871795654297	1.0	513.2830810546875	200.9824676513672	1.0	511.53302001953125	201.5042266845703	0.0004673004150390625	2	047
240	424.3504943847656	164.91006469726562	1.0	345.6188659667969	233.70347595214844	1.0	512.8927001953125	201.03305053710938	1.0	508.9756774902344	201.8730926513672	0.000637352466583252	2	047
241	424.47906494140625	164.73916625976562	1.0	344.13525390625	233.01161193847656	1.0	513.0311889648438	201.30181884765625	1.0	511.5076599121094	201.2708282470703	0.000502854585647583	2	047
242	425.0306396484375	164.39735412597656	1.0	342.93212890625	232.8873748779297	1.0	513.453125	201.82313537597656	1.0	509.3868408203125	202.82022094726562	0.0003566443920135498	2	047
243	425.2593078613281	164.02081298828125	1.0	340.635498046875	231.83897399902344	1.0	513.1929321289062	201.45654296875	1.0	509.1984558105469	202.6393280029297	0.0006470084190368652	2	047
244	424.3094177246094	163.92691040039062	1.0	342.2380676269531	229.8411865234375	1.0	513.18359375	201.71820068359375	1.0	508.8963317871094	202.9273223876953	0.00036346912384033203	2	047
245	425.17974853515625	161.23487854003906	1.0	340.83184814453125	227.3083953857422	1.0	513.234619140625	201.39236450195312	1.0	509.379150390625	202.9243927001953	0.0005119740962982178	2	047
246	424.6458740234375	158.09303283691406	1.0	347.89947509765625	222.96920776367188	0.8686625957489014	512.8970336914062	201.36529541015625	1.0	511.2344055175781	201.41836547851562	0.00041919946670532227	2	047
247	425.2810974121094	156.3558807373047	1.0	350.6627502441406	224.21212768554688	0.9999992847442627	513.3306274414062	201.28683471679688	1.0	509.275634765625	202.8343048095703	0.0004648268222808838	2	047
248	423.9897155761719	154.6415557861328	1.0	348.7596130371094	227.09837341308594	1.0	512.9443359375	200.8724365234375	1.0	508.9007263183594	202.19564819335938	0.00038439035415649414	2	047
249	424.5068664550781	152.2984161376953	1.0	348.69915771484375	226.96603393554688	1.0	512.6078491210938	200.77978515625	1.0	509.1941833496094	202.49334716796875	0.0003917813301086426	2	047
250	424.5863037109375	151.123046875	1.0	346.8210144042969	229.24249267578125	1.0	513.2099609375	200.65155029296875	1.0	509.61328125	202.28427124023438	0.0008346140384674072	2	047
251	423.98944091796875	151.3287353515625	1.0	348.76190185546875	228.0756378173828	1.0	513.0772705078125	201.04446411132812	1.0	509.0509948730469	202.2402801513672	0.0005360245704650879	2	047
252	424.5645446777344	150.8673553466797	1.0	351.2337341308594	228.30740356445312	1.0	512.728515625	201.04519653320312	1.0	508.93634033203125	202.08407592773438	0.00033664703369140625	2	047
253	425.8169250488281	150.510986328125	1.0	360.4866638183594	200.6800537109375	0.01329737901687622	513.3031616210938	200.77577209472656	1.0	509.2890930175781	201.8175048828125	0.0004984438419342041	2	047
254	424.83966064453125	148.7937469482422	1.0	432.4329528808594	152.07025146484375	0.0005697906017303467	512.7586059570312	201.2839813232422	1.0	508.6989440917969	202.35330200195312	0.000441133975982666	2	047
255	425.5014953613281	148.04953002929688	1.0	351.4317321777344	206.9923858642578	0.005787789821624756	512.8884887695312	200.92877197265625	1.0	509.48046875	202.29371643066406	0.0006202161312103271	2	047
256	424.33746337890625	146.9004669189453	1.0	347.83563232421875	210.85577392578125	1.0	512.6978149414062	201.51422119140625	1.0	509.1554260253906	202.55618286132812	0.000865250825881958	2	047
257	424.8025817871094	146.35064697265625	1.0	348.4798278808594	208.7447509765625	1.0	513.1824951171875	201.368896484375	1.0	509.23333740234375	202.14590454101562	0.0004858672618865967	2	047
258	426.1616516113281	145.06324768066406	1.0	342.9477233886719	209.17454528808594	1.0	513.25732421875	201.44671630859375	1.0	509.45233154296875	202.59234619140625	0.00044336915016174316	2	047
259	425.8727722167969	144.9447021484375	1.0	343.0957336425781	208.2773895263672	1.0	513.41650390625	201.108154296875	1.0	509.3960876464844	202.24671936035156	0.0007919073104858398	2	047
260	425.29656982421875	146.14947509765625	1.0	350.99395751953125	203.57701110839844	0.9999953508377075	513.0288696289062	201.83261108398438	1.0	509.39727783203125	202.8766632080078	0.0012698471546173096	2	047
261	426.75457763671875	144.64443969726562	1.0	349.1985778808594	201.37860107421875	0.9999999403953552	513.0505981445312	201.42555236816406	1.0	509.2219543457031	202.55767822265625	0.0007334649562835693	2	047
262	426.7652587890625	142.954345703125	1.0	347.9043884277344	196.8485870361328	0.9999989867210388	512.4324951171875	200.6714324951172	1.0	508.8471374511719	201.5108184814453	0.0010631382465362549	2	047
263	425.7193298339844	141.27919006347656	1.0	343.18475341796875	194.39187622070312	1.0	512.7652587890625	201.49510192871094	1.0	512.9616088867188	203.76077270507812	0.0006393790245056152	2	047
264	425.36968994140625	141.19505310058594	1.0	344.4118347167969	190.5269317626953	0.9999998807907104	513.0341796875	201.5349884033203	1.0	344.0096435546875	192.0647735595703	0.0009472668170928955	2	047
265	425.0936584472656	140.89825439453125	1.0	351.7653503417969	191.25759887695312	0.9999999403953552	513.2120971679688	201.6280517578125	1.0	509.1878967285156	202.26251220703125	0.0006076395511627197	2	047
266	425.1690673828125	139.96771240234375	1.0	353.1195983886719	190.91900634765625	0.9999569058418274	512.7285766601562	201.05581665039062	1.0	508.872314453125	201.86163330078125	0.0009235739707946777	2	047
267	424.33465576171875	140.38026428222656	0.9999997615814209	351.41033935546875	194.8660125732422	0.99997878074646	512.767333984375	201.73306274414062	1.0	509.0702819824219	202.41111755371094	0.0013954639434814453	2	047
268	424.6384582519531	138.95228576660156	1.0	350.2865295410156	193.2191162109375	1.0	513.0137329101562	201.5525665283203	1.0	509.0365905761719	202.63633728027344	0.0008029043674468994	2	047
269	424.6259765625	138.98716735839844	1.0	346.2867736816406	189.14833068847656	0.9999995231628418	512.83740234375	201.4065399169922	1.0	509.2745056152344	202.06622314453125	0.0006272792816162109	2	047
270	425.5469970703125	138.58621215820312	1.0	346.85675048828125	185.0032196044922	0.9999998807907104	512.7169189453125	201.63670349121094	1.0	508.6788635253906	202.01951599121094	0.0007569491863250732	2	047
271	425.16522216796875	138.55197143554688	1.0	347.27593994140625	182.43309020996094	1.0	513.03955078125	200.82916259765625	1.0	509.6419372558594	201.36940002441406	0.0008148550987243652	2	047
272	424.1097717285156	139.79391479492188	1.0	343.21893310546875	180.6768341064453	1.0	512.8973388671875	201.71177673339844	1.0	509.110107421875	202.10487365722656	0.0011281073093414307	2	047
273	425.5957336425781	139.58299255371094	1.0	342.7248840332031	179.1315155029297	1.0	512.6105346679688	202.46788024902344	1.0	509.0082092285156	203.2905731201172	0.0012781322002410889	2	047
274	424.5397644042969	138.40374755859375	1.0	352.18756103515625	176.86602783203125	0.9953393936157227	512.42431640625	201.59129333496094	1.0	508.5787658691406	201.94766235351562	0.0011348426342010498	2	047
275	425.2923583984375	137.7233428955078	1.0	343.45989990234375	176.61888122558594	1.0	512.894287109375	201.2301788330078	1.0	509.2454833984375	201.69686889648438	0.0016016662120819092	2	047
276	425.5441589355469	134.14035034179688	1.0	343.1432800292969	171.39910888671875	0.9999998807907104	512.78271484375	201.80409240722656	1.0	508.7897644042969	202.14076232910156	0.0011156797409057617	2	047
277	424.90521240234375	131.7665252685547	1.0	431.69158935546875	134.62271118164062	0.0003547072410583496	512.828125	201.40907287597656	1.0	509.0917053222656	201.94998168945312	0.0007627010345458984	2	047
278	429.040771484375	128.7477264404297	1.0	348.20098876953125	169.011962890625	0.9999999403953552	512.89794921875	201.56622314453125	1.0	509.1293029785156	202.40895080566406	0.001024097204208374	2	047
279	427.4679260253906	127.98873901367188	0.9999988079071045	347.1427307128906	171.1337127685547	0.9999998807907104	512.8954467773438	201.52488708496094	1.0	509.0668029785156	202.05007934570312	0.0007342398166656494	2	047
280	425.5650329589844	126.33726501464844	1.0	344.681396484375	175.70339965820312	0.9956401586532593	512.264404296875	201.0926513671875	1.0	508.7062072753906	202.02198791503906	0.0006795823574066162	2	047
281	423.8102111816406	125.66553497314453	1.0	346.1368103027344	179.11862182617188	0.9999996423721313	512.6593627929688	201.1095428466797	1.0	508.99896240234375	201.61679077148438	0.0008446872234344482	2	047
282	423.81085205078125	126.84156036376953	1.0	350.65911865234375	173.6400909423828	0.9999966621398926	512.4663696289062	202.2608184814453	1.0	508.85107421875	203.59323120117188	0.0010548830032348633	2	047
283	425.0971984863281	125.20340728759766	1.0	347.0489196777344	172.6490478515625	0.9999999403953552	512.5504150390625	201.90296936035156	0.9999999403953552	508.64654541015625	202.50123596191406	0.0035309195518493652	2	047
284	426.9427185058594	126.19854736328125	0.9999971389770508	344.4915771484375	173.35670471191406	0.9999978542327881	512.6427001953125	201.31240844726562	1.0	509.0567932128906	202.22232055664062	0.0010495781898498535	2	047
285	428.0374755859375	124.28071594238281	0.9999999403953552	352.08306884765625	165.42820739746094	0.09958747029304504	512.5103759765625	201.25201416015625	1.0	508.9178466796875	202.24160766601562	0.0007604062557220459	2	047
286	431.1132507324219	119.99010467529297	0.9999998211860657	352.0534973144531	169.1578369140625	0.9999998807907104	512.7681274414062	201.268798828125	1.0	508.9144592285156	202.2689208984375	0.0013759434223175049	2	047
287	515.9198608398438	208.68124389648438	7.998943328857422e-5	348.0843811035156	164.48399353027344	1.0	512.2550048828125	202.2476806640625	1.0	508.5931701660156	202.84146118164062	0.0018700659275054932	2	047
288	516.2261352539062	208.29124450683594	0.00012639164924621582	341.95855712890625	159.50601196289062	0.9999971389770508	512.8820190429688	201.6451416015625	1.0	509.2019348144531	202.12644958496094	0.0013177990913391113	2	047
289	514.638427734375	205.0352325439453	0.0001016855239868164	352.2257385253906	154.466064453125	0.0004748404026031494	512.369140625	201.15863037109375	1.0	508.5296325683594	201.68043518066406	0.0010508596897125244	2	047
290	514.470703125	205.32855224609375	0.00015726685523986816	351.70977783203125	158.20497131347656	0.9926700592041016	512.0407104492188	201.3544921875	1.0	508.50909423828125	201.7995147705078	0.001314789056777954	2	047
291	514.8071899414062	205.73651123046875	9.626150131225586e-5	369.58892822265625	137.0858917236328	0.000563889741897583	512.2389526367188	201.90811157226562	1.0	508.9228515625	202.53465270996094	0.004143267869949341	2	047
292	515.0267944335938	205.20053100585938	7.578730583190918e-5	365.0527038574219	130.58370971679688	0.9175217747688293	512.537109375	201.5769805908203	1.0	508.8313903808594	202.428955078125	0.000796586275100708	2	047
293	433.3042907714844	119.84158325195312	0.9990622997283936	356.6864318847656	131.68629455566406	0.9026283025741577	511.8638610839844	201.47840881347656	1.0	508.28582763671875	202.14962768554688	0.001086413860321045	2	047
294	514.54638671875	205.19232177734375	9.885430335998535e-5	359.2843933105469	129.28187561035156	0.9999963045120239	511.7647705078125	201.78518676757812	1.0	508.169677734375	202.24301147460938	0.0015122294425964355	2	047
295	431.6640319824219	116.00131225585938	0.7406754493713379	357.4377746582031	131.9125213623047	1.0	513.0435791015625	202.20895385742188	1.0	509.35211181640625	202.86048889160156	0.003458559513092041	2	047
296	393.1993713378906	114.87223815917969	0.003943592309951782	355.17913818359375	132.50535583496094	1.0	512.4181518554688	201.80223083496094	0.9999998807907104	508.8494567871094	202.24832153320312	0.005802512168884277	2	047
297	430.3475036621094	115.0120849609375	0.00016933679580688477	347.0934753417969	133.84405517578125	1.0	512.5944213867188	201.60206604003906	1.0	508.98724365234375	202.51429748535156	0.0008303821086883545	2	047
298	431.05047607421875	116.40193176269531	0.9996151924133301	349.9847106933594	128.88607788085938	0.9999994039535522	512.4368896484375	201.825927734375	1.0	508.9339599609375	202.62486267089844	0.0018152594566345215	2	047
299	431.48529052734375	118.01730346679688	0.9998519420623779	347.1686706542969	129.57778930664062	0.9999991655349731	512.8712158203125	201.26043701171875	1.0	509.1180419921875	201.85452270507812	0.0017701983451843262	2	047
300	432.51544189453125	119.77468872070312	0.9992502927780151	355.3616943359375	123.24258422851562	0.9999913573265076	512.4864501953125	201.39508056640625	1.0	509.0364685058594	202.09341430664062	0.0010726451873779297	2	047
301	432.5419921875	118.60589599609375	0.9990519881248474	344.2055358886719	128.72256469726562	0.9999889135360718	512.7702026367188	201.3270721435547	1.0	508.8575744628906	202.0003204345703	0.001145094633102417	2	047
302	432.53265380859375	119.62832641601562	1.0	344.1587829589844	127.41632843017578	0.9999998807907104	512.462158203125	201.37928771972656	1.0	509.0184326171875	202.2211151123047	0.0014117956161499023	2	047
303	431.1773986816406	117.72096252441406	0.0010799765586853027	343.8802490234375	121.96466827392578	1.0	512.60693359375	201.6855926513672	1.0	508.83837890625	202.47262573242188	0.0008568465709686279	2	047
304	433.6798095703125	119.90677642822266	0.21957865357398987	353.01556396484375	120.4363021850586	0.6447901129722595	512.9607543945312	201.8269805908203	1.0	509.2064514160156	202.13490295410156	0.0011065006256103516	2	047
305	434.6261291503906	120.2413330078125	0.9999990463256836	364.0965881347656	116.7914810180664	0.6044780015945435	512.5922241210938	201.1226806640625	1.0	509.13800048828125	201.7843475341797	0.0023838579654693604	2	047
306	514.828369140625	205.04534912109375	0.00012010335922241211	358.414794921875	117.34046936035156	1.0	512.6112670898438	201.2465362548828	1.0	508.8927001953125	202.0474395751953	0.0013512372970581055	2	047
307	436.693359375	118.89037322998047	0.999459981918335	514.4134521484375	204.22607421875	0.00023534893989562988	512.5569458007812	201.32789611816406	1.0	508.7967224121094	201.77830505371094	0.0011996328830718994	2	047
308	439.14251708984375	122.3758316040039	0.9999955892562866	361.03033447265625	112.47566986083984	0.9999622106552124	513.0139770507812	201.33880615234375	1.0	509.4235534667969	202.08509826660156	0.0008263587951660156	2	047
309	437.54022216796875	125.58299255371094	0.9999997019767761	373.76385498046875	110.85560607910156	0.9199421405792236	512.9525756835938	201.638671875	1.0	509.3623352050781	202.19500732421875	0.0024333596229553223	2	047
310	438.2198791503906	125.76737976074219	1.0	366.2281799316406	111.27279663085938	0.9799208641052246	512.5485229492188	201.2917022705078	1.0	509.0440368652344	201.90296936035156	0.0015298724174499512	2	047
311	438.32403564453125	128.07200622558594	1.0	361.88702392578125	110.9012451171875	0.9999995231628418	512.3779296875	201.63108825683594	1.0	509.0020751953125	202.16392517089844	0.0012964606285095215	2	047
312	440.7540588378906	129.1102294921875	1.0	355.3165588378906	109.2148208618164	0.0005782544612884521	511.9417724609375	201.59210205078125	1.0	508.5223388671875	202.28802490234375	0.002914339303970337	2	047
313	439.86114501953125	129.7906494140625	1.0	355.514892578125	101.89166259765625	0.9999438524246216	512.399658203125	202.0729522705078	1.0	508.4579162597656	202.9119110107422	0.0006370842456817627	2	047
314	439.70904541015625	130.99111938476562	1.0	352.33758544921875	101.72003173828125	1.0	512.5672607421875	201.4610137939453	1.0	509.1122741699219	202.1527557373047	0.000952988862991333	2	047
315	440.3465881347656	131.4141845703125	1.0	353.88909912109375	103.71373748779297	0.9999618530273438	512.677734375	201.6103057861328	1.0	509.0582275390625	202.26747131347656	0.0006717443466186523	2	047
316	440.1008605957031	131.07794189453125	1.0	349.9720153808594	106.22821807861328	0.9999997615814209	512.697021484375	201.0007781982422	1.0	508.7723083496094	201.6216278076172	0.000574946403503418	2	047
317	439.9100341796875	131.42359924316406	1.0	351.90643310546875	105.51737213134766	1.0	512.5339965820312	200.78807067871094	1.0	509.08233642578125	201.63893127441406	0.0009032487869262695	2	047
318	439.7467956542969	131.0641632080078	1.0	352.1988525390625	107.39796447753906	0.9999957084655762	512.6199340820312	201.9697723388672	1.0	509.0850524902344	202.70631408691406	0.000912398099899292	2	047
319	440.21832275390625	131.5169677734375	1.0	354.9139709472656	103.26374816894531	0.9999989867210388	512.2947998046875	201.45437622070312	1.0	508.5090637207031	202.121826171875	0.0009984970092773438	2	047
320	440.7601623535156	130.541259765625	1.0	354.99932861328125	104.44670867919922	0.19261214137077332	511.90472412109375	201.56739807128906	1.0	508.24176025390625	202.6200408935547	0.0006366074085235596	2	047
321	441.1336364746094	131.28712463378906	1.0	349.664306640625	104.18018341064453	0.9999439120292664	512.60302734375	201.22543334960938	1.0	508.7694091796875	201.80426025390625	0.001146852970123291	2	047
322	440.1769714355469	128.9995880126953	1.0	347.3528747558594	103.5683364868164	1.0	512.59326171875	201.3477020263672	1.0	509.2818603515625	202.35617065429688	0.0023355484008789062	2	047
323	438.9247741699219	126.66522979736328	1.0	345.70947265625	103.48258972167969	1.0	513.2265014648438	201.2227325439453	1.0	509.65826416015625	201.89332580566406	0.0010555386543273926	2	047
324	439.0504150390625	125.04181671142578	1.0	351.7679443359375	98.29159545898438	1.0	512.9561157226562	201.94161987304688	1.0	509.0469055175781	202.9949188232422	0.0014861524105072021	2	047
325	439.2730407714844	123.89347839355469	1.0	348.6801452636719	97.77645111083984	0.3891245722770691	512.8173217773438	201.0164031982422	1.0	508.9991149902344	201.5318603515625	0.0005343854427337646	2	047
326	440.0827941894531	124.30767822265625	1.0	347.5262756347656	99.54692840576172	1.0	512.2705688476562	201.56008911132812	1.0	508.7373046875	202.28390502929688	0.0011979937553405762	2	047
327	442.0069885253906	126.0982437133789	0.9999988079071045	351.818115234375	102.38803100585938	0.9999997615814209	512.47900390625	202.0387725830078	1.0	508.6210021972656	202.75682067871094	0.0014617443084716797	2	047
328	441.49176025390625	125.4814682006836	0.9999997615814209	353.8187561035156	112.56275177001953	0.09769260883331299	512.861083984375	201.2805938720703	1.0	509.0790710449219	202.01927185058594	0.0006398558616638184	2	047
329	439.2431945800781	128.00767517089844	1.0	363.2068786621094	101.76179504394531	0.9997685551643372	512.3298950195312	201.01441955566406	1.0	508.5502624511719	201.59031677246094	0.000945359468460083	2	047
330	440.1022033691406	127.2330093383789	1.0	361.4851379394531	97.96553039550781	0.9057300686836243	512.9490356445312	201.9078369140625	1.0	509.2295227050781	202.49754333496094	0.002320408821105957	2	047
331	438.923583984375	128.22274780273438	1.0	355.0819091796875	93.24762725830078	1.0	512.6282958984375	201.59112548828125	1.0	509.4078063964844	202.4252166748047	0.0007224977016448975	2	047
332	437.8544006347656	129.34054565429688	1.0	353.92889404296875	91.90625	0.9999592304229736	512.493896484375	201.26934814453125	1.0	508.6695861816406	201.85557556152344	0.0007358193397521973	2	047
333	437.4324645996094	128.46868896484375	1.0	351.85662841796875	94.53064727783203	1.0	512.8651733398438	201.74920654296875	1.0	509.334228515625	202.46690368652344	0.000786513090133667	2	047
334	436.8856201171875	130.3028106689453	1.0	358.2447814941406	94.94560241699219	0.9922482371330261	512.7367553710938	201.8976593017578	1.0	508.96673583984375	202.45880126953125	0.001090407371520996	2	047
335	437.4849548339844	131.1868896484375	1.0	357.4682922363281	87.9303970336914	0.9999998211860657	512.0518798828125	201.23611450195312	1.0	508.7709655761719	201.7520294189453	0.0014027655124664307	2	047
336	438.30389404296875	131.0752716064453	1.0	355.0737609863281	82.50328826904297	1.0	512.5952758789062	201.19651794433594	1.0	508.8971862792969	201.71873474121094	0.0005359351634979248	2	047
337	439.7865295410156	132.75302124023438	1.0	349.11273193359375	79.27457427978516	1.0	512.1874389648438	201.62689208984375	1.0	508.6166076660156	202.19793701171875	0.0023993253707885742	2	047
338	441.8139343261719	135.92373657226562	1.0	344.8359680175781	79.3860092163086	0.9999999403953552	512.5977172851562	201.66397094726562	1.0	343.70147705078125	80.2050552368164	0.0010827183723449707	2	047
339	440.5906677246094	139.69882202148438	1.0	349.8849182128906	83.45193481445312	1.0	512.4889526367188	202.01136779785156	1.0	509.26031494140625	202.34259033203125	0.0020859837532043457	2	047
340	438.87359619140625	143.56381225585938	1.0	354.11944580078125	82.49598693847656	1.0	512.6356811523438	201.0786895751953	1.0	509.2480163574219	201.71604919433594	0.002977341413497925	2	047
341	437.9523620605469	145.20033264160156	1.0	357.906494140625	79.01456451416016	1.0	512.3871459960938	201.41331481933594	1.0	509.2054443359375	202.3617706298828	0.0009161531925201416	2	047
342	437.3052673339844	146.78858947753906	1.0	359.2438049316406	76.32917785644531	1.0	512.12744140625	201.2007293701172	1.0	508.8528137207031	202.10850524902344	0.0012065470218658447	2	047
343	437.4903564453125	147.50112915039062	1.0	357.8797912597656	74.77242279052734	1.0	511.8851013183594	202.36932373046875	1.0	508.3865051269531	203.31475830078125	0.005058258771896362	2	047
344	437.7435302734375	147.69189453125	1.0	358.12249755859375	76.31932067871094	1.0	512.0936279296875	201.58206176757812	1.0	508.614013671875	202.74624633789062	0.0015504956245422363	2	047
345	438.5710144042969	149.14492797851562	1.0	349.16436767578125	75.783935546875	0.9999998211860657	512.1507568359375	201.40213012695312	1.0	508.6949768066406	202.42478942871094	0.0019121170043945312	2	047
346	441.8904724121094	148.2480926513672	1.0	350.9829406738281	75.41513061523438	1.0	512.2066040039062	201.7578125	1.0	508.73553466796875	202.52239990234375	0.004972130060195923	2	047
347	441.90899658203125	150.34811401367188	1.0	353.7455749511719	79.25326538085938	1.0	512.25830078125	201.13320922851562	1.0	509.0667724609375	202.15538024902344	0.0007513761520385742	2	047
348	440.7479553222656	155.30384826660156	1.0	356.8504333496094	75.53881072998047	1.0	511.8951721191406	201.3219451904297	1.0	508.71392822265625	202.44467163085938	0.0015663504600524902	2	047
349	440.5110168457031	157.7379913330078	1.0	350.32696533203125	74.35370635986328	0.999998927116394	512.8375244140625	200.5948486328125	1.0	509.3132019042969	201.74314880371094	0.0006648004055023193	2	047
350	439.6985778808594	158.87750244140625	1.0	350.32012939453125	73.62185668945312	0.9999999403953552	511.8797302246094	201.3596954345703	1.0	508.3268737792969	202.21888732910156	0.001990199089050293	2	047
351	439.2279052734375	160.97552490234375	1.0	352.638427734375	74.72117614746094	0.9999999403953552	512.2423095703125	201.23617553710938	1.0	508.8036804199219	201.61270141601562	0.002157837152481079	2	047
352	440.1510314941406	162.45584106445312	1.0	352.7561340332031	79.92810821533203	1.0	511.85113525390625	201.3326873779297	1.0	508.7507019042969	202.26451110839844	0.0013541877269744873	2	047
353	440.83392333984375	163.8139190673828	1.0	354.5465087890625	84.45356750488281	1.0	512.4212646484375	201.54222106933594	1.0	509.1096496582031	202.50946044921875	0.0005293190479278564	2	047
354	440.5105895996094	167.4189453125	1.0	357.06036376953125	83.70820617675781	1.0	511.9804382324219	201.22628784179688	1.0	508.9219970703125	201.6944580078125	0.0018618106842041016	2	047
355	443.18389892578125	169.6987762451172	1.0	355.7365417480469	85.18550872802734	1.0	511.5175476074219	200.8649139404297	1.0	508.3829650878906	201.52334594726562	0.0015390515327453613	2	047
356	440.2834167480469	173.54959106445312	1.0	352.06170654296875	83.34861755371094	1.0	512.1122436523438	201.3477325439453	1.0	508.8789978027344	202.52198791503906	0.0007376372814178467	2	047
357	440.90283203125	177.13787841796875	1.0	350.1393127441406	89.42443084716797	0.9999648928642273	511.5563049316406	200.71795654296875	1.0	508.7138977050781	201.91522216796875	0.0008723735809326172	2	047
358	440.5238342285156	179.3668975830078	1.0	357.3966064453125	91.22539520263672	0.9999984502792358	511.52001953125	201.20297241210938	1.0	508.8182678222656	202.4196319580078	0.0006054043769836426	2	047
359	440.45166015625	182.170654296875	1.0	360.5981140136719	92.38402557373047	0.14969804883003235	511.9051208496094	200.551025390625	1.0	509.19580078125	201.71148681640625	0.0006339550018310547	2	047
360	439.8611755371094	185.68899536132812	1.0	447.4453125	188.66929626464844	0.00017946958541870117	511.6997375488281	200.83226013183594	1.0	508.59674072265625	201.9220428466797	0.00111427903175354	2	047
361	437.6933898925781	189.52120971679688	1.0	434.2892761230469	192.3318634033203	0.00018045306205749512	512.2998046875	200.82107543945312	1.0	509.0757751464844	201.9657440185547	0.0009202361106872559	2	047
362	438.14654541015625	190.25958251953125	1.0	356.4201354980469	100.13141632080078	1.0	511.68756103515625	200.6477508544922	1.0	508.30548095703125	201.7505340576172	0.0008740723133087158	2	047
363	437.84771728515625	192.94505310058594	1.0	356.8297424316406	99.01061248779297	1.0	512.0658569335938	200.868408203125	1.0	509.1199645996094	202.04486083984375	0.00049552321434021	2	047
364	437.3203430175781	193.43154907226562	1.0	357.67352294921875	102.5883560180664	1.0	511.9407958984375	200.88636779785156	1.0	508.7412109375	202.02735900878906	0.0003504157066345215	2	047
365	435.2270202636719	194.71429443359375	1.0	358.6455078125	102.67388153076172	1.0	511.6993408203125	200.95574951171875	1.0	508.596435546875	202.57626342773438	0.0005738437175750732	2	047
366	436.0060729980469	196.3768310546875	1.0	355.89947509765625	106.33511352539062	1.0	512.0160522460938	200.23797607421875	1.0	509.0999450683594	201.52548217773438	0.0005482733249664307	2	047
367	435.18896484375	198.3076171875	1.0	353.5706787109375	110.15840911865234	1.0	511.510498046875	200.0998992919922	1.0	354.4833984375	112.39804077148438	0.0008035898208618164	2	047
368	434.9013671875	197.81521606445312	1.0	348.4914245605469	112.6993408203125	1.0	511.94219970703125	201.05459594726562	1.0	508.9998779296875	202.60939025878906	0.0005355179309844971	2	047
369	436.86419677734375	199.46278381347656	1.0	347.5936584472656	109.68817138671875	1.0	512.0531005859375	200.9778289794922	1.0	508.92401123046875	202.24276733398438	0.0006664395332336426	2	047
370	436.48388671875	198.988037109375	1.0	345.39599609375	112.92516326904297	1.0	511.34222412109375	200.64080810546875	1.0	343.38934326171875	114.30325317382812	0.0008234977722167969	2	047
371	435.11590576171875	199.94937133789062	1.0	344.48187255859375	118.85700988769531	1.0	512.0929565429688	200.38607788085938	1.0	508.9703674316406	201.73660278320312	0.0004641711711883545	2	047
372	436.6469421386719	200.87901306152344	1.0	345.01715087890625	121.1345443725586	0.9999907612800598	511.3363037109375	200.81289672851562	1.0	508.48077392578125	202.47833251953125	0.0004628002643585205	2	047
373	434.9270935058594	200.6024932861328	1.0	345.8350830078125	117.32201385498047	1.0	512.414306640625	200.7287139892578	1.0	509.1907958984375	202.41954040527344	0.0005541145801544189	2	047
374	433.9833679199219	204.5858612060547	0.9999659061431885	346.008056640625	123.33267974853516	1.0	512.017822265625	200.17404174804688	1.0	509.0411071777344	201.48959350585938	0.0007651448249816895	2	047
375	437.1476135253906	205.3446502685547	1.0	347.41650390625	120.44457244873047	1.0	511.9898986816406	200.87881469726562	1.0	508.6942138671875	202.67520141601562	0.0004291832447052002	2	047
376	435.3570251464844	206.18728637695312	1.0	348.09552001953125	120.7934341430664	0.9999999403953552	511.6409606933594	200.5653076171875	1.0	347.8668518066406	124.49182891845703	0.0009509027004241943	2	047
377	433.06524658203125	205.54344177246094	1.0	347.8897399902344	122.96957397460938	0.9999999403953552	511.60040283203125	201.4650421142578	1.0	347.12811279296875	124.95210266113281	0.0013041794300079346	2	047
378	432.90216064453125	206.93190002441406	1.0	345.6451416015625	121.08954620361328	1.0	511.82025146484375	200.39784240722656	1.0	508.47149658203125	202.2005615234375	0.0005308091640472412	2	047
379	433.553466796875	207.2457275390625	1.0	346.89569091796875	118.81976318359375	1.0	511.8229064941406	200.2899627685547	1.0	508.4110107421875	202.4067840576172	0.00046509504318237305	2	047
380	433.6864013671875	208.0057830810547	1.0	349.86029052734375	122.25252532958984	0.9999995231628418	511.56463623046875	200.8572998046875	1.0	353.01275634765625	126.40462493896484	0.00104522705078125	2	047
381	433.3611145019531	208.185546875	1.0	348.2025146484375	126.97024536132812	1.0	511.52227783203125	199.88504028320312	1.0	347.625732421875	128.09739685058594	0.0018805861473083496	2	047
382	432.758544921875	209.26712036132812	1.0	348.10235595703125	127.97640991210938	1.0	511.6358337402344	200.28990173339844	1.0	508.3923645019531	201.85792541503906	0.0006591081619262695	2	047
383	434.3525390625	210.50599670410156	1.0	349.5828857421875	130.8445587158203	1.0	511.7033996582031	200.25494384765625	1.0	508.5051574707031	201.98594665527344	0.0005460381507873535	2	047
384	436.3739013671875	211.271728515625	1.0	346.38861083984375	132.23605346679688	1.0	511.6759033203125	200.19558715820312	1.0	508.07318115234375	201.78958129882812	0.0004949569702148438	2	047
385	436.5074462890625	213.44451904296875	1.0	345.52484130859375	132.18695068359375	1.0	511.3504333496094	200.51710510253906	1.0	508.2196960449219	202.0205841064453	0.0005563199520111084	2	047
386	435.0340576171875	213.5443878173828	1.0	345.4828796386719	131.04681396484375	1.0	511.8738708496094	200.55233764648438	1.0	508.73687744140625	202.28797912597656	0.00042185187339782715	2	047
387	437.6203918457031	215.42135620117188	1.0	347.1839599609375	130.73248291015625	1.0	511.58837890625	200.0627899169922	1.0	508.25787353515625	201.71835327148438	0.00037720799446105957	2	047
388	435.3655700683594	215.1306915283203	1.0	346.0617980957031	135.13807678222656	1.0	511.407958984375	199.93380737304688	1.0	507.9332275390625	201.51486206054688	0.00045162439346313477	2	047
389	436.32708740234375	218.3465118408203	1.0	347.2529296875	139.05894470214844	1.0	511.7754211425781	200.36846923828125	1.0	345.8831787109375	141.3863067626953	0.0029273033142089844	2	047
390	436.6153564453125	220.07647705078125	1.0	346.90155029296875	145.926513671875	1.0	511.8746337890625	200.2113494873047	1.0	508.3291015625	201.68215942382812	0.0004214942455291748	2	047
391	438.7203063964844	222.38429260253906	1.0	345.73431396484375	146.39080810546875	1.0	512.34619140625	200.88723754882812	1.0	508.85430908203125	202.56190490722656	0.00030156970024108887	2	047
392	438.5295715332031	224.52552795410156	1.0	347.6211853027344	142.94496154785156	1.0	512.2022094726562	201.1326446533203	1.0	346.4943542480469	143.07357788085938	0.0007507801055908203	2	047
393	437.8221740722656	224.01922607421875	1.0	350.3034973144531	142.15435791015625	1.0	512.1589965820312	200.94076538085938	1.0	508.462646484375	202.2324981689453	0.0005272328853607178	2	047
394	438.9541931152344	225.53240966796875	1.0	350.5589904785156	141.87701416015625	1.0	511.9644470214844	200.66575622558594	1.0	349.0140686035156	143.32077026367188	0.0014334917068481445	2	047
395	438.1720275878906	226.36495971679688	1.0	349.9051208496094	147.51231384277344	1.0	512.116455078125	201.1582489013672	1.0	508.59088134765625	202.17018127441406	0.0003323853015899658	2	047
396	438.69140625	225.79612731933594	1.0	346.3507995605469	149.20945739746094	1.0	512.251953125	201.75967407226562	1.0	508.00396728515625	202.660400390625	0.00047400593757629395	2	047
397	439.44525146484375	226.16104125976562	1.0	346.7746276855469	148.079345703125	1.0	511.6122131347656	200.623046875	1.0	508.03985595703125	202.1940460205078	0.0004552900791168213	2	047
398	436.18084716796875	227.9836883544922	0.9999998807907104	350.7171936035156	143.89353942871094	0.9999998807907104	511.8999328613281	200.73094177246094	1.0	508.24603271484375	201.90283203125	0.0005013048648834229	2	047
399	437.89813232421875	226.7545166015625	1.0	353.7385559082031	140.6118621826172	1.0	512.1818237304688	201.59967041015625	1.0	508.0423889160156	202.68011474609375	0.00046557188034057617	2	047
400	437.01788330078125	227.87461853027344	1.0	354.5670471191406	143.36871337890625	1.0	511.5907287597656	201.55563354492188	1.0	507.98150634765625	202.81466674804688	0.0005959868431091309	2	047
401	437.6783447265625	227.48167419433594	1.0	356.51336669921875	140.96322631835938	1.0	511.6952209472656	201.6529541015625	1.0	356.6300964355469	143.80784606933594	0.0011159181594848633	2	047
402	436.0814514160156	227.1924285888672	1.0	356.3719177246094	140.4904022216797	1.0	512.0313720703125	200.98312377929688	1.0	508.3507080078125	202.099609375	0.0006436407566070557	2	047
403	434.80010986328125	226.4701385498047	1.0	355.5365295410156	142.76454162597656	0.9993034601211548	511.9115905761719	200.9423065185547	1.0	508.0513610839844	202.13577270507812	0.00043654441833496094	2	047
404	435.5994567871094	226.98463439941406	1.0	434.27703857421875	227.61172485351562	0.0001119077205657959	511.47369384765625	200.95884704589844	1.0	508.2745361328125	202.24244689941406	0.0006036162376403809	2	047
405	436.23272705078125	227.92906188964844	1.0	350.5105285644531	160.18576049804688	0.9998996257781982	511.8155517578125	201.6493682861328	1.0	508.0256042480469	202.82701110839844	0.000647127628326416	2	047
406	437.57598876953125	229.9258270263672	1.0	349.336181640625	160.97560119628906	1.0	512.064208984375	201.3711700439453	1.0	508.38055419921875	202.62063598632812	0.0005347132682800293	2	047
407	436.849365234375	232.97039794921875	1.0	347.8456726074219	162.88595581054688	1.0	511.6329040527344	202.12554931640625	1.0	507.6843566894531	202.8068389892578	0.0013640522956848145	2	047
408	435.4310607910156	234.17996215820312	1.0	348.6304626464844	160.032958984375	1.0	435.0053405761719	235.98480224609375	0.00013747811317443848	348.3517761230469	159.29428100585938	0.00013172626495361328	2	047
409	434.9611511230469	234.700439453125	1.0	348.89593505859375	160.8302001953125	1.0	434.6849670410156	236.60296630859375	0.00017467141151428223	425.60650634765625	243.75160217285156	6.476044654846191e-5	2	047
410	433.7147216796875	234.5049285888672	1.0	349.37445068359375	160.00924682617188	1.0	433.6522216796875	236.85731506347656	0.0001665055751800537	348.1097412109375	159.2451171875	0.0001914501190185547	2	047
411	435.5615234375	235.73117065429688	1.0	349.3487854003906	159.5968475341797	1.0	434.9485168457031	237.59503173828125	0.0002461671829223633	348.4114685058594	160.19496154785156	0.00011730194091796875	2	047
412	435.1394958496094	234.99423217773438	1.0	348.8362121582031	163.00718688964844	1.0	434.6167297363281	237.19068908691406	0.0001862049102783203	423.5423583984375	223.86138916015625	9.223818778991699e-5	2	047
413	436.2408447265625	236.70033264160156	1.0	349.61138916015625	164.2291717529297	1.0	435.11480712890625	237.7521209716797	0.0001825392246246338	421.41790771484375	227.79510498046875	7.241964340209961e-5	2	047
414	435.9517517089844	237.45068359375	1.0	349.005126953125	167.7544403076172	1.0	432.43060302734375	240.64337158203125	0.00015094876289367676	423.9201354980469	246.2906036376953	8.460879325866699e-5	2	047
415	436.675048828125	237.24237060546875	1.0	348.07464599609375	169.59445190429688	1.0	435.81658935546875	238.38560485839844	0.00021514296531677246	422.2237243652344	228.4282989501953	0.00010219216346740723	2	047
416	435.71026611328125	238.61422729492188	1.0	346.8019104003906	170.78395080566406	1.0	436.0766906738281	239.0843505859375	0.00018301606178283691	422.8824768066406	229.6092529296875	0.0001569986343383789	2	047
417	435.8117370605469	237.9015655517578	1.0	345.4270324707031	172.98487854003906	1.0	434.86712646484375	235.1212615966797	6.887316703796387e-5	437.35223388671875	227.67286682128906	0.00032654404640197754	2	047
418	435.6533508300781	237.6766815185547	1.0	344.68975830078125	173.33193969726562	1.0	436.1081848144531	238.5885009765625	0.00019446015357971191	437.64013671875	228.54904174804688	0.00025200843811035156	2	047
419	436.18023681640625	236.1054229736328	1.0	342.84857177734375	177.86862182617188	1.0	490.9389953613281	123.1217041015625	0.00010859966278076172	436.07293701171875	226.07188415527344	0.0003381073474884033	2	047
420	434.70794677734375	238.03460693359375	1.0	343.6102600097656	178.6973419189453	1.0	435.2451477050781	238.91189575195312	9.611248970031738e-5	421.5412902832031	228.3115692138672	0.00022044777870178223	2	047
421	436.4299621582031	235.9689483642578	1.0	341.7115173339844	181.2930450439453	1.0	436.5767822265625	237.9231719970703	0.00010895729064941406	424.6944274902344	230.72259521484375	0.0001150965690612793	2	047
422	436.90869140625	235.4710235595703	1.0	341.05413818359375	181.9850616455078	1.0	436.4764404296875	237.1611785888672	0.0002759099006652832	424.583251953125	228.281982421875	0.0002453625202178955	2	047
423	436.2120361328125	232.08128356933594	1.0	342.7743835449219	181.04641723632812	1.0	435.81622314453125	230.2704315185547	7.268786430358887e-5	340.4342956542969	180.53924560546875	7.858872413635254e-5	2	047
424	436.6357116699219	229.94573974609375	1.0	345.427490234375	180.97044372558594	1.0	435.95819091796875	229.3048095703125	0.00023105740547180176	424.1943664550781	232.9339599609375	0.0001633167266845703	2	047
425	438.7918701171875	224.77243041992188	0.6320294737815857	349.3494567871094	180.9078826904297	0.9999980330467224	349.4255065917969	180.66326904296875	1.958012580871582e-5	348.4710388183594	178.3485870361328	5.3942203521728516e-5	2	047
426	441.3085632324219	224.34222412109375	0.9992890954017639	350.3735656738281	188.01675415039062	0.9999902844429016	438.6191101074219	223.60122680664062	6.937980651855469e-5	348.3817443847656	190.65841674804688	0.00015610456466674805	2	047
427	355.4563903808594	196.22679138183594	0.00011220574378967285	351.2276916503906	192.9004364013672	1.0	355.2718811035156	192.03076171875	8.222460746765137e-5	352.04150390625	192.8130645751953	0.0005548000335693359	2	047
428	353.93548583984375	192.3546905517578	5.415081977844238e-5	349.0174560546875	194.83921813964844	0.9999998807907104	354.5696105957031	194.56248474121094	1.004338264465332e-5	347.9374694824219	193.3529510498047	0.00023952126502990723	2	047
429	439.541748046875	220.77671813964844	0.0937446653842926	349.3267517089844	198.7920379638672	0.9999962449073792	435.6583557128906	219.44349670410156	1.3262033462524414e-5	440.3100891113281	214.76316833496094	4.3511390686035156e-5	2	047
430	438.4380187988281	217.17379760742188	0.9981889128684998	347.2837219238281	201.62010192871094	0.9999998807907104	436.4228515625	216.71246337890625	0.00012177228927612305	435.73321533203125	210.08641052246094	0.0004442930221557617	2	047
431	435.0075988769531	214.8246307373047	0.9999997019767761	346.0341491699219	206.2864532470703	1.0	347.5807189941406	205.81613159179688	0.00018680095672607422	344.487060546875	207.63673400878906	0.0005106031894683838	2	047
432	432.6713562011719	213.8372802734375	1.0	351.629638671875	204.111328125	1.0	356.44744873046875	203.25918579101562	0.00021147727966308594	353.510986328125	204.85548400878906	0.00010016560554504395	2	047
433	433.50872802734375	213.85240173339844	1.0	351.8536071777344	203.9755859375	1.0	356.120361328125	203.24375915527344	0.00019031763076782227	353.88031005859375	205.12957763671875	0.00014010071754455566	2	047
434	433.334228515625	211.03819274902344	1.0	353.4873352050781	209.18557739257812	1.0	355.68499755859375	208.3919677734375	0.0001742541790008545	352.9181823730469	211.88124084472656	0.00030308961868286133	2	047
435	432.997802734375	210.0634002685547	1.0	350.4070129394531	215.24722290039062	0.9999992847442627	353.5125732421875	214.27249145507812	6.598234176635742e-5	348.2513427734375	214.5633544921875	2.7805566787719727e-5	2	047
436	430.9884033203125	208.25009155273438	1.0	348.8929443359375	217.82516479492188	0.031373023986816406	426.9267272949219	209.6174774169922	7.82012939453125e-5	423.59027099609375	212.56137084960938	3.129243850708008e-5	2	047
437	434.718994140625	208.80799865722656	1.0	436.6195373535156	212.294921875	0.00013622641563415527	432.724853515625	210.40048217773438	6.082653999328613e-5	423.64794921875	213.53689575195312	3.120303153991699e-5	2	047
438	436.2985534667969	209.60165405273438	1.0	439.5530700683594	212.4519500732422	0.00015997886657714844	443.2472229003906	210.58847045898438	5.8025121688842773e-5	423.1402587890625	215.28598022460938	2.5451183319091797e-5	2	047
439	433.40692138671875	207.873291015625	1.0	435.998046875	212.0816192626953	0.0001245737075805664	431.9848327636719	210.10919189453125	6.0886144638061523e-5	423.594482421875	213.658935546875	3.126263618469238e-5	2	047
440	436.0532531738281	208.07901000976562	1.0	433.8257141113281	210.7017364501953	0.00015810132026672363	433.5240173339844	210.02699279785156	0.0001226365566253662	423.927734375	214.67022705078125	5.370378494262695e-5	2	047
441	435.99420166015625	210.01380920410156	1.0	349.3742370605469	232.3316650390625	0.9994624853134155	433.5721130371094	211.5330810546875	7.748603820800781e-5	422.7490234375	215.85374450683594	3.650784492492676e-5	2	047
442	432.73382568359375	207.4265594482422	1.0	348.4525146484375	233.86419677734375	0.989311695098877	431.54290771484375	209.76153564453125	0.0001080632209777832	423.8836669921875	213.73666381835938	5.072355270385742e-5	2	047
443	435.3981628417969	208.74240112304688	1.0	434.10406494140625	211.33978271484375	0.00021693110466003418	433.4503479003906	210.65481567382812	0.000118255615234375	422.9216003417969	215.288330078125	5.2928924560546875e-5	2	047
444	439.4109802246094	210.61793518066406	0.0007299482822418213	643.7951049804688	304.5810852050781	5.990266799926758e-6	649.0128784179688	147.30848693847656	2.592802047729492e-6	186.10794067382812	6.319556713104248	4.976987838745117e-6	2	047
445	437.8664245605469	209.52394104003906	0.9996533393859863	441.9079895019531	211.63047790527344	2.6106834411621094e-5	435.6444396972656	212.24412536621094	1.3619661331176758e-5	424.5660400390625	216.31504821777344	3.6656856536865234e-6	2	047
446	439.6165771484375	208.72776794433594	0.7787241339683533	443.15081787109375	211.749755859375	1.2487173080444336e-5	435.5503234863281	213.47727966308594	5.364418029785156e-6	201.87423706054688	6.84870719909668	1.3113021850585938e-6	2	047
447	439.5234680175781	208.94305419921875	0.9858431816101074	436.89910888671875	212.5828399658203	5.564093589782715e-5	438.3258056640625	208.94358825683594	1.7255544662475586e-5	426.0796203613281	217.29600524902344	8.106231689453125e-6	2	047
448	440.5539855957031	210.1595916748047	0.004197627305984497	355.1983337402344	236.25350952148438	6.407499313354492e-6	443.6151123046875	209.6669158935547	1.817941665649414e-6	202.77345275878906	6.921259880065918	1.6391277313232422e-6	2	047
449	437.27081298828125	208.07859802246094	0.9999886751174927	350.98614501953125	236.6510467529297	0.9999620914459229	439.24285888671875	207.78976440429688	3.966689109802246e-5	439.9007568359375	197.5752716064453	9.655952453613281e-6	2	047
450	439.1545715332031	209.84971618652344	0.9881260991096497	350.7491149902344	233.970703125	0.9999862313270569	435.84088134765625	213.17442321777344	1.6927719116210938e-5	348.7924499511719	236.66152954101562	9.208917617797852e-6	2	047
451	641.880615234375	323.69989013671875	4.2498111724853516e-5	643.1843872070312	327.4922180175781	4.649162292480469e-6	649.0330810546875	32.02537536621094	4.470348358154297e-6	170.83163452148438	5.978456497192383	8.344650268554688e-7	2	047
452	433.528564453125	220.32102966308594	0.2032160460948944	643.3263549804688	325.9232177734375	1.0818243026733398e-5	649.5452880859375	33.474971771240234	1.7285346984863281e-6	172.15206909179688	6.19355583190918	1.2516975402832031e-6	2	047
453	434.7659912109375	224.11965942382812	0.9999998807907104	434.1420593261719	225.6453399658203	6.911158561706543e-5	435.2666931152344	224.37002563476562	1.8537044525146484e-5	421.8762512207031	214.53160095214844	1.0907649993896484e-5	2	047
454	436.979248046875	227.42721557617188	1.0	374.7251281738281	214.85328674316406	0.8364251852035522	477.70721435546875	214.33558654785156	4.461407661437988e-5	422.564453125	218.84104919433594	2.524256706237793e-5	2	047
455	435.33294677734375	229.05812072753906	1.0	382.8379211425781	210.57952880859375	0.9999641180038452	387.17425537109375	207.84165954589844	5.0395727157592773e-5	386.1278381347656	209.78988647460938	0.0002002120018005371	2	047
456	435.02459716796875	228.9675750732422	1.0	368.0508728027344	217.04054260253906	0.9631274342536926	433.228271484375	229.19386291503906	3.88026237487793e-5	421.6134033203125	230.6992645263672	2.7477741241455078e-5	2	047
457	433.4107360839844	233.856689453125	1.0	367.6217956542969	211.67201232910156	1.0	371.51055908203125	208.7726287841797	0.00016823410987854004	368.0655212402344	212.25621032714844	0.00015938282012939453	2	047
458	433.73077392578125	232.490478515625	1.0	365.33929443359375	208.9477996826172	1.0	371.027587890625	206.72459411621094	7.450580596923828e-5	368.05743408203125	209.14678955078125	0.0002499222755432129	2	047
459	433.86468505859375	233.31106567382812	1.0	363.9059143066406	208.57923889160156	1.0	370.3565673828125	206.98973083496094	6.181001663208008e-5	367.65234375	208.80892944335938	0.0001907646656036377	2	047
460	433.26763916015625	235.83563232421875	1.0	360.86761474609375	206.31346130371094	1.0	362.4832458496094	204.66998291015625	0.00016349554061889648	360.60198974609375	206.3689727783203	0.00032523274421691895	2	047
461	431.3330078125	236.3743133544922	1.0	361.7698669433594	201.91513061523438	1.0	430.5079345703125	239.80081176757812	0.00014397501945495605	425.6869812011719	244.61001586914062	7.107853889465332e-5	2	047
462	432.5919494628906	236.39234924316406	1.0	361.47998046875	199.97268676757812	1.0	430.99822998046875	239.71566772460938	0.00020238757133483887	426.0845031738281	244.19041442871094	8.910894393920898e-5	2	047
463	432.91241455078125	236.91928100585938	1.0	361.6231689453125	199.2498321533203	1.0	431.20587158203125	240.11866760253906	0.00015744566917419434	425.4172058105469	245.05421447753906	7.793307304382324e-5	2	047
464	432.7204284667969	237.7564239501953	1.0	360.3028564453125	197.22276306152344	1.0	431.4443664550781	240.14195251464844	0.00013011693954467773	353.6883850097656	198.9563446044922	6.315112113952637e-5	2	047
465	432.4936828613281	237.5120086669922	1.0	358.8747863769531	194.5358123779297	1.0	431.0640869140625	240.09107971191406	0.0001818835735321045	354.10430908203125	196.3747100830078	0.00010463595390319824	2	047
466	431.8954162597656	237.22137451171875	1.0	356.1024169921875	196.0823516845703	1.0	430.9135437011719	240.04559326171875	0.00011858344078063965	355.0517883300781	196.2076416015625	0.000438004732131958	2	047
467	435.43231201171875	243.6264190673828	1.0	353.4894104003906	203.54478454589844	1.0	357.7828063964844	202.1735382080078	8.216500282287598e-5	355.5640869140625	203.88270568847656	0.0005472302436828613	2	047
468	434.28338623046875	248.7569122314453	1.0	358.6871032714844	205.12681579589844	1.0	434.0149230957031	252.24693298339844	0.00010266900062561035	358.5023193359375	207.47276306152344	0.00019252300262451172	2	047
469	435.1507873535156	252.0252685546875	1.0	367.4024658203125	205.62539672851562	1.0	435.59185791015625	253.82730102539062	0.00012925267219543457	369.2102966308594	205.58358764648438	0.00020188093185424805	2	047
470	433.3055419921875	252.5675506591797	1.0	368.2741394042969	201.7104949951172	1.0	431.8133850097656	256.1363830566406	8.58008861541748e-5	424.37841796875	261.1730651855469	8.112192153930664e-5	2	047
471	432.3927917480469	254.5985107421875	1.0	363.33367919921875	199.58248901367188	1.0	431.4878845214844	257.01226806640625	8.240342140197754e-5	425.0427551269531	246.15884399414062	9.199976921081543e-5	2	047
472	433.799560546875	256.0182189941406	1.0	362.0582275390625	198.48361206054688	1.0	431.8205871582031	257.6133117675781	4.2110681533813477e-5	421.4425048828125	244.1757354736328	0.00012817978858947754	2	047
473	432.507568359375	255.8048553466797	1.0	361.94451904296875	195.10986328125	1.0	430.1995544433594	252.8069610595703	4.431605339050293e-5	420.7457580566406	244.1937255859375	0.00011134147644042969	2	047
474	432.672607421875	256.7369079589844	1.0	360.12054443359375	194.17849731445312	1.0	431.20709228515625	253.36184692382812	3.2395124435424805e-5	420.8504943847656	244.1420440673828	0.00010702013969421387	2	047
475	431.77569580078125	256.66143798828125	1.0	358.59808349609375	190.9869842529297	1.0	361.2710876464844	190.63243103027344	0.00012058019638061523	358.55474853515625	192.18447875976562	0.0003248155117034912	2	047
476	432.7760009765625	257.4950256347656	1.0	355.0243835449219	192.56649780273438	0.9999874830245972	430.8810729980469	253.57704162597656	4.6759843826293945e-5	354.6622619628906	193.32606506347656	0.00013518333435058594	2	047
477	434.1325378417969	257.6171875	1.0	355.7532043457031	189.80438232421875	1.0	358.8489074707031	189.9631805419922	0.00020071864128112793	356.49664306640625	191.6842041015625	0.000626295804977417	2	047
478	434.5159912109375	258.447509765625	1.0	353.3381652832031	189.85845947265625	0.9999729990959167	432.0206298828125	253.8976593017578	4.062056541442871e-5	351.20013427734375	194.0630340576172	0.00011959671974182129	2	047
479	433.73876953125	256.78533935546875	1.0	355.7577209472656	194.83973693847656	0.9990212321281433	431.767578125	252.82901000976562	6.285309791564941e-5	420.6883239746094	244.3896026611328	0.00013303756713867188	2	047
480	433.5883483886719	257.7721862792969	1.0	354.48223876953125	190.2154083251953	0.9999998807907104	357.4649353027344	192.8756103515625	3.5136938095092773e-5	354.8446960449219	194.71058654785156	0.0001220703125	2	047
481	433.3929748535156	256.5946044921875	1.0	351.8940734863281	193.3456573486328	1.0	355.6181640625	194.16525268554688	8.437037467956543e-5	353.0270690917969	193.51234436035156	0.00028142333030700684	2	047
482	432.25537109375	256.30364990234375	1.0	348.656005859375	193.73675537109375	1.0	354.4573669433594	192.46249389648438	4.914402961730957e-5	420.58428955078125	244.033447265625	0.00010508298873901367	2	047
483	433.3161926269531	256.4516906738281	1.0	350.954833984375	198.89215087890625	0.9999807476997375	354.31207275390625	197.23829650878906	4.57763671875e-5	420.79296875	244.0420684814453	9.036064147949219e-5	2	047
484	431.5959167480469	256.5284729003906	1.0	352.59710693359375	194.47933959960938	1.0	354.9519348144531	193.05186462402344	0.00012195110321044922	352.79150390625	196.6535186767578	0.0007429122924804688	2	047
485	432.994384765625	257.310791015625	1.0	353.1820068359375	194.19598388671875	1.0	356.39532470703125	193.9759521484375	0.0005443692207336426	352.9490966796875	194.68612670898438	0.0007211267948150635	2	047
486	432.9064636230469	258.6051330566406	1.0	356.5708923339844	192.4816131591797	1.0	359.3070983886719	192.45626831054688	0.0001099705696105957	355.9679870605469	192.42105102539062	0.0027450621128082275	2	047
487	431.6361083984375	260.10870361328125	1.0	360.271240234375	192.957763671875	0.9999999403953552	430.9043884277344	255.14332580566406	2.9325485229492188e-5	359.74822998046875	193.0055694580078	0.00020688772201538086	2	047
488	432.0602111816406	261.3836364746094	1.0	361.1578674316406	196.98948669433594	0.9999997019767761	432.12335205078125	266.6119079589844	5.716085433959961e-5	359.5235290527344	195.75527954101562	0.00018867850303649902	2	047
489	431.86566162109375	262.8049011230469	1.0	367.2137145996094	200.5370330810547	0.9999878406524658	431.9860534667969	267.2854919433594	9.718537330627441e-5	369.92694091796875	207.15036010742188	0.00016433000564575195	2	047
490	431.2918701171875	263.3725280761719	1.0	368.8169860839844	198.45904541015625	1.0	431.60552978515625	267.4732666015625	7.098913192749023e-5	368.8506164550781	198.7202606201172	0.0001106560230255127	2	047
491	432.01385498046875	264.154296875	1.0	368.69415283203125	203.8277130126953	1.0	373.8581848144531	204.00381469726562	0.00022307038307189941	371.90789794921875	206.8234100341797	0.0013808906078338623	2	047
492	432.1408386230469	263.37542724609375	1.0	368.1685485839844	204.20529174804688	1.0	372.4990234375	203.75146484375	0.0002626776695251465	371.2862243652344	206.08705139160156	0.00034692883491516113	2	047
493	430.8287353515625	263.8376770019531	1.0	368.21368408203125	206.9027862548828	1.0	373.1477966308594	205.7637939453125	0.0001221001148223877	371.0491027832031	207.99215698242188	0.0007033050060272217	2	047
494	431.3951416015625	262.6567687988281	1.0	369.8204040527344	207.63430786132812	1.0	372.93829345703125	207.92904663085938	0.0002600252628326416	370.8190002441406	210.3610382080078	0.0008107423782348633	2	047
495	431.32208251953125	264.1842346191406	1.0	367.0860595703125	208.82879638671875	1.0	431.775390625	267.7952880859375	7.522106170654297e-5	369.27642822265625	209.32861328125	0.00028833746910095215	2	047
496	430.54925537109375	263.2535705566406	1.0	369.9003601074219	211.04835510253906	1.0	372.8564758300781	209.76492309570312	0.00030159950256347656	369.8905334472656	213.1653594970703	0.0008075237274169922	2	047
497	430.8564758300781	263.27532958984375	1.0	370.454833984375	213.2955780029297	1.0	373.75567626953125	212.36767578125	0.00014001131057739258	369.47723388671875	216.00303649902344	0.00028145313262939453	2	047
498	430.9045715332031	263.8236389160156	1.0	370.8172607421875	211.5989990234375	1.0	374.2303771972656	210.96766662597656	0.00011295080184936523	370.4982604980469	212.3960723876953	0.00021186470985412598	2	047
499	430.17694091796875	262.70770263671875	1.0	369.42401123046875	212.35328674316406	1.0	372.6900329589844	211.25299072265625	0.00013387203216552734	369.27099609375	212.8782501220703	0.0001501142978668213	2	047
500	430.8930969238281	263.66680908203125	1.0	369.5870056152344	214.705322265625	1.0	373.1902160644531	213.7789306640625	5.456805229187012e-5	368.83905029296875	215.71841430664062	5.418062210083008e-5	2	047
501	430.7239074707031	266.5075378417969	1.0	367.3329772949219	215.74168395996094	1.0	430.5597229003906	270.44830322265625	0.0003197789192199707	426.7031555175781	275.1749267578125	0.00019851326942443848	2	047
502	430.2325134277344	270.49676513671875	1.0	364.764892578125	216.0971221923828	1.0	430.3026428222656	272.88006591796875	4.413723945617676e-5	423.65557861328125	258.7615966796875	7.593631744384766e-5	2	047
503	429.40521240234375	274.9283447265625	1.0	374.7149658203125	218.1727752685547	1.0	432.2348937988281	274.1533508300781	7.209181785583496e-5	371.6792297363281	216.52236938476562	3.758072853088379e-5	2	047
504	428.890625	280.8628845214844	1.0	377.6440734863281	218.29981994628906	1.0	429.1697082519531	285.10638427734375	5.224347114562988e-5	421.8896789550781	268.43414306640625	0.00011965632438659668	2	047
505	428.51953125	287.38916015625	1.0	376.3729248046875	211.6759796142578	1.0	431.6340026855469	287.858642578125	0.00011375546455383301	423.96875	276.453125	0.00017812848091125488	2	047
506	427.2743225097656	291.6835632324219	1.0	374.8137512207031	206.771240234375	1.0	431.39739990234375	291.20013427734375	0.00014913082122802734	409.0345764160156	292.4063720703125	5.9723854064941406e-5	2	047
507	427.7127990722656	296.441650390625	1.0	376.1053161621094	206.55113220214844	0.9999998211860657	432.2832946777344	300.1930847167969	0.00013333559036254883	376.7042236328125	207.01271057128906	0.00011461973190307617	2	047
508	428.2498779296875	296.6761779785156	1.0	436.7828369140625	298.31719970703125	0.00010940432548522949	432.5147705078125	300.19976806640625	0.00018641352653503418	416.8826904296875	288.4185791015625	6.377696990966797e-5	2	047
509	430.6726989746094	301.3804016113281	1.0	383.9004211425781	215.04885864257812	0.9980416297912598	429.07171630859375	298.67034912109375	0.00013771653175354004	424.2509460449219	289.70989990234375	0.0003013908863067627	2	047
510	431.51885986328125	307.400146484375	1.0	387.8042297363281	218.0726318359375	1.0	429.45361328125	302.9949645996094	3.039836883544922e-5	421.4851989746094	293.1653747558594	6.461143493652344e-5	2	047
511	434.4064636230469	309.4316101074219	1.0	387.5174560546875	226.3925323486328	1.0	388.4521789550781	225.7176971435547	2.804398536682129e-5	385.21710205078125	225.9165802001953	4.2557716369628906e-5	2	047
512	437.3946228027344	313.0432434082031	1.0	392.38031005859375	227.4229736328125	1.0	437.0405578613281	311.2578430175781	5.385279655456543e-5	435.6639709472656	301.4688415527344	0.00010460615158081055	2	047
513	439.5987243652344	317.2987365722656	1.0	393.49334716796875	236.04112243652344	1.0	440.39434814453125	313.88299560546875	0.00012165307998657227	438.8662109375	306.1533508300781	0.00048026442527770996	2	047
514	442.6742248535156	318.0185546875	1.0	394.0700988769531	239.67019653320312	1.0	442.310791015625	314.6047058105469	4.038214683532715e-5	441.0320739746094	307.0694274902344	0.0001723766326904297	2	047
515	443.31231689453125	321.9208984375	1.0	394.91162109375	241.49691772460938	1.0	390.745849609375	244.91064453125	2.625584602355957e-5	398.3199462890625	242.756591796875	4.997849464416504e-5	2	047
516	444.51251220703125	324.0033264160156	1.0	394.4104919433594	243.16746520996094	1.0	398.4547119140625	243.0681610107422	2.6613473892211914e-5	398.2319030761719	244.16970825195312	2.6851892471313477e-5	2	047
517	445.53460693359375	325.3262634277344	0.9999945163726807	395.588134765625	243.39187622070312	1.0	396.755859375	242.3971710205078	2.6285648345947266e-5	399.15899658203125	244.29127502441406	5.796551704406738e-5	2	047
518	445.46734619140625	323.28155517578125	1.0	396.3925476074219	243.77896118164062	1.0	396.883544921875	242.96876525878906	4.45246696472168e-5	399.0845642089844	245.36553955078125	8.988380432128906e-5	2	047
519	446.4009704589844	322.9142761230469	1.0	396.1040954589844	244.5820770263672	1.0	392.0926818847656	246.59658813476562	3.591179847717285e-5	398.8024597167969	245.90692138671875	5.313754081726074e-5	2	047
520	446.28778076171875	325.2521057128906	0.999947190284729	397.4733581542969	242.85960388183594	1.0	398.3568115234375	242.29354858398438	2.950429916381836e-5	398.8246765136719	244.60824584960938	6.633996963500977e-5	2	047
521	447.7504577636719	325.0223388671875	0.9945399761199951	397.5516662597656	247.66934204101562	1.0	401.9928283691406	247.5334014892578	4.157423973083496e-5	399.0350036621094	253.22825622558594	0.0005521774291992188	2	047
522	447.09161376953125	322.28338623046875	1.0	397.27728271484375	249.99609375	1.0	395.2169189453125	250.72361755371094	4.419684410095215e-5	400.01031494140625	252.47125244140625	0.0002630949020385742	2	047
523	447.15936279296875	322.8262939453125	0.9998986721038818	397.36944580078125	251.65737915039062	1.0	395.4720764160156	257.9499816894531	7.486343383789062e-5	400.858154296875	251.85186767578125	0.0003698766231536865	2	047
524	446.24822998046875	323.2254333496094	0.9999860525131226	394.8880310058594	253.8858184814453	1.0	399.6098327636719	251.16783142089844	5.745887756347656e-5	399.2333984375	254.1006622314453	0.00020194053649902344	2	047
525	446.3346862792969	322.9189147949219	0.9999987483024597	392.91790771484375	255.57728576660156	1.0	395.1488342285156	254.08758544921875	2.3037195205688477e-5	391.4579162597656	255.8950958251953	6.070733070373535e-5	2	047
526	445.6590576171875	322.48297119140625	0.9999998807907104	389.9717712402344	256.92852783203125	1.0	392.70965576171875	255.909912109375	2.8401613235473633e-5	397.6857604980469	259.2444763183594	9.438395500183105e-5	2	047
527	446.3700866699219	324.6070251464844	1.0	397.11749267578125	255.21957397460938	1.0	401.07940673828125	258.3262023925781	3.522634506225586e-5	400.18450927734375	255.0738525390625	0.00011140108108520508	2	047
528	446.16790771484375	324.0989685058594	0.9999977350234985	397.1518859863281	255.6558837890625	1.0	401.4391174316406	258.54766845703125	3.49581241607666e-5	399.6861267089844	255.87734985351562	5.689263343811035e-5	2	047
529	446.1531066894531	322.5752258300781	1.0	396.076904296875	254.74916076660156	1.0	401.9556579589844	253.49986267089844	5.671381950378418e-5	399.7304992675781	254.8868408203125	0.00011140108108520508	2	047
530	449.83819580078125	323.89666748046875	0.9985575675964355	394.5887145996094	255.34011840820312	1.0	399.7010498046875	258.32171630859375	3.597140312194824e-5	396.5808410644531	257.2288513183594	6.109476089477539e-5	2	047
531	447.03753662109375	323.82952880859375	1.0	394.2569885253906	253.7313995361328	1.0	398.7011413574219	251.38043212890625	5.0634145736694336e-5	399.3057556152344	254.30186462402344	0.00015798211097717285	2	047
532	446.41107177734375	322.7443542480469	1.0	393.44537353515625	253.96994018554688	1.0	397.62591552734375	250.8328094482422	4.2438507080078125e-5	399.1412353515625	254.98854064941406	0.00012728571891784668	2	047
533	447.8197937011719	324.755859375	0.9999857544898987	392.119140625	254.7569580078125	1.0	394.9076232910156	258.05914306640625	3.6329030990600586e-5	391.04205322265625	256.54925537109375	0.00011608004570007324	2	047
534	446.386962890625	322.39593505859375	1.0	389.7977294921875	254.7902069091797	1.0	388.5465087890625	257.3638000488281	5.170702934265137e-5	397.75836181640625	256.7020568847656	0.00011450052261352539	2	047
535	445.8439025878906	323.27386474609375	0.9999997615814209	388.39410400390625	255.87400817871094	1.0	391.09674072265625	255.62637329101562	9.420514106750488e-5	387.45074462890625	258.6505126953125	0.00018402934074401855	2	047
536	441.38067626953125	319.6684265136719	0.9999908208847046	396.7838439941406	254.79164123535156	1.0	399.6500549316406	251.37759399414062	0.00010469555854797363	399.7778015136719	254.7762451171875	0.00011029839515686035	2	047
537	440.0110168457031	315.423583984375	0.9999996423721313	399.5740966796875	246.39947509765625	1.0	402.5180969238281	246.1259002685547	3.936886787414551e-5	400.1328125	253.16539001464844	9.772181510925293e-5	2	047
538	440.459228515625	311.1163330078125	0.9999058246612549	401.5258483886719	247.58108520507812	4.857778549194336e-5	442.33966064453125	309.37677001953125	1.1175870895385742e-5	424.2424621582031	306.7013854980469	8.046627044677734e-6	2	047
539	441.5741271972656	307.6376037597656	0.9784139394760132	642.0317993164062	306.26495361328125	4.738569259643555e-6	444.0194396972656	306.7938537597656	3.3676624298095703e-6	171.6275634765625	6.693772315979004	2.0265579223632812e-6	2	047
540	446.12493896484375	304.33746337890625	0.9999998807907104	445.59735107421875	306.78607177734375	8.541345596313477e-5	446.8176574707031	303.91033935546875	4.544854164123535e-5	436.6900329589844	292.3600769042969	7.152557373046875e-5	2	047
