# Supplementary material for: An automated feeding system for the African killifish reveals the impact of diet on lifespan and allows scalable assessment of associative learning
Source: eLife. 2022 Nov 10;11:e69008. doi: 10.7554/eLife.69008 (PMC9788828; doi:10.7554/eLife.69008)
Supplement: Figure 6—source data 2. [file elife-69008-fig6-data2.zip › Training Trajectories/t8_REC004DLC_resnet50_TrainAllTheThingsJun28shuffle1_1030000.csv]

bodyparts_coords	fishhead_x	fishhead_y	fishhead_likelihood	fishtail_x	fishtail_y	fishtail_likelihood	redlight_x	redlight_y	redlight_likelihood	fooddrop_x	fooddrop_y	fooddrop_likelihood	fishnum	recordingnum
0	322.74395751953125	113.95829010009766	1.0	252.26132202148438	211.41566467285156	1.0	247.4601287841797	213.72955322265625	9.199976921081543e-5	244.10562133789062	214.89346313476562	8.764863014221191e-5	8	004
1	324.43670654296875	113.72720336914062	1.0	253.65560913085938	211.37875366210938	1.0	321.9345703125	115.85909271240234	9.009242057800293e-5	312.3438720703125	119.36016082763672	6.151199340820312e-5	8	004
2	324.3872985839844	114.97063446044922	1.0	255.41009521484375	214.0799102783203	1.0	249.98329162597656	215.1928253173828	0.00023633241653442383	256.2333984375	220.02883911132812	7.414817810058594e-5	8	004
3	323.4503173828125	114.45366668701172	1.0	257.479736328125	213.83470153808594	1.0	259.2240905761719	215.98370361328125	0.00011223554611206055	258.1576232910156	219.88526916503906	6.887316703796387e-5	8	004
4	325.4103698730469	114.36771392822266	1.0	256.9858703613281	213.85939025878906	1.0	259.3766784667969	216.4411163330078	0.00012317299842834473	257.447021484375	220.0160675048828	4.5299530029296875e-5	8	004
5	326.4703674316406	113.97138214111328	1.0	258.3791809082031	213.5099639892578	1.0	260.0737609863281	215.65354919433594	0.000206679105758667	313.1309814453125	120.5996322631836	5.5283308029174805e-5	8	004
6	325.7005615234375	115.84407043457031	1.0	257.55145263671875	213.30917358398438	1.0	259.54571533203125	215.34475708007812	0.0002759397029876709	258.52947998046875	219.50277709960938	2.8312206268310547e-5	8	004
7	326.4401550292969	115.65483856201172	1.0	257.13372802734375	211.39602661132812	1.0	258.9556579589844	214.88328552246094	0.0001437067985534668	255.2078857421875	212.0237579345703	5.710124969482422e-5	8	004
8	327.1239929199219	115.39630126953125	1.0	256.31976318359375	210.3217315673828	1.0	258.5421447753906	213.17347717285156	0.00016266107559204102	255.14781188964844	209.84152221679688	9.97781753540039e-5	8	004
9	326.0963439941406	116.07626342773438	1.0	255.7715301513672	209.8499755859375	1.0	259.44171142578125	207.73370361328125	0.0001125037670135498	255.20361328125	209.11062622070312	8.854269981384277e-5	8	004
10	326.4679260253906	115.70121765136719	1.0	254.79263305664062	207.48526000976562	1.0	256.93621826171875	211.22328186035156	8.809566497802734e-5	255.96485900878906	207.10325622558594	0.00030866265296936035	8	004
11	325.6472473144531	115.62782287597656	1.0	253.48460388183594	204.38946533203125	1.0	254.5281982421875	204.0719451904297	0.00023701786994934082	253.43017578125	204.44178771972656	0.0003490149974822998	8	004
12	324.7498474121094	115.3221435546875	1.0	255.6108856201172	204.70103454589844	1.0	256.3892517089844	204.7627716064453	0.00013077259063720703	256.4460754394531	204.41635131835938	0.0007456839084625244	8	004
13	323.55419921875	115.50162506103516	1.0	253.1471405029297	204.92872619628906	1.0	254.56002807617188	204.41209411621094	0.00020870566368103027	253.1824493408203	204.70899963378906	0.00033470988273620605	8	004
14	319.96380615234375	115.49913787841797	1.0	266.79815673828125	195.9149932861328	1.0	263.0	197.19642639160156	0.0004481077194213867	259.31866455078125	198.2770233154297	0.0004678666591644287	8	004
15	315.0978088378906	113.45511627197266	1.0	278.1567687988281	193.1593780517578	0.9988008737564087	278.94476318359375	191.50390625	9.229779243469238e-5	273.24127197265625	195.94921875	0.000349193811416626	8	004
16	312.0140380859375	106.87953186035156	1.0	281.8062438964844	198.6125946044922	1.0	313.6669006347656	108.34523010253906	0.00016167759895324707	285.98431396484375	204.48863220214844	0.0006534457206726074	8	004
17	307.1863708496094	97.48384857177734	1.0	275.48663330078125	202.94036865234375	1.0	278.39276123046875	200.6075897216797	0.0001055002212524414	276.0999450683594	204.31802368164062	0.0003401041030883789	8	004
18	304.4541015625	90.5066146850586	1.0	279.2286376953125	195.3839111328125	1.0	277.7447204589844	197.82254028320312	0.0001068115234375	277.4529113769531	197.37857055664062	0.0009847581386566162	8	004
19	300.6629943847656	83.98178100585938	1.0	304.69775390625	86.96473693847656	0.0003598928451538086	303.1159362792969	82.77336883544922	2.345442771911621e-5	304.9922790527344	88.39787292480469	2.0116567611694336e-5	8	004
20	287.2184143066406	74.6250991821289	0.9998350739479065	290.5308837890625	162.57765197753906	0.011292338371276855	287.4289855957031	73.53147888183594	8.407235145568848e-5	282.450927734375	66.94953155517578	0.0001195669174194336	8	004
21	271.468505859375	69.02281188964844	1.0	298.9665832519531	174.37539672851562	0.7930690050125122	275.469482421875	67.48397827148438	4.455447196960449e-5	302.24322509765625	177.0853729248047	0.0005081295967102051	8	004
22	255.03805541992188	63.71943283081055	0.40001875162124634	252.81646728515625	63.7012939453125	0.009139686822891235	649.21728515625	274.1838073730469	2.562999725341797e-6	251.95523071289062	55.87425231933594	1.4603137969970703e-6	8	004
23	240.820068359375	69.59364318847656	0.10055401921272278	242.17640686035156	68.91390991210938	1.0	244.55430603027344	66.60888671875	0.00010854005813598633	309.2734680175781	141.27362060546875	0.0003012120723724365	8	004
24	222.7021026611328	76.57353210449219	0.9999978542327881	226.44004821777344	77.65668487548828	0.999286413192749	223.93467712402344	76.7135238647461	0.0001137852668762207	218.5721435546875	72.4912338256836	7.545948028564453e-5	8	004
25	207.64076232910156	77.1092758178711	1.0	295.48309326171875	111.45264434814453	0.9999950528144836	208.53848266601562	76.12519073486328	9.15825366973877e-5	202.20469665527344	70.78299713134766	0.00014346837997436523	8	004
26	199.6002960205078	81.32503509521484	1.0	202.32275390625	76.81405639648438	0.00016111135482788086	202.0150909423828	80.8133544921875	5.990266799926758e-6	199.67138671875	84.17456817626953	3.7848949432373047e-6	8	004
27	191.22813415527344	85.96514892578125	0.9993664026260376	192.14578247070312	85.50858306884766	0.9982315301895142	512.1089477539062	201.6814422607422	1.0	508.35430908203125	202.261962890625	0.0014458894729614258	8	004
28	182.8650360107422	85.14192962646484	0.9999984502792358	249.1995391845703	87.86803436279297	0.6147918105125427	512.0077514648438	201.1139678955078	1.0	508.7688903808594	202.15745544433594	0.0011544227600097656	8	004
29	178.3860321044922	96.07813262939453	0.01266065239906311	178.92384338378906	92.97311401367188	0.9998993873596191	512.2593383789062	201.19436645507812	1.0	508.5650634765625	201.63951110839844	0.0011948347091674805	8	004
30	175.2211456298828	97.59296417236328	0.9983811378479004	225.8842010498047	110.42774200439453	0.9290448427200317	511.8921203613281	201.52781677246094	1.0	508.1580505371094	202.09805297851562	0.0014660060405731201	8	004
31	177.05271911621094	96.06502532958984	0.19183826446533203	220.0126495361328	105.82503509521484	0.002946794033050537	511.96746826171875	200.7218017578125	1.0	508.6448059082031	201.1174774169922	0.0017837882041931152	8	004
32	181.29653930664062	95.33375549316406	0.08031460642814636	209.53506469726562	100.8780517578125	0.0004871487617492676	511.7674255371094	200.90020751953125	1.0	508.0879211425781	201.56854248046875	0.001015007495880127	8	004
33	184.12156677246094	92.69125366210938	0.00011086463928222656	213.75486755371094	102.28155517578125	0.21742454171180725	510.9698181152344	201.36972045898438	1.0	507.5824890136719	201.75767517089844	0.0017275810241699219	8	004
34	208.60092163085938	100.16521453857422	0.9607226252555847	211.12939453125	100.09709930419922	0.0006413459777832031	512.2244873046875	200.78323364257812	1.0	508.6858825683594	201.6219024658203	0.0009836554527282715	8	004
35	208.79205322265625	104.43260192871094	0.9750023484230042	510.6243896484375	200.9063262939453	0.00022995471954345703	512.4518432617188	201.4740753173828	1.0	508.589111328125	202.149169921875	0.0028721988201141357	8	004
36	206.7123260498047	100.18895721435547	0.01839539408683777	194.39581298828125	91.1320571899414	0.0241871178150177	511.7937316894531	200.67311096191406	1.0	508.4140930175781	201.28465270996094	0.0017155706882476807	8	004
37	514.5860595703125	204.8278045654297	7.572770118713379e-5	514.044677734375	204.09237670898438	0.00012433528900146484	511.79620361328125	201.17005920410156	1.0	508.430908203125	202.14451599121094	0.0007148385047912598	8	004
38	514.3226928710938	204.42193603515625	0.00010675191879272461	513.2601928710938	203.09542846679688	0.00022739171981811523	511.3384094238281	200.17465209960938	1.0	508.5122985839844	200.96115112304688	0.0020006000995635986	8	004
39	514.9339599609375	205.22134399414062	9.447336196899414e-5	192.0901336669922	81.92511749267578	0.9744288921356201	512.3947143554688	201.4689483642578	1.0	508.59478759765625	201.9375762939453	0.00362473726272583	8	004
40	193.28993225097656	98.17440795898438	0.0002611875534057617	197.2615203857422	94.78076171875	0.03105252981185913	511.8338623046875	201.0492401123047	1.0	508.52581787109375	201.7678680419922	0.002541869878768921	8	004
41	207.54774475097656	97.2504653930664	0.008394867181777954	203.73497009277344	95.55950164794922	0.9998863935470581	512.4678955078125	201.2792205810547	1.0	509.1845397949219	201.83389282226562	0.0016072988510131836	8	004
42	514.9699096679688	204.5960693359375	8.925795555114746e-5	205.55101013183594	99.8047103881836	0.9983471632003784	512.8765869140625	200.90504455566406	1.0	508.8949279785156	201.49087524414062	0.0010538101196289062	8	004
43	514.4039306640625	204.94607543945312	7.30752944946289e-5	208.18516540527344	101.56485748291016	0.030102133750915527	511.8042907714844	201.04727172851562	1.0	508.58392333984375	201.60736083984375	0.0035867691040039062	8	004
44	515.0350341796875	204.7503204345703	9.247660636901855e-5	514.4293823242188	203.384033203125	0.00018009543418884277	511.86895751953125	200.80685424804688	1.0	508.8583068847656	201.49415588378906	0.00171583890914917	8	004
45	514.09326171875	204.33998107910156	8.83936882019043e-5	513.1854248046875	203.22755432128906	0.0001780986785888672	511.3602600097656	200.59579467773438	1.0	508.01910400390625	201.21865844726562	0.0024363696575164795	8	004
46	514.552734375	204.67669677734375	8.627772331237793e-5	513.812255859375	203.7489471435547	0.0001462399959564209	511.90484619140625	201.2240753173828	1.0	508.37860107421875	201.88026428222656	0.0010389983654022217	8	004
47	514.3878784179688	205.06785583496094	7.724761962890625e-5	513.655517578125	204.0575408935547	0.00015208125114440918	511.41387939453125	201.3338623046875	1.0	508.1389465332031	202.04327392578125	0.0016685724258422852	8	004
48	217.51170349121094	104.3399429321289	0.05166977643966675	183.6986083984375	107.80923461914062	0.00019666552543640137	512.3589477539062	200.76028442382812	1.0	508.5291442871094	201.21194458007812	0.0007795989513397217	8	004
49	218.122314453125	102.55780029296875	0.00010213255882263184	182.48545837402344	107.1279067993164	0.9999992251396179	512.0160522460938	201.41696166992188	1.0	508.46954345703125	202.06631469726562	0.0015840530395507812	8	004
50	514.7166137695312	203.9921112060547	8.037686347961426e-5	178.7490997314453	103.6630630493164	0.7522283792495728	512.3656616210938	200.1237030029297	1.0	508.7714538574219	200.97879028320312	0.0007848143577575684	8	004
51	514.5887451171875	205.01512145996094	8.973479270935059e-5	182.4307098388672	98.18462371826172	0.0004755556583404541	512.2144775390625	201.4654998779297	1.0	508.3144226074219	202.11497497558594	0.0006739199161529541	8	004
52	514.94091796875	204.21690368652344	0.0001259148120880127	181.1045379638672	98.3436508178711	0.9999998211860657	511.7472839355469	200.48065185546875	1.0	508.8149108886719	201.11273193359375	0.0028063952922821045	8	004
53	218.95843505859375	102.27159881591797	0.0001169443130493164	178.9982452392578	98.92414093017578	0.9999999403953552	511.7605895996094	200.88217163085938	1.0	508.51861572265625	201.1598663330078	0.0024547576904296875	8	004
54	514.3333129882812	204.7578582763672	9.676814079284668e-5	176.471435546875	104.91455841064453	0.999977707862854	511.3328552246094	200.67198181152344	0.9999999403953552	508.1730041503906	201.48411560058594	0.0029586851596832275	8	004
55	194.27322387695312	97.07585144042969	0.004336178302764893	185.76731872558594	99.93061065673828	0.9999988079071045	511.9385986328125	201.18060302734375	1.0	508.5147399902344	201.66488647460938	0.0033173561096191406	8	004
56	194.4583740234375	96.05506896972656	0.0021226108074188232	190.64083862304688	99.07196044921875	0.9999924898147583	511.8371887207031	200.89894104003906	1.0	508.3614807128906	201.3992156982422	0.0021601319313049316	8	004
57	193.7686309814453	94.78914642333984	0.20137935876846313	186.41134643554688	99.9754409790039	0.9999996423721313	511.73797607421875	201.55184936523438	1.0	508.35870361328125	201.8978271484375	0.0032476186752319336	8	004
58	193.9255828857422	100.81208038330078	0.0008710920810699463	183.29449462890625	98.2138671875	1.0	512.033935546875	201.19891357421875	1.0	508.62188720703125	201.51748657226562	0.0012863576412200928	8	004
59	233.6643524169922	126.61206817626953	0.9995156526565552	183.7811737060547	93.48665618896484	1.0	511.5267028808594	201.1894989013672	1.0	508.6016845703125	201.821044921875	0.0018342435359954834	8	004
60	232.87672424316406	126.1309585571289	0.9753149747848511	185.2457275390625	88.33232116699219	1.0	512.258056640625	200.98280334472656	1.0	508.74151611328125	201.5908660888672	0.0012681782245635986	8	004
61	236.8497314453125	124.6144027709961	0.9734823703765869	184.59019470214844	83.2979736328125	1.0	511.421630859375	200.24853515625	1.0	508.170166015625	200.97772216796875	0.0012198090553283691	8	004
62	236.30873107910156	124.96327209472656	0.6575616598129272	182.71319580078125	80.96070098876953	1.0	511.8681335449219	201.28158569335938	1.0	508.35894775390625	201.9783172607422	0.0020888149738311768	8	004
63	237.853759765625	121.24713134765625	0.9593701362609863	180.89122009277344	77.25982666015625	1.0	512.2432250976562	200.85057067871094	1.0	508.75238037109375	201.39028930664062	0.0013744533061981201	8	004
64	236.6000213623047	121.78654479980469	0.9586374163627625	179.22804260253906	77.30657196044922	1.0	512.231689453125	201.35301208496094	1.0	508.53680419921875	202.31361389160156	0.0008915364742279053	8	004
65	238.41690063476562	120.39839172363281	0.9994392991065979	177.53956604003906	77.45289611816406	1.0	511.4111022949219	201.02139282226562	1.0	508.26593017578125	201.53053283691406	0.0017254054546356201	8	004
66	237.56639099121094	120.66343688964844	0.9994937181472778	174.89805603027344	79.47675323486328	1.0	512.1214599609375	201.1920166015625	1.0	508.5986633300781	202.10243225097656	0.0013374686241149902	8	004
67	239.15167236328125	119.6343002319336	0.8371621966362	175.25584411621094	81.32100677490234	1.0	511.6943359375	200.63418579101562	1.0	508.7043762207031	201.4046630859375	0.0020058751106262207	8	004
68	240.09637451171875	118.4717025756836	0.7668377757072449	178.005859375	79.77919006347656	1.0	512.2776489257812	200.8065643310547	1.0	508.64227294921875	201.45828247070312	0.0013865530490875244	8	004
69	243.0340118408203	116.88428497314453	0.9999935626983643	182.92991638183594	78.5618896484375	1.0	512.2391357421875	200.9306640625	1.0	508.65533447265625	201.63841247558594	0.0010409951210021973	8	004
70	245.7352752685547	115.61373901367188	0.9999464750289917	180.89381408691406	77.1573257446289	1.0	511.9250793457031	200.6968994140625	1.0	508.47857666015625	201.21620178222656	0.0021028518676757812	8	004
71	247.34844970703125	115.55863952636719	0.9352730512619019	175.7144012451172	81.75218963623047	1.0	511.62225341796875	200.95716857910156	1.0	508.4068603515625	201.87547302246094	0.0010890960693359375	8	004
72	251.51914978027344	113.13343811035156	0.9999997615814209	177.8231658935547	81.25545501708984	1.0	512.0089721679688	200.52536010742188	1.0	508.6766662597656	201.25599670410156	0.0009984374046325684	8	004
73	253.8075714111328	112.24616241455078	1.0	173.7549285888672	82.81141662597656	1.0	511.7330322265625	201.10525512695312	1.0	508.370849609375	201.79415893554688	0.002185225486755371	8	004
74	254.07388305664062	112.04045104980469	1.0	171.9024658203125	81.5833511352539	1.0	511.77569580078125	201.48565673828125	1.0	508.49859619140625	202.0590362548828	0.0028052031993865967	8	004
75	256.6446533203125	110.57091522216797	1.0	172.2228546142578	84.57148742675781	1.0	512.3430786132812	201.2481231689453	1.0	508.531982421875	201.85040283203125	0.0026742517948150635	8	004
76	257.89178466796875	112.42982482910156	0.9999987483024597	175.41343688964844	83.0990982055664	1.0	512.0884399414062	201.1171875	1.0	508.5916442871094	201.89837646484375	0.0012347102165222168	8	004
77	261.78436279296875	113.82612609863281	0.9999328851699829	174.80047607421875	80.76912689208984	0.9998778104782104	511.9205322265625	200.8212127685547	1.0	508.6897277832031	201.52700805664062	0.002166956663131714	8	004
78	266.70501708984375	115.66140747070312	0.9999999403953552	177.08570861816406	83.38629913330078	0.9999990463256836	512.2105712890625	201.13999938964844	1.0	509.0323486328125	201.39610290527344	0.0033726096153259277	8	004
79	274.1848449707031	121.40735626220703	1.0	184.2516326904297	88.05139923095703	1.0	511.45428466796875	201.85418701171875	1.0	508.22491455078125	202.01510620117188	0.0038334429264068604	8	004
80	281.226806640625	123.34707641601562	1.0	188.5885467529297	84.68534851074219	1.0	511.0221862792969	201.00857543945312	1.0	508.0304260253906	201.5989990234375	0.0026844441890716553	8	004
81	288.2964782714844	124.75951385498047	1.0	186.62832641601562	86.26539611816406	1.0	511.7236633300781	200.64019775390625	1.0	508.5758361816406	201.11325073242188	0.001789182424545288	8	004
82	293.2552490234375	124.8074722290039	1.0	191.81993103027344	86.76119995117188	0.9999297857284546	511.874267578125	201.20948791503906	1.0	508.3623962402344	201.66868591308594	0.001399993896484375	8	004
83	297.0333251953125	126.90895080566406	1.0	191.25039672851562	88.2980728149414	1.0	511.8844299316406	200.8090362548828	1.0	508.6084899902344	201.6932373046875	0.0014181137084960938	8	004
84	298.71966552734375	126.77759552001953	1.0	192.41024780273438	91.71661376953125	1.0	512.47705078125	200.77096557617188	1.0	509.035400390625	201.65145874023438	0.0012389421463012695	8	004
85	299.7547912597656	128.19415283203125	1.0	197.09521484375	89.0757064819336	0.999997079372406	511.7791442871094	200.5334930419922	1.0	508.4682922363281	201.1650848388672	0.0017455220222473145	8	004
86	301.3211975097656	129.62530517578125	1.0	200.1461639404297	92.79930877685547	0.9999974966049194	511.5634460449219	200.7738037109375	1.0	508.1561279296875	201.28646850585938	0.001540452241897583	8	004
87	303.72662353515625	131.09994506835938	1.0	204.69537353515625	87.4404067993164	0.9999009370803833	511.93121337890625	200.8023681640625	1.0	508.6475524902344	201.63938903808594	0.0011204183101654053	8	004
88	302.9892272949219	128.19586181640625	1.0	206.32614135742188	87.05735778808594	0.9996780157089233	511.8587951660156	201.1808624267578	1.0	508.6753234863281	201.58526611328125	0.0010474324226379395	8	004
89	303.8322448730469	129.11239624023438	1.0	206.4440155029297	88.71282958984375	0.9969393014907837	512.1728515625	201.05699157714844	1.0	508.4504089355469	201.93701171875	0.0009402930736541748	8	004
90	304.0224304199219	128.82125854492188	1.0	204.045166015625	84.37178039550781	0.9999886751174927	511.5618896484375	201.04669189453125	1.0	507.91143798828125	201.6601104736328	0.0011342167854309082	8	004
91	307.3872375488281	129.1348876953125	1.0	203.96202087402344	85.4170913696289	0.9986758828163147	511.8414001464844	201.0865020751953	1.0	508.32464599609375	201.5396728515625	0.002160698175430298	8	004
92	313.54931640625	128.9001007080078	1.0	213.25987243652344	84.1370620727539	0.9997838735580444	512.0579223632812	200.95632934570312	1.0	508.5895080566406	201.66183471679688	0.0018763840198516846	8	004
93	321.0439147949219	128.27650451660156	1.0	217.01473999023438	89.66871643066406	1.0	511.3165283203125	201.91705322265625	1.0	508.084716796875	202.83480834960938	0.002209573984146118	8	004
94	330.2356872558594	130.20550537109375	1.0	226.6834716796875	85.30127716064453	0.9999994039535522	511.9857177734375	200.9261932373047	1.0	508.41094970703125	201.82164001464844	0.0015087127685546875	8	004
95	335.0444030761719	129.43963623046875	1.0	233.70474243164062	86.79267120361328	1.0	512.5924682617188	201.41683959960938	1.0	509.0847473144531	201.89112854003906	0.002560436725616455	8	004
96	341.6055908203125	131.18885803222656	1.0	239.109130859375	86.01852416992188	1.0	512.2947998046875	201.16702270507812	1.0	508.72991943359375	201.7793731689453	0.0022659897804260254	8	004
97	347.2593688964844	132.66844177246094	1.0	244.2017364501953	87.29415893554688	1.0	513.1258544921875	200.49917602539062	1.0	509.3161926269531	201.17279052734375	0.0009666383266448975	8	004
98	351.0545654296875	134.81312561035156	1.0	246.0356903076172	87.76766967773438	1.0	512.1431884765625	201.0200653076172	1.0	508.5576171875	201.58212280273438	0.0014269351959228516	8	004
99	353.9911804199219	135.88961791992188	1.0	248.91079711914062	90.49835968017578	0.8764837980270386	512.1240234375	201.17552185058594	1.0	508.1861877441406	201.82679748535156	0.0010144412517547607	8	004
100	354.64422607421875	137.1668701171875	1.0	257.0767517089844	89.84503936767578	0.5657169818878174	511.94775390625	200.9290008544922	1.0	508.5347595214844	201.33029174804688	0.0033127665519714355	8	004
101	355.97039794921875	136.40011596679688	1.0	259.60638427734375	84.82640838623047	0.9988905191421509	511.99188232421875	201.14077758789062	1.0	508.70477294921875	201.6794891357422	0.0017664432525634766	8	004
102	356.0414123535156	135.76231384277344	1.0	259.6195373535156	84.39747619628906	1.0	511.8054504394531	201.10430908203125	1.0	508.42724609375	201.45445251464844	0.001507192850112915	8	004
103	357.9708251953125	135.30862426757812	1.0	262.9815979003906	83.62271118164062	0.9998998045921326	512.4957275390625	201.14968872070312	1.0	509.1214599609375	201.88502502441406	0.0008340179920196533	8	004
104	357.32867431640625	134.75160217285156	1.0	261.7649230957031	81.18563842773438	0.999774694442749	511.7060241699219	200.85243225097656	1.0	508.237060546875	201.6050567626953	0.0008674263954162598	8	004
105	357.2821350097656	134.378662109375	1.0	260.57586669921875	83.07315826416016	0.9999996423721313	512.0050048828125	201.34861755371094	1.0	508.640625	201.77737426757812	0.0015933811664581299	8	004
106	357.4302978515625	133.8457794189453	1.0	263.898681640625	82.55552673339844	0.9999998807907104	512.3012084960938	201.28819274902344	1.0	508.5357971191406	202.06800842285156	0.0016675293445587158	8	004
107	362.3887023925781	133.6240997314453	1.0	264.8594970703125	80.37115478515625	1.0	512.38623046875	200.33824157714844	1.0	508.9347839355469	201.15542602539062	0.0011473000049591064	8	004
108	367.14959716796875	131.7076873779297	1.0	268.12139892578125	78.54045104980469	1.0	511.9375915527344	201.52145385742188	1.0	508.7423095703125	201.9936065673828	0.0013136863708496094	8	004
109	374.7967529296875	127.85213470458984	1.0	513.6498413085938	203.58045959472656	0.00019720196723937988	511.96527099609375	200.7681884765625	1.0	508.5503234863281	201.42361450195312	0.0009675323963165283	8	004
110	378.6343994140625	128.1880645751953	1.0	281.2735290527344	92.10433197021484	1.0	511.7700500488281	201.61814880371094	1.0	508.3780212402344	201.70762634277344	0.0035283267498016357	8	004
111	383.0743408203125	127.4819107055664	1.0	284.5206604003906	95.6789321899414	1.0	512.3363647460938	200.34307861328125	1.0	508.8363952636719	200.9769744873047	0.0011782944202423096	8	004
112	387.0916442871094	127.58786010742188	1.0	289.4699401855469	100.9750747680664	1.0	512.4661254882812	201.40797424316406	1.0	508.7564392089844	202.0852813720703	0.0011544227600097656	8	004
113	390.4567565917969	128.2904510498047	1.0	294.7715148925781	103.73572540283203	1.0	511.7865905761719	200.91586303710938	1.0	508.1171875	201.62701416015625	0.0010270178318023682	8	004
114	391.661865234375	128.77052307128906	1.0	298.0070495605469	104.65533447265625	1.0	511.5097961425781	200.5913543701172	1.0	508.1107177734375	201.33718872070312	0.0011264383792877197	8	004
115	392.4332580566406	127.85875701904297	1.0	301.30145263671875	104.62998962402344	1.0	512.4677734375	200.99160766601562	1.0	509.0043029785156	201.60165405273438	0.0008194446563720703	8	004
116	391.62408447265625	127.13372039794922	1.0	301.7948303222656	101.95610809326172	1.0	512.4255981445312	201.01754760742188	1.0	508.65887451171875	201.39083862304688	0.0010695457458496094	8	004
117	392.6352844238281	127.81114959716797	1.0	303.8426513671875	100.12865447998047	1.0	511.6942443847656	200.94210815429688	1.0	508.47198486328125	201.42686462402344	0.0015222430229187012	8	004
118	391.6510925292969	125.96505737304688	1.0	303.486083984375	101.41947937011719	1.0	512.4266357421875	201.03208923339844	1.0	508.7845153808594	201.6126708984375	0.0016871988773345947	8	004
119	392.20001220703125	126.94690704345703	1.0	305.24420166015625	99.56560516357422	1.0	511.91705322265625	201.0389404296875	1.0	508.37939453125	201.54092407226562	0.001758188009262085	8	004
120	391.90216064453125	126.56476593017578	1.0	304.6946716308594	98.233642578125	1.0	512.2490234375	201.17098999023438	1.0	508.727783203125	201.98341369628906	0.0014362037181854248	8	004
121	391.755126953125	125.76297760009766	1.0	304.9785461425781	100.97318267822266	1.0	511.8822326660156	200.99436950683594	1.0	508.48150634765625	201.56539916992188	0.0012559890747070312	8	004
122	390.8270263671875	126.40101623535156	1.0	304.4593200683594	102.10123443603516	1.0	511.8780517578125	201.52682495117188	1.0	508.7514953613281	201.95748901367188	0.002640664577484131	8	004
123	391.2164001464844	125.67908477783203	1.0	309.42901611328125	99.27288055419922	1.0	512.1102294921875	201.16615295410156	1.0	508.7751770019531	201.94088745117188	0.0023438334465026855	8	004
124	390.2005920410156	125.70539093017578	1.0	309.4700622558594	91.73937225341797	1.0	512.3446655273438	201.13328552246094	1.0	508.86431884765625	201.4598846435547	0.0016057193279266357	8	004
125	390.3171691894531	126.53394317626953	1.0	307.54229736328125	96.02728271484375	1.0	511.34649658203125	200.6600341796875	1.0	508.60455322265625	201.0796356201172	0.004381746053695679	8	004
126	388.9992370605469	125.67932891845703	1.0	304.5606384277344	95.02505493164062	1.0	512.2777099609375	201.87600708007812	1.0	508.5050354003906	202.34396362304688	0.0011825859546661377	8	004
127	389.0117492675781	126.23584747314453	1.0	303.4745178222656	95.98120880126953	1.0	512.323974609375	200.46163940429688	1.0	509.5653991699219	201.32058715820312	0.002854675054550171	8	004
128	388.41400146484375	125.64430236816406	1.0	304.9762878417969	94.51516723632812	1.0	512.6007690429688	200.6298370361328	1.0	509.1925964355469	201.3697967529297	0.0017841458320617676	8	004
129	388.0658874511719	125.96143341064453	1.0	305.9560546875	89.73600006103516	1.0	512.0736083984375	201.15457153320312	1.0	508.64483642578125	201.8688507080078	0.0023936033248901367	8	004
130	388.0258483886719	125.60304260253906	1.0	303.0943603515625	94.25970458984375	1.0	512.6376342773438	201.0919189453125	1.0	509.1585693359375	201.8938446044922	0.0010139942169189453	8	004
131	388.0534362792969	125.5937271118164	1.0	302.8482666015625	93.4218978881836	1.0	512.3965454101562	201.50794982910156	1.0	508.57354736328125	201.5638427734375	0.0014418363571166992	8	004
132	388.30859375	126.15432739257812	1.0	304.6730041503906	93.46643829345703	1.0	512.0646362304688	200.85940551757812	1.0	508.8130798339844	201.38931274414062	0.0016591548919677734	8	004
133	388.40570068359375	126.36911010742188	1.0	304.97869873046875	90.74608612060547	1.0	512.767333984375	201.2861328125	1.0	509.12469482421875	201.73138427734375	0.001367032527923584	8	004
134	389.0968017578125	128.84678649902344	1.0	306.9225769042969	88.94995880126953	1.0	511.7607727050781	201.18869018554688	1.0	508.375244140625	201.78692626953125	0.00502777099609375	8	004
135	397.3497009277344	134.8560333251953	1.0	316.2008972167969	91.63357543945312	1.0	512.124755859375	200.80860900878906	1.0	508.46441650390625	201.8120574951172	0.0008609294891357422	8	004
136	403.54248046875	138.2683563232422	1.0	320.5224914550781	88.81927490234375	1.0	511.9332275390625	200.974853515625	1.0	508.38641357421875	201.7525634765625	0.0018596649169921875	8	004
137	407.6669616699219	139.51177978515625	1.0	316.8802185058594	88.31522369384766	1.0	512.5382080078125	201.1514129638672	1.0	508.71392822265625	201.85108947753906	0.0010607242584228516	8	004
138	415.2342224121094	141.12033081054688	1.0	321.3742980957031	83.9725112915039	1.0	512.5026245117188	201.3313751220703	1.0	508.80108642578125	202.107421875	0.0009339451789855957	8	004
139	420.74786376953125	141.72108459472656	1.0	321.8456115722656	88.3275146484375	1.0	511.5997619628906	201.0919952392578	1.0	508.251220703125	202.1160430908203	0.0006885528564453125	8	004
140	424.1419372558594	143.63848876953125	1.0	328.6027526855469	86.45819854736328	1.0	511.8155822753906	200.9327850341797	1.0	508.4150390625	201.6106414794922	0.001028984785079956	8	004
141	428.0537414550781	144.7625732421875	1.0	331.19891357421875	88.92044830322266	1.0	511.471435546875	201.1168975830078	1.0	508.3326721191406	201.87815856933594	0.0017510056495666504	8	004
142	428.578369140625	145.03457641601562	1.0	334.04217529296875	88.25071716308594	0.9999998807907104	512.1539306640625	200.50840759277344	1.0	508.90850830078125	200.77088928222656	0.0013004839420318604	8	004
143	429.5538024902344	147.8965301513672	1.0	336.1651916503906	90.18130493164062	1.0	512.4683837890625	201.21817016601562	1.0	509.12359619140625	201.7177734375	0.0017990171909332275	8	004
144	428.8632507324219	147.68614196777344	1.0	335.75897216796875	87.672119140625	1.0	512.3314208984375	200.95301818847656	1.0	509.18218994140625	201.71287536621094	0.0015714764595031738	8	004
145	428.78448486328125	148.4410858154297	1.0	338.2061767578125	82.8792495727539	1.0	511.4552307128906	200.64996337890625	1.0	508.0739440917969	201.52474975585938	0.0013872087001800537	8	004
146	426.7657775878906	151.5349578857422	1.0	337.9684143066406	83.1482162475586	1.0	512.1065063476562	201.30447387695312	1.0	508.9085998535156	202.2825927734375	0.0013652145862579346	8	004
147	425.58123779296875	152.28060913085938	1.0	335.82916259765625	84.58735656738281	1.0	512.2646484375	200.84323120117188	1.0	508.9578857421875	201.64407348632812	0.0012077689170837402	8	004
148	424.9024658203125	152.32174682617188	1.0	336.9024353027344	84.57762145996094	1.0	511.9939880371094	200.9979248046875	1.0	508.5119934082031	201.813720703125	0.0013427436351776123	8	004
149	424.33721923828125	152.7229461669922	1.0	334.4877014160156	85.69486236572266	1.0	511.58148193359375	200.7603302001953	1.0	508.16046142578125	201.77586364746094	0.0013246536254882812	8	004
150	422.8880920410156	153.8032684326172	1.0	334.7395324707031	83.11284637451172	1.0	511.92822265625	201.32022094726562	1.0	508.5603332519531	202.2645263671875	0.0014744400978088379	8	004
151	423.8164367675781	154.77288818359375	1.0	334.4939880371094	87.66543579101562	1.0	511.91094970703125	200.79168701171875	1.0	508.9650573730469	201.32101440429688	0.0020064711570739746	8	004
152	426.8758544921875	158.15582275390625	1.0	338.3491516113281	93.27748107910156	1.0	512.0325317382812	201.2020263671875	1.0	509.06134033203125	202.1818389892578	0.0018216371536254883	8	004
153	427.766845703125	161.43190002441406	1.0	341.47857666015625	96.22223663330078	1.0	511.78485107421875	200.52838134765625	1.0	508.5077819824219	201.4547576904297	0.0015994012355804443	8	004
154	428.7430725097656	166.74867248535156	1.0	340.4964599609375	96.67271423339844	0.9985488653182983	511.49163818359375	201.01605224609375	1.0	508.26043701171875	201.8865966796875	0.0019781291484832764	8	004
155	428.4676513671875	173.70274353027344	1.0	344.8283996582031	97.29988098144531	1.0	512.2163696289062	200.5019989013672	1.0	508.90838623046875	201.45538330078125	0.0009266138076782227	8	004
156	426.03216552734375	176.7607879638672	1.0	349.2810363769531	95.80577850341797	1.0	511.76116943359375	200.94483947753906	1.0	508.5401306152344	202.00921630859375	0.0018840134143829346	8	004
157	425.1269836425781	179.453125	1.0	348.562255859375	98.009521484375	1.0	511.5291442871094	201.0542449951172	1.0	508.2091979980469	201.57611083984375	0.0034705400466918945	8	004
158	424.8956298828125	180.75265502929688	1.0	349.1272277832031	101.03076934814453	1.0	512.1249389648438	200.6874542236328	1.0	508.65228271484375	201.93878173828125	0.0017619431018829346	8	004
159	424.4437561035156	182.20770263671875	1.0	345.8500061035156	102.36827087402344	1.0	511.6036071777344	200.3966522216797	1.0	508.4294128417969	201.3613739013672	0.001462697982788086	8	004
160	423.6577453613281	183.27743530273438	1.0	343.8195495605469	105.89558410644531	1.0	511.66943359375	200.7858123779297	1.0	508.76812744140625	201.7388916015625	0.003857553005218506	8	004
161	423.25555419921875	183.72589111328125	1.0	340.8809509277344	107.10001373291016	1.0	511.4824523925781	200.4477996826172	1.0	508.4283447265625	201.46612548828125	0.0021413564682006836	8	004
162	423.7727355957031	185.00921630859375	1.0	339.5099182128906	108.81140899658203	1.0	511.5546569824219	200.53475952148438	1.0	508.65679931640625	201.02291870117188	0.002062082290649414	8	004
163	423.4871520996094	186.16763305664062	1.0	338.5991516113281	109.73165130615234	1.0	511.80926513671875	201.00144958496094	1.0	508.83087158203125	201.7032928466797	0.004705369472503662	8	004
164	422.54876708984375	185.68707275390625	1.0	335.85162353515625	114.2442398071289	1.0	511.5252685546875	200.39451599121094	1.0	508.3554382324219	200.9365234375	0.0025998353958129883	8	004
165	423.58935546875	185.8138427734375	1.0	334.54364013671875	118.40951538085938	1.0	511.3012390136719	200.8101806640625	1.0	508.67596435546875	201.74546813964844	0.0024033784866333008	8	004
166	424.6435241699219	187.3144989013672	1.0	337.5226135253906	119.03562927246094	1.0	511.4646911621094	200.42535400390625	1.0	508.31646728515625	201.18910217285156	0.002310812473297119	8	004
167	425.4020080566406	190.5730743408203	1.0	340.7311706542969	123.6733627319336	1.0	511.83587646484375	200.3820343017578	1.0	508.93524169921875	201.24777221679688	0.0012104213237762451	8	004
168	426.0686340332031	193.06871032714844	1.0	341.7950439453125	125.46807098388672	1.0	511.8148193359375	200.65823364257812	1.0	342.0421142578125	127.01166534423828	0.0013458728790283203	8	004
169	424.721923828125	197.6255645751953	1.0	341.3582763671875	126.95527648925781	1.0	511.73626708984375	200.62738037109375	1.0	341.0583190917969	128.87783813476562	0.0023509562015533447	8	004
170	423.7451171875	202.54029846191406	1.0	342.88824462890625	124.85359954833984	1.0	511.6702575683594	200.80699157714844	1.0	508.424560546875	202.05487060546875	0.001432269811630249	8	004
171	423.55963134765625	205.67129516601562	1.0	345.5546875	122.29025268554688	0.9999998211860657	511.659423828125	201.02774047851562	1.0	508.1471862792969	202.189697265625	0.0018413960933685303	8	004
172	423.6139831542969	207.50306701660156	1.0	345.395751953125	124.82817840576172	0.9999953508377075	511.9205017089844	200.9896697998047	1.0	508.62298583984375	202.29843139648438	0.001278311014175415	8	004
173	422.92767333984375	208.8601837158203	1.0	344.6385803222656	127.70609283447266	1.0	511.9373779296875	200.3609161376953	1.0	508.6285400390625	201.5861053466797	0.0007670223712921143	8	004
174	423.39404296875	209.63511657714844	1.0	341.80426025390625	127.09667205810547	1.0	511.7363586425781	200.55677795410156	1.0	340.8457946777344	129.54725646972656	0.001534104347229004	8	004
175	422.7807312011719	210.39112854003906	1.0	340.6761169433594	131.2661590576172	1.0	511.8128967285156	200.825439453125	1.0	508.6620788574219	202.35711669921875	0.001312255859375	8	004
176	421.6094970703125	210.9034881591797	1.0	337.5603332519531	133.25669860839844	1.0	511.4362487792969	200.32891845703125	1.0	508.47076416015625	201.84188842773438	0.001257479190826416	8	004
177	421.3199157714844	211.23873901367188	1.0	336.3892822265625	136.4651641845703	1.0	511.9472351074219	201.39227294921875	1.0	508.5841979980469	202.4800567626953	0.0014267563819885254	8	004
178	420.89849853515625	211.21376037597656	1.0	334.80224609375	138.83836364746094	1.0	511.5416259765625	200.6805419921875	1.0	508.1067810058594	201.7689666748047	0.0009773671627044678	8	004
179	420.0507507324219	211.42636108398438	1.0	333.5943603515625	140.39028930664062	1.0	511.7519226074219	201.2585906982422	1.0	332.8187561035156	141.49432373046875	0.0009019076824188232	8	004
180	419.55303955078125	211.25552368164062	1.0	330.38421630859375	140.00318908691406	1.0	511.24017333984375	200.64166259765625	1.0	329.5482482910156	142.2476043701172	0.0025950372219085693	8	004
181	420.4728088378906	211.5482177734375	1.0	334.0013122558594	144.8384552001953	1.0	511.6422119140625	200.42758178710938	1.0	508.65155029296875	201.90298461914062	0.0010113120079040527	8	004
182	422.7196960449219	212.20645141601562	1.0	335.97747802734375	143.4056396484375	0.9999998807907104	511.3892517089844	200.68765258789062	1.0	507.8475646972656	202.18540954589844	0.0005661845207214355	8	004
183	422.0525207519531	213.92344665527344	1.0	338.21832275390625	150.40330505371094	1.0	511.4326171875	200.49661254882812	1.0	508.0503845214844	202.28317260742188	0.0008834600448608398	8	004
184	424.02154541015625	215.3208770751953	1.0	336.5081787109375	152.00311279296875	1.0	511.6318664550781	200.98980712890625	1.0	508.1639709472656	202.60157775878906	0.0008317530155181885	8	004
185	423.2203063964844	214.4329833984375	1.0	336.40899658203125	146.25685119628906	1.0	512.01025390625	201.076416015625	1.0	508.7508239746094	202.05264282226562	0.0017085373401641846	8	004
186	423.1932373046875	212.71084594726562	1.0	333.9120178222656	141.0464324951172	0.9999998807907104	511.47027587890625	200.58035278320312	1.0	508.11138916015625	201.5358428955078	0.0008391737937927246	8	004
187	422.2659912109375	212.7898712158203	1.0	331.46356201171875	139.86672973632812	0.9999999403953552	511.9769287109375	200.9178924560547	1.0	508.731201171875	202.0948028564453	0.0008481144905090332	8	004
188	422.4238586425781	212.4637908935547	1.0	329.4022216796875	138.93429565429688	1.0	512.033203125	200.9409942626953	1.0	508.3415832519531	202.27772521972656	0.0010155141353607178	8	004
189	420.96795654296875	212.4467315673828	1.0	328.07586669921875	139.27903747558594	1.0	511.2984313964844	200.79537963867188	1.0	507.9862365722656	202.17031860351562	0.0011578500270843506	8	004
190	419.4661865234375	211.6325225830078	1.0	325.3586730957031	140.53915405273438	1.0	511.8017578125	201.25665283203125	1.0	508.67242431640625	202.52757263183594	0.0009533166885375977	8	004
191	418.16961669921875	210.8636016845703	1.0	325.3262939453125	141.4599151611328	1.0	511.42913818359375	200.79202270507812	1.0	508.4344787597656	202.13778686523438	0.0013076961040496826	8	004
192	417.59942626953125	209.14210510253906	1.0	325.8099670410156	139.9195098876953	1.0	511.88458251953125	200.32154846191406	1.0	508.5068359375	201.8643341064453	0.0009699463844299316	8	004
193	417.7568664550781	210.10787963867188	1.0	325.4435119628906	139.644775390625	1.0	511.3670654296875	200.9962921142578	1.0	508.2483215332031	202.3126678466797	0.001967787742614746	8	004
194	417.68829345703125	209.28895568847656	1.0	326.7542724609375	141.14447021484375	1.0	511.628173828125	200.56344604492188	1.0	326.923583984375	143.31048583984375	0.0012125372886657715	8	004
195	417.8907165527344	209.75144958496094	1.0	324.41192626953125	140.23342895507812	1.0	511.48553466796875	200.713134765625	1.0	508.26995849609375	202.11740112304688	0.001306772232055664	8	004
196	416.28179931640625	208.99661254882812	1.0	325.29229736328125	139.76727294921875	1.0	511.5223083496094	201.1576385498047	1.0	508.2739562988281	202.57301330566406	0.0016013383865356445	8	004
197	417.9549560546875	208.3536376953125	1.0	325.31988525390625	137.84506225585938	1.0	511.30169677734375	200.8609619140625	1.0	507.8403625488281	202.0514373779297	0.0007878541946411133	8	004
198	417.1981201171875	207.43409729003906	1.0	326.5569763183594	136.47950744628906	1.0	511.8790588378906	200.65711975097656	1.0	508.7352600097656	201.89657592773438	0.0011394321918487549	8	004
199	419.7385559082031	206.93084716796875	1.0	325.98333740234375	139.5269775390625	1.0	511.87347412109375	201.16139221191406	1.0	325.5774841308594	142.7332000732422	0.0007104575634002686	8	004
200	420.343017578125	206.64447021484375	1.0	326.18255615234375	138.92889404296875	1.0	511.5653076171875	200.9881134033203	1.0	508.63690185546875	201.80775451660156	0.0018444061279296875	8	004
201	420.8310546875	206.43589782714844	1.0	328.4244079589844	141.36769104003906	1.0	511.19537353515625	201.00965881347656	1.0	327.3525085449219	143.759521484375	0.0012569427490234375	8	004
202	423.0431823730469	207.60023498535156	1.0	326.72412109375	142.62086486816406	1.0	511.5136413574219	201.0692138671875	1.0	508.2806396484375	202.53759765625	0.0011453628540039062	8	004
203	424.19622802734375	208.3074188232422	1.0	330.5717468261719	142.80551147460938	1.0	511.75152587890625	201.09597778320312	1.0	508.9396057128906	202.37973022460938	0.001708894968032837	8	004
204	423.5217590332031	207.56251525878906	1.0	330.3709411621094	144.61361694335938	1.0	511.7852478027344	201.12088012695312	1.0	508.52947998046875	202.30105590820312	0.00220489501953125	8	004
205	424.51434326171875	208.41392517089844	1.0	330.59954833984375	146.04379272460938	1.0	511.79052734375	200.93280029296875	1.0	508.48065185546875	202.3249969482422	0.0008837282657623291	8	004
206	424.778076171875	208.79493713378906	1.0	331.93109130859375	145.32736206054688	1.0	511.67401123046875	200.9662628173828	1.0	508.7314147949219	202.0238037109375	0.0011386871337890625	8	004
207	424.63885498046875	208.96658325195312	1.0	330.6277770996094	143.74417114257812	1.0	511.73687744140625	201.12501525878906	1.0	508.41021728515625	202.5714874267578	0.0010638833045959473	8	004
208	424.5291748046875	209.65940856933594	1.0	331.6400451660156	145.59878540039062	1.0	511.77801513671875	201.07521057128906	1.0	508.8211364746094	202.1224822998047	0.0016637146472930908	8	004
209	425.2364196777344	209.94229125976562	1.0	336.0355529785156	147.1136932373047	1.0	511.7868347167969	200.83934020996094	1.0	508.5520324707031	201.9474334716797	0.001224130392074585	8	004
210	425.80865478515625	209.52960205078125	1.0	334.8333740234375	147.50086975097656	1.0	512.1334228515625	201.12579345703125	1.0	508.9393005371094	202.58718872070312	0.0009590089321136475	8	004
211	424.6162109375	210.1884765625	1.0	336.4185485839844	147.3195343017578	1.0	512.2295532226562	200.89710998535156	1.0	508.6072998046875	202.0594940185547	0.0007737576961517334	8	004
212	425.2154235839844	210.9775390625	1.0	338.6739501953125	146.70840454101562	1.0	512.3651123046875	200.75582885742188	1.0	509.07110595703125	201.67539978027344	0.0008895993232727051	8	004
213	428.0995788574219	213.8093719482422	1.0	340.50250244140625	148.64120483398438	1.0	512.035888671875	201.2557373046875	1.0	508.58599853515625	202.65721130371094	0.0010058879852294922	8	004
214	426.7573547363281	212.78802490234375	1.0	339.53515625	151.4329833984375	1.0	512.2963256835938	200.97412109375	1.0	508.9562072753906	202.39320373535156	0.0007617175579071045	8	004
215	427.7438049316406	213.05123901367188	1.0	339.8953857421875	152.2677459716797	1.0	512.2151489257812	201.0295867919922	1.0	509.0907287597656	201.8865203857422	0.0013863444328308105	8	004
216	427.46649169921875	212.3626251220703	1.0	339.645751953125	149.37158203125	1.0	512.0841064453125	200.897705078125	1.0	508.374267578125	201.97750854492188	0.0010316967964172363	8	004
217	427.0239562988281	213.04640197753906	1.0	338.9996032714844	148.4396209716797	1.0	511.75457763671875	200.98533630371094	1.0	508.7879943847656	202.0814666748047	0.0013774335384368896	8	004
218	426.6355285644531	212.95358276367188	1.0	338.9236145019531	153.09852600097656	1.0	511.6980285644531	200.86087036132812	1.0	508.3140563964844	202.03115844726562	0.0027950406074523926	8	004
219	427.20660400390625	213.5409698486328	1.0	338.2490539550781	151.64674377441406	1.0	511.92120361328125	201.1187744140625	1.0	508.4944152832031	202.47203063964844	0.0010372400283813477	8	004
220	426.3639221191406	214.17771911621094	1.0	336.4876403808594	150.88833618164062	0.9999998807907104	511.8209533691406	200.9552764892578	1.0	508.056396484375	202.12423706054688	0.001020282506942749	8	004
221	425.9537658691406	214.37928771972656	1.0	338.1188049316406	150.60891723632812	1.0	511.87872314453125	201.13925170898438	1.0	508.22784423828125	201.82308959960938	0.0012131333351135254	8	004
222	423.8834228515625	213.456787109375	1.0	338.40533447265625	150.59625244140625	1.0	512.084228515625	200.91140747070312	1.0	508.56500244140625	202.33209228515625	0.000873565673828125	8	004
223	423.99420166015625	215.6623992919922	1.0	344.8521423339844	149.32981872558594	1.0	512.0214233398438	200.9910430908203	1.0	508.6263732910156	202.13043212890625	0.0012902319431304932	8	004
224	423.5938415527344	219.06716918945312	1.0	354.6070251464844	157.04043579101562	1.0	511.68060302734375	201.4275360107422	1.0	508.1181945800781	202.5526580810547	0.0009365677833557129	8	004
225	423.78411865234375	223.31106567382812	1.0	358.94073486328125	157.11746215820312	1.0	512.0404663085938	201.3123779296875	1.0	508.83135986328125	202.40760803222656	0.0009520351886749268	8	004
226	422.90118408203125	227.0874786376953	1.0	359.16290283203125	152.4149627685547	1.0	511.8916320800781	201.1348114013672	1.0	508.7325134277344	202.1134033203125	0.000973820686340332	8	004
227	423.47113037109375	230.0880126953125	1.0	358.1838684082031	149.58705139160156	1.0	511.9970703125	201.25193786621094	1.0	508.3029479980469	202.085693359375	0.0011029243469238281	8	004
228	423.6614685058594	231.9026641845703	1.0	358.8557434082031	148.1862335205078	1.0	512.0877685546875	201.00474548339844	1.0	508.9132385253906	202.28785705566406	0.000775068998336792	8	004
229	422.2117004394531	235.0005645751953	1.0	359.49432373046875	149.11083984375	1.0	512.3213500976562	201.24398803710938	1.0	509.08026123046875	202.4251708984375	0.0011540651321411133	8	004
230	422.9461975097656	237.7177276611328	1.0	361.2989501953125	149.97642517089844	1.0	511.465087890625	201.23963928222656	1.0	508.1666259765625	202.48977661132812	0.000980079174041748	8	004
231	422.3739929199219	239.7445831298828	1.0	360.22808837890625	152.44369506835938	0.9999999403953552	512.56884765625	200.7467041015625	1.0	509.1317138671875	202.22622680664062	0.0010651946067810059	8	004
232	423.0434875488281	240.77679443359375	1.0	360.4801330566406	155.8711395263672	1.0	512.3860473632812	201.2723846435547	1.0	509.00518798828125	202.4145050048828	0.0009078383445739746	8	004
233	423.2665710449219	242.37820434570312	1.0	361.39971923828125	155.96009826660156	1.0	512.1373901367188	200.88465881347656	1.0	508.5746765136719	201.9510040283203	0.0007176101207733154	8	004
234	418.3539123535156	238.806884765625	1.0	357.48236083984375	160.7933807373047	1.0	512.0678100585938	200.81350708007812	1.0	508.5829772949219	202.26544189453125	0.0010638236999511719	8	004
235	413.9095458984375	230.80679321289062	1.0	360.5626525878906	166.36343383789062	0.9997208118438721	511.8148193359375	200.44369506835938	1.0	508.3757019042969	201.61373901367188	0.0006757378578186035	8	004
236	414.77264404296875	228.9114227294922	1.0	513.572265625	203.83245849609375	0.00010123848915100098	511.3931579589844	200.453125	1.0	507.622802734375	201.23777770996094	0.0011874735355377197	8	004
237	414.1214599609375	225.7892608642578	1.0	376.8729553222656	177.3968505859375	0.9999635219573975	511.1343078613281	200.94891357421875	1.0	507.7681884765625	201.49742126464844	0.0011001825332641602	8	004
238	411.9042663574219	227.96011352539062	1.0	384.4956359863281	195.57444763183594	0.053970158100128174	511.3269348144531	200.61257934570312	1.0	507.5138244628906	201.3008270263672	0.0011919736862182617	8	004
239	411.40191650390625	227.66844177246094	1.0	382.74298095703125	204.6221923828125	0.9958374500274658	511.2533874511719	201.03021240234375	1.0	385.0639343261719	207.815185546875	0.0011588037014007568	8	004
240	406.58233642578125	227.07095336914062	0.9996016025543213	403.3443908691406	230.61607360839844	0.000595778226852417	511.3213806152344	200.54530334472656	1.0	507.7928161621094	201.19482421875	0.0009136199951171875	8	004
241	514.2149047851562	204.33853149414062	0.00010001659393310547	513.9151611328125	201.40155029296875	0.00017833709716796875	511.4241638183594	200.3654327392578	1.0	507.96990966796875	200.56845092773438	0.0019418597221374512	8	004
242	416.9014587402344	222.53140258789062	0.9741044044494629	382.3663024902344	227.4594268798828	0.18029600381851196	511.5670166015625	201.10569763183594	1.0	507.8775634765625	201.6580810546875	0.0014456212520599365	8	004
243	385.35400390625	227.5505828857422	0.9999989867210388	419.449951171875	218.81825256347656	0.0011189579963684082	511.10491943359375	200.3822021484375	1.0	507.7546691894531	201.16343688964844	0.000889897346496582	8	004
244	421.9147644042969	215.11178588867188	0.9999983906745911	513.64111328125	203.9147491455078	0.00014528632164001465	511.1835632324219	200.6658477783203	1.0	507.9118957519531	201.7522735595703	0.0008356571197509766	8	004
245	415.6597900390625	208.07701110839844	0.9999760389328003	418.2393493652344	209.82754516601562	0.013814777135848999	511.8074035644531	201.32452392578125	1.0	508.3238220214844	201.93751525878906	0.0007588863372802734	8	004
246	414.82342529296875	206.29751586914062	0.9999955892562866	381.9791259765625	237.1605682373047	0.8269342184066772	512.112548828125	201.5985565185547	1.0	508.3904113769531	202.0659637451172	0.0007943809032440186	8	004
247	408.3625183105469	206.2427520751953	0.9999996423721313	385.41180419921875	240.02520751953125	0.9973529577255249	512.4407958984375	201.12725830078125	1.0	508.8420715332031	201.69850158691406	0.0011345148086547852	8	004
248	409.6519470214844	203.07838439941406	1.0	384.1648864746094	238.47662353515625	0.8507434129714966	512.1844482421875	200.7802276611328	1.0	508.73681640625	201.38671875	0.0005610287189483643	8	004
249	404.3215637207031	204.85386657714844	0.9999997019767761	382.3001403808594	235.3042755126953	0.9059524536132812	512.3171997070312	201.23304748535156	1.0	508.8031311035156	201.74179077148438	0.0007106363773345947	8	004
250	405.3341979980469	202.46067810058594	0.9999997615814209	379.8438720703125	236.6511993408203	0.3668743968009949	512.684326171875	201.4376983642578	1.0	508.5833740234375	201.7486572265625	0.0007998943328857422	8	004
251	405.2660827636719	202.5712890625	1.0	374.961181640625	237.0360870361328	0.0008193850517272949	512.4240112304688	200.7669677734375	1.0	508.95111083984375	201.61634826660156	0.0008314549922943115	8	004
252	406.6352233886719	201.5598907470703	1.0	399.077880859375	209.86099243164062	0.000338822603225708	512.19091796875	200.7000732421875	1.0	508.8126525878906	201.21327209472656	0.0009369850158691406	8	004
253	402.6698303222656	200.34927368164062	1.0	383.4245300292969	236.25888061523438	0.9993007183074951	512.2225341796875	200.8770294189453	1.0	508.8923645019531	201.82180786132812	0.0006277859210968018	8	004
254	408.2562255859375	198.6752471923828	1.0	447.6601867675781	233.1552276611328	0.9996018409729004	512.3353271484375	200.8937530517578	1.0	509.017333984375	201.70928955078125	0.0007759332656860352	8	004
255	405.5985412597656	199.2355194091797	1.0	449.2515563964844	235.4427947998047	0.9991267323493958	512.4231567382812	200.55641174316406	1.0	381.3072814941406	238.75059509277344	0.0011086463928222656	8	004
256	407.2655334472656	200.20169067382812	1.0	382.6961364746094	240.63662719726562	0.9999954104423523	512.68505859375	200.35845947265625	1.0	508.7771301269531	201.60787963867188	0.0010062158107757568	8	004
257	406.8657531738281	200.63209533691406	1.0	382.17584228515625	241.06546020507812	0.9996566772460938	512.7031860351562	201.12953186035156	1.0	508.768310546875	201.5885467529297	0.0010212063789367676	8	004
258	403.9307556152344	201.48834228515625	0.9999997615814209	381.9009704589844	240.44110107421875	0.9999998807907104	512.2574462890625	200.775390625	1.0	508.5220031738281	201.61813354492188	0.0009255111217498779	8	004
259	404.82232666015625	203.05630493164062	0.9999998807907104	447.9004211425781	238.03614807128906	0.9855750799179077	512.11767578125	200.9290771484375	1.0	508.580322265625	201.35154724121094	0.0007184147834777832	8	004
260	405.3883056640625	203.02587890625	1.0	381.677734375	241.3752899169922	0.9999244213104248	512.8742065429688	200.98817443847656	0.9999999403953552	509.0599670410156	201.36276245117188	0.0015494227409362793	8	004
261	405.7174377441406	203.3003387451172	1.0	377.5491943359375	241.16693115234375	0.9977138042449951	512.4702758789062	200.69171142578125	1.0	508.7640380859375	201.37191772460938	0.0006468594074249268	8	004
262	404.9854431152344	203.8301544189453	1.0	408.78057861328125	207.60511779785156	0.0009649395942687988	512.3145751953125	200.370361328125	1.0	508.81097412109375	200.48158264160156	0.0015546679496765137	8	004
263	396.25311279296875	204.8779754638672	0.9999997615814209	377.61676025390625	239.86585998535156	0.13404539227485657	512.2109375	200.26693725585938	1.0	509.0506591796875	200.83363342285156	0.001097351312637329	8	004
264	404.92340087890625	204.00631713867188	0.9999995231628418	376.3851623535156	242.00059509277344	0.9999089241027832	512.0794677734375	200.77630615234375	1.0	508.21026611328125	201.2636260986328	0.0006523430347442627	8	004
265	396.2281799316406	205.69906616210938	0.9999998211860657	390.7761535644531	209.72743225097656	0.001591414213180542	512.0328369140625	200.35385131835938	1.0	508.4751281738281	201.33261108398438	0.0006028711795806885	8	004
266	393.45550537109375	206.13580322265625	0.9999998211860657	389.9120178222656	208.2998046875	0.002834320068359375	512.2481689453125	201.4707794189453	1.0	508.6116638183594	201.86912536621094	0.001374751329421997	8	004
267	414.7010192871094	204.81649780273438	0.9999990463256836	457.4727478027344	242.19383239746094	0.9988323450088501	512.9326782226562	201.42018127441406	1.0	508.6226806640625	201.9752960205078	0.0005155205726623535	8	004
268	416.7749328613281	203.9713592529297	0.9999994039535522	371.70989990234375	245.9306182861328	1.0	512.4463500976562	201.23040771484375	1.0	508.2696533203125	201.9315185546875	0.000424802303314209	8	004
269	422.8584289550781	200.9067840576172	0.9161114692687988	466.0409240722656	242.4292755126953	0.994987964630127	511.8247375488281	201.4918212890625	1.0	508.0513916015625	201.64907836914062	0.0005058348178863525	8	004
270	435.38555908203125	196.0402374267578	0.5493665337562561	433.865966796875	195.491455078125	0.002518594264984131	512.0350341796875	200.68695068359375	1.0	508.5815734863281	201.20314025878906	0.0008055567741394043	8	004
271	442.4935607910156	192.1868133544922	0.9502659440040588	381.1492004394531	245.69764709472656	0.9976962804794312	511.9790954589844	200.9579620361328	1.0	508.1845703125	201.84674072265625	0.0006146430969238281	8	004
272	366.3985900878906	193.6063232421875	0.9999376535415649	385.56060791015625	248.75857543945312	0.9999990463256836	511.8437805175781	201.55287170410156	1.0	508.1595458984375	201.94358825683594	0.0011596381664276123	8	004
273	362.646728515625	190.11839294433594	0.9992332458496094	379.9884948730469	254.8363800048828	1.0	511.7692565917969	200.61094665527344	1.0	508.8731994628906	201.53196716308594	0.000843048095703125	8	004
274	356.75634765625	187.67184448242188	0.9999974966049194	377.44384765625	260.25762939453125	1.0	511.96221923828125	200.3419647216797	1.0	508.9716796875	201.30392456054688	0.000811845064163208	8	004
275	351.87896728515625	187.09242248535156	0.9999966621398926	373.6070861816406	257.0695495605469	0.9997667074203491	511.46826171875	200.64125061035156	1.0	508.8397216796875	201.6331787109375	0.0005819201469421387	8	004
276	342.7607421875	187.91604614257812	0.25656935572624207	369.6051330566406	255.5229034423828	0.9999959468841553	512.02880859375	200.81918334960938	1.0	508.41546630859375	201.962890625	0.0004185140132904053	8	004
277	338.7169189453125	183.3177032470703	0.012990474700927734	372.2232360839844	256.31317138671875	1.0	511.2613220214844	201.04400634765625	1.0	507.6686706542969	202.54661560058594	0.00045680999755859375	8	004
278	328.2265930175781	179.055908203125	0.9999968409538269	367.3229064941406	258.9139404296875	1.0	512.05712890625	201.2344970703125	1.0	508.35516357421875	202.0167236328125	0.0005249381065368652	8	004
279	318.5925598144531	175.26499938964844	0.9999767541885376	451.530029296875	252.66322326660156	0.9999977350234985	512.0366821289062	200.2968292236328	1.0	508.3289794921875	201.50924682617188	0.000466763973236084	8	004
280	309.4284362792969	174.41098022460938	0.9999983906745911	455.1846008300781	242.71087646484375	0.9996660947799683	512.1845703125	201.18511962890625	1.0	508.2080078125	202.50955200195312	0.00030937790870666504	8	004
281	301.5182800292969	168.35557556152344	1.0	350.3576354980469	243.09228515625	1.0	512.0958862304688	200.8046417236328	1.0	508.0759582519531	202.30870056152344	0.0007707178592681885	8	004
282	292.5087585449219	167.05825805664062	1.0	342.818115234375	234.91102600097656	1.0	512.2088623046875	200.7015380859375	1.0	508.1253967285156	202.04905700683594	0.0006645917892456055	8	004
283	282.10528564453125	164.73049926757812	1.0	288.69244384765625	167.408935546875	0.00020563602447509766	512.5487670898438	201.0390167236328	1.0	508.6524658203125	202.16404724121094	0.0006269514560699463	8	004
284	271.6277770996094	161.53067016601562	1.0	513.774658203125	203.8498992919922	0.00013741850852966309	511.61065673828125	200.77511596679688	1.0	508.3053894042969	201.992919921875	0.0022845864295959473	8	004
285	261.7865295410156	159.25390625	1.0	319.48126220703125	211.76824951171875	0.9999963641166687	511.80877685546875	200.81982421875	1.0	508.4779968261719	201.3025665283203	0.002145826816558838	8	004
286	250.5342254638672	157.42556762695312	1.0	313.3638610839844	209.3278045654297	0.0009713470935821533	511.5580139160156	201.72547912597656	1.0	507.8089294433594	202.37271118164062	0.0019553005695343018	8	004
287	240.08004760742188	155.1739959716797	1.0	294.51483154296875	200.67027282714844	0.00018295645713806152	512.7718505859375	201.2927703857422	1.0	509.02081298828125	202.2310791015625	0.0009067058563232422	8	004
288	228.75828552246094	151.87452697753906	1.0	300.6183776855469	196.09274291992188	1.0	512.231201171875	201.13954162597656	1.0	508.4725341796875	201.79220581054688	0.00120505690574646	8	004
289	217.92764282226562	150.07705688476562	1.0	292.48358154296875	193.10604858398438	1.0	511.9153747558594	200.84335327148438	1.0	508.6914367675781	201.3084259033203	0.0019320845603942871	8	004
290	207.632080078125	147.4613800048828	1.0	286.32659912109375	196.19906616210938	1.0	512.0009765625	201.02809143066406	1.0	508.6195983886719	201.89962768554688	0.0014158189296722412	8	004
291	197.09461975097656	145.30783081054688	1.0	276.5106506347656	193.61329650878906	1.0	512.0009765625	201.25210571289062	1.0	508.41461181640625	201.77407836914062	0.002458035945892334	8	004
292	187.1298828125	144.10589599609375	1.0	266.26275634765625	192.7303009033203	1.0	511.76129150390625	201.19888305664062	1.0	508.23284912109375	201.8505859375	0.001469433307647705	8	004
293	180.56365966796875	141.6557159423828	1.0	260.74066162109375	190.09915161132812	1.0	512.15869140625	201.18484497070312	1.0	508.62152099609375	201.7229766845703	0.0015961527824401855	8	004
294	169.90713500976562	143.37835693359375	1.0	246.40640258789062	190.30596923828125	0.9998508095741272	511.9482421875	200.92532348632812	1.0	508.63818359375	201.45880126953125	0.0012891292572021484	8	004
295	158.59901428222656	147.75997924804688	0.9999995827674866	237.49815368652344	191.88644409179688	0.9969119429588318	512.0037841796875	200.78158569335938	1.0	508.5292053222656	201.4544219970703	0.0016184449195861816	8	004
296	151.88357543945312	152.78477478027344	0.9999867081642151	225.23883056640625	189.1867218017578	0.9650999307632446	511.9888916015625	201.09414672851562	1.0	508.1344299316406	201.68630981445312	0.00120505690574646	8	004
297	141.99656677246094	154.33282470703125	1.0	217.64979553222656	176.12904357910156	0.9999066591262817	511.6953430175781	200.73312377929688	1.0	508.002197265625	200.93685913085938	0.0016780495643615723	8	004
298	134.81410217285156	157.98904418945312	1.0	211.975830078125	167.18606567382812	0.9999791979789734	512.3385620117188	201.0653533935547	1.0	508.4106140136719	201.6401824951172	0.0008871257305145264	8	004
299	131.31846618652344	160.01136779785156	0.9999998807907104	203.88059997558594	161.8209228515625	0.5431321263313293	511.4980773925781	201.49594116210938	1.0	508.30426025390625	201.96002197265625	0.001268148422241211	8	004
300	129.14137268066406	156.68264770507812	1.0	199.92630004882812	161.25588989257812	0.6523200273513794	511.63018798828125	200.65858459472656	1.0	508.3479919433594	201.4033966064453	0.0018216073513031006	8	004
301	129.2821807861328	150.90689086914062	1.0	191.3477020263672	159.8540496826172	1.0	510.9029846191406	201.45303344726562	1.0	507.7888488769531	201.85943603515625	0.0032629966735839844	8	004
302	127.1603775024414	152.7654266357422	0.9999194145202637	190.76437377929688	161.38121032714844	0.9999986886978149	511.40667724609375	201.53773498535156	1.0	508.1514892578125	201.67385864257812	0.0015816986560821533	8	004
303	126.23014831542969	151.16151428222656	1.0	189.13052368164062	162.4021453857422	0.9999998211860657	511.7406311035156	200.83810424804688	1.0	508.14398193359375	201.66867065429688	0.000996917486190796	8	004
304	122.10770416259766	149.3765106201172	1.0	186.83987426757812	161.76040649414062	1.0	512.0536499023438	201.1031036376953	1.0	508.4425048828125	201.5198974609375	0.0018358826637268066	8	004
305	121.58879089355469	148.9644317626953	1.0	185.2498016357422	161.98248291015625	0.9999996423721313	511.4210510253906	201.22119140625	1.0	508.1866149902344	201.8461151123047	0.00290524959564209	8	004
306	120.88078308105469	145.34762573242188	0.9999982118606567	183.62132263183594	162.37110900878906	0.9999969005584717	511.48614501953125	200.9266815185547	1.0	508.37091064453125	201.58119201660156	0.0013537406921386719	8	004
307	121.17967224121094	148.2173309326172	0.9723828434944153	181.63710021972656	163.06964111328125	0.9999909996986389	511.7147521972656	201.1841583251953	1.0	508.1728515625	201.94232177734375	0.0014610886573791504	8	004
308	122.49442291259766	149.43350219726562	0.9999999403953552	181.2498321533203	163.03944396972656	0.847736120223999	511.511962890625	200.91403198242188	1.0	508.42254638671875	201.3283233642578	0.002676248550415039	8	004
309	121.14685821533203	149.4226531982422	0.9999999403953552	181.03717041015625	161.4901580810547	0.9999194741249084	512.068359375	200.86892700195312	1.0	508.7323303222656	201.3590087890625	0.002788066864013672	8	004
310	121.56482696533203	150.05641174316406	0.9913960695266724	180.86643981933594	159.3876190185547	0.9999990463256836	511.9098815917969	200.91561889648438	1.0	508.77618408203125	201.5009307861328	0.003414332866668701	8	004
311	123.75946044921875	150.7896728515625	0.9985733032226562	179.54835510253906	160.8932647705078	0.9999995231628418	511.4232482910156	201.53749084472656	1.0	508.4803161621094	201.75059509277344	0.004811763763427734	8	004
312	120.4566650390625	150.75111389160156	0.9988868236541748	179.46368408203125	159.5592498779297	1.0	512.1607055664062	201.90280151367188	1.0	508.3093566894531	202.54241943359375	0.0018317699432373047	8	004
313	118.81159973144531	150.49441528320312	0.9999963641166687	179.63218688964844	159.246826171875	1.0	512.103759765625	201.30628967285156	1.0	508.5991516113281	201.58734130859375	0.001202404499053955	8	004
314	119.09144592285156	150.68136596679688	1.0	180.40370178222656	158.93548583984375	0.9999991655349731	511.91424560546875	201.06346130371094	1.0	508.34503173828125	201.6977996826172	0.003748685121536255	8	004
315	119.83262634277344	152.06822204589844	1.0	182.8842315673828	158.5692138671875	0.9999971389770508	511.75006103515625	200.9556427001953	1.0	508.144287109375	201.76028442382812	0.001773148775100708	8	004
316	119.66252136230469	151.67503356933594	0.9959475994110107	184.17054748535156	157.4134063720703	0.9998272061347961	511.51678466796875	201.2466278076172	1.0	508.06317138671875	201.87002563476562	0.0014247298240661621	8	004
317	120.12633514404297	150.61529541015625	0.9999604225158691	131.86270141601562	154.3647918701172	0.0007630586624145508	511.451416015625	200.61766052246094	1.0	508.4613952636719	201.1483154296875	0.0015864670276641846	8	004
318	118.66175079345703	151.51779174804688	0.9999998807907104	178.11802673339844	155.05108642578125	1.0	511.56640625	200.9031524658203	1.0	508.3630676269531	201.49395751953125	0.0023576021194458008	8	004
319	120.99535369873047	151.49240112304688	1.0	180.9527130126953	152.3411102294922	0.2692391872406006	511.9132385253906	201.03302001953125	1.0	508.42498779296875	201.68954467773438	0.001754850149154663	8	004
320	194.40689086914062	149.614501953125	0.0001544356346130371	185.50094604492188	150.28561401367188	0.9999998807907104	512.1465454101562	201.08676147460938	1.0	508.5994567871094	201.58544921875	0.0010361671447753906	8	004
321	133.21499633789062	150.6248016357422	0.2437593936920166	135.02801513671875	156.4733123779297	0.3674178123474121	512.0560913085938	200.7544403076172	1.0	508.6947326660156	201.10464477539062	0.0015006959438323975	8	004
322	134.6282196044922	114.95484161376953	0.004917532205581665	141.85044860839844	163.41029357910156	1.0	511.2882080078125	200.8310546875	1.0	508.1890563964844	201.5232391357422	0.0008997917175292969	8	004
323	139.0057373046875	104.28092193603516	0.9942388534545898	149.7438507080078	165.385009765625	1.0	511.5992126464844	201.2289276123047	1.0	508.2745666503906	201.5694580078125	0.002659618854522705	8	004
324	141.74908447265625	96.99905395507812	1.0	146.59707641601562	167.68331909179688	1.0	511.37310791015625	200.6407470703125	1.0	507.994384765625	201.36253356933594	0.0011601746082305908	8	004
325	145.61961364746094	93.9447250366211	1.0	145.63502502441406	157.38397216796875	1.0	512.49853515625	200.59585571289062	1.0	509.1025390625	201.58924865722656	0.0010431408882141113	8	004
326	148.5122833251953	95.255615234375	1.0	145.6148681640625	153.1036376953125	1.0	512.3909301757812	201.18751525878906	1.0	508.9610290527344	201.80201721191406	0.0012649893760681152	8	004
327	155.91175842285156	95.6379165649414	1.0	136.42327880859375	141.42050170898438	0.9986598491668701	512.0803833007812	200.5153350830078	1.0	508.4045715332031	200.9295654296875	0.0017957091331481934	8	004
328	155.1473388671875	95.1203842163086	0.9999958276748657	513.643310546875	204.31492614746094	0.00016668438911437988	511.5610046386719	201.28150939941406	1.0	508.143798828125	201.95767211914062	0.0012514293193817139	8	004
329	155.85137939453125	91.1318130493164	1.0	514.1466064453125	203.43865966796875	0.00015461444854736328	512.0302124023438	200.79551696777344	1.0	508.8017578125	201.5066680908203	0.0018377304077148438	8	004
330	156.97434997558594	90.95306396484375	0.9999998807907104	514.4463500976562	203.8741912841797	0.00012359023094177246	512.0986328125	201.06398010253906	1.0	508.5982360839844	201.7647705078125	0.0011754631996154785	8	004
331	159.99627685546875	88.57781219482422	0.9999996423721313	514.4829711914062	204.22705078125	0.00015032291412353516	512.571044921875	200.95912170410156	1.0	508.99969482421875	201.6981964111328	0.001124352216720581	8	004
332	162.27169799804688	88.26067352294922	1.0	513.85986328125	203.5938720703125	0.00016131997108459473	511.7878723144531	200.88304138183594	1.0	508.6318359375	201.349365234375	0.001651078462600708	8	004
333	166.2920379638672	87.9619140625	1.0	513.5242919921875	203.6072540283203	0.00014835596084594727	511.0301818847656	201.1699981689453	1.0	508.0481262207031	201.92491149902344	0.0017260611057281494	8	004
334	169.0911407470703	87.97885131835938	1.0	513.5875854492188	203.71438598632812	0.00014442205429077148	511.346435546875	200.88426208496094	1.0	508.1009216308594	201.60098266601562	0.00305822491645813	8	004
335	171.73577880859375	88.66551971435547	0.9999999403953552	514.2303466796875	203.9003143310547	0.00017061829566955566	512.3286743164062	201.09329223632812	1.0	508.6448974609375	201.6613311767578	0.0010592937469482422	8	004
336	173.64419555664062	88.58010864257812	1.0	513.7060546875	203.78439331054688	0.00015470385551452637	511.4964904785156	200.72573852539062	1.0	508.0485534667969	201.42701721191406	0.0010804831981658936	8	004
337	174.59230041503906	87.26425170898438	1.0	514.040771484375	203.50601196289062	0.00013405084609985352	512.2894897460938	200.986083984375	1.0	508.7604675292969	201.27223205566406	0.0010940134525299072	8	004
338	174.59046936035156	87.22250366210938	1.0	513.998046875	203.7641143798828	0.0001220703125	512.0338134765625	200.7420654296875	1.0	508.6787109375	201.56350708007812	0.001399397850036621	8	004
339	176.0785369873047	87.08657836914062	1.0	514.2994384765625	203.6129150390625	0.00015014410018920898	511.9181213378906	200.87904357910156	1.0	508.8882141113281	201.682373046875	0.0011242926120758057	8	004
340	177.3875274658203	89.34668731689453	1.0	513.4414672851562	203.42347717285156	0.00014162063598632812	511.3610534667969	200.78260803222656	1.0	507.8916320800781	201.44558715820312	0.0014800429344177246	8	004
341	179.30274963378906	95.75422668457031	0.9998756647109985	186.06341552734375	134.90628051757812	0.9614659547805786	512.0368041992188	201.8892822265625	1.0	507.99713134765625	202.447265625	0.001179128885269165	8	004
342	192.1761474609375	123.98719787597656	0.9988481402397156	167.19354248046875	99.12997436523438	0.00024041533470153809	512.074951171875	201.57313537597656	1.0	508.5016784667969	201.93141174316406	0.001362442970275879	8	004
343	194.6693572998047	129.59864807128906	0.9999760389328003	167.27584838867188	96.8498764038086	0.999278724193573	511.508056640625	200.846435546875	1.0	508.2170104980469	201.478759765625	0.0028766095638275146	8	004
344	202.3270263671875	134.3076934814453	1.0	166.47543334960938	98.06462860107422	0.00041797757148742676	511.7803649902344	201.24383544921875	1.0	508.0631103515625	201.99288940429688	0.0008115172386169434	8	004
345	205.65594482421875	138.38934326171875	1.0	174.45599365234375	97.27611541748047	0.0003814995288848877	511.2629699707031	200.5626220703125	1.0	508.1871337890625	201.0153045654297	0.002133399248123169	8	004
346	206.53643798828125	141.41529846191406	1.0	179.1270751953125	91.90259552001953	1.0	512.2506713867188	201.12857055664062	1.0	508.7950134277344	201.72804260253906	0.000963062047958374	8	004
347	207.30758666992188	146.87039184570312	1.0	179.07769775390625	93.35237884521484	1.0	511.23016357421875	201.02256774902344	1.0	508.02471923828125	201.70590209960938	0.0014387965202331543	8	004
348	210.68223571777344	151.39390563964844	1.0	181.57327270507812	95.59965515136719	1.0	511.52960205078125	200.64785766601562	1.0	508.24560546875	201.2130889892578	0.0016732215881347656	8	004
349	212.20127868652344	154.35537719726562	1.0	180.4221954345703	98.99732971191406	1.0	511.7880859375	201.44078063964844	1.0	508.6068115234375	202.07003784179688	0.0012951195240020752	8	004
350	213.8287811279297	156.71417236328125	1.0	182.63739013671875	98.35709381103516	1.0	511.22418212890625	201.46652221679688	1.0	507.9415588378906	201.8660430908203	0.0014917552471160889	8	004
351	217.84519958496094	161.33978271484375	1.0	183.55865478515625	111.10115814208984	0.07982403039932251	511.5472106933594	201.4637451171875	1.0	507.9310302734375	201.85079956054688	0.00199967622756958	8	004
352	220.53440856933594	165.51791381835938	1.0	190.56744384765625	112.91846466064453	0.99910569190979	511.5997009277344	201.13401794433594	1.0	508.23651123046875	201.55853271484375	0.002282381057739258	8	004
353	227.9590301513672	169.1776123046875	1.0	193.2086944580078	105.53665161132812	1.0	511.8028564453125	200.8992462158203	1.0	508.5583190917969	201.25845336914062	0.002193838357925415	8	004
354	233.57803344726562	174.25437927246094	1.0	190.61676025390625	120.32422637939453	1.0	512.256103515625	201.22360229492188	1.0	508.431640625	201.74533081054688	0.0011167526245117188	8	004
355	239.22071838378906	178.5526580810547	1.0	187.0966796875	121.5225601196289	1.0	511.851806640625	200.700927734375	1.0	508.524658203125	201.1337432861328	0.002052098512649536	8	004
356	243.7471160888672	184.4315185546875	1.0	188.4150848388672	124.5267105102539	1.0	511.56884765625	200.4734344482422	1.0	508.2050476074219	201.1400146484375	0.0014326274394989014	8	004
357	247.3124542236328	186.46449279785156	1.0	190.704833984375	119.8238754272461	1.0	512.9229736328125	200.7369842529297	1.0	509.1202697753906	201.2372589111328	0.0019651949405670166	8	004
358	250.6814727783203	186.83273315429688	1.0	196.38929748535156	122.16935729980469	1.0	511.9256896972656	201.21607971191406	1.0	508.57171630859375	201.59622192382812	0.002545982599258423	8	004
359	252.55299377441406	186.79214477539062	1.0	197.29571533203125	128.9076385498047	1.0	511.9881591796875	201.3378143310547	1.0	508.509521484375	201.87184143066406	0.0008828043937683105	8	004
360	254.6811065673828	187.8617706298828	1.0	198.3303985595703	131.0496826171875	1.0	511.5086669921875	201.27374267578125	1.0	508.2732238769531	201.93568420410156	0.001893848180770874	8	004
361	257.0396728515625	186.51943969726562	1.0	198.66307067871094	131.25979614257812	1.0	511.9689636230469	200.866455078125	1.0	508.27178955078125	201.77749633789062	0.0010669827461242676	8	004
362	257.8758850097656	187.87689208984375	1.0	196.19183349609375	130.48460388183594	1.0	512.15869140625	201.0474853515625	1.0	508.76702880859375	201.3076934814453	0.0011403560638427734	8	004
363	259.15234375	188.1769256591797	1.0	203.71859741210938	131.5659942626953	1.0	511.531982421875	201.23696899414062	1.0	508.3249816894531	202.01535034179688	0.0015176832675933838	8	004
364	259.4078063964844	188.2415008544922	1.0	207.95883178710938	136.20484924316406	1.0	511.7893981933594	200.80567932128906	1.0	508.5946044921875	201.20399475097656	0.003013134002685547	8	004
365	259.8092346191406	188.1365203857422	1.0	208.80490112304688	141.45838928222656	1.0	512.1712646484375	201.22525024414062	1.0	508.4531555175781	201.84271240234375	0.000991135835647583	8	004
366	258.8285827636719	161.11668395996094	0.11981144547462463	514.2186889648438	203.55564880371094	0.0001340806484222412	512.1984252929688	200.80030822753906	1.0	508.7189025878906	201.39454650878906	0.001463472843170166	8	004
367	262.9917907714844	146.7881317138672	1.0	262.7789611816406	150.33383178710938	0.0005717575550079346	511.56787109375	201.62159729003906	1.0	507.7056884765625	202.12103271484375	0.0012937486171722412	8	004
368	268.07476806640625	138.64064025878906	1.0	267.64654541015625	144.6732635498047	0.0001741647720336914	512.350341796875	201.36131286621094	1.0	508.56695556640625	202.3959197998047	0.0009531378746032715	8	004
369	273.23443603515625	129.72320556640625	1.0	275.386962890625	133.46371459960938	0.0004137754440307617	512.6741333007812	201.80357360839844	1.0	508.92596435546875	202.4139404296875	0.0026311278343200684	8	004
370	277.0854797363281	121.33148193359375	0.9999992847442627	271.44561767578125	210.81690979003906	1.0	512.038818359375	201.6290283203125	1.0	271.242919921875	212.121826171875	0.0015779435634613037	8	004
371	282.5342102050781	110.58275604248047	1.0	271.17132568359375	209.89170837402344	1.0	511.56427001953125	201.21669006347656	1.0	508.1560363769531	201.72955322265625	0.0025383830070495605	8	004
372	284.0322265625	106.18364715576172	1.0	278.1004333496094	192.9893035888672	0.9999998807907104	511.6600036621094	200.51113891601562	1.0	275.60919189453125	196.28860473632812	0.002789139747619629	8	004
373	288.5245666503906	108.26656341552734	1.0	276.9085693359375	195.8830108642578	1.0	511.9213562011719	200.7480926513672	1.0	508.4867248535156	201.1182403564453	0.002919316291809082	8	004
374	288.1325378417969	109.16338348388672	1.0	283.0154113769531	193.9263458251953	0.9872662425041199	511.72259521484375	200.8620147705078	1.0	508.17071533203125	201.606689453125	0.0009902119636535645	8	004
375	289.5180969238281	112.57000732421875	0.9999999403953552	287.96038818359375	180.92529296875	0.0051014721393585205	512.021240234375	200.7939910888672	1.0	508.5035400390625	201.36114501953125	0.001369178295135498	8	004
376	290.04608154296875	108.00703430175781	1.0	513.49755859375	203.78648376464844	0.00018477439880371094	512.1096801757812	201.1165771484375	1.0	508.5733947753906	201.70855712890625	0.001981109380722046	8	004
377	292.4566955566406	107.17020416259766	1.0	299.0981140136719	159.20753479003906	0.9999960660934448	511.31427001953125	200.7688446044922	1.0	507.7956848144531	201.3116912841797	0.0016803741455078125	8	004
378	303.8011169433594	154.98712158203125	0.9764539003372192	282.5545349121094	101.08930206298828	0.0002021491527557373	511.7663879394531	201.10537719726562	1.0	508.5606384277344	201.52975463867188	0.0027137696743011475	8	004
379	294.4188232421875	98.64994812011719	1.0	510.54949951171875	201.16343688964844	0.0001506507396697998	511.9017333984375	201.43911743164062	1.0	508.6628723144531	202.29966735839844	0.002475351095199585	8	004
380	309.52130126953125	189.05311584472656	1.0	295.0198059082031	92.49609375	1.0	512.2808227539062	201.0078582763672	1.0	508.68280029296875	201.64060974121094	0.0013892054557800293	8	004
381	312.6078186035156	200.82373046875	1.0	298.9563293457031	101.26515197753906	0.9999592900276184	512.1779174804688	200.60487365722656	1.0	508.7305603027344	201.41615295410156	0.0018107891082763672	8	004
382	316.7972717285156	215.47686767578125	1.0	304.2908935546875	96.69227600097656	1.0	511.5025939941406	200.65721130371094	1.0	508.31243896484375	201.03121948242188	0.0017327368259429932	8	004
383	321.1472473144531	227.79104614257812	1.0	302.04180908203125	121.52305603027344	0.9999998807907104	511.6159973144531	201.54110717773438	1.0	507.5891418457031	201.93096923828125	0.0053820013999938965	8	004
384	325.6742248535156	236.66256713867188	1.0	309.52593994140625	137.78530883789062	1.0	510.4452209472656	201.59344482421875	0.9999998807907104	507.3927001953125	201.61453247070312	0.013694614171981812	8	004
385	330.60107421875	241.89431762695312	1.0	307.48931884765625	131.92486572265625	1.0	511.6180419921875	201.2507781982422	1.0	508.1461486816406	201.57127380371094	0.0068389177322387695	8	004
386	334.09027099609375	246.59568786621094	1.0	306.2187805175781	138.85533142089844	1.0	512.1925048828125	201.0086212158203	1.0	508.7751770019531	201.39694213867188	0.0026207566261291504	8	004
387	337.5436096191406	250.34579467773438	1.0	300.09033203125	155.93179321289062	0.9999997019767761	511.9649963378906	200.92257690429688	1.0	508.21673583984375	201.5924835205078	0.0040912628173828125	8	004
388	337.6837463378906	253.3159942626953	1.0	303.1849670410156	174.31849670410156	1.0	511.86920166015625	201.64651489257812	0.9999998807907104	508.0173034667969	201.72982788085938	0.0012996494770050049	8	004
389	337.2839050292969	255.9310760498047	1.0	307.55517578125	166.3498992919922	1.0	512.4279174804688	201.68003845214844	1.0	508.6231994628906	202.20675659179688	0.002881169319152832	8	004
390	344.6271057128906	248.80923461914062	1.0	358.5950012207031	245.12939453125	0.00025197863578796387	511.6427001953125	201.212158203125	1.0	507.81646728515625	202.093505859375	0.0008261799812316895	8	004
391	308.38629150390625	232.6072540283203	1.0	362.3824462890625	236.5582275390625	0.5824618935585022	511.6299743652344	201.2947235107422	1.0	508.0139465332031	202.1519012451172	0.0010504424571990967	8	004
392	291.9100646972656	220.23248291015625	1.0	368.77520751953125	233.18955993652344	1.0	511.5376281738281	200.9896697998047	1.0	508.23663330078125	201.79061889648438	0.0016266107559204102	8	004
393	280.5467834472656	208.6730194091797	1.0	359.098388671875	248.68138122558594	0.5561748743057251	512.1983032226562	201.70025634765625	1.0	508.2871398925781	202.03770446777344	0.0016122162342071533	8	004
394	267.5243225097656	198.61183166503906	1.0	355.5395812988281	275.8899841308594	0.9999990463256836	511.3774719238281	200.96273803710938	1.0	507.9382629394531	201.79933166503906	0.0008401274681091309	8	004
395	256.5142517089844	188.76055908203125	1.0	341.698974609375	264.7298583984375	0.8234591484069824	511.820556640625	201.339111328125	1.0	508.2802734375	201.8573455810547	0.0011349022388458252	8	004
396	240.64605712890625	177.20677185058594	1.0	331.12786865234375	263.5148620605469	1.0	511.3766784667969	201.03634643554688	1.0	508.090576171875	201.6954345703125	0.0012128651142120361	8	004
397	222.71128845214844	168.6559295654297	1.0	327.7315979003906	261.5428161621094	0.03704753518104553	512.0155029296875	200.7290802001953	1.0	508.63690185546875	201.4060821533203	0.0016463696956634521	8	004
398	206.4923095703125	162.298583984375	1.0	308.5627136230469	235.28578186035156	0.9999997615814209	511.5948486328125	200.650390625	1.0	508.5337829589844	201.34210205078125	0.0013601481914520264	8	004
399	189.00320434570312	158.02125549316406	0.9999999403953552	189.16845703125	159.9086151123047	0.7248729467391968	512.5930786132812	200.57034301757812	1.0	509.0596008300781	201.2014617919922	0.002037227153778076	8	004
400	173.1372528076172	152.84805297851562	1.0	293.7640686035156	215.9829559326172	0.980320930480957	511.2164001464844	201.53623962402344	1.0	507.9380798339844	201.97816467285156	0.003934025764465332	8	004
401	162.05360412597656	150.69174194335938	1.0	288.28961181640625	201.2523193359375	0.9999620914459229	511.3938903808594	202.00750732421875	1.0	507.766357421875	202.46844482421875	0.004066944122314453	8	004
402	152.38336181640625	148.84620666503906	1.0	272.34423828125	201.41409301757812	1.0	511.9891052246094	201.274169921875	1.0	508.31500244140625	201.72715759277344	0.0013698041439056396	8	004
403	144.69590759277344	145.24143981933594	1.0	266.91925048828125	200.55020141601562	1.0	511.84490966796875	200.9723663330078	1.0	508.3299255371094	201.8269805908203	0.0011685192584991455	8	004
404	143.27720642089844	144.73025512695312	1.0	250.12464904785156	200.52455139160156	0.9999998807907104	512.01611328125	200.96592712402344	1.0	509.0028076171875	201.36404418945312	0.002904564142227173	8	004
405	142.02752685546875	143.73199462890625	1.0	250.61886596679688	201.8402862548828	0.9999966621398926	511.8151550292969	201.68907165527344	1.0	508.29364013671875	202.2253875732422	0.001685410737991333	8	004
406	140.5113525390625	143.64013671875	1.0	257.17498779296875	205.71066284179688	1.0	512.3611450195312	200.95913696289062	1.0	508.5045471191406	201.5827178955078	0.0013574659824371338	8	004
407	139.41958618164062	145.46485900878906	1.0	259.42437744140625	205.49871826171875	1.0	512.2871704101562	201.26242065429688	1.0	508.2744140625	201.89163208007812	0.0017804205417633057	8	004
408	140.270263671875	145.45249938964844	1.0	253.83023071289062	208.09573364257812	1.0	512.3999633789062	201.7055206298828	1.0	508.96722412109375	201.9999542236328	0.0018930435180664062	8	004
409	140.265380859375	145.61427307128906	1.0	251.7095947265625	204.39344787597656	1.0	511.7443542480469	201.23760986328125	1.0	508.4145812988281	201.94180297851562	0.002185225486755371	8	004
410	142.9282989501953	146.17605590820312	1.0	241.85472106933594	209.3600311279297	0.004103541374206543	145.6762237548828	147.47088623046875	1.710653305053711e-5	125.61006927490234	153.848388671875	2.0503997802734375e-5	8	004
411	143.77854919433594	144.72439575195312	1.0	249.4503936767578	220.81748962402344	1.0	250.1452178955078	219.47023010253906	6.008148193359375e-5	247.18995666503906	220.59046936035156	0.00042870640754699707	8	004
412	142.17288208007812	146.4020233154297	1.0	250.48597717285156	216.50970458984375	1.0	248.84825134277344	216.0602569580078	0.00031635165214538574	244.7228546142578	218.46653747558594	0.00042942166328430176	8	004
413	141.52369689941406	146.58163452148438	1.0	250.59149169921875	217.96450805664062	1.0	249.68333435058594	216.8274688720703	5.4389238357543945e-5	246.27796936035156	224.32418823242188	8.302927017211914e-5	8	004
414	140.55078125	145.2624969482422	1.0	244.15948486328125	221.97787475585938	1.0	245.04327392578125	222.1437225341797	0.00012621283531188965	242.97169494628906	219.93948364257812	0.00022366642951965332	8	004
415	139.93829345703125	149.1715850830078	1.0	241.5347137451172	218.822265625	1.0	240.60513305664062	220.86929321289062	8.937716484069824e-5	238.83152770996094	224.32630920410156	0.00013977289199829102	8	004
416	141.6623992919922	148.2449951171875	1.0	232.60720825195312	224.9155731201172	0.9999997019767761	234.68162536621094	224.09869384765625	0.00019729137420654297	231.80636596679688	223.02928161621094	0.0033725500106811523	8	004
417	141.72779846191406	149.28790283203125	1.0	235.63035583496094	232.0990753173828	1.0	232.8586883544922	231.62442016601562	0.000191420316696167	232.71388244628906	236.97535705566406	0.0003693103790283203	8	004
418	141.92771911621094	148.728759765625	1.0	237.66192626953125	234.259765625	1.0	235.09124755859375	233.52101135253906	0.00010067224502563477	237.5895233154297	235.17161560058594	5.08725643157959e-5	8	004
419	142.9265899658203	148.31689453125	1.0	235.93006896972656	232.66659545898438	1.0	233.5399627685547	231.7808074951172	0.0001023709774017334	228.50608825683594	233.2375946044922	4.947185516357422e-5	8	004
420	143.74806213378906	149.0341033935547	1.0	231.63589477539062	233.7565155029297	1.0	230.7024383544922	231.7864227294922	2.625584602355957e-5	230.30397033691406	235.2302703857422	0.00023689866065979004	8	004
421	142.95086669921875	146.29364013671875	1.0	229.19381713867188	229.8326873779297	0.9999947547912598	229.07662963867188	230.71456909179688	3.3795833587646484e-5	226.71353149414062	231.35557556152344	0.00019446015357971191	8	004
422	143.19203186035156	147.77587890625	1.0	227.7110137939453	229.74961853027344	0.9729617238044739	145.8626251220703	149.91485595703125	2.7686357498168945e-5	225.37193298339844	230.79356384277344	0.0004184544086456299	8	004
423	148.38401794433594	156.2029266357422	0.009390383958816528	234.6486053466797	235.7174072265625	1.0	234.97476196289062	235.73788452148438	9.426474571228027e-5	233.4993896484375	237.5496368408203	0.0019061863422393799	8	004
424	161.96278381347656	150.20701599121094	0.9983064532279968	228.1974639892578	231.3961181640625	1.0	229.0877227783203	228.91915893554688	4.2766332626342773e-5	225.90054321289062	236.25071716308594	0.0006909072399139404	8	004
425	202.38624572753906	227.31808471679688	2.2619962692260742e-5	201.5585174560547	229.27200317382812	1.0	649.612548828125	274.52099609375	0.00017982721328735352	207.0874481201172	234.9729461669922	6.258487701416016e-5	8	004
426	180.7806854248047	122.002685546875	0.9999932050704956	193.4977569580078	228.9767303466797	1.0	197.68089294433594	227.68284606933594	0.00016900897026062012	193.9023895263672	231.4083251953125	0.0002136826515197754	8	004
427	186.88723754882812	110.44096374511719	0.9999999403953552	192.40628051757812	221.65269470214844	0.9999983310699463	196.2452850341797	220.6634521484375	0.0001913011074066162	195.8080291748047	223.64852905273438	0.0002313852310180664	8	004
428	193.5472869873047	105.19988250732422	1.0	196.54396057128906	104.70216369628906	0.0028646886348724365	197.01657104492188	106.08309173583984	4.26173210144043e-5	195.00262451171875	112.45802307128906	3.337860107421875e-5	8	004
429	200.3844757080078	104.8482894897461	1.0	206.64102172851562	106.78050231933594	0.0005514919757843018	202.28724670410156	107.59269714355469	4.392862319946289e-5	202.7705535888672	111.67194366455078	5.8144330978393555e-5	8	004
430	213.6180419921875	109.27794647216797	1.0	191.6020965576172	190.72283935546875	0.0019688010215759277	214.28578186035156	109.10961151123047	3.9964914321899414e-5	214.48081970214844	115.64918518066406	2.8967857360839844e-5	8	004
431	223.3166046142578	108.85221099853516	1.0	193.01634216308594	172.4547576904297	0.9999527931213379	221.82553100585938	111.56169128417969	0.00044649839401245117	218.85609436035156	115.22907257080078	0.00019416213035583496	8	004
432	229.59262084960938	105.85975646972656	1.0	197.7745361328125	163.06996154785156	1.0	232.32388305664062	106.91346740722656	5.772709846496582e-5	195.35890197753906	162.5389404296875	5.632638931274414e-5	8	004
433	237.63665771484375	102.9659423828125	1.0	199.93258666992188	154.8160858154297	1.0	241.93753051757812	101.04764556884766	3.8117170333862305e-5	200.17041015625	156.91943359375	3.668665885925293e-5	8	004
434	242.90359497070312	100.73806762695312	1.0	207.447998046875	151.30029296875	1.0	246.69973754882812	99.84903717041016	5.626678466796875e-5	244.6230010986328	104.85006713867188	3.337860107421875e-5	8	004
435	248.1383514404297	99.7200927734375	1.0	208.1675262451172	152.618896484375	1.0	211.40322875976562	151.12307739257812	2.5033950805664062e-5	207.55148315429688	157.9042510986328	1.4930963516235352e-5	8	004
436	256.25396728515625	98.6388931274414	1.0	215.39527893066406	160.35159301757812	1.0	217.02688598632812	159.05174255371094	7.909536361694336e-5	213.0128631591797	161.67189025878906	0.00013011693954467773	8	004
437	262.76849365234375	91.66534423828125	1.0	226.0117645263672	147.60198974609375	1.0	228.89114379882812	145.0391845703125	0.00012245774269104004	226.95120239257812	154.0957489013672	0.00017142295837402344	8	004
438	271.81988525390625	84.99653625488281	1.0	231.62432861328125	149.3136444091797	1.0	275.97467041015625	82.5781478881836	0.00010707974433898926	226.3659210205078	149.63429260253906	8.511543273925781e-5	8	004
439	279.59490966796875	80.32079315185547	1.0	234.51153564453125	149.7231903076172	1.0	280.60687255859375	80.50199127197266	8.490681648254395e-5	264.7630310058594	88.35952758789062	7.286667823791504e-5	8	004
440	284.4197998046875	78.0013198852539	1.0	246.35397338867188	135.37852478027344	1.0	284.9126892089844	80.04129028320312	0.00011113286018371582	242.26608276367188	136.6983642578125	0.0002155005931854248	8	004
441	292.21844482421875	79.79071044921875	1.0	254.2198028564453	134.6883544921875	1.0	259.3848876953125	135.35398864746094	4.887580871582031e-5	256.2705383300781	141.63905334472656	0.0001800060272216797	8	004
442	300.64764404296875	82.23422241210938	1.0	258.8730773925781	137.57017517089844	1.0	261.46966552734375	137.47848510742188	7.617473602294922e-5	257.2185974121094	142.46087646484375	0.00022158026695251465	8	004
443	305.40167236328125	79.9098892211914	0.999993622303009	272.797119140625	116.83177947998047	0.9393010139465332	306.8526611328125	81.18173217773438	9.268522262573242e-6	296.3264465332031	87.66409301757812	2.592802047729492e-6	8	004
444	310.10394287109375	85.30870819091797	0.23865291476249695	275.589599609375	110.5118408203125	0.4968288242816925	649.1991577148438	273.8752136230469	8.285045623779297e-6	157.3539276123047	7.1862640380859375	9.834766387939453e-7	8	004
445	317.24725341796875	93.43187713623047	0.3168032467365265	2.482635259628296	477.7104187011719	5.155801773071289e-6	48.15699005126953	486.7410583496094	1.2516975402832031e-6	156.6197052001953	7.9590911865234375	1.2516975402832031e-6	8	004
446	320.595947265625	87.79125213623047	0.9999579787254333	287.4841003417969	109.11510467529297	0.0013602674007415771	320.7227478027344	87.82855987548828	6.705522537231445e-6	313.8614807128906	79.43544006347656	4.4405460357666016e-6	8	004
447	319.66412353515625	86.23351287841797	1.9311904907226562e-5	2.9716739654541016	477.23822021484375	5.990266799926758e-6	648.6076049804688	31.462923049926758	1.1622905731201172e-6	156.85821533203125	6.905765056610107	4.470348358154297e-7	8	004
448	325.7295227050781	95.97156524658203	0.011839449405670166	302.4630432128906	100.87518310546875	0.9990273714065552	304.005859375	98.51644897460938	3.069639205932617e-6	304.1171875	100.0484619140625	7.12275505065918e-6	8	004
449	5.3399505615234375	481.574462890625	9.298324584960938e-6	303.1834716796875	101.76919555664062	0.151680588722229	503.3641357421875	197.35801696777344	3.635883331298828e-6	156.18051147460938	7.335451126098633	9.238719940185547e-7	8	004
450	325.91845703125	90.09711456298828	0.003207981586456299	303.98150634765625	103.60777282714844	0.8619749546051025	650.0696411132812	275.38427734375	3.7848949432373047e-6	306.1421203613281	101.70266723632812	5.424022674560547e-6	8	004
451	329.7719421386719	99.32026672363281	0.04605409502983093	309.2064208984375	102.28695678710938	0.004094868898391724	330.48095703125	99.00393676757812	4.470348358154297e-6	156.3934783935547	7.64866828918457	9.834766387939453e-7	8	004
452	334.2124938964844	103.79491424560547	0.9994050860404968	309.8302917480469	102.87974548339844	4.9561262130737305e-5	333.9629821777344	102.58322143554688	4.4405460357666016e-6	326.73583984375	95.15869903564453	5.0067901611328125e-6	8	004
453	334.9200439453125	108.75325775146484	0.99997878074646	332.3514404296875	108.90150451660156	0.0009898841381072998	334.6291198730469	106.23468017578125	6.622076034545898e-5	328.7528076171875	101.244140625	9.906291961669922e-5	8	004
454	334.68682861328125	106.72589111328125	0.9999967813491821	325.5564270019531	104.976806640625	0.00044277310371398926	333.7731018066406	104.9254150390625	3.248453140258789e-5	327.43060302734375	97.5844497680664	6.440281867980957e-5	8	004
455	334.12188720703125	91.86180114746094	1.0	333.3292541503906	98.79609680175781	0.00012356042861938477	335.74951171875	95.02637481689453	4.646182060241699e-5	328.1761779785156	81.73453521728516	4.26173210144043e-5	8	004
456	331.0062255859375	91.09319305419922	1.0	310.8228759765625	132.59291076660156	1.0	326.10223388671875	91.26911926269531	2.238154411315918e-5	306.8861999511719	132.99298095703125	6.198883056640625e-5	8	004
457	332.81011962890625	90.07250213623047	1.0	315.9088439941406	134.4269256591797	1.0	331.56396484375	88.84062194824219	1.6510486602783203e-5	318.7088317871094	135.98495483398438	5.319714546203613e-5	8	004
458	330.8619384765625	87.94080352783203	1.0	328.5658264160156	91.11951446533203	0.00010910630226135254	331.1369323730469	87.91413116455078	1.245737075805664e-5	326.107177734375	77.87102508544922	3.2573938369750977e-5	8	004
459	328.7774658203125	86.65744018554688	0.9894800186157227	2.831908702850342	477.88165283203125	7.68899917602539e-6	329.71319580078125	87.6343765258789	7.718801498413086e-6	327.0853271484375	80.106201171875	4.6193599700927734e-6	8	004
460	328.3002624511719	86.20885467529297	0.9977184534072876	326.59002685546875	117.16055297851562	0.00010293722152709961	330.3758544921875	87.3438949584961	3.0100345611572266e-6	316.19329833984375	91.40514373779297	1.4007091522216797e-6	8	004
461	325.3473205566406	85.2935562133789	0.11711755394935608	4.518115043640137	126.099853515625	3.9637088775634766e-6	649.7522583007812	274.4781494140625	4.9173831939697266e-6	156.6460723876953	7.281126976013184	6.854534149169922e-7	8	004
462	320.9371643066406	90.72552490234375	0.9999860525131226	324.1838684082031	105.22393035888672	0.0002671480178833008	320.42669677734375	89.63876342773438	6.079673767089844e-6	311.0324401855469	83.25579833984375	2.2351741790771484e-6	8	004
463	313.291259765625	85.58088684082031	1.329183578491211e-5	4.461684226989746	126.32093048095703	3.3974647521972656e-6	649.6969604492188	273.74884033203125	1.2516975402832031e-6	189.33157348632812	5.8490519523620605	1.1622905731201172e-6	8	004
464	298.8288879394531	93.51042175292969	0.9990108013153076	302.5875244140625	95.43462371826172	0.10426729917526245	300.2666015625	90.52166748046875	4.628300666809082e-5	297.44219970703125	85.47113037109375	8.085370063781738e-5	8	004
465	290.1820983886719	93.60871887207031	0.9999998211860657	290.1905212402344	98.95436096191406	4.553794860839844e-5	291.1465759277344	94.83697509765625	2.473592758178711e-5	283.4051818847656	84.39625549316406	1.1295080184936523e-5	8	004
466	283.7401428222656	97.79833984375	0.9998481273651123	285.6990966796875	100.37725067138672	0.011436045169830322	285.68157958984375	99.25202941894531	4.112720489501953e-6	271.06719970703125	97.54911804199219	2.950429916381836e-6	8	004
467	275.52679443359375	93.76078796386719	0.08505687117576599	273.4626770019531	99.46284484863281	3.159046173095703e-6	275.5843811035156	95.13973999023438	2.175569534301758e-6	172.72979736328125	6.517987251281738	6.258487701416016e-7	8	004
468	4.780556678771973	482.4004821777344	8.314847946166992e-6	2.749283790588379	477.5334167480469	7.271766662597656e-6	644.5439453125	481.97650146484375	1.1026859283447266e-6	155.92156982421875	7.373562812805176	5.364418029785156e-7	8	004
469	252.9289093017578	103.32067108154297	0.0008956491947174072	260.88433837890625	110.61829376220703	5.245208740234375e-6	648.8126220703125	274.87493896484375	1.430511474609375e-6	172.59242248535156	6.245163917541504	6.854534149169922e-7	8	004
470	246.795166015625	103.99238586425781	0.9999998807907104	302.9239501953125	107.15030670166016	0.5155772566795349	248.69497680664062	104.64505767822266	6.574392318725586e-5	239.98321533203125	94.04214477539062	2.9653310775756836e-5	8	004
471	239.77427673339844	103.39879608154297	0.9965991973876953	247.76702880859375	99.3667984008789	7.659196853637695e-6	649.0204467773438	275.92364501953125	6.943941116333008e-6	235.23843383789062	94.18576049804688	9.834766387939453e-7	8	004
472	233.0293426513672	103.63359832763672	0.9440028667449951	271.30230712890625	73.89979553222656	0.001963973045349121	648.9443359375	267.9937438964844	1.9758939743041992e-5	222.5817413330078	97.9089584350586	5.0067901611328125e-6	8	004
473	4.972503185272217	482.78582763671875	2.8312206268310547e-6	260.5574645996094	76.63019561767578	7.855892181396484e-5	648.7273559570312	270.2241516113281	2.0563602447509766e-6	221.6526641845703	81.3084487915039	3.159046173095703e-6	8	004
474	243.32923889160156	113.6978759765625	0.00011488795280456543	260.5300598144531	127.83544921875	0.2596939206123352	265.56591796875	129.93728637695312	2.2351741790771484e-6	188.59698486328125	6.460770606994629	9.834766387939453e-7	8	004
475	231.45919799804688	139.76895141601562	0.9953975677490234	249.09217834472656	115.8811264038086	0.9223086833953857	235.63336181640625	134.10069274902344	1.2040138244628906e-5	232.25848388671875	144.06089782714844	1.33514404296875e-5	8	004
476	230.5188446044922	141.60418701171875	0.9999992847442627	254.17913818359375	117.30406188964844	0.9999141693115234	229.7178192138672	142.06927490234375	1.4036893844604492e-5	244.3279571533203	120.07754516601562	3.516674041748047e-5	8	004
477	230.3710174560547	143.7158966064453	0.9994818568229675	249.18272399902344	115.51795196533203	0.9852335453033447	229.95236206054688	143.7194366455078	4.5865774154663086e-5	238.48829650878906	129.48660278320312	0.00013744831085205078	8	004
478	230.10821533203125	143.51388549804688	0.9885051250457764	249.00242614746094	117.62358093261719	0.9985451698303223	242.40611267089844	130.34605407714844	0.00016894936561584473	239.9419403076172	128.42391967773438	0.0004845857620239258	8	004
479	229.14401245117188	142.6793212890625	0.7787491083145142	250.3990020751953	119.6581802368164	0.9999943971633911	243.28225708007812	129.57119750976562	0.00011709332466125488	238.33230590820312	127.5509262084961	0.0001429915428161621	8	004
480	229.057861328125	143.18017578125	0.9984909296035767	249.5584716796875	120.21803283691406	0.99994957447052	242.03103637695312	130.3206787109375	0.00011214613914489746	239.3818817138672	128.28651428222656	0.0002155005931854248	8	004
481	228.6771697998047	142.63865661621094	9.357929229736328e-6	239.03955078125	132.35519409179688	1.9490718841552734e-5	649.0568237304688	154.7794952392578	1.430511474609375e-6	188.5652313232422	7.168306350708008	1.1026859283447266e-6	8	004
482	224.15213012695312	142.65525817871094	0.281610906124115	223.1986541748047	141.8815155029297	0.0452311635017395	222.70361328125	140.27806091308594	4.711747169494629e-5	219.59597778320312	133.82493591308594	5.942583084106445e-5	8	004
483	224.05946350097656	139.98696899414062	0.9999507069587708	254.88925170898438	124.53881072998047	0.01399645209312439	225.13246154785156	138.1258087158203	9.924173355102539e-5	217.959228515625	131.36383056640625	0.00013110041618347168	8	004
484	225.09693908691406	137.3993377685547	0.998172402381897	224.1367950439453	139.76780700683594	0.18080151081085205	224.8522186279297	137.83424377441406	0.0002605319023132324	217.5714874267578	131.80589294433594	0.00027933716773986816	8	004
485	226.72010803222656	137.12539672851562	0.9999915957450867	251.6266326904297	130.93438720703125	0.9999995231628418	232.75027465820312	135.77267456054688	0.00013443827629089355	249.3694610595703	132.27713012695312	5.283951759338379e-5	8	004
486	213.31556701660156	131.45960998535156	0.07907018065452576	253.612060546875	132.93711853027344	0.9999998807907104	225.48912048339844	130.09884643554688	8.356571197509766e-5	255.3734893798828	133.2834014892578	4.652142524719238e-5	8	004
487	256.47088623046875	133.07611083984375	0.026766091585159302	253.36105346679688	134.32626342773438	0.9999987483024597	253.5447235107422	131.78793334960938	0.00015059113502502441	257.8793640136719	134.55068969726562	4.9620866775512695e-5	8	004
488	198.45388793945312	112.95851135253906	0.9999279975891113	251.50161743164062	140.1737060546875	0.9996364712715149	203.49354553222656	106.28718566894531	5.9992074966430664e-5	252.08399963378906	142.10182189941406	5.4836273193359375e-6	8	004
489	190.8969268798828	112.977783203125	0.025453805923461914	245.20005798339844	148.45594787597656	0.00027501583099365234	648.0779418945312	32.97956466674805	3.6656856536865234e-6	156.7562255859375	7.858287811279297	1.0728836059570312e-6	8	004
490	188.31787109375	122.58811950683594	0.9998012781143188	227.6822509765625	73.1102066040039	0.0020999014377593994	226.8153839111328	74.56550598144531	7.18235969543457e-6	221.8419952392578	71.16203308105469	6.318092346191406e-6	8	004
491	186.96548461914062	124.11054992675781	0.6842315793037415	220.6495361328125	77.82486724853516	0.6427506804466248	222.69064331054688	75.178955078125	7.62939453125e-6	217.7849884033203	73.17744445800781	7.599592208862305e-6	8	004
492	213.31463623046875	81.16743469238281	0.4070036709308624	213.75836181640625	80.5941390991211	0.005379438400268555	214.32835388183594	79.58084869384766	9.59634780883789e-6	204.9089813232422	84.26009368896484	5.632638931274414e-6	8	004
493	184.0550537109375	120.04309844970703	8.177757263183594e-5	3.5261754989624023	477.2557373046875	7.718801498413086e-6	649.30810546875	269.80712890625	6.645917892456055e-6	156.6562957763672	7.540247917175293	9.5367431640625e-7	8	004
494	182.3498992919922	129.60255432128906	0.9969263076782227	182.20941162109375	137.3570556640625	0.09644544124603271	182.68698120117188	134.8149871826172	1.963973045349121e-5	172.92869567871094	128.59669494628906	2.5331974029541016e-6	8	004
495	180.30516052246094	135.47866821289062	0.00063285231590271	182.23875427246094	137.3800048828125	0.0005729794502258301	186.3245391845703	135.3052215576172	1.4573335647583008e-5	182.1845245361328	131.18121337890625	4.231929779052734e-6	8	004
496	179.85504150390625	141.3441619873047	0.10720178484916687	196.46629333496094	142.81936645507812	0.9976768493652344	187.7582550048828	139.17037963867188	4.1484832763671875e-5	198.74197387695312	144.9261016845703	1.2725591659545898e-5	8	004
497	178.74095153808594	141.32447814941406	0.9999144077301025	181.2056884765625	144.17633056640625	0.0008110404014587402	182.69529724121094	142.28526306152344	0.00018963217735290527	173.77857971191406	146.85948181152344	1.773238182067871e-5	8	004
498	182.02694702148438	154.27467346191406	0.005631148815155029	198.09324645996094	134.1953887939453	0.9999994039535522	184.43751525878906	153.18466186523438	0.0003267228603363037	193.57485961914062	134.89097595214844	2.3245811462402344e-5	8	004
499	184.0256805419922	162.10171508789062	0.776093602180481	195.9341583251953	133.3238067626953	0.9999997615814209	189.86045837402344	160.48809814453125	0.000357210636138916	192.64846801757812	141.28421020507812	0.00013121962547302246	8	004
500	184.37510681152344	166.35365295410156	0.9999978542327881	198.1787567138672	130.72845458984375	0.0003459453582763672	189.38124084472656	167.2470703125	0.0075660645961761475	187.33126831054688	171.7522430419922	2.720952033996582e-5	8	004
501	186.4550018310547	170.2581787109375	0.9999186992645264	195.8103790283203	129.9444580078125	0.050176769495010376	192.71302795410156	168.9646453857422	0.01392507553100586	187.64239501953125	172.3274688720703	6.315112113952637e-5	8	004
502	184.4872589111328	171.9814453125	0.9999997019767761	195.11106872558594	128.08450317382812	0.9990710020065308	193.0109100341797	170.76844787597656	0.02861645817756653	183.35195922851562	161.68234252929688	0.00014084577560424805	8	004
503	183.9352569580078	174.5174560546875	0.9999997615814209	191.78848266601562	131.67832946777344	0.062246859073638916	190.31594848632812	175.78236389160156	0.00155562162399292	186.0320281982422	163.9316864013672	0.00022456049919128418	8	004
504	183.4676513671875	175.6160888671875	0.9999762773513794	180.58840942382812	178.68905639648438	1.2606382369995117e-5	190.086181640625	176.94078063964844	0.0019642412662506104	186.39901733398438	163.63763427734375	6.693601608276367e-5	8	004
505	178.1541748046875	177.22677612304688	4.234910011291504e-5	2.6723008155822754	477.36492919921875	5.930662155151367e-6	491.54913330078125	125.34587860107422	0.00044974684715270996	138.43650817871094	7.092895030975342	5.364418029785156e-7	8	004
506	173.1626434326172	175.24842834472656	0.7746981382369995	195.84915161132812	152.61778259277344	0.0021136105060577393	196.51332092285156	160.57752990722656	9.056925773620605e-5	172.6160430908203	175.9313201904297	2.5033950805664062e-6	8	004
507	168.2511749267578	175.71188354492188	0.9998104572296143	192.25033569335938	157.5641632080078	0.0006229281425476074	169.8347625732422	175.004150390625	3.457069396972656e-5	169.24551391601562	179.250244140625	7.62939453125e-6	8	004
508	166.0758819580078	175.75350952148438	0.9999878406524658	194.414794921875	156.85910034179688	0.3462057411670685	167.62445068359375	175.06033325195312	0.0002543926239013672	197.29763793945312	161.62026977539062	5.7816505432128906e-5	8	004
509	163.39215087890625	173.36888122558594	0.9999998807907104	191.86521911621094	157.86253356933594	0.9999014139175415	166.362548828125	173.54209899902344	0.00024080276489257812	190.08143615722656	161.69818115234375	0.00010973215103149414	8	004
510	161.99288940429688	171.7459259033203	0.29586583375930786	193.67596435546875	163.51185607910156	0.9475491046905518	164.79058837890625	171.52955627441406	0.0001119375228881836	190.6886749267578	164.66104125976562	5.632638931274414e-6	8	004
511	161.02069091796875	173.4568328857422	0.9614355564117432	192.13304138183594	163.52935791015625	0.9999987483024597	165.35214233398438	172.380859375	0.0003904104232788086	191.34339904785156	164.093994140625	2.944469451904297e-5	8	004
512	159.46826171875	176.01858520507812	0.9999103546142578	188.61062622070312	161.16781616210938	0.9999859929084778	171.3429412841797	171.21937561035156	0.0010998547077178955	188.4290771484375	162.3999481201172	8.907914161682129e-5	8	004
513	156.613525390625	176.66726684570312	0.9957365393638611	187.51104736328125	160.6671142578125	0.996522068977356	164.6464385986328	173.7455596923828	0.0009576678276062012	186.8325958251953	162.91578674316406	6.473064422607422e-5	8	004
514	154.612060546875	175.34481811523438	0.9997707605361938	187.11390686035156	164.48410034179688	0.9998419284820557	165.56918334960938	171.9088134765625	0.00017377734184265137	184.405517578125	165.09657287597656	2.059340476989746e-5	8	004
515	151.92599487304688	175.0351104736328	0.9999955296516418	187.11380004882812	164.29051208496094	0.9998050332069397	187.79946899414062	164.013916015625	9.971857070922852e-5	185.0948028564453	165.4490509033203	1.570582389831543e-5	8	004
516	149.94488525390625	176.3148193359375	0.9999731779098511	182.9944610595703	160.9801025390625	0.9594202041625977	185.10116577148438	160.09739685058594	0.000491797924041748	184.52101135253906	163.82461547851562	9.587407112121582e-5	8	004
517	147.64688110351562	178.1294403076172	0.9999995827674866	180.0464324951172	160.91259765625	1.0	178.352783203125	164.7374725341797	0.00029712915420532227	181.51300048828125	163.017822265625	0.0001946091651916504	8	004
518	145.45913696289062	177.8962860107422	1.0	177.6361846923828	167.83731079101562	0.9999772310256958	151.05322265625	175.95770263671875	0.00010848045349121094	149.54794311523438	183.2906951904297	7.152557373046875e-6	8	004
519	141.9420928955078	179.77647399902344	1.0	177.6664276123047	164.47459411621094	0.99997878074646	151.82232666015625	176.79798889160156	0.00032597780227661133	174.91224670410156	165.7616424560547	6.5267086029052734e-6	8	004
520	140.0276641845703	181.9935760498047	0.9999945163726807	175.09576416015625	161.08108520507812	1.0	160.3338165283203	174.59210205078125	0.00022220611572265625	173.1897430419922	162.81903076171875	0.0002155900001525879	8	004
521	137.50999450683594	181.61602783203125	1.0	171.23728942871094	158.64657592773438	0.9999759793281555	160.26535034179688	172.89141845703125	0.0002441108226776123	170.4742889404297	162.61158752441406	0.0008959770202636719	8	004
522	136.61236572265625	182.4058380126953	1.0	171.75120544433594	157.974365234375	0.9999978542327881	140.2476348876953	187.12486267089844	9.486079216003418e-5	170.58761596679688	161.22760009765625	0.00023666024208068848	8	004
523	167.7239990234375	161.07054138183594	0.00312235951423645	168.6504669189453	161.6715545654297	0.9983174800872803	170.25733947753906	159.80197143554688	0.0006021261215209961	161.55389404296875	166.53651428222656	4.190206527709961e-5	8	004
524	4.69746732711792	482.3504333496094	3.4570693969726562e-6	645.9581298828125	409.70928955078125	6.020069122314453e-6	643.36669921875	7.272063732147217	5.364418029785156e-7	172.04286193847656	5.75670051574707	1.2218952178955078e-6	8	004
525	137.91323852539062	197.52635192871094	5.930662155151367e-6	121.07398986816406	199.3932342529297	0.0069807469844818115	140.42433166503906	199.36647033691406	0.001352936029434204	116.23133850097656	199.1784210205078	1.1026859283447266e-5	8	004
526	139.04769897460938	206.880859375	0.009519577026367188	139.72120666503906	207.4591522216797	0.0008145570755004883	142.2544403076172	205.43197631835938	0.03989130258560181	139.88426208496094	207.19369506835938	4.5865774154663086e-5	8	004
527	130.0105438232422	208.2766571044922	0.9514978528022766	131.0140838623047	208.65219116210938	0.007748633623123169	133.54510498046875	206.52110290527344	0.00011864304542541504	123.89833068847656	211.38494873046875	8.031725883483887e-5	8	004
528	127.11074829101562	208.07798767089844	0.9561094045639038	157.57626342773438	176.8428497314453	0.9999949932098389	160.162353515625	175.6615447998047	2.8461217880249023e-5	159.44436645507812	177.95925903320312	1.7195940017700195e-5	8	004
529	128.10862731933594	209.66407775878906	0.9989498853683472	161.3834991455078	174.43154907226562	0.9999998211860657	164.68777465820312	172.4627227783203	0.00011211633682250977	158.4049530029297	177.3922882080078	8.562207221984863e-5	8	004
530	129.86627197265625	209.45654296875	0.9999744892120361	160.8599395751953	174.07138061523438	0.8976272344589233	133.6169891357422	208.6122283935547	0.00012123584747314453	122.13034057617188	213.48008728027344	9.033083915710449e-5	8	004
531	131.01133728027344	207.25669860839844	0.9999997615814209	163.8332061767578	174.6405792236328	0.9688687920570374	164.73704528808594	172.97474670410156	0.00021249055862426758	122.76392364501953	213.79689025878906	0.0001882314682006836	8	004
532	132.77880859375	206.103515625	0.999993085861206	163.5611572265625	175.77072143554688	0.9947903156280518	165.7755126953125	174.07066345214844	0.0001087188720703125	123.87958526611328	213.48667907714844	2.8342008590698242e-5	8	004
533	133.79188537597656	204.16986083984375	0.9824711084365845	163.9152069091797	184.51895141601562	0.999993622303009	165.04515075683594	184.75115966796875	7.066130638122559e-5	159.4665069580078	185.5272674560547	3.8623809814453125e-5	8	004
534	132.84912109375	202.32003784179688	0.986083984375	162.1890869140625	180.5045166015625	0.9999639987945557	162.96157836914062	182.86514282226562	0.0004278719425201416	157.73573303222656	183.33006286621094	5.415081977844238e-5	8	004
535	134.30250549316406	202.4947509765625	0.9999945163726807	166.83116149902344	170.60374450683594	0.9999998211860657	134.8485107421875	203.01280212402344	0.00045606493949890137	121.7296142578125	202.10928344726562	4.690885543823242e-5	8	004
536	137.44924926757812	197.29229736328125	0.05288618803024292	134.55372619628906	198.61859130859375	9.545683860778809e-5	142.05177307128906	197.72195434570312	4.380941390991211e-6	125.84234619140625	202.93199157714844	2.2649765014648438e-6	8	004
537	4.412215709686279	482.46649169921875	1.4156103134155273e-5	3.3309974670410156	477.5578308105469	6.318092346191406e-6	535.5218505859375	227.42282104492188	5.5730342864990234e-6	156.71856689453125	7.300149440765381	9.238719940185547e-7	8	004
538	135.13380432128906	200.56834411621094	0.7486779689788818	136.15744018554688	201.75482177734375	0.014026552438735962	138.50344848632812	201.24118041992188	0.00038114190101623535	125.29667663574219	202.0985107421875	0.00011393427848815918	8	004
539	138.31182861328125	202.0807647705078	0.994128942489624	139.4492645263672	204.85874938964844	0.08495190739631653	140.4959716796875	203.88255310058594	0.0003632009029388428	135.39898681640625	196.766845703125	0.00019431114196777344	8	004
540	135.62344360351562	203.64999389648438	0.9999978542327881	138.63360595703125	205.7779083251953	0.0011376142501831055	139.72732543945312	203.30770874023438	0.00024813413619995117	139.05441284179688	205.8974609375	4.5686960220336914e-5	8	004
541	134.9479522705078	204.05404663085938	0.9996666312217712	138.0904998779297	205.531982421875	0.006281763315200806	139.73318481445312	202.8047332763672	0.00025650858879089355	137.04371643066406	196.35165405273438	4.4286251068115234e-5	8	004
542	173.6512451171875	159.7818603515625	0.9999972581863403	141.64605712890625	202.5242919921875	0.29058748483657837	138.1834716796875	200.98239135742188	0.00045239925384521484	124.90206909179688	204.35986328125	0.00011339783668518066	8	004
543	179.4400177001953	159.81576538085938	1.0	180.25839233398438	162.26101684570312	0.004191458225250244	182.15185546875	158.51844787597656	0.00016614794731140137	182.44158935546875	164.32952880859375	7.18832015991211e-5	8	004
544	187.23046875	157.7677764892578	0.9999999403953552	144.00164794921875	196.6101837158203	0.04204946756362915	187.58363342285156	158.34657287597656	0.0001099705696105957	123.55294799804688	203.3472137451172	2.92360782623291e-5	8	004
545	193.22055053710938	156.72335815429688	1.0	144.72705078125	195.97991943359375	0.2541334331035614	196.43601989746094	157.46754455566406	0.00015607476234436035	186.58554077148438	163.5946807861328	2.6911497116088867e-5	8	004
546	196.1226043701172	156.62542724609375	1.0	196.9519500732422	160.51609802246094	0.0003230571746826172	197.5296173095703	156.6766815185547	0.00012117624282836914	198.35533142089844	162.4326934814453	7.417798042297363e-5	8	004
547	200.08023071289062	155.0888671875	1.0	202.11607360839844	157.59609985351562	4.628300666809082e-5	201.90982055664062	156.4200439453125	3.3974647521972656e-5	202.59188842773438	160.1792755126953	3.0249357223510742e-5	8	004
548	207.2788543701172	152.55067443847656	1.0	212.8246307373047	153.76095581054688	6.0051679611206055e-5	210.20361328125	154.92901611328125	3.775954246520996e-5	199.27142333984375	139.93368530273438	4.947185516357422e-6	8	004
