# Supplementary material for: An automated feeding system for the African killifish reveals the impact of diet on lifespan and allows scalable assessment of associative learning
Source: eLife. 2022 Nov 10;11:e69008. doi: 10.7554/eLife.69008 (PMC9788828; doi:10.7554/eLife.69008)
Supplement: Figure 6—source data 2. [file elife-69008-fig6-data2.zip › Training Trajectories/t3_REC023DLC_resnet50_TrainAllTheThingsJun28shuffle1_1030000.csv]

bodyparts_coords	fishhead_x	fishhead_y	fishhead_likelihood	fishtail_x	fishtail_y	fishtail_likelihood	redlight_x	redlight_y	redlight_likelihood	fooddrop_x	fooddrop_y	fooddrop_likelihood	fishnum	recordingnum
0	5.170875072479248	8.253931045532227	3.0517578125e-5	15.521806716918945	482.542236328125	0.00015214085578918457	649.032958984375	269.4246520996094	6.407499313354492e-5	4.922072887420654	477.4134521484375	2.6226043701171875e-5	3	023
1	4.50758695602417	7.579124450683594	1.9758939743041992e-5	516.6803588867188	133.06263732910156	7.018446922302246e-5	647.4744262695312	288.7952575683594	0.0031550824642181396	639.5106201171875	288.28875732421875	7.539987564086914e-6	3	023
2	4.887514591217041	8.91202163696289	2.0205974578857422e-5	14.990419387817383	483.11248779296875	8.562207221984863e-5	647.5919799804688	267.13873291015625	2.1457672119140625e-5	4.735660076141357	477.9493713378906	1.8596649169921875e-5	3	023
3	640.786376953125	4.576511383056641	1.6361474990844727e-5	14.551362037658691	483.2210998535156	0.0002786219120025635	648.3176879882812	304.15966796875	0.0018789470195770264	4.300563335418701	478.4446716308594	2.0951032638549805e-5	3	023
4	444.2334289550781	65.85115814208984	0.9999664425849915	401.5379943847656	149.24765014648438	0.046888887882232666	647.5611572265625	306.0228271484375	0.00021731853485107422	403.36968994140625	147.7412567138672	1.4275312423706055e-5	3	023
5	445.8269958496094	63.280879974365234	1.0	442.2591247558594	68.60690307617188	0.00012066960334777832	647.873779296875	303.85089111328125	0.00012987852096557617	442.4508972167969	52.56548309326172	7.43567943572998e-5	3	023
6	449.2252502441406	66.85567474365234	0.9999393224716187	14.947047233581543	482.1722106933594	0.00011873245239257812	647.5805053710938	303.06146240234375	0.009352147579193115	440.8892822265625	68.34565734863281	3.507733345031738e-5	3	023
7	451.5440673828125	62.83104705810547	7.522106170654297e-5	421.93646240234375	132.6216583251953	0.987242579460144	648.597900390625	301.8582458496094	0.0007834732532501221	3.5874836444854736	476.3174743652344	1.1205673217773438e-5	3	023
8	6.144379138946533	482.16015625	2.709031105041504e-5	10.396478652954102	481.1069641113281	3.0934810638427734e-5	648.2328491210938	285.23919677734375	8.51750373840332e-5	4.052430629730225	478.1748046875	2.2143125534057617e-5	3	023
9	5.896318435668945	7.968605041503906	1.4185905456542969e-5	630.1260986328125	189.23306274414062	1.749396324157715e-5	647.4016723632812	284.7076416015625	0.000720679759979248	4.483747482299805	477.8037109375	1.0907649993896484e-5	3	023
10	5.742410182952881	7.83984375	1.940131187438965e-5	9.980344772338867	479.6705017089844	4.628300666809082e-5	648.5136108398438	187.69808959960938	7.671117782592773e-5	639.294921875	2.480548143386841	4.6193599700927734e-6	3	023
11	5.805241584777832	8.001089096069336	2.446770668029785e-5	10.74584674835205	480.7423095703125	2.4318695068359375e-5	646.8165283203125	323.0390625	3.325939178466797e-5	3.769960880279541	477.8485107421875	1.0520219802856445e-5	3	023
12	641.6482543945312	3.933790445327759	2.849102020263672e-5	14.756494522094727	481.30804443359375	9.074807167053223e-5	648.03173828125	307.03363037109375	0.00032967329025268555	185.946044921875	3.0757627487182617	9.47713851928711e-6	3	023
13	640.8932495117188	4.546304702758789	3.522634506225586e-5	15.326929092407227	481.23126220703125	0.00046771764755249023	647.9149169921875	301.9904479980469	0.00023049116134643555	5.725838661193848	476.90234375	4.0531158447265625e-5	3	023
14	642.50341796875	5.529149055480957	4.9680471420288086e-5	433.22906494140625	144.8903045654297	8.937716484069824e-5	646.6555786132812	280.82171630859375	0.030484527349472046	640.7537841796875	280.0790710449219	0.00016996264457702637	3	023
15	641.689208984375	4.255002021789551	4.5686960220336914e-5	14.305909156799316	481.9665222167969	0.00011005997657775879	647.9762573242188	304.570068359375	0.0001405477523803711	638.6102905273438	2.659595251083374	2.142786979675293e-5	3	023
16	644.4175415039062	74.98833465576172	6.61611557006836e-5	11.96583366394043	481.722900390625	0.0003127157688140869	648.2454833984375	284.93878173828125	0.00013580918312072754	637.7994384765625	2.4178709983825684	8.940696716308594e-6	3	023
17	629.8814086914062	189.22665405273438	1.4454126358032227e-5	629.73779296875	189.55584716796875	0.00011098384857177734	648.1461181640625	303.91241455078125	0.0003286004066467285	185.54620361328125	3.726196765899658	9.387731552124023e-6	3	023
18	641.214599609375	5.1428375244140625	3.057718276977539e-5	647.258544921875	156.82684326171875	2.321600914001465e-5	648.2039184570312	127.30126953125	6.625056266784668e-5	638.8457641601562	2.444423198699951	1.3083219528198242e-5	3	023
19	5.240039825439453	8.647087097167969	6.127357482910156e-5	14.293966293334961	481.994384765625	0.00014039874076843262	647.761962890625	302.4153137207031	0.00033396482467651367	153.5216827392578	2.824371337890625	6.884336471557617e-6	3	023
20	641.9270629882812	4.761837005615234	7.110834121704102e-5	501.5984191894531	113.77967834472656	0.0056806206703186035	648.8276977539062	179.79861450195312	0.000570833683013916	503.9764709472656	2.2380170822143555	0.00014868378639221191	3	023
21	557.6525268554688	68.98580932617188	0.0002880692481994629	367.08135986328125	3.7524471282958984	0.00016638636589050293	649.2083740234375	286.4568786621094	0.00017765164375305176	363.84844970703125	6.587326526641846	3.126263618469238e-5	3	023
22	314.8074645996094	80.560302734375	0.0057648420333862305	309.6671142578125	84.4470443725586	0.00035068392753601074	649.0390625	45.203792572021484	0.0001856088638305664	330.8695983886719	5.607944488525391	3.0308961868286133e-5	3	023
23	642.1630859375	4.3291120529174805	9.989738464355469e-5	347.4272155761719	3.3013956546783447	0.0003228187561035156	647.4089965820312	74.29363250732422	0.0005958974361419678	342.06005859375	3.7012081146240234	8.177757263183594e-5	3	023
24	642.031005859375	4.752745628356934	4.64320182800293e-5	315.2171325683594	4.218325138092041	0.00011172890663146973	648.86376953125	305.13677978515625	0.005642503499984741	298.5960388183594	5.930335998535156	4.744529724121094e-5	3	023
25	262.691162109375	61.13658905029297	0.000344693660736084	263.84088134765625	74.48453521728516	0.066567063331604	647.3369750976562	306.85748291015625	0.004614889621734619	295.5338134765625	5.015274524688721	0.00033417344093322754	3	023
26	260.6470642089844	64.43551635742188	0.000885009765625	257.5440673828125	75.81430053710938	0.0006385445594787598	622.2941284179688	186.0040283203125	0.9999999403953552	618.8616943359375	186.7283172607422	0.0005549788475036621	3	023
27	247.75694274902344	52.73637390136719	0.004381299018859863	247.96661376953125	36.93036651611328	0.000951915979385376	623.2982788085938	185.100341796875	1.0	619.3941040039062	186.35333251953125	0.0005356669425964355	3	023
28	625.98046875	189.17437744140625	9.140372276306152e-5	619.7536010742188	187.06044006347656	0.00013968348503112793	622.4891357421875	185.12063598632812	0.9999998807907104	619.1350708007812	185.7044677734375	0.0004926919937133789	3	023
29	625.5364990234375	189.82015991210938	0.0001290738582611084	249.69786071777344	98.80885314941406	0.21915912628173828	622.4152221679688	186.18568420410156	0.9999999403953552	618.7125854492188	186.28118896484375	0.0010642707347869873	3	023
30	245.36636352539062	23.525012969970703	0.00011524558067321777	251.76234436035156	105.38629913330078	0.0035080909729003906	622.7327270507812	185.7290802001953	0.9999998807907104	619.145263671875	186.44874572753906	0.0006135106086730957	3	023
31	263.8807678222656	59.87129211425781	0.9999995231628418	246.61058044433594	99.66133880615234	1.0	622.1058349609375	185.91220092773438	1.0	618.7537841796875	186.6235809326172	0.0007259249687194824	3	023
32	276.39520263671875	58.5908203125	1.0	248.23167419433594	101.2908706665039	1.0	622.9235229492188	185.62225341796875	0.9999999403953552	244.87730407714844	5.610136032104492	0.0009797513484954834	3	023
33	287.16265869140625	59.898292541503906	0.999999463558197	250.9409637451172	95.09197235107422	1.0	622.2655029296875	185.43324279785156	0.9999999403953552	618.8403930664062	186.18099975585938	0.0008332133293151855	3	023
34	300.8149108886719	52.56496047973633	1.0	259.691162109375	94.35660552978516	1.0	622.0783081054688	185.77430725097656	1.0	263.9609069824219	4.187123775482178	0.0007319748401641846	3	023
35	315.1338195800781	47.26825714111328	1.0	264.6702880859375	91.51657104492188	1.0	622.8994140625	185.0867462158203	1.0	619.2412109375	186.30763244628906	0.00063362717628479	3	023
36	326.70794677734375	41.98275375366211	1.0	265.60528564453125	95.02469635009766	0.9999141097068787	622.3356323242188	185.2403106689453	0.9999999403953552	294.7420654296875	3.625622510910034	0.003930181264877319	3	023
37	341.499267578125	41.8983039855957	1.0	285.3592224121094	87.35621643066406	1.0	622.7290649414062	184.43783569335938	0.9999999403953552	619.117431640625	185.5454864501953	0.0006496608257293701	3	023
38	355.98431396484375	37.95424270629883	1.0	286.3363037109375	88.05442810058594	0.9999837875366211	622.3671875	185.50096130371094	1.0	618.9246215820312	186.0095977783203	0.0006435215473175049	3	023
39	370.47613525390625	38.11403274536133	1.0	354.0349426269531	4.194841384887695	0.003943651914596558	622.82568359375	185.86866760253906	1.0	342.30615234375	1.0965464115142822	0.0014829933643341064	3	023
40	387.7184753417969	38.04971694946289	1.0	313.046630859375	80.83303833007812	0.9999978542327881	621.7227783203125	185.76097106933594	0.9999999403953552	618.5569458007812	186.24440002441406	0.001074284315109253	3	023
41	399.9949951171875	36.507869720458984	0.9999998807907104	318.8166809082031	71.22860717773438	1.0	622.1275634765625	185.97100830078125	0.9999998807907104	376.6119384765625	3.307034969329834	0.0008949935436248779	3	023
42	408.081298828125	32.93044662475586	0.9987683892250061	382.7852783203125	3.909970998764038	0.0012496113777160645	622.4204711914062	185.42385864257812	1.0	375.6036376953125	3.5283071994781494	0.0006431639194488525	3	023
43	418.857177734375	30.582429885864258	1.0	405.0929260253906	4.151534080505371	0.0005362629890441895	621.6593627929688	186.12522888183594	0.9999999403953552	408.3771667480469	4.398855209350586	0.0015957057476043701	3	023
44	429.8597717285156	28.00836181640625	1.0	407.0937194824219	4.205898284912109	0.0022469758987426758	622.18115234375	185.4879150390625	1.0	422.8602294921875	2.8947792053222656	0.004164844751358032	3	023
45	437.1872863769531	26.002107620239258	0.9999998807907104	422.1968994140625	5.840792655944824	0.0029713213443756104	622.0338745117188	185.26254272460938	1.0	438.3011779785156	3.1209030151367188	0.003469496965408325	3	023
46	447.27239990234375	25.0892333984375	0.9999924898147583	435.0474853515625	6.705827713012695	0.0017171204090118408	622.2951049804688	185.36058044433594	0.9999999403953552	438.9084167480469	3.284430503845215	0.0035390853881835938	3	023
47	458.39727783203125	25.217426300048828	1.0	438.2749938964844	3.203813076019287	0.0005667507648468018	622.830810546875	185.31649780273438	0.9999998807907104	455.01708984375	2.6443185806274414	0.004666358232498169	3	023
48	468.8214111328125	22.991077423095703	1.0	474.6525573730469	7.492292404174805	0.0007551610469818115	622.8707275390625	185.5902099609375	1.0	470.2451477050781	2.120120048522949	0.002964317798614502	3	023
49	481.2152404785156	21.614795684814453	1.0	490.3097839355469	6.628583908081055	0.003353685140609741	622.6151733398438	185.61569213867188	1.0	486.38482666015625	2.713397264480591	0.004820764064788818	3	023
50	490.20684814453125	18.346860885620117	1.0	505.85760498046875	4.627603530883789	0.003643810749053955	622.3215942382812	185.81141662597656	0.9999999403953552	502.0417785644531	3.154024362564087	0.003121286630630493	3	023
51	497.2289123535156	18.410480499267578	1.0	505.5023498535156	6.0933403968811035	0.0033201873302459717	621.8121948242188	184.5988311767578	1.0	501.1195068359375	1.479823350906372	0.0023005902767181396	3	023
52	502.890625	20.013944625854492	1.0	514.88818359375	5.375123023986816	0.001314997673034668	622.4180908203125	186.310546875	0.9999999403953552	510.9058532714844	1.0881476402282715	0.0012689828872680664	3	023
53	560.3698120117188	35.585472106933594	0.02832058072090149	429.1390075683594	5.490464687347412	0.00021287798881530762	622.2377319335938	186.2308807373047	1.0	618.734375	186.73716735839844	0.0005099177360534668	3	023
54	557.146240234375	31.685123443603516	0.7694223523139954	427.1871643066406	39.185264587402344	0.9361224174499512	622.470703125	185.7552490234375	1.0	439.7176818847656	7.2644805908203125	0.0010175108909606934	3	023
55	556.1317749023438	35.56766128540039	0.19984441995620728	526.0952758789062	6.316171169281006	0.00031810998916625977	622.2894287109375	185.45594787597656	0.9999998807907104	427.49285888671875	6.469260215759277	0.0007146894931793213	3	023
56	513.2000122070312	27.387067794799805	1.0	521.837158203125	7.5934882164001465	0.0010802149772644043	622.4182739257812	186.08909606933594	1.0	519.0066528320312	3.993213653564453	0.005608469247817993	3	023
57	512.4907836914062	25.987571716308594	1.0	522.7793579101562	7.505837440490723	0.00153350830078125	622.3327026367188	185.42929077148438	0.9999998807907104	518.97509765625	4.0473151206970215	0.00905945897102356	3	023
58	509.6822509765625	27.849287033081055	1.0	510.5534973144531	8.465250015258789	0.0010657012462615967	622.097900390625	185.61289978027344	0.9999999403953552	503.7167053222656	2.977235794067383	0.006121814250946045	3	023
59	510.03912353515625	29.636064529418945	1.0	509.9728088378906	7.662150859832764	0.0005447268486022949	622.3695678710938	185.44259643554688	0.9999998807907104	504.2186584472656	3.7677886486053467	0.004308223724365234	3	023
60	562.1995849609375	37.88817596435547	0.9257144927978516	446.7168884277344	7.8878326416015625	0.0015258491039276123	622.3277587890625	185.23582458496094	0.9999998807907104	443.9127197265625	5.687128067016602	0.0021008551120758057	3	023
61	557.4288940429688	30.153242111206055	0.9998539686203003	437.6250915527344	31.011728286743164	1.0	622.4081420898438	186.03887939453125	0.9999999403953552	551.8545532226562	5.546909809112549	0.009067058563232422	3	023
62	563.9521484375	22.73538589477539	1.0	435.31884765625	19.566726684570312	0.998870313167572	622.4429321289062	185.85264587402344	0.9999998807907104	435.6355895996094	6.864349842071533	0.006302595138549805	3	023
63	517.1320190429688	74.56953430175781	0.9999996423721313	437.35595703125	18.61835479736328	0.9999804496765137	622.9739379882812	185.97750854492188	0.9999999403953552	432.0265808105469	6.00328254699707	0.004913359880447388	3	023
64	517.3013305664062	81.69237518310547	1.0	438.7305603027344	32.42308044433594	1.0	622.659423828125	185.319091796875	1.0	440.0848083496094	8.810843467712402	0.0037338733673095703	3	023
65	519.19775390625	83.48348236083984	1.0	434.3196716308594	33.66011428833008	0.9999999403953552	622.6785888671875	185.52581787109375	1.0	438.96160888671875	7.955386161804199	0.004014462232589722	3	023
66	518.9420776367188	91.1836166381836	0.9999985694885254	432.34869384765625	31.763500213623047	0.9859890937805176	622.4599609375	185.6552734375	0.9999999403953552	437.6770324707031	7.231513023376465	0.004444390535354614	3	023
67	519.4461669921875	107.83321380615234	1.0	426.00469970703125	55.27985382080078	0.9991960525512695	622.5003051757812	185.3855743408203	1.0	619.8682861328125	184.8925323486328	0.000427931547164917	3	023
68	518.5505981445312	120.71595001220703	1.0	431.6269226074219	45.14204025268555	1.0	622.1921997070312	184.79840087890625	1.0	618.8587036132812	186.11866760253906	0.0006390810012817383	3	023
69	519.3187255859375	130.18797302246094	1.0	429.4437561035156	41.583126068115234	0.9997372627258301	622.5104370117188	185.38311767578125	1.0	618.84814453125	186.36175537109375	0.0005156397819519043	3	023
70	516.7273559570312	135.10687255859375	1.0	416.0774841308594	62.8803825378418	0.10732299089431763	622.0612182617188	185.2312774658203	1.0	618.9776000976562	186.34922790527344	0.00040733814239501953	3	023
71	516.6157836914062	136.19651794433594	1.0	408.0491638183594	63.61125183105469	0.18681365251541138	622.3876342773438	185.17112731933594	1.0	619.2339477539062	186.4859161376953	0.0005247294902801514	3	023
72	516.87890625	138.59432983398438	1.0	13.785388946533203	480.2087707519531	0.0014206767082214355	622.5892333984375	184.89309692382812	0.9999999403953552	619.2976684570312	186.10838317871094	0.00042045116424560547	3	023
73	517.3408203125	139.76258850097656	1.0	401.2884826660156	67.5798110961914	0.00014135241508483887	622.863037109375	184.78756713867188	0.9999999403953552	619.4927978515625	185.84042358398438	0.0005900263786315918	3	023
74	519.0901489257812	140.86883544921875	1.0	400.427978515625	87.32540893554688	0.9778463244438171	622.5201416015625	184.7111358642578	1.0	619.2153930664062	185.7046356201172	0.0006547868251800537	3	023
75	515.9830932617188	142.01580810546875	1.0	393.4031677246094	82.04679870605469	1.0	622.9771728515625	184.96478271484375	1.0	619.3668212890625	185.77001953125	0.00046125054359436035	3	023
76	519.4905395507812	142.18849182128906	0.9999947547912598	389.982421875	80.7850112915039	1.0	622.576416015625	184.49142456054688	1.0	619.6180419921875	185.52882385253906	0.00047710537910461426	3	023
77	517.4683227539062	142.7205352783203	1.0	516.56201171875	146.18914794921875	0.0009369850158691406	622.4351806640625	185.15682983398438	1.0	619.2239990234375	185.6453094482422	0.0006018280982971191	3	023
78	517.297119140625	143.54974365234375	1.0	401.30755615234375	93.80050659179688	0.9999997615814209	622.3152465820312	185.61647033691406	0.9999998807907104	619.3088989257812	186.5572967529297	0.0006958246231079102	3	023
79	516.3942260742188	137.89527893066406	1.0	398.7630615234375	97.03276062011719	0.9999988079071045	623.0353393554688	184.92730712890625	1.0	619.5552978515625	185.94677734375	0.0005459785461425781	3	023
80	516.1748046875	133.2598114013672	1.0	387.3326110839844	85.99655151367188	1.0	622.7738037109375	185.47508239746094	1.0	619.417724609375	186.0633087158203	0.0006044507026672363	3	023
81	517.073974609375	128.02325439453125	1.0	395.6047058105469	99.9080810546875	0.5933240652084351	622.7703857421875	185.12844848632812	1.0	619.4605712890625	186.3006591796875	0.0005447268486022949	3	023
82	569.4746704101562	117.85855865478516	0.8427977561950684	404.678955078125	109.65708923339844	0.020317822694778442	622.9541015625	184.17715454101562	1.0	619.3855590820312	185.33444213867188	0.0005895495414733887	3	023
83	521.8003540039062	129.24920654296875	0.9979169368743896	405.558349609375	111.60973358154297	1.0	622.7708740234375	185.3820037841797	1.0	619.5210571289062	186.06582641601562	0.0009568929672241211	3	023
84	519.0662841796875	129.22183227539062	0.9999908804893494	402.5238037109375	106.89006805419922	1.0	623.47021484375	185.23880004882812	1.0	619.7456665039062	186.22607421875	0.00047728419303894043	3	023
85	518.4588012695312	127.45711517333984	1.0	398.9224548339844	101.72560119628906	1.0	623.00537109375	184.51693725585938	1.0	619.7352294921875	185.3012237548828	0.0007020533084869385	3	023
86	519.3151245117188	128.41763305664062	1.0	390.0733947753906	98.20523071289062	0.007545173168182373	622.9822998046875	184.87112426757812	0.9999999403953552	619.5535888671875	185.8595733642578	0.0006639659404754639	3	023
87	519.110595703125	128.20245361328125	1.0	405.49798583984375	117.97124481201172	0.012849032878875732	622.5975341796875	185.68994140625	1.0	618.9959106445312	185.92103576660156	0.0005395710468292236	3	023
88	522.2254028320312	126.4119873046875	1.0	404.4767761230469	113.49161529541016	1.0	622.2280883789062	184.6438446044922	1.0	618.8585205078125	185.8866424560547	0.00047904253005981445	3	023
89	527.3309936523438	125.6584243774414	0.999998927116394	402.27862548828125	107.97895812988281	1.0	623.0274658203125	185.00291442871094	1.0	619.5032348632812	185.9557647705078	0.0006696581840515137	3	023
90	525.563232421875	128.6055145263672	1.0	400.5083923339844	115.54586791992188	1.0	622.7781372070312	185.71949768066406	1.0	619.2852783203125	186.20603942871094	0.0006515979766845703	3	023
91	524.8316650390625	130.33680725097656	1.0	14.927021026611328	484.14776611328125	0.0003008842468261719	622.8598022460938	184.90016174316406	1.0	619.2652587890625	185.57235717773438	0.0006374120712280273	3	023
92	526.4754638671875	128.60231018066406	1.0	415.20086669921875	132.1356964111328	0.0009472370147705078	622.3009643554688	186.07696533203125	0.9999999403953552	618.9165649414062	186.3698272705078	0.000868380069732666	3	023
93	564.2000732421875	116.68340301513672	0.0009812712669372559	402.4700622558594	121.54118347167969	1.0	622.9368896484375	185.91436767578125	1.0	619.021728515625	186.80979919433594	0.0006246268749237061	3	023
94	569.1253051757812	118.48120880126953	0.9999996423721313	14.925376892089844	482.5751037597656	0.0002917945384979248	623.2542114257812	184.93089294433594	1.0	619.4692993164062	185.99644470214844	0.0005119144916534424	3	023
95	568.279541015625	114.95596313476562	0.9999091029167175	10.139970779418945	479.53271484375	0.00011202692985534668	622.7234497070312	185.3098602294922	1.0	619.2626953125	185.83258056640625	0.0003534853458404541	3	023
96	571.6414794921875	112.92121887207031	0.9998166561126709	417.8829650878906	118.70416259765625	1.0	622.6015014648438	185.1676483154297	1.0	618.9585571289062	186.05738830566406	0.0008599460124969482	3	023
97	529.9124755859375	132.5650177001953	1.0	410.13653564453125	105.87359619140625	1.0	622.4217529296875	185.17759704589844	1.0	619.220703125	185.6138458251953	0.0008373856544494629	3	023
98	531.2113647460938	134.23873901367188	1.0	403.48223876953125	98.19816589355469	0.06714960932731628	622.259765625	185.67156982421875	0.9999998807907104	619.2567749023438	186.17933654785156	0.0008323192596435547	3	023
99	534.0546264648438	132.67477416992188	1.0	410.7057800292969	118.67254638671875	1.0	621.9036254882812	184.96688842773438	0.9999999403953552	618.84521484375	185.6363983154297	0.0007621347904205322	3	023
100	575.0704345703125	111.38717651367188	0.04532650113105774	406.4002380371094	109.64603424072266	1.0	623.0090942382812	184.53805541992188	1.0	619.5632934570312	185.6215057373047	0.000720977783203125	3	023
101	570.8212890625	111.30703735351562	0.9999999403953552	569.444580078125	113.46599578857422	0.0006392598152160645	622.6981201171875	185.1536102294922	1.0	619.1597290039062	185.94676208496094	0.000590890645980835	3	023
102	573.7276000976562	110.49744415283203	0.8679083585739136	576.1695556640625	105.9078369140625	0.00025221705436706543	622.970947265625	185.22390747070312	1.0	619.2516479492188	186.2962188720703	0.000387042760848999	3	023
103	536.5433349609375	137.71041870117188	0.99996018409729	411.6383972167969	108.71951293945312	1.0	622.417236328125	184.9941864013672	1.0	619.3511352539062	185.81309509277344	0.0006985962390899658	3	023
104	534.4119873046875	139.31454467773438	1.0	402.58734130859375	99.5580825805664	1.0	622.821044921875	185.8848114013672	1.0	619.2547607421875	186.60882568359375	0.0003631711006164551	3	023
105	533.4649047851562	143.1988525390625	1.0	620.0656127929688	186.57131958007812	0.00015795230865478516	622.9467163085938	185.6342010498047	1.0	619.3101806640625	186.5752410888672	0.000748753547668457	3	023
106	535.9556884765625	140.8117218017578	1.0	405.18511962890625	110.17784118652344	0.9995222091674805	622.2872314453125	185.10935974121094	1.0	618.9868774414062	185.85301208496094	0.00043636560440063477	3	023
107	542.4790649414062	133.23361206054688	0.0002962946891784668	404.10748291015625	107.17662048339844	1.0	622.940185546875	184.86158752441406	1.0	619.5972290039062	185.78369140625	0.0006083846092224121	3	023
108	543.3033447265625	139.10325622558594	0.9999985694885254	15.594620704650879	481.38250732421875	0.0008604526519775391	622.2319946289062	185.28570556640625	1.0	618.8829345703125	186.14402770996094	0.0005523264408111572	3	023
109	547.6103515625	144.77793884277344	0.019012749195098877	421.508056640625	113.28963470458984	0.33399832248687744	622.3512573242188	185.0110626220703	1.0	618.9783325195312	185.94155883789062	0.0003866851329803467	3	023
110	545.93701171875	146.95362854003906	1.0	417.647705078125	102.32298278808594	1.0	622.1099243164062	184.79913330078125	1.0	619.0565185546875	185.9346160888672	0.0003654956817626953	3	023
111	538.0383911132812	152.14205932617188	1.0	406.76617431640625	90.28253936767578	1.0	622.2921142578125	184.87838745117188	1.0	619.212890625	186.17295837402344	0.0005768239498138428	3	023
112	536.5772705078125	156.14199829101562	1.0	403.8838195800781	89.86392211914062	0.05705299973487854	622.26171875	184.77005004882812	0.9999999403953552	619.3794555664062	185.58099365234375	0.0007486939430236816	3	023
113	536.932373046875	154.3980712890625	1.0	404.74786376953125	104.63321685791016	1.0	622.2120971679688	185.34132385253906	0.9999998807907104	619.4026489257812	186.2782440185547	0.000780940055847168	3	023
114	541.1017456054688	153.88966369628906	1.0	401.0368347167969	102.26829528808594	1.0	622.8779907226562	185.03944396972656	0.9999998807907104	619.4896240234375	186.1131134033203	0.0004112124443054199	3	023
115	544.9950561523438	154.39076232910156	1.0	426.8755187988281	112.02288055419922	0.003038257360458374	622.7758178710938	184.54608154296875	1.0	619.5003051757812	185.5932159423828	0.0003832578659057617	3	023
116	549.0455932617188	165.00050354003906	0.9970049262046814	425.5919494628906	115.05906677246094	0.9999773502349854	623.0547485351562	184.6086883544922	1.0	619.3833618164062	186.17718505859375	0.0003688037395477295	3	023
117	546.8603515625	171.7050018310547	0.9999963045120239	421.41436767578125	103.59424591064453	1.0	622.7841186523438	184.1573944091797	1.0	619.12646484375	185.89869689941406	0.00037154555320739746	3	023
118	542.0809326171875	178.95980834960938	1.0	409.461669921875	89.41264343261719	0.9998561143875122	622.24560546875	184.626220703125	1.0	619.1775512695312	186.02700805664062	0.00028964877128601074	3	023
119	535.427734375	185.80377197265625	1.0	403.4700927734375	95.99139404296875	0.07814204692840576	623.1275024414062	184.53594970703125	1.0	619.9359741210938	185.7312774658203	0.000538945198059082	3	023
120	528.6878051757812	186.33267211914062	1.0	406.461181640625	99.56016540527344	1.0	622.4384155273438	184.54342651367188	0.9999999403953552	619.533203125	185.80679321289062	0.0005174577236175537	3	023
121	524.8338012695312	185.12400817871094	1.0	398.7777099609375	107.73430633544922	0.9999961853027344	623.2705078125	184.3479461669922	1.0	619.705078125	185.44369506835938	0.0006835460662841797	3	023
122	526.4904174804688	183.74514770507812	1.0	387.64801025390625	100.80745697021484	0.857562780380249	622.49755859375	184.8187255859375	1.0	618.9954833984375	185.96563720703125	0.0006130635738372803	3	023
123	530.4489135742188	183.08387756347656	1.0	396.60345458984375	125.74679565429688	0.9587420225143433	622.2000732421875	184.2922821044922	1.0	619.28466796875	185.7991180419922	0.0004773437976837158	3	023
124	534.3980102539062	181.04306030273438	1.0	542.6580810546875	184.63046264648438	0.0004380643367767334	622.5675659179688	183.86557006835938	1.0	619.7650146484375	185.68821716308594	0.0003806948661804199	3	023
125	538.5851440429688	178.99813842773438	1.0	536.1174926757812	182.7270050048828	0.00045481324195861816	622.84912109375	183.21380615234375	1.0	619.6285400390625	185.08912658691406	0.0003603696823120117	3	023
126	545.5302124023438	179.28143310546875	0.47305208444595337	422.58551025390625	143.9908447265625	0.00435185432434082	622.5834350585938	184.015625	1.0	619.2599487304688	185.75901794433594	0.00036710500717163086	3	023
127	540.3180541992188	186.1289520263672	1.0	412.4902648925781	134.27806091308594	0.37357228994369507	622.2032470703125	184.443359375	1.0	619.1724243164062	186.09776306152344	0.00037786364555358887	3	023
128	536.3134765625	183.28416442871094	1.0	413.056884765625	134.27293395996094	0.00046059489250183105	622.9192504882812	183.75498962402344	1.0	619.6283569335938	185.79824829101562	0.00033593177795410156	3	023
129	535.6045532226562	182.16500854492188	1.0	544.1940307617188	187.36317443847656	0.0005773603916168213	622.6292114257812	184.53868103027344	1.0	619.6568603515625	186.22491455078125	0.00033226609230041504	3	023
130	530.5869140625	178.57745361328125	1.0	13.362592697143555	480.96380615234375	0.0004086494445800781	622.426513671875	184.05950927734375	1.0	619.2828979492188	185.71847534179688	0.0003280341625213623	3	023
131	527.8056640625	174.97763061523438	1.0	402.26678466796875	142.06927490234375	0.0007165968418121338	622.915283203125	184.662841796875	1.0	619.1686401367188	186.21942138671875	0.0003578364849090576	3	023
132	528.2620849609375	172.423095703125	1.0	14.052858352661133	481.8700256347656	0.0014808177947998047	622.7443237304688	184.99818420410156	1.0	619.3480834960938	186.0078887939453	0.0006297528743743896	3	023
133	529.9497680664062	169.40565490722656	1.0	444.3219299316406	156.27670288085938	0.00040009617805480957	622.4157104492188	185.8421630859375	0.9999999403953552	618.703857421875	186.56033325195312	0.00063285231590271	3	023
134	528.082763671875	165.99847412109375	1.0	435.8743896484375	153.380859375	0.012967020273208618	622.486083984375	185.14942932128906	0.9999999403953552	618.9627075195312	186.31187438964844	0.0008270144462585449	3	023
135	526.2481689453125	163.15000915527344	1.0	433.1775817871094	151.03871154785156	0.7649046182632446	622.8968505859375	185.3088836669922	0.9999999403953552	618.9957885742188	185.9442901611328	0.0008532702922821045	3	023
136	524.7421264648438	161.52609252929688	1.0	619.9240112304688	186.7969512939453	0.00024044513702392578	622.6307373046875	185.56761169433594	0.9999999403953552	619.2841796875	186.5049285888672	0.0008919239044189453	3	023
137	438.7889709472656	151.4764404296875	1.0	522.1865234375	165.35617065429688	0.000152587890625	622.9658203125	185.30532836914062	0.9999999403953552	619.3460083007812	186.52879333496094	0.0007097125053405762	3	023
138	525.3505859375	158.74134826660156	1.0	438.109130859375	138.78964233398438	0.003591090440750122	622.8097534179688	184.72183227539062	1.0	619.4205322265625	185.92820739746094	0.0008113086223602295	3	023
139	525.2752685546875	156.31488037109375	1.0	432.42694091796875	135.12380981445312	0.01600092649459839	623.601318359375	184.77114868164062	0.9999999403953552	619.8218383789062	185.95851135253906	0.0004889965057373047	3	023
140	523.3125610351562	156.67823791503906	1.0	439.9189147949219	136.2445526123047	0.0013789236545562744	622.75244140625	185.20172119140625	1.0	619.3080444335938	186.18377685546875	0.0007090866565704346	3	023
141	523.2236328125	156.05352783203125	1.0	435.4822082519531	134.20196533203125	0.0022414326667785645	623.1996459960938	185.18121337890625	0.9999998807907104	619.382568359375	186.2638397216797	0.0006600618362426758	3	023
142	521.7612915039062	154.41085815429688	1.0	427.542724609375	132.33737182617188	0.9994122385978699	622.7965087890625	185.60809326171875	1.0	619.06640625	186.72265625	0.0005214512348175049	3	023
143	521.9400634765625	150.32789611816406	1.0	414.7121276855469	124.18292999267578	0.6026960015296936	623.1302490234375	184.78338623046875	0.9999998807907104	619.4940795898438	185.688720703125	0.0007947087287902832	3	023
144	520.7717895507812	151.83128356933594	1.0	14.804826736450195	481.8784484863281	0.00038111209869384766	623.1555786132812	184.84152221679688	1.0	619.4735717773438	186.10955810546875	0.0005973279476165771	3	023
145	520.7335205078125	151.32843017578125	1.0	422.5373229980469	129.0233154296875	0.8804638385772705	622.596923828125	184.84628295898438	0.9999998807907104	619.41064453125	185.89828491210938	0.0006729066371917725	3	023
146	520.00390625	148.95921325683594	1.0	418.5873718261719	120.19109344482422	0.999768078327179	622.7779541015625	185.21530151367188	1.0	619.3358154296875	186.3361053466797	0.000567018985748291	3	023
147	519.6397705078125	146.51953125	1.0	405.68756103515625	110.20413970947266	0.5571835041046143	623.1561889648438	184.81068420410156	1.0	619.4143676757812	185.69491577148438	0.0005334317684173584	3	023
148	519.32470703125	145.69119262695312	1.0	423.6272888183594	116.4630126953125	0.0016636848449707031	623.0020141601562	185.19717407226562	1.0	619.2015991210938	186.0408935546875	0.0006909370422363281	3	023
149	519.812744140625	146.51580810546875	1.0	419.4109802246094	111.56934356689453	1.0	623.0843505859375	184.635498046875	0.9999998807907104	619.5106201171875	185.34132385253906	0.0004923045635223389	3	023
150	516.2540283203125	158.6049346923828	0.9999074935913086	424.60577392578125	111.23847198486328	1.0	622.8359375	185.15158081054688	1.0	619.3176879882812	186.26756286621094	0.0005795955657958984	3	023
151	516.8868408203125	158.41412353515625	1.0	410.098876953125	104.52195739746094	0.9977787733078003	623.06884765625	184.74826049804688	1.0	619.5183715820312	185.96441650390625	0.00035244226455688477	3	023
152	514.7158203125	171.15618896484375	1.0	427.4178161621094	116.93511199951172	0.1155732274055481	622.8986206054688	184.1521759033203	1.0	619.5170288085938	184.9955291748047	0.00037229061126708984	3	023
153	567.607666015625	112.62481689453125	1.0	436.8071594238281	109.35665893554688	0.9967327117919922	622.1956176757812	184.28192138671875	1.0	618.883056640625	184.74314880371094	0.0005315244197845459	3	023
154	518.7892456054688	191.9088134765625	0.9999997019767761	430.5592956542969	100.66339874267578	1.0	622.52197265625	184.4047088623047	0.9999998807907104	619.4219360351562	185.21348571777344	0.0005387365818023682	3	023
155	506.78143310546875	195.67466735839844	1.0	429.9208984375	97.2475814819336	1.0	622.309814453125	184.68885803222656	1.0	619.0933227539062	185.72787475585938	0.00033417344093322754	3	023
156	500.8506164550781	197.68182373046875	1.0	14.433036804199219	482.77642822265625	0.0008019506931304932	622.5693359375	184.86721801757812	1.0	619.068115234375	186.29470825195312	0.00029394030570983887	3	023
157	497.61358642578125	193.66448974609375	1.0	405.58795166015625	96.88343811035156	0.6003972887992859	622.603515625	185.59689331054688	0.9999998807907104	619.0361938476562	186.7845458984375	0.0004056394100189209	3	023
158	495.7110595703125	188.87554931640625	1.0	397.6799011230469	95.93986511230469	0.9993734359741211	622.5880126953125	184.31939697265625	1.0	619.6475219726562	185.79837036132812	0.0002652108669281006	3	023
159	491.4021911621094	184.23355102539062	1.0	389.34710693359375	99.2839126586914	0.6609289646148682	622.7029418945312	184.87924194335938	1.0	619.4537963867188	185.99729919433594	0.0003287792205810547	3	023
160	487.00018310546875	179.4303436279297	1.0	385.9070129394531	92.74678802490234	0.7647664546966553	623.1233520507812	184.8575439453125	0.9999999403953552	619.3869018554688	185.84510803222656	0.0005171000957489014	3	023
161	483.9942932128906	176.330078125	1.0	383.9807434082031	91.54400634765625	0.04102259874343872	622.4427490234375	184.80413818359375	1.0	619.173583984375	185.91412353515625	0.0003033578395843506	3	023
162	482.9709777832031	173.83053588867188	1.0	375.7590637207031	87.42659759521484	0.9999925494194031	622.3997192382812	184.94664001464844	1.0	619.2803344726562	185.87701416015625	0.0004988908767700195	3	023
163	483.1598815917969	168.89559936523438	1.0	379.0150451660156	90.6314468383789	0.9999978542327881	622.0012817382812	184.6665802001953	1.0	618.8550415039062	186.0138702392578	0.0006016194820404053	3	023
164	486.9039611816406	162.95742797851562	1.0	383.374267578125	92.0379638671875	1.0	622.088623046875	185.07945251464844	0.9999998807907104	619.018310546875	185.91720581054688	0.00040268898010253906	3	023
165	496.818359375	157.10592651367188	1.0	377.3399963378906	89.60302734375	0.9999997615814209	622.9703979492188	184.75143432617188	1.0	619.7396240234375	185.80580139160156	0.0003872215747833252	3	023
166	503.432861328125	153.0679931640625	1.0	386.4324035644531	98.14834594726562	0.9481011629104614	622.8109130859375	185.16586303710938	0.9999998807907104	619.48681640625	185.95823669433594	0.00037413835525512695	3	023
167	507.49462890625	149.96913146972656	1.0	393.4977111816406	106.1394271850586	0.7582564353942871	622.6795043945312	185.14764404296875	1.0	619.6091918945312	185.93780517578125	0.0004760324954986572	3	023
168	508.9192810058594	147.3151397705078	1.0	400.32147216796875	105.50650787353516	0.999245285987854	623.2877197265625	184.93731689453125	1.0	619.8389282226562	186.06488037109375	0.00035178661346435547	3	023
169	510.1012878417969	146.33555603027344	1.0	398.43756103515625	103.7813720703125	0.9999992847442627	622.7988891601562	185.28558349609375	1.0	619.48828125	186.15843200683594	0.0003274083137512207	3	023
170	508.5879821777344	147.93507385253906	1.0	394.69866943359375	92.26445007324219	1.0	622.4334106445312	184.61300659179688	1.0	619.3738403320312	185.79248046875	0.0005494356155395508	3	023
171	506.4071350097656	145.97386169433594	1.0	383.93804931640625	81.2170639038086	1.0	622.477294921875	184.8505096435547	1.0	619.248779296875	185.677734375	0.0003928542137145996	3	023
172	505.59210205078125	145.00782775878906	1.0	381.95587158203125	82.15632629394531	0.8934086561203003	623.4027099609375	184.41812133789062	1.0	619.7606811523438	185.77297973632812	0.00043267011642456055	3	023
173	506.6797180175781	145.7876739501953	1.0	390.4187927246094	87.76031494140625	0.9997932314872742	622.7684326171875	184.8887481689453	1.0	619.52880859375	186.32345581054688	0.0002968907356262207	3	023
174	508.9930419921875	145.38641357421875	1.0	396.05694580078125	92.32971954345703	1.0	622.0654296875	184.9576873779297	0.9999999403953552	619.81005859375	184.20162963867188	0.00040334463119506836	3	023
175	510.71484375	145.00308227539062	1.0	389.4504089355469	85.7950210571289	0.9997018575668335	622.8265380859375	184.77093505859375	1.0	619.4226684570312	185.29307556152344	0.0005474388599395752	3	023
176	510.6436462402344	144.3706512451172	1.0	395.55096435546875	86.73770904541016	0.9890437126159668	622.58544921875	184.1348876953125	1.0	619.1566772460938	185.45196533203125	0.0005532801151275635	3	023
177	509.27044677734375	145.6847686767578	1.0	410.60235595703125	91.91552734375	0.2940141558647156	622.5612182617188	184.91592407226562	1.0	619.8963012695312	184.25010681152344	0.00039139389991760254	3	023
178	510.10723876953125	146.6669921875	1.0	372.0908203125	76.34564971923828	0.30666860938072205	622.5929565429688	184.9465789794922	1.0	619.3501586914062	186.3911590576172	0.0004043877124786377	3	023
179	507.4451904296875	147.58428955078125	1.0	391.6101379394531	87.74536895751953	0.9996265172958374	622.5922241210938	186.16946411132812	0.9999998807907104	619.5958251953125	186.7133331298828	0.0005211234092712402	3	023
180	505.6336364746094	144.8101806640625	1.0	393.2158203125	92.71725463867188	0.9999954700469971	622.504638671875	184.88409423828125	0.9999998807907104	619.5870971679688	185.81283569335938	0.0005442798137664795	3	023
181	510.0706787109375	140.763916015625	1.0	371.7811584472656	71.1032943725586	0.04386064410209656	622.5838012695312	185.22897338867188	0.9999999403953552	619.1544189453125	185.76991271972656	0.0006976425647735596	3	023
182	512.6018676757812	137.40499877929688	1.0	398.0744934082031	93.3243637084961	0.8414126634597778	622.3311767578125	184.5617218017578	1.0	619.5175170898438	185.360107421875	0.0005245804786682129	3	023
183	515.89404296875	135.57693481445312	1.0	404.5497131347656	101.12843322753906	0.7091816663742065	623.1173095703125	184.63754272460938	1.0	619.7952880859375	185.79515075683594	0.0003515779972076416	3	023
184	517.1857299804688	136.49383544921875	1.0	404.8653259277344	97.1960678100586	0.9962849617004395	622.8043212890625	184.59568786621094	0.9999998807907104	619.6978149414062	185.6590118408203	0.0005154311656951904	3	023
185	519.4034423828125	136.967529296875	1.0	410.1073303222656	86.32672119140625	0.02039089798927307	622.5889892578125	184.98158264160156	1.0	619.2601318359375	185.84103393554688	0.0006225109100341797	3	023
186	516.8636474609375	138.7691650390625	1.0	408.8351135253906	85.99710845947266	0.9972202181816101	622.58349609375	184.68875122070312	1.0	619.2852783203125	185.69993591308594	0.0006415247917175293	3	023
187	519.05419921875	139.72154235839844	1.0	427.98126220703125	87.46652221679688	0.9945985078811646	622.8244018554688	184.8817138671875	0.9999998807907104	619.593505859375	185.6666717529297	0.0010567009449005127	3	023
188	520.0966186523438	140.8433837890625	0.9999997615814209	418.70843505859375	93.91266632080078	1.0	622.7855224609375	184.54205322265625	1.0	619.3120727539062	185.6183319091797	0.0006678402423858643	3	023
189	521.1770629882812	140.5489501953125	1.0	409.9686584472656	92.0416259765625	0.947648286819458	622.5025024414062	184.957763671875	1.0	619.2705078125	186.01718139648438	0.0006946921348571777	3	023
190	520.7557983398438	144.7239227294922	1.0	438.4026184082031	96.1413345336914	0.9999942779541016	622.1060180664062	184.5240020751953	1.0	619.4931030273438	185.71533203125	0.0003764033317565918	3	023
191	523.540771484375	147.97923278808594	1.0	437.60638427734375	96.58563232421875	1.0	622.2808837890625	185.14173889160156	0.9999999403953552	619.4190673828125	186.25424194335938	0.000629425048828125	3	023
192	526.5007934570312	149.77589416503906	1.0	431.376953125	96.64681243896484	0.9999995231628418	621.9998168945312	185.19203186035156	1.0	618.9972534179688	186.31979370117188	0.00046259164810180664	3	023
193	523.4954833984375	150.9716033935547	1.0	421.2950744628906	96.42146301269531	1.0	622.5261840820312	185.06085205078125	0.9999999403953552	619.38720703125	186.02369689941406	0.0006957650184631348	3	023
194	522.8666381835938	152.85824584960938	1.0	417.671875	96.47764587402344	1.0	622.1934814453125	184.3384552001953	0.9999999403953552	619.140625	185.37722778320312	0.0007059574127197266	3	023
195	522.3176879882812	151.69131469726562	1.0	422.5158386230469	103.69644927978516	0.9999839067459106	622.6390991210938	185.2478485107422	0.9999998807907104	619.4180297851562	185.72738647460938	0.0006941556930541992	3	023
196	524.5902099609375	152.46205139160156	1.0	414.144287109375	104.38986206054688	1.0	622.3006591796875	184.84962463378906	0.9999998807907104	619.262451171875	185.65284729003906	0.0006888806819915771	3	023
197	528.3015747070312	154.8433837890625	1.0	426.52783203125	104.64567565917969	0.36149001121520996	621.4186401367188	185.09181213378906	0.9999999403953552	618.8244018554688	185.65115356445312	0.0006035864353179932	3	023
198	528.714111328125	160.5699005126953	1.0	445.3924560546875	104.38553619384766	0.4790501296520233	622.2019653320312	184.75523376464844	1.0	619.3667602539062	185.87493896484375	0.0002568066120147705	3	023
199	527.538330078125	165.1542510986328	1.0	423.0274658203125	104.1032485961914	1.0	621.737060546875	184.76492309570312	1.0	618.8833618164062	186.01828002929688	0.0003898441791534424	3	023
200	524.1331787109375	171.56130981445312	1.0	414.9438171386719	99.54938507080078	1.0	621.8577880859375	184.97084045410156	1.0	621.8658447265625	186.00315856933594	0.00034499168395996094	3	023
201	524.0655517578125	172.08499145507812	1.0	403.5347595214844	96.7066650390625	0.9801033735275269	621.9407958984375	184.29075622558594	1.0	619.3794555664062	185.5458526611328	0.00032767653465270996	3	023
202	523.5472412109375	162.8889617919922	1.0	413.360595703125	118.6794204711914	0.0005647838115692139	622.6634521484375	184.13682556152344	1.0	619.38037109375	185.28048706054688	0.0004902184009552002	3	023
203	525.401123046875	157.64523315429688	1.0	421.70111083984375	170.23873901367188	0.07579642534255981	622.5126342773438	184.7801055908203	0.9999999403953552	619.3065795898438	185.7203369140625	0.0008428394794464111	3	023
204	529.3582763671875	154.520751953125	1.0	419.6839599609375	172.664794921875	0.9931561946868896	622.8369140625	185.1431427001953	1.0	619.0469360351562	186.2699432373047	0.000601649284362793	3	023
205	532.9908447265625	150.092529296875	1.0	416.3421630859375	157.0040740966797	1.0	623.1866455078125	184.90774536132812	1.0	619.552734375	185.89926147460938	0.0007978081703186035	3	023
206	536.36083984375	141.67630004882812	1.0	406.3877258300781	151.2999725341797	0.9999997615814209	622.8732299804688	185.37171936035156	0.9999998807907104	619.1114501953125	186.31195068359375	0.0006583929061889648	3	023
207	539.1519165039062	137.56910705566406	1.0	420.7773742675781	159.9496307373047	0.022400081157684326	623.028564453125	185.63514709472656	1.0	619.2908325195312	186.3659210205078	0.0006890296936035156	3	023
208	540.2639770507812	137.34420776367188	1.0	432.28143310546875	163.52540588378906	1.0	622.4737548828125	184.62774658203125	1.0	619.1248779296875	185.45401000976562	0.000595390796661377	3	023
209	541.980712890625	134.87904357910156	0.9811291694641113	437.68121337890625	164.51467895507812	1.0	623.0194702148438	185.48965454101562	1.0	558.832763671875	198.20785522460938	0.0008590221405029297	3	023
210	565.7139282226562	118.32969665527344	0.17913851141929626	444.3251953125	152.3424530029297	1.0	623.2771606445312	185.14622497558594	0.9999999403953552	551.5040893554688	206.71035766601562	0.025415778160095215	3	023
211	541.2393798828125	131.293212890625	0.08977717161178589	442.7322082519531	148.50233459472656	1.0	623.4591064453125	185.7698516845703	1.0	554.0633544921875	198.6162872314453	0.12779965996742249	3	023
212	540.7352294921875	130.71409606933594	0.014799743890762329	448.6822814941406	142.4883270263672	0.9999998807907104	622.9198608398438	185.41070556640625	1.0	557.46630859375	199.3725128173828	0.0034869909286499023	3	023
213	450.248779296875	117.43156433105469	0.05602759122848511	456.70306396484375	111.77169799804688	0.7119004726409912	622.3714599609375	184.08641052246094	1.0	619.1657104492188	185.57569885253906	0.0004868805408477783	3	023
214	534.550537109375	138.51422119140625	1.0	445.21405029296875	102.42793273925781	0.9999786615371704	622.7326049804688	184.99986267089844	1.0	619.206787109375	186.0550994873047	0.00046694278717041016	3	023
215	446.8850402832031	89.54041290283203	1.0	438.1980895996094	97.91626739501953	0.0019299089908599854	622.2860717773438	185.044189453125	1.0	619.3133544921875	185.66360473632812	0.0005713999271392822	3	023
216	435.6035461425781	79.39903259277344	1.0	533.7396850585938	147.19113159179688	0.9993690252304077	622.4021606445312	185.08934020996094	0.9999999403953552	619.0866088867188	186.03421020507812	0.0003968179225921631	3	023
217	523.6256713867188	136.6370849609375	1.0	425.7717590332031	67.97879028320312	1.0	622.5532836914062	184.7902069091797	1.0	619.5198364257812	185.6209716796875	0.0005595684051513672	3	023
218	517.3626708984375	136.91368103027344	1.0	418.12677001953125	65.90999603271484	0.5923630595207214	622.9478759765625	185.67120361328125	1.0	619.4006958007812	185.9447479248047	0.0005273520946502686	3	023
219	513.0588989257812	132.55776977539062	1.0	15.00937271118164	483.3756408691406	0.0004559159278869629	622.9183349609375	184.62672424316406	1.0	619.6480102539062	185.80091857910156	0.0004856884479522705	3	023
220	507.7648010253906	131.03610229492188	1.0	426.31683349609375	62.70074462890625	0.030425697565078735	622.4202270507812	184.9438934326172	1.0	619.194091796875	185.5908660888672	0.0006937384605407715	3	023
221	504.3410949707031	130.7557373046875	1.0	407.47674560546875	42.8277473449707	0.24858489632606506	622.2388305664062	184.78521728515625	1.0	619.1016845703125	185.99098205566406	0.00042507052421569824	3	023
222	501.5718078613281	128.35055541992188	1.0	417.1189270019531	50.11825180053711	0.999998927116394	622.5623779296875	185.70684814453125	1.0	417.52337646484375	50.38789367675781	0.0012149214744567871	3	023
223	499.1075439453125	126.4645004272461	1.0	411.1425476074219	47.12428665161133	0.9998797178268433	622.9567260742188	185.1818084716797	0.9999998807907104	619.656982421875	186.22474670410156	0.00029990077018737793	3	023
224	495.92767333984375	123.65721130371094	1.0	411.79693603515625	45.888160705566406	0.9999988079071045	622.5126953125	185.51531982421875	0.9999998807907104	619.318359375	186.08493041992188	0.000374525785446167	3	023
225	493.6510925292969	123.07940673828125	1.0	399.34063720703125	37.991477966308594	0.0013964474201202393	622.21728515625	186.64334106445312	0.9999998807907104	391.7466735839844	2.1170382499694824	0.0005980134010314941	3	023
226	490.7825012207031	124.20862579345703	1.0	499.3048400878906	124.69453430175781	0.00045365095138549805	622.1387329101562	186.02047729492188	0.9999998807907104	618.774658203125	186.31260681152344	0.0005826652050018311	3	023
227	486.7315673828125	123.91517639160156	1.0	393.9779357910156	84.0827865600586	0.09672987461090088	622.1475219726562	184.97695922851562	1.0	544.2833862304688	195.72227478027344	0.6852970123291016	3	023
228	484.4368896484375	122.54881286621094	1.0	388.5885009765625	33.38282012939453	0.9999225735664368	622.521728515625	186.1342010498047	1.0	541.5553588867188	194.32586669921875	0.683490514755249	3	023
229	482.395751953125	120.76885223388672	1.0	383.5639343261719	31.67782211303711	1.0	622.0355834960938	184.84596252441406	1.0	387.2911376953125	7.06734037399292	0.0018450021743774414	3	023
230	480.1679382324219	118.88249969482422	1.0	380.44110107421875	32.1787223815918	1.0	622.5328369140625	184.64878845214844	0.9999998807907104	376.43328857421875	9.23348617553711	0.0017719268798828125	3	023
231	478.7385559082031	117.12618255615234	1.0	373.9027099609375	31.82477569580078	1.0	622.39453125	185.50021362304688	0.9999999403953552	373.9903869628906	9.478511810302734	0.0018333792686462402	3	023
232	478.0492248535156	115.20439147949219	1.0	370.7073669433594	30.470434188842773	1.0	622.2308959960938	185.52554321289062	0.9999998807907104	372.5525207519531	9.394347190856934	0.003492891788482666	3	023
233	478.7749938964844	114.1101303100586	1.0	368.6310729980469	31.538984298706055	0.9999955296516418	622.0109252929688	184.7767791748047	0.9999999403953552	548.1267700195312	183.41073608398438	0.2593919634819031	3	023
234	481.5555419921875	111.17491912841797	1.0	367.9949951171875	28.77459716796875	0.8707101345062256	622.0025634765625	185.16961669921875	1.0	362.08660888671875	7.541714668273926	0.002001732587814331	3	023
235	487.1446838378906	114.81645965576172	1.0	382.34210205078125	41.281829833984375	0.0023264288902282715	622.0917358398438	184.96664428710938	1.0	619.2474975585938	185.70497131347656	0.0008537769317626953	3	023
236	492.76885986328125	115.15725708007812	1.0	380.3121643066406	72.58259582519531	0.009692639112472534	622.8748168945312	184.9058380126953	1.0	619.10546875	185.62435913085938	0.0007046163082122803	3	023
237	496.85797119140625	116.41304779052734	1.0	383.1595153808594	59.014217376708984	0.9962942600250244	623.328369140625	184.99729919433594	1.0	619.3216552734375	186.02882385253906	0.0008179247379302979	3	023
238	498.8629150390625	116.9743423461914	1.0	378.89178466796875	65.13139343261719	0.7687442898750305	623.0731201171875	185.5078887939453	1.0	619.1688842773438	186.04066467285156	0.0005803704261779785	3	023
239	499.06256103515625	116.48844909667969	1.0	381.00335693359375	43.581695556640625	0.046226322650909424	623.2479858398438	184.7327423095703	1.0	619.5219116210938	185.84420776367188	0.000819087028503418	3	023
240	498.82049560546875	115.38018035888672	1.0	382.2950744628906	56.199100494384766	0.5453678965568542	623.4381103515625	184.7982940673828	1.0	619.6532592773438	185.7635955810547	0.0006104409694671631	3	023
241	498.3661193847656	115.19575500488281	1.0	386.5731506347656	68.40142822265625	0.4624050259590149	623.1896362304688	186.47244262695312	0.9999999403953552	619.2623291015625	186.65847778320312	0.0005312561988830566	3	023
242	497.7490234375	114.25564575195312	1.0	384.21484375	74.64419555664062	0.8468016386032104	623.0630493164062	184.62620544433594	1.0	619.1573486328125	185.04820251464844	0.0006302893161773682	3	023
243	496.8152160644531	114.78709411621094	1.0	381.76837158203125	72.70618438720703	0.5674480199813843	623.09326171875	185.3006591796875	1.0	557.1803588867188	199.99111938476562	0.004145026206970215	3	023
244	495.0051574707031	113.37794494628906	1.0	382.54205322265625	48.01994323730469	0.9999971985816956	623.0623168945312	184.5084686279297	1.0	619.276611328125	185.3531951904297	0.0007097721099853516	3	023
245	495.0265197753906	114.0229721069336	1.0	376.54718017578125	46.473514556884766	0.7200618386268616	623.6146240234375	184.68072509765625	1.0	619.321533203125	185.4535369873047	0.0005895793437957764	3	023
246	497.48370361328125	118.34038543701172	1.0	13.744125366210938	482.3634033203125	0.00019103288650512695	623.273681640625	185.5120086669922	1.0	557.6768798828125	194.55026245117188	0.03730034828186035	3	023
247	498.8345947265625	122.89315795898438	1.0	395.3021545410156	67.80281066894531	0.022389113903045654	623.0733032226562	185.06227111816406	1.0	619.307861328125	185.7942657470703	0.0005665123462677002	3	023
248	501.09222412109375	125.0053939819336	1.0	385.94122314453125	45.52836608886719	0.023816019296646118	623.0949096679688	184.26231384277344	1.0	558.746826171875	195.72061157226562	0.0010749399662017822	3	023
249	501.79827880859375	125.59713745117188	1.0	381.8898010253906	44.67819595336914	0.039437443017959595	623.2921752929688	184.34402465820312	1.0	619.6887817382812	185.6165313720703	0.000771641731262207	3	023
250	504.79132080078125	128.88034057617188	1.0	396.7692565917969	72.15396118164062	0.010642021894454956	623.3125610351562	184.5646514892578	1.0	619.4631958007812	185.40411376953125	0.0006668269634246826	3	023
251	509.6208190917969	133.01171875	1.0	516.7411499023438	135.11953735351562	0.0004477500915527344	623.0487670898438	184.880859375	1.0	619.4559936523438	186.16162109375	0.0007891654968261719	3	023
252	515.186279296875	137.7350311279297	1.0	427.7565612792969	67.10231018066406	0.0006185173988342285	623.3704833984375	184.8311309814453	1.0	619.546875	185.72335815429688	0.0007502436637878418	3	023
253	522.74169921875	144.95706176757812	1.0	418.758056640625	59.35014343261719	0.9999295473098755	622.6082153320312	185.51136779785156	1.0	619.1242065429688	186.2874755859375	0.0006423890590667725	3	023
254	525.9442749023438	146.30087280273438	1.0	415.497802734375	74.82527923583984	0.03398507833480835	622.5548095703125	185.05606079101562	0.9999998807907104	619.3782348632812	185.7333526611328	0.0007171928882598877	3	023
255	526.7453002929688	146.3641357421875	1.0	429.7864990234375	70.21075439453125	0.01341143250465393	622.8842163085938	184.5988311767578	1.0	619.48046875	185.69659423828125	0.0006900131702423096	3	023
256	528.3275756835938	146.514404296875	1.0	445.9634094238281	69.56840515136719	0.0009065866470336914	623.3340454101562	184.59988403320312	1.0	619.5697631835938	185.4876708984375	0.0006580352783203125	3	023
257	528.071533203125	146.73202514648438	1.0	439.88543701171875	65.96405792236328	0.9997708797454834	622.8681030273438	183.68646240234375	1.0	622.1261596679688	185.38760375976562	0.0006214380264282227	3	023
258	527.7783813476562	147.99948120117188	1.0	446.5310363769531	69.30670166015625	0.9999999403953552	622.7686157226562	184.78158569335938	1.0	619.185791015625	185.73345947265625	0.0006945431232452393	3	023
259	527.6876831054688	148.47694396972656	1.0	444.2386474609375	69.7550048828125	0.9999998807907104	622.7735595703125	184.8075408935547	1.0	619.2893676757812	185.9541778564453	0.0005031228065490723	3	023
260	526.78369140625	149.59046936035156	1.0	450.17510986328125	75.65741729736328	1.0	622.7059326171875	184.79945373535156	1.0	619.4115600585938	185.29417419433594	0.0006952881813049316	3	023
261	526.4261474609375	150.1145782470703	1.0	446.37548828125	73.13982391357422	1.0	623.021484375	185.03701782226562	1.0	619.5925903320312	186.1399383544922	0.0006490647792816162	3	023
262	526.5558471679688	152.57847595214844	1.0	443.50732421875	76.50647735595703	0.9999997615814209	622.7998657226562	184.88031005859375	1.0	446.4002380371094	84.682373046875	0.0009364783763885498	3	023
263	527.5031127929688	154.88417053222656	1.0	457.76824951171875	78.75324249267578	0.9999997019767761	622.5533447265625	184.00326538085938	1.0	619.649169921875	185.30752563476562	0.0005570054054260254	3	023
264	528.5193481445312	157.66505432128906	1.0	457.2928161621094	91.75174713134766	1.0	622.4397583007812	184.7763214111328	1.0	619.3368530273438	185.88583374023438	0.000500023365020752	3	023
265	529.087646484375	157.38914489746094	1.0	458.95477294921875	92.4759750366211	1.0	621.7582397460938	184.39236450195312	1.0	619.01708984375	185.86932373046875	0.0005563199520111084	3	023
266	529.5872192382812	158.4590301513672	1.0	453.41357421875	92.04975128173828	1.0	622.5361328125	185.1643524169922	0.9999999403953552	619.2533569335938	186.5941925048828	0.0006098747253417969	3	023
267	528.474365234375	158.45645141601562	1.0	460.7446594238281	95.26594543457031	0.9998606443405151	622.4252319335938	184.3193817138672	1.0	619.3445434570312	185.76710510253906	0.0004166066646575928	3	023
268	467.242431640625	94.75623321533203	1.0	465.642822265625	96.6987075805664	0.9758671522140503	622.08349609375	184.50254821777344	0.9999999403953552	526.9932250976562	173.42469787597656	0.0021101534366607666	3	023
269	524.2774658203125	165.3812255859375	1.0	459.9903564453125	81.80519104003906	0.9954055547714233	622.469970703125	184.55511474609375	1.0	619.6036376953125	185.23805236816406	0.0008351802825927734	3	023
270	522.5101928710938	171.9776153564453	1.0	458.75146484375	68.08931732177734	1.0	622.8199462890625	184.94650268554688	1.0	619.4236450195312	185.87313842773438	0.0006347894668579102	3	023
271	525.2471313476562	177.21507263183594	1.0	457.6012268066406	68.07205963134766	0.9870865345001221	622.7109375	184.88914489746094	0.9999999403953552	509.6562194824219	185.02926635742188	0.0005104541778564453	3	023
272	521.93798828125	175.9531707763672	1.0	454.1753234863281	67.4808578491211	1.0	622.8751831054688	185.3090362548828	0.9999998807907104	509.1870422363281	180.47567749023438	0.00064888596534729	3	023
273	514.89013671875	166.8996124267578	1.0	453.72003173828125	56.75991439819336	0.9999999403953552	622.8427734375	184.6973876953125	1.0	440.3627014160156	4.195868968963623	0.0009027421474456787	3	023
274	514.9100341796875	165.09194946289062	1.0	455.7367248535156	33.66240310668945	1.0	622.7542114257812	184.39813232421875	1.0	445.6585388183594	8.979084014892578	0.002081632614135742	3	023
275	516.0609130859375	161.510986328125	1.0	452.5206604003906	25.912582397460938	1.0	623.4282836914062	184.5933837890625	0.9999999403953552	451.77197265625	8.98574447631836	0.007603704929351807	3	023
276	511.3201904296875	156.6374969482422	1.0	447.1824951171875	13.724649429321289	0.3511022925376892	622.5718383789062	184.84381103515625	1.0	438.6479187011719	3.6269469261169434	0.0007683038711547852	3	023
277	508.4788513183594	151.05165100097656	1.0	451.2922058105469	15.188326835632324	0.9368457794189453	622.5357055664062	184.83970642089844	1.0	443.8703918457031	4.873922348022461	0.0025491714477539062	3	023
278	507.5425109863281	147.92864990234375	1.0	457.6427917480469	7.458296775817871	0.0018301308155059814	623.0218505859375	185.0024871826172	0.9999998807907104	472.4937744140625	5.224302291870117	0.0008205771446228027	3	023
279	506.72576904296875	144.19151306152344	1.0	447.8876647949219	14.456692695617676	0.9947670102119446	622.9757080078125	185.03843688964844	1.0	451.5224609375	5.318885803222656	0.003865152597427368	3	023
280	506.2355651855469	144.0748291015625	1.0	447.3497314453125	12.652717590332031	0.169979989528656	623.158203125	184.55934143066406	1.0	453.1993408203125	5.249310493469238	0.00331154465675354	3	023
281	505.1971435546875	144.0627899169922	1.0	438.8019714355469	16.488168716430664	0.9997754096984863	622.2487182617188	185.2664031982422	1.0	451.14727783203125	5.901701927185059	0.009700685739517212	3	023
282	503.2862854003906	145.45176696777344	1.0	436.4139404296875	13.921869277954102	0.10263070464134216	622.8385009765625	185.1039276123047	1.0	440.2332458496094	7.023501396179199	0.010106891393661499	3	023
283	503.1676330566406	147.9435577392578	1.0	435.16217041015625	18.299161911010742	0.9826967716217041	623.1863403320312	185.5118865966797	1.0	437.1022033691406	7.556252479553223	0.006974309682846069	3	023
284	502.3252258300781	151.4923858642578	1.0	437.4737548828125	28.154062271118164	0.9880949258804321	622.3783569335938	185.5143280029297	0.9999998807907104	438.05023193359375	8.502948760986328	0.010797500610351562	3	023
285	502.36083984375	153.03213500976562	1.0	431.97454833984375	21.29096221923828	0.7878596186637878	622.7726440429688	185.10867309570312	0.9999998807907104	436.95166015625	7.595500946044922	0.00930941104888916	3	023
286	502.4027404785156	152.2744140625	1.0	432.8744812011719	31.189563751220703	0.9990507364273071	623.0778198242188	184.71881103515625	0.9999999403953552	437.9241638183594	6.551237106323242	0.0044151246547698975	3	023
287	502.73870849609375	153.8822021484375	1.0	430.5007629394531	32.481475830078125	0.17897942662239075	622.1450805664062	185.5492401123047	0.9999999403953552	439.0392761230469	6.318638801574707	0.001429438591003418	3	023
288	503.5408630371094	156.50306701660156	1.0	429.4330139160156	35.180198669433594	0.019278287887573242	622.2064819335938	184.01304626464844	1.0	619.3827514648438	185.1167755126953	0.0010273754596710205	3	023
289	502.2260437011719	157.3037567138672	1.0	418.36248779296875	66.27374267578125	0.01181703805923462	622.9075317382812	184.9898223876953	0.9999998807907104	619.4452514648438	185.80087280273438	0.00047647953033447266	3	023
290	501.0406799316406	160.73867797851562	1.0	421.8075866699219	36.347015380859375	0.02641037106513977	622.0609130859375	185.15232849121094	0.9999998807907104	619.0332641601562	185.8826446533203	0.0006693899631500244	3	023
291	500.44989013671875	163.52899169921875	1.0	422.04510498046875	43.74810028076172	0.9999070167541504	622.40380859375	184.90353393554688	1.0	619.7794799804688	184.0924835205078	0.0005048215389251709	3	023
292	501.2162170410156	168.12449645996094	1.0	421.6658630371094	49.703819274902344	0.999998927116394	621.5238037109375	184.83546447753906	0.9999999403953552	619.4544067382812	183.8125762939453	0.00038063526153564453	3	023
293	504.56787109375	169.40792846679688	1.0	421.1873779296875	76.67740631103516	0.23713794350624084	621.270263671875	184.47653198242188	1.0	618.9812622070312	185.6179656982422	0.00034746527671813965	3	023
294	504.18011474609375	174.7947998046875	1.0	427.7909240722656	69.47473907470703	0.5463559627532959	621.8441162109375	184.94151306152344	0.9999998807907104	618.9620361328125	186.1912841796875	0.00046309828758239746	3	023
295	505.5726318359375	176.71803283691406	1.0	426.9227600097656	65.47566223144531	0.06727010011672974	622.7838134765625	185.669677734375	0.9999998807907104	620.0514526367188	184.469482421875	0.0003909170627593994	3	023
296	506.08203125	175.76637268066406	1.0	430.4429931640625	68.26294708251953	0.4302407503128052	621.1956176757812	184.84800720214844	0.9999999403953552	432.8124694824219	71.24961853027344	0.0006432831287384033	3	023
297	506.95001220703125	166.11131286621094	1.0	434.28131103515625	70.11123657226562	0.34336698055267334	621.9873046875	184.2824249267578	1.0	619.3758544921875	185.7568817138672	0.0004684329032897949	3	023
298	508.6979675292969	164.62368774414062	1.0	436.07275390625	68.64192199707031	0.025656193494796753	622.0895385742188	184.11923217773438	1.0	619.1990966796875	185.28761291503906	0.00044795870780944824	3	023
299	513.1188354492188	163.6923828125	1.0	436.10308837890625	70.71975708007812	0.03828197717666626	622.0828857421875	184.2451171875	0.9999999403953552	439.173095703125	88.81629943847656	0.0005349218845367432	3	023
300	514.7119750976562	163.2445526123047	1.0	437.9031677246094	84.86817169189453	0.0004056990146636963	621.65185546875	185.33924865722656	0.9999998807907104	618.5724487304688	186.0568389892578	0.000734478235244751	3	023
301	518.57275390625	162.10223388671875	1.0	442.7989501953125	87.23529815673828	0.9982525706291199	622.8197021484375	184.2882537841797	1.0	619.5043334960938	185.4259490966797	0.0006509721279144287	3	023
302	523.8724975585938	159.0360870361328	1.0	448.7688903808594	98.45320892333984	1.0	622.54345703125	184.5546875	0.9999999403953552	619.1568603515625	185.60166931152344	0.0009391307830810547	3	023
303	525.1124877929688	157.49188232421875	1.0	449.54718017578125	97.92008209228516	1.0	622.1984252929688	184.4138946533203	1.0	618.9029541015625	185.5347442626953	0.0005645453929901123	3	023
304	528.2676391601562	156.98594665527344	1.0	450.3291931152344	98.3234634399414	1.0	622.2098388671875	184.12388610839844	1.0	448.6611022949219	100.97803497314453	0.0016153156757354736	3	023
305	526.20068359375	156.71905517578125	1.0	448.36102294921875	98.99140930175781	1.0	622.1175537109375	184.6388397216797	1.0	447.6446228027344	100.80719757080078	0.0009762048721313477	3	023
306	527.1290283203125	156.43870544433594	1.0	450.2602844238281	102.7198715209961	1.0	621.8490600585938	184.7449493408203	0.9999999403953552	447.4402770996094	109.43931579589844	0.00106009840965271	3	023
307	525.8998413085938	154.4608612060547	1.0	450.4088134765625	104.16732788085938	1.0	622.2029418945312	184.95816040039062	1.0	447.74615478515625	110.55010986328125	0.0014612972736358643	3	023
308	528.3690795898438	151.0253143310547	1.0	452.2179260253906	107.72956085205078	0.9999997615814209	621.86083984375	185.10659790039062	1.0	448.47515869140625	113.52721405029297	0.0006525516510009766	3	023
309	530.6953735351562	150.22715759277344	1.0	447.8544616699219	116.77225494384766	0.9999967813491821	622.2195434570312	184.65382385253906	1.0	619.232666015625	185.8790283203125	0.0005143582820892334	3	023
310	527.4243774414062	147.84046936035156	1.0	445.6319885253906	120.84547424316406	0.9999986886978149	622.0419311523438	184.36566162109375	1.0	619.036865234375	185.6393280029297	0.0004914999008178711	3	023
311	530.348388671875	147.3485870361328	1.0	444.4597473144531	120.42337036132812	0.9992989301681519	622.02734375	185.27423095703125	1.0	618.9357299804688	185.9372100830078	0.0007222890853881836	3	023
312	533.5090942382812	143.45155334472656	1.0	447.4501953125	116.29688262939453	0.9997586607933044	621.8110961914062	185.29771423339844	0.9999998807907104	618.697998046875	185.8763885498047	0.000614553689956665	3	023
313	534.0557250976562	141.92735290527344	0.9999958276748657	447.5513000488281	119.11367797851562	0.5926132798194885	622.0674438476562	185.2509765625	0.9999998807907104	618.8939819335938	186.07354736328125	0.00048536062240600586	3	023
314	535.5055541992188	138.36656188964844	1.0	446.01177978515625	128.00392150878906	0.9519507884979248	622.7269287109375	184.68995666503906	1.0	619.2763061523438	185.43870544433594	0.000856548547744751	3	023
315	561.1084594726562	133.1373291015625	0.9999951124191284	459.9337463378906	117.80564880371094	0.00582808256149292	623.0714721679688	184.9520721435547	1.0	619.26220703125	185.60865783691406	0.0005753934383392334	3	023
316	625.6705932617188	188.75254821777344	0.00010648369789123535	458.4201965332031	117.24842834472656	0.49454477429389954	621.797119140625	184.06900024414062	1.0	618.6868896484375	185.41683959960938	0.0006789565086364746	3	023
317	562.2022094726562	133.0240020751953	0.0047795772552490234	457.8545837402344	110.73656463623047	0.99996018409729	622.6841430664062	184.78759765625	1.0	619.2532958984375	185.74179077148438	0.0006084442138671875	3	023
318	535.9410400390625	140.4681854248047	0.037123799324035645	462.66497802734375	110.81659698486328	0.000998467206954956	622.5072631835938	184.66168212890625	1.0	619.03076171875	185.7255401611328	0.0005948543548583984	3	023
319	562.1649169921875	133.82870483398438	0.0030764341354370117	464.1447448730469	111.14379119873047	0.00027108192443847656	622.4970092773438	185.30276489257812	1.0	619.3694458007812	186.5590057373047	0.0006773769855499268	3	023
320	521.7894897460938	139.6999053955078	0.999985933303833	462.3682556152344	110.94701385498047	0.003635495901107788	622.4744873046875	184.42388916015625	0.9999999403953552	619.3234252929688	185.3448028564453	0.0007877349853515625	3	023
321	521.35205078125	137.49928283691406	1.0	452.2027587890625	113.93051147460938	0.20600518584251404	622.6437377929688	184.53627014160156	1.0	619.1952514648438	185.7310333251953	0.0005610287189483643	3	023
322	519.9238891601562	140.65467834472656	1.0	452.85015869140625	112.2601089477539	0.02117982506752014	622.26171875	184.4480743408203	1.0	619.2105102539062	185.68966674804688	0.0004680156707763672	3	023
323	518.1893310546875	139.54981994628906	1.0	459.9440002441406	103.64630126953125	0.9480574131011963	622.4163818359375	184.06793212890625	0.9999998807907104	619.6651611328125	185.48733520507812	0.0005542635917663574	3	023
324	515.483642578125	138.32766723632812	1.0	461.627685546875	98.38443756103516	0.9960146546363831	622.6432495117188	184.40635681152344	1.0	619.5624389648438	185.67343139648438	0.0006777048110961914	3	023
325	510.8883972167969	136.66636657714844	1.0	464.03961181640625	91.7763900756836	0.9998985528945923	622.6629638671875	184.5605010986328	1.0	619.3383178710938	185.5950469970703	0.0004895031452178955	3	023
326	507.8558654785156	135.6642608642578	1.0	464.10443115234375	87.54122924804688	0.9999998211860657	623.114990234375	184.49497985839844	1.0	619.45458984375	185.9783172607422	0.0007307827472686768	3	023
327	503.1595458984375	135.50210571289062	1.0	464.7970275878906	87.45521545410156	0.22846642136573792	622.9010620117188	185.0913848876953	1.0	619.50634765625	186.31373596191406	0.0006421804428100586	3	023
328	503.7394104003906	132.83316040039062	1.0	461.14520263671875	91.92955017089844	0.9999962449073792	622.8184814453125	185.08558654785156	1.0	619.4896850585938	185.89364624023438	0.0009827911853790283	3	023
329	500.7362365722656	134.11427307128906	1.0	461.2188720703125	88.88164520263672	0.9999998807907104	623.7794189453125	184.4857940673828	1.0	456.1248779296875	94.38729858398438	0.001256793737411499	3	023
330	498.61572265625	136.26382446289062	1.0	458.3803405761719	88.54505920410156	0.9999996423721313	622.6561889648438	184.9792938232422	1.0	454.078369140625	95.58592987060547	0.0022183358669281006	3	023
331	497.39251708984375	135.0435028076172	1.0	460.01806640625	86.34093475341797	1.0	623.5542602539062	185.63380432128906	0.9999998807907104	619.3347778320312	186.6543426513672	0.0005330145359039307	3	023
332	495.22412109375	136.25355529785156	1.0	455.89068603515625	88.947021484375	0.9999781847000122	622.7220458984375	185.38291931152344	1.0	450.802490234375	95.62955474853516	0.001680135726928711	3	023
333	494.30047607421875	133.9600830078125	1.0	452.8044128417969	91.51708221435547	0.9999972581863403	622.3297729492188	184.849853515625	1.0	449.83795166015625	97.61392974853516	0.002833813428878784	3	023
334	493.27740478515625	133.0620880126953	1.0	449.0270690917969	95.2054672241211	0.4997558891773224	622.9019775390625	185.48171997070312	1.0	619.2196655273438	186.3714141845703	0.0006608963012695312	3	023
335	492.2912292480469	133.0735321044922	1.0	450.3634948730469	99.00466918945312	0.9771889448165894	622.795654296875	185.6492462158203	1.0	622.177490234375	186.17501831054688	0.0006664395332336426	3	023
336	490.7113037109375	130.9943084716797	1.0	449.8143310546875	101.7086410522461	0.9971857070922852	622.4685668945312	184.7630615234375	1.0	618.9760131835938	185.48837280273438	0.0006183385848999023	3	023
337	493.2413330078125	130.3324737548828	1.0	446.7403564453125	110.76138305664062	0.9772642850875854	622.6084594726562	185.31809997558594	1.0	619.04443359375	185.8887481689453	0.0005696117877960205	3	023
338	492.6544494628906	129.33621215820312	1.0	447.06988525390625	112.87517547607422	0.9606788158416748	622.7510986328125	185.55104064941406	0.9999998807907104	618.985595703125	186.13348388671875	0.0005766749382019043	3	023
339	493.49224853515625	128.1367645263672	1.0	438.7490539550781	118.34376525878906	0.3371570408344269	622.7890014648438	184.85752868652344	1.0	619.3286743164062	185.38751220703125	0.0007131397724151611	3	023
340	491.5520935058594	128.99053955078125	1.0	431.90350341796875	125.07220458984375	0.11128231883049011	622.27490234375	185.08255004882812	1.0	619.0938110351562	185.65760803222656	0.0007207989692687988	3	023
341	490.68438720703125	126.31378173828125	1.0	446.2218322753906	110.39864349365234	0.0004430711269378662	622.4517822265625	185.27444458007812	1.0	619.2139282226562	185.61778259277344	0.0005443692207336426	3	023
342	487.83056640625	126.12271118164062	1.0	444.6119384765625	109.48565673828125	0.000374525785446167	622.6514892578125	185.36416625976562	1.0	621.97216796875	186.2092742919922	0.0007880032062530518	3	023
343	490.14837646484375	126.24151611328125	1.0	445.6612548828125	110.46417999267578	0.00021541118621826172	622.3011474609375	185.5632781982422	1.0	618.63671875	186.36312866210938	0.0005066096782684326	3	023
344	491.05303955078125	126.54212188720703	1.0	436.2020568847656	113.11772918701172	0.040571898221969604	622.2945556640625	185.3621063232422	1.0	556.9071044921875	183.9756317138672	0.0014663338661193848	3	023
345	493.23187255859375	130.586669921875	1.0	448.0809020996094	103.57860565185547	0.9996092319488525	622.9254150390625	185.29771423339844	0.9999998807907104	619.0776977539062	186.3189697265625	0.0005592405796051025	3	023
346	496.304443359375	134.7546844482422	1.0	442.7721252441406	101.41223907470703	0.18245962262153625	622.3372192382812	184.9257049560547	1.0	555.9373779296875	188.0528106689453	0.0008248984813690186	3	023
347	499.4543151855469	137.7133026123047	1.0	446.5119934082031	83.14299774169922	1.0	623.0982055664062	185.30162048339844	1.0	619.48291015625	185.80589294433594	0.0005798637866973877	3	023
348	503.63897705078125	141.9732208251953	1.0	450.33746337890625	89.99174499511719	1.0	622.2800903320312	185.15179443359375	1.0	446.45599365234375	95.07381439208984	0.0007774233818054199	3	023
349	508.229736328125	142.474853515625	1.0	454.3794250488281	84.90585327148438	1.0	622.1300048828125	184.45726013183594	1.0	619.0822143554688	185.5098876953125	0.0011515617370605469	3	023
350	512.4564819335938	142.08360290527344	1.0	454.5016174316406	77.24856567382812	1.0	623.0096435546875	184.53958129882812	1.0	619.6604614257812	185.3397216796875	0.0008116960525512695	3	023
351	515.1715698242188	143.69549560546875	1.0	456.3197021484375	73.61261749267578	1.0	623.3363037109375	184.4703826904297	1.0	619.6371459960938	185.61114501953125	0.0006791353225708008	3	023
352	517.6857299804688	144.7185821533203	1.0	455.1861877441406	70.74259948730469	1.0	622.286865234375	184.9674072265625	1.0	619.2530517578125	185.75022888183594	0.0008558928966522217	3	023
353	519.79833984375	144.1048583984375	1.0	453.92877197265625	72.77217102050781	0.9921182990074158	622.105712890625	185.60150146484375	0.9999999403953552	618.8484497070312	185.96844482421875	0.000802457332611084	3	023
354	520.6187744140625	143.50697326660156	1.0	448.205810546875	69.71222686767578	1.0	622.530517578125	184.29896545410156	1.0	619.2124633789062	185.31814575195312	0.0009035468101501465	3	023
355	521.0401000976562	144.45654296875	1.0	444.3498229980469	68.32682800292969	1.0	622.172607421875	183.92018127441406	1.0	619.1964111328125	185.22315979003906	0.0006933808326721191	3	023
356	521.9170532226562	145.28506469726562	1.0	441.6307678222656	67.22425842285156	1.0	622.6036987304688	184.67034912109375	0.9999998807907104	619.4810180664062	185.91505432128906	0.0009646415710449219	3	023
357	522.9857177734375	146.26077270507812	1.0	438.02105712890625	67.67633819580078	1.0	622.1024169921875	184.67355346679688	1.0	619.0381469726562	186.15353393554688	0.00043123960494995117	3	023
358	523.6599731445312	147.0677947998047	1.0	436.61444091796875	69.9174575805664	1.0	622.0869750976562	184.86509704589844	1.0	619.0637817382812	186.14276123046875	0.0007741153240203857	3	023
359	523.3574829101562	148.1953125	1.0	440.1421203613281	66.2424087524414	1.0	622.4552612304688	184.52700805664062	1.0	618.9701538085938	185.6638641357422	0.0005060732364654541	3	023
360	523.7957763671875	148.3964385986328	1.0	437.0218811035156	68.5854263305664	1.0	622.2676391601562	184.5863800048828	1.0	619.1482543945312	185.68911743164062	0.0006238222122192383	3	023
361	524.6240844726562	148.71636962890625	1.0	432.718505859375	64.4598159790039	1.0	622.4121704101562	184.59283447265625	1.0	433.0595397949219	66.63731384277344	0.0019770562648773193	3	023
362	526.5857543945312	147.36203002929688	1.0	429.4360046386719	83.70733642578125	0.014102369546890259	621.8090209960938	184.13381958007812	1.0	619.1181640625	185.57032775878906	0.0009958446025848389	3	023
363	528.4169311523438	148.97735595703125	1.0	439.57769775390625	71.08643341064453	0.9999344348907471	621.753173828125	184.64161682128906	1.0	618.966552734375	185.64239501953125	0.0005059540271759033	3	023
364	528.3015747070312	155.14630126953125	1.0	440.475830078125	74.61286163330078	1.0	621.9253540039062	183.76499938964844	1.0	619.3765258789062	185.47886657714844	0.0006163120269775391	3	023
365	525.8178100585938	158.36993408203125	1.0	445.2740478515625	76.22098541259766	1.0	623.1414794921875	184.3919677734375	1.0	619.1707153320312	185.31240844726562	0.0007416009902954102	3	023
366	522.896728515625	162.39120483398438	1.0	455.3525695800781	74.56488037109375	0.9948887825012207	622.2923583984375	184.4204559326172	1.0	453.6146240234375	83.99127960205078	0.004823595285415649	3	023
367	517.822265625	160.46971130371094	1.0	445.2276306152344	72.7947998046875	0.9999759793281555	622.8467407226562	184.8733367919922	1.0	619.5189208984375	185.90830993652344	0.0005266070365905762	3	023
368	513.525146484375	161.2522430419922	1.0	447.1581726074219	68.64494323730469	0.9990780353546143	622.4170532226562	184.68360900878906	1.0	618.8389282226562	186.10182189941406	0.0005601346492767334	3	023
369	510.6535339355469	160.6838836669922	1.0	445.4080505371094	68.07190704345703	0.9999520778656006	621.74560546875	184.87551879882812	1.0	619.6036376953125	184.5965576171875	0.000344693660736084	3	023
370	507.6012878417969	160.08596801757812	1.0	442.8298645019531	68.84722900390625	0.9999886155128479	621.6987915039062	185.1480255126953	0.9999998807907104	618.9429321289062	186.06817626953125	0.0006145238876342773	3	023
371	506.9036560058594	160.16929626464844	1.0	440.1319580078125	68.51959991455078	1.0	622.1629028320312	184.94052124023438	1.0	619.1863403320312	186.23399353027344	0.0003749728202819824	3	023
372	504.9452819824219	159.1432342529297	1.0	438.41265869140625	67.4024429321289	0.9999986886978149	621.6981811523438	185.030517578125	0.9999998807907104	618.866943359375	185.77845764160156	0.0005712807178497314	3	023
373	501.9128112792969	157.560791015625	1.0	437.2540283203125	66.88540649414062	1.0	622.1823120117188	184.76808166503906	1.0	619.2066650390625	185.67481994628906	0.0008552670478820801	3	023
374	499.20330810546875	156.15185546875	1.0	428.33575439453125	67.95533752441406	0.9999947547912598	622.5197143554688	185.06394958496094	1.0	619.212646484375	186.26779174804688	0.000760197639465332	3	023
375	497.6079406738281	154.6378631591797	1.0	428.28912353515625	67.31627655029297	0.9862992167472839	622.4910888671875	184.79539489746094	1.0	619.0383911132812	185.89112854003906	0.0005227923393249512	3	023
376	495.30938720703125	150.9473419189453	1.0	422.85711669921875	66.2821044921875	1.0	622.6034545898438	185.0565948486328	1.0	619.1583251953125	185.6658477783203	0.0008849501609802246	3	023
377	492.7092590332031	148.0985107421875	1.0	422.8463439941406	64.04312896728516	0.9999961853027344	622.3767700195312	185.24920654296875	0.9999999403953552	619.2020263671875	186.27569580078125	0.0008081197738647461	3	023
378	490.1072082519531	145.5464324951172	1.0	428.6287536621094	69.52241516113281	0.06357496976852417	622.1967163085938	185.28140258789062	1.0	618.724853515625	186.0006866455078	0.000736624002456665	3	023
379	486.6844482421875	141.62750244140625	1.0	424.26885986328125	61.35236740112305	1.0	622.1201171875	185.20321655273438	1.0	421.7004089355469	63.19082260131836	0.001063227653503418	3	023
380	484.8789978027344	140.34164428710938	1.0	421.9922180175781	57.611358642578125	1.0	622.234130859375	185.2278594970703	0.9999998807907104	619.0765380859375	186.19244384765625	0.0005643069744110107	3	023
381	483.99188232421875	139.09500122070312	1.0	414.9205322265625	57.57451629638672	0.9989371299743652	622.311279296875	185.30593872070312	0.9999998807907104	619.012939453125	186.3785400390625	0.0008914172649383545	3	023
382	482.7197265625	139.19219970703125	1.0	407.780517578125	58.149085998535156	0.9462192058563232	622.0374145507812	186.4277801513672	0.9999998807907104	618.9424438476562	186.86402893066406	0.0008930563926696777	3	023
383	479.873291015625	138.2087860107422	1.0	409.33526611328125	66.76648712158203	0.9717258214950562	622.5391235351562	184.92440795898438	0.9999998807907104	619.4043579101562	185.58090209960938	0.0006150305271148682	3	023
384	476.8577575683594	139.38287353515625	1.0	408.67303466796875	67.56373596191406	0.9999566078186035	622.7376708984375	185.94329833984375	0.9999999403953552	619.2523803710938	186.31793212890625	0.0007062256336212158	3	023
385	472.3114929199219	140.16574096679688	1.0	410.8920593261719	58.30559539794922	0.9999697208404541	622.0135498046875	184.9415283203125	1.0	618.8197021484375	185.45156860351562	0.0004566013813018799	3	023
386	466.6441955566406	139.1871795654297	1.0	409.4468994140625	66.93096923828125	0.7648371458053589	622.2428588867188	185.35598754882812	1.0	618.7598266601562	186.1717529296875	0.0005356371402740479	3	023
387	462.17291259765625	141.5899200439453	1.0	14.08155632019043	482.39227294921875	0.0001557767391204834	622.9561157226562	185.59938049316406	0.9999998807907104	619.3982543945312	185.95262145996094	0.0005440413951873779	3	023
388	458.32666015625	142.43577575683594	1.0	410.1761474609375	64.47943878173828	0.25626978278160095	622.2748413085938	186.1834259033203	0.9999998807907104	619.1004028320312	186.63946533203125	0.0007410943508148193	3	023
389	456.29010009765625	142.05833435058594	1.0	409.1349182128906	65.77848815917969	0.9996562004089355	622.62255859375	186.10914611816406	0.9999999403953552	619.2394409179688	186.62088012695312	0.0008251667022705078	3	023
390	454.12908935546875	142.31192016601562	1.0	416.4661865234375	61.433753967285156	0.9929042458534241	622.47802734375	185.73269653320312	0.9999998807907104	619.109130859375	185.98831176757812	0.000626683235168457	3	023
391	450.3578796386719	146.38824462890625	1.0	414.87615966796875	60.34000015258789	0.9999996423721313	622.5048217773438	185.98243713378906	0.9999998807907104	619.029296875	186.2235565185547	0.0007663369178771973	3	023
392	444.3044128417969	151.2378692626953	1.0	404.09405517578125	73.09877014160156	0.000314563512802124	622.4732666015625	185.0322265625	0.9999999403953552	619.0393676757812	185.72085571289062	0.0006229281425476074	3	023
393	437.33184814453125	151.4755401611328	1.0	619.6312255859375	187.3868865966797	0.00014582276344299316	622.0036010742188	186.67405700683594	0.9999997615814209	619.3357543945312	185.88284301757812	0.0005191564559936523	3	023
394	428.7787780761719	153.69000244140625	1.0	15.398910522460938	483.3765869140625	0.0002993345260620117	621.9332885742188	186.07571411132812	0.9999998807907104	618.7152099609375	186.279052734375	0.00044867396354675293	3	023
395	423.145263671875	154.80447387695312	1.0	424.3926696777344	157.84228515625	0.00015375018119812012	622.5272216796875	185.21688842773438	0.9999998807907104	619.9330444335938	184.45616149902344	0.0004590749740600586	3	023
396	413.800537109375	152.07199096679688	1.0	413.83026123046875	157.41893005371094	0.0002897679805755615	621.9087524414062	184.92874145507812	1.0	619.0095825195312	185.9551544189453	0.0005102157592773438	3	023
397	389.53070068359375	140.96554565429688	1.0	443.4500427246094	107.83171844482422	1.0	621.8510131835938	185.35556030273438	0.9999999403953552	619.0753784179688	186.0306854248047	0.0007119476795196533	3	023
398	385.6138916015625	139.5673065185547	1.0	444.08203125	109.96492767333984	1.0	621.9281005859375	185.42930603027344	0.9999999403953552	447.9049377441406	111.21122741699219	0.001828998327255249	3	023
399	385.115234375	138.31845092773438	1.0	439.4447937011719	111.64118957519531	0.9999634027481079	622.5890502929688	185.08926391601562	0.9999999403953552	449.19036865234375	114.37886047363281	0.0005720555782318115	3	023
400	386.59735107421875	140.9592742919922	1.0	432.2914123535156	118.25257110595703	0.9999998211860657	621.8738403320312	185.1117706298828	0.9999998807907104	431.966552734375	119.14764404296875	0.0008169114589691162	3	023
401	388.0434265136719	144.72776794433594	0.9999997615814209	429.0644226074219	119.09402465820312	0.9999914169311523	622.408203125	185.26129150390625	0.9999999403953552	431.5382995605469	119.22798919677734	0.0007062554359436035	3	023
402	386.52349853515625	141.16859436035156	0.999954879283905	420.9775085449219	121.57776641845703	0.9996086955070496	621.8946533203125	185.85609436035156	0.9999999403953552	619.1400146484375	185.30047607421875	0.00036713480949401855	3	023
403	385.95440673828125	140.68287658691406	0.999522864818573	413.3616638183594	121.88153839111328	0.9997832179069519	622.254150390625	185.1269989013672	0.9999999403953552	618.9418334960938	186.10511779785156	0.00043639540672302246	3	023
404	382.65814208984375	132.2456817626953	0.5000213980674744	417.26373291015625	118.3382339477539	0.5353468060493469	621.90966796875	185.6476287841797	0.9999998807907104	619.12158203125	186.209228515625	0.0009763836860656738	3	023
405	379.9964294433594	128.3940887451172	0.9999984502792358	413.50177001953125	121.39977264404297	0.9983470439910889	647.1242065429688	307.6318054199219	0.0005172789096832275	375.56365966796875	116.0685043334961	0.00012105703353881836	3	023
406	378.27386474609375	131.100341796875	0.38904881477355957	414.784423828125	117.41136169433594	0.9999984502792358	649.037841796875	181.10360717773438	0.00017818808555603027	3.6989519596099854	478.5627136230469	4.038214683532715e-5	3	023
407	376.1312561035156	129.17306518554688	0.07935979962348938	410.5298767089844	120.8217544555664	0.999998152256012	648.3688354492188	298.4098205566406	0.00032976269721984863	400.3731994628906	121.4869155883789	4.8786401748657227e-5	3	023
408	378.24005126953125	123.00556182861328	0.006515055894851685	402.781005859375	116.96549224853516	0.01127779483795166	649.4979858398438	299.7176208496094	0.0019672811031341553	3.892516613006592	477.5375671386719	3.9905309677124023e-5	3	023
409	374.75946044921875	128.08978271484375	0.9701597690582275	403.29376220703125	117.58148956298828	0.7553392648696899	647.6829833984375	303.8799133300781	0.0030085742473602295	185.5730743408203	3.0182604789733887	1.7374753952026367e-5	3	023
410	374.3835144042969	128.36647033691406	0.9999837875366211	404.1746826171875	117.13731384277344	0.060018569231033325	649.0735473632812	285.62249755859375	0.0005917549133300781	4.8204450607299805	476.65252685546875	2.4616718292236328e-5	3	023
411	377.2920227050781	128.75885009765625	0.9756745100021362	394.1141357421875	117.41161346435547	0.2599617838859558	647.8265380859375	288.121337890625	0.00032079219818115234	4.026987075805664	478.1169128417969	2.092123031616211e-5	3	023
412	368.1987609863281	139.13568115234375	0.9999337196350098	400.1249694824219	119.58815002441406	0.010906338691711426	648.5361938476562	171.0502471923828	0.0002612471580505371	361.7288513183594	130.98046875	3.4868717193603516e-5	3	023
413	374.1538391113281	134.0799560546875	0.034818679094314575	15.882190704345703	481.8924255371094	0.0002614259719848633	648.8772583007812	173.65098571777344	0.0006828904151916504	5.159570693969727	476.90301513671875	5.40614128112793e-5	3	023
414	390.7890930175781	134.97674560546875	0.9998242259025574	15.356992721557617	481.6665344238281	0.0004900991916656494	649.8460083007812	169.1567840576172	0.00023955106735229492	5.465195655822754	476.9872741699219	0.0001068115234375	3	023
415	396.4640197753906	136.82278442382812	1.0	353.02337646484375	132.20115661621094	0.06323269009590149	649.5494384765625	172.1244659423828	0.0003007054328918457	5.803544998168945	476.80694580078125	0.00010827183723449707	3	023
416	397.0001525878906	137.6529541015625	1.0	349.2257080078125	137.25732421875	0.0018636882305145264	649.07470703125	170.48785400390625	0.0013593733310699463	637.6727294921875	2.1074295043945312	3.8057565689086914e-5	3	023
417	397.166259765625	136.4482421875	1.0	404.19342041015625	137.07200622558594	0.0002486705780029297	649.9829711914062	147.4808807373047	1.963973045349121e-5	400.42425537109375	129.2220916748047	2.759695053100586e-5	3	023
418	397.4342346191406	137.790283203125	1.0	356.1724548339844	144.56521606445312	0.22222748398780823	647.4736938476562	284.87603759765625	3.9517879486083984e-5	401.26116943359375	128.80882263183594	2.8759241104125977e-5	3	023
419	397.5763854980469	137.17539978027344	1.0	14.425665855407715	482.9686584472656	0.00027438998222351074	649.6688842773438	159.33447265625	9.271502494812012e-5	389.2774963378906	121.72709655761719	3.585219383239746e-5	3	023
420	400.3108215332031	135.31553649902344	0.9999998211860657	367.81951904296875	130.8151397705078	0.0013560056686401367	650.115234375	174.90896606445312	0.0010734200477600098	5.212954521179199	476.91748046875	3.7223100662231445e-5	3	023
421	403.6396789550781	134.9939422607422	0.9997637271881104	366.5864562988281	132.89999389648438	0.27840614318847656	648.16796875	283.3763732910156	6.762146949768066e-5	363.26348876953125	132.85748291015625	4.494190216064453e-5	3	023
422	417.8790588378906	145.31988525390625	1.0	374.599365234375	124.74214172363281	0.9992280006408691	648.4080810546875	302.369384765625	0.0007741153240203857	397.8105773925781	123.72229766845703	0.00014322996139526367	3	023
423	429.5368957519531	149.17196655273438	1.0	376.22723388671875	116.20960235595703	0.9999970197677612	425.9795227050781	151.8075714111328	0.00027057528495788574	376.8970642089844	104.40534973144531	0.00014784932136535645	3	023
424	438.0584411621094	151.72621154785156	1.0	374.53387451171875	109.56832885742188	0.9999997019767761	649.319580078125	156.1260528564453	9.15229320526123e-5	439.9678955078125	157.28334045410156	0.00015977025032043457	3	023
425	450.1571960449219	151.5931854248047	1.0	371.5855407714844	105.37165069580078	1.0	443.0426940917969	154.24366760253906	8.752942085266113e-5	370.6116027832031	108.95413208007812	0.0007786452770233154	3	023
426	463.152099609375	152.15609741210938	1.0	383.6368408203125	113.88774871826172	0.9971894025802612	647.2789916992188	304.7958679199219	0.0005327463150024414	379.4251403808594	104.98027038574219	0.00023096799850463867	3	023
427	473.5965270996094	151.1116180419922	1.0	380.21466064453125	109.34326171875	1.0	376.0696716308594	115.40675354003906	0.00014343857765197754	372.7657470703125	115.5520248413086	0.00016477704048156738	3	023
428	484.164306640625	151.86935424804688	1.0	377.3953857421875	111.19886016845703	0.9999998807907104	649.0557250976562	301.6573181152344	0.004157334566116333	382.6567687988281	113.06368255615234	0.0006730556488037109	3	023
429	492.8633728027344	151.6961669921875	1.0	391.6877136230469	117.8980712890625	0.0006876885890960693	648.2354125976562	272.91363525390625	0.00010535120964050293	491.0040588378906	160.01634216308594	3.221631050109863e-5	3	023
430	500.0596618652344	149.8905792236328	1.0	403.6712646484375	117.68665313720703	0.00034239888191223145	649.9539794921875	188.30072021484375	0.0001430213451385498	498.8415222167969	160.29348754882812	1.6927719116210938e-5	3	023
431	504.89306640625	148.76222229003906	1.0	404.08380126953125	140.165283203125	0.0009174346923828125	650.1535034179688	179.72727966308594	0.00041422247886657715	508.7034912109375	144.32008361816406	2.0712614059448242e-5	3	023
432	507.08514404296875	146.7645721435547	1.0	407.48260498046875	147.83944702148438	0.001351386308670044	649.16650390625	300.5206604003906	0.00016543269157409668	5.686173439025879	477.08294677734375	7.18832015991211e-5	3	023
433	509.6732482910156	144.42941284179688	1.0	409.0850524902344	114.79820251464844	0.00045287609100341797	646.8626708984375	291.4520263671875	0.0030714869499206543	640.9620971679688	301.03759765625	8.234381675720215e-5	3	023
434	509.3208312988281	143.671630859375	1.0	410.8785705566406	115.02339172363281	0.0015427470207214355	647.775146484375	302.1449279785156	0.0002148151397705078	5.856594562530518	478.2657775878906	6.958842277526855e-5	3	023
435	512.0938110351562	142.4649200439453	1.0	399.3587341308594	115.29373931884766	0.9999997615814209	649.2535400390625	185.94613647460938	0.0007547140121459961	400.29559326171875	115.59498596191406	0.0005277395248413086	3	023
436	511.76788330078125	141.69448852539062	1.0	14.635438919067383	482.9326477050781	0.0002481043338775635	648.3599853515625	302.11883544921875	0.00032338500022888184	3.679856777191162	477.9894714355469	2.5600194931030273e-5	3	023
437	511.9618835449219	141.2547149658203	1.0	415.6639404296875	115.52005767822266	0.026231467723846436	647.4967041015625	304.5090026855469	0.002172142267227173	641.4630126953125	304.35894775390625	2.60770320892334e-5	3	023
438	513.6917724609375	139.72056579589844	1.0	416.6277160644531	114.67984771728516	0.012247830629348755	648.7947387695312	300.095703125	0.0005499422550201416	517.2412109375	146.24209594726562	1.9222497940063477e-5	3	023
439	513.5098266601562	139.15252685546875	1.0	425.23193359375	122.07376861572266	0.001483827829360962	648.1195678710938	285.9551696777344	0.0009269118309020996	4.585965156555176	477.69903564453125	8.279085159301758e-5	3	023
440	514.3638305664062	138.33404541015625	1.0	414.1766357421875	108.8885269165039	0.12039479613304138	647.0963745117188	276.992919921875	0.00015154480934143066	505.8684387207031	146.9915313720703	4.190206527709961e-5	3	023
441	514.0341796875	137.966552734375	1.0	406.5342712402344	113.27959442138672	1.0	648.3130493164062	301.4895935058594	0.0005015730857849121	5.009322166442871	476.59625244140625	0.0001322329044342041	3	023
442	516.23583984375	137.48016357421875	1.0	417.2369079589844	109.91465759277344	0.9999998807907104	648.0227661132812	283.9491271972656	0.0038250982761383057	415.1487121582031	116.15678405761719	0.00014632940292358398	3	023
443	517.426025390625	135.6387481689453	1.0	414.97119140625	109.99205780029297	0.07143974304199219	648.8741455078125	300.294677734375	0.000425487756729126	3.970327615737915	477.808349609375	6.80088996887207e-5	3	023
444	521.4078979492188	133.28179931640625	1.0	527.9185791015625	136.7420196533203	0.00014886260032653809	648.2501220703125	299.6883850097656	0.0043242573738098145	525.2153930664062	128.0402069091797	8.353590965270996e-5	3	023
445	524.2892456054688	131.03402709960938	1.0	435.06939697265625	105.58289337158203	0.5091968178749084	648.494873046875	303.034423828125	0.0034887492656707764	528.7863159179688	136.7284698486328	2.2798776626586914e-5	3	023
446	526.3377685546875	130.54736328125	1.0	435.27093505859375	108.65013885498047	0.980575442314148	648.0462036132812	286.9834289550781	0.0006469190120697021	434.14056396484375	113.86942291259766	2.6613473892211914e-5	3	023
447	528.4326782226562	129.18978881835938	1.0	436.4551696777344	106.23477935791016	0.9999802112579346	648.1879272460938	304.2469482421875	0.0007213354110717773	5.289068222045898	477.8240661621094	8.13901424407959e-5	3	023
448	529.4855346679688	128.67611694335938	1.0	437.2933044433594	100.48340606689453	1.0	648.4484252929688	299.43902587890625	0.00034332275390625	434.3632507324219	108.40841674804688	0.00020417571067810059	3	023
449	530.1494750976562	127.57117462158203	1.0	433.7237243652344	100.59368896484375	1.0	648.5040893554688	299.7135314941406	0.004560559988021851	432.0169372558594	107.87297821044922	0.000326007604598999	3	023
450	530.2745971679688	127.55467987060547	1.0	438.6628112792969	104.03923034667969	0.9999998807907104	648.0142822265625	305.2003479003906	0.0002320706844329834	4.5123772621154785	477.33575439453125	0.0001398622989654541	3	023
451	532.2265014648438	125.97579956054688	1.0	441.8638610839844	103.93743896484375	0.9999916553497314	648.9751586914062	282.4499206542969	3.796815872192383e-5	445.7721862792969	105.47748565673828	0.0009494125843048096	3	023
452	532.98095703125	123.9060287475586	1.0	437.5124206542969	103.99711608886719	0.9997407793998718	529.5233764648438	127.1564712524414	0.00014650821685791016	443.3645935058594	104.25431823730469	0.00040593743324279785	3	023
453	533.0535888671875	122.33782958984375	1.0	434.8160400390625	99.05323791503906	0.996491551399231	648.3116455078125	303.8399353027344	0.0006752610206604004	434.7857971191406	99.4400634765625	0.0003413558006286621	3	023
454	532.4646606445312	121.54618072509766	1.0	434.7123718261719	99.32026672363281	0.9638283252716064	647.2246704101562	303.63427734375	0.000683218240737915	433.30804443359375	100.99198150634766	0.0002416074275970459	3	023
455	533.2027587890625	121.59613037109375	1.0	440.36871337890625	101.24076080322266	0.9998611211776733	646.9554443359375	305.1689758300781	0.0012395679950714111	445.0529479980469	103.78694915771484	0.00011238455772399902	3	023
456	533.1360473632812	120.34342956542969	1.0	444.8735046386719	103.65856170654297	1.0	648.1580200195312	304.4088134765625	0.000326007604598999	445.1238098144531	106.06051635742188	0.00015291571617126465	3	023
457	535.5	118.19445037841797	1.0	445.20001220703125	92.76610565185547	1.0	648.30859375	301.735595703125	0.00040221214294433594	447.056640625	96.40451049804688	9.840726852416992e-5	3	023
458	538.0665283203125	116.1577377319336	1.0	443.6352844238281	89.24456024169922	1.0	647.5674438476562	302.426025390625	0.000561445951461792	446.76611328125	94.93766784667969	0.00022041797637939453	3	023
459	542.1370849609375	114.23681640625	1.0	448.6340637207031	101.62753295898438	0.0008877813816070557	648.4999389648438	301.854736328125	9.781122207641602e-5	4.396106243133545	477.9953308105469	5.2541494369506836e-5	3	023
460	544.5895385742188	112.26315307617188	1.0	449.2164306640625	101.1386489868164	0.9867228865623474	648.8003540039062	292.0723571777344	0.0030265450477600098	449.25592041015625	101.44237518310547	0.0005344748497009277	3	023
461	546.951171875	112.02526092529297	0.9999947547912598	449.8000183105469	99.06246948242188	1.0	648.531494140625	302.8788146972656	0.001156926155090332	448.91015625	100.45480346679688	0.0016376376152038574	3	023
462	545.4609375	108.29299926757812	0.9999997615814209	447.0792541503906	105.28955841064453	0.9145078659057617	648.3244018554688	303.1997985839844	0.000361025333404541	446.0755920410156	105.82072448730469	0.0005312263965606689	3	023
463	544.6223754882812	106.3105697631836	0.9999997019767761	449.8651123046875	106.8518295288086	0.007087647914886475	646.740234375	322.88885498046875	0.00030428171157836914	536.0739135742188	97.39134979248047	7.900595664978027e-5	3	023
464	549.148681640625	98.61151123046875	0.9950474500656128	450.5887756347656	115.49057006835938	0.0007756054401397705	648.1178588867188	271.85504150390625	0.00021451711654663086	5.119615077972412	477.1700439453125	4.845857620239258e-5	3	023
465	546.5791015625	95.7886962890625	0.9999998211860657	554.5795288085938	100.5722885131836	0.0003744065761566162	647.4315795898438	307.17205810546875	0.00015795230865478516	537.9762573242188	86.10847473144531	3.0606985092163086e-5	3	023
466	544.5958251953125	88.2933120727539	0.9126870632171631	13.603243827819824	481.9009094238281	0.0003787875175476074	648.3392944335938	303.79376220703125	0.00013360381126403809	3.7464678287506104	476.5037841796875	4.83393669128418e-5	3	023
467	544.1223754882812	100.10565948486328	0.25970959663391113	14.376993179321289	483.4258728027344	0.0002785623073577881	648.1311645507812	300.7872314453125	0.00045478343963623047	3.900468111038208	478.3599548339844	4.8547983169555664e-5	3	023
468	534.7605590820312	96.96088409423828	1.0	532.57275390625	100.76762390136719	0.0003394484519958496	646.8295288085938	306.42462158203125	0.0026533305644989014	521.447509765625	106.99612426757812	4.971027374267578e-5	3	023
469	532.8772583007812	96.53253173828125	1.0	531.3015747070312	99.20521545410156	0.00017496943473815918	649.3995361328125	300.51593017578125	0.001391083002090454	3.907212734222412	478.10882568359375	4.744529724121094e-5	3	023
470	528.9705200195312	93.5180892944336	1.0	445.8924560546875	114.15946197509766	0.0069051384925842285	647.6605224609375	283.46368408203125	0.0003355443477630615	4.357004642486572	477.804443359375	9.08970832824707e-5	3	023
471	525.1192626953125	83.47064971923828	1.0	441.0002136230469	118.5213851928711	0.5143375992774963	649.1436767578125	289.23114013671875	0.00026220083236694336	4.047371864318848	477.9571838378906	5.7071447372436523e-5	3	023
472	529.5734252929688	82.97473907470703	1.0	444.97723388671875	118.77006530761719	0.07711204886436462	647.42041015625	303.9034423828125	0.00020271539688110352	562.30078125	121.57948303222656	7.230043411254883e-5	3	023
473	529.0319213867188	79.93235778808594	1.0	445.6601867675781	119.93094635009766	0.9814705848693848	441.0493469238281	119.97756958007812	4.6253204345703125e-5	5.7878217697143555	477.48773193359375	8.344650268554688e-5	3	023
474	527.4915161132812	77.1587905883789	1.0	441.29034423828125	121.07147216796875	0.9997113943099976	648.7372436523438	274.6899719238281	0.0008230805397033691	4.6982574462890625	477.080078125	6.213784217834473e-5	3	023
475	530.5145263671875	71.4971694946289	1.0	443.6323547363281	117.02640533447266	0.9994072914123535	648.4931640625	284.3935852050781	0.0006886422634124756	5.326112270355225	478.0473327636719	0.00014206767082214355	3	023
476	531.9273071289062	71.6880874633789	0.9999998807907104	10.32661247253418	480.7892761230469	7.513165473937988e-5	646.510498046875	304.6714172363281	0.004142403602600098	641.081298828125	304.357177734375	2.4259090423583984e-5	3	023
477	532.634033203125	69.06884002685547	1.0	442.6718444824219	116.11133575439453	0.0003371238708496094	648.7936401367188	125.9322280883789	5.5342912673950195e-5	4.468069076538086	476.9027099609375	2.0384788513183594e-5	3	023
478	531.7952880859375	69.186767578125	1.0	443.0296630859375	105.00996398925781	0.0017571449279785156	648.3440551757812	300.6455993652344	0.0002811551094055176	521.2879028320312	3.2767744064331055	2.110004425048828e-5	3	023
479	531.7057495117188	69.04559326171875	1.0	436.6752624511719	106.46067810058594	0.028629213571548462	648.8112182617188	112.28483581542969	0.00022044777870178223	437.49188232421875	109.77623748779297	1.4543533325195312e-5	3	023
480	532.971923828125	67.3343734741211	1.0	436.843994140625	105.63470458984375	0.002155780792236328	647.7938842773438	299.6454162597656	0.0007055103778839111	518.0121459960938	72.51248168945312	1.4930963516235352e-5	3	023
481	533.7324829101562	66.0229263305664	1.0	543.008056640625	70.1674575805664	0.00037676095962524414	648.2455444335938	301.7485656738281	9.313225746154785e-5	4.053316116333008	478.9013977050781	4.270672798156738e-5	3	023
482	534.2107543945312	63.497589111328125	1.0	14.870904922485352	481.3429260253906	0.00039255619049072266	648.1350708007812	301.7185974121094	0.00026741623878479004	535.2235107421875	38.84246826171875	4.9233436584472656e-5	3	023
483	533.7813720703125	59.74770736694336	1.0	14.654043197631836	482.28863525390625	0.0006827414035797119	648.1209716796875	302.5223388671875	0.0015209615230560303	521.7207641601562	70.67616271972656	6.210803985595703e-5	3	023
484	537.4221801757812	54.93584060668945	1.0	436.007080078125	97.4753189086914	0.5495113134384155	648.9198608398438	302.32598876953125	0.0001939237117767334	537.045166015625	4.030404567718506	0.00013771653175354004	3	023
485	541.82275390625	48.004940032958984	1.0	550.1904296875	42.99066925048828	0.0007427632808685303	542.5390014648438	44.263099670410156	0.0001990795135498047	538.2579345703125	4.7525787353515625	0.0006000399589538574	3	023
486	540.7643432617188	46.24475860595703	1.0	549.4278564453125	41.54153823852539	0.0009256303310394287	647.7311401367188	302.2272644042969	0.00038802623748779297	538.3906860351562	4.584347248077393	0.0007079243659973145	3	023
487	542.9519653320312	42.22200012207031	1.0	550.0068969726562	39.616390228271484	0.0007015466690063477	648.8232421875	302.4977111816406	0.00019463896751403809	539.4859008789062	5.116515159606934	0.0007073581218719482	3	023
488	539.8575439453125	36.58366012573242	1.0	450.9255676269531	87.22026062011719	0.9993685483932495	647.515625	304.4026184082031	0.0029087960720062256	538.6904296875	7.025874137878418	0.00105246901512146	3	023
489	540.2369384765625	31.168214797973633	1.0	452.3357238769531	98.19924926757812	0.007668554782867432	532.5252075195312	11.51795482635498	0.0030101537704467773	536.1988525390625	5.318456172943115	0.01211094856262207	3	023
490	543.6801147460938	24.907447814941406	1.0	455.5423583984375	103.63260650634766	0.02037590742111206	532.105224609375	8.648880004882812	0.0036662817001342773	549.206787109375	4.124207019805908	0.006052613258361816	3	023
491	543.340087890625	18.419443130493164	1.0	470.2011413574219	110.03604125976562	1.0	535.092041015625	8.39645767211914	0.001802980899810791	523.314208984375	3.7737598419189453	0.0022638440132141113	3	023
492	547.3711547851562	3.888249397277832	0.9999312162399292	479.9215087890625	99.10821533203125	1.0	648.858642578125	273.0303955078125	0.0015010237693786621	519.9476928710938	-0.042938232421875	0.0017106235027313232	3	023
493	531.6431274414062	16.955432891845703	1.0	476.669189453125	115.3299560546875	1.0	550.466064453125	9.445606231689453	0.0008667409420013428	517.8245849609375	0.6800391674041748	0.0012637972831726074	3	023
494	528.4922485351562	19.98326873779297	1.0	473.95257568359375	113.6012191772461	1.0	648.6484375	300.1924133300781	0.0036389827728271484	501.4762268066406	1.7210297584533691	0.0018040239810943604	3	023
495	526.45947265625	22.668981552124023	1.0	471.39605712890625	107.10807800292969	1.0	516.470703125	8.825765609741211	0.0019341111183166504	516.296875	3.038938045501709	0.004983097314834595	3	023
496	526.6192626953125	26.003305435180664	1.0	470.5466003417969	110.16999053955078	1.0	516.5016479492188	10.655710220336914	0.0032871663570404053	518.5673217773438	2.776998519897461	0.005237996578216553	3	023
497	526.13916015625	25.319019317626953	1.0	469.68682861328125	109.00659942626953	1.0	516.108642578125	10.36955451965332	0.003244727849960327	516.346435546875	3.9905149936676025	0.006007194519042969	3	023
498	525.6947631835938	24.21401596069336	1.0	469.831298828125	109.02214813232422	1.0	515.6566162109375	9.754087448120117	0.0018816590309143066	515.9276123046875	3.3969016075134277	0.004141122102737427	3	023
499	524.5659790039062	24.393245697021484	1.0	469.9459533691406	109.97712707519531	1.0	515.569580078125	10.486140251159668	0.0015855729579925537	518.2017822265625	0.963327169418335	0.0032117068767547607	3	023
500	524.3363037109375	24.370445251464844	1.0	470.0032043457031	112.57984924316406	1.0	533.501708984375	12.552305221557617	0.0018693804740905762	515.2678833007812	3.773071050643921	0.003554433584213257	3	023
501	523.8189086914062	25.238908767700195	1.0	469.11767578125	113.87613677978516	1.0	515.8707885742188	11.318920135498047	0.0014414787292480469	515.5719604492188	4.095856189727783	0.004278779029846191	3	023
502	521.7857666015625	25.87401580810547	1.0	468.0821228027344	113.80423736572266	1.0	515.8731079101562	12.315407752990723	0.0015913546085357666	518.160400390625	2.1348185539245605	0.005032211542129517	3	023
503	521.4546508789062	27.395654678344727	1.0	465.87274169921875	117.02488708496094	1.0	521.8295288085938	13.707030296325684	0.0017127394676208496	518.7198486328125	2.9904234409332275	0.00800374150276184	3	023
504	519.9136352539062	27.18475341796875	1.0	466.5072326660156	116.77214813232422	1.0	515.5536499023438	10.606218338012695	0.0015099644660949707	518.8444213867188	2.9241557121276855	0.005375415086746216	3	023
505	520.001708984375	27.644676208496094	1.0	467.4049987792969	116.12140655517578	1.0	515.457763671875	10.608596801757812	0.0018551349639892578	519.030029296875	3.3106184005737305	0.006560564041137695	3	023
506	520.95458984375	29.50619125366211	1.0	462.4635925292969	119.29267883300781	1.0	521.3870239257812	13.17420768737793	0.0013133883476257324	519.5557861328125	3.735541343688965	0.0061514973640441895	3	023
507	521.293701171875	35.15960693359375	1.0	463.1355285644531	120.22367095947266	1.0	648.3389892578125	303.6585693359375	0.0003660917282104492	507.7734680175781	6.528858661651611	0.0011616647243499756	3	023
508	518.4743041992188	45.779056549072266	0.9999997615814209	466.1562805175781	114.3395004272461	0.9952476024627686	519.0422973632812	41.052978515625	0.0003927648067474365	491.20037841796875	6.7837114334106445	0.00031897425651550293	3	023
509	526.506591796875	50.630393981933594	1.0	450.7097473144531	100.84740447998047	0.00032719969749450684	648.5010375976562	125.1256332397461	9.816884994506836e-5	491.4323425292969	5.524824142456055	7.230043411254883e-5	3	023
510	531.336669921875	55.409950256347656	0.9999998211860657	452.2721862792969	88.48495483398438	0.06856405735015869	648.4724731445312	300.64141845703125	0.0013368427753448486	4.320982933044434	477.8204650878906	7.721781730651855e-5	3	023
511	532.5364990234375	59.29270553588867	0.9999996423721313	450.84478759765625	84.6185531616211	0.999997615814209	648.1455078125	284.8880615234375	0.00012066960334777832	491.3252868652344	4.721103191375732	2.2798776626586914e-5	3	023
512	535.6431274414062	63.36003494262695	1.0	452.29522705078125	81.53694152832031	0.9999998807907104	647.572265625	305.716064453125	0.00018423795700073242	521.5073852539062	73.96378326416016	3.573298454284668e-5	3	023
513	535.7536010742188	65.90788269042969	1.0	462.45391845703125	72.60762786865234	0.09701955318450928	647.9612426757812	302.40594482421875	0.00135001540184021	522.234619140625	76.57198333740234	7.033348083496094e-5	3	023
514	536.5557861328125	69.96720123291016	1.0	14.130374908447266	482.4022216796875	0.0013979077339172363	648.5355224609375	273.9927978515625	0.00022661685943603516	542.7012329101562	64.35979461669922	0.00010529160499572754	3	023
515	537.5763549804688	74.07477569580078	1.0	452.769775390625	79.2340087890625	0.8643165826797485	648.0300903320312	278.678466796875	6.860494613647461e-5	540.7036743164062	61.71787643432617	0.00011852383613586426	3	023
516	539.8536987304688	73.83526611328125	0.9999982118606567	452.5479431152344	66.51425170898438	0.8361053466796875	647.8489990234375	296.8011169433594	0.004849523305892944	533.5066528320312	64.21472930908203	7.802248001098633e-5	3	023
517	540.4750366210938	71.93462371826172	0.9999998807907104	451.5299072265625	70.02310180664062	0.030752956867218018	648.3258666992188	283.7636413574219	3.2573938369750977e-5	4.064056396484375	477.962890625	2.4706125259399414e-5	3	023
518	536.2349243164062	74.21366119384766	0.9999999403953552	455.0513916015625	70.40055084228516	0.9999331831932068	647.968017578125	301.87103271484375	0.0003165602684020996	448.61138916015625	74.25967407226562	0.00014951825141906738	3	023
519	542.7052612304688	77.39210510253906	0.9853675365447998	458.8335266113281	72.4867935180664	0.9995420575141907	648.211181640625	300.9126281738281	0.00036466121673583984	450.1803894042969	75.5910873413086	8.32974910736084e-5	3	023
520	543.3147583007812	74.2426528930664	0.3146570920944214	464.82891845703125	69.09664916992188	0.0015873610973358154	647.7752075195312	306.02679443359375	0.0011588335037231445	5.222103118896484	478.4119567871094	6.631016731262207e-5	3	023
521	556.22900390625	72.02864074707031	0.0001735091209411621	465.98193359375	72.54403686523438	0.8734151124954224	648.2401733398438	302.19439697265625	3.120303153991699e-5	440.9931640625	3.9127447605133057	8.344650268554688e-6	3	023
522	551.6480102539062	71.9574203491211	0.1833338439464569	466.9185791015625	72.88716888427734	1.0	647.5037841796875	304.5071105957031	0.00017321109771728516	463.773193359375	79.74772644042969	2.9653310775756836e-5	3	023
523	551.6469116210938	73.00716400146484	0.9998223781585693	465.2572326660156	72.85090637207031	0.9999998211860657	648.7803955078125	304.34820556640625	0.00016564130783081055	4.785818576812744	478.1994323730469	4.425644874572754e-5	3	023
524	548.644287109375	76.91744995117188	0.9993833303451538	468.5372619628906	70.41944885253906	1.0	649.8910522460938	88.4666748046875	2.4974346160888672e-5	466.4126281738281	71.72621154785156	6.04093074798584e-5	3	023
525	551.2854614257812	79.56425476074219	0.03984779119491577	576.0396118164062	93.9251708984375	0.36924076080322266	648.5621948242188	301.3171691894531	3.412365913391113e-5	3.6483230590820312	478.5880432128906	2.422928810119629e-5	3	023
526	550.8372802734375	78.17298889160156	0.3053933382034302	476.1484069824219	72.80828857421875	0.9999979734420776	648.0902709960938	304.8533630371094	0.0003114938735961914	477.89520263671875	67.25804138183594	4.5806169509887695e-5	3	023
527	481.80853271484375	66.7806396484375	0.00034099817276000977	475.1654968261719	70.94022369384766	1.0	648.6124267578125	287.4277648925781	0.00027060508728027344	478.183837890625	72.44551086425781	0.00018540024757385254	3	023
528	469.61163330078125	70.35843658447266	0.00029724836349487305	473.7935791015625	72.55030822753906	0.9999997615814209	647.6798706054688	324.1640319824219	0.00011938810348510742	575.349609375	95.09465026855469	9.873509407043457e-5	3	023
529	559.8233032226562	73.98189544677734	0.00011414289474487305	466.2986145019531	75.62984466552734	0.9999656677246094	647.893310546875	305.15545654296875	7.346272468566895e-5	187.21026611328125	3.8079209327697754	1.564621925354004e-5	3	023
530	552.1748657226562	85.48522186279297	0.9941064119338989	473.1042175292969	72.37557983398438	0.00615692138671875	648.052490234375	283.83465576171875	0.0005241632461547852	4.922880172729492	476.82952880859375	1.8417835235595703e-5	3	023
531	550.8440551757812	86.3568344116211	0.9999988079071045	465.90985107421875	79.07337951660156	0.9983336925506592	647.5423583984375	307.0643005371094	0.00028073787689208984	5.450624942779541	476.4239501953125	6.237626075744629e-5	3	023
532	557.806884765625	88.05220031738281	0.9999996423721313	466.8692321777344	72.60501861572266	0.996181845664978	648.4865112304688	301.1219177246094	0.0009180605411529541	3.9257166385650635	478.0536804199219	2.300739288330078e-5	3	023
533	559.9081420898438	92.67466735839844	0.9999963045120239	464.5377502441406	73.39982604980469	0.9999948143959045	647.1935424804688	303.4826965332031	0.00013375282287597656	462.9822998046875	68.5683364868164	0.00014844536781311035	3	023
534	563.8675537109375	100.89248657226562	0.999994158744812	476.2771911621094	69.02066802978516	1.0	647.83251953125	300.1919860839844	0.0005536377429962158	479.07196044921875	68.90280151367188	7.492303848266602e-5	3	023
535	562.4179077148438	105.94353485107422	0.9999001026153564	480.5382385253906	75.0694580078125	0.3729076385498047	647.5357055664062	301.10028076171875	8.183717727661133e-5	5.0820112228393555	476.8730163574219	3.337860107421875e-5	3	023
536	548.8853149414062	101.87255096435547	0.936134934425354	545.995361328125	115.20955657958984	0.0002509653568267822	647.1614379882812	305.5206604003906	0.0005353689193725586	536.6255493164062	100.69893646240234	6.529688835144043e-5	3	023
537	544.3377075195312	100.06330108642578	0.9999942779541016	469.10382080078125	79.13449096679688	0.9985679984092712	647.2593383789062	305.9027099609375	0.00031453371047973633	3.157646656036377	477.4977111816406	4.419684410095215e-5	3	023
538	541.4603271484375	105.0912857055664	1.0	475.0367736816406	61.995174407958984	0.9999570250511169	648.3148193359375	304.9350280761719	0.00018525123596191406	478.5207824707031	65.8085708618164	6.821751594543457e-5	3	023
539	536.1588134765625	108.93585205078125	1.0	471.0923156738281	60.15131759643555	1.0	647.9146728515625	269.1012268066406	0.0001125335693359375	468.0188293457031	63.12588119506836	6.473064422607422e-5	3	023
540	534.6897583007812	107.81080627441406	1.0	474.6752624511719	58.94930648803711	0.9999998807907104	648.08642578125	285.2269592285156	0.0009278059005737305	440.92486572265625	4.180636405944824	0.00014415383338928223	3	023
541	534.0210571289062	108.04959869384766	1.0	476.337890625	56.82426071166992	0.9999759793281555	648.1048583984375	277.9398498535156	0.0011991560459136963	440.2624206542969	3.5129566192626953	7.522106170654297e-5	3	023
542	534.2257690429688	108.77647399902344	1.0	475.20660400390625	54.373878479003906	0.0006224513053894043	648.2577514648438	303.2373962402344	0.00046703219413757324	521.8916015625	100.4805679321289	9.521842002868652e-5	3	023
543	535.3711547851562	109.35952758789062	1.0	473.5743713378906	55.10462951660156	0.28898441791534424	649.1688232421875	299.5733337402344	0.0006423294544219971	4.962228775024414	477.4775085449219	8.288025856018066e-5	3	023
