# Supplementary material for: An automated feeding system for the African killifish reveals the impact of diet on lifespan and allows scalable assessment of associative learning
Source: eLife. 2022 Nov 10;11:e69008. doi: 10.7554/eLife.69008 (PMC9788828; doi:10.7554/eLife.69008)
Supplement: Figure 6—source data 2. [file elife-69008-fig6-data2.zip › Training Trajectories/t10_REC037DLC_resnet50_TrainAllTheThingsJun28shuffle1_1030000.csv]

bodyparts_coords	fishhead_x	fishhead_y	fishhead_likelihood	fishtail_x	fishtail_y	fishtail_likelihood	redlight_x	redlight_y	redlight_likelihood	fooddrop_x	fooddrop_y	fooddrop_likelihood	fishnum	recordingnum
0	25.53464126586914	194.7563018798828	0.06587576866149902	66.40258026123047	183.7600555419922	0.11060461401939392	556.3596801757812	266.2153625488281	0.9932500720024109	546.5089111328125	264.4119567871094	0.0004788339138031006	10	037
1	26.42075538635254	193.49386596679688	0.01398131251335144	15.362543106079102	198.99496459960938	0.0003012120723724365	556.7360229492188	266.4740905761719	0.9979380369186401	546.2029418945312	265.0286865234375	0.000266343355178833	10	037
2	24.9538631439209	195.03524780273438	0.6050047874450684	552.6373901367188	267.4398498535156	0.0007864236831665039	556.73291015625	265.966552734375	0.9977301955223083	553.7684936523438	265.4468078613281	0.0021356046199798584	10	037
3	642.0035400390625	454.2812194824219	0.01680898666381836	62.182861328125	182.5848388671875	0.10618308186531067	556.8578491210938	265.6711120605469	0.9922954440116882	545.9508056640625	266.461181640625	0.002354174852371216	10	037
4	25.36280632019043	194.29177856445312	0.9060839414596558	65.88819885253906	180.56922912597656	0.8734889626502991	555.6050415039062	265.9527893066406	0.986562967300415	545.3569946289062	264.71551513671875	0.0002988576889038086	10	037
5	23.859241485595703	193.73484802246094	0.009443521499633789	66.11192321777344	180.706298828125	1.0	557.2418212890625	265.8455505371094	0.9873159527778625	554.7843627929688	264.49273681640625	0.00047576427459716797	10	037
6	37.35364532470703	191.1442108154297	0.0014351904392242432	66.42414855957031	180.9245147705078	1.0	556.9127197265625	265.672119140625	0.9980462789535522	546.4608154296875	266.8050537109375	0.00040391087532043457	10	037
7	554.6439208984375	270.44952392578125	0.0009424388408660889	68.05023193359375	180.21653747558594	1.0	555.4129028320312	265.5504150390625	0.9961134791374207	554.9151000976562	268.3863525390625	0.0011062026023864746	10	037
8	23.522598266601562	192.04368591308594	0.00043338537216186523	67.14054870605469	181.20887756347656	1.0	558.534423828125	267.08380126953125	0.997645378112793	555.7918090820312	264.45794677734375	0.00022098422050476074	10	037
9	644.8612060546875	455.2896728515625	0.00047066807746887207	65.7653579711914	182.27906799316406	1.0	556.0486450195312	264.99591064453125	0.9816039800643921	546.3656616210938	265.3382873535156	0.0005134940147399902	10	037
10	24.07349395751953	193.4918212890625	0.06962352991104126	65.45326232910156	179.32492065429688	1.0	557.4329223632812	266.9535827636719	0.9930109977722168	554.51953125	264.3485412597656	0.00014674663543701172	10	037
11	24.8270263671875	193.72940063476562	0.9312006831169128	66.89382934570312	180.18460083007812	1.0	557.1858520507812	266.19866943359375	0.963412880897522	553.83740234375	264.132568359375	0.0002579689025878906	10	037
12	23.55875015258789	193.1919708251953	0.04523366689682007	64.23114013671875	178.84927368164062	0.9999998807907104	557.3242797851562	266.5239562988281	0.931292712688446	554.7428588867188	264.8597412109375	0.00019544363021850586	10	037
13	66.8276138305664	180.29673767089844	0.0002968907356262207	64.51197814941406	179.2306671142578	1.0	557.1195068359375	266.13385009765625	0.9980320930480957	554.1864013671875	264.8420715332031	0.0008182525634765625	10	037
14	24.961322784423828	192.08648681640625	0.7063478827476501	65.4421157836914	178.5086669921875	1.0	557.2994995117188	267.3009033203125	0.9616340398788452	554.1536254882812	264.5570373535156	0.00021857023239135742	10	037
15	29.90899658203125	194.8492889404297	0.5328813791275024	67.80754089355469	174.7599639892578	0.9999990463256836	557.2149658203125	265.0639343261719	0.9190497398376465	546.837646484375	264.3152770996094	0.00013336539268493652	10	037
16	27.202512741088867	193.7639923095703	0.9944971799850464	65.99359130859375	172.3809356689453	0.9999265670776367	556.4942016601562	266.06817626953125	0.9232620000839233	545.7291870117188	263.9013977050781	0.00019153952598571777	10	037
17	29.38983917236328	194.138671875	0.0006575882434844971	66.84294891357422	174.7096710205078	0.005559861660003662	557.5670776367188	266.7340087890625	0.9835208058357239	555.1823120117188	265.17034912109375	0.00040537118911743164	10	037
18	28.91034698486328	196.15940856933594	0.024186521768569946	65.6219253540039	174.40414428710938	0.9960775375366211	556.1353149414062	266.240234375	0.9922386407852173	545.2842407226562	264.0587463378906	0.0006748437881469727	10	037
19	28.454864501953125	195.90354919433594	0.32174941897392273	65.95401763916016	173.82521057128906	0.8193190097808838	556.484619140625	265.7862243652344	0.9928034543991089	553.7982788085938	264.5362243652344	0.0007106959819793701	10	037
20	24.99909210205078	195.6050567626953	0.9919886589050293	64.53401184082031	173.1575164794922	0.9936573505401611	557.192626953125	265.54168701171875	0.9952608346939087	546.44482421875	264.01727294921875	0.0005514323711395264	10	037
21	24.306650161743164	196.7257080078125	0.8694382309913635	65.13121795654297	173.87542724609375	0.9999998211860657	556.6996459960938	266.2779846191406	0.9920308589935303	553.86328125	265.0227966308594	0.00058746337890625	10	037
22	25.005239486694336	196.6842041015625	0.9638158082962036	66.537353515625	167.8639678955078	0.9999998807907104	556.9160766601562	266.5584411621094	0.996972382068634	554.3439331054688	265.2146911621094	0.0003204345703125	10	037
23	25.936880111694336	197.17779541015625	0.9999804496765137	65.41810607910156	167.84786987304688	0.9999999403953552	555.8822021484375	264.9079895019531	0.996451735496521	554.3848876953125	264.4232482910156	0.0006803572177886963	10	037
24	22.101537704467773	196.4113006591797	0.9956074953079224	64.72152709960938	165.46920776367188	0.9943780303001404	556.9119873046875	265.7928466796875	0.998884916305542	546.0136108398438	266.3197021484375	0.0002225339412689209	10	037
25	25.67469024658203	197.1471710205078	0.999984860420227	62.628536224365234	167.62759399414062	0.2243114411830902	533.5978393554688	215.89405822753906	0.9999961853027344	531.3080444335938	214.42466735839844	0.002651721239089966	10	037
26	645.4130859375	448.1561279296875	0.0002904236316680908	537.9260864257812	208.71453857421875	0.00010585784912109375	535.004150390625	213.3502655029297	0.9999999403953552	527.8410034179688	245.70700073242188	0.0015281438827514648	10	037
27	644.646240234375	461.86883544921875	0.0004862546920776367	1.0774736404418945	397.18048095703125	0.0004246234893798828	535.8734741210938	212.8698272705078	0.9999997615814209	526.9885864257812	246.47792053222656	0.0010425150394439697	10	037
28	644.2705688476562	460.5575256347656	0.0005183517932891846	0.2548696994781494	396.83599853515625	9.325146675109863e-5	534.767578125	213.40614318847656	0.9999998807907104	526.8208618164062	245.689697265625	0.21519365906715393	10	037
29	645.2340087890625	460.8367614746094	0.0031380653381347656	0.9104342460632324	396.88916015625	7.933378219604492e-5	534.501953125	213.91220092773438	0.9999998807907104	527.4939575195312	245.97250366210938	0.028528928756713867	10	037
30	4.301167011260986	4.47041654586792	8.380413055419922e-5	0.6191318035125732	396.85162353515625	8.589029312133789e-5	535.2764892578125	212.72511291503906	0.9999999403953552	533.0764770507812	239.9759979248047	0.0001570284366607666	10	037
31	87.66426086425781	126.76063537597656	0.09741634130477905	645.4618530273438	459.9128723144531	0.00011479854583740234	535.0592041015625	212.84523010253906	1.0	534.844970703125	207.1508331298828	0.0001747608184814453	10	037
32	91.42427062988281	123.97869110107422	0.9999728202819824	537.455078125	210.03924560546875	6.836652755737305e-5	535.5410766601562	214.03709411621094	0.9999998807907104	527.3688354492188	246.20574951171875	0.0040038228034973145	10	037
33	89.93807983398438	125.99070739746094	0.8364499807357788	644.2879028320312	458.8651428222656	0.00019684433937072754	536.078369140625	211.87266540527344	0.9999997615814209	527.1109619140625	245.91287231445312	0.004448920488357544	10	037
34	86.99905395507812	127.30699920654297	0.9976083636283875	89.71934509277344	146.75332641601562	0.00413098931312561	536.4854736328125	214.04335021972656	0.9999999403953552	528.0040283203125	245.3125	0.0012749731540679932	10	037
35	88.33818054199219	131.0643768310547	0.9999231100082397	87.47895812988281	138.8033905029297	0.9997551441192627	535.436767578125	212.66358947753906	0.9999998807907104	527.1909790039062	246.31231689453125	0.027938127517700195	10	037
36	91.89653778076172	129.65513610839844	0.999964714050293	93.9494400024414	149.50315856933594	0.9902684688568115	536.0313720703125	213.0341033935547	0.9999995231628418	526.7086791992188	246.32200622558594	0.011752396821975708	10	037
37	95.8614273071289	127.78019714355469	0.9992985725402832	93.44273376464844	131.53480529785156	0.00018039345741271973	535.7238159179688	212.92343139648438	0.9999997615814209	527.8822021484375	245.65475463867188	0.004638463258743286	10	037
38	99.33747863769531	127.2098388671875	0.691021203994751	7.478821277618408	149.26419067382812	6.437301635742188e-5	535.5028686523438	212.48284912109375	0.9999997019767761	527.4158935546875	246.47247314453125	0.02544263005256653	10	037
39	98.80612182617188	125.88085174560547	1.0	98.8617935180664	133.1221923828125	0.0014594793319702148	535.7109375	212.45382690429688	0.9999995231628418	527.8209838867188	247.1031494140625	0.0054412782192230225	10	037
40	98.32705688476562	126.89598083496094	0.8689981698989868	97.3709487915039	149.4761199951172	0.9902216196060181	535.441650390625	213.6608123779297	0.9999998807907104	527.21533203125	245.75025939941406	0.0009726285934448242	10	037
41	101.70193481445312	127.33192443847656	0.9999998211860657	97.85853576660156	155.48167419433594	0.8562469482421875	535.1054077148438	214.2264404296875	1.0	528.0440673828125	247.3802947998047	0.020266801118850708	10	037
42	101.67589569091797	126.94281005859375	0.6595326066017151	98.95321655273438	156.9784698486328	0.0017487704753875732	535.2824096679688	213.96658325195312	1.0	529.0220947265625	245.02415466308594	0.0036063194274902344	10	037
43	100.5773696899414	124.31576538085938	0.9801077246665955	100.4939193725586	156.21974182128906	0.016658127307891846	536.3142700195312	212.9847412109375	0.9999995827674866	526.3970336914062	244.5177764892578	0.0051340460777282715	10	037
44	104.76524353027344	127.66412353515625	0.0029587149620056152	100.9317626953125	161.09629821777344	0.04201400279998779	535.1748657226562	215.0400848388672	1.0	528.5770263671875	244.3204803466797	0.007627606391906738	10	037
45	105.06275939941406	126.27320098876953	0.15657326579093933	102.77384948730469	161.87362670898438	0.9992625713348389	535.5419921875	213.06602478027344	0.9999998807907104	527.6534423828125	245.45269775390625	0.00034376978874206543	10	037
46	103.88048553466797	126.53770446777344	0.9111727476119995	103.297607421875	164.18690490722656	0.0009927153587341309	535.3200073242188	213.00326538085938	0.9999998807907104	526.3251342773438	245.8035125732422	0.017217963933944702	10	037
47	103.16728210449219	127.4912109375	0.035226255655288696	103.56741333007812	162.51846313476562	0.8997859954833984	535.5782470703125	213.7410430908203	0.9999998211860657	527.4107055664062	246.48727416992188	0.02562984824180603	10	037
48	102.17540740966797	126.06938171386719	0.9500476121902466	104.03169250488281	164.9649200439453	0.015595018863677979	535.3385620117188	212.42234802246094	0.9999997615814209	528.1025390625	246.91787719726562	0.009198158979415894	10	037
49	105.73172760009766	125.4509506225586	0.05299794673919678	538.008544921875	209.65023803710938	3.4332275390625e-5	535.8023071289062	213.9106903076172	0.9999998807907104	528.2435302734375	244.21868896484375	0.0021734237670898438	10	037
50	644.8870239257812	458.5149230957031	0.001324981451034546	3.949519157409668	167.92733764648438	9.638071060180664e-5	535.1354370117188	212.2973175048828	0.9999998807907104	527.0411376953125	245.07383728027344	0.00046434998512268066	10	037
51	104.05320739746094	126.82134246826172	0.9878742694854736	103.67359924316406	168.98890686035156	0.006192326545715332	534.1703491210938	212.85752868652344	0.9999999403953552	527.4669799804688	245.24293518066406	0.0007873773574829102	10	037
52	104.34244537353516	125.16165161132812	0.034959882497787476	644.301025390625	460.0118103027344	0.00019317865371704102	535.3872680664062	213.55368041992188	0.9999998807907104	531.4741821289062	240.76171875	0.0022704601287841797	10	037
53	106.04412841796875	127.24003601074219	0.008740901947021484	109.66680145263672	167.1279754638672	0.007990717887878418	534.8187866210938	212.98240661621094	0.9999998807907104	526.9365844726562	245.31051635742188	0.005557328462600708	10	037
54	645.93603515625	446.5400390625	0.0008934438228607178	538.3235473632812	207.70579528808594	0.00011742115020751953	536.069091796875	212.5649871826172	0.9999996423721313	532.74365234375	241.2725372314453	0.00014168024063110352	10	037
55	105.0966796875	126.85843658447266	0.005929231643676758	537.9202880859375	209.38990783691406	6.99162483215332e-5	536.0197143554688	212.7510986328125	1.0	528.0655517578125	246.10565185546875	0.00036028027534484863	10	037
56	104.54498291015625	126.3825912475586	0.29883718490600586	112.30099487304688	167.79067993164062	0.00015929341316223145	535.85595703125	213.6257781982422	0.9999997019767761	533.4764404296875	240.24488830566406	0.0036755502223968506	10	037
57	106.75569152832031	120.98811340332031	0.0001023709774017334	7.852470397949219	4.4019365310668945	8.279085159301758e-5	535.8323974609375	213.05506896972656	0.9999998807907104	527.3355712890625	244.52972412109375	0.0040101706981658936	10	037
58	642.7296142578125	454.68994140625	0.0008095204830169678	108.79198455810547	170.27560424804688	0.3121476173400879	534.7633666992188	213.52005004882812	0.9999998807907104	526.5686645507812	245.9439239501953	0.011539846658706665	10	037
59	644.9249877929688	458.9328308105469	0.002569228410720825	646.2379760742188	431.0548400878906	0.00014972686767578125	535.9830322265625	213.08721923828125	0.9999998807907104	527.9296264648438	244.9803466796875	0.03748318552970886	10	037
60	643.9564819335938	454.3251037597656	0.0002542734146118164	1.6111695766448975	396.6698303222656	7.390975952148438e-5	535.057861328125	213.03485107421875	1.0	534.3995361328125	214.712158203125	0.00014847517013549805	10	037
61	644.1192016601562	455.5389709472656	0.0034111738204956055	644.8407592773438	460.2408447265625	0.00030168890953063965	535.5857543945312	212.93597412109375	0.9999998807907104	527.235595703125	246.72726440429688	0.07559993863105774	10	037
62	644.1156616210938	461.6537170410156	0.0007188320159912109	3.338803291320801	169.0244140625	0.0004933476448059082	535.4290771484375	214.12094116210938	0.9999997615814209	527.142333984375	245.66844177246094	0.001073986291885376	10	037
63	644.6646118164062	459.7758483886719	0.0010142326354980469	538.1467895507812	207.1242218017578	4.094839096069336e-5	535.1600341796875	212.97174072265625	0.9999997615814209	528.3275146484375	244.73880004882812	0.011311203241348267	10	037
64	644.4700927734375	460.23419189453125	0.0018492043018341064	645.5404052734375	460.0199279785156	9.369850158691406e-5	535.7591552734375	212.35475158691406	0.9999994039535522	527.4647216796875	246.05702209472656	0.006027132272720337	10	037
65	643.755615234375	460.02093505859375	0.0028028488159179688	109.52093505859375	167.66444396972656	0.00025832653045654297	535.9197387695312	213.08502197265625	0.9999998807907104	527.6575317382812	245.01026916503906	0.0025436580181121826	10	037
66	646.0144653320312	432.1199645996094	0.00021603703498840332	104.54635620117188	168.23851013183594	0.004370152950286865	535.90673828125	214.23080444335938	0.9999998807907104	533.6631469726562	239.6037139892578	0.0005460381507873535	10	037
67	644.6791381835938	460.15362548828125	0.00013452768325805664	108.32929229736328	170.89431762695312	0.0003088414669036865	535.0357055664062	212.91033935546875	1.0	527.00830078125	245.40060424804688	0.00037044286727905273	10	037
68	644.084716796875	460.71978759765625	0.00034737586975097656	1.5863699913024902	396.332275390625	0.0001894533634185791	536.3509521484375	213.58494567871094	0.9999999403953552	527.21875	245.20083618164062	0.0012285113334655762	10	037
69	645.0999755859375	460.2947998046875	0.0008912980556488037	538.1196899414062	206.52215576171875	7.81714916229248e-5	535.046142578125	212.700927734375	0.9999996423721313	526.89208984375	245.2921600341797	0.0021602213382720947	10	037
70	644.6815185546875	461.8546447753906	0.0003604590892791748	2.970083713531494	168.929443359375	0.0002855658531188965	535.3367309570312	213.49996948242188	0.9999996423721313	527.7930297851562	245.11753845214844	0.01942235231399536	10	037
71	117.23694610595703	123.60649108886719	0.029160261154174805	104.5015869140625	171.3888397216797	0.04258266091346741	536.2030639648438	213.04635620117188	0.9999998807907104	533.5103759765625	239.415283203125	0.00037595629692077637	10	037
72	118.42749786376953	124.35967254638672	0.0004426538944244385	538.3328247070312	209.03704833984375	5.939602851867676e-5	535.5554809570312	213.25808715820312	0.9999998807907104	527.2411499023438	245.92677307128906	0.0015090703964233398	10	037
73	4.8878397941589355	5.503110408782959	0.00024017691612243652	537.9344482421875	210.9125213623047	4.8726797103881836e-5	535.8850708007812	213.6990966796875	1.0	527.5776977539062	244.036376953125	0.0024637579917907715	10	037
74	3.852644920349121	5.117442607879639	0.00045549869537353516	645.8510131835938	431.95294189453125	0.00016114115715026855	535.8413696289062	213.47531127929688	0.9999998807907104	526.5809936523438	245.87242126464844	0.013073891401290894	10	037
75	117.95970916748047	124.96332550048828	0.013395190238952637	109.4411849975586	170.69752502441406	0.0005058348178863525	535.439453125	212.7659454345703	0.9999998807907104	527.760009765625	245.46461486816406	0.0007659494876861572	10	037
76	4.3911919593811035	5.060851097106934	0.00013461709022521973	104.09315490722656	172.80291748046875	0.0039196014404296875	535.9920654296875	213.99465942382812	0.9999998807907104	526.6434936523438	245.80911254882812	0.0009779930114746094	10	037
77	3.8977386951446533	4.810728549957275	7.653236389160156e-5	537.6993408203125	208.35501098632812	6.508827209472656e-5	535.354736328125	213.64968872070312	0.9999997615814209	528.3782348632812	245.9274139404297	0.005191594362258911	10	037
78	644.9241333007812	447.1729431152344	0.00018006563186645508	645.146728515625	431.6635437011719	0.0001659691333770752	535.472412109375	212.6370086669922	0.9999997615814209	526.8232421875	245.99928283691406	0.03612193465232849	10	037
79	643.158935546875	459.6130676269531	0.0001818835735321045	538.4097900390625	205.99911499023438	9.691715240478516e-5	535.042236328125	211.9553985595703	0.9999995827674866	527.1131591796875	246.33473205566406	0.0785926878452301	10	037
80	644.2838745117188	459.549072265625	0.0011689066886901855	645.2061157226562	458.92962646484375	0.00017023086547851562	535.368408203125	213.3883514404297	0.9999999403953552	527.9151611328125	245.1250457763672	0.002706170082092285	10	037
81	645.1351928710938	429.3973083496094	0.0003071129322052002	106.14628601074219	173.8115234375	0.007659107446670532	536.3797607421875	213.6023406982422	0.9999998807907104	527.1143798828125	245.14749145507812	0.0016194581985473633	10	037
82	119.03461456298828	125.1988754272461	0.0003051459789276123	3.3525502681732178	171.54295349121094	0.006803065538406372	535.1697998046875	213.76510620117188	0.9999998211860657	527.3616333007812	245.76107788085938	0.000941842794418335	10	037
83	645.8812255859375	430.20245361328125	3.337860107421875e-5	2.1369094848632812	168.34585571289062	0.0024527311325073242	535.228515625	212.91197204589844	0.9999998807907104	527.982177734375	245.20457458496094	0.030200570821762085	10	037
84	119.1841049194336	125.73516082763672	0.0017857551574707031	644.4097900390625	458.1575927734375	0.00025665760040283203	536.0952758789062	212.96151733398438	0.9999997615814209	527.5276489257812	246.241943359375	0.006126999855041504	10	037
85	4.439533233642578	5.177908897399902	0.0001125633716583252	539.1890869140625	209.95767211914062	4.920363426208496e-5	535.517822265625	213.43801879882812	0.9999998807907104	527.471435546875	246.71395874023438	0.010294914245605469	10	037
86	644.2734375	459.45892333984375	0.0009719133377075195	102.10623931884766	176.33570861816406	0.1186755895614624	534.1845092773438	212.98548889160156	0.9999998211860657	527.3787841796875	246.70864868164062	0.039929091930389404	10	037
87	645.0497436523438	455.1065979003906	0.00015157461166381836	3.453925132751465	171.25204467773438	0.0009337961673736572	535.4491577148438	214.1197967529297	1.0	532.1513671875	239.35617065429688	0.0010041594505310059	10	037
88	644.6052856445312	460.9169921875	0.00013697147369384766	538.19580078125	208.0232391357422	7.331371307373047e-5	535.2286987304688	212.30702209472656	0.9999998807907104	527.3621826171875	245.49752807617188	0.0005221664905548096	10	037
89	644.8736572265625	460.50225830078125	0.0009764730930328369	100.97613525390625	175.71023559570312	0.18029174208641052	534.4608764648438	213.58619689941406	0.9999993443489075	531.4443969726562	240.87921142578125	0.000987708568572998	10	037
90	644.8333740234375	432.7389221191406	0.0030657947063446045	101.22340393066406	172.1543426513672	0.9999923706054688	535.2539672851562	213.45947265625	0.9999997019767761	527.1055908203125	245.2531280517578	0.0014668703079223633	10	037
91	117.17332458496094	125.63289642333984	0.14035919308662415	99.47198486328125	175.22084045410156	0.05015811324119568	535.921142578125	213.1998748779297	0.9999986886978149	527.8863525390625	244.6136932373047	0.0016135573387145996	10	037
92	4.212515830993652	4.940916538238525	7.24494457244873e-5	1.862051010131836	166.92263793945312	0.0021260976791381836	536.255615234375	213.08978271484375	0.9999999403953552	534.3989868164062	214.0591278076172	0.00018030405044555664	10	037
93	644.6953125	453.72406005859375	0.0014103353023529053	645.2179565429688	458.6249694824219	0.0005290210247039795	535.773681640625	213.03538513183594	0.9999998807907104	527.1259765625	245.51422119140625	0.005669116973876953	10	037
94	645.7449340820312	455.5189208984375	0.0009166896343231201	99.26441192626953	168.4560546875	0.5750203728675842	536.2190551757812	214.0175323486328	0.9999997615814209	527.1636962890625	245.05650329589844	0.0006476938724517822	10	037
95	643.5466918945312	459.5279541015625	0.0005069375038146973	99.7249755859375	168.0360870361328	0.43470680713653564	535.4468383789062	213.39495849609375	0.9999997019767761	526.25732421875	245.32716369628906	0.007425040006637573	10	037
96	4.406592845916748	4.95249080657959	9.340047836303711e-5	538.92138671875	202.55276489257812	6.821751594543457e-5	538.5084838867188	190.38157653808594	0.9999971985816956	527.4469604492188	246.8733673095703	0.004204303026199341	10	037
97	644.0469360351562	460.685302734375	0.0010681748390197754	644.8778076171875	459.68426513671875	6.791949272155762e-5	535.1475830078125	214.4748077392578	0.9999998211860657	532.6058349609375	239.47952270507812	0.00015753507614135742	10	037
98	116.40652465820312	123.95761108398438	0.003923326730728149	100.44992065429688	165.56826782226562	0.9608557224273682	536.043701171875	213.26922607421875	0.9999999403953552	526.7819213867188	245.59841918945312	0.00047072768211364746	10	037
99	4.436929225921631	4.531811237335205	0.00013905763626098633	100.79117584228516	166.75668334960938	0.0019356012344360352	536.2623901367188	213.13526916503906	0.9999999403953552	527.4671020507812	245.43299865722656	0.004222899675369263	10	037
100	644.6583862304688	462.2015075683594	0.0009267628192901611	100.04634094238281	166.1927490234375	0.9999990463256836	535.135009765625	211.56517028808594	0.9999997615814209	527.3159790039062	245.40060424804688	0.017982512712478638	10	037
101	4.836912631988525	5.223039150238037	2.7000904083251953e-5	98.90611267089844	166.59613037109375	0.006302744150161743	535.2136840820312	213.6458282470703	0.9999998807907104	527.4790649414062	245.78939819335938	0.004651546478271484	10	037
102	4.387970447540283	5.27392053604126	0.0003902316093444824	99.17066955566406	168.75904846191406	0.0001538693904876709	535.6734008789062	213.4661407470703	0.9999999403953552	527.3880004882812	246.32789611816406	0.0935068428516388	10	037
103	645.7634887695312	462.0564270019531	0.00012746453285217285	98.06719207763672	164.4558563232422	0.9999884366989136	534.4290161132812	211.8856658935547	0.9999997615814209	527.538330078125	245.3503875732422	0.011491626501083374	10	037
104	644.7846069335938	463.27569580078125	0.0004267394542694092	98.39250183105469	165.07662963867188	0.0015772581100463867	534.9873657226562	213.00234985351562	0.9999998807907104	527.5870361328125	246.90396118164062	0.000776439905166626	10	037
105	116.11358642578125	125.14144897460938	0.0007049739360809326	98.36619567871094	166.55860900878906	0.923816442489624	535.8143310546875	213.33584594726562	1.0	527.215087890625	245.42237854003906	0.013609439134597778	10	037
106	643.7415771484375	461.8290710449219	8.502602577209473e-5	96.83975219726562	165.3750457763672	0.9999209642410278	536.234375	213.0598907470703	0.9999995231628418	527.5658569335938	244.652587890625	0.006614625453948975	10	037
107	645.4044799804688	430.6315002441406	0.0001329481601715088	100.7966537475586	165.26739501953125	0.19176119565963745	535.6635131835938	212.53854370117188	0.9999998807907104	526.8499145507812	245.94747924804688	0.0031841397285461426	10	037
108	643.58544921875	463.08203125	0.00018709897994995117	99.13932037353516	166.95884704589844	0.999991774559021	536.68994140625	215.32220458984375	1.0	527.670654296875	245.1327362060547	0.0031832456588745117	10	037
109	116.52242279052734	125.40818786621094	0.00270959734916687	645.7962036132812	459.4653625488281	0.00015807151794433594	535.4421997070312	213.77540588378906	1.0	526.9087524414062	245.07591247558594	0.002906322479248047	10	037
110	4.568230152130127	5.3087053298950195	0.000673145055770874	1.0394017696380615	397.72528076171875	0.00013247132301330566	535.9475708007812	212.99740600585938	1.0	527.1724243164062	244.93203735351562	0.0009053051471710205	10	037
111	116.86861419677734	125.90043640136719	0.0023851096630096436	99.6147689819336	166.8806915283203	0.9999642968177795	535.4043579101562	213.50633239746094	0.9999999403953552	527.895751953125	245.59083557128906	0.047582656145095825	10	037
112	645.6473388671875	454.86248779296875	0.00035065412521362305	4.598927021026611	167.26609802246094	0.0006032288074493408	535.9036865234375	213.1801300048828	1.0	535.5427856445312	214.30612182617188	0.00011834502220153809	10	037
113	3.4521336555480957	4.681526184082031	0.00015079975128173828	4.418261528015137	168.20932006835938	0.0001537799835205078	535.105712890625	212.34945678710938	1.0	527.256103515625	245.83355712890625	0.015527486801147461	10	037
114	643.8557739257812	460.8438720703125	0.00011610984802246094	97.61970520019531	168.49917602539062	0.10255753993988037	535.7172241210938	213.1044158935547	1.0	528.0068969726562	244.80332946777344	0.003382265567779541	10	037
115	643.9088745117188	461.9569396972656	0.00025391578674316406	98.49683380126953	165.90162658691406	0.11323970556259155	535.5589599609375	212.218994140625	0.9999998807907104	528.2047729492188	244.43479919433594	0.00029146671295166016	10	037
116	644.5543212890625	454.0340881347656	0.00092354416847229	101.23389434814453	165.00953674316406	0.9997952580451965	535.5782470703125	213.58941650390625	0.9999998211860657	527.4566040039062	245.45164489746094	0.015941619873046875	10	037
117	645.1532592773438	461.64117431640625	0.00010645389556884766	5.525871753692627	168.13768005371094	0.00035503506660461426	535.4049682617188	213.533935546875	0.9999994039535522	527.9583129882812	245.75146484375	0.021286964416503906	10	037
118	645.2774047851562	462.3358154296875	0.00024819374084472656	97.16925811767578	169.84637451171875	0.0006839632987976074	535.5305786132812	213.8586883544922	1.0	527.5278930664062	244.62059020996094	0.00036460161209106445	10	037
119	645.2886352539062	448.74188232421875	0.0001232624053955078	98.46595764160156	170.12237548828125	0.005613237619400024	535.4969482421875	214.62881469726562	0.9999998807907104	531.9601440429688	239.97665405273438	0.0004502236843109131	10	037
120	644.71337890625	462.1572570800781	0.00016230344772338867	99.16352081298828	167.14105224609375	0.9999778270721436	535.551025390625	213.545166015625	1.0	527.678466796875	244.54261779785156	0.0012342333793640137	10	037
121	644.5591430664062	461.69024658203125	0.00020200014114379883	5.5564351081848145	164.21771240234375	0.0002225339412689209	535.3837280273438	211.29025268554688	0.9999996423721313	527.75341796875	244.92800903320312	0.0017644166946411133	10	037
122	116.39718627929688	124.8464584350586	0.01013520359992981	101.0758056640625	168.33773803710938	5.882978439331055e-5	535.4762573242188	213.4167938232422	0.9999999403953552	527.28173828125	244.9739990234375	0.000932544469833374	10	037
123	642.122314453125	480.60772705078125	0.00023221969604492188	98.91187286376953	168.3560028076172	0.0330086350440979	535.3768310546875	214.29403686523438	1.0	533.4864501953125	239.18380737304688	0.0005750954151153564	10	037
124	117.33707427978516	125.85968017578125	0.5339117646217346	100.62174224853516	166.13844299316406	0.9949567914009094	535.532470703125	213.63619995117188	0.9999998807907104	526.4502563476562	243.92587280273438	0.0016147196292877197	10	037
125	645.236328125	461.9722900390625	0.0001716315746307373	96.01713562011719	169.71343994140625	0.9980554580688477	535.989013671875	213.2807159423828	1.0	527.1870727539062	245.6050262451172	0.003942251205444336	10	037
126	644.0751953125	456.6198425292969	0.0046322643756866455	99.0255355834961	168.4473114013672	0.9250086545944214	535.4823608398438	213.5433807373047	1.0	534.8436279296875	214.88755798339844	0.00013682246208190918	10	037
127	644.294921875	462.7503356933594	0.00013276934623718262	5.433897972106934	167.92747497558594	7.11977481842041e-5	536.1146850585938	214.58421325683594	0.9999996423721313	527.4125366210938	245.54917907714844	0.0008294582366943359	10	037
128	117.01490783691406	125.72807312011719	0.008846789598464966	645.5689697265625	459.95513916015625	0.0001462697982788086	535.1088256835938	213.02427673339844	0.9999997615814209	527.511962890625	245.3549041748047	0.012954860925674438	10	037
129	646.629638671875	431.2389221191406	0.0003108680248260498	96.76422882080078	168.2639617919922	0.9991846084594727	534.3284912109375	212.88372802734375	0.9999998211860657	527.7005615234375	245.98123168945312	0.0017295777797698975	10	037
130	643.552734375	460.5337219238281	0.00014847517013549805	5.378792762756348	170.3704376220703	0.00010263919830322266	535.3240966796875	214.39309692382812	1.0	528.077880859375	245.23672485351562	0.005263030529022217	10	037
131	116.73893737792969	125.83558654785156	0.008180201053619385	4.482266426086426	167.62673950195312	0.00010728836059570312	535.2060546875	214.08921813964844	1.0	532.837646484375	240.0925750732422	0.0003808736801147461	10	037
132	117.75189971923828	125.76836395263672	0.38917991518974304	98.39823150634766	165.43359375	0.15952742099761963	535.7915649414062	212.8063201904297	0.9999998807907104	526.9556274414062	245.9354705810547	0.024364113807678223	10	037
133	643.248291015625	461.2250671386719	9.560585021972656e-5	95.89244079589844	168.7628173828125	0.9761444926261902	535.7404174804688	214.29730224609375	0.9999995231628418	532.90673828125	239.48829650878906	0.00012418627738952637	10	037
134	118.01482391357422	127.86317443847656	0.8388291597366333	98.99826049804688	168.9208984375	0.8910439014434814	536.1878662109375	212.79977416992188	0.9999997019767761	535.0364379882812	199.14077758789062	0.0002008676528930664	10	037
135	118.08484649658203	126.23644256591797	0.00020000338554382324	99.0802230834961	168.0621795654297	0.023508042097091675	535.6250610351562	214.73629760742188	1.0	532.1513061523438	240.60914611816406	0.0011750757694244385	10	037
136	118.70576477050781	126.10962677001953	0.06786617636680603	644.5515747070312	459.4081726074219	0.0001411736011505127	536.2313842773438	215.22044372558594	0.9999998807907104	528.2451782226562	246.28189086914062	0.0006781220436096191	10	037
137	117.88790130615234	125.97404479980469	0.9809938073158264	118.2556381225586	126.57232666015625	0.0008294880390167236	536.0545043945312	211.58462524414062	0.9999998211860657	527.9201049804688	245.24147033691406	0.000501781702041626	10	037
138	119.37897491455078	125.65282440185547	0.1577807068824768	3.969890832901001	170.7091064453125	0.00021848082542419434	536.3056640625	215.1567840576172	0.9999998211860657	526.4886474609375	246.00563049316406	0.006184041500091553	10	037
139	117.6134033203125	125.33755493164062	0.9906919598579407	98.45237731933594	165.92098999023438	0.00012072920799255371	535.9482421875	212.18772888183594	0.9999996423721313	527.5796508789062	245.89889526367188	0.00020399689674377441	10	037
140	117.6080093383789	125.21722412109375	0.9999997615814209	120.49323272705078	127.20762634277344	0.0004493594169616699	535.76904296875	213.4102783203125	0.9999991655349731	526.9761962890625	245.77149963378906	0.013467371463775635	10	037
141	119.11737060546875	126.08858489990234	0.987229585647583	99.1860580444336	165.20285034179688	0.9368380308151245	535.4161987304688	213.68692016601562	0.9999998807907104	527.0269165039062	244.6955108642578	0.0001838207244873047	10	037
142	119.0621109008789	126.2830810546875	0.9980384111404419	118.75814819335938	128.250732421875	0.0005664527416229248	534.7167358398438	212.61073303222656	0.9999998807907104	527.465576171875	247.09605407714844	0.12951433658599854	10	037
143	117.5167236328125	126.76341247558594	0.9999354481697083	117.90196990966797	128.91091918945312	0.0003453493118286133	534.2946166992188	213.6591796875	0.9999997615814209	532.2649536132812	240.13748168945312	0.0013504326343536377	10	037
144	117.87018585205078	125.51019287109375	0.9918244481086731	1.2593884468078613	397.0115966796875	0.0003479421138763428	536.1552124023438	214.1779327392578	0.9999998211860657	535.2080078125	215.1963348388672	0.00014284253120422363	10	037
145	120.04476165771484	125.4427261352539	0.9999560117721558	97.90154266357422	163.6815948486328	0.0440526008605957	535.2916259765625	214.61273193359375	0.9999998807907104	533.6820678710938	215.64988708496094	0.00027811527252197266	10	037
146	119.20763397216797	127.25199127197266	0.9981091022491455	124.31682586669922	128.26878356933594	0.005039989948272705	535.5591430664062	212.46749877929688	0.9999997615814209	527.134765625	245.193115234375	0.002381354570388794	10	037
147	117.78844451904297	125.87890625	0.9999290704727173	118.5690689086914	127.96842956542969	0.0002962946891784668	535.9484252929688	214.19744873046875	0.9999998807907104	532.9302978515625	239.15133666992188	0.001015007495880127	10	037
148	117.16696166992188	125.22852325439453	0.9999961853027344	120.50707244873047	127.2545166015625	0.0003062784671783447	535.6087646484375	213.99420166015625	0.9999999403953552	527.7504272460938	244.7823944091797	0.0004817545413970947	10	037
149	118.15396118164062	127.5926742553711	0.9994117021560669	6.398305892944336	159.34596252441406	0.007917463779449463	535.0963134765625	214.64404296875	1.0	527.530517578125	244.8520050048828	0.0022280514240264893	10	037
150	118.24124908447266	126.92090606689453	0.9999994039535522	121.13327026367188	128.72157287597656	0.0004982948303222656	535.01171875	212.72117614746094	0.9999998807907104	527.4605712890625	245.38563537597656	0.004140228033065796	10	037
151	118.90467071533203	126.30599975585938	0.9999755620956421	125.3510513305664	127.591064453125	0.0012586712837219238	536.0165405273438	212.89715576171875	1.0	534.1973876953125	213.44032287597656	0.00016492605209350586	10	037
152	119.53400421142578	126.18963623046875	0.999987781047821	125.89604949951172	127.1867446899414	0.000643998384475708	536.076416015625	212.97265625	0.999998927116394	527.7660522460938	246.46470642089844	0.0029074251651763916	10	037
153	118.14009857177734	124.76319885253906	1.0	116.86450958251953	129.92849731445312	0.0005595088005065918	535.5682983398438	211.819580078125	0.9999998807907104	531.6602172851562	242.1004638671875	0.0005342960357666016	10	037
154	118.63668823242188	126.3299560546875	0.9999994039535522	5.491481781005859	156.37472534179688	0.0012007057666778564	535.1091918945312	214.1326141357422	0.9999998807907104	528.0994262695312	244.81703186035156	0.0004948079586029053	10	037
155	119.80625915527344	125.06861114501953	0.9999169707298279	5.866683006286621	157.21401977539062	0.00021255016326904297	535.2621459960938	212.6193389892578	0.9999998211860657	534.6897583007812	213.9609832763672	0.0001684427261352539	10	037
156	119.14242553710938	126.41522216796875	0.9999963045120239	126.12762451171875	128.54312133789062	0.0017772912979125977	535.9297485351562	213.2222900390625	0.9999998807907104	534.7255249023438	214.55514526367188	0.00018084049224853516	10	037
157	118.5642318725586	125.62737274169922	0.9999998807907104	125.73222351074219	128.58499145507812	0.001548171043395996	535.5471801757812	213.15296936035156	0.9999998807907104	526.7584228515625	244.54071044921875	0.0009820759296417236	10	037
158	117.83585357666016	125.93086242675781	0.9992506504058838	645.5839233398438	460.5536193847656	0.00018534064292907715	535.8938598632812	213.7744903564453	1.0	527.2708129882812	245.79930114746094	0.00022530555725097656	10	037
159	117.88314056396484	126.408203125	0.9999868869781494	4.969408988952637	155.58619689941406	0.0005355775356292725	535.873046875	214.84323120117188	1.0	526.2003784179688	245.08523559570312	0.0005051791667938232	10	037
160	120.2185287475586	125.66199493408203	0.9975815415382385	125.04460906982422	127.01568603515625	0.0013158321380615234	534.9017333984375	211.99241638183594	0.9999988079071045	526.762939453125	247.08926391601562	0.007654517889022827	10	037
161	119.42937469482422	125.17283630371094	0.9984995126724243	125.06413269042969	127.1863784790039	9.188055992126465e-5	536.0831909179688	212.9974365234375	0.9999998807907104	526.9041137695312	247.56077575683594	0.0004813075065612793	10	037
162	119.333984375	123.48289489746094	1.0	117.09689331054688	130.13340759277344	0.00023365020751953125	535.720947265625	212.52247619628906	1.0	534.6825561523438	207.68399047851562	0.00018793344497680664	10	037
163	119.02764892578125	123.87571716308594	0.9999975562095642	5.349618434906006	149.91493225097656	0.00025144219398498535	536.1143798828125	214.3164825439453	1.0	527.269287109375	244.6784210205078	0.01707109808921814	10	037
164	119.46297454833984	124.3351821899414	0.9999991655349731	126.17001342773438	126.23316955566406	0.0001188516616821289	535.712646484375	213.3622589111328	0.9999998211860657	534.91162109375	214.4490966796875	0.00011146068572998047	10	037
165	118.5826187133789	123.33318328857422	0.9999991655349731	6.090015888214111	147.65716552734375	0.0010984241962432861	536.0664672851562	213.43182373046875	1.0	533.0208129882812	240.1351318359375	0.0013997256755828857	10	037
166	118.13182830810547	124.29817199707031	0.9999998807907104	121.30567932128906	127.11783599853516	0.00027105212211608887	535.5409545898438	213.81497192382812	1.0	531.1140747070312	240.43902587890625	0.001859128475189209	10	037
167	118.7838363647461	124.69496154785156	0.9999997019767761	125.90963745117188	126.60502624511719	0.000272899866104126	536.1742553710938	213.17420959472656	1.0	527.98583984375	245.77662658691406	0.011896669864654541	10	037
168	118.29522705078125	124.36859893798828	0.9999991655349731	6.504581451416016	147.4088897705078	0.0005866885185241699	535.5887451171875	213.63156127929688	0.9999998807907104	526.8369750976562	245.2547149658203	0.004970848560333252	10	037
169	119.107666015625	124.22966003417969	0.9999932050704956	125.3454818725586	126.11139678955078	0.00040543079376220703	535.550537109375	214.15017700195312	0.9999998807907104	527.1743774414062	245.5322265625	0.0005521476268768311	10	037
170	118.86399841308594	124.91796875	0.3587191700935364	124.38589477539062	126.25094604492188	0.0030067265033721924	535.0692749023438	213.9664306640625	0.9999997615814209	528.502197265625	244.7071533203125	0.002921551465988159	10	037
171	117.97643280029297	124.53336334228516	0.9999998807907104	120.9852066040039	127.0513687133789	0.00029721856117248535	535.4970703125	213.26007080078125	0.9999997615814209	535.06884765625	207.51870727539062	8.320808410644531e-5	10	037
172	118.82938385009766	124.5698471069336	0.9999946355819702	126.03844451904297	126.30077362060547	0.0008533596992492676	536.3359985351562	212.4556121826172	0.9999995827674866	536.1399536132812	206.13829040527344	0.00018608570098876953	10	037
173	118.3104248046875	123.7314682006836	1.0	116.5525131225586	129.9933319091797	0.00020623207092285156	535.4384765625	213.8621368408203	0.9999998807907104	532.7708740234375	240.09609985351562	0.003185749053955078	10	037
174	119.64077758789062	123.57613372802734	0.9999997615814209	126.48470306396484	126.4028091430664	0.030102550983428955	535.3238525390625	212.68099975585938	0.9999985694885254	527.4052734375	246.89378356933594	0.001538991928100586	10	037
175	118.646484375	124.8297119140625	0.9997516870498657	124.35087585449219	126.29012298583984	6.207823753356934e-5	535.5043334960938	215.30331420898438	0.9999999403953552	531.8264770507812	239.82421875	0.0003801286220550537	10	037
176	118.79608917236328	124.50102996826172	0.9999832510948181	1.1885600090026855	397.392333984375	6.878376007080078e-5	536.64013671875	212.70294189453125	0.9999996423721313	526.9909057617188	244.97552490234375	0.018214702606201172	10	037
177	118.1664047241211	124.32050323486328	0.9999951720237732	538.6405639648438	208.65602111816406	7.164478302001953e-5	535.622314453125	213.5623779296875	0.9999998211860657	527.6270141601562	244.7615966796875	0.004842787981033325	10	037
178	118.46940612792969	125.21820068359375	0.9999727010726929	125.5929183959961	126.77777862548828	0.00020042061805725098	535.5703735351562	213.4804229736328	1.0	527.8185424804688	245.39175415039062	0.0057777464389801025	10	037
179	118.87505340576172	123.21148681640625	1.0	121.8165512084961	126.90532684326172	0.00022476911544799805	534.633544921875	214.52005004882812	0.9999998807907104	527.90087890625	244.5578155517578	0.0001588761806488037	10	037
180	118.45968627929688	124.06200408935547	1.0	645.6488647460938	430.6719055175781	0.00019603967666625977	536.4581298828125	214.03883361816406	0.9999998807907104	527.2247314453125	243.70301818847656	0.002837240695953369	10	037
181	119.85631561279297	123.70706939697266	0.9999998807907104	122.03423309326172	127.63333892822266	0.0004378855228424072	535.3079833984375	213.2386932373047	0.9999995231628418	527.511474609375	246.90762329101562	0.07355326414108276	10	037
182	117.25575256347656	124.9356689453125	0.9999945759773254	4.35417366027832	147.9634552001953	0.00021648406982421875	535.6005859375	214.16781616210938	0.9999996423721313	535.6112060546875	198.79122924804688	0.00013321638107299805	10	037
183	119.1167984008789	123.77193450927734	0.9999969005584717	5.51753044128418	147.40298461914062	0.00022685527801513672	535.5697631835938	212.00657653808594	0.9999997615814209	535.8438110351562	198.48646545410156	0.00027886033058166504	10	037
184	119.02291107177734	124.07848358154297	0.9999997615814209	117.10183715820312	129.2864227294922	0.00020202994346618652	534.8018798828125	213.4715576171875	0.9999998807907104	527.3536987304688	245.8484344482422	0.000545501708984375	10	037
185	118.53021240234375	125.12577819824219	0.9999971389770508	117.16514587402344	131.1194305419922	4.735589027404785e-5	535.4913940429688	213.52647399902344	0.9999999403953552	527.3793334960938	245.10565185546875	0.004329115152359009	10	037
186	118.14566040039062	122.66510009765625	0.9999998807907104	122.00527954101562	126.51194763183594	0.00017645955085754395	535.5628662109375	213.151123046875	0.9999996423721313	526.9179077148438	246.72958374023438	0.0027110278606414795	10	037
187	117.80195617675781	126.01136779785156	0.9999905228614807	645.4625244140625	458.53448486328125	0.00013458728790283203	535.784423828125	212.9956512451172	0.9999998807907104	527.0293579101562	245.1619873046875	0.0006138384342193604	10	037
188	118.5748519897461	123.32731628417969	1.0	121.37913513183594	127.08822631835938	0.00030288100242614746	536.0484008789062	213.41380310058594	1.0	534.3693237304688	214.20611572265625	0.0002529323101043701	10	037
189	118.54586029052734	124.07624053955078	0.9889751672744751	0.8618464469909668	397.4914245605469	0.0005726814270019531	535.4695434570312	212.39720153808594	0.9999998807907104	526.9369506835938	245.3603515625	0.0015815794467926025	10	037
190	119.40904235839844	123.31535339355469	0.9999085664749146	118.37366485595703	128.77333068847656	0.00010102987289428711	535.4414672851562	212.95263671875	0.9999997615814209	526.9885864257812	245.3782501220703	0.005046367645263672	10	037
191	119.53079223632812	122.76361846923828	0.9999005794525146	125.48799896240234	125.95952606201172	0.0001500248908996582	536.0672607421875	213.6614990234375	0.9999997615814209	527.4429931640625	245.3517608642578	0.001379549503326416	10	037
192	120.12583923339844	124.13666534423828	0.9997702836990356	126.02696990966797	127.18836212158203	0.00011277198791503906	534.6493530273438	212.2145233154297	0.9999998807907104	532.4342651367188	241.58258056640625	0.00010588765144348145	10	037
193	119.79170989990234	124.50962829589844	0.9977977275848389	125.20140075683594	127.51148986816406	0.0004474818706512451	535.2144165039062	213.12644958496094	0.9999998807907104	528.6014404296875	244.37037658691406	0.0029587149620056152	10	037
194	119.67315673828125	123.87762451171875	0.907276451587677	538.4666137695312	210.20986938476562	5.969405174255371e-5	536.0283203125	213.65219116210938	0.9999999403953552	533.0164794921875	240.8108673095703	0.000229567289352417	10	037
195	120.00279998779297	124.05062103271484	0.9998658299446106	125.42337036132812	126.62113189697266	0.00018894672393798828	535.0601806640625	212.9287567138672	0.9999998807907104	527.3740844726562	245.74221801757812	0.0012647509574890137	10	037
196	119.37538146972656	124.8231430053711	0.999931812286377	119.45933532714844	128.23992919921875	0.000695645809173584	535.8033447265625	213.15386962890625	0.9999998807907104	527.669189453125	245.3238983154297	0.0004348158836364746	10	037
197	121.51655578613281	122.73703002929688	0.9909986257553101	125.4092025756836	125.76416015625	0.0013714134693145752	536.0254516601562	213.48695373535156	0.9999998807907104	527.7399291992188	245.2299041748047	0.007982492446899414	10	037
198	70.70283508300781	129.66751098632812	0.00877264142036438	538.3577270507812	208.34503173828125	0.00010639429092407227	535.508544921875	212.0240020751953	0.9999998807907104	527.2188110351562	246.4270477294922	0.0009789764881134033	10	037
199	120.24440002441406	123.01504516601562	0.9945429563522339	80.75729370117188	138.2300262451172	0.0006538033485412598	535.4759521484375	214.22613525390625	0.9999999403953552	528.1395263671875	245.1481475830078	0.0016196370124816895	10	037
200	119.11723327636719	124.32585144042969	0.9174947738647461	91.5096206665039	131.55255126953125	0.00024116039276123047	536.3082275390625	212.133544921875	0.9999998211860657	528.0413818359375	245.69065856933594	0.0016784369945526123	10	037
201	120.46134185791016	123.36089324951172	0.5621560215950012	125.3017349243164	125.7824935913086	0.01559293270111084	536.0211181640625	214.03883361816406	1.0	527.1474609375	245.2077178955078	0.011044591665267944	10	037
202	119.59294128417969	123.2291488647461	0.43171200156211853	120.04104614257812	126.34723663330078	0.00034683942794799805	535.008056640625	214.63148498535156	1.0	532.3818359375	240.0104217529297	0.0007103979587554932	10	037
203	68.02308654785156	127.46807861328125	0.9991933703422546	124.20327758789062	125.47002410888672	0.0005898475646972656	534.8722534179688	214.43780517578125	0.9999998807907104	528.0975952148438	245.14447021484375	0.008243858814239502	10	037
204	119.992919921875	124.14822387695312	0.9817198514938354	123.93973541259766	126.70246887207031	0.0008469521999359131	536.0601196289062	212.4516143798828	0.9999997615814209	527.85693359375	246.12864685058594	0.00010445713996887207	10	037
205	121.01435852050781	124.4115219116211	0.016762375831604004	126.4089584350586	126.65975952148438	0.001874685287475586	534.7239379882812	213.8045654296875	0.9999999403953552	527.6727294921875	244.99598693847656	0.0005441009998321533	10	037
206	122.51602172851562	122.46182250976562	0.9202957153320312	126.51358032226562	127.09373474121094	0.005233138799667358	536.1362915039062	213.12635803222656	0.9999997615814209	526.0938110351562	245.96575927734375	0.00034946203231811523	10	037
207	117.72412109375	126.02143859863281	0.9999804496765137	120.2295913696289	129.17152404785156	0.00605618953704834	535.6377563476562	213.6856231689453	0.9999984502792358	527.0914916992188	247.2001495361328	0.09139299392700195	10	037
208	124.98199462890625	122.12910461425781	0.9999986290931702	128.3279571533203	127.33983612060547	0.0008116662502288818	535.7982177734375	213.06895446777344	0.9999997019767761	526.9542236328125	245.03631591796875	0.002431213855743408	10	037
209	131.1743927001953	119.72203063964844	1.0	537.9487915039062	208.57266235351562	0.0001423656940460205	535.8176879882812	212.4488983154297	0.9999998807907104	526.8822631835938	246.24227905273438	0.0009945034980773926	10	037
210	134.9097442626953	123.4421615600586	1.0	143.20118713378906	126.03885650634766	0.00032407045364379883	535.3641357421875	210.6338653564453	0.9999997615814209	526.86328125	246.97348022460938	0.06656467914581299	10	037
211	136.89810180664062	127.36641693115234	1.0	143.05914306640625	129.7046661376953	0.0016114413738250732	536.1521606445312	213.53231811523438	0.9999991655349731	527.654541015625	244.99325561523438	0.008346021175384521	10	037
212	136.9373779296875	128.47647094726562	1.0	143.12680053710938	130.5784912109375	0.0007357001304626465	534.5266723632812	211.7023468017578	0.9999996423721313	535.72119140625	197.16168212890625	0.00034165382385253906	10	037
213	139.54324340820312	126.99166107177734	1.0	144.79490661621094	130.11846923828125	0.0025122761726379395	535.218017578125	214.90826416015625	0.9999998807907104	527.0201416015625	246.13540649414062	0.0004152357578277588	10	037
214	141.24978637695312	126.3009262084961	1.0	145.59535217285156	131.84085083007812	0.00027257204055786133	536.0122680664062	212.89889526367188	0.9999998807907104	535.9913940429688	206.29644775390625	0.00012859702110290527	10	037
215	142.89532470703125	126.34056854248047	1.0	146.28501892089844	129.14468383789062	0.0005032122135162354	535.894775390625	214.04417419433594	0.9999998807907104	532.778564453125	241.0449676513672	0.00032529234886169434	10	037
216	143.13253784179688	126.0999755859375	1.0	147.35630798339844	128.48635864257812	0.00047856569290161133	535.4063720703125	212.67147827148438	0.9999997615814209	527.3005981445312	244.24407958984375	0.007762134075164795	10	037
217	145.220703125	126.30626678466797	0.9999984502792358	145.780029296875	130.46900939941406	0.0006045699119567871	536.0050048828125	214.8143310546875	0.9999998807907104	534.744140625	215.6648406982422	0.00021883845329284668	10	037
218	143.39488220214844	126.11761474609375	1.0	147.337646484375	128.09970092773438	0.0009209513664245605	536.1434326171875	213.2369384765625	0.9999999403953552	535.0763549804688	208.1026611328125	0.00010284781455993652	10	037
219	143.66038513183594	127.34263610839844	1.0	147.2723388671875	129.1411895751953	0.0018608272075653076	535.9464721679688	213.30372619628906	0.9999998211860657	534.5234985351562	214.40188598632812	0.00017583370208740234	10	037
220	143.5904083251953	126.26708984375	1.0	147.79710388183594	128.2932891845703	0.0007401704788208008	536.9998168945312	213.44105529785156	0.9999998807907104	534.9738159179688	216.24722290039062	0.0002499520778656006	10	037
221	145.39337158203125	125.71297454833984	1.0	148.5312957763672	127.48912811279297	0.0011968612670898438	535.6989135742188	214.9607696533203	0.9999998211860657	533.2623291015625	239.3972930908203	0.00025790929794311523	10	037
222	146.52804565429688	125.6679458618164	1.0	150.3856658935547	127.63873291015625	0.0002040863037109375	535.946044921875	212.50173950195312	0.9999998807907104	528.5142822265625	246.25328063964844	0.00022745132446289062	10	037
223	149.58364868164062	124.24240112304688	1.0	122.55354309082031	170.67132568359375	0.05465686321258545	536.1939086914062	213.07760620117188	0.9999997615814209	532.6060791015625	240.6277618408203	0.0005547404289245605	10	037
224	158.14862060546875	123.48838806152344	1.0	161.72825622558594	130.83721923828125	0.0002225339412689209	535.8379516601562	213.91983032226562	0.9999998807907104	527.3242797851562	245.45950317382812	0.0029807984828948975	10	037
225	165.15554809570312	122.17607879638672	1.0	166.93609619140625	129.01939392089844	0.0001811981201171875	535.0855712890625	212.66090393066406	0.9999998211860657	527.5658569335938	245.26220703125	0.003000229597091675	10	037
226	171.02947998046875	119.72557067871094	1.0	176.12808227539062	123.9238052368164	0.00036326050758361816	535.6248168945312	214.18678283691406	0.9999998807907104	528.1808471679688	244.68495178222656	0.0009150207042694092	10	037
227	174.49725341796875	121.45984649658203	1.0	180.9114990234375	123.8592529296875	0.0003350675106048584	535.2424926757812	213.67630004882812	1.0	532.27392578125	238.9899139404297	0.0004563331604003906	10	037
228	177.2058868408203	120.127685546875	1.0	182.50741577148438	121.82528686523438	0.0002645254135131836	534.92333984375	215.1439208984375	0.9999998807907104	527.3699951171875	246.844970703125	0.000979393720626831	10	037
229	176.2825469970703	122.42486572265625	1.0	174.48960876464844	128.24493408203125	0.00014990568161010742	535.9039306640625	214.79124450683594	0.9999998807907104	531.9716186523438	239.37786865234375	0.0007047057151794434	10	037
230	176.572509765625	122.20549011230469	1.0	181.7210235595703	124.29999542236328	0.00030106306076049805	535.6159057617188	213.34188842773438	0.9999996423721313	527.9215698242188	245.7976531982422	0.0020921528339385986	10	037
231	177.3702392578125	124.12541961669922	1.0	145.1244354248047	179.88832092285156	0.05621671676635742	535.8019409179688	215.0496368408203	0.9999999403953552	527.5263061523438	245.2666473388672	0.00017273426055908203	10	037
232	177.69232177734375	122.71440887451172	1.0	182.62266540527344	124.75483703613281	0.0006400942802429199	535.8742065429688	212.8319549560547	0.9999998807907104	535.2852172851562	214.17724609375	0.00021845102310180664	10	037
233	176.77110290527344	121.53958892822266	0.9999669790267944	174.6488800048828	129.2557830810547	0.0002289414405822754	535.9163818359375	211.8148956298828	0.9999994039535522	528.5560913085938	245.47450256347656	0.00099143385887146	10	037
234	176.35765075683594	122.87783813476562	0.9999288320541382	174.33689880371094	128.70083618164062	0.0004436075687408447	535.9837646484375	213.9538116455078	1.0	526.8084716796875	245.6316375732422	0.0037481188774108887	10	037
235	175.60121154785156	122.79586791992188	0.9999988079071045	143.54730224609375	188.28924560546875	0.8492928147315979	534.35107421875	212.98101806640625	0.9999998211860657	527.4097290039062	244.56228637695312	0.004577219486236572	10	037
236	175.27767944335938	121.0617446899414	1.0	144.30560302734375	190.11593627929688	0.08005884289741516	535.5439453125	214.50009155273438	0.9999999403953552	527.2138671875	244.69277954101562	0.004511207342147827	10	037
237	175.286865234375	120.70952606201172	1.0	145.5208740234375	192.12661743164062	0.6552429795265198	535.3140258789062	213.0269012451172	0.9999998807907104	532.940185546875	239.469482421875	0.0003344714641571045	10	037
238	174.682861328125	120.4576416015625	1.0	180.7728271484375	122.82679748535156	0.0013311803340911865	535.6961059570312	214.7201690673828	0.9999999403953552	526.117919921875	246.4014129638672	0.017416298389434814	10	037
239	174.4861602783203	120.92988586425781	0.9999997615814209	144.72251892089844	193.6248016357422	0.9999994039535522	534.8270874023438	214.63572692871094	0.9999999403953552	526.9721069335938	245.33287048339844	0.002505391836166382	10	037
240	174.69418334960938	120.44886016845703	1.0	180.12059020996094	123.09847259521484	0.0008328557014465332	534.0033569335938	213.09478759765625	1.0	528.016845703125	245.17552185058594	0.0002734363079071045	10	037
241	173.7572479248047	121.06120300292969	1.0	179.72335815429688	124.04268646240234	0.002015739679336548	535.320556640625	213.4790802001953	0.9999997615814209	175.7848663330078	115.77535247802734	0.00022611021995544434	10	037
242	173.0165252685547	121.18315124511719	1.0	177.93772888183594	124.88681030273438	0.00792047381401062	536.045166015625	214.09454345703125	0.9999997615814209	528.0853881835938	245.26719665527344	0.000575721263885498	10	037
243	173.82449340820312	120.03873443603516	1.0	179.4761505126953	122.80935668945312	0.001759648323059082	535.5518188476562	214.1495361328125	1.0	176.12974548339844	114.74517822265625	0.00022807717323303223	10	037
244	172.3440704345703	120.42054748535156	1.0	143.9660186767578	194.37001037597656	0.9831699728965759	536.3502807617188	214.55380249023438	0.9999998807907104	533.3045043945312	239.33966064453125	0.0017438530921936035	10	037
245	171.00927734375	120.72040557861328	0.9999836087226868	175.60113525390625	125.25588989257812	0.0005403459072113037	536.472412109375	213.60353088378906	0.9999999403953552	527.967529296875	244.5445098876953	0.001179128885269165	10	037
246	170.6998291015625	120.04157257080078	0.9999996423721313	144.31991577148438	196.2489471435547	0.3010629415512085	535.7970581054688	212.25711059570312	0.9999998807907104	527.6097412109375	245.28089904785156	0.0012795031070709229	10	037
247	4.6215105056762695	5.57981538772583	0.00016170740127563477	644.9982299804688	459.48834228515625	8.741021156311035e-5	536.107177734375	214.36260986328125	0.9999999403953552	533.0230102539062	240.31976318359375	0.005210459232330322	10	037
248	644.249755859375	461.51898193359375	0.0004195868968963623	0.5565340518951416	397.01055908203125	9.161233901977539e-5	535.9774169921875	213.8452911376953	1.0	534.3901977539062	214.81964111328125	0.0003476440906524658	10	037
249	4.580408096313477	5.319297790527344	0.00025469064712524414	161.38050842285156	181.03729248046875	0.5207166075706482	536.1564331054688	213.65057373046875	0.9999999403953552	527.1779174804688	245.10202026367188	0.00018790364265441895	10	037
250	642.8811645507812	481.6037902832031	0.00014060735702514648	165.2778778076172	175.63917541503906	0.9999967813491821	535.989990234375	213.85423278808594	0.9999998211860657	164.600341796875	176.37454223632812	0.0009424984455108643	10	037
251	138.22445678710938	118.7057876586914	0.012259691953659058	165.16014099121094	175.18304443359375	0.9999998807907104	534.9252319335938	213.6491241455078	0.9999999403953552	527.593505859375	245.1194610595703	0.005987733602523804	10	037
252	135.48866271972656	120.34904479980469	0.8555723428726196	167.08328247070312	174.98257446289062	0.9999933838844299	535.4729614257812	213.6849365234375	0.9999999403953552	525.6943359375	246.81407165527344	0.0015192031860351562	10	037
253	133.5001678466797	120.47655487060547	0.993337869644165	163.62579345703125	174.7723846435547	0.9999998807907104	534.995849609375	214.8687286376953	1.0	163.47244262695312	174.87477111816406	0.0022041797637939453	10	037
254	132.6233367919922	119.87959289550781	0.9999998807907104	163.9828643798828	177.22183227539062	0.9999997615814209	534.7111206054688	212.955322265625	0.9999998807907104	162.76510620117188	176.6825714111328	0.0011224448680877686	10	037
255	131.24192810058594	120.98908996582031	1.0	163.2766876220703	176.6134796142578	1.0	535.5122680664062	213.6502685546875	1.0	528.04296875	245.22142028808594	0.005367577075958252	10	037
256	131.81329345703125	119.88504791259766	1.0	159.86033630371094	175.93484497070312	0.9999983310699463	536.6710815429688	213.47813415527344	0.9999999403953552	527.4429931640625	245.4307861328125	0.0006034970283508301	10	037
257	131.0802459716797	120.93391418457031	1.0	155.83883666992188	173.3645477294922	0.9999997019767761	536.1763305664062	212.5990447998047	0.9999998807907104	155.59288024902344	174.06614685058594	0.00037661194801330566	10	037
258	131.3475341796875	121.21195220947266	1.0	153.02114868164062	174.53041076660156	1.0	534.9600830078125	212.5850067138672	0.9999998807907104	526.624267578125	246.6648712158203	0.05992281436920166	10	037
259	131.51480102539062	121.27703857421875	1.0	152.5535888671875	175.6800079345703	1.0	535.666259765625	211.70513916015625	0.9999998211860657	151.405517578125	176.406494140625	0.00016477704048156738	10	037
260	132.8519744873047	120.90034484863281	1.0	150.36512756347656	176.7257080078125	1.0	535.1331176757812	213.5022735595703	0.9999998807907104	528.304931640625	245.26028442382812	0.00018987059593200684	10	037
261	132.32752990722656	121.08361053466797	1.0	149.09780883789062	178.41026306152344	1.0	535.5526123046875	214.2556610107422	0.9999997019767761	527.695068359375	245.16282653808594	0.0029373764991760254	10	037
262	132.20155334472656	121.37088775634766	1.0	147.50091552734375	178.369384765625	1.0	535.6175537109375	212.19427490234375	0.9999995231628418	528.4092407226562	246.21218872070312	0.01171642541885376	10	037
263	131.80238342285156	121.93147277832031	1.0	146.60462951660156	178.8110809326172	1.0	535.6076049804688	214.59849548339844	0.9999998807907104	526.9343872070312	246.11083984375	0.006052643060684204	10	037
264	131.7262725830078	122.70657348632812	1.0	147.3193817138672	181.34539794921875	1.0	535.9215087890625	213.95904541015625	0.9999998211860657	535.7243041992188	206.97796630859375	0.00011846423149108887	10	037
265	131.21702575683594	122.55535888671875	1.0	143.97731018066406	180.7057342529297	1.0	535.8626708984375	212.3632354736328	0.9999998807907104	534.65234375	213.23387145996094	0.0002053976058959961	10	037
266	131.98416137695312	122.47677612304688	1.0	143.7389373779297	180.59829711914062	1.0	535.8048706054688	213.9937286376953	1.0	534.6114501953125	214.9867706298828	0.0003789961338043213	10	037
267	129.70155334472656	124.65550994873047	1.0	141.0931854248047	179.3247528076172	0.999999463558197	536.3384399414062	213.75999450683594	0.9999999403953552	532.2560424804688	240.5023193359375	0.0029202699661254883	10	037
268	130.83119201660156	123.75630187988281	0.9999998807907104	141.07177734375	182.41017150878906	1.0	535.204345703125	213.7014923095703	0.9999998807907104	526.8741455078125	245.53707885742188	0.011262238025665283	10	037
269	130.05517578125	124.24154663085938	1.0	139.85084533691406	183.16001892089844	0.09508693218231201	535.6400756835938	215.0605926513672	0.9999999403953552	527.9029541015625	244.29702758789062	0.0057697296142578125	10	037
270	129.48312377929688	121.78898620605469	1.0	139.37396240234375	184.2265625	0.9995383024215698	535.7477416992188	213.9926300048828	0.9999999403953552	532.0292358398438	239.43081665039062	0.0011529326438903809	10	037
271	128.5369110107422	120.86109924316406	1.0	132.40548706054688	125.18026733398438	0.0005754530429840088	535.3182983398438	213.8927001953125	0.9999998807907104	527.3805541992188	244.94683837890625	0.0004551410675048828	10	037
272	128.9969482421875	119.76575469970703	0.9972874522209167	135.6527557373047	186.52171325683594	0.019779443740844727	535.1135864257812	211.9012908935547	1.0	527.8173217773438	245.4745330810547	0.0013297200202941895	10	037
273	129.19561767578125	120.6233139038086	0.9998970031738281	129.94546508789062	128.02540588378906	0.010798037052154541	535.4407958984375	214.97401428222656	0.9999998807907104	526.7404174804688	245.34739685058594	0.003006666898727417	10	037
274	128.0955352783203	118.37886810302734	0.99986732006073	129.2463836669922	128.11822509765625	0.002090662717819214	535.7769775390625	213.16795349121094	0.9999996423721313	526.3585815429688	246.1336669921875	0.0011683404445648193	10	037
275	127.6899185180664	118.86006927490234	0.9994672536849976	132.2707977294922	127.11943817138672	0.00015789270401000977	535.152587890625	213.9251708984375	0.9999998807907104	532.7230834960938	239.74249267578125	0.0006556510925292969	10	037
276	126.50042724609375	117.76765441894531	0.009118258953094482	-1.039393424987793	77.4886245727539	0.0007496178150177002	534.9119262695312	214.0270538330078	0.9999999403953552	528.0061645507812	245.26937866210938	0.0007808506488800049	10	037
277	645.3010864257812	461.614990234375	0.0031468868255615234	-0.6656155586242676	76.393310546875	0.0010604560375213623	536.4603271484375	213.91258239746094	0.9999998211860657	527.4784545898438	246.09088134765625	0.11633875966072083	10	037
278	124.56183624267578	118.62675476074219	0.017050892114639282	-0.12487030029296875	74.80157470703125	0.0006850957870483398	534.8451538085938	212.70755004882812	0.9999995827674866	536.0277709960938	205.2164306640625	0.00016891956329345703	10	037
279	644.1460571289062	460.5849304199219	0.001948624849319458	-0.8813686370849609	75.98348999023438	8.255243301391602e-5	535.7578125	214.50794982910156	0.9999999403953552	527.7701416015625	245.74510192871094	0.00736507773399353	10	037
280	125.36898803710938	119.90914916992188	0.008036166429519653	538.3233642578125	211.4263458251953	6.350874900817871e-5	535.474853515625	214.21157836914062	1.0	527.0064086914062	245.38461303710938	0.0012063384056091309	10	037
281	644.8274536132812	462.044921875	0.0040392279624938965	6.422691345214844	4.544982433319092	8.386373519897461e-5	536.0502319335938	214.13116455078125	0.9999998807907104	527.427978515625	245.73959350585938	0.00044912099838256836	10	037
282	120.78191375732422	127.3062515258789	0.3097267150878906	120.15254974365234	130.20516967773438	0.0016827881336212158	535.12451171875	212.7671356201172	0.9999998807907104	526.9050903320312	246.19476318359375	0.021087288856506348	10	037
283	644.5142211914062	462.422607421875	0.0004871785640716553	-0.47981882095336914	76.53910827636719	0.0004552602767944336	535.4664306640625	213.60964965820312	1.0	527.4850463867188	245.70477294921875	0.0002478063106536865	10	037
284	123.80077362060547	118.97449493408203	8.809566497802734e-5	538.8978271484375	208.5478057861328	7.63237476348877e-5	536.0761108398438	213.1880340576172	0.9999997615814209	528.4015502929688	245.03663635253906	0.0002453625202178955	10	037
285	123.669677734375	119.54956817626953	0.0007383525371551514	1.2869672775268555	396.1476745605469	0.0002434253692626953	535.4899291992188	212.89382934570312	0.9999998211860657	535.1682739257812	214.23745727539062	0.0003136098384857178	10	037
286	643.9063110351562	460.0357360839844	0.000857234001159668	538.0514526367188	206.04840087890625	0.00010222196578979492	535.1048583984375	212.407958984375	0.9999986886978149	527.4893188476562	246.44627380371094	0.020115524530410767	10	037
287	644.7816162109375	461.89013671875	0.0011214017868041992	-1.2469654083251953	76.84976959228516	0.0003469884395599365	535.3333740234375	214.09617614746094	0.9999999403953552	532.2236938476562	240.83688354492188	0.0011269152164459229	10	037
288	121.89456176757812	120.20484161376953	0.9999675154685974	126.591552734375	129.0071563720703	0.004258632659912109	536.0557250976562	213.96722412109375	0.9999999403953552	527.891357421875	245.15093994140625	0.0018942952156066895	10	037
289	123.28787994384766	120.23414611816406	0.0009853839874267578	0.2824745178222656	77.39483642578125	0.00023254752159118652	535.1264038085938	213.62924194335938	0.9999998807907104	527.1776123046875	245.79042053222656	0.0022988319396972656	10	037
290	644.9966430664062	456.4072265625	0.0009657144546508789	7.056730270385742	5.525993824005127	4.684925079345703e-5	536.4649047851562	213.04226684570312	0.9999997615814209	531.657958984375	239.38308715820312	0.0003142058849334717	10	037
291	118.94395446777344	124.4870376586914	0.5938052535057068	115.77983856201172	131.41940307617188	0.00011911988258361816	535.4271850585938	213.20928955078125	0.9999998807907104	526.9949951171875	245.22900390625	0.0031898319721221924	10	037
292	120.26332092285156	123.8410873413086	0.01760810613632202	538.0125122070312	210.10116577148438	5.3375959396362305e-5	535.4412231445312	213.01405334472656	1.0	534.1664428710938	214.169677734375	0.0004013180732727051	10	037
293	120.26741790771484	124.9196548461914	0.7506078481674194	538.316162109375	209.71539306640625	5.733966827392578e-5	535.5628662109375	213.47328186035156	0.9999998807907104	527.9052124023438	246.02151489257812	0.0005087852478027344	10	037
294	3.983707904815674	5.119771957397461	0.00039958953857421875	6.7054948806762695	5.289399147033691	6.631016731262207e-5	535.8560791015625	212.4756622314453	1.0	534.760009765625	213.66278076171875	0.0002295970916748047	10	037
295	120.61250305175781	123.58917236328125	0.9993329048156738	1.0979747772216797	397.7640380859375	8.481740951538086e-5	535.3549194335938	213.72471618652344	0.9999997019767761	528.502197265625	245.4645538330078	0.006578952074050903	10	037
296	119.95436096191406	125.01586151123047	0.8510888814926147	117.24020385742188	131.7520294189453	0.00028523802757263184	534.8748168945312	213.27577209472656	0.9999998807907104	527.3348388671875	245.1240997314453	0.00047200918197631836	10	037
297	122.91807556152344	120.61248016357422	0.41499650478363037	645.44677734375	433.2074890136719	8.615851402282715e-5	535.3201293945312	213.541748046875	0.9999999403953552	534.0834350585938	214.5917205810547	0.00020495057106018066	10	037
298	644.45849609375	454.88238525390625	0.00044205784797668457	645.518798828125	459.8956604003906	0.00023505091667175293	535.757568359375	212.7707977294922	0.9999997615814209	526.010498046875	245.31240844726562	0.004793912172317505	10	037
299	120.21968078613281	122.05561828613281	0.2637956142425537	645.519287109375	459.2773132324219	0.00014540553092956543	535.4358520507812	212.24378967285156	0.9999998807907104	528.1326904296875	245.59091186523438	0.0006434917449951172	10	037
300	644.350341796875	459.22265625	0.001971036195755005	644.9352416992188	459.0596008300781	0.00017756223678588867	535.2354736328125	214.0974884033203	1.0	533.74462890625	215.0015106201172	0.0002738535404205322	10	037
301	645.1021118164062	460.1890563964844	0.0006039142608642578	645.3321533203125	460.0625	0.00010460615158081055	534.8519287109375	214.24098205566406	1.0	527.9439086914062	245.35545349121094	0.016645997762680054	10	037
302	118.72307586669922	120.46621704101562	0.0006180107593536377	644.4105834960938	460.1925354003906	5.552172660827637e-5	534.8741455078125	213.0487060546875	0.9999999403953552	527.0792846679688	247.91195678710938	0.000399172306060791	10	037
303	119.15824127197266	123.05045318603516	0.0001182854175567627	537.6751098632812	207.40365600585938	0.00011628866195678711	535.59130859375	212.30538940429688	0.9999997615814209	535.2544555664062	205.83624267578125	0.0002613961696624756	10	037
304	644.5682373046875	454.6434326171875	0.006966054439544678	645.5300903320312	433.404541015625	0.00016254186630249023	535.2169799804688	213.9148406982422	0.9999999403953552	532.2320556640625	239.75987243652344	0.0008676350116729736	10	037
305	117.3998794555664	125.21550750732422	0.8620287179946899	1.2887403964996338	398.0376281738281	5.608797073364258e-5	536.2088012695312	213.83770751953125	1.0	528.2039184570312	246.78721618652344	0.0005684196949005127	10	037
306	116.86599731445312	125.70304870605469	0.040272265672683716	0.6958565711975098	396.7808532714844	0.00014385581016540527	534.3606567382812	212.73582458496094	0.9999998807907104	526.8264770507812	245.41725158691406	0.0021841228008270264	10	037
307	4.366074562072754	5.523599624633789	0.00019118189811706543	646.0459594726562	412.5736083984375	0.00010442733764648438	535.758544921875	213.63999938964844	0.9999999403953552	532.5643310546875	240.1879119873047	0.001995086669921875	10	037
308	114.12186431884766	126.01982879638672	0.9990280866622925	118.57536315917969	122.6336441040039	0.00011625885963439941	535.059326171875	214.09835815429688	0.9999999403953552	532.42578125	239.4547119140625	0.00030168890953063965	10	037
309	110.5972671508789	126.19223022460938	0.9986523389816284	645.0836791992188	433.0206298828125	0.000347822904586792	535.6756591796875	213.31326293945312	0.9999998807907104	527.0814819335938	246.2040252685547	0.00270804762840271	10	037
310	109.18452453613281	125.15808868408203	0.9999940395355225	537.8636474609375	208.77279663085938	6.189942359924316e-5	535.04248046875	213.36178588867188	0.9999997615814209	528.1604614257812	244.13941955566406	0.004566669464111328	10	037
311	105.19677734375	124.51151275634766	0.9999975562095642	112.24026489257812	127.45530700683594	0.00029525160789489746	535.7996215820312	213.76597595214844	0.9999998807907104	534.8944702148438	215.02154541015625	0.00016307830810546875	10	037
312	104.35137939453125	125.6079330444336	0.9969078302383423	538.5068969726562	209.22035217285156	0.00012367963790893555	535.4865112304688	212.9637908935547	0.9999998807907104	535.3488159179688	214.3290252685547	0.00024110078811645508	10	037
313	106.28314208984375	126.0580062866211	0.9996337890625	117.41714477539062	127.08782196044922	6.303191184997559e-5	535.8272094726562	213.58877563476562	0.9999998807907104	535.3842163085938	214.78759765625	0.000210493803024292	10	037
314	107.35881805419922	126.17637634277344	0.9994576573371887	1.3592689037322998	397.0750732421875	0.00015532970428466797	535.6957397460938	213.24696350097656	0.9999999403953552	527.0733032226562	245.15049743652344	0.00278472900390625	10	037
315	106.02062225341797	126.45709228515625	0.9972893595695496	538.1050415039062	212.95901489257812	3.096461296081543e-5	535.1102294921875	215.5071563720703	1.0	533.3335571289062	217.73348999023438	0.0002071857452392578	10	037
316	105.33617401123047	125.97430419921875	0.9873889684677124	644.9158325195312	480.29461669921875	0.00015994906425476074	534.9647827148438	213.92042541503906	0.9999997615814209	527.2345581054688	245.8553924560547	0.000562131404876709	10	037
317	104.95832061767578	123.88096618652344	0.9999998807907104	118.04297637939453	119.77861022949219	0.00013047456741333008	534.4552001953125	212.1374969482422	0.9999999403953552	528.0053100585938	246.49185180664062	0.00027552247047424316	10	037
318	104.98550415039062	125.01455688476562	0.9999784231185913	538.0402221679688	207.97836303710938	9.40859317779541e-5	535.546630859375	212.03175354003906	0.9999998211860657	533.2220458984375	242.0362548828125	0.0002664327621459961	10	037
319	104.82372283935547	124.55773162841797	0.9999986886978149	7.623537540435791	4.677535057067871	8.550286293029785e-5	535.7388916015625	215.08004760742188	1.0	529.9982299804688	239.92135620117188	0.0006605684757232666	10	037
320	103.59874725341797	125.04203796386719	0.9959965944290161	538.371337890625	207.39198303222656	7.140636444091797e-5	535.6710815429688	212.3346405029297	0.9999997615814209	528.5161743164062	245.4732208251953	0.0028354525566101074	10	037
321	105.0902099609375	125.46644592285156	0.9996343851089478	644.544921875	460.918701171875	5.665421485900879e-5	535.9662475585938	212.410400390625	0.9999998807907104	529.8034057617188	243.23562622070312	0.00048363208770751953	10	037
322	105.02165222167969	125.2408676147461	0.9999934434890747	117.94561004638672	120.76087188720703	0.00012415647506713867	535.6216430664062	211.99472045898438	0.9999998807907104	535.3960571289062	199.1996307373047	0.0002046525478363037	10	037
323	104.47106170654297	125.22482299804688	0.9998696446418762	1.4485304355621338	396.472412109375	5.8263540267944336e-5	534.682373046875	213.20709228515625	1.0	526.8932495117188	245.92807006835938	0.00022667646408081055	10	037
324	104.15180969238281	125.48040771484375	0.9967442750930786	538.17431640625	209.4933319091797	4.431605339050293e-5	534.7353515625	213.7842559814453	1.0	526.6134033203125	246.0745086669922	0.008597522974014282	10	037
325	644.1074829101562	455.3054504394531	0.00022736191749572754	1.1275591850280762	396.6023864746094	0.0001544952392578125	535.5206909179688	214.1177215576172	0.9999998807907104	526.4970703125	245.30130004882812	0.0002371668815612793	10	037
326	644.7298583984375	461.6415100097656	0.00028184056282043457	538.2901000976562	210.53543090820312	6.663799285888672e-5	535.463623046875	213.6147003173828	1.0	534.2237548828125	214.39541625976562	0.00030612945556640625	10	037
327	643.5933227539062	455.4983215332031	0.005509465932846069	644.4678344726562	458.1820373535156	0.0001977980136871338	536.1397705078125	212.43777465820312	0.9999996423721313	526.881103515625	245.47837829589844	0.001262962818145752	10	037
328	644.4163818359375	461.4753723144531	0.0001271665096282959	1.5562448501586914	398.21343994140625	8.726119995117188e-5	535.045166015625	213.43399047851562	1.0	527.8927612304688	245.8455352783203	0.000673443078994751	10	037
329	4.242455959320068	5.62809419631958	0.0002848207950592041	7.2201337814331055	4.624508380889893	5.8978796005249023e-5	535.6934204101562	213.58079528808594	0.999999463558197	528.2962646484375	245.43154907226562	0.0010917186737060547	10	037
330	41.245574951171875	135.4436798095703	0.6340791583061218	39.024024963378906	138.45216369628906	9.274482727050781e-5	536.058349609375	212.2188720703125	0.9999994039535522	527.0564575195312	246.1975860595703	0.05622109770774841	10	037
331	44.635009765625	136.1775360107422	0.0016166269779205322	7.290837287902832	3.9324684143066406	5.0008296966552734e-5	535.2653198242188	214.44227600097656	1.0	533.5006103515625	239.7784423828125	0.000385284423828125	10	037
332	43.86325454711914	142.05381774902344	0.8838580846786499	40.08576583862305	146.0772247314453	0.00018396973609924316	535.7554321289062	214.12513732910156	0.9999997615814209	528.2655029296875	245.1806182861328	0.0017171800136566162	10	037
333	46.89662551879883	142.9506072998047	0.32582926750183105	646.0980224609375	460.4779968261719	8.952617645263672e-5	535.1613159179688	213.7278289794922	1.0	527.6343383789062	246.27127075195312	0.0010524094104766846	10	037
334	50.27925109863281	142.06900024414062	1.0	53.925235748291016	146.09556579589844	0.000290602445602417	535.5184936523438	212.41566467285156	0.9999997615814209	527.9562377929688	246.12237548828125	0.005514323711395264	10	037
335	52.791725158691406	147.01515197753906	1.0	56.833797454833984	148.87010192871094	0.0002862215042114258	535.1400146484375	213.211181640625	0.9999998807907104	535.3054809570312	206.89599609375	0.00010651350021362305	10	037
336	53.94740676879883	148.0922393798828	0.998771071434021	115.11692810058594	168.50181579589844	0.03781425952911377	535.684814453125	213.76402282714844	0.9999998807907104	527.5775756835938	244.42530822753906	0.0024787187576293945	10	037
337	644.0765991210938	459.9728088378906	0.00024321675300598145	537.3826904296875	206.50393676757812	0.00011071562767028809	534.4603271484375	211.81289672851562	0.9999998807907104	527.7997436523438	246.1291961669922	0.002144426107406616	10	037
338	644.3486938476562	462.41217041015625	0.00012475252151489258	1.216604232788086	397.8952331542969	0.00022307038307189941	535.0107421875	213.00701904296875	0.9999998807907104	528.3136596679688	244.60635375976562	0.007302135229110718	10	037
339	56.72209930419922	181.59852600097656	0.0001188516616821289	537.4315185546875	206.48385620117188	7.098913192749023e-5	534.58642578125	212.81033325195312	0.9999990463256836	527.4254760742188	244.42140197753906	0.00338175892829895	10	037
340	52.5338249206543	191.9855194091797	0.004900097846984863	93.06795501708984	170.5190887451172	0.9987157583236694	536.323974609375	213.47930908203125	0.9999999403953552	526.2265625	246.27340698242188	0.0018675923347473145	10	037
341	642.4171142578125	480.8748779296875	0.00035512447357177734	537.9842529296875	205.6593780517578	9.316205978393555e-5	535.8583984375	210.99957275390625	0.9999994039535522	529.1527709960938	247.40829467773438	0.0012150704860687256	10	037
342	63.88513946533203	215.01666259765625	0.9995596408843994	55.68374252319336	213.6996612548828	0.0002973973751068115	535.4451293945312	214.21604919433594	0.9999997615814209	526.570068359375	245.58029174804688	0.018460005521774292	10	037
343	644.7510986328125	454.53564453125	0.0004418492317199707	91.02291107177734	292.26519775390625	0.999987781047821	536.0742797851562	212.61329650878906	0.9999997615814209	533.4485473632812	240.58938598632812	0.00042256712913513184	10	037
344	644.0648803710938	462.0701904296875	0.0003267824649810791	89.99787139892578	294.2700500488281	0.0023300647735595703	535.3185424804688	214.01785278320312	0.9999999403953552	534.6419067382812	215.06092834472656	0.00024634599685668945	10	037
345	645.2597045898438	431.4837646484375	6.687641143798828e-5	90.63628387451172	288.1593933105469	0.03778129816055298	535.8239135742188	213.37380981445312	0.9999997615814209	533.3622436523438	239.99505615234375	0.0005643367767333984	10	037
346	644.60595703125	459.5137023925781	0.0007053613662719727	94.49374389648438	286.0918273925781	0.9999054670333862	536.3279418945312	213.27569580078125	0.9999999403953552	527.5726928710938	245.8614501953125	0.0012744367122650146	10	037
347	644.4679565429688	430.8915100097656	0.00021907687187194824	86.17231750488281	286.447509765625	0.999439537525177	534.9992065429688	213.9159698486328	0.9999997615814209	527.8325805664062	246.45700073242188	0.14054572582244873	10	037
348	644.2180786132812	460.6832580566406	0.0003787875175476074	82.5267562866211	289.77001953125	0.00014677643775939941	535.4122924804688	213.31800842285156	0.9999998807907104	527.4251708984375	244.0069580078125	0.010432034730911255	10	037
349	644.3535766601562	461.8832702636719	0.0002917051315307617	537.7081909179688	209.567626953125	4.7147274017333984e-5	535.2719116210938	212.94215393066406	0.9999998807907104	527.2997436523438	246.70303344726562	0.0019511580467224121	10	037
350	644.7975463867188	459.3689880371094	0.0003815889358520508	645.0189819335938	458.88262939453125	7.027387619018555e-5	535.6868896484375	213.36671447753906	0.9999998807907104	534.8416748046875	214.65879821777344	0.00026541948318481445	10	037
351	4.376985549926758	4.966196060180664	0.00017493963241577148	90.95770263671875	293.41815185546875	7.158517837524414e-5	536.2197265625	213.87730407714844	0.9999998807907104	534.7269897460938	214.65634155273438	0.00014463067054748535	10	037
352	644.4708251953125	456.2760314941406	0.0018393099308013916	645.047607421875	459.8934020996094	6.052851676940918e-5	535.4970092773438	213.67864990234375	0.9999997615814209	528.2097778320312	247.084716796875	0.00041362643241882324	10	037
353	644.0572509765625	461.9369812011719	0.00015792250633239746	20.960229873657227	290.050537109375	0.0008537769317626953	535.8082275390625	213.7196044921875	0.9999999403953552	527.1044311523438	245.304443359375	0.0003457069396972656	10	037
354	644.3372802734375	462.10015869140625	0.00024405121803283691	526.9456176757812	243.72084045410156	8.398294448852539e-5	535.3848876953125	213.81275939941406	0.9999997615814209	526.681640625	245.68983459472656	0.15702691674232483	10	037
355	4.426802635192871	4.969110488891602	0.00010225176811218262	16.229778289794922	295.10498046875	0.0002135932445526123	535.3309936523438	213.746337890625	0.9999997019767761	528.1580200195312	246.04176330566406	0.0012428760528564453	10	037
356	645.7449340820312	432.1346435546875	0.00014507770538330078	538.2215576171875	211.12091064453125	5.552172660827637e-5	535.7174682617188	214.05291748046875	0.9999998807907104	535.1946411132812	209.31224060058594	0.00012856721878051758	10	037
357	3.999389171600342	4.649996280670166	9.810924530029297e-5	92.8327865600586	291.23992919921875	0.9622078537940979	535.3964233398438	213.02540588378906	0.9999999403953552	526.0122680664062	245.7407684326172	0.0006944835186004639	10	037
358	3.5540385246276855	4.519434928894043	0.00026598572731018066	96.27586364746094	287.6370544433594	1.0	535.8223266601562	212.37196350097656	0.9999997019767761	526.264404296875	246.0059051513672	0.0013401806354522705	10	037
359	36.6201057434082	278.4082946777344	8.934736251831055e-5	538.0958862304688	208.77740478515625	4.9740076065063477e-5	535.4508666992188	213.6119842529297	0.9999998807907104	527.2896728515625	247.72067260742188	0.31012681126594543	10	037
360	4.269587993621826	4.601816177368164	8.660554885864258e-5	96.83747863769531	286.50946044921875	0.9990041255950928	535.495361328125	213.37152099609375	0.9999999403953552	527.2322998046875	244.81761169433594	0.0004443526268005371	10	037
361	4.6663312911987305	5.675708770751953	6.175041198730469e-5	16.766576766967773	275.93511962890625	0.0003466010093688965	535.4800415039062	212.26882934570312	0.9999999403953552	526.9493408203125	246.95663452148438	0.0005534589290618896	10	037
362	6.968570232391357	275.3668518066406	0.0002110004425048828	87.68305969238281	284.6690979003906	1.0	535.6172485351562	213.55340576171875	0.9999998807907104	2.7326109409332275	270.4613342285156	0.00030925869941711426	10	037
363	644.831787109375	460.07708740234375	0.0031751394271850586	83.52860260009766	288.1649475097656	0.9999885559082031	536.2193603515625	214.83731079101562	1.0	527.81640625	245.26565551757812	0.00027564167976379395	10	037
364	644.5252685546875	459.0418701171875	0.0012168586254119873	85.41854858398438	290.1154479980469	1.0	535.2769165039062	214.2729949951172	1.0	527.2833251953125	245.98622131347656	0.0008799731731414795	10	037
365	64.75599670410156	296.6383361816406	0.004677087068557739	75.25901794433594	296.6940612792969	0.9999850988388062	535.2265014648438	212.93128967285156	0.9999998807907104	526.9100341796875	246.26058959960938	0.004787087440490723	10	037
366	641.6603393554688	480.3706359863281	0.0002097487449645996	80.16316986083984	299.2014465332031	1.0	535.4107666015625	212.9656219482422	0.9999997615814209	526.0844116210938	245.19677734375	0.03487613797187805	10	037
367	644.5596313476562	454.3896484375	0.0013287067413330078	79.48179626464844	298.6263427734375	1.0	535.8855590820312	212.99295043945312	0.9999998807907104	527.51708984375	246.71043395996094	0.002505958080291748	10	037
368	645.8756713867188	430.37939453125	0.0002588629722595215	81.01984405517578	295.41436767578125	0.003659963607788086	535.5663452148438	213.8817596435547	0.9999999403953552	527.1943359375	247.29531860351562	0.020867258310317993	10	037
369	26.883075714111328	290.768798828125	0.0005339086055755615	79.81857299804688	298.2406921386719	0.9787516593933105	535.4066162109375	213.0574188232422	0.9999996423721313	526.8475952148438	244.91629028320312	0.004081755876541138	10	037
370	83.29487609863281	294.03125	0.00042238831520080566	88.68108367919922	296.5306396484375	0.9999995231628418	535.8344116210938	213.06504821777344	0.9999999403953552	526.6876831054688	246.72906494140625	0.011896997690200806	10	037
371	29.362735748291016	291.2251892089844	0.009275674819946289	85.24210357666016	295.286376953125	0.6426063776016235	535.8360595703125	214.42396545410156	0.9999998807907104	526.3729248046875	245.53060913085938	0.01075369119644165	10	037
372	643.9103393554688	456.4220275878906	0.008992373943328857	83.951171875	293.65435791015625	0.004379779100418091	535.9476928710938	212.30325317382812	0.9999996423721313	526.5081176757812	245.99522399902344	0.009156793355941772	10	037
373	28.0506591796875	291.5726013183594	0.9997155070304871	83.0387191772461	296.1175231933594	0.9999876618385315	535.5593872070312	214.6070098876953	1.0	527.6861572265625	246.17308044433594	0.0006437301635742188	10	037
374	24.291818618774414	273.39013671875	0.9999945163726807	29.9653263092041	275.2975158691406	0.003457576036453247	534.8928833007812	213.51211547851562	0.9999995231628418	527.2575073242188	246.4489288330078	0.08617082238197327	10	037
375	20.463167190551758	264.70794677734375	0.9999996423721313	68.60386657714844	296.7848205566406	0.008319258689880371	535.6932983398438	214.47023010253906	0.9999998807907104	3.2409889698028564	254.98751831054688	0.002158612012863159	10	037
376	21.327316284179688	260.0674743652344	1.0	22.91086769104004	263.0470886230469	0.0006454885005950928	535.25830078125	213.91061401367188	1.0	2.0498013496398926	251.27134704589844	0.0004105865955352783	10	037
377	18.169204711914062	258.7479553222656	1.0	73.04907989501953	278.7257995605469	0.023685872554779053	535.9857177734375	214.63394165039062	1.0	526.9758911132812	245.43505859375	0.0006154179573059082	10	037
378	15.668642044067383	256.0262756347656	0.9999998807907104	75.59126281738281	273.8337097167969	0.9999967813491821	536.1387329101562	214.0270538330078	0.9999998807907104	1.5646708011627197	240.17416381835938	0.0005078017711639404	10	037
379	20.323854446411133	256.5242004394531	0.9999952912330627	74.77394104003906	269.64520263671875	0.9999813437461853	535.9371948242188	213.04443359375	0.9999998807907104	526.1217041015625	246.67189025878906	0.003291994333267212	10	037
380	25.695486068725586	257.7464599609375	0.003533780574798584	76.12259674072266	269.0192565917969	0.9999998807907104	535.2212524414062	212.41322326660156	0.9999997615814209	531.779052734375	241.33460998535156	0.0020686089992523193	10	037
381	23.373437881469727	259.0591125488281	0.4260979890823364	71.9960708618164	263.785888671875	0.9999361038208008	535.7925415039062	212.02975463867188	0.9999996423721313	527.3334350585938	246.13397216796875	0.006493747234344482	10	037
382	20.07236099243164	258.8912048339844	0.999803364276886	77.37507629394531	267.0523376464844	0.9999998807907104	536.25634765625	213.51422119140625	0.9999998807907104	527.1738891601562	244.8621826171875	0.011414885520935059	10	037
383	11.651261329650879	257.0793762207031	0.9999376535415649	72.92378234863281	261.84869384765625	1.0	534.607177734375	212.3711700439453	0.9999997019767761	527.0037231445312	246.99818420410156	0.004544675350189209	10	037
384	13.257584571838379	256.0234069824219	0.9999995231628418	67.30206298828125	259.968994140625	0.999691367149353	535.669921875	213.091796875	0.9999998211860657	528.1180419921875	245.23004150390625	0.025036603212356567	10	037
385	9.268982887268066	256.3811340332031	1.0	65.36768341064453	260.1750793457031	0.9999999403953552	535.9241943359375	213.56143188476562	0.9999995231628418	527.0050048828125	245.06918334960938	0.0005989968776702881	10	037
386	8.677797317504883	256.98370361328125	0.9999998807907104	67.84221649169922	260.7158203125	1.0	535.3613891601562	212.0390625	0.9999998807907104	1.1729052066802979	239.18202209472656	0.00016286969184875488	10	037
387	9.400897026062012	258.5884704589844	0.9999999403953552	69.9054183959961	260.4911804199219	0.9999998807907104	536.390380859375	214.6768341064453	0.9999998807907104	527.2581787109375	245.82452392578125	0.0008960068225860596	10	037
388	9.693729400634766	259.114013671875	1.0	72.4819564819336	260.66302490234375	0.9999983310699463	534.8945922851562	214.2263946533203	0.9999998807907104	527.8645629882812	244.81016540527344	0.000794827938079834	10	037
389	9.032516479492188	261.51055908203125	0.9999999403953552	65.51972961425781	258.806884765625	0.999996542930603	535.6506958007812	214.12757873535156	1.0	527.4424438476562	245.26602172851562	0.002255946397781372	10	037
390	8.742307662963867	263.4189758300781	0.9999997615814209	62.08123016357422	259.0837097167969	0.9999935626983643	534.8562622070312	213.61549377441406	0.9999998807907104	532.417724609375	240.2020721435547	0.0002626776695251465	10	037
391	9.388813018798828	262.8796081542969	1.0	68.31879425048828	258.39544677734375	1.0	535.7781372070312	214.7227783203125	0.9999999403953552	527.1353759765625	244.44790649414062	0.0013885498046875	10	037
392	10.595036506652832	262.2568054199219	1.0	74.9797134399414	256.1839599609375	1.0	535.1111450195312	213.62942504882812	0.9999996423721313	526.8504028320312	244.79458618164062	0.007290631532669067	10	037
393	8.625691413879395	262.65789794921875	0.9999997615814209	75.83342742919922	254.92796325683594	1.0	535.3232421875	214.8394317626953	0.9999998807907104	527.200439453125	245.421875	0.0016328394412994385	10	037
394	10.903412818908691	263.2074279785156	1.0	72.38482666015625	258.4933166503906	1.0	534.8556518554688	212.90701293945312	0.9999998211860657	527.4920043945312	245.60240173339844	0.001030057668685913	10	037
395	12.944172859191895	271.64581298828125	1.0	72.404052734375	259.9317321777344	0.9999972581863403	536.0950317382812	213.3814239501953	0.9999998807907104	527.2111206054688	243.67396545410156	0.005564838647842407	10	037
396	18.996105194091797	278.4754943847656	0.9999967813491821	63.701576232910156	260.05426025390625	0.9997738599777222	535.3873901367188	214.48410034179688	0.9999999403953552	527.0771484375	244.9801483154297	0.003337353467941284	10	037
397	21.59511947631836	280.2402038574219	0.9999999403953552	646.3076171875	431.6434631347656	0.0002232193946838379	536.1556396484375	213.9049530029297	0.9999998807907104	527.21435546875	244.72206115722656	0.002066701650619507	10	037
398	23.1982479095459	285.2221374511719	1.0	538.442138671875	209.0456085205078	0.00010085105895996094	534.8170166015625	213.2368621826172	1.0	526.4508666992188	246.2328338623047	0.018330633640289307	10	037
399	24.873119354248047	290.82232666015625	0.9997661709785461	538.2463989257812	209.59490966796875	6.878376007080078e-5	533.919921875	212.48521423339844	0.9999998807907104	534.16796875	208.24554443359375	0.002088874578475952	10	037
400	31.72922134399414	298.7442321777344	0.35043203830718994	552.3839111328125	267.2253723144531	0.0001259148120880127	556.3094482421875	266.121337890625	0.9199264645576477	552.319091796875	264.1380310058594	0.0003108680248260498	10	037
401	29.74001121520996	297.93408203125	0.15947756171226501	553.65966796875	268.39593505859375	0.00022593140602111816	555.0675048828125	265.723876953125	0.978482723236084	553.25732421875	265.62445068359375	0.0008837282657623291	10	037
402	37.20948791503906	303.0934143066406	0.01568278670310974	552.5225830078125	266.69720458984375	0.0002467930316925049	557.5695190429688	265.3920593261719	0.9403307437896729	545.4363403320312	266.61981201171875	0.00014963746070861816	10	037
403	36.91628646850586	303.1476135253906	0.995793879032135	556.9232177734375	266.3316345214844	8.669495582580566e-5	557.4721069335938	266.58294677734375	0.9485817551612854	554.962646484375	265.0541687011719	0.00036138296127319336	10	037
404	37.97847366333008	305.0724182128906	0.005990922451019287	554.3628540039062	269.31201171875	0.0001761019229888916	556.3877563476562	266.52410888671875	0.9138659834861755	553.7135620117188	264.9855041503906	0.00022730231285095215	10	037
405	37.74958419799805	306.8798522949219	0.2500016987323761	7.119153022766113	4.472803115844727	2.956390380859375e-5	557.785400390625	266.99078369140625	0.8970328569412231	545.9620971679688	267.3525085449219	2.5779008865356445e-5	10	037
406	39.60768127441406	310.01104736328125	0.12256234884262085	552.7276000976562	268.065185546875	0.00022903084754943848	556.47802734375	265.975341796875	0.9662678837776184	553.9765014648438	264.1296081542969	0.0006864964962005615	10	037
407	38.26081085205078	310.9770812988281	0.15013527870178223	645.56640625	460.42486572265625	0.00012764334678649902	557.5884399414062	266.16290283203125	0.7014102935791016	642.0086669921875	145.6967315673828	2.568960189819336e-5	10	037
408	40.18456268310547	313.58465576171875	0.05997416377067566	644.4688720703125	459.92901611328125	6.86347484588623e-5	557.0817260742188	267.0777893066406	0.645685076713562	554.5779418945312	264.8500671386719	4.4852495193481445e-5	10	037
409	36.29176712036133	310.64306640625	0.010687410831451416	554.4747314453125	269.135986328125	0.00020065903663635254	557.3742065429688	266.6694641113281	0.8707684278488159	554.2100219726562	265.26483154296875	0.000492483377456665	10	037
410	37.597984313964844	310.8129577636719	0.4792587459087372	645.4534912109375	458.6294250488281	0.000172346830368042	556.6773681640625	266.724365234375	0.6928942203521729	553.7681274414062	265.0592956542969	0.0002556741237640381	10	037
411	645.068359375	461.1612243652344	0.0004114806652069092	552.4080810546875	267.8540344238281	0.00038105249404907227	556.477294921875	266.81121826171875	0.9766643047332764	553.8519287109375	265.7498474121094	0.0006802082061767578	10	037
412	4.565328598022461	5.14661979675293	0.00021055340766906738	7.34477424621582	5.625992298126221	4.318356513977051e-5	556.5153198242188	264.0189514160156	0.30535775423049927	40.421546936035156	3.075087070465088	2.1964311599731445e-5	10	037
413	554.181396484375	268.9063415527344	0.0005280077457427979	552.3150634765625	267.24456787109375	0.00040471553802490234	555.99609375	266.1006774902344	0.9736881852149963	553.1578369140625	264.74267578125	0.00042808055877685547	10	037
414	38.04611587524414	311.396728515625	0.14140436053276062	552.6063842773438	267.2484130859375	0.00019338726997375488	556.8800659179688	266.44488525390625	0.9977007508277893	553.6840209960938	264.68524169921875	0.0003553628921508789	10	037
415	38.78263854980469	311.281494140625	0.14739662408828735	66.31302642822266	258.74420166015625	0.02246984839439392	557.5322265625	265.6265563964844	0.9789696931838989	554.3292236328125	263.6721496582031	0.00024688243865966797	10	037
416	4.33510684967041	5.004074573516846	0.0010217130184173584	554.7940673828125	269.6050109863281	0.0002186894416809082	556.2019653320312	266.37646484375	0.7500826120376587	554.8230590820312	264.35089111328125	0.00011712312698364258	10	037
417	643.6282348632812	455.48291015625	0.009988069534301758	70.42144775390625	260.069580078125	0.0029091238975524902	557.8923950195312	267.13690185546875	0.9794899225234985	554.0877685546875	264.6842041015625	0.00010755658149719238	10	037
418	641.1389770507812	454.7713928222656	0.10912281274795532	66.9133071899414	259.4726257324219	0.8963007926940918	557.5870361328125	266.164794921875	0.9803280234336853	554.3741455078125	265.21124267578125	0.00027182698249816895	10	037
419	37.70096206665039	313.0582275390625	0.0076500773429870605	70.68810272216797	258.7291259765625	0.8263866901397705	557.1993408203125	265.9697570800781	0.9520578384399414	554.4083862304688	264.4097900390625	0.00022023916244506836	10	037
420	4.226296424865723	5.479001998901367	0.004236787557601929	70.33186340332031	256.1487121582031	0.5642205476760864	556.1099243164062	266.3588562011719	0.9667531847953796	554.1447143554688	264.83074951171875	0.0007755458354949951	10	037
421	4.2395806312561035	4.716653823852539	0.0002563595771789551	69.62199401855469	259.58660888671875	8.866190910339355e-5	556.0013427734375	266.58001708984375	0.9629900455474854	553.14501953125	264.6981506347656	0.00011515617370605469	10	037
422	3.444242000579834	4.552936553955078	0.0003641843795776367	72.81397247314453	262.3833923339844	0.9999997615814209	557.212158203125	266.92724609375	0.9398150444030762	78.30918884277344	269.3910217285156	6.380677223205566e-5	10	037
423	644.3839111328125	448.04986572265625	0.0038189291954040527	71.23184204101562	260.14947509765625	0.9799097776412964	557.2264404296875	265.8560485839844	0.9788310527801514	553.748779296875	263.61370849609375	0.0003107786178588867	10	037
424	33.05834197998047	308.7835388183594	0.775810718536377	71.10438537597656	259.85675048828125	1.0	556.8934936523438	265.8678894042969	0.971381425857544	553.528564453125	264.15289306640625	0.0009733140468597412	10	037
425	34.96395492553711	309.0862121582031	0.1513703167438507	71.50675201416016	257.6747131347656	0.9975501298904419	556.8841552734375	266.3554382324219	0.9853066205978394	554.0875244140625	264.7506103515625	0.0009315013885498047	10	037
426	552.147216796875	267.7124938964844	0.0013246238231658936	72.73262786865234	256.7936096191406	0.9999732971191406	557.6181640625	265.3069152832031	0.9952024817466736	544.2630615234375	266.73748779296875	0.0007953345775604248	10	037
427	34.998565673828125	308.850830078125	0.006305575370788574	73.4830551147461	258.67767333984375	1.0	556.9798583984375	265.58740234375	0.9847166538238525	545.277099609375	266.2210998535156	0.00029584765434265137	10	037
428	555.2825317382812	269.0793151855469	0.0008598268032073975	74.28004455566406	257.85284423828125	1.0	556.9299926757812	265.6970520019531	0.990342378616333	556.2636108398438	269.02032470703125	0.0007952749729156494	10	037
429	38.17921447753906	309.93048095703125	0.004749566316604614	552.1259155273438	266.3332824707031	9.053945541381836e-5	557.47412109375	264.95989990234375	0.987610399723053	554.6533203125	263.6669921875	0.0002821385860443115	10	037
430	37.029815673828125	312.24188232421875	0.05237242579460144	75.67347717285156	261.8221740722656	0.8378021717071533	557.4237670898438	266.2327880859375	0.9739352464675903	554.6332397460938	265.2969055175781	0.0006017982959747314	10	037
431	644.6959228515625	460.4403076171875	0.00048094987869262695	75.27484130859375	261.06597900390625	0.9999998807907104	557.4955444335938	265.5621337890625	0.9639444351196289	554.4666137695312	264.73028564453125	0.00033295154571533203	10	037
432	35.558467864990234	309.8426513671875	0.008451253175735474	70.87616729736328	260.782470703125	1.0	557.5814208984375	265.9161376953125	0.9949436783790588	554.0800170898438	265.2174377441406	0.0007148683071136475	10	037
433	37.04905700683594	310.2302551269531	0.07615959644317627	74.22674560546875	260.9073791503906	1.0	556.8681030273438	266.2318420410156	0.9973325729370117	554.2347412109375	265.42730712890625	0.001292884349822998	10	037
434	3.5562679767608643	3.8729913234710693	0.00038102269172668457	74.71544647216797	261.39141845703125	1.0	557.9480590820312	265.26837158203125	0.9385279417037964	80.18296813964844	270.4577331542969	0.00010225176811218262	10	037
435	51.7291259765625	317.51263427734375	0.9999866485595703	552.2031860351562	267.3363037109375	0.00034099817276000977	556.7759399414062	266.1754455566406	0.940788209438324	553.7196655273438	265.16912841796875	0.0005310475826263428	10	037
436	52.87757873535156	322.14337158203125	1.0	556.423828125	265.8961486816406	7.432699203491211e-5	557.3117065429688	265.5605163574219	0.9750838279724121	554.1780395507812	263.9620666503906	0.00019425153732299805	10	037
437	54.03232192993164	329.0049743652344	1.0	57.29914474487305	267.82342529296875	0.36718446016311646	557.0675048828125	265.6276550292969	0.9809880256652832	554.2932739257812	264.9367980957031	0.0005864202976226807	10	037
438	58.441246032714844	339.512451171875	0.9998477697372437	63.24224853515625	340.38409423828125	0.9993529319763184	557.4800415039062	265.86328125	0.982612133026123	554.8009643554688	263.6398620605469	0.00030168890953063965	10	037
439	66.62794494628906	342.625	0.7875369191169739	67.1007080078125	343.9097900390625	1.0	556.4112548828125	265.75006103515625	0.9979373812675476	546.0244140625	264.15625	0.0005478858947753906	10	037
440	60.67781066894531	290.0187683105469	0.0837228000164032	72.04370880126953	347.01531982421875	1.0	557.1976928710938	265.41607666015625	0.9938199520111084	69.34343719482422	349.0146179199219	0.0018188059329986572	10	037
441	70.78894805908203	352.21539306640625	0.007725358009338379	62.364906311035156	287.37994384765625	1.0	555.6353149414062	265.28314208984375	0.9896249771118164	68.95330810546875	351.1336364746094	0.005032569169998169	10	037
442	64.46450805664062	289.3612060546875	0.2770770788192749	63.92998123168945	289.27093505859375	0.9932823181152344	557.892822265625	266.1682434082031	0.991466760635376	554.9873046875	264.60003662109375	0.00022092461585998535	10	037
443	70.04341888427734	358.43829345703125	0.19304728507995605	66.18479919433594	284.9655456542969	0.1626526415348053	557.1165161132812	266.18011474609375	0.9912217855453491	555.1826782226562	268.7292175292969	0.00026991963386535645	10	037
444	71.29167938232422	357.88470458984375	0.9417446851730347	67.50688171386719	285.0804748535156	0.0015272796154022217	556.38671875	265.582275390625	0.9005978107452393	553.5140380859375	264.3078308105469	0.0004520714282989502	10	037
445	71.23809814453125	357.7568054199219	0.260315477848053	70.18856048583984	287.6148986816406	0.9616138935089111	557.3523559570312	266.01324462890625	0.3745037317276001	66.81129455566406	350.96942138671875	0.00018537044525146484	10	037
446	72.1539535522461	358.78192138671875	0.957651674747467	70.87570190429688	290.23345947265625	0.6768971085548401	557.2135009765625	267.00543212890625	0.9859223365783691	554.0396728515625	264.7937316894531	0.000387042760848999	10	037
447	69.18502044677734	359.078857421875	0.9997358322143555	77.48483276367188	292.5723876953125	0.11734363436698914	556.7025146484375	266.7273864746094	0.9840902090072632	554.60986328125	268.5435485839844	0.0013824701309204102	10	037
448	72.8326187133789	358.888671875	0.004875928163528442	85.39973449707031	294.32293701171875	0.0002757608890533447	556.9603881835938	267.0006408691406	0.9903734922409058	555.6107177734375	267.935546875	0.0002588629722595215	10	037
449	71.17742156982422	359.32830810546875	0.3309008479118347	80.5329818725586	294.9380187988281	0.9999178051948547	556.5847778320312	264.9958190917969	0.9978820085525513	553.6552124023438	263.6330261230469	0.0006830394268035889	10	037
450	68.9209976196289	363.9393310546875	0.9991941452026367	79.74868774414062	295.1853942871094	0.9719794988632202	556.2387084960938	265.0788269042969	0.9579906463623047	66.9167709350586	354.70013427734375	0.0004099905490875244	10	037
451	69.26927185058594	363.05157470703125	0.726469099521637	80.96465301513672	294.0457763671875	0.9993278980255127	555.881103515625	265.49395751953125	0.9979500770568848	552.482666015625	268.1243896484375	0.0015900731086730957	10	037
452	78.5052261352539	301.945556640625	0.24857518076896667	80.30374908447266	294.9458312988281	0.16001665592193604	556.6021118164062	266.0472717285156	0.6891319155693054	553.7616577148438	263.4327087402344	0.0001430809497833252	10	037
453	82.50540924072266	305.612548828125	0.12114343047142029	80.4520034790039	298.4045104980469	0.9941760301589966	557.2691650390625	265.6829528808594	0.8897433280944824	545.1979370117188	264.2234802246094	9.006261825561523e-5	10	037
454	555.3576049804688	269.610595703125	0.0010970234870910645	81.67000579833984	292.4072265625	0.9920914173126221	556.947021484375	265.88507080078125	0.9968134164810181	556.0827026367188	268.5411682128906	0.0011298954486846924	10	037
455	83.09982299804688	306.7520446777344	0.017049431800842285	81.00580596923828	298.0323791503906	0.9908256530761719	557.9756469726562	266.18231201171875	0.9646528363227844	555.0990600585938	263.586181640625	0.0003084838390350342	10	037
456	68.05962371826172	361.40106201171875	0.9963709115982056	84.03642272949219	296.0668640136719	0.9904953241348267	557.67919921875	265.7504577636719	0.9667699337005615	555.013671875	263.8230285644531	0.0004315376281738281	10	037
457	82.22283935546875	296.2816467285156	0.005871713161468506	81.22942352294922	294.4031982421875	0.8658180236816406	557.003662109375	266.3390808105469	0.9470332264900208	553.6099243164062	264.55523681640625	0.0003100931644439697	10	037
458	73.84127807617188	361.7641296386719	0.0012127459049224854	82.14014434814453	293.9518127441406	0.9642580151557922	557.19580078125	265.4363708496094	0.9384771585464478	545.746337890625	263.65948486328125	0.00015485286712646484	10	037
459	643.8206176757812	449.0782165527344	0.007812470197677612	80.11225891113281	292.5371398925781	0.9993486404418945	555.8896484375	264.9744873046875	0.9705201387405396	546.8314819335938	267.3077087402344	0.0001214146614074707	10	037
460	80.2628173828125	300.1822204589844	0.03106403350830078	83.1349105834961	293.2060241699219	1.0	557.02099609375	265.72064208984375	0.8121206760406494	546.3334350585938	263.71917724609375	7.423758506774902e-5	10	037
461	83.73834228515625	308.2125244140625	0.004307866096496582	81.68920135498047	294.0450134277344	0.999071478843689	557.0053100585938	265.5892639160156	0.9653105735778809	554.051025390625	264.0250549316406	0.0002727210521697998	10	037
462	79.33731079101562	300.3349304199219	0.6171172261238098	83.73237609863281	293.3504638671875	0.9999947547912598	557.0902709960938	266.1380920410156	0.9941114783287048	555.0347900390625	268.4123840332031	0.0004208087921142578	10	037
463	78.22643280029297	300.7101135253906	0.05285876989364624	81.61656188964844	292.88079833984375	0.9999964237213135	555.9691772460938	265.9285583496094	0.9424763321876526	554.4822387695312	268.7641296386719	0.0008733272552490234	10	037
464	77.50732421875	300.4095153808594	0.006430715322494507	79.27364349365234	294.6601257324219	0.9998892545700073	557.1995849609375	266.6495056152344	0.9867571592330933	546.18701171875	264.46826171875	0.00031107664108276367	10	037
465	70.40936279296875	362.6974792480469	0.7646103501319885	79.5682601928711	293.90606689453125	0.9997227191925049	557.0969848632812	264.9461364746094	0.998003363609314	554.5106811523438	263.5762634277344	0.0008431375026702881	10	037
466	75.19647216796875	299.0760803222656	0.06575369834899902	78.64839172363281	291.48681640625	0.9999999403953552	556.966796875	266.1341857910156	0.9876885414123535	553.6576538085938	265.2717590332031	0.0007231533527374268	10	037
467	69.99236297607422	362.7411804199219	0.14681077003479004	78.03498840332031	289.992431640625	1.0	557.2488403320312	264.8229675292969	0.997626781463623	554.3892211914062	264.4354248046875	0.0014308393001556396	10	037
468	74.67576599121094	293.5451354980469	0.0038492977619171143	76.85985565185547	290.9541320800781	0.9959126710891724	557.739990234375	265.81781005859375	0.985726535320282	554.8613891601562	263.9332580566406	6.0677528381347656e-5	10	037
469	69.96054077148438	287.6126403808594	0.03146889805793762	72.8497314453125	288.0882568359375	0.9999959468841553	556.86572265625	265.3289794921875	0.9889222383499146	553.3576049804688	264.29632568359375	0.0007450580596923828	10	037
470	73.05522918701172	359.7364807128906	0.08423998951911926	72.90111541748047	287.7855529785156	0.9999998211860657	557.0488891601562	265.0522155761719	0.990375816822052	553.5399780273438	263.9215393066406	0.0011273622512817383	10	037
471	67.14106750488281	289.43109130859375	0.1290840208530426	70.70172882080078	289.38092041015625	0.9998115301132202	555.8739624023438	266.9719543457031	0.9761962890625	552.6937866210938	264.6614685058594	0.0006417334079742432	10	037
472	72.93985748291016	358.7822570800781	0.818633496761322	69.92455291748047	290.29107666015625	0.9399625062942505	556.3905639648438	267.3247375488281	0.9238569736480713	553.3672485351562	265.1430969238281	0.0005505084991455078	10	037
473	71.13116455078125	363.34600830078125	0.9353384375572205	69.82502746582031	290.4528503417969	0.002567797899246216	555.7315673828125	265.1541748046875	0.9889215230941772	546.1358032226562	264.44097900390625	0.0013638436794281006	10	037
474	66.14568328857422	291.2172546386719	0.776423990726471	68.64251708984375	290.41705322265625	0.49653488397598267	557.0903930664062	266.0567626953125	0.8820592164993286	70.10643768310547	354.1652526855469	0.00021824240684509277	10	037
475	67.70911407470703	290.6651916503906	0.7653214335441589	69.36381530761719	291.1058044433594	0.07913997769355774	556.5772705078125	265.5392761230469	0.9370095133781433	546.6838989257812	264.1417236328125	0.0006278455257415771	10	037
476	72.46387481689453	358.2264404296875	0.4363037943840027	66.89913940429688	291.9212951660156	0.9999995231628418	556.46044921875	265.482666015625	0.9005569219589233	69.60248565673828	352.9673156738281	0.00019782781600952148	10	037
477	71.77477264404297	362.56365966796875	0.9970026016235352	66.01127624511719	293.5690002441406	0.9999806880950928	556.2444458007812	265.3913879394531	0.9932060241699219	545.2732543945312	263.4079895019531	0.00044804811477661133	10	037
478	72.67273712158203	358.1860046386719	0.9999568462371826	66.80905151367188	291.5731201171875	0.9999996423721313	556.8964233398438	265.560302734375	0.9132775068283081	73.44092559814453	364.5827331542969	0.00025463104248046875	10	037
479	71.96780395507812	358.2460632324219	0.09777683019638062	66.77959442138672	292.116943359375	0.9846084117889404	556.4644165039062	266.6689453125	0.5822226405143738	553.4923095703125	263.81610107421875	5.799531936645508e-5	10	037
480	64.21337890625	292.7452087402344	0.11054402589797974	63.83806610107422	293.1490173339844	0.9999919533729553	557.078369140625	265.66455078125	0.995711088180542	554.2327270507812	264.541748046875	0.0009659826755523682	10	037
481	63.72549819946289	293.4223327636719	0.9997692108154297	65.29933166503906	294.6130676269531	0.8767759799957275	557.4127807617188	264.6278991699219	0.972241997718811	545.8397216796875	263.638427734375	0.0004417300224304199	10	037
482	64.85798645019531	290.16729736328125	0.0021056830883026123	61.114131927490234	291.97979736328125	1.0	557.0411376953125	265.7147216796875	0.9771578311920166	553.9981689453125	264.0096740722656	0.0003539621829986572	10	037
483	72.00614166259766	358.7691650390625	0.9438016414642334	59.36864471435547	294.5552062988281	1.0	557.8727416992188	265.1669616699219	0.8591166138648987	554.017822265625	263.4079895019531	0.0002022087574005127	10	037
484	72.52985382080078	358.9130859375	0.9996641874313354	62.400306701660156	294.63250732421875	0.9999995231628418	556.9288330078125	266.8152160644531	0.8977832794189453	553.8775634765625	265.19989013671875	0.0002772212028503418	10	037
485	73.01250457763672	358.46392822265625	0.031011223793029785	54.65395736694336	296.9400939941406	0.9928410649299622	557.4039306640625	265.9246520996094	0.9806792736053467	554.1307983398438	265.63690185546875	0.0010519623756408691	10	037
486	72.25457763671875	357.2062683105469	0.7078514099121094	52.63697814941406	295.8861999511719	0.24166879057884216	557.8939819335938	265.6863098144531	0.9839995503425598	546.1006469726562	267.361083984375	7.584691047668457e-5	10	037
487	72.31472778320312	359.2252197265625	0.02925509214401245	53.0791015625	297.612060546875	1.0	555.8710327148438	265.3562316894531	0.8981825113296509	553.1144409179688	264.9668273925781	0.0006722509860992432	10	037
488	70.7447280883789	358.885986328125	0.9955750703811646	56.39451217651367	296.17425537109375	1.0	557.0029296875	266.7535095214844	0.9839959144592285	555.7267456054688	268.4953918457031	0.0010856986045837402	10	037
489	71.96884155273438	357.72607421875	0.8521860837936401	57.66152572631836	295.3751525878906	0.9999935626983643	556.697509765625	265.7031555175781	0.9769346714019775	553.8162841796875	265.23614501953125	0.001496732234954834	10	037
490	72.358642578125	358.2022705078125	0.8821839094161987	52.641273498535156	296.416748046875	1.0	557.1237182617188	267.2068786621094	0.8989834785461426	553.4677734375	264.55908203125	0.00027441978454589844	10	037
491	71.81761169433594	357.696533203125	0.9028284549713135	52.53822708129883	294.13421630859375	0.002701491117477417	557.1093139648438	266.33636474609375	0.43520817160606384	554.0239868164062	264.02801513671875	3.463029861450195e-5	10	037
492	71.50629425048828	357.2018127441406	0.6504013538360596	53.553958892822266	296.9747009277344	0.9995335340499878	557.0758056640625	266.0113525390625	0.9865129590034485	553.919921875	264.3357849121094	0.00022852420806884766	10	037
493	72.95014953613281	358.6776123046875	0.53163743019104	53.89015579223633	298.30511474609375	0.9987669587135315	556.8278198242188	265.33880615234375	0.996216356754303	553.5303955078125	264.685546875	0.001341402530670166	10	037
494	71.97806549072266	357.1817932128906	0.7438288331031799	50.286251068115234	294.9687194824219	0.0019866228103637695	556.8716430664062	265.1106872558594	0.9919511079788208	553.4691772460938	264.06689453125	0.0006085038185119629	10	037
495	71.04573059082031	357.19427490234375	0.9218547344207764	49.939117431640625	293.4237365722656	0.008449792861938477	557.9744262695312	265.63604736328125	0.9847218990325928	61.42083740234375	360.8387756347656	0.00017842650413513184	10	037
496	72.18720245361328	358.2044372558594	0.25195029377937317	49.42750930786133	297.5014343261719	0.9997363686561584	555.8326416015625	265.76458740234375	0.9827445149421692	553.4509887695312	265.4997253417969	0.0006440281867980957	10	037
497	72.11067199707031	357.0848388671875	0.9978424310684204	49.90473937988281	295.799072265625	1.0	558.3043212890625	266.59710693359375	0.9794538021087646	555.040771484375	264.31793212890625	0.00033479928970336914	10	037
498	70.85059356689453	359.2773132324219	0.9997581243515015	49.250457763671875	296.29931640625	0.9999998807907104	557.4518432617188	265.2009582519531	0.9349810481071472	554.8203735351562	263.6985778808594	0.00022369623184204102	10	037
499	71.46431732177734	357.4020080566406	0.9999843835830688	51.65705108642578	294.9425964355469	0.021512538194656372	556.60693359375	265.78009033203125	0.9670051336288452	545.1287841796875	263.570556640625	0.00028008222579956055	10	037
500	70.2808609008789	356.4104309082031	0.9487681984901428	49.797298431396484	292.9656677246094	0.9350287914276123	556.9006958007812	266.04693603515625	0.887109637260437	70.88605499267578	355.0299072265625	0.00044846534729003906	10	037
501	71.4537582397461	355.97802734375	0.9992482662200928	45.17259216308594	292.5057067871094	0.9999772906303406	556.015625	265.1783447265625	0.9756372570991516	545.955810546875	263.0498352050781	0.0021025240421295166	10	037
502	72.18556213378906	355.8143310546875	0.9767636656761169	47.53706359863281	294.82720947265625	0.8216115236282349	557.0681762695312	265.0406188964844	0.9332351088523865	546.3501586914062	263.46942138671875	0.00010070204734802246	10	037
503	71.41401672363281	357.8222961425781	0.9781992435455322	48.93513107299805	294.5569763183594	0.9968382120132446	555.0493774414062	265.01953125	0.961567759513855	546.0433349609375	264.95416259765625	0.00038486719131469727	10	037
504	71.49781799316406	357.3774108886719	0.9999972581863403	47.638458251953125	290.341552734375	0.16508200764656067	558.3450317382812	265.6656799316406	0.9912400245666504	554.8619384765625	263.3349304199219	0.0003177523612976074	10	037
505	70.87007904052734	358.0596008300781	0.9999998807907104	49.64220428466797	292.2269592285156	0.9656848907470703	556.03466796875	266.1700744628906	0.9349958896636963	553.17626953125	264.103759765625	0.0010662674903869629	10	037
506	70.9888916015625	357.6226501464844	0.9680742621421814	43.65528106689453	287.4970703125	0.042546212673187256	557.2891235351562	265.34771728515625	0.9736225605010986	554.0494995117188	263.8374328613281	0.00018325448036193848	10	037
507	71.3434066772461	357.1229553222656	0.9999693632125854	45.22665786743164	293.0031433105469	0.054731279611587524	556.4007568359375	265.7695007324219	0.9984105825424194	553.3351440429688	263.8077087402344	0.0010138452053070068	10	037
508	69.8276138305664	357.048828125	0.9999335408210754	44.660400390625	290.44146728515625	0.9651579856872559	556.1243896484375	265.79583740234375	0.9860084056854248	554.3971557617188	264.49798583984375	0.00044408440589904785	10	037
509	70.35830688476562	357.5103759765625	0.9269218444824219	43.49372482299805	289.9303894042969	0.9997437000274658	557.1920166015625	266.2557067871094	0.9953781366348267	554.4896240234375	264.7882995605469	0.0008834302425384521	10	037
510	70.24411010742188	356.4599304199219	0.9994142055511475	46.51540756225586	289.78753662109375	0.007753342390060425	557.1620483398438	265.44549560546875	0.9956276416778564	554.3038330078125	264.4923400878906	0.0004895031452178955	10	037
511	69.8883285522461	356.5419921875	0.9981766939163208	40.95939254760742	290.0360107421875	0.999321699142456	557.0988159179688	266.1898193359375	0.9961256980895996	554.5953369140625	264.2867736816406	0.0007171928882598877	10	037
512	70.65451049804688	358.25006103515625	0.9999992251396179	39.31301498413086	290.586669921875	0.999987006187439	557.6558837890625	265.46240234375	0.9916539192199707	70.4703369140625	365.5864562988281	0.0006120800971984863	10	037
513	72.413330078125	360.1235656738281	0.995913028717041	42.46969223022461	289.7225646972656	0.0038568079471588135	557.2542724609375	264.84716796875	0.9753326177597046	69.56399536132812	352.8265686035156	0.001057058572769165	10	037
514	70.75653076171875	365.1884460449219	0.9972563982009888	49.085853576660156	289.9322814941406	0.18085217475891113	556.4404907226562	265.16314697265625	0.9990566372871399	70.93228149414062	357.5888671875	0.0020262300968170166	10	037
515	73.30119323730469	364.9723205566406	0.9999969005584717	49.17063903808594	294.7711181640625	0.999998927116394	557.302490234375	264.58917236328125	0.9077745676040649	71.60330200195312	357.0198059082031	0.0012950599193572998	10	037
516	73.05728912353516	367.69390869140625	1.0	47.934661865234375	294.57928466796875	0.8377490043640137	558.4417114257812	265.722412109375	0.9208325147628784	72.21797180175781	357.9624938964844	0.0011672675609588623	10	037
517	74.50141906738281	370.5118103027344	1.0	54.4497184753418	290.1883850097656	0.9876919984817505	556.6583251953125	266.07720947265625	0.9747391939163208	70.46810150146484	356.9442443847656	0.0008006691932678223	10	037
518	73.14349365234375	376.1907958984375	1.0	51.363521575927734	292.9962463378906	0.9786236882209778	558.063720703125	265.9881591796875	0.9360592365264893	65.21566772460938	365.92266845703125	0.000593721866607666	10	037
519	73.42957305908203	377.0496520996094	0.9999999403953552	50.3167839050293	294.9210205078125	0.004526078701019287	556.831298828125	266.077880859375	0.9961407780647278	546.4542236328125	264.7488708496094	0.0008342862129211426	10	037
520	72.471923828125	379.1517639160156	1.0	3.9303619861602783	117.99528503417969	0.00048229098320007324	557.472900390625	266.4963073730469	0.9956759810447693	66.02542877197266	368.354248046875	0.0007565021514892578	10	037
521	72.74800872802734	377.505859375	1.0	54.556488037109375	302.4308776855469	0.0013360679149627686	558.0892333984375	265.60430908203125	0.9776828289031982	64.98983764648438	366.747802734375	0.00048673152923583984	10	037
522	74.39502716064453	379.00140380859375	1.0	55.064273834228516	300.2976379394531	0.0008506476879119873	556.85693359375	266.3347473144531	0.9895956516265869	66.86414337158203	369.2385559082031	0.0007185637950897217	10	037
523	73.63179779052734	376.05584716796875	0.9999997615814209	64.82211303710938	299.0854187011719	0.0005889534950256348	556.9644775390625	265.393310546875	0.9445066452026367	66.17601013183594	367.4857177734375	0.0009893178939819336	10	037
524	73.5519027709961	376.1431579589844	1.0	62.091434478759766	296.7733459472656	0.017326265573501587	556.9662475585938	266.1477966308594	0.9699467420578003	61.84383010864258	372.0309753417969	0.001340240240097046	10	037
525	74.68629455566406	374.6741943359375	0.9999994039535522	61.74031448364258	292.9148254394531	0.8733676075935364	556.1315307617188	264.5822448730469	0.9427088499069214	67.20988464355469	366.4686584472656	0.0006428658962249756	10	037
526	76.3900146484375	375.95062255859375	0.9999997615814209	57.47719955444336	293.60888671875	0.9959042072296143	557.1915893554688	265.6597900390625	0.9882690906524658	68.2768783569336	366.8721618652344	0.0005857348442077637	10	037
527	74.480712890625	376.97125244140625	1.0	52.914005279541016	293.8961486816406	0.9727737903594971	556.85986328125	265.9797058105469	0.9560041427612305	66.30779266357422	367.0087890625	0.0006738603115081787	10	037
528	75.10043334960938	378.9916687011719	0.9999999403953552	60.76361083984375	290.6703186035156	0.00042489171028137207	557.761474609375	266.25177001953125	0.9936379790306091	67.07304382324219	369.8307189941406	0.0010813772678375244	10	037
529	75.33607482910156	376.95611572265625	0.9999999403953552	52.66997528076172	290.93743896484375	0.017305880784988403	557.8656005859375	266.486572265625	0.9603441953659058	66.96073913574219	368.0984802246094	0.0005222558975219727	10	037
530	74.6384048461914	376.8639221191406	1.0	52.03822708129883	293.03924560546875	0.9876304864883423	557.2457275390625	266.0033874511719	0.9398386478424072	74.24669647216797	383.883544921875	0.0003777444362640381	10	037
531	75.1962890625	376.7270812988281	1.0	46.8344841003418	286.5564270019531	0.9999998807907104	557.0680541992188	266.36859130859375	0.9956148862838745	66.3073501586914	367.26702880859375	0.00032579898834228516	10	037
532	74.00053405761719	375.6297912597656	1.0	50.902828216552734	287.576171875	0.7714086771011353	557.7213745117188	266.5247802734375	0.9872111082077026	65.76470184326172	365.9578552246094	0.0003114640712738037	10	037
533	74.87433624267578	376.21990966796875	1.0	47.48015213012695	289.2715759277344	1.0	557.8641967773438	266.00677490234375	0.977082371711731	66.06697082519531	366.9513854980469	0.00029471516609191895	10	037
534	76.04647064208984	376.87811279296875	0.9999999403953552	46.93791580200195	289.4208984375	1.0	557.5639038085938	265.8655090332031	0.9820912480354309	67.43986511230469	368.1353454589844	0.0006213486194610596	10	037
535	73.91436004638672	375.3359375	1.0	44.865272521972656	288.73895263671875	0.9974844455718994	557.5595092773438	265.50213623046875	0.9636882543563843	65.52568817138672	365.0557861328125	0.00031375885009765625	10	037
536	75.68395233154297	376.0384826660156	1.0	47.5933723449707	289.063720703125	0.9999575018882751	557.2089233398438	265.8623352050781	0.9929218292236328	554.2424926757812	265.3731994628906	0.0008096992969512939	10	037
537	75.83843231201172	377.2962341308594	1.0	42.2630729675293	287.7372131347656	1.0	557.1517333984375	265.6448974609375	0.9318422079086304	75.10364532470703	383.5478210449219	0.000602424144744873	10	037
538	75.2451400756836	376.9270935058594	1.0	39.81048583984375	286.930419921875	0.9999916553497314	557.0681762695312	265.7947998046875	0.9363919496536255	66.39064025878906	367.4334716796875	0.00032657384872436523	10	037
539	74.78150177001953	377.526123046875	1.0	38.18399429321289	288.6723937988281	0.9999997019767761	554.6913452148438	266.5414123535156	0.608555793762207	66.7376480102539	368.2557678222656	0.00042641162872314453	10	037
