# Supplementary material for: An automated feeding system for the African killifish reveals the impact of diet on lifespan and allows scalable assessment of associative learning
Source: eLife. 2022 Nov 10;11:e69008. doi: 10.7554/eLife.69008 (PMC9788828; doi:10.7554/eLife.69008)
Supplement: Figure 6—source data 2. [file elife-69008-fig6-data2.zip › Training Trajectories/t10_REC025DLC_resnet50_TrainAllTheThingsJun28shuffle1_1030000.csv]

bodyparts_coords	fishhead_x	fishhead_y	fishhead_likelihood	fishtail_x	fishtail_y	fishtail_likelihood	redlight_x	redlight_y	redlight_likelihood	fooddrop_x	fooddrop_y	fooddrop_likelihood	fishnum	recordingnum
0	3.8573403358459473	138.456298828125	0.011645972728729248	556.0418701171875	269.31365966796875	0.0008189678192138672	557.4244995117188	266.74078369140625	0.9968383312225342	556.3758544921875	265.9651184082031	0.002513378858566284	10	025
1	49.65802001953125	139.2852783203125	0.004263162612915039	555.822021484375	268.8185729980469	0.0010484158992767334	556.8461303710938	266.57977294921875	0.988356351852417	556.506103515625	268.718017578125	0.0027039647102355957	10	025
2	11.63188362121582	132.47169494628906	0.2579171657562256	61.384986877441406	139.3643341064453	0.12203174829483032	557.3186645507812	265.8760681152344	0.9738239049911499	556.170166015625	265.4520263671875	0.0010342001914978027	10	025
3	15.07996940612793	129.43307495117188	0.13208463788032532	556.2147827148438	268.87066650390625	0.0005177855491638184	557.5568237304688	266.201171875	0.9867559671401978	556.7088623046875	265.32177734375	0.0006934404373168945	10	025
4	28.011573791503906	129.99021911621094	0.017415791749954224	554.4441528320312	268.904052734375	0.0006101131439208984	556.6151733398438	266.62957763671875	0.9987314939498901	555.8572387695312	268.1338195800781	0.001153796911239624	10	025
5	3.67744517326355	125.00053405761719	0.03477999567985535	555.8124389648438	269.0469970703125	0.0009675323963165283	557.318359375	267.2357482910156	0.9993569850921631	556.7438354492188	266.2049865722656	0.004358172416687012	10	025
6	1.4526174068450928	127.64156341552734	0.3292189836502075	556.1715698242188	268.9358215332031	0.0008145570755004883	556.8036499023438	266.2506408691406	0.993249773979187	556.9881591796875	268.8263244628906	0.0024736225605010986	10	025
7	48.9491081237793	139.11099243164062	1.0	555.4335327148438	269.0328369140625	0.0012950599193572998	556.7433471679688	266.7566833496094	0.9934213161468506	555.2349853515625	265.61529541015625	0.002730458974838257	10	025
8	555.5961303710938	272.1715087890625	0.0007821917533874512	1.0384366512298584	103.8419189453125	0.005271166563034058	556.3465576171875	266.7985534667969	0.989605188369751	554.6448364257812	265.9176940917969	0.005638867616653442	10	025
9	645.2108154296875	446.005126953125	0.0020112693309783936	2.9363455772399902	89.34748077392578	0.0044363439083099365	556.9292602539062	267.28326416015625	0.9964855909347534	555.9481811523438	265.41949462890625	0.002141028642654419	10	025
10	85.68102264404297	132.9604949951172	0.009861677885055542	0.8844294548034668	74.91681671142578	0.0012172460556030273	556.4360961914062	265.8619384765625	0.999606192111969	553.7859497070312	269.3689880371094	0.004427164793014526	10	025
11	85.58145141601562	127.86397552490234	0.33738547563552856	88.71788787841797	127.65948486328125	0.9999552369117737	557.6024169921875	266.3087158203125	0.9965124130249023	556.4659423828125	268.76531982421875	0.002397507429122925	10	025
12	1.221930980682373	60.052825927734375	0.0011549592018127441	556.0457153320312	269.0929260253906	0.0008080601692199707	556.8370971679688	267.40008544921875	0.9902173280715942	556.6947631835938	268.8354187011719	0.0015317201614379883	10	025
13	-1.4747095108032227	78.18757629394531	0.060304075479507446	1.2888078689575195	77.75233459472656	0.006953924894332886	556.92333984375	266.4460754394531	0.9939728379249573	556.5198974609375	265.88946533203125	0.0028046369552612305	10	025
14	0.2306673526763916	82.89472961425781	0.13327181339263916	-0.0818319320678711	81.40192413330078	0.0032296478748321533	556.9481201171875	267.34637451171875	0.975976824760437	556.127685546875	266.6372985839844	0.0039802491664886475	10	025
15	1.599531888961792	87.7513198852539	0.32344895601272583	0.8926715850830078	90.08976745605469	0.008204638957977295	557.960205078125	266.3923034667969	0.9938322901725769	557.3027954101562	269.41192626953125	0.0022068917751312256	10	025
16	3.016155242919922	89.00855255126953	0.8775234222412109	3.730584144592285	93.59588623046875	0.00881001353263855	556.641357421875	266.35009765625	0.99908447265625	556.210693359375	265.84613037109375	0.003643333911895752	10	025
17	0.9906220436096191	87.72029113769531	0.0026839375495910645	6.802023410797119	98.04605865478516	0.36778396368026733	556.4713745117188	266.9461364746094	0.9995516538619995	556.1162719726562	264.9032897949219	0.0013240575790405273	10	025
18	-0.2254037857055664	81.05741119384766	0.0005487799644470215	2.096498489379883	80.96366119384766	0.0032898783683776855	556.5366821289062	267.1305236816406	0.9970269203186035	553.448974609375	270.1311340332031	0.002576291561126709	10	025
19	-0.788722038269043	75.30287170410156	0.002886444330215454	1.1796622276306152	75.153076171875	0.0011071860790252686	557.2705688476562	267.59161376953125	0.9991977214813232	556.6739501953125	269.5537109375	0.0017338097095489502	10	025
20	0.5461320877075195	65.28765869140625	0.0037147104740142822	93.16950225830078	128.63607788085938	0.06084001064300537	556.6055297851562	267.3446044921875	0.9977530241012573	556.5343627929688	266.0531005859375	0.0012643635272979736	10	025
21	0.17832350730895996	64.14314270019531	0.05126330256462097	1.4310235977172852	72.0358657836914	0.006624966859817505	556.8983154296875	266.8516845703125	0.9994235038757324	556.5883178710938	268.6664733886719	0.0033987462520599365	10	025
22	644.1713256835938	455.17535400390625	0.0017521977424621582	555.8494873046875	268.5480041503906	0.0014941990375518799	556.2992553710938	266.3484802246094	0.9900287985801697	556.6954345703125	268.6086120605469	0.004172474145889282	10	025
23	-1.0415472984313965	75.81369018554688	0.010600179433822632	0.017601966857910156	76.73075866699219	0.001081228256225586	556.4290771484375	267.1922302246094	0.9967530965805054	556.7471923828125	265.6943664550781	0.0020714998245239258	10	025
24	98.25941467285156	125.76490783691406	0.24631494283676147	555.4249267578125	268.59613037109375	0.0005917549133300781	556.064208984375	267.94549560546875	0.9937520623207092	555.9888305664062	266.17449951171875	0.001605600118637085	10	025
25	556.0658569335938	272.4762878417969	0.00099945068359375	555.9580078125	269.1370849609375	0.0010926425457000732	556.8715209960938	266.8724365234375	0.9992213249206543	556.3359985351562	266.2099914550781	0.0055321455001831055	10	025
26	644.65380859375	453.4352722167969	0.0016793310642242432	1.8816118240356445	386.60345458984375	0.0007175207138061523	540.14111328125	218.63235473632812	0.9999998807907104	537.1801147460938	219.06944274902344	0.0010586678981781006	10	025
27	-0.32607221603393555	60.62041473388672	0.001670151948928833	645.044189453125	434.75689697265625	0.0004050731658935547	539.1673583984375	217.8346405029297	1.0	537.3330688476562	218.0523681640625	0.0004936456680297852	10	025
28	-0.011812210083007812	61.72990036010742	0.00714680552482605	71.1628646850586	144.98594665527344	0.9170413017272949	538.5321655273438	216.1555938720703	1.0	536.9553833007812	215.01564025878906	0.00035074353218078613	10	025
29	-0.09513521194458008	60.78568649291992	0.01014205813407898	61.13035583496094	147.5698699951172	0.0011026263236999512	539.8389892578125	216.91688537597656	1.0	536.830322265625	216.19497680664062	0.00035005807876586914	10	025
30	0.6332335472106934	60.343971252441406	0.001972287893295288	70.93943786621094	159.51022338867188	0.9974538683891296	538.325439453125	216.18821716308594	1.0	537.1942749023438	217.3417205810547	0.000598520040512085	10	025
31	0.6907117366790771	59.00316619873047	0.00025177001953125	537.417236328125	216.74114990234375	0.00020954012870788574	539.067138671875	217.2750701904297	0.9999999403953552	537.077392578125	218.34994506835938	0.0004298985004425049	10	025
32	643.7531127929688	446.5538635253906	0.00020393729209899902	537.060546875	216.11888122558594	0.00021338462829589844	538.8678588867188	216.4363555908203	1.0	536.23779296875	216.13134765625	0.0003198683261871338	10	025
33	643.6155395507812	459.7984619140625	0.00013190507888793945	536.92431640625	216.0663604736328	0.0001232624053955078	539.1923217773438	216.8258514404297	1.0	537.1234741210938	218.31602478027344	0.00029355287551879883	10	025
34	53.41160583496094	78.36817169189453	0.00033929944038391113	62.15426254272461	75.13776397705078	0.918816089630127	539.1407470703125	217.79576110839844	1.0	539.6598510742188	218.8697967529297	0.0004297494888305664	10	025
35	53.45296859741211	81.19474029541016	0.00950506329536438	537.0263061523438	216.6278076171875	0.00018471479415893555	538.5945434570312	217.2899169921875	1.0	539.0607299804688	218.00921630859375	0.00042057037353515625	10	025
36	41.3975830078125	87.87076568603516	0.02473542094230652	537.4663696289062	216.33111572265625	0.00023186206817626953	539.356201171875	216.99273681640625	1.0	537.3181762695312	217.7346649169922	0.00041410326957702637	10	025
37	46.82076644897461	87.54656982421875	0.0014516711235046387	49.05651092529297	87.15717315673828	0.05136081576347351	538.3724365234375	216.7494659423828	0.9999999403953552	539.3311157226562	217.90286254882812	0.00031113624572753906	10	025
38	52.23289108276367	80.88684844970703	0.04277735948562622	53.395023345947266	80.78132629394531	0.997123122215271	539.3046875	217.1992645263672	1.0	537.103515625	218.17115783691406	0.0006476938724517822	10	025
39	4.24640417098999	6.084235191345215	0.000264972448348999	49.02267074584961	80.05376434326172	0.9999996423721313	539.3045654296875	216.9342498779297	1.0	540.0509643554688	217.54931640625	0.00041493773460388184	10	025
40	46.80404281616211	78.20346069335938	0.007922738790512085	47.30131149291992	79.23919677734375	0.02903127670288086	539.0100708007812	217.511962890625	1.0	539.87060546875	218.202392578125	0.0003680288791656494	10	025
41	533.6015625	218.60609436035156	0.00010803341865539551	45.570499420166016	75.36863708496094	0.01214665174484253	538.0608520507812	216.2816925048828	1.0	536.4356689453125	216.46823120117188	0.0003865659236907959	10	025
42	42.50322723388672	78.78326416015625	0.7785542011260986	43.79353332519531	76.69576263427734	0.0029709339141845703	539.24169921875	216.6998748779297	1.0	536.931396484375	217.4389190673828	0.00030109286308288574	10	025
43	4.4012579917907715	5.206135272979736	0.00037980079650878906	644.6759033203125	431.2212829589844	0.00031822919845581055	538.47607421875	216.33938598632812	1.0	536.5912475585938	216.60813903808594	0.000345081090927124	10	025
44	4.692017555236816	5.910508155822754	0.0005966126918792725	644.6300048828125	432.356689453125	0.00035130977630615234	538.849609375	216.18222045898438	1.0	536.1937866210938	215.65306091308594	0.0003147721290588379	10	025
45	4.579064846038818	5.5738677978515625	0.0015307962894439697	41.002899169921875	69.81797790527344	0.015339076519012451	539.5524291992188	217.35031127929688	1.0	537.0466918945312	218.07308959960938	0.0006362497806549072	10	025
46	3.856229782104492	131.4933624267578	0.00042876601219177246	10.014780044555664	121.81794738769531	0.9989461898803711	538.6895141601562	216.11270141601562	1.0	3.184626579284668	132.05386352539062	0.000528186559677124	10	025
47	16.640975952148438	136.55389404296875	0.9101463556289673	37.876739501953125	81.20175170898438	0.29447147250175476	539.1202392578125	217.3517303466797	1.0	4.90932035446167	147.6840057373047	0.0002747178077697754	10	025
48	17.346715927124023	146.95999145507812	0.6354619860649109	17.019207000732422	146.14598083496094	0.7694495916366577	538.2747192382812	215.518310546875	1.0	539.2926025390625	216.6719970703125	0.0007354915142059326	10	025
49	17.954181671142578	152.37591552734375	0.3973022997379303	17.256393432617188	154.03768920898438	0.8300189971923828	538.2737426757812	216.69154357910156	1.0	6.352046489715576	163.63870239257812	0.00038754940032958984	10	025
50	18.889516830444336	158.75665283203125	0.9115781784057617	16.751035690307617	158.79144287109375	0.011855721473693848	539.8531494140625	217.09521484375	1.0	1.3754518032073975	143.96701049804688	0.0006036758422851562	10	025
51	19.930522918701172	161.8832550048828	0.9956637620925903	16.165302276611328	161.73065185546875	0.000460892915725708	538.9723510742188	216.8936004638672	1.0	535.9783935546875	216.38919067382812	0.00029343366622924805	10	025
52	22.532752990722656	165.85562133789062	0.0714857280254364	16.899776458740234	165.4632110595703	0.0008290112018585205	538.3583374023438	217.41748046875	1.0	535.9224243164062	217.00332641601562	0.00027436017990112305	10	025
53	21.558372497558594	167.74066162109375	0.48487570881843567	17.479175567626953	166.91384887695312	0.0010007917881011963	538.4900512695312	217.02401733398438	1.0	539.8865356445312	217.97523498535156	0.0003399848937988281	10	025
54	22.516653060913086	168.35255432128906	0.00151786208152771	19.193077087402344	169.01844787597656	0.016070067882537842	538.8019409179688	216.2132568359375	1.0	536.1670532226562	215.55137634277344	0.0003732740879058838	10	025
55	18.38028907775879	172.95936584472656	0.06065011024475098	6.276116371154785	181.03848266601562	0.0002383887767791748	537.0107421875	216.97763061523438	1.0	536.5216674804688	217.61778259277344	0.00040721893310546875	10	025
56	47.186370849609375	130.95228576660156	0.999999463558197	15.149613380432129	174.575927734375	0.6306511163711548	538.6114501953125	216.7152099609375	1.0	4.094836711883545	180.59518432617188	0.0004398524761199951	10	025
57	45.51052474975586	135.3491668701172	0.38061055541038513	11.759502410888672	176.82852172851562	0.000946044921875	538.4768676757812	216.94602966308594	1.0	536.9301147460938	217.8372802734375	0.0003592967987060547	10	025
58	20.53388023376465	175.4419708251953	0.9998854398727417	40.235198974609375	142.01144409179688	0.00022730231285095215	538.2662353515625	216.939453125	1.0	537.103515625	217.43392944335938	0.0004004538059234619	10	025
59	47.1019172668457	138.9272003173828	0.9999996423721313	15.266350746154785	177.45172119140625	0.0010389387607574463	538.7172241210938	216.44393920898438	1.0	537.2627563476562	214.20928955078125	0.0002773404121398926	10	025
60	22.904088973999023	176.65231323242188	0.6722997426986694	537.466064453125	217.3892059326172	0.00012233853340148926	540.0169677734375	217.7696533203125	1.0	537.7611083984375	218.55027770996094	0.0004806220531463623	10	025
61	22.25767707824707	173.7936553955078	0.0710468590259552	537.702880859375	216.80657958984375	0.0003103017807006836	539.0687255859375	217.3217315673828	1.0	539.795654296875	217.82225036621094	0.001179814338684082	10	025
62	21.80560874938965	176.2578582763672	0.9999211430549622	51.95183563232422	142.5999755859375	0.0007526874542236328	539.0732421875	216.01678466796875	1.0	537.484619140625	217.234375	0.0002799034118652344	10	025
63	56.00762176513672	137.9692840576172	0.9984384179115295	20.033540725708008	176.6131134033203	0.7608555555343628	539.6278076171875	217.80728149414062	1.0	537.0528564453125	217.23977661132812	0.00022748112678527832	10	025
64	58.76416015625	136.83770751953125	0.6316941976547241	62.310081481933594	135.3341522216797	0.3607167899608612	539.3798217773438	217.07455444335938	1.0	536.3256225585938	216.58314514160156	0.0003052353858947754	10	025
65	63.660369873046875	133.26370239257812	0.9705848693847656	24.714834213256836	175.85980224609375	0.8092652559280396	539.3388061523438	217.32980346679688	1.0	537.0567626953125	218.23388671875	0.0004915297031402588	10	025
66	22.855791091918945	177.26869201660156	0.9999855160713196	63.431053161621094	136.39288330078125	0.2847599983215332	537.9338989257812	216.15621948242188	1.0	536.516845703125	214.80953979492188	0.0004735589027404785	10	025
67	23.298912048339844	174.84677124023438	0.999154806137085	25.705623626708984	176.0168914794922	0.02135482430458069	538.3981323242188	217.07217407226562	1.0	535.6491088867188	216.43701171875	0.00032970309257507324	10	025
68	21.91826820373535	176.08572387695312	0.804660439491272	21.168312072753906	176.149658203125	0.060962408781051636	539.0975341796875	217.1632843017578	1.0	537.258544921875	218.5907440185547	0.00045159459114074707	10	025
69	24.21763801574707	175.70603942871094	0.9997979402542114	66.626220703125	131.99270629882812	0.002736121416091919	538.8756103515625	216.77301025390625	1.0	539.4918823242188	217.9046173095703	0.0004042088985443115	10	025
70	26.685638427734375	175.6828155517578	0.999997615814209	31.957962036132812	175.73736572265625	0.02603328227996826	539.1632080078125	216.98504638671875	0.9999999403953552	537.4446411132812	218.45298767089844	0.0003839731216430664	10	025
71	22.719558715820312	177.9423065185547	0.8976598978042603	25.155982971191406	177.14642333984375	0.8941949009895325	538.5462036132812	217.09535217285156	1.0	539.5565795898438	217.9342041015625	0.0002983212471008301	10	025
72	24.80815315246582	175.3832244873047	0.9912739992141724	26.449947357177734	175.53640747070312	0.005075603723526001	539.2965087890625	216.92124938964844	1.0	536.0989379882812	216.15342712402344	0.0003476142883300781	10	025
73	25.311452865600586	176.1020050048828	0.9999721646308899	27.386455535888672	176.70323181152344	0.014562427997589111	538.8174438476562	217.26380920410156	1.0	5.773122310638428	184.0524444580078	0.0002976059913635254	10	025
74	29.61966323852539	175.63037109375	0.0063665807247161865	24.48715591430664	176.79574584960938	0.9984958171844482	538.1781005859375	216.58016967773438	1.0	538.8203125	217.06900024414062	0.0003294050693511963	10	025
75	24.656137466430664	176.41217041015625	0.9323450922966003	25.72784423828125	176.21218872070312	0.9982411861419678	539.3718872070312	217.24081420898438	1.0	537.7435913085938	218.6108856201172	0.0007655620574951172	10	025
76	25.775625228881836	175.95986938476562	0.8399327993392944	26.9219970703125	175.96780395507812	0.9177560806274414	538.82177734375	217.50570678710938	1.0	536.1992797851562	216.97802734375	0.0002714991569519043	10	025
77	26.123186111450195	175.2825164794922	0.9999971389770508	27.558382034301758	176.5113525390625	0.02494668960571289	538.77978515625	216.63864135742188	1.0	4.9734344482421875	184.154296875	0.0005483031272888184	10	025
78	25.245197296142578	175.77529907226562	0.9254201650619507	26.35292625427246	176.274169921875	0.988641619682312	539.2012329101562	216.7444610595703	0.9999999403953552	537.7601318359375	214.56214904785156	0.0004451870918273926	10	025
79	26.222867965698242	176.54165649414062	0.3002479672431946	27.20530128479004	177.1038818359375	0.9905058145523071	538.6708984375	216.2861785888672	1.0	537.16357421875	217.25718688964844	0.0005421340465545654	10	025
80	29.63633155822754	176.40237426757812	0.14138883352279663	26.274452209472656	177.1526641845703	0.9999563694000244	538.2722778320312	216.61495971679688	0.9999999403953552	536.3984375	216.76718139648438	0.0003154873847961426	10	025
81	32.052242279052734	175.70889282226562	0.0019854307174682617	28.130605697631836	176.13314819335938	0.9999986886978149	539.3632202148438	216.5271453857422	1.0	537.5811157226562	217.7001495361328	0.0003242790699005127	10	025
82	26.169048309326172	175.4705047607422	0.9999936819076538	30.522441864013672	176.00799560546875	0.019304484128952026	538.2769775390625	216.9078826904297	1.0	536.6287841796875	217.0732421875	0.0003445148468017578	10	025
83	26.762575149536133	176.3236846923828	0.9974974393844604	27.532302856445312	176.46278381347656	0.9935022592544556	538.4280395507812	216.65609741210938	0.9999999403953552	535.811767578125	216.05911254882812	0.0004100799560546875	10	025
84	27.623882293701172	174.9396514892578	0.9999955892562866	30.53081703186035	175.7819366455078	0.18039602041244507	539.2777709960938	217.7897186279297	1.0	537.477294921875	218.53993225097656	0.0004201233386993408	10	025
85	27.105667114257812	175.23187255859375	0.9903618097305298	27.798898696899414	175.2064208984375	0.9950810670852661	540.0924682617188	216.77052307128906	1.0	537.70166015625	217.90533447265625	0.0007946789264678955	10	025
86	26.38337516784668	176.31640625	0.7383905649185181	27.361408233642578	176.142578125	0.9929850697517395	538.6137084960938	216.2575225830078	1.0	535.739501953125	215.56455993652344	0.00023058056831359863	10	025
87	30.748302459716797	175.90097045898438	0.018394023180007935	28.602781295776367	175.82476806640625	0.9999017119407654	538.9564819335938	216.57667541503906	1.0	537.678955078125	217.9095458984375	0.0002656280994415283	10	025
88	24.740814208984375	175.97100830078125	0.12554821372032166	25.76668357849121	176.026611328125	0.9568518996238708	539.0265502929688	217.4378662109375	1.0	537.1704711914062	218.5055694580078	0.00038686394691467285	10	025
89	27.114261627197266	174.82850646972656	0.999974250793457	31.859342575073242	176.2810516357422	0.03810730576515198	538.3551635742188	217.34481811523438	1.0	539.2998657226562	218.57931518554688	0.00034883618354797363	10	025
90	25.724395751953125	174.86436462402344	0.9968119859695435	27.622669219970703	175.4159698486328	0.4342033863067627	539.0197143554688	216.4696807861328	1.0	537.364013671875	214.75331115722656	0.00033167004585266113	10	025
91	25.550607681274414	174.3837127685547	0.9999861717224121	31.287567138671875	176.0381622314453	0.020419776439666748	538.6873168945312	216.63758850097656	1.0	3.753577470779419	159.7621612548828	0.0004412233829498291	10	025
92	25.611669540405273	176.2768096923828	0.956008791923523	27.309749603271484	176.9573516845703	0.7945705652236938	538.6201782226562	216.39601135253906	1.0	538.9432983398438	217.2591094970703	0.0005123019218444824	10	025
93	24.21809959411621	176.95982360839844	0.063619464635849	24.700828552246094	176.89837646484375	0.9997599124908447	538.6874389648438	217.20156860351562	1.0	537.0198974609375	218.34518432617188	0.00037291646003723145	10	025
94	25.206315994262695	174.95518493652344	0.9999936819076538	26.1845703125	176.41458129882812	0.03443923592567444	538.586669921875	216.30096435546875	1.0	536.5689086914062	216.61097717285156	0.0002951622009277344	10	025
95	24.77853012084961	175.99844360351562	0.9820606708526611	27.956077575683594	176.1641082763672	0.693387508392334	538.6578369140625	216.17691040039062	1.0	539.6688232421875	217.460205078125	0.0003452003002166748	10	025
96	26.085607528686523	176.35958862304688	0.5316181182861328	27.240161895751953	175.7471466064453	0.9988996982574463	538.2673950195312	217.09352111816406	1.0	7.243453025817871	183.14097595214844	0.000438690185546875	10	025
97	25.080951690673828	175.34791564941406	0.9992704391479492	26.645221710205078	176.85694885253906	0.0030763447284698486	537.6490478515625	216.7399139404297	1.0	536.9939575195312	217.25723266601562	0.00044673681259155273	10	025
98	24.061450958251953	174.11000061035156	0.9999961853027344	65.00042724609375	133.72601318359375	0.0027934014797210693	539.1218872070312	216.13717651367188	1.0	540.271240234375	217.38995361328125	0.0002925992012023926	10	025
99	24.23171615600586	173.61940002441406	0.9999964833259583	25.49687957763672	175.72412109375	0.0007475316524505615	539.1967163085938	217.0736541748047	1.0	540.0579833984375	217.85716247558594	0.000382155179977417	10	025
100	26.248197555541992	176.54293823242188	0.13937172293663025	27.404495239257812	177.12657165527344	0.9924854040145874	538.5247192382812	216.51870727539062	0.9999999403953552	539.5814208984375	217.64501953125	0.0005126595497131348	10	025
101	23.28929901123047	175.71099853515625	0.93169105052948	25.073383331298828	176.4175567626953	0.7511020302772522	537.9288940429688	216.86920166015625	0.9999999403953552	536.151611328125	216.9528350830078	0.00030812621116638184	10	025
102	24.68679428100586	173.85475158691406	0.9999842047691345	27.768014907836914	175.96726989746094	0.0006063580513000488	539.9110717773438	216.7802734375	1.0	540.4363403320312	217.16188049316406	0.00042134523391723633	10	025
103	24.804317474365234	174.4049835205078	0.9716509580612183	65.31867980957031	134.88490295410156	0.006582677364349365	539.7172241210938	217.84307861328125	1.0	536.8248291015625	217.05902099609375	0.00025600194931030273	10	025
104	24.563369750976562	174.5552520751953	0.9847849607467651	26.941301345825195	175.81072998046875	0.2429800033569336	538.3427734375	216.86097717285156	0.9999999403953552	535.4489135742188	216.4215087890625	0.00031065940856933594	10	025
105	25.227294921875	173.6729278564453	0.999985933303833	28.504186630249023	176.37652587890625	0.001024395227432251	539.3032836914062	217.17547607421875	1.0	2.9862561225891113	158.25119018554688	0.0003273189067840576	10	025
106	25.77538299560547	174.506103515625	0.9999891519546509	31.724218368530273	175.6681671142578	0.03208765387535095	538.9857788085938	216.48077392578125	1.0	537.5137939453125	217.53350830078125	0.0003421902656555176	10	025
107	25.23772430419922	173.85008239746094	0.9999877214431763	26.9254093170166	175.63644409179688	0.0017506778240203857	538.5010986328125	217.1168975830078	0.9999999403953552	536.6954956054688	218.26596069335938	0.00047653913497924805	10	025
108	25.391529083251953	174.1561279296875	0.9999986886978149	65.19818115234375	135.20703125	0.002092301845550537	538.7468872070312	216.79010009765625	1.0	536.8577880859375	216.85855102539062	0.0003077983856201172	10	025
109	24.22246742248535	172.94544982910156	0.9998860955238342	27.28605079650879	175.13885498046875	0.003406614065170288	539.2857055664062	216.46192932128906	1.0	537.6681518554688	217.64512634277344	0.0002917647361755371	10	025
110	24.254011154174805	172.3290252685547	0.9996333718299866	26.40692138671875	174.91769409179688	0.0012255609035491943	538.168701171875	216.87960815429688	1.0	536.6655883789062	217.89430236816406	0.0004968941211700439	10	025
111	23.763347625732422	172.67855834960938	0.9969604015350342	25.86116600036621	174.65882873535156	0.0019053220748901367	539.9921875	216.767333984375	1.0	540.7825927734375	217.69650268554688	0.000766456127166748	10	025
112	23.40296745300293	172.0323028564453	0.99941486120224	26.843650817871094	175.3531494140625	0.0008347928524017334	538.482421875	216.5103302001953	0.9999998807907104	536.8353271484375	215.05125427246094	0.0005046725273132324	10	025
113	23.927001953125	172.60121154785156	0.9999896287918091	26.146827697753906	175.9739990234375	0.0005240142345428467	539.3743896484375	216.96710205078125	1.0	537.8316040039062	217.78875732421875	0.0009480416774749756	10	025
114	22.460458755493164	171.94393920898438	0.7775963544845581	537.2152099609375	216.57028198242188	0.0002834498882293701	539.0484008789062	217.4589385986328	1.0	537.4540405273438	217.8450469970703	0.0004056096076965332	10	025
115	23.162622451782227	172.02047729492188	0.92598956823349	27.499229431152344	175.8845977783203	0.00031432509422302246	539.2852783203125	216.69020080566406	1.0	540.0184936523438	217.5906982421875	0.0003059208393096924	10	025
116	24.26095199584961	172.86932373046875	0.9999011754989624	644.8694458007812	433.6361389160156	0.0002913177013397217	538.72900390625	216.0888671875	0.9999999403953552	537.1365966796875	214.61000061035156	0.00036722421646118164	10	025
117	24.48291015625	173.5131378173828	0.970637857913971	27.342805862426758	174.9727783203125	0.016083091497421265	538.507568359375	217.24314880371094	1.0	539.6517944335938	218.10984802246094	0.00040775537490844727	10	025
118	22.243892669677734	172.10643005371094	0.03239205479621887	26.735759735107422	173.12350463867188	0.012765556573867798	538.0775146484375	216.66732788085938	1.0	539.1477661132812	217.9120330810547	0.0005506277084350586	10	025
119	25.211036682128906	175.2556915283203	0.029118597507476807	27.573970794677734	174.87156677246094	0.023961961269378662	539.2186279296875	217.1078643798828	1.0	537.50146484375	218.64759826660156	0.0007027387619018555	10	025
120	23.657371520996094	173.4431610107422	0.9169204235076904	27.407184600830078	175.56256103515625	0.0010000765323638916	537.8348999023438	216.4080047607422	1.0	536.11279296875	216.54623413085938	0.000353395938873291	10	025
121	56.84429168701172	142.1006317138672	0.0014542639255523682	19.711151123046875	172.1937255859375	0.0017451345920562744	539.1376953125	217.5039520263672	1.0	537.7072143554688	218.40846252441406	0.0004495978355407715	10	025
122	23.76643180847168	172.16050720214844	0.6283875107765198	53.871849060058594	146.37184143066406	0.0006477832794189453	539.3703002929688	217.57321166992188	0.9999999403953552	537.2772827148438	219.18394470214844	0.0008168220520019531	10	025
123	22.750587463378906	169.4457550048828	0.9878368377685547	536.82958984375	216.50894165039062	0.00018399953842163086	538.8989868164062	217.19281005859375	1.0	536.1344604492188	216.438232421875	0.0003045201301574707	10	025
124	21.542247772216797	167.90835571289062	0.8718379735946655	644.334716796875	430.11883544921875	0.0004374384880065918	538.210693359375	216.86671447753906	1.0	536.623779296875	217.26380920410156	0.0004208683967590332	10	025
125	21.62751007080078	163.81845092773438	0.9515501260757446	536.62158203125	216.52857971191406	0.00019064545631408691	537.8843994140625	217.43235778808594	1.0	536.5172729492188	217.83721923828125	0.0002602040767669678	10	025
126	4.7115373611450195	6.269924640655518	0.0007322728633880615	537.3978271484375	216.6652374267578	0.00027057528495788574	538.8363037109375	217.05770874023438	1.0	536.0735473632812	216.7229766845703	0.00038880109786987305	10	025
127	4.828651428222656	5.561040878295898	0.0004846155643463135	1.4174368381500244	385.682373046875	0.00042057037353515625	539.2788696289062	217.47145080566406	1.0	540.3301391601562	218.1800079345703	0.0007638931274414062	10	025
128	4.480524063110352	4.850692272186279	0.00012949109077453613	17.629634857177734	159.90122985839844	0.0006974935531616211	538.1278686523438	216.48948669433594	1.0	4.528144359588623	145.52610778808594	0.001687377691268921	10	025
129	645.2638549804688	431.4781188964844	0.00046497583389282227	644.7960205078125	431.96881103515625	0.00010380148887634277	538.9483032226562	215.6668243408203	1.0	537.4655151367188	214.08172607421875	0.00032263994216918945	10	025
130	3.802009344100952	5.974666118621826	0.0002549290657043457	645.4401245117188	432.30316162109375	0.00046005845069885254	539.4234008789062	216.66329956054688	1.0	537.737060546875	218.07992553710938	0.0003146529197692871	10	025
131	4.584052562713623	5.501769542694092	0.003107428550720215	4.863380432128906	5.737850666046143	0.00018900632858276367	538.6593627929688	216.88143920898438	1.0	537.1565551757812	217.99241638183594	0.00033462047576904297	10	025
132	4.219882011413574	5.23046875	0.0009101033210754395	31.76668930053711	163.43380737304688	0.0003427267074584961	538.1734008789062	216.67752075195312	1.0	535.8847045898438	216.26405334472656	0.0004578828811645508	10	025
133	3.7174530029296875	5.09095573425293	0.0034723877906799316	33.63982009887695	162.30325317382812	0.00047218799591064453	539.415771484375	216.50204467773438	1.0	536.7257080078125	215.77365112304688	0.0002900660037994385	10	025
134	4.4180450439453125	6.001153945922852	0.00023090839385986328	536.9404907226562	216.20941162109375	0.0001284480094909668	538.54931640625	216.82498168945312	1.0	536.9610595703125	216.97634887695312	0.0003228485584259033	10	025
135	67.36572265625	159.26971435546875	0.001745760440826416	68.85443115234375	160.07904052734375	0.686147928237915	538.5942993164062	216.26190185546875	1.0	537.2755737304688	214.73069763183594	0.0005370974540710449	10	025
136	4.769950866699219	5.300510406494141	0.0019230246543884277	69.91261291503906	160.68109130859375	0.00781896710395813	539.205810546875	216.3204345703125	1.0	538.0626220703125	217.3082733154297	0.0004956722259521484	10	025
137	67.0136947631836	155.87188720703125	0.018555790185928345	538.0857543945312	216.59756469726562	0.00025349855422973633	539.842529296875	217.20059204101562	1.0	540.9102172851562	218.05160522460938	0.001079648733139038	10	025
138	5.464974880218506	6.006990432739258	0.0003618001937866211	537.1029052734375	216.41822814941406	0.00021648406982421875	538.8444213867188	217.1610870361328	1.0	539.1858520507812	218.0279541015625	0.0007204711437225342	10	025
139	66.59638977050781	155.53018188476562	0.001375824213027954	77.73400115966797	159.94326782226562	0.0010606050491333008	538.849365234375	217.3377685546875	1.0	537.092041015625	218.37796020507812	0.00035381317138671875	10	025
140	63.69370651245117	156.6341094970703	0.0002745091915130615	38.434696197509766	169.87432861328125	0.009551674127578735	538.0376586914062	216.7645263671875	0.9999999403953552	536.2752075195312	215.31016540527344	0.00032141804695129395	10	025
141	4.320128917694092	5.674534797668457	0.0003102421760559082	643.8477783203125	431.39874267578125	0.00014230608940124512	539.5325317382812	217.54058837890625	1.0	540.05224609375	217.89064025878906	0.0002562999725341797	10	025
142	4.877030849456787	5.727635860443115	0.00046059489250183105	536.7924194335938	216.3650360107422	0.00019729137420654297	538.51904296875	216.88145446777344	1.0	537.0419311523438	217.48739624023438	0.0003597736358642578	10	025
143	643.5667724609375	457.17620849609375	0.00020653009414672852	537.0416870117188	216.47113037109375	0.0002465248107910156	538.431396484375	217.0453338623047	1.0	537.150390625	217.82669067382812	0.0008154511451721191	10	025
144	4.238505840301514	6.2902374267578125	0.00021457672119140625	537.4176635742188	216.16851806640625	0.0002205371856689453	539.1517333984375	216.64422607421875	1.0	539.6015014648438	217.7632293701172	0.0004557967185974121	10	025
145	4.512367248535156	4.9068098068237305	0.00042325258255004883	536.7601318359375	216.4014892578125	0.0001321732997894287	538.2296142578125	216.24591064453125	0.9999999403953552	535.8399658203125	216.02914428710938	0.00031706690788269043	10	025
146	4.623315811157227	6.150596618652344	0.0006860792636871338	537.5987548828125	216.0305938720703	0.00011754035949707031	538.7757568359375	216.36097717285156	1.0	537.655517578125	217.4630126953125	0.0005121827125549316	10	025
147	4.694424629211426	6.528413772583008	0.0012708604335784912	537.3299560546875	216.80125427246094	0.00020703673362731934	539.3148803710938	217.62652587890625	0.9999999403953552	538.000732421875	218.34524536132812	0.00044286251068115234	10	025
148	72.056396484375	161.067626953125	0.00612148642539978	77.02206420898438	164.02127075195312	0.002346932888031006	538.880859375	217.103515625	1.0	537.71240234375	218.3669891357422	0.00036206841468811035	10	025
149	4.638059616088867	5.06943416595459	0.0009608864784240723	537.5633544921875	216.3859100341797	0.0002525150775909424	539.1865844726562	217.10696411132812	1.0	537.3451538085938	217.8107452392578	0.000496596097946167	10	025
150	4.981810569763184	5.77689790725708	0.0004978179931640625	537.24853515625	216.37493896484375	0.00014078617095947266	538.530029296875	216.89805603027344	1.0	538.9839477539062	217.55445861816406	0.0003826618194580078	10	025
151	4.525266170501709	5.3763041496276855	0.0003617703914642334	536.8143920898438	216.25851440429688	0.00016510486602783203	538.7013549804688	217.0707550048828	1.0	535.8583374023438	216.45382690429688	0.00029343366622924805	10	025
152	3.961787700653076	5.081398963928223	0.0005515217781066895	537.365234375	216.71957397460938	0.00022298097610473633	538.5869750976562	217.2107391357422	0.9999998807907104	539.5499877929688	218.28099060058594	0.0008400976657867432	10	025
153	4.063409805297852	6.331110000610352	0.0072515904903411865	536.4956665039062	216.22622680664062	0.00015938282012939453	537.7318115234375	216.53854370117188	0.9999999403953552	536.8789672851562	217.7283935546875	0.0004476308822631836	10	025
154	4.033576965332031	5.254422664642334	0.000287473201751709	536.1142578125	216.29847717285156	0.000193864107131958	537.617431640625	216.77294921875	1.0	535.8499145507812	216.96421813964844	0.00026935338973999023	10	025
155	4.53999662399292	5.2897162437438965	0.0007192790508270264	537.0318603515625	216.3995361328125	0.0001475811004638672	538.4639892578125	217.05770874023438	1.0	537.5036010742188	218.7377471923828	0.00030800700187683105	10	025
156	4.580494403839111	5.4932026863098145	0.0002802908420562744	79.04279327392578	164.72442626953125	0.967172384262085	538.6992797851562	217.12423706054688	1.0	536.144775390625	216.61001586914062	0.0002752244472503662	10	025
157	3.6712915897369385	5.352619171142578	0.00035431981086730957	1.3449616432189941	384.22735595703125	0.00014165043830871582	538.4531860351562	217.07188415527344	1.0	535.6878662109375	216.63827514648438	0.00028711557388305664	10	025
158	75.37649536132812	162.73951721191406	0.9788979291915894	76.08309936523438	163.97789001464844	0.9976097345352173	538.0738525390625	216.72860717773438	1.0	535.2493896484375	216.05075073242188	0.00027817487716674805	10	025
159	643.2359619140625	454.882080078125	0.0010609030723571777	81.32929229736328	162.72787475585938	0.9998887777328491	538.8369140625	216.24130249023438	1.0	539.5291748046875	217.0319366455078	0.000682443380355835	10	025
160	4.745136737823486	5.245631217956543	0.00029718875885009766	537.912841796875	216.78488159179688	0.0001347661018371582	539.0209350585938	217.25436401367188	1.0	540.3062133789062	218.13726806640625	0.00028640031814575195	10	025
161	4.922542572021484	5.036360263824463	0.0006201863288879395	70.08232116699219	131.2066192626953	0.00018611550331115723	539.1419067382812	216.12826538085938	1.0	539.6629638671875	216.87197875976562	0.00046944618225097656	10	025
162	4.321098327636719	5.640164375305176	0.0009999573230743408	1.398134469985962	393.8929138183594	0.00033167004585266113	538.3280029296875	216.66525268554688	1.0	536.9292602539062	214.63278198242188	0.000265657901763916	10	025
163	5.019522190093994	4.955880165100098	0.0012533366680145264	537.0928344726562	216.3680419921875	0.00017973780632019043	538.283203125	216.76307678222656	1.0	535.7978515625	216.1359100341797	0.0004004538059234619	10	025
164	4.290670871734619	4.726075172424316	0.0007907450199127197	6.634796142578125	5.262964725494385	0.0001500248908996582	538.3075561523438	216.32313537597656	1.0	535.62646484375	215.75741577148438	0.0002931654453277588	10	025
165	4.3740715980529785	5.106654167175293	0.00412219762802124	63.6583251953125	167.15701293945312	0.2704943120479584	539.7193603515625	216.47755432128906	1.0	540.404541015625	217.1871337890625	0.0006769299507141113	10	025
166	4.394364833831787	5.036824703216553	0.0004312098026275635	537.4845581054688	216.49533081054688	0.00019678473472595215	538.852783203125	216.85430908203125	1.0	539.531982421875	217.7632598876953	0.0006490945816040039	10	025
167	4.606696128845215	5.518622398376465	0.00046253204345703125	537.9509887695312	216.43565368652344	6.23464584350586e-5	539.5081787109375	216.68264770507812	1.0	537.9852905273438	217.5001983642578	0.00037026405334472656	10	025
168	5.050295352935791	6.648927688598633	0.00012114644050598145	537.3698120117188	216.74642944335938	0.00013512372970581055	539.4535522460938	217.40069580078125	1.0	536.186279296875	216.8774871826172	0.0003141164779663086	10	025
169	4.051035404205322	5.743049621582031	0.00018265843391418457	1.5606725215911865	384.5495910644531	0.00010138750076293945	540.0457763671875	216.70932006835938	1.0	537.7731323242188	217.3563690185547	0.0005104243755340576	10	025
170	5.298884391784668	5.837421894073486	0.00043457746505737305	0.42838501930236816	391.88616943359375	0.00014573335647583008	538.0820922851562	216.74977111816406	1.0	536.8451538085938	216.88449096679688	0.00041961669921875	10	025
171	4.454700946807861	6.2910661697387695	0.00036537647247314453	537.8248901367188	216.33937072753906	0.00020840764045715332	539.6148071289062	216.79261779785156	1.0	537.6181640625	217.5784912109375	0.0004850029945373535	10	025
172	4.214101791381836	108.12057495117188	7.94529914855957e-5	637.5946044921875	2.8187098503112793	0.00013700127601623535	538.3703002929688	216.9511260986328	1.0	539.4598999023438	217.20664978027344	0.0004851222038269043	10	025
173	4.835439682006836	112.59497833251953	7.364153861999512e-5	1.988112449645996	385.2496643066406	0.0005409717559814453	539.0597534179688	217.13925170898438	1.0	537.3923950195312	217.2672576904297	0.00039207935333251953	10	025
174	534.075439453125	218.45123291015625	0.00012770295143127441	537.6898803710938	216.07586669921875	0.00010988116264343262	538.744140625	216.14837646484375	1.0	539.8514404296875	217.4833221435547	0.0006695687770843506	10	025
175	4.8870062828063965	6.428175926208496	0.000176161527633667	536.7196655273438	218.15072631835938	8.025765419006348e-5	537.71728515625	215.96449279785156	1.0	536.30224609375	216.12890625	0.00038754940032958984	10	025
176	5.09757661819458	4.975365161895752	0.0002856254577636719	536.3009643554688	215.61105346679688	0.00015786290168762207	537.2933959960938	216.24095153808594	1.0	535.7501831054688	216.7093505859375	0.0003579854965209961	10	025
177	4.408520698547363	5.647345542907715	0.00017380714416503906	537.3460083007812	216.108154296875	8.869171142578125e-5	539.1709594726562	216.28759765625	1.0	536.6112670898438	215.71055603027344	0.0003020167350769043	10	025
178	645.2359008789062	445.65838623046875	0.00015974044799804688	537.0697021484375	216.36228942871094	0.0001690983772277832	538.5902099609375	216.56471252441406	1.0	535.462890625	215.98281860351562	0.00034546852111816406	10	025
179	534.37158203125	218.8809356689453	8.726119995117188e-5	130.64756774902344	146.00796508789062	0.002051800489425659	539.6019897460938	216.41693115234375	1.0	537.78466796875	217.507568359375	0.0004927515983581543	10	025
180	4.790249347686768	5.9495530128479	0.0008025467395782471	133.142578125	147.18650817871094	0.00011646747589111328	538.4375610351562	215.62734985351562	1.0	536.7988891601562	216.0130157470703	0.0003470480442047119	10	025
181	645.1807861328125	431.1952819824219	0.00018075108528137207	538.044677734375	216.1127471923828	0.00017264485359191895	539.2651977539062	215.96217346191406	1.0	539.741455078125	216.6971893310547	0.0006420314311981201	10	025
182	4.5101704597473145	5.3897199630737305	0.00012940168380737305	536.7705688476562	216.2925262451172	0.00016048550605773926	538.21337890625	216.64956665039062	1.0	536.80517578125	214.8619384765625	0.00035393238067626953	10	025
183	5.075867176055908	6.33653450012207	0.000283658504486084	537.1450805664062	216.5208282470703	0.00014579296112060547	538.7255249023438	217.02420043945312	0.9999999403953552	537.419921875	218.1240997314453	0.00038886070251464844	10	025
184	534.3467407226562	219.2275390625	9.673833847045898e-5	537.3074340820312	216.46034240722656	9.056925773620605e-5	538.81884765625	217.0782928466797	1.0	537.2852172851562	214.71493530273438	0.00025141239166259766	10	025
185	4.845644950866699	5.394974231719971	9.53376293182373e-5	536.4854736328125	215.79396057128906	8.45491886138916e-5	538.5068359375	216.3925018310547	1.0	536.9169921875	216.57943725585938	0.00030988454818725586	10	025
186	5.606602191925049	5.731992721557617	0.00025397539138793945	537.6475219726562	215.99180603027344	0.00016316771507263184	539.43212890625	216.3656768798828	1.0	539.998046875	217.131591796875	0.0004607737064361572	10	025
187	4.485084533691406	6.602364540100098	0.00025919079780578613	537.101806640625	216.52542114257812	0.0001614987850189209	539.0477294921875	217.48358154296875	1.0	540.18359375	218.00933837890625	0.00028395652770996094	10	025
188	4.18027400970459	5.081651210784912	8.851289749145508e-5	537.2181396484375	216.530029296875	0.0001271665096282959	538.4578857421875	216.80149841308594	1.0	539.2265014648438	217.1422119140625	0.0006819367408752441	10	025
189	4.789140701293945	5.676153182983398	0.00017902255058288574	537.426513671875	216.65399169921875	0.00026044249534606934	539.0106811523438	217.5996856689453	1.0	539.795654296875	218.3079833984375	0.0037148892879486084	10	025
190	4.940950870513916	6.161700248718262	0.0003859996795654297	1.515275239944458	385.6451721191406	0.0009412169456481934	538.9046630859375	216.973876953125	1.0	536.0875854492188	216.54376220703125	0.00034883618354797363	10	025
191	4.619680404663086	6.128043174743652	9.420514106750488e-5	1.5447700023651123	386.2268371582031	0.0004986226558685303	539.7139892578125	216.54151916503906	1.0	537.9446411132812	217.59927368164062	0.0005124509334564209	10	025
192	4.306656360626221	5.583564758300781	0.00014200806617736816	132.96185302734375	145.07627868652344	0.00032955408096313477	539.6516723632812	217.55992126464844	1.0	536.7349243164062	216.86549377441406	0.0002662241458892822	10	025
193	128.1030731201172	145.40414428710938	0.0012373924255371094	131.2261505126953	144.621337890625	0.07248631119728088	537.78662109375	216.5448455810547	0.9999999403953552	535.2904663085938	216.0669403076172	0.00031957030296325684	10	025
194	4.985946178436279	6.201688766479492	0.00021570920944213867	538.001708984375	217.07720947265625	0.00016394257545471191	539.5756225585938	217.8903045654297	1.0	540.2208251953125	218.71694946289062	0.0008613765239715576	10	025
195	5.511096000671387	5.4572625160217285	0.0001284480094909668	1.2997424602508545	384.61663818359375	0.00010716915130615234	538.859375	216.298095703125	1.0	537.7317504882812	214.06387329101562	0.0002905726432800293	10	025
196	3.91374135017395	5.000929355621338	0.00017791986465454102	537.6585693359375	216.0339813232422	8.422136306762695e-5	539.5460815429688	215.37210083007812	1.0	539.275390625	216.4769744873047	0.0007496476173400879	10	025
197	5.209927082061768	5.870390892028809	0.00015100836753845215	537.4507446289062	216.30520629882812	0.00012427568435668945	539.201904296875	216.44903564453125	1.0	540.5912475585938	217.22799682617188	0.000733107328414917	10	025
198	124.82794189453125	144.70347595214844	0.00035256147384643555	537.4187622070312	216.53704833984375	0.00017437338829040527	539.1349487304688	217.33509826660156	0.9999999403953552	539.7431640625	217.88270568847656	0.0003338158130645752	10	025
199	125.30968475341797	145.29837036132812	0.0457514226436615	128.93142700195312	144.6885223388672	0.0008058249950408936	540.142578125	217.1917266845703	1.0	537.7918090820312	218.36032104492188	0.0006452202796936035	10	025
200	123.3810806274414	146.04396057128906	0.006533175706863403	537.38818359375	216.83917236328125	0.00021710991859436035	538.7311401367188	217.34619140625	0.9999998807907104	539.2013549804688	218.44155883789062	0.0009702146053314209	10	025
201	4.053075313568115	5.542817115783691	0.00040340423583984375	536.923583984375	216.5994110107422	0.00024059414863586426	538.7443237304688	217.4086456298828	1.0	537.0858764648438	217.53456115722656	0.0003349483013153076	10	025
202	124.82496643066406	144.62001037597656	0.04210570454597473	128.98568725585938	144.16397094726562	0.001003175973892212	538.6744995117188	217.62997436523438	1.0	537.4270629882812	218.06768798828125	0.00030028820037841797	10	025
203	4.481237411499023	5.07674503326416	0.0010898709297180176	1.5948677062988281	386.284423828125	0.0002861917018890381	538.556640625	216.9268035888672	1.0	539.544189453125	217.34754943847656	0.0004889369010925293	10	025
204	123.36911010742188	144.41244506835938	0.02255004644393921	127.89209747314453	144.02658081054688	0.0002301633358001709	538.8590698242188	217.76658630371094	1.0	535.9168090820312	217.29672241210938	0.0002574622631072998	10	025
205	124.07925415039062	144.07879638671875	0.0010864436626434326	644.9796142578125	431.92694091796875	0.0006014406681060791	538.7868041992188	217.5750274658203	1.0	539.557373046875	218.0384521484375	0.0003668665885925293	10	025
206	4.422813892364502	5.15385627746582	0.0010976195335388184	644.8636474609375	432.97265625	0.00018292665481567383	538.7659301757812	217.02842712402344	1.0	539.8448486328125	217.5769500732422	0.0003540217876434326	10	025
207	123.00405883789062	145.1905059814453	0.000713735818862915	643.919189453125	432.6284484863281	0.00035688281059265137	538.5647583007812	217.39840698242188	1.0	536.9820556640625	217.6663818359375	0.0003402233123779297	10	025
208	642.97021484375	452.6097412109375	0.0026138126850128174	644.5320434570312	456.7648010253906	0.0003469884395599365	538.7590942382812	217.2385711669922	0.9999999403953552	540.1444702148438	218.17652893066406	0.0005595982074737549	10	025
209	123.71027374267578	144.93341064453125	0.9733963012695312	128.624267578125	144.9783935546875	0.012843400239944458	539.2208251953125	216.29412841796875	1.0	537.7706298828125	217.18112182617188	0.0005350410938262939	10	025
210	124.16104125976562	145.9915313720703	0.019411087036132812	128.2311553955078	145.94549560546875	0.0012694299221038818	538.6207275390625	216.88050842285156	1.0	536.4531860351562	218.29306030273438	0.0003472566604614258	10	025
211	123.14666748046875	144.49533081054688	0.4139026403427124	127.35787200927734	144.26759338378906	0.013921588659286499	537.99169921875	217.25613403320312	1.0	536.5411376953125	218.22830200195312	0.00029221177101135254	10	025
212	120.87659454345703	144.41661071777344	0.0005498230457305908	128.8119354248047	143.04624938964844	0.00015240907669067383	538.073974609375	216.34373474121094	1.0	535.160400390625	215.71437072753906	0.00022962689399719238	10	025
213	4.030228614807129	4.939452171325684	0.00016385316848754883	536.934814453125	216.38681030273438	0.0002485215663909912	538.5827026367188	217.03445434570312	1.0	536.9825439453125	217.85658264160156	0.0003389716148376465	10	025
214	122.9789047241211	144.712646484375	0.004152894020080566	536.7850341796875	215.999755859375	0.0001175999641418457	538.2804565429688	216.6956787109375	1.0	535.6610717773438	215.99649047851562	0.00024688243865966797	10	025
215	123.3857650756836	143.90635681152344	0.5235282182693481	126.82604217529297	143.80311584472656	0.2556625008583069	539.5755615234375	217.92892456054688	1.0	536.9088745117188	218.42169189453125	0.00037550926208496094	10	025
216	123.48143005371094	144.63575744628906	0.0029249191284179688	127.69505310058594	144.233642578125	0.0018095076084136963	538.7391967773438	217.153076171875	1.0	536.8971557617188	218.318115234375	0.000470966100692749	10	025
217	122.00867462158203	144.2977294921875	0.06345555186271667	126.63845825195312	143.63241577148438	0.0028307735919952393	538.788818359375	216.2264862060547	1.0	537.207763671875	217.6329803466797	0.0003975033760070801	10	025
218	5.192481994628906	6.009947776794434	0.0006460845470428467	75.3169937133789	166.27352905273438	0.0014934837818145752	539.3493041992188	216.60948181152344	1.0	536.5940551757812	216.5294189453125	0.0003667175769805908	10	025
219	120.33671569824219	145.36102294921875	0.0016058683395385742	77.3817367553711	168.29823303222656	0.09331664443016052	538.6416015625	217.4006805419922	1.0	536.870361328125	217.89198303222656	0.0004584789276123047	10	025
220	122.13155364990234	145.27711486816406	0.8147557973861694	123.05068969726562	145.35047912597656	0.20561149716377258	538.06201171875	217.99298095703125	1.0	536.2265625	218.15682983398438	0.0004051327705383301	10	025
221	120.94544982910156	146.01913452148438	0.004762440919876099	127.30502319335938	145.42710876464844	0.13851508498191833	538.4301147460938	217.12237548828125	1.0	535.7427368164062	217.06964111328125	0.00034815073013305664	10	025
222	121.00576782226562	145.99021911621094	0.000954359769821167	127.74658966064453	145.10955810546875	0.11489155888557434	540.3668212890625	217.18283081054688	1.0	537.862060546875	218.7232208251953	0.0006866753101348877	10	025
223	121.51554870605469	144.73638916015625	0.05277276039123535	127.01529693603516	143.28848266601562	0.007123112678527832	538.4634399414062	217.06964111328125	1.0	539.5452880859375	217.8446502685547	0.0004086792469024658	10	025
224	122.46087646484375	143.41343688964844	0.03163221478462219	126.2047119140625	142.2447967529297	0.001975536346435547	538.7921142578125	217.00469970703125	0.9999999403953552	539.5828857421875	217.8217315673828	0.0005088448524475098	10	025
225	122.92561340332031	144.23419189453125	0.007361948490142822	127.08132934570312	144.3361358642578	0.0051618218421936035	537.833740234375	217.22836303710938	1.0	536.654052734375	217.91323852539062	0.0002703368663787842	10	025
226	4.730356216430664	5.293887615203857	0.00041624903678894043	127.67374420166016	143.84661865234375	0.0017567574977874756	538.513916015625	216.51876831054688	1.0	535.7030029296875	215.88096618652344	0.00025781989097595215	10	025
227	120.59651947021484	144.29859924316406	0.006130337715148926	126.41293334960938	142.73367309570312	0.06756657361984253	538.1962280273438	217.2218017578125	0.9999999403953552	535.5621948242188	216.75741577148438	0.0003171265125274658	10	025
228	123.95252990722656	144.09141540527344	0.0017078518867492676	126.70159912109375	143.3190460205078	0.40095487236976624	539.3546142578125	217.21456909179688	1.0	536.316650390625	216.60887145996094	0.00027111172676086426	10	025
229	120.65341186523438	145.71571350097656	0.1604900062084198	126.8300552368164	143.99266052246094	0.06912297010421753	538.2274169921875	216.84597778320312	1.0	535.8662109375	216.3804168701172	0.0003040432929992676	10	025
230	120.55171203613281	144.9151153564453	0.0012690424919128418	127.51451873779297	143.68873596191406	0.0050577521324157715	539.6793823242188	217.3368377685547	1.0	537.0224609375	218.74122619628906	0.0004934370517730713	10	025
231	120.11842346191406	144.73178100585938	0.034548044204711914	125.497314453125	142.46923828125	0.1812904179096222	537.6572875976562	217.64285278320312	1.0	535.032958984375	217.39340209960938	0.00029224157333374023	10	025
232	121.17211151123047	145.22958374023438	0.03048074245452881	127.01490783691406	142.9710235595703	0.05690619349479675	539.4761352539062	216.87408447265625	1.0	538.0540161132812	218.2333526611328	0.0003508329391479492	10	025
233	70.34402465820312	166.55458068847656	0.007964223623275757	126.8055419921875	143.16184997558594	0.9598150253295898	539.03173828125	216.31227111816406	1.0	535.8417358398438	216.22134399414062	0.0003676116466522217	10	025
234	120.084228515625	145.3338165283203	0.007628262042999268	126.12848663330078	142.9974822998047	0.33481064438819885	538.8648681640625	216.74020385742188	0.9999999403953552	540.2954711914062	217.49740600585938	0.00031679868698120117	10	025
235	72.08030700683594	167.8566436767578	0.049241065979003906	125.8497543334961	144.63340759277344	0.32654333114624023	539.7000732421875	217.3529815673828	1.0	536.8985595703125	218.1403350830078	0.0003834664821624756	10	025
236	5.327352046966553	6.215112209320068	0.0014938116073608398	127.21842193603516	146.1590576171875	0.1627536416053772	538.7943725585938	216.64845275878906	1.0	539.882080078125	217.47467041015625	0.0006060898303985596	10	025
237	120.54485321044922	145.78720092773438	0.0009030401706695557	126.79718017578125	144.91937255859375	0.013889908790588379	538.562744140625	217.0214080810547	0.9999999403953552	539.0283203125	217.5752410888672	0.00036585330963134766	10	025
238	119.94036102294922	146.12022399902344	0.34072548151016235	125.75262451171875	144.8555145263672	0.11327135562896729	538.7628173828125	217.51431274414062	1.0	537.0448608398438	218.8511962890625	0.0003667175769805908	10	025
239	119.9332275390625	146.0062255859375	0.02056097984313965	126.29425048828125	143.90199279785156	0.00301969051361084	538.0164184570312	216.713134765625	1.0	536.3449096679688	216.78604125976562	0.0003249943256378174	10	025
240	118.54837036132812	142.54522705078125	0.008115947246551514	126.67587280273438	143.59793090820312	0.0010833144187927246	538.255615234375	216.2618408203125	1.0	536.5542602539062	216.48171997070312	0.000376284122467041	10	025
241	644.6885375976562	430.00640869140625	0.0006297826766967773	126.71350860595703	143.68971252441406	0.0037591755390167236	538.3027954101562	216.53289794921875	0.9999999403953552	535.9052124023438	215.7408905029297	0.00023755431175231934	10	025
242	5.2022705078125	5.217966556549072	0.0013097822666168213	128.69212341308594	143.39280700683594	0.0030530989170074463	538.9134521484375	216.90896606445312	1.0	536.0443725585938	216.4581298828125	0.0004181861877441406	10	025
243	6.015626430511475	5.187565803527832	0.0009362697601318359	127.91278076171875	143.980712890625	0.02252376079559326	538.7755126953125	217.2379150390625	1.0	536.9942626953125	217.90701293945312	0.00025793910026550293	10	025
244	119.70500183105469	146.52926635742188	0.018107086420059204	126.83465576171875	145.4236602783203	0.020573526620864868	538.5885009765625	216.4171600341797	1.0	536.6077270507812	215.10594177246094	0.0003147423267364502	10	025
245	645.42236328125	430.8064880371094	0.0007377564907073975	128.6391143798828	144.5587158203125	0.0009043514728546143	539.5240478515625	217.55332946777344	1.0	539.8618774414062	217.99400329589844	0.00045037269592285156	10	025
246	120.25894165039062	146.8238525390625	0.001047670841217041	126.8285140991211	146.2606964111328	0.016542136669158936	538.8590698242188	216.54196166992188	1.0	537.3392944335938	217.4036865234375	0.0003445446491241455	10	025
247	119.7939224243164	145.73959350585938	0.0001596212387084961	124.68623352050781	146.3151092529297	0.011751264333724976	538.5333251953125	216.9026336669922	1.0	539.5621337890625	217.69024658203125	0.0003553330898284912	10	025
248	119.93620300292969	145.5562286376953	0.0022295117378234863	126.60110473632812	144.36737060546875	0.011289745569229126	538.6448974609375	217.31251525878906	1.0	537.056640625	217.98606872558594	0.0003718435764312744	10	025
249	120.17962646484375	146.2874298095703	0.001521974802017212	126.57874298095703	145.95114135742188	0.22992205619812012	538.82763671875	216.73443603515625	1.0	536.9966430664062	218.55564880371094	0.00037401914596557617	10	025
250	4.72965145111084	5.374715328216553	0.0013157427310943604	126.7512435913086	141.65960693359375	0.00247269868850708	538.2508544921875	216.77882385253906	0.9999998807907104	535.5892944335938	216.06753540039062	0.000299304723739624	10	025
251	3.754854917526245	5.813310146331787	0.0017709732055664062	128.03549194335938	146.6031951904297	0.00040218234062194824	539.0731201171875	217.664794921875	1.0	537.9231567382812	218.8397674560547	0.0006687641143798828	10	025
252	120.3501205444336	146.84837341308594	0.0057267844676971436	125.9013900756836	146.36607360839844	0.11862024664878845	538.2733764648438	217.28024291992188	1.0	535.8125610351562	217.00900268554688	0.00035503506660461426	10	025
253	4.2742533683776855	5.4960856437683105	0.0015594959259033203	127.2463607788086	145.5505828857422	0.00770944356918335	538.2747192382812	217.00588989257812	1.0	536.8087158203125	217.39639282226562	0.0002624094486236572	10	025
254	4.90457820892334	6.156423568725586	0.0005382299423217773	126.40396118164062	146.00146484375	0.004915475845336914	539.503662109375	216.76556396484375	1.0	540.544677734375	217.23573303222656	0.00047916173934936523	10	025
255	643.9808349609375	458.0624084472656	0.0005497634410858154	126.51087951660156	144.33314514160156	0.01035657525062561	539.7313842773438	216.07106018066406	1.0	538.3378295898438	217.13931274414062	0.0003714561462402344	10	025
256	533.9763793945312	219.58143615722656	0.00020381808280944824	537.0665283203125	216.7954864501953	0.000157088041305542	538.53662109375	217.5789031982422	1.0	536.2713623046875	216.867431640625	0.00028011202812194824	10	025
257	120.51449584960938	145.11195373535156	0.0008458793163299561	126.22704315185547	145.188720703125	0.004805386066436768	538.9303588867188	217.32235717773438	1.0	539.6893310546875	218.09312438964844	0.00024333596229553223	10	025
258	643.8597412109375	460.4162902832031	0.00026613473892211914	126.47005462646484	142.5275421142578	0.004856199026107788	539.0537109375	216.16903686523438	1.0	536.1469116210938	215.78196716308594	0.0002758502960205078	10	025
259	3.1200008392333984	5.870604515075684	0.00010570883750915527	645.8231811523438	414.3317565917969	0.00011107325553894043	539.4353637695312	216.62989807128906	1.0	536.8192138671875	216.2592010498047	0.0002849102020263672	10	025
260	4.026481628417969	5.901508808135986	0.0007464587688446045	127.90693664550781	146.17068481445312	0.0034563839435577393	538.9380493164062	217.1061248779297	1.0	539.5482177734375	217.8836669921875	0.000412672758102417	10	025
261	4.074123382568359	5.5207719802856445	0.001363217830657959	129.59786987304688	146.2398681640625	0.0007619559764862061	537.9498291015625	216.9298553466797	1.0	535.2890625	216.45945739746094	0.0003064572811126709	10	025
262	4.172488689422607	5.807611465454102	0.000816047191619873	644.8256225585938	433.4606018066406	0.00028121471405029297	538.13720703125	217.00074768066406	1.0	535.7084350585938	216.50723266601562	0.00032457709312438965	10	025
263	4.776880741119385	5.863678932189941	0.0006985068321228027	1.4953482151031494	386.0289001464844	0.0013277530670166016	537.79296875	216.45645141601562	0.9999998807907104	536.1820678710938	216.7027587890625	0.0003319978713989258	10	025
264	4.331442832946777	5.112433910369873	0.00011169910430908203	1.8555290699005127	386.23309326171875	0.0006663501262664795	538.5150756835938	216.35679626464844	1.0	539.1673583984375	217.27316284179688	0.00038826465606689453	10	025
265	646.26904296875	445.68328857421875	0.0002645552158355713	128.81640625	146.54519653320312	0.000682443380355835	538.0936889648438	216.53765869140625	1.0	538.1820678710938	217.6410369873047	0.0009308159351348877	10	025
266	4.212991237640381	5.469029903411865	0.0006234645843505859	127.60118865966797	143.33474731445312	0.0009080767631530762	539.2352294921875	217.20779418945312	1.0	540.2174072265625	217.72811889648438	0.00033655762672424316	10	025
267	3.832221031188965	5.161073684692383	0.0014770925045013428	127.73995971679688	147.09005737304688	0.040678948163986206	538.62255859375	216.6298828125	1.0	535.9178466796875	216.099365234375	0.0002810060977935791	10	025
268	4.559037685394287	5.292574405670166	0.0005899667739868164	537.7171630859375	216.66639709472656	0.00014451146125793457	539.6799926757812	217.28909301757812	1.0	537.3507080078125	218.703857421875	0.0003718435764312744	10	025
269	4.827640056610107	5.084890842437744	0.0014799237251281738	644.9913940429688	433.6328430175781	0.0010536611080169678	539.2982788085938	215.5988311767578	1.0	537.172607421875	216.81942749023438	0.0005175173282623291	10	025
270	5.318902015686035	5.345572471618652	0.000457763671875	536.9371948242188	216.64178466796875	0.0002599358558654785	538.4158935546875	217.14071655273438	1.0	537.3356323242188	217.69654846191406	0.000635296106338501	10	025
271	4.403133869171143	5.547205924987793	0.00036194920539855957	644.7070922851562	433.09942626953125	0.0003196299076080322	538.7321166992188	216.72552490234375	1.0	536.548583984375	217.92222595214844	0.0004775822162628174	10	025
272	536.3807983398438	224.1159210205078	0.00011178851127624512	537.0769653320312	216.86741638183594	0.00031954050064086914	538.6904296875	217.67672729492188	1.0	536.9735717773438	217.9991912841797	0.00047531723976135254	10	025
273	4.292396068572998	5.593284606933594	0.0028232336044311523	536.4135131835938	216.72268676757812	0.00026291608810424805	538.2131958007812	217.68943786621094	1.0	536.3238525390625	217.78016662597656	0.000286787748336792	10	025
274	4.299061298370361	5.0847907066345215	0.0003371238708496094	537.3107299804688	216.0640869140625	0.00018465518951416016	538.8675537109375	216.62277221679688	0.9999999403953552	536.0283203125	215.48292541503906	0.00031051039695739746	10	025
275	4.231227874755859	4.779628753662109	0.00043457746505737305	536.752685546875	216.61793518066406	0.00024828314781188965	538.1670532226562	217.2002716064453	1.0	536.626953125	217.59988403320312	0.00038909912109375	10	025
276	643.75634765625	454.3091125488281	0.0005889236927032471	128.0897979736328	147.36160278320312	0.000205308198928833	538.7601928710938	216.8807830810547	1.0	539.3198852539062	217.54989624023438	0.0003001093864440918	10	025
277	536.4821166992188	223.74017333984375	0.00019118189811706543	644.0116577148438	431.5679016113281	0.00030612945556640625	538.4619140625	217.0007781982422	0.9999999403953552	539.1785278320312	217.69143676757812	0.0004572868347167969	10	025
278	3.6537418365478516	5.450244426727295	0.001006484031677246	536.640380859375	215.88067626953125	0.0002555251121520996	538.106689453125	216.66600036621094	1.0	537.013671875	217.10565185546875	0.0003701448440551758	10	025
279	4.3372392654418945	5.703138828277588	0.0002917349338531494	537.6951293945312	216.47149658203125	0.00022307038307189941	539.43115234375	217.06515502929688	1.0	539.570068359375	217.89830017089844	0.0010418891906738281	10	025
280	4.185661315917969	4.760227680206299	0.0005651414394378662	537.1959228515625	216.4288787841797	0.00021392107009887695	539.041015625	216.88551330566406	0.9999999403953552	537.8341674804688	217.96987915039062	0.00043404102325439453	10	025
281	4.407217502593994	4.912820339202881	0.0001843571662902832	537.0360717773438	216.60105895996094	0.00021374225616455078	538.344482421875	216.95570373535156	0.9999998807907104	536.8817138671875	217.2605438232422	0.0005062222480773926	10	025
282	643.5035400390625	454.03204345703125	0.005561709403991699	537.8715209960938	216.70172119140625	0.00023603439331054688	539.3214111328125	217.16845703125	1.0	537.3316040039062	218.34388732910156	0.000934898853302002	10	025
283	4.561572074890137	5.863096237182617	0.0001920461654663086	537.893798828125	216.7696075439453	0.00038823485374450684	539.7695922851562	217.4547576904297	1.0	537.9129638671875	218.3191375732422	0.0006143748760223389	10	025
284	4.25692081451416	5.512564182281494	0.00011929869651794434	536.3846435546875	216.34542846679688	0.0002320706844329834	538.0548095703125	216.73910522460938	1.0	535.4550170898438	216.1194610595703	0.00027042627334594727	10	025
285	645.9844970703125	444.6244201660156	0.00035578012466430664	645.161376953125	431.202880859375	0.0007257759571075439	539.7252807617188	216.9772491455078	1.0	537.2258911132812	218.43675231933594	0.00041493773460388184	10	025
286	642.0946655273438	445.72406005859375	0.0010162293910980225	643.1038208007812	435.4167175292969	0.0009737610816955566	539.1578979492188	217.19296264648438	1.0	536.939208984375	217.9874267578125	0.0002543628215789795	10	025
287	4.842970848083496	5.158806324005127	0.00016584992408752441	1.3400623798370361	386.2580261230469	0.0003020167350769043	538.7653198242188	216.57546997070312	1.0	539.3775024414062	217.3731231689453	0.00038367509841918945	10	025
288	3.7763514518737793	5.1534857749938965	0.0009303092956542969	536.724853515625	216.88746643066406	0.00016611814498901367	538.851318359375	217.66268920898438	1.0	535.794921875	217.03684997558594	0.00028631091117858887	10	025
289	4.020151615142822	5.369314193725586	0.00020647048950195312	536.0446166992188	217.12222290039062	0.00016129016876220703	537.4298095703125	217.65573120117188	1.0	536.5070190429688	218.63873291015625	0.00031128525733947754	10	025
290	4.821278095245361	5.492509841918945	0.0004935562610626221	537.2517700195312	216.55905151367188	0.00015154480934143066	538.9656372070312	217.20704650878906	1.0	536.064453125	216.55442810058594	0.0002835690975189209	10	025
291	68.16299438476562	136.30271911621094	0.050022393465042114	68.25778198242188	134.25753784179688	0.24882742762565613	539.2176513671875	216.6809844970703	1.0	537.503173828125	217.62469482421875	0.00035756826400756836	10	025
292	4.2685933113098145	6.250903129577637	0.0008939504623413086	644.6480102539062	432.7033996582031	0.00019559264183044434	538.4846801757812	216.13108825683594	1.0	536.6838989257812	214.3113250732422	0.000280231237411499	10	025
293	3.832110643386841	5.392620086669922	0.0010744333267211914	536.9542846679688	216.70449829101562	0.0001819133758544922	538.3276977539062	217.51559448242188	0.9999999403953552	536.9849243164062	217.60025024414062	0.00031432509422302246	10	025
294	3.970280170440674	5.507517337799072	0.00024250149726867676	536.2007446289062	216.4278564453125	0.0001952648162841797	537.9765014648438	217.537841796875	1.0	535.3826293945312	216.78952026367188	0.0002321302890777588	10	025
295	4.208375930786133	5.2674560546875	0.0003485679626464844	645.383056640625	429.57769775390625	0.0003280341625213623	538.9337768554688	216.87728881835938	1.0	536.2471313476562	216.44081115722656	0.000330120325088501	10	025
296	5.325267791748047	5.801618576049805	0.0006018280982971191	536.9479370117188	215.9912872314453	8.890032768249512e-5	538.8718872070312	216.43746948242188	1.0	535.4432983398438	215.8524627685547	0.0002650916576385498	10	025
297	4.1142425537109375	4.2205729484558105	0.00019788742065429688	537.3489379882812	216.84654235839844	0.00015753507614135742	538.8270263671875	217.28941345214844	1.0	539.4046020507812	217.53318786621094	0.00043520331382751465	10	025
298	4.057879447937012	4.741515636444092	0.0005809664726257324	536.4773559570312	215.9444580078125	0.00022849440574645996	538.1564331054688	216.4241180419922	1.0	536.877685546875	214.42242431640625	0.00033220648765563965	10	025
299	4.684277534484863	4.709213733673096	0.000728219747543335	536.9536743164062	216.59442138671875	0.00016292929649353027	539.29638671875	217.5049285888672	1.0	536.259521484375	216.78221130371094	0.00025576353073120117	10	025
300	4.7447686195373535	5.966739654541016	0.00042062997817993164	644.102294921875	431.9905090332031	0.00017538666725158691	538.8859252929688	217.30030822753906	1.0	536.39892578125	216.6557159423828	0.00028014183044433594	10	025
301	68.54133605957031	135.96829223632812	0.15476596355438232	67.54413604736328	135.6752166748047	0.22564366459846497	539.4337768554688	217.5771942138672	1.0	537.4920654296875	218.669189453125	0.0003293156623840332	10	025
302	4.510883331298828	5.269455432891846	0.0001277327537536621	537.0335083007812	216.81790161132812	0.00023162364959716797	538.8270874023438	217.6694793701172	1.0	539.60595703125	218.32962036132812	0.0003890097141265869	10	025
303	4.412110328674316	5.328827857971191	0.0003015100955963135	0.9459307193756104	393.0440368652344	0.00034928321838378906	539.7897338867188	217.0030059814453	1.0	536.7747802734375	216.71725463867188	0.00031298398971557617	10	025
304	536.8314208984375	218.6545867919922	7.474422454833984e-5	537.6573486328125	216.3968505859375	0.0001773536205291748	539.2162475585938	216.3151092529297	1.0	536.848876953125	215.93096923828125	0.00030994415283203125	10	025
305	4.473431587219238	5.476377487182617	0.0003809034824371338	536.833740234375	216.95989990234375	0.000262528657913208	538.924072265625	218.26686096191406	1.0	537.07177734375	217.83642578125	0.0009057521820068359	10	025
306	4.021511077880859	5.164443016052246	0.00017577409744262695	537.2879028320312	216.64047241210938	0.0002281665802001953	538.8302612304688	217.1986541748047	1.0	537.1470336914062	217.43865966796875	0.00040224194526672363	10	025
307	4.941477298736572	5.075893402099609	0.0013341903686523438	5.697856426239014	6.344866752624512	0.00015854835510253906	538.927490234375	215.92457580566406	1.0	537.2059326171875	217.5321807861328	0.00045937299728393555	10	025
308	3.840095043182373	4.825730323791504	0.00014382600784301758	644.8945922851562	431.05657958984375	0.0002549588680267334	538.1292724609375	216.49232482910156	1.0	536.87841796875	214.5520782470703	0.00034186244010925293	10	025
309	69.28287506103516	129.6656494140625	0.003297269344329834	536.93310546875	216.31451416015625	0.00030985474586486816	538.5193481445312	217.00958251953125	1.0	535.8786010742188	216.4621124267578	0.0002721250057220459	10	025
310	69.66991424560547	128.8790740966797	0.9999043941497803	70.30258178710938	131.31422424316406	0.6168434619903564	538.3997192382812	216.97718811035156	1.0	535.6410522460938	216.38088989257812	0.0002828538417816162	10	025
311	70.72981262207031	132.3892364501953	0.18105319142341614	68.72376251220703	134.04283142089844	0.9874595403671265	539.6458740234375	216.58692932128906	1.0	540.580810546875	217.6653594970703	0.0008305013179779053	10	025
312	69.57337188720703	135.74876403808594	0.01693132519721985	68.75346374511719	135.0561065673828	0.04082939028739929	539.3597412109375	216.92958068847656	1.0	537.4056396484375	218.3704071044922	0.0003604292869567871	10	025
313	3.8690059185028076	5.15350341796875	0.0007187426090240479	538.0108032226562	216.93263244628906	0.0002149343490600586	539.2929077148438	216.8680419921875	1.0	537.9852294921875	218.0542449951172	0.0006722509860992432	10	025
314	73.4674072265625	126.59371948242188	0.0013779401779174805	537.4224853515625	216.2670135498047	0.0001696944236755371	539.0174560546875	216.45281982421875	1.0	537.8172607421875	217.2840576171875	0.0004550516605377197	10	025
315	73.00041961669922	128.79591369628906	0.9965003132820129	72.20867919921875	129.17430114746094	0.004574954509735107	538.7799072265625	216.2572784423828	1.0	535.7415161132812	215.5902557373047	0.0002835690975189209	10	025
316	643.9739379882812	459.9321594238281	0.00033164024353027344	537.43115234375	216.3196258544922	0.0002525150775909424	539.0882568359375	216.41180419921875	0.9999999403953552	539.7743530273438	216.40567016601562	0.0013237595558166504	10	025
317	70.604248046875	131.00234985351562	0.6192824840545654	69.56586456298828	132.19949340820312	0.08524340391159058	539.6787109375	217.36753845214844	1.0	537.3106689453125	218.9075469970703	0.0006377100944519043	10	025
318	4.550494194030762	5.908496856689453	0.000945359468460083	68.8405990600586	130.82095336914062	0.0007680952548980713	539.5079956054688	216.4937286376953	1.0	538.2352294921875	217.75091552734375	0.0005751252174377441	10	025
319	73.22672271728516	126.10383605957031	0.038267284631729126	71.32750701904297	128.00291442871094	0.0006905794143676758	538.5833129882812	216.8856964111328	1.0	536.1904907226562	216.1931610107422	0.0002378225326538086	10	025
320	74.45841979980469	126.13602447509766	0.215298593044281	72.6677474975586	127.98800659179688	0.0003012120723724365	539.765380859375	216.57806396484375	1.0	536.8590698242188	216.1964874267578	0.00025457143783569336	10	025
321	72.17689514160156	126.66407775878906	0.002108842134475708	537.37939453125	216.6900177001953	0.00015971064567565918	538.86865234375	217.11105346679688	1.0	537.3136596679688	218.677978515625	0.0004571080207824707	10	025
322	5.066142559051514	6.2466888427734375	0.0014736354351043701	537.4132080078125	216.3767547607422	0.0002694427967071533	539.0875854492188	216.84239196777344	1.0	537.1915283203125	218.01914978027344	0.000391542911529541	10	025
323	4.11863374710083	4.425420761108398	0.0015468597412109375	69.0506362915039	130.85958862304688	0.00032210350036621094	538.9115600585938	217.2998046875	1.0	539.9910888671875	218.7210693359375	0.00042769312858581543	10	025
324	4.236157417297363	6.055655479431152	0.0007559061050415039	643.6548461914062	430.5738220214844	0.00018483400344848633	539.4807739257812	216.6527099609375	1.0	537.5731201171875	217.67996215820312	0.00039508938789367676	10	025
325	3.990957260131836	6.410881996154785	0.00012862682342529297	537.4378662109375	216.95529174804688	0.0003376305103302002	538.8173217773438	217.465087890625	1.0	536.697998046875	218.59115600585938	0.0007576346397399902	10	025
326	534.298095703125	218.9975128173828	0.00011143088340759277	71.02676391601562	127.88494873046875	0.0008827745914459229	539.4395141601562	216.29611206054688	1.0	540.5547485351562	217.07400512695312	0.00032275915145874023	10	025
327	4.0381760597229	5.342243194580078	0.0007788538932800293	536.678466796875	216.5602569580078	0.00017026066780090332	538.2191772460938	217.27162170410156	1.0	536.5441284179688	217.31442260742188	0.0003253519535064697	10	025
328	3.3490195274353027	5.469353199005127	0.0013564229011535645	68.79574584960938	130.8302764892578	0.038154155015945435	537.7582397460938	217.12159729003906	1.0	535.2120361328125	216.50180053710938	0.00029727816581726074	10	025
329	4.386070728302002	5.436398983001709	0.0004845559597015381	70.20830535888672	129.23619079589844	0.0009314119815826416	539.0342407226562	215.6312713623047	1.0	540.0597534179688	216.61190795898438	0.00030559301376342773	10	025
330	4.9235520362854	5.524419784545898	0.00032579898834228516	536.938720703125	216.49488830566406	0.0003279447555541992	538.3988037109375	216.8837127685547	1.0	539.2725219726562	217.7552490234375	0.0006491243839263916	10	025
331	3.8024709224700928	4.446615219116211	0.0002567172050476074	537.3201904296875	216.5665740966797	9.632110595703125e-5	538.4205322265625	216.8678436279297	1.0	535.8611450195312	216.37721252441406	0.0002981722354888916	10	025
332	5.461951732635498	5.149286270141602	0.001980423927307129	69.53629302978516	129.8346710205078	0.004719138145446777	538.763427734375	217.26779174804688	1.0	539.73876953125	218.1932373046875	0.00026991963386535645	10	025
333	4.068032741546631	5.835667610168457	0.0005271434783935547	644.8162231445312	432.64013671875	0.0002861917018890381	539.347900390625	217.0325164794922	1.0	537.3317260742188	218.32888793945312	0.0005587935447692871	10	025
334	5.024036407470703	5.671363830566406	0.0007331669330596924	71.117431640625	128.66067504882812	0.001623600721359253	538.83056640625	217.12579345703125	1.0	539.5367431640625	218.36083984375	0.00026354193687438965	10	025
335	644.9388427734375	445.1158447265625	0.00032016634941101074	71.04065704345703	125.01117706298828	0.0003708004951477051	537.7919921875	217.00616455078125	1.0	538.8221435546875	218.47470092773438	0.00029268860816955566	10	025
336	4.80211067199707	6.044286727905273	0.0014213025569915771	536.7925415039062	216.7292938232422	0.0001850426197052002	538.2353515625	217.5226287841797	1.0	536.255859375	217.7248077392578	0.00033801794052124023	10	025
337	643.5745239257812	458.2956237792969	0.0012068450450897217	644.884033203125	433.044921875	0.00027102231979370117	539.46630859375	217.29319763183594	1.0	536.8744506835938	218.43966674804688	0.0005488395690917969	10	025
338	644.0721435546875	431.9020690917969	0.0002796649932861328	536.91357421875	216.5508575439453	0.0003445744514465332	538.4241943359375	216.94589233398438	1.0	536.9556884765625	218.02078247070312	0.00033721327781677246	10	025
339	4.641692161560059	5.734529495239258	0.0004259645938873291	536.2081909179688	215.9075927734375	0.00017461180686950684	537.8564453125	216.70587158203125	1.0	536.3150024414062	216.9071807861328	0.00033092498779296875	10	025
340	4.454097270965576	5.72662878036499	0.00017902255058288574	537.1765747070312	216.29669189453125	0.00016668438911437988	538.4490356445312	216.6605224609375	0.9999999403953552	535.9186401367188	216.17807006835938	0.0003682374954223633	10	025
341	4.579636096954346	4.6331305503845215	0.0002835392951965332	537.0440063476562	216.344970703125	0.00018358230590820312	538.660888671875	216.9109344482422	1.0	536.1774291992188	216.15286254882812	0.00033161044120788574	10	025
342	4.176944255828857	5.485544204711914	0.0008882284164428711	536.5340576171875	216.04014587402344	0.00018045306205749512	538.5474243164062	217.00950622558594	1.0	536.2872314453125	216.2626190185547	0.00026217103004455566	10	025
343	3.2795095443725586	4.327026844024658	0.0002244412899017334	537.1874389648438	216.82521057128906	0.00016993284225463867	538.7377319335938	217.67449951171875	1.0	539.6576538085938	218.62850952148438	0.0002988576889038086	10	025
344	4.356081962585449	5.319279670715332	0.00025027990341186523	537.2742919921875	216.78346252441406	0.00016582012176513672	538.7442626953125	217.01695251464844	0.9999999403953552	536.06884765625	216.77708435058594	0.0003021359443664551	10	025
345	75.4046630859375	122.11598205566406	0.8576017618179321	77.79226684570312	126.83513641357422	0.01597726345062256	539.7451782226562	217.34039306640625	1.0	537.2708740234375	218.6438751220703	0.000532001256942749	10	025
346	74.69466400146484	126.79151916503906	0.0008890330791473389	76.73766326904297	128.03294372558594	0.0007849037647247314	537.9847412109375	216.6223907470703	0.9999999403953552	536.7061767578125	217.6842498779297	0.0005296766757965088	10	025
347	643.4817504882812	431.2693786621094	0.00038164854049682617	537.194580078125	216.67787170410156	0.00013616681098937988	538.7534790039062	217.13250732421875	0.9999999403953552	539.2945556640625	217.82862854003906	0.0003585219383239746	10	025
348	4.4764556884765625	4.6463212966918945	0.00012302398681640625	536.640869140625	216.0543212890625	0.0001583397388458252	537.8441162109375	216.77870178222656	1.0	535.3635864257812	216.17263793945312	0.00029009580612182617	10	025
349	644.1298828125	458.31463623046875	0.0005262792110443115	536.8433837890625	215.9830780029297	0.0002453923225402832	538.2957763671875	216.5166473388672	0.9999999403953552	539.0353393554688	217.62954711914062	0.0005022585391998291	10	025
350	644.4016723632812	459.8312072753906	0.0002574026584625244	537.4644775390625	215.8014678955078	0.0001646280288696289	538.8779296875	216.13217163085938	1.0	537.2611694335938	214.53948974609375	0.00025779008865356445	10	025
351	4.004879951477051	5.58565616607666	0.0003809630870819092	78.49237823486328	125.745849609375	0.00034162402153015137	538.6065063476562	217.85911560058594	0.9999999403953552	537.0941162109375	218.3109130859375	0.0004795193672180176	10	025
352	74.73579406738281	124.3692626953125	0.0957229733467102	71.88762664794922	126.89199829101562	0.0026851296424865723	539.6110229492188	217.42745971679688	1.0	537.5074462890625	218.41358947753906	0.0005280971527099609	10	025
353	3.8991100788116455	5.671090126037598	0.000658571720123291	644.617431640625	433.4151306152344	0.001195758581161499	539.2410888671875	217.78932189941406	1.0	536.3343505859375	217.19638061523438	0.00034165382385253906	10	025
354	3.7795684337615967	4.640771865844727	0.0012454986572265625	76.24635314941406	120.81768798828125	0.00035643577575683594	538.5559692382812	216.170654296875	1.0	536.99267578125	214.5161590576172	0.00034314393997192383	10	025
355	645.5635986328125	428.77630615234375	0.0003668665885925293	536.9080810546875	216.28811645507812	0.00020444393157958984	539.179931640625	217.21327209472656	1.0	536.2189331054688	216.0198974609375	0.0002613961696624756	10	025
356	73.90963745117188	122.91859436035156	0.15401232242584229	644.780517578125	432.2008056640625	0.00032716989517211914	539.074462890625	217.7617950439453	1.0	537.5303955078125	218.03778076171875	0.0004363059997558594	10	025
357	76.84580993652344	121.34513854980469	0.04834362864494324	77.69778442382812	126.54479217529297	0.001147836446762085	538.9660034179688	215.9703369140625	1.0	539.8405151367188	216.82957458496094	0.0009636282920837402	10	025
358	75.50221252441406	125.1434097290039	0.030667394399642944	537.482177734375	216.68153381347656	0.0002663731575012207	538.7757568359375	217.0277099609375	1.0	536.1996459960938	216.69528198242188	0.000340193510055542	10	025
359	4.19898796081543	5.330939769744873	0.0004667937755584717	536.7284545898438	216.5591583251953	0.00029096007347106934	538.7784423828125	217.32518005371094	1.0	537.0210571289062	217.66952514648438	0.0003794729709625244	10	025
360	5.003404140472412	5.388205051422119	0.0005538761615753174	74.67837524414062	123.39688110351562	0.0068933069705963135	538.5816650390625	217.12611389160156	1.0	535.88916015625	216.47384643554688	0.00029343366622924805	10	025
361	4.8757243156433105	5.457910060882568	0.00030881166458129883	644.9268188476562	432.2559814453125	0.00040280818939208984	537.8983764648438	217.33868408203125	1.0	534.9942626953125	216.94482421875	0.0002970695495605469	10	025
362	76.42459106445312	120.30020141601562	0.0003109574317932129	72.43177795410156	125.68146514892578	0.11740252375602722	538.47021484375	216.60704040527344	1.0	536.599609375	214.7843017578125	0.0003050863742828369	10	025
363	4.65380334854126	5.66224479675293	0.0005095899105072021	75.80329895019531	127.5395736694336	0.0009614229202270508	539.586181640625	217.63632202148438	1.0	536.942138671875	218.6209716796875	0.0003376603126525879	10	025
364	4.931304931640625	5.6132988929748535	0.0008962750434875488	536.6680908203125	215.97447204589844	0.00021755695343017578	538.2958984375	216.88833618164062	1.0	536.9384765625	215.25289916992188	0.00034865736961364746	10	025
365	3.2335829734802246	5.1518144607543945	0.0005133450031280518	537.1119995117188	216.7369384765625	0.00017365813255310059	538.9147338867188	217.4736328125	1.0	537.0214233398438	217.96975708007812	0.0003199279308319092	10	025
366	75.86344909667969	120.66292572021484	0.0026828646659851074	72.21820831298828	127.38240051269531	0.9156984090805054	538.76513671875	216.43927001953125	1.0	536.879638671875	217.50929260253906	0.0004890859127044678	10	025
367	4.104955196380615	5.150713920593262	0.000317990779876709	537.143798828125	216.5849151611328	0.00014486908912658691	538.7063598632812	217.28651428222656	1.0	539.5343627929688	218.02537536621094	0.0002824366092681885	10	025
368	5.045471668243408	5.7757887840271	0.0007528364658355713	537.7774047851562	216.737060546875	0.0001608729362487793	539.5490112304688	217.42318725585938	1.0	537.7555541992188	218.701904296875	0.00042515993118286133	10	025
369	4.101051330566406	5.201011657714844	0.00015974044799804688	536.9931030273438	216.80169677734375	0.0003184676170349121	538.7183837890625	217.51019287109375	1.0	537.1400756835938	217.95343017578125	0.00034058094024658203	10	025
370	5.140905857086182	5.422811508178711	0.0003657341003417969	537.0476684570312	216.69505310058594	0.0002980828285217285	538.2838134765625	217.16860961914062	1.0	537.2608642578125	217.6288604736328	0.0005192160606384277	10	025
371	4.7817583084106445	5.180180549621582	0.00018292665481567383	69.79978942871094	130.72157287597656	0.00041493773460388184	539.3887329101562	217.5204315185547	1.0	537.1393432617188	218.70822143554688	0.00047016143798828125	10	025
372	4.095250129699707	5.600897312164307	0.00043329596519470215	536.8533325195312	216.65463256835938	0.00021520256996154785	538.7305908203125	217.2695770263672	1.0	535.6939697265625	216.79617309570312	0.00028526782989501953	10	025
373	3.762543201446533	5.014636039733887	0.0016888976097106934	6.089906692504883	6.0523576736450195	0.00013890862464904785	539.3247680664062	216.44679260253906	0.9999999403953552	537.9232788085938	217.2777099609375	0.0004954338073730469	10	025
374	4.554265975952148	4.8749680519104	0.0013208091259002686	69.760009765625	129.9166259765625	0.017367511987686157	539.2042846679688	215.7205047607422	1.0	536.196533203125	214.91668701171875	0.0003120005130767822	10	025
375	643.80810546875	429.99664306640625	0.00021952390670776367	70.82164001464844	128.55088806152344	0.0008016228675842285	538.8250732421875	217.37603759765625	0.9999999403953552	537.3840942382812	218.70458984375	0.0005160272121429443	10	025
376	4.765681743621826	5.860013961791992	0.0027315616607666016	71.43265533447266	128.58543395996094	0.0419064462184906	539.3031005859375	217.56539916992188	1.0	537.053466796875	218.56289672851562	0.0008373558521270752	10	025
377	4.444913387298584	5.218783378601074	0.0012455880641937256	538.0123291015625	216.56997680664062	0.00022238492965698242	539.529052734375	217.23594665527344	1.0	537.5562744140625	218.48794555664062	0.0005178153514862061	10	025
378	4.431502342224121	5.991650581359863	0.0006392598152160645	79.18597412109375	126.21721649169922	0.0067372918128967285	540.2931518554688	217.4045867919922	1.0	538.1428833007812	218.41787719726562	0.0007280111312866211	10	025
379	645.1365356445312	431.5003356933594	0.00023174285888671875	75.48039245605469	122.40829467773438	0.21709918975830078	539.3693237304688	217.32464599609375	1.0	536.9697875976562	218.78884887695312	0.0003027021884918213	10	025
380	643.6234741210938	445.7638854980469	0.0018214583396911621	643.6239013671875	433.95159912109375	0.0009920001029968262	539.056884765625	217.00634765625	1.0	537.7623291015625	214.9425048828125	0.00033801794052124023	10	025
381	79.30309295654297	120.31756591796875	0.0006021559238433838	78.19432830810547	126.66655731201172	0.9994500875473022	539.063232421875	216.80844116210938	1.0	537.5464477539062	214.8937530517578	0.0003508627414703369	10	025
382	5.0955071449279785	5.259700298309326	0.0005484819412231445	537.093505859375	216.73609924316406	0.0002098381519317627	538.8916015625	217.4833984375	1.0	536.220458984375	217.08763122558594	0.00029602646827697754	10	025
383	81.05268859863281	119.51805877685547	0.0002853274345397949	80.7195816040039	124.38749694824219	0.08204382658004761	538.3525390625	216.7803497314453	1.0	535.8347778320312	216.132568359375	0.00028073787689208984	10	025
384	81.27348327636719	120.40916442871094	0.8736014366149902	80.25697326660156	123.6543197631836	0.9993528723716736	538.56103515625	216.47914123535156	1.0	537.5146484375	217.4377899169922	0.0002620518207550049	10	025
385	4.61600923538208	5.6143693923950195	0.0003466010093688965	83.25813293457031	123.17510986328125	0.009485453367233276	538.7648315429688	217.2855682373047	0.9999999403953552	537.41650390625	217.8599395751953	0.0003236234188079834	10	025
386	86.29056549072266	120.5309066772461	0.019963234663009644	90.7169189453125	121.77324676513672	0.0011053085327148438	539.0372314453125	216.93756103515625	1.0	539.6716918945312	217.50698852539062	0.000838935375213623	10	025
387	83.0739517211914	123.27234649658203	0.053013741970062256	90.4438705444336	121.41464233398438	0.00039380788803100586	538.5371704101562	216.263427734375	1.0	539.0636596679688	217.31362915039062	0.0003980398178100586	10	025
388	4.486453056335449	4.456760406494141	0.001092374324798584	536.645751953125	216.21142578125	8.26716423034668e-5	537.7430419921875	216.49061584472656	0.9999998807907104	536.3543090820312	216.67581176757812	0.00033655762672424316	10	025
389	89.1241683959961	119.64205932617188	0.00032967329025268555	537.8372802734375	216.24070739746094	0.00014537572860717773	539.5706787109375	216.33314514160156	1.0	536.9570922851562	215.81788635253906	0.00029224157333374023	10	025
390	3.8184752464294434	5.201132774353027	0.0003317296504974365	90.2651596069336	120.97349548339844	0.003217935562133789	538.7041015625	216.81785583496094	1.0	536.2339477539062	216.41409301757812	0.00027057528495788574	10	025
391	93.55561828613281	119.2867660522461	0.0016354918479919434	537.3490600585938	215.79937744140625	0.00026872754096984863	538.4898681640625	215.97206115722656	1.0	539.5088500976562	217.30160522460938	0.000414431095123291	10	025
392	93.5742416381836	116.72437286376953	0.0046409666538238525	115.24578857421875	151.62380981445312	0.006761610507965088	538.938720703125	217.02725219726562	1.0	539.936767578125	217.85513305664062	0.0004906654357910156	10	025
393	92.19351196289062	119.6039047241211	0.0005691945552825928	114.00686645507812	156.28997802734375	0.37000370025634766	537.9953002929688	216.83888244628906	1.0	536.37744140625	217.03842163085938	0.00029474496841430664	10	025
394	93.39385986328125	118.98411560058594	0.9547258615493774	644.447509765625	434.6511535644531	0.0019551515579223633	539.4107055664062	217.28219604492188	1.0	537.6171875	217.63644409179688	0.00032389163970947266	10	025
395	95.47846984863281	118.6511459350586	0.20207750797271729	95.00900268554688	120.741455078125	0.00038370490074157715	538.1594848632812	215.68463134765625	1.0	536.7030029296875	214.0902862548828	0.0002808868885040283	10	025
396	93.19453430175781	117.79179382324219	0.003178119659423828	114.84371948242188	154.5906982421875	0.031410664319992065	538.8966674804688	217.07891845703125	1.0	536.8453369140625	218.12159729003906	0.000335007905960083	10	025
397	94.78470611572266	118.15000915527344	0.9211595058441162	113.55374908447266	154.96737670898438	0.9944104552268982	538.7984008789062	217.20947265625	1.0	536.269287109375	216.79022216796875	0.00031679868698120117	10	025
398	92.57740020751953	118.38423156738281	0.7056426405906677	115.80548858642578	151.22149658203125	0.0004343092441558838	539.6324462890625	216.82296752929688	1.0	537.4091796875	217.7212677001953	0.0003426671028137207	10	025
399	91.83765411376953	117.94820404052734	0.0019103288650512695	537.316650390625	216.43678283691406	0.00026926398277282715	538.5043334960938	216.84298706054688	0.9999999403953552	537.2439575195312	218.30076599121094	0.0004737973213195801	10	025
400	91.30330657958984	119.37423706054688	0.0700569748878479	537.1454467773438	216.14263916015625	0.00017204880714416504	539.0729370117188	216.62339782714844	1.0	537.4739379882812	217.4075469970703	0.00038611888885498047	10	025
401	91.04483795166016	118.37077331542969	0.0006690323352813721	115.8752212524414	151.0230712890625	0.00045365095138549805	538.7944946289062	217.17579650878906	0.9999999403953552	537.0341186523438	218.17864990234375	0.001092672348022461	10	025
402	89.52387237548828	118.55680847167969	0.02633577585220337	87.22514343261719	121.47412109375	0.0049530863761901855	539.5844116210938	217.60186767578125	1.0	540.0457153320312	218.3949737548828	0.000474393367767334	10	025
403	91.3604507446289	118.90487670898438	0.996871829032898	537.0799560546875	215.96458435058594	0.0001125037670135498	538.8225708007812	216.3143310546875	1.0	537.2183837890625	216.54681396484375	0.00030925869941711426	10	025
404	92.19251251220703	119.67720031738281	0.08747568726539612	113.39768981933594	154.67568969726562	0.1277352273464203	538.633056640625	217.19964599609375	1.0	535.9556274414062	216.67572021484375	0.00027048587799072266	10	025
405	90.34599304199219	120.9173583984375	0.6621166467666626	645.5654296875	416.03753662109375	0.00016021728515625	538.7074584960938	216.84263610839844	1.0	536.0211791992188	216.6946258544922	0.0003560483455657959	10	025
406	89.15917205810547	119.70213317871094	0.03901919722557068	536.65478515625	216.4640350341797	0.00023669004440307617	538.73583984375	217.23902893066406	1.0	535.8511352539062	216.58023071289062	0.000240325927734375	10	025
407	85.73382568359375	121.55289459228516	0.08524417877197266	536.9041748046875	216.32772827148438	0.00021153688430786133	538.8197631835938	217.1315155029297	1.0	536.1873168945312	216.6946258544922	0.0003129243850708008	10	025
408	84.33158874511719	120.28845977783203	0.0005436539649963379	84.08914184570312	122.17784881591797	0.000499725341796875	540.1271362304688	217.34808349609375	1.0	537.5933227539062	218.30105590820312	0.0010543763637542725	10	025
409	89.27751159667969	120.69622039794922	0.9989427924156189	537.7738647460938	216.3602294921875	0.00018206238746643066	539.9796142578125	216.62428283691406	1.0	537.2777099609375	217.6719512939453	0.000293046236038208	10	025
410	3.774911880493164	5.532785892486572	0.0007504820823669434	644.1884765625	432.576904296875	0.0002587735652923584	539.3075561523438	217.54443359375	0.9999999403953552	536.8598022460938	218.0092010498047	0.0005580782890319824	10	025
411	90.24217987060547	120.43643951416016	0.003988504409790039	537.4061889648438	216.9617156982422	0.0005026459693908691	537.57373046875	216.58399963378906	0.9999998211860657	535.9503784179688	217.93563842773438	0.0008202791213989258	10	025
412	3.7660157680511475	4.925708770751953	0.0006727874279022217	556.9703369140625	268.13916015625	0.00253450870513916	555.7730712890625	267.4068298339844	0.9776346683502197	555.5498046875	265.9484558105469	0.005116134881973267	10	025
413	81.92047119140625	126.26043701171875	0.0008097290992736816	556.6549072265625	267.6805419921875	0.0013994276523590088	556.9170532226562	267.0564880371094	0.9954416155815125	554.9843139648438	266.5809020996094	0.005308240652084351	10	025
414	80.77045440673828	124.33164978027344	0.21258553862571716	555.3851318359375	268.8927001953125	0.0018321871757507324	556.4077758789062	266.7298583984375	0.9919726252555847	554.4933471679688	266.32574462890625	0.00444793701171875	10	025
415	83.19998168945312	123.7823715209961	0.32325971126556396	555.9591674804688	269.2198791503906	0.0009630024433135986	556.7046508789062	266.7729797363281	0.9964907169342041	556.4926147460938	269.0378112792969	0.0015607774257659912	10	025
416	559.8510131835938	270.52532958984375	0.0019023120403289795	559.9205932617188	267.44671630859375	0.0007695257663726807	557.35107421875	266.8677062988281	0.9977041482925415	555.8638305664062	265.5648498535156	0.0019002258777618408	10	025
417	90.5233154296875	119.70246887207031	0.02136656641960144	556.5704956054688	269.6675109863281	0.000409543514251709	556.4599609375	267.35693359375	0.9996196031570435	554.40771484375	270.29071044921875	0.0014759600162506104	10	025
418	88.6163101196289	119.68408203125	0.9992650747299194	645.4130859375	431.8125	0.0010757744312286377	557.6975708007812	267.33538818359375	0.9924561977386475	547.5415649414062	269.2595520019531	0.0007472038269042969	10	025
419	85.00507354736328	122.56253051757812	0.993058443069458	115.2486801147461	155.9602813720703	0.005721926689147949	556.4736938476562	267.9466247558594	0.994597315788269	554.5740356445312	265.6079406738281	0.0031688809394836426	10	025
420	86.35208892822266	121.83940887451172	0.9950598478317261	556.5432739257812	269.5607604980469	0.0012296438217163086	556.2711791992188	266.9188232421875	0.998100221157074	557.1337280273438	269.5081787109375	0.0022875070571899414	10	025
421	91.67794036865234	119.14173126220703	0.9983886480331421	555.9821166992188	269.18646240234375	0.0017500221729278564	556.9549560546875	267.213623046875	0.9948470592498779	556.5711059570312	269.5390625	0.005030333995819092	10	025
422	95.48741912841797	119.26428985595703	0.9999992251396179	556.1074829101562	269.12774658203125	0.0013891160488128662	556.29150390625	267.0201416015625	0.998215913772583	554.8629150390625	265.2022705078125	0.006730020046234131	10	025
423	93.97825622558594	120.18883514404297	0.9993332624435425	555.55810546875	268.94744873046875	0.002848595380783081	555.5903930664062	266.5273742675781	0.9853813648223877	555.1600341796875	265.9629821777344	0.004512518644332886	10	025
424	85.74474334716797	123.32361602783203	0.15907949209213257	555.50732421875	268.8694763183594	0.0006801187992095947	556.7086181640625	266.00189208984375	0.9930224418640137	555.963134765625	265.5894775390625	0.0014857947826385498	10	025
425	89.29742431640625	119.9935531616211	0.9987265467643738	556.0125732421875	269.1842346191406	0.0009764432907104492	556.3067016601562	267.9332275390625	0.9974006414413452	556.7288208007812	269.0533447265625	0.00304219126701355	10	025
426	90.4358139038086	119.72763061523438	0.7070983052253723	555.9971313476562	269.6505126953125	0.00016900897026062012	558.072021484375	266.4421691894531	0.9990288019180298	556.7943115234375	264.7662048339844	0.0004405975341796875	10	025
427	91.25603485107422	119.4154281616211	0.03192710876464844	554.360595703125	269.3840026855469	0.0015384554862976074	556.8789672851562	266.8858947753906	0.9887290000915527	556.9840698242188	269.1741943359375	0.001825958490371704	10	025
428	94.26693725585938	119.48796844482422	0.9966123700141907	555.7713623046875	268.7769775390625	0.0009700953960418701	555.9984741210938	267.0623779296875	0.9978212714195251	555.8065185546875	266.47589111328125	0.0019935667514801025	10	025
429	94.00821685791016	120.01239013671875	0.9988275766372681	555.5767211914062	268.8272705078125	0.0012534558773040771	556.2593994140625	265.9700622558594	0.974318265914917	556.043701171875	268.8405456542969	0.0017210543155670166	10	025
430	96.46704864501953	119.65278625488281	0.8048608303070068	556.0909423828125	268.1846008300781	0.0013465285301208496	556.2158203125	265.93353271484375	0.9918038845062256	555.5146484375	266.10992431640625	0.004436522722244263	10	025
431	95.79467010498047	119.66751098632812	0.15081381797790527	555.6464233398438	268.8556823730469	0.0008014440536499023	556.0517578125	266.22747802734375	0.997677206993103	555.2230224609375	265.29052734375	0.0018344223499298096	10	025
432	92.32090759277344	119.17411804199219	0.9743028879165649	554.5160522460938	269.0552978515625	0.0014879703521728516	556.9682006835938	266.6293640136719	0.994086742401123	556.2119750976562	269.116455078125	0.0022523999214172363	10	025
433	94.45722198486328	118.36328125	0.9944703578948975	554.1556396484375	268.9914245605469	0.00090828537940979	555.95849609375	267.0636291503906	0.9980741739273071	556.8070068359375	269.00811767578125	0.002284020185470581	10	025
434	93.4733657836914	119.56889343261719	0.9736549258232117	93.8863525390625	121.40325927734375	0.0018415749073028564	556.6110229492188	266.7539367675781	0.9971630573272705	556.8648681640625	269.0706787109375	0.0020472705364227295	10	025
435	92.0827865600586	122.46448516845703	0.9798269271850586	556.012939453125	269.3046569824219	0.003145188093185425	556.4161376953125	266.15386962890625	0.9938834309577942	556.0690307617188	266.18817138671875	0.006551027297973633	10	025
436	96.56956481933594	120.8629379272461	0.9999959468841553	560.650634765625	266.8997497558594	0.0013049840927124023	557.1758422851562	266.1405334472656	0.9955350160598755	555.2959594726562	264.5023193359375	0.002371490001678467	10	025
437	96.0860595703125	119.94583892822266	0.9982484579086304	115.47037506103516	155.89892578125	0.003229290246963501	556.8690795898438	266.3611145019531	0.9971264600753784	556.6270751953125	269.2245788574219	0.001941978931427002	10	025
438	95.04671478271484	118.52886199951172	0.999985933303833	115.22138214111328	155.8815155029297	0.04581308364868164	557.4711303710938	266.9046630859375	0.9992522597312927	556.357421875	269.3065490722656	0.0008207261562347412	10	025
439	98.45767211914062	117.22572326660156	0.9993029832839966	554.3806762695312	269.5730285644531	0.0037466585636138916	556.241943359375	266.2086486816406	0.9770724773406982	556.415771484375	268.7418518066406	0.0030008554458618164	10	025
440	95.78887176513672	118.71256256103516	0.9998250007629395	554.4520874023438	269.1642150878906	0.0006202161312103271	556.4003295898438	266.98077392578125	0.9980831742286682	547.8480834960938	269.4526672363281	0.0006814301013946533	10	025
441	95.59275817871094	120.36068725585938	0.997949481010437	555.491455078125	268.89227294921875	0.0007410943508148193	556.36376953125	266.49676513671875	0.9984428882598877	556.069580078125	268.692626953125	0.001888960599899292	10	025
442	94.72282409667969	119.83783721923828	0.9999736547470093	556.1532592773438	268.9835510253906	0.0016139447689056396	556.2100219726562	266.4953308105469	0.9765486121177673	556.2271728515625	265.8296203613281	0.005214273929595947	10	025
443	95.25869750976562	120.99193572998047	0.9999994039535522	555.8933715820312	269.37542724609375	0.0015301108360290527	556.745361328125	267.3232116699219	0.9929293394088745	555.6221313476562	266.68695068359375	0.004483133554458618	10	025
444	96.60686492919922	120.57057189941406	0.9999983310699463	556.1751708984375	269.08642578125	0.00040391087532043457	558.2000122070312	268.0904541015625	0.9988901615142822	557.0516357421875	265.538330078125	0.0017820894718170166	10	025
445	96.90042877197266	121.53511047363281	0.9989379644393921	554.6365966796875	268.8223571777344	0.0008713901042938232	555.8231201171875	267.295166015625	0.9991813898086548	556.0947875976562	268.715087890625	0.0017081797122955322	10	025
446	92.00983428955078	124.70551300048828	0.028481006622314453	557.0303955078125	268.56268310546875	0.002003490924835205	556.9495239257812	266.634765625	0.9901596307754517	557.1787109375	269.6192321777344	0.0018637478351593018	10	025
447	555.8247680664062	271.7222595214844	0.000880897045135498	555.678955078125	269.1951599121094	0.0013095438480377197	556.7485961914062	266.755615234375	0.9836385250091553	555.9905395507812	269.2166442871094	0.0018593370914459229	10	025
448	556.0391845703125	271.3642883300781	0.00044232606887817383	555.9080200195312	268.7031555175781	0.0009042024612426758	557.0967407226562	265.935791015625	0.9971998929977417	556.5675659179688	268.4075622558594	0.0014625787734985352	10	025
449	556.2888793945312	271.900634765625	0.00017145276069641113	555.4332275390625	268.7328186035156	0.0007863342761993408	555.5994262695312	267.08123779296875	0.9828921556472778	555.4557495117188	265.48895263671875	0.0032483935356140137	10	025
450	561.7305297851562	274.95220947265625	0.00033101439476013184	553.9039916992188	269.3133544921875	0.0008650124073028564	556.7464599609375	267.19903564453125	0.9962074756622314	556.1793823242188	269.0017395019531	0.0010643303394317627	10	025
451	556.2706298828125	271.3878173828125	0.0005293786525726318	554.0772094726562	268.07232666015625	0.000744253396987915	557.23779296875	266.148193359375	0.9924419522285461	555.876953125	265.1155700683594	0.0013803839683532715	10	025
452	643.4481811523438	453.7668151855469	0.002649754285812378	555.868896484375	269.16943359375	0.0016124546527862549	555.770263671875	267.00537109375	0.9964443445205688	555.8280639648438	266.3692321777344	0.0022419989109039307	10	025
453	555.583984375	271.1128234863281	0.00036346912384033203	555.11669921875	268.71044921875	0.0004946589469909668	556.2445678710938	266.5032043457031	0.9916407465934753	555.76171875	265.6073303222656	0.0009861588478088379	10	025
454	561.9091186523438	275.17724609375	0.0002987682819366455	554.396484375	269.5293273925781	0.0015041232109069824	556.4901733398438	267.0733642578125	0.9899548292160034	555.2406616210938	266.5359802246094	0.001493006944656372	10	025
455	560.30322265625	274.7861022949219	0.0016139447689056396	554.83349609375	269.635009765625	0.0015709996223449707	556.3754272460938	268.1408996582031	0.9985110759735107	556.6201782226562	268.8841247558594	0.0038414299488067627	10	025
456	555.690185546875	272.0021667480469	0.001187741756439209	555.7314453125	269.03466796875	0.000837475061416626	556.5701904296875	267.0377502441406	0.9967551231384277	555.57275390625	265.5967102050781	0.002099454402923584	10	025
457	561.7639770507812	274.77886962890625	0.0004837214946746826	80.54875946044922	126.0040283203125	0.002940654754638672	557.014892578125	267.32281494140625	0.9988533854484558	554.0027465820312	270.4474792480469	0.003617584705352783	10	025
458	644.1168212890625	446.3836364746094	0.0007342398166656494	556.0703735351562	268.84674072265625	0.0006622970104217529	557.2482299804688	267.4858703613281	0.9991624355316162	556.7593994140625	268.7301940917969	0.0011044144630432129	10	025
459	555.9930419921875	272.1794738769531	0.0007162392139434814	555.4271240234375	268.9068908691406	0.0013734996318817139	556.1006469726562	267.3811340332031	0.9990190267562866	555.8074340820312	268.9036560058594	0.0018156170845031738	10	025
460	646.2245483398438	447.567138671875	0.00016006827354431152	556.4774780273438	270.1083068847656	0.00034171342849731445	557.96240234375	267.32476806640625	0.9991286993026733	557.0238647460938	264.9007263183594	0.0004983246326446533	10	025
461	4.155680179595947	5.164602756500244	0.0005740523338317871	555.533447265625	268.80230712890625	0.0008448958396911621	556.4478149414062	266.90264892578125	0.9927492141723633	555.8145751953125	266.2371520996094	0.004234611988067627	10	025
462	79.11717987060547	122.33805084228516	0.22131511569023132	78.68720245361328	127.56551361083984	0.6630461812019348	557.2730712890625	266.93896484375	0.9218095541000366	556.86962890625	264.5908508300781	0.00036647915840148926	10	025
463	79.25978088378906	121.8128890991211	0.025373458862304688	78.58287811279297	127.25987243652344	0.8089793920516968	555.9727172851562	266.5903625488281	0.9791159629821777	554.8118286132812	265.6217956542969	0.0020041465759277344	10	025
464	555.6868896484375	270.9129943847656	0.003518730401992798	555.6105346679688	268.72552490234375	0.002636253833770752	555.620361328125	266.46826171875	0.9766478538513184	556.1827392578125	268.98468017578125	0.004162132740020752	10	025
465	644.7525634765625	459.6695251464844	0.0010605454444885254	556.1259155273438	268.89703369140625	0.00046005845069885254	557.3336791992188	265.79046630859375	0.9969679117202759	556.740234375	268.5107421875	0.0006274878978729248	10	025
466	559.81884765625	273.8660583496094	0.0006966888904571533	556.4165649414062	268.1594543457031	0.001801222562789917	556.7219848632812	267.0305480957031	0.9987945556640625	556.8671875	269.2032165527344	0.0025443732738494873	10	025
467	559.7157592773438	270.35009765625	0.000903695821762085	76.91909790039062	127.00682067871094	0.007793635129928589	556.3069458007812	267.0140686035156	0.9974515438079834	556.3117065429688	268.7000732421875	0.0005415380001068115	10	025
468	559.9384765625	270.3023986816406	0.0018015801906585693	555.9678955078125	268.62567138671875	0.0014891326427459717	555.9359741210938	266.7506103515625	0.9799820184707642	556.7498779296875	268.6369323730469	0.002951383590698242	10	025
469	560.1218872070312	270.251220703125	0.0017523765563964844	557.5675659179688	267.5835266113281	0.000961005687713623	557.2590942382812	266.7780456542969	0.9986463785171509	556.7222290039062	269.19598388671875	0.0024344027042388916	10	025
470	560.2830200195312	274.32330322265625	0.0010805726051330566	556.323974609375	268.128662109375	0.0012882351875305176	555.8646850585938	267.3118896484375	0.9935552477836609	554.6936645507812	266.8846740722656	0.006941735744476318	10	025
471	644.9027709960938	430.42205810546875	0.00024893879890441895	645.1456298828125	431.2502136230469	0.00027871131896972656	556.8221435546875	266.65631103515625	0.9972530007362366	556.8064575195312	265.053466796875	0.0009530484676361084	10	025
472	555.9725952148438	272.0831604003906	0.0009920895099639893	554.47705078125	269.0332946777344	0.0012018382549285889	556.6588134765625	266.5994873046875	0.987273097038269	548.1056518554688	269.8887634277344	0.0027437210083007812	10	025
473	556.0380249023438	271.99725341796875	0.00041496753692626953	556.0949096679688	269.1385803222656	0.001268148422241211	556.978759765625	266.6291198730469	0.9913033843040466	556.7919921875	269.3517761230469	0.0029395222663879395	10	025
474	556.4205322265625	271.7767333984375	0.0011666417121887207	556.7736206054688	268.7192687988281	0.0018796026706695557	557.383544921875	266.4412841796875	0.9833840131759644	557.427490234375	268.6918029785156	0.002584993839263916	10	025
475	556.3008422851562	271.07763671875	0.000849604606628418	71.47358703613281	126.56625366210938	0.0810355544090271	556.0130004882812	266.1006164550781	0.9951224327087402	555.3386840820312	265.6693420410156	0.0074024200439453125	10	025
476	555.8785400390625	271.9765319824219	0.0008924901485443115	555.2952880859375	269.2203369140625	0.0008646249771118164	556.0875244140625	266.91412353515625	0.9992132186889648	555.88134765625	269.306884765625	0.002793639898300171	10	025
477	560.5343627929688	274.3477783203125	0.0010165572166442871	554.5593872070312	269.8668518066406	0.0012028813362121582	556.4686889648438	267.77569580078125	0.9987406730651855	556.7683715820312	265.9619445800781	0.003143876791000366	10	025
478	556.4400634765625	272.5373229980469	0.0007274448871612549	556.0195922851562	269.6852111816406	0.000980287790298462	557.1810913085938	267.29193115234375	0.9985232353210449	556.2344970703125	269.6466064453125	0.002591431140899658	10	025
479	644.6112670898438	461.1412658691406	0.00038301944732666016	556.1571655273438	268.9844665527344	0.0004156827926635742	556.8345336914062	266.8406982421875	0.9925265312194824	554.8157958984375	268.8512268066406	0.0013741552829742432	10	025
480	556.8648071289062	271.8550109863281	0.0018093585968017578	556.7537841796875	269.3256530761719	0.0013365447521209717	556.4695434570312	266.9361877441406	0.9989950656890869	557.1908569335938	269.31463623046875	0.002358168363571167	10	025
481	556.1119384765625	271.4599304199219	0.0010168254375457764	556.1913452148438	269.3002014160156	0.0013648271560668945	556.9614868164062	266.5867919921875	0.9869257211685181	555.5968017578125	265.9266662597656	0.0014244019985198975	10	025
482	86.90074157714844	124.30501556396484	0.006713837385177612	556.7109375	267.5138244628906	0.0014327168464660645	556.55322265625	266.39605712890625	0.9961366653442383	555.546630859375	266.0154113769531	0.003713279962539673	10	025
483	559.9469604492188	270.025634765625	0.000980973243713379	554.0011596679688	268.633544921875	0.000787883996963501	557.5369262695312	266.3995666503906	0.9970890879631042	546.951171875	269.2485046386719	0.0007896125316619873	10	025
484	556.478515625	272.47296142578125	0.0005029141902923584	555.9169921875	269.12261962890625	0.000784754753112793	557.4505004882812	267.1346435546875	0.9987910985946655	556.3876342773438	269.1053466796875	0.001972407102584839	10	025
485	100.45846557617188	120.82283782958984	0.9868090152740479	556.2654418945312	269.2769775390625	0.001768559217453003	557.1672973632812	266.1893310546875	0.9714779853820801	556.835693359375	269.0740661621094	0.0015970468521118164	10	025
486	97.437744140625	119.5206298828125	0.9981375932693481	555.82568359375	269.1087341308594	0.0011377036571502686	556.9254760742188	267.104248046875	0.9952753782272339	556.3798217773438	269.1235046386719	0.0038811862468719482	10	025
487	81.50313568115234	137.65480041503906	0.16844889521598816	102.872314453125	119.70652770996094	0.011378884315490723	556.9169921875	267.3290100097656	0.9965698719024658	555.7200317382812	266.74761962890625	0.0038120150566101074	10	025
488	644.591064453125	454.1604309082031	0.0027456581592559814	100.3281021118164	122.02633666992188	0.004357486963272095	556.3069458007812	266.43218994140625	0.9805155992507935	555.0200805664062	266.0816650390625	0.0026274919509887695	10	025
489	102.61309814453125	126.31459045410156	0.24675467610359192	555.9869995117188	268.9324035644531	0.0012618303298950195	556.3536376953125	266.74853515625	0.9995428323745728	556.07666015625	266.1443786621094	0.00299835205078125	10	025
490	105.26160430908203	125.56605529785156	0.0020402073860168457	556.279052734375	269.0063171386719	0.001123875379562378	556.3316650390625	267.04669189453125	0.9937736988067627	556.6917724609375	265.9600830078125	0.0021313130855560303	10	025
491	560.488037109375	273.6661071777344	0.0011794567108154297	554.3912963867188	269.84735107421875	0.0012611448764801025	556.9313354492188	266.9841003417969	0.9983913898468018	556.0401611328125	269.2196044921875	0.0029273033142089844	10	025
492	560.0673217773438	274.204345703125	0.0005867481231689453	556.9615478515625	267.5867614746094	0.000735163688659668	555.9481201171875	267.2933349609375	0.9991496205329895	555.6452026367188	266.1507873535156	0.00202825665473938	10	025
493	560.6528930664062	273.56964111328125	0.001164257526397705	554.1136474609375	268.7181396484375	0.001141577959060669	556.2908325195312	267.1234130859375	0.9960991144180298	556.7530517578125	268.7334899902344	0.0022614896297454834	10	025
494	555.963623046875	272.09588623046875	0.0007679462432861328	554.1622924804688	268.9324645996094	0.0022190213203430176	556.5592041015625	266.81884765625	0.9832123517990112	549.0250854492188	269.55352783203125	0.0039003491401672363	10	025
495	92.0576400756836	118.37329864501953	0.15539836883544922	78.90521240234375	121.4509506225586	0.013916999101638794	556.6586303710938	266.0074768066406	0.9859112501144409	556.6342163085938	265.09716796875	0.0011141598224639893	10	025
496	79.07682800292969	120.68761444091797	0.6477352380752563	79.25895690917969	122.06000518798828	0.00243532657623291	556.7666625976562	266.77764892578125	0.9993090033531189	548.2347412109375	268.9999694824219	0.0011639893054962158	10	025
497	77.8746566772461	123.84180450439453	0.04694986343383789	554.4024047851562	268.33154296875	0.0011250078678131104	555.31591796875	266.6892395019531	0.9958221912384033	555.5806274414062	266.05633544921875	0.003990978002548218	10	025
498	77.86695861816406	119.62428283691406	0.07054069638252258	555.729736328125	269.03936767578125	0.0012695789337158203	557.0042724609375	266.7496032714844	0.9915720224380493	556.0493774414062	266.4242858886719	0.003743380308151245	10	025
499	74.21263885498047	122.69940948486328	0.9916419982910156	117.864990234375	182.41171264648438	0.2715880274772644	557.96435546875	267.7010803222656	0.9974324703216553	548.5538330078125	268.1253356933594	0.0009250342845916748	10	025
500	75.4345932006836	120.84940338134766	0.9998888969421387	118.9091567993164	182.29806518554688	0.07207244634628296	555.9154663085938	266.81072998046875	0.9841648936271667	556.4837646484375	269.36419677734375	0.0026334822177886963	10	025
501	555.783203125	271.9270935058594	0.00040772557258605957	555.5714111328125	268.9775390625	0.0012125670909881592	556.4182739257812	266.517822265625	0.9955148696899414	556.5809326171875	268.7720642089844	0.002767801284790039	10	025
502	555.9401245117188	272.0870666503906	0.0012794137001037598	555.3515625	268.8573913574219	0.0012919306755065918	556.1477661132812	267.8370361328125	0.9951359033584595	555.7243041992188	268.8077697753906	0.0020838677883148193	10	025
503	65.5910415649414	143.4279022216797	0.13008522987365723	555.850830078125	269.212158203125	0.0011291801929473877	556.4210205078125	267.35247802734375	0.9992474317550659	556.1715698242188	266.6212463378906	0.0029773712158203125	10	025
504	43.94684982299805	151.0917205810547	0.9906018972396851	133.68238830566406	166.01553344726562	0.6976418495178223	556.2763061523438	267.0317077636719	0.995503306388855	556.8994750976562	269.1236267089844	0.004058778285980225	10	025
505	34.455474853515625	152.26470947265625	1.0	141.01319885253906	164.1256866455078	0.999997615814209	556.22314453125	266.96783447265625	0.9973965287208557	556.3097534179688	269.24945068359375	0.001833587884902954	10	025
506	34.976863861083984	153.36207580566406	1.0	141.45814514160156	164.34048461914062	1.0	556.49951171875	267.464111328125	0.9897158145904541	556.3526000976562	268.93414306640625	0.0023436546325683594	10	025
507	35.87532424926758	153.23829650878906	1.0	142.49620056152344	163.5045623779297	1.0	556.6981811523438	266.9715270996094	0.9982888698577881	556.623046875	269.1033020019531	0.002284109592437744	10	025
508	36.959388732910156	152.3477325439453	1.0	556.0028076171875	268.7775573730469	0.0013677775859832764	556.9436645507812	266.52996826171875	0.9879738092422485	553.6937255859375	270.0762023925781	0.0020380616188049316	10	025
509	41.308074951171875	149.60476684570312	1.0	56.87703323364258	143.29330444335938	0.002750486135482788	557.4532470703125	267.3835754394531	0.9904037714004517	557.0740356445312	269.2117614746094	0.0018031895160675049	10	025
510	38.526084899902344	148.9771728515625	0.9999694228172302	554.3262329101562	269.4764404296875	0.0009767115116119385	557.0967407226562	267.1107482910156	0.994359016418457	556.2476196289062	268.64019775390625	0.0016466081142425537	10	025
511	37.4140510559082	148.41653442382812	0.998271107673645	555.9129028320312	268.958740234375	0.001622527837753296	556.84521484375	266.5711975097656	0.9701324701309204	556.5057983398438	268.8921203613281	0.002427339553833008	10	025
512	42.81512451171875	152.4966278076172	0.30691447854042053	39.12439727783203	152.19117736816406	0.0010003745555877686	557.1717529296875	266.5610656738281	0.9979420900344849	556.69921875	268.9105529785156	0.003697305917739868	10	025
513	643.3086547851562	459.3391418457031	0.0005118846893310547	556.2018432617188	268.92657470703125	0.0008835792541503906	556.85205078125	266.73431396484375	0.9883291125297546	556.8866577148438	268.776123046875	0.001705467700958252	10	025
514	560.5065307617188	273.653076171875	0.0017399787902832031	555.8231811523438	269.09429931640625	0.0014604032039642334	556.8836669921875	266.7811279296875	0.9972504377365112	556.21435546875	269.2084655761719	0.004692137241363525	10	025
515	645.6752319335938	447.4535827636719	0.00035497546195983887	556.1556396484375	269.3015441894531	0.000607907772064209	557.0677490234375	266.4772644042969	0.9932519793510437	556.6696166992188	264.92218017578125	0.0010440051555633545	10	025
516	645.1608276367188	447.3843994140625	0.0008218586444854736	556.2191772460938	269.0017395019531	0.001857459545135498	556.4632568359375	266.44769287109375	0.9966311454772949	555.408203125	266.08575439453125	0.010895192623138428	10	025
517	47.00885772705078	146.3523406982422	0.8328675031661987	555.98876953125	266.7763671875	0.0015097856521606445	555.410888671875	266.9384460449219	0.9862247109413147	548.5370483398438	268.87384033203125	0.00133553147315979	10	025
518	48.556453704833984	146.6915283203125	0.9999116063117981	54.86104202270508	147.44482421875	0.000662684440612793	556.3717651367188	266.51416015625	0.996186375617981	548.4981079101562	268.8518371582031	0.001539766788482666	10	025
519	43.098480224609375	141.79144287109375	0.9999998807907104	54.57342529296875	144.08009338378906	0.0014740228652954102	556.6024169921875	266.914794921875	0.9969263672828674	556.3992919921875	269.061767578125	0.001806795597076416	10	025
520	44.33494567871094	144.71206665039062	1.0	40.51618194580078	147.1368408203125	0.0020216703414916992	555.7767944335938	266.7999267578125	0.9811919927597046	548.76806640625	268.8840637207031	0.0016581416130065918	10	025
521	41.493717193603516	144.50375366210938	0.9999878406524658	38.39202117919922	147.712158203125	0.001843094825744629	557.8326416015625	267.7818298339844	0.9966155290603638	556.99853515625	269.011474609375	0.0013623833656311035	10	025
522	40.435752868652344	143.43150329589844	0.9999983310699463	56.64156723022461	143.45492553710938	0.0035672783851623535	556.4524536132812	266.8683776855469	0.9916608333587646	555.8834838867188	265.8651123046875	0.0022405683994293213	10	025
523	39.875091552734375	146.3263702392578	0.9885607957839966	554.2608642578125	269.3553466796875	0.001081705093383789	556.1163940429688	266.9989013671875	0.9939965009689331	556.6734008789062	265.0801086425781	0.00125885009765625	10	025
524	40.532257080078125	147.30938720703125	0.8630325794219971	554.9735107421875	269.05413818359375	0.0008305013179779053	556.49072265625	266.77197265625	0.9985396862030029	555.508056640625	269.0636901855469	0.0016783177852630615	10	025
525	556.54833984375	271.5372619628906	0.001720041036605835	556.3978881835938	269.50152587890625	0.001614302396774292	556.3993530273438	266.5527648925781	0.9961816072463989	555.8883056640625	265.8381042480469	0.0025800466537475586	10	025
526	59.293182373046875	144.96144104003906	0.7649593353271484	56.02286148071289	147.97622680664062	0.0018773674964904785	557.3221435546875	267.074462890625	0.9893381595611572	556.5067749023438	268.9821472167969	0.0007812976837158203	10	025
527	61.773433685302734	144.12327575683594	0.9999985694885254	67.80638122558594	143.288818359375	0.0008772015571594238	556.7377319335938	266.7065734863281	0.9995071887969971	557.115966796875	265.44024658203125	0.0006650090217590332	10	025
528	59.242305755615234	147.15504455566406	0.847568929195404	555.9274291992188	268.9117431640625	0.0009483397006988525	557.16357421875	266.6941223144531	0.9953568577766418	556.018310546875	265.98565673828125	0.0025992095470428467	10	025
529	63.019798278808594	148.11666870117188	0.00140303373336792	555.4201049804688	269.1749572753906	0.0016782581806182861	555.873046875	267.1175231933594	0.9949542880058289	555.352783203125	266.19012451171875	0.0033455193042755127	10	025
530	64.28107452392578	147.6553955078125	0.0018453896045684814	65.54370880126953	152.84375	0.01061326265335083	557.1271362304688	266.71331787109375	0.9916462302207947	556.7567749023438	268.8479919433594	0.0008283853530883789	10	025
531	560.4595336914062	274.319580078125	0.0003484487533569336	556.5955810546875	269.36572265625	0.0017946362495422363	557.0258178710938	266.8562316894531	0.9892045855522156	555.6988525390625	266.4990234375	0.003622084856033325	10	025
532	65.80388641357422	153.89581298828125	0.00715404748916626	65.65391540527344	153.5738983154297	0.9992374777793884	556.23779296875	267.2589416503906	0.9965494871139526	556.17724609375	268.6270446777344	0.0008461475372314453	10	025
533	22.267114639282227	161.15805053710938	0.9855982661247253	69.60294342041016	160.11370849609375	0.053570568561553955	555.9788208007812	265.89501953125	0.9900882244110107	548.5888061523438	269.25189208984375	0.0028809309005737305	10	025
534	22.09004783630371	159.42526245117188	0.9999997615814209	70.9521255493164	160.49710083007812	0.999994158744812	556.9203491210938	266.9134216308594	0.9947116374969482	556.0333251953125	266.221923828125	0.0025755763053894043	10	025
535	20.434335708618164	157.95013427734375	0.9901829957962036	70.86829376220703	158.46119689941406	0.03775981068611145	556.9254150390625	266.5718994140625	0.9907281994819641	556.4558715820312	269.2853088378906	0.0019772350788116455	10	025
536	18.56709861755371	157.62098693847656	0.9961546063423157	74.42704772949219	159.0325469970703	0.07099545001983643	557.104736328125	266.501708984375	0.9985219240188599	556.7054443359375	265.9327087402344	0.001604706048965454	10	025
537	18.64462661743164	156.53738403320312	0.973852276802063	78.13871002197266	153.30722045898438	0.9992104768753052	556.9466552734375	266.6900939941406	0.9978636503219604	555.9295654296875	268.9995422363281	0.0016006529331207275	10	025
538	18.965356826782227	156.14035034179688	0.9972797632217407	77.97578430175781	158.0966033935547	0.9999333620071411	556.6367797851562	266.7467041015625	0.9961777329444885	555.6793212890625	266.0330810546875	0.001498192548751831	10	025
539	17.321361541748047	162.0550079345703	0.9989689588546753	83.81254577636719	159.83790588378906	0.9980304837226868	557.0418090820312	266.6736755371094	0.9983779191970825	555.929931640625	266.37811279296875	0.0031194686889648438	10	025
540	59.78863525390625	145.48385620117188	0.47893455624580383	17.831945419311523	179.34552001953125	0.2585035264492035	556.0623168945312	267.0594482421875	0.9972476959228516	553.9066772460938	269.2877502441406	0.0037826895713806152	10	025
541	59.584720611572266	142.37477111816406	0.00394400954246521	557.594482421875	267.1126708984375	0.0013492703437805176	556.9120483398438	266.9464111328125	0.993717610836029	555.9903564453125	266.1401672363281	0.00421142578125	10	025
542	642.8720703125	457.7801208496094	0.0027721822261810303	556.975341796875	267.9009704589844	0.0010145306587219238	556.8924560546875	266.58929443359375	0.9980798363685608	555.2672119140625	265.28070068359375	0.00309067964553833	10	025
543	10.948567390441895	184.6004180908203	0.30275407433509827	64.7236099243164	148.45970153808594	0.024512827396392822	557.3053588867188	267.0653991699219	0.9854729175567627	556.08642578125	265.2170715332031	0.0004602968692779541	10	025
544	560.3160400390625	274.1187744140625	0.0007047951221466064	554.3988037109375	268.4809875488281	0.0032468438148498535	556.668212890625	266.4275207519531	0.979895293712616	556.0093994140625	269.1195068359375	0.004000842571258545	10	025
545	555.8433227539062	271.5345153808594	0.000828862190246582	60.424922943115234	162.8940887451172	0.010525107383728027	556.0174560546875	266.5383605957031	0.9917552471160889	555.537353515625	265.2864074707031	0.001976519823074341	10	025
546	560.5034790039062	274.00433349609375	0.00047782063484191895	60.00077438354492	167.912109375	0.06157597899436951	557.1793212890625	266.4324645996094	0.9964590072631836	555.8078002929688	268.7726745605469	0.001228243112564087	10	025
547	555.8935546875	271.8974609375	0.0011911988258361816	60.893775939941406	170.79824829101562	0.9999946355819702	556.7322998046875	266.9205627441406	0.9870682954788208	555.6276245117188	266.51531982421875	0.0035850107669830322	10	025
548	1.14239501953125	174.55223083496094	0.029462754726409912	64.62919616699219	180.456787109375	0.9999961256980896	556.570556640625	266.0747375488281	0.9911280870437622	555.48974609375	265.7658386230469	0.00534859299659729	10	025
549	0.5334258079528809	170.99903869628906	0.002944260835647583	65.31086730957031	181.36119079589844	0.9939863085746765	555.81787109375	266.6749267578125	0.9829998016357422	553.9029541015625	269.8927307128906	0.0019964277744293213	10	025
550	644.0140380859375	459.0882568359375	0.00025403499603271484	554.3455810546875	268.94256591796875	0.0007638037204742432	556.2445678710938	266.8687744140625	0.9973585605621338	553.2945556640625	269.9697265625	0.0024566650390625	10	025
551	-0.3458089828491211	158.52224731445312	0.0014723539352416992	75.29043579101562	184.09857177734375	0.4117407500743866	557.5607299804688	266.8114929199219	0.983497142791748	555.9381103515625	265.361328125	0.001744091510772705	10	025
