# Supplementary material for: An automated feeding system for the African killifish reveals the impact of diet on lifespan and allows scalable assessment of associative learning
Source: eLife. 2022 Nov 10;11:e69008. doi: 10.7554/eLife.69008 (PMC9788828; doi:10.7554/eLife.69008)
Supplement: Figure 6—source data 2. [file elife-69008-fig6-data2.zip › Training Trajectories/t26_REC021DLC_resnet50_TrainAllTheThingsJun28shuffle1_1030000.csv]

bodyparts_coords	fishhead_x	fishhead_y	fishhead_likelihood	fishtail_x	fishtail_y	fishtail_likelihood	redlight_x	redlight_y	redlight_likelihood	fooddrop_x	fooddrop_y	fooddrop_likelihood	fishnum	recordingnum
0	45.77988052368164	293.283935546875	0.9998304843902588	69.9444351196289	205.67202758789062	0.44009000062942505	647.54052734375	318.10986328125	3.185868263244629e-5	60.78903579711914	216.18785095214844	2.3812055587768555e-5	26	021
1	47.668914794921875	294.3189697265625	0.6520517468452454	69.99947357177734	207.74960327148438	0.992641806602478	647.5044555664062	95.51826477050781	2.6524066925048828e-5	62.47708511352539	213.4441680908203	0.00011053681373596191	26	021
2	45.138694763183594	292.3265075683594	0.9999701976776123	83.41343688964844	214.6270294189453	0.9985569715499878	38.32433319091797	293.75665283203125	4.863739013671875e-5	30.63585090637207	297.5235900878906	4.5925378799438477e-5	26	021
3	47.78605270385742	292.9571838378906	0.0026083290576934814	67.52640533447266	209.87982177734375	0.986121416091919	646.8857421875	318.9075927734375	5.5223703384399414e-5	61.995697021484375	214.33572387695312	2.8759241104125977e-5	26	021
4	47.26291275024414	292.4894104003906	0.9983413219451904	79.4766845703125	211.8885955810547	0.7596258521080017	38.305747985839844	294.50067138671875	3.573298454284668e-5	31.76076889038086	298.1611022949219	5.8025121688842773e-5	26	021
5	48.987789154052734	291.7193298339844	0.9999976754188538	68.71681213378906	207.03955078125	0.0006630420684814453	646.1218872070312	316.4494323730469	0.00010436773300170898	30.016559600830078	296.439697265625	3.680586814880371e-5	26	021
6	46.52003479003906	292.8349304199219	0.5143828392028809	70.7831802368164	205.19537353515625	0.9999984502792358	68.43693542480469	208.18446350097656	0.00013571977615356445	62.71746063232422	209.26585388183594	0.0009057819843292236	26	021
7	48.08283996582031	292.7894287109375	0.8948535919189453	76.0019760131836	206.0941619873047	1.0	77.13789367675781	208.42579650878906	0.00013828277587890625	66.56512451171875	211.61972045898438	0.0004706084728240967	26	021
8	45.199119567871094	292.8608703613281	0.48104485869407654	68.68329620361328	205.52206420898438	0.999976396560669	38.11104965209961	294.8466491699219	4.616379737854004e-5	61.86833190917969	213.3408660888672	8.407235145568848e-5	26	021
9	49.768959045410156	293.68798828125	0.998723030090332	70.19441986083984	211.1240234375	0.30431610345840454	646.8121337890625	27.436662673950195	1.5556812286376953e-5	61.01628494262695	216.43112182617188	4.661083221435547e-5	26	021
10	47.397430419921875	291.6722106933594	0.9168998599052429	76.49359130859375	210.38134765625	0.9643930792808533	646.8867797851562	196.82350158691406	0.0001526474952697754	61.13316345214844	214.99771118164062	0.0003254115581512451	26	021
11	45.067100524902344	293.0078430175781	0.11355239152908325	78.63197326660156	211.9722900390625	0.999944806098938	71.70899963378906	212.9878692626953	5.9485435485839844e-5	63.9971923828125	216.0735626220703	0.00017282366752624512	26	021
12	48.13755798339844	293.72784423828125	0.0821496844291687	77.84522247314453	208.80284118652344	0.9968149662017822	648.0691528320312	204.9757080078125	4.601478576660156e-5	73.98377990722656	209.63719177246094	5.564093589782715e-5	26	021
13	47.455570220947266	292.1525573730469	0.2346450686454773	76.4886245727539	207.56932067871094	0.9999887943267822	77.98551940917969	206.27137756347656	3.635883331298828e-5	63.69283676147461	214.99343872070312	0.00031384825706481934	26	021
14	46.56863784790039	290.536376953125	0.9999988079071045	76.60458374023438	207.86451721191406	0.6796097755432129	646.5164184570312	316.94244384765625	8.38935375213623e-5	29.30139923095703	296.8674011230469	4.711747169494629e-5	26	021
15	47.10856246948242	291.9302978515625	0.9999994039535522	76.84033966064453	210.23292541503906	0.7756223678588867	645.3424682617188	95.89204406738281	4.526972770690918e-5	62.17493438720703	215.29469299316406	0.00023883581161499023	26	021
16	49.79808807373047	292.0567626953125	0.9397556781768799	79.22248840332031	211.75404357910156	0.04101979732513428	647.0564575195312	317.5167236328125	3.319978713989258e-5	56.12241744995117	280.5500183105469	4.1484832763671875e-5	26	021
17	46.452091217041016	291.1031188964844	0.7656586170196533	76.91154479980469	209.6834259033203	0.9005039930343628	645.912109375	317.68890380859375	7.468461990356445e-5	61.03895568847656	217.01162719726562	0.00029283761978149414	26	021
18	49.179866790771484	292.99090576171875	0.9537151455879211	77.8848648071289	206.36416625976562	0.060711801052093506	646.8185424804688	30.279844284057617	3.081560134887695e-5	2.1937544345855713	2.8543810844421387	4.6133995056152344e-5	26	021
19	48.983070373535156	290.7983093261719	0.9287748336791992	69.49110412597656	211.7301788330078	0.24575504660606384	647.7815551757812	125.5450439453125	5.558133125305176e-5	60.443206787109375	216.1942138671875	1.7881393432617188e-5	26	021
20	45.61266326904297	289.3489685058594	0.6131193041801453	77.0823974609375	207.59811401367188	0.9999917149543762	78.97065734863281	206.325927734375	6.434321403503418e-5	64.68502807617188	210.1072235107422	0.00010505318641662598	26	021
21	47.00163650512695	292.25677490234375	0.9875088930130005	70.79120635986328	211.40028381347656	0.9087694883346558	71.84890747070312	213.87339782714844	0.0001392364501953125	62.08980178833008	217.37742614746094	0.0007347464561462402	26	021
22	47.806209564208984	290.7954406738281	0.9771876335144043	68.53550720214844	206.69825744628906	0.9993107914924622	647.1961669921875	315.7091369628906	6.780028343200684e-5	61.238746643066406	213.38377380371094	0.00018733739852905273	26	021
23	47.85264205932617	291.7817077636719	0.8219608068466187	68.39636993408203	209.85279846191406	0.07871082425117493	646.3128662109375	317.8276672363281	5.218386650085449e-5	59.67026138305664	210.87893676757812	6.255507469177246e-5	26	021
24	47.36106872558594	292.3883056640625	0.09821310639381409	67.78292083740234	208.3262939453125	0.9987386465072632	646.7653198242188	316.4345397949219	8.720159530639648e-5	60.55201721191406	213.6939239501953	5.474686622619629e-5	26	021
25	49.42273712158203	291.55181884765625	0.9999955892562866	67.1830062866211	205.31117248535156	0.4110693037509918	544.797119140625	206.61221313476562	0.9999997615814209	545.3019409179688	207.5359649658203	0.008080601692199707	26	021
26	70.37694549560547	226.62692260742188	0.0003077685832977295	76.36365509033203	227.35879516601562	0.12516942620277405	545.6004638671875	205.9130096435547	1.0	544.4898681640625	205.8761444091797	0.002185612916946411	26	021
27	546.940185546875	211.4794158935547	0.00013831257820129395	1.6078474521636963	2.569709300994873	0.0002186298370361328	545.9296875	206.86639404296875	0.9999999403953552	544.9478149414062	207.26893615722656	0.0009763836860656738	26	021
28	24.50408935546875	326.4989318847656	0.0004442930221557617	88.09749603271484	260.5916748046875	0.9990044236183167	545.931396484375	205.2814483642578	1.0	542.3236694335938	205.22705078125	0.000809401273727417	26	021
29	32.38665008544922	323.8282165527344	0.03717911243438721	0.3111228942871094	2.8583126068115234	0.0003153383731842041	546.5982666015625	205.7126922607422	1.0	544.090576171875	205.47525024414062	0.0005044341087341309	26	021
30	37.86252212524414	329.0926208496094	0.0014745891094207764	0.37514328956604004	2.8723607063293457	0.0005013048648834229	545.3399047851562	207.0340118408203	1.0	544.7572021484375	207.60275268554688	0.0016120076179504395	26	021
31	39.108943939208984	327.91717529296875	0.003089308738708496	2.3616628646850586	130.05589294433594	0.00032955408096313477	546.1832275390625	206.85289001464844	1.0	544.9595336914062	207.470703125	0.001797020435333252	26	021
32	546.7364501953125	211.22398376464844	0.00019034743309020996	547.6168212890625	208.11219787597656	0.00018793344497680664	545.7571411132812	206.23983764648438	0.9999999403953552	542.3192749023438	205.9236602783203	0.000998854637145996	26	021
33	40.033329010009766	323.9605407714844	0.4739540219306946	547.6198120117188	207.8517303466797	0.00028505921363830566	545.6814575195312	206.0340118408203	1.0	544.0258178710938	205.62477111816406	0.0015397965908050537	26	021
34	41.68769073486328	322.67462158203125	0.9999998807907104	542.23583984375	208.1081085205078	0.00023823976516723633	545.895751953125	206.84243774414062	1.0	544.9136352539062	207.16360473632812	0.001304328441619873	26	021
35	39.89273452758789	322.03680419921875	0.8755983114242554	547.2484130859375	208.1890411376953	0.00025269389152526855	545.3582763671875	206.291259765625	1.0	544.39208984375	207.0798797607422	0.002184838056564331	26	021
36	547.0895385742188	211.41839599609375	0.0001119077205657959	548.125244140625	208.2751922607422	0.00015354156494140625	546.273193359375	206.5740203857422	1.0	542.846923828125	206.24159240722656	0.0007501542568206787	26	021
37	543.8843383789062	210.3767852783203	0.0001417994499206543	2.7556192874908447	135.55445861816406	0.0017647743225097656	545.3449096679688	206.77835083007812	0.9999998807907104	542.765625	206.27960205078125	0.0030149221420288086	26	021
38	18.65104103088379	287.0446472167969	0.0018663108348846436	18.03916358947754	285.8753662109375	0.006636947393417358	545.8316040039062	206.44113159179688	0.9999999403953552	542.8057250976562	206.09066772460938	0.0013167262077331543	26	021
39	17.39750862121582	286.7722473144531	0.002890348434448242	16.781234741210938	284.8612365722656	0.0015243589878082275	546.0982666015625	205.7073974609375	1.0	544.33349609375	205.35528564453125	0.0014033913612365723	26	021
40	19.79921531677246	289.5489501953125	0.0006012618541717529	17.21785545349121	289.3888244628906	0.0077477991580963135	545.5633544921875	206.49855041503906	0.9999998807907104	542.6192016601562	206.15701293945312	0.0013079941272735596	26	021
41	546.6437377929688	211.88063049316406	0.0001645982265472412	544.2994384765625	208.41387939453125	0.0002709925174713135	545.5518798828125	207.29425048828125	1.0	544.677978515625	207.72256469726562	0.00281718373298645	26	021
42	23.324312210083008	281.7146911621094	0.24610480666160583	547.2264404296875	208.0758056640625	0.0003422200679779053	545.3163452148438	206.40032958984375	0.9999999403953552	542.6465454101562	206.10220336914062	0.0047251880168914795	26	021
43	2.0702271461486816	149.67095947265625	0.00048658251762390137	1.7761600017547607	138.89453125	0.0097237229347229	545.6937866210938	206.3998565673828	1.0	544.864501953125	207.20103454589844	0.0017154514789581299	26	021
44	546.8517456054688	211.37628173828125	0.0002796351909637451	3.006195545196533	133.36483764648438	0.0010533034801483154	545.8035888671875	206.58352661132812	0.9999998807907104	544.9066162109375	207.19760131835938	0.0016242265701293945	26	021
45	546.9622802734375	211.2667236328125	0.00014770030975341797	1.3052098751068115	2.9351913928985596	0.0002200007438659668	545.97314453125	206.5434112548828	1.0	543.0460815429688	205.9627685546875	0.0011115074157714844	26	021
46	546.9713134765625	211.37367248535156	0.00013530254364013672	29.880887985229492	284.5374755859375	0.01594167947769165	546.19775390625	206.74485778808594	0.9999998807907104	545.2145385742188	207.46266174316406	0.0010263919830322266	26	021
47	547.0848999023438	211.00308227539062	0.00013172626495361328	53.734474182128906	301.5926513671875	0.01668640971183777	545.9031372070312	206.21505737304688	1.0	544.34619140625	206.00051879882812	0.0011273026466369629	26	021
48	547.4977416992188	210.9007110595703	0.00011050701141357422	3.372523784637451	148.91761779785156	0.00041601061820983887	546.2609252929688	205.60079956054688	1.0	544.0591430664062	205.54287719726562	0.0006817877292633057	26	021
49	2.4531266689300537	147.2470245361328	0.000491708517074585	3.8481392860412598	139.24331665039062	0.06580081582069397	546.5625610351562	206.98703002929688	1.0	545.2481079101562	207.39727783203125	0.0016235113143920898	26	021
50	546.8994750976562	211.80491638183594	0.0002168118953704834	547.6543579101562	207.94056701660156	0.00042361021041870117	545.4805297851562	206.4512481689453	0.9999998807907104	545.243896484375	207.16714477539062	0.009915947914123535	26	021
51	546.7669067382812	211.20750427246094	0.00021377205848693848	547.3545532226562	207.8919219970703	0.00026553869247436523	545.1746215820312	206.01321411132812	0.9999998807907104	544.79248046875	206.91346740722656	0.0024383962154388428	26	021
52	547.2029418945312	210.90310668945312	0.00013506412506103516	547.6389770507812	207.65330505371094	0.00022265315055847168	546.0660400390625	205.7239532470703	1.0	542.6594848632812	205.63722229003906	0.0010700225830078125	26	021
53	1.2400093078613281	148.41543579101562	0.00017404556274414062	3.0093250274658203	141.07131958007812	0.017754316329956055	546.144287109375	205.63145446777344	1.0	544.4654541015625	205.36004638671875	0.0015219449996948242	26	021
54	547.1016235351562	211.17160034179688	0.0001976490020751953	2.956315040588379	142.7205047607422	0.00033342838287353516	545.2990112304688	205.9080352783203	0.9999998807907104	544.31591796875	205.84347534179688	0.00728568434715271	26	021
55	546.732666015625	211.48483276367188	0.00010138750076293945	548.01318359375	208.26416015625	0.0001525282859802246	545.9423828125	206.52975463867188	1.0	544.6958618164062	207.45742797851562	0.0010097026824951172	26	021
56	546.9816284179688	211.32412719726562	0.0001615583896636963	2.7628378868103027	141.9635467529297	0.01596805453300476	545.9652709960938	206.95848083496094	1.0	545.25390625	207.08770751953125	0.0013176202774047852	26	021
57	546.8690185546875	210.8886260986328	0.00022113323211669922	547.0822143554688	207.13893127441406	0.00031554698944091797	545.1449584960938	205.60079956054688	1.0	544.55224609375	206.81605529785156	0.002111077308654785	26	021
58	547.489013671875	211.11476135253906	0.00012883543968200684	548.1817626953125	208.22662353515625	0.0002154707908630371	546.4293823242188	206.41064453125	1.0	545.2311401367188	206.81004333496094	0.0013062655925750732	26	021
59	82.35106658935547	280.3528137207031	0.01635497808456421	547.9212036132812	207.8987274169922	0.00016042590141296387	545.6509399414062	206.10641479492188	1.0	542.2716674804688	205.8572540283203	0.000721275806427002	26	021
60	84.67312622070312	275.95697021484375	0.9999998807907104	84.147705078125	277.7728271484375	0.00215989351272583	546.2780151367188	206.6261749267578	0.9999999403953552	545.410888671875	207.34132385253906	0.003209143877029419	26	021
61	91.81853485107422	271.6227722167969	0.9999998807907104	88.60809326171875	274.0895080566406	0.01618868112564087	546.0635375976562	206.9766082763672	1.0	544.0570678710938	206.4645538330078	0.001085907220840454	26	021
62	97.62588500976562	275.0250244140625	0.9999995231628418	99.19601440429688	276.42498779296875	0.11714661121368408	546.5087280273438	206.84109497070312	1.0	543.3121948242188	206.48773193359375	0.0007199943065643311	26	021
63	104.47978210449219	274.3034973144531	1.0	110.43186950683594	275.3691101074219	0.0014306902885437012	546.379638671875	206.39804077148438	1.0	542.8912963867188	206.06484985351562	0.000872880220413208	26	021
64	106.73141479492188	275.2530517578125	1.0	4.175049304962158	162.92401123046875	0.028297752141952515	545.5944213867188	206.97802734375	1.0	543.7330932617188	207.77261352539062	0.001752406358718872	26	021
65	112.4935073852539	275.6171875	1.0	116.53809356689453	277.61322021484375	0.0005277693271636963	545.9171752929688	206.6180419921875	1.0	545.185302734375	207.14273071289062	0.0013301372528076172	26	021
66	114.92288208007812	275.99114990234375	1.0	71.83519744873047	273.2464294433594	0.004705339670181274	546.1217651367188	206.44996643066406	1.0	545.3952026367188	207.05862426757812	0.0010209977626800537	26	021
67	115.05107879638672	275.0069580078125	1.0	1.9618821144104004	141.38949584960938	0.0008905529975891113	545.2196655273438	206.6261749267578	0.9999999403953552	544.957763671875	206.92379760742188	0.005472779273986816	26	021
68	116.25457763671875	276.514892578125	1.0	71.54475402832031	273.8511657714844	0.9002299308776855	546.4189453125	205.9336700439453	1.0	545.190673828125	206.8624725341797	0.0028952062129974365	26	021
69	119.11349487304688	276.294189453125	1.0	1.9472942352294922	140.90676879882812	0.004783213138580322	545.89111328125	205.97232055664062	1.0	545.3198852539062	207.12811279296875	0.0016893744468688965	26	021
70	120.18096923828125	277.864013671875	1.0	2.548083543777466	139.74513244628906	0.004179179668426514	546.0970458984375	206.44358825683594	0.9999998807907104	544.91845703125	207.08779907226562	0.0008373856544494629	26	021
71	119.89622497558594	275.7006530761719	1.0	125.38312530517578	275.9400939941406	0.02238890528678894	545.9927368164062	207.13031005859375	0.9999999403953552	544.8377685546875	207.58065795898438	0.0019032657146453857	26	021
72	121.20602416992188	277.0367431640625	1.0	75.37216186523438	273.07586669921875	0.9006184339523315	545.6734008789062	206.52142333984375	1.0	545.009521484375	206.88084411621094	0.0009285807609558105	26	021
73	120.3581314086914	275.3655700683594	1.0	78.36549377441406	273.45977783203125	0.00451427698135376	545.94189453125	207.10748291015625	1.0	545.0228271484375	207.3727569580078	0.0027201175689697266	26	021
74	122.63577270507812	278.7897644042969	0.9999998807907104	75.46056365966797	274.0189514160156	0.6349368095397949	545.7813110351562	206.88336181640625	1.0	545.1091918945312	207.3016815185547	0.0032194554805755615	26	021
75	127.00476837158203	279.84307861328125	1.0	77.94470977783203	274.8553771972656	0.9821691513061523	546.2479248046875	206.89443969726562	1.0	544.817626953125	207.50856018066406	0.0010259151458740234	26	021
76	132.10643005371094	279.0668029785156	1.0	76.8861083984375	273.480712890625	0.06289112567901611	546.3079223632812	205.77630615234375	1.0	542.8051147460938	205.70721435546875	0.0008888542652130127	26	021
77	147.21253967285156	280.86749267578125	1.0	146.88037109375	280.64886474609375	0.004808962345123291	546.29052734375	206.72988891601562	1.0	545.1815795898438	207.22686767578125	0.0018239617347717285	26	021
78	157.63827514648438	281.5149230957031	0.9974433183670044	156.9855194091797	285.80718994140625	0.5601523518562317	546.0512084960938	206.06817626953125	1.0	545.3318481445312	206.53225708007812	0.001810610294342041	26	021
79	163.929931640625	284.77410888671875	1.0	165.32936096191406	281.2318420410156	0.04078531265258789	545.9122314453125	206.4054412841797	1.0	544.0900268554688	207.8670654296875	0.0013309717178344727	26	021
80	171.47842407226562	288.8720397949219	1.0	175.71478271484375	288.92791748046875	0.00360715389251709	545.7061767578125	207.36257934570312	0.9999997615814209	544.01318359375	207.91928100585938	0.007731527090072632	26	021
81	175.91647338867188	289.11297607421875	1.0	2.9500977993011475	136.12359619140625	0.019971072673797607	545.1639404296875	206.56680297851562	0.9999995827674866	543.7699584960938	207.81661987304688	0.004795372486114502	26	021
82	177.50685119628906	291.41253662109375	1.0	108.44659423828125	273.240966796875	0.012972146272659302	546.1844482421875	206.50985717773438	0.9999999403953552	544.875	207.33409118652344	0.0011132657527923584	26	021
83	180.04721069335938	291.6479187011719	1.0	187.57032775878906	294.782958984375	0.0002708137035369873	546.3502197265625	205.94775390625	0.9999998807907104	545.5450439453125	206.6923370361328	0.002400428056716919	26	021
84	183.00982666015625	294.11688232421875	1.0	189.15135192871094	296.545654296875	0.0003841221332550049	546.102294921875	206.9366455078125	1.0	545.0554809570312	207.66282653808594	0.0011500120162963867	26	021
85	180.03399658203125	309.89453125	0.9999881386756897	182.48849487304688	309.7907409667969	0.6286015510559082	546.1331176757812	206.80105590820312	0.9999998807907104	545.183349609375	207.13406372070312	0.002872258424758911	26	021
86	183.67593383789062	321.1708984375	0.9999967813491821	120.21327209472656	261.8504943847656	1.0	545.8237915039062	206.04641723632812	0.9999996423721313	544.9197998046875	206.66021728515625	0.009298503398895264	26	021
87	190.7267608642578	329.30078125	1.0	118.37451934814453	257.9095764160156	1.0	546.3358154296875	206.50527954101562	1.0	545.1791381835938	206.9215850830078	0.004253983497619629	26	021
88	194.53724670410156	333.3894958496094	0.9999998807907104	118.24276733398438	257.3471374511719	1.0	546.3597412109375	206.580078125	0.9999999403953552	545.5049438476562	206.52774047851562	0.018732726573944092	26	021
89	196.53440856933594	332.27392578125	1.0	123.24259185791016	256.9188232421875	1.0	545.753662109375	205.8262939453125	1.0	545.5408935546875	206.69273376464844	0.004319250583648682	26	021
90	198.1661834716797	331.54571533203125	1.0	121.2491455078125	253.83982849121094	1.0	545.4306640625	205.87965393066406	0.9999998807907104	544.214111328125	205.7633514404297	0.0036970674991607666	26	021
91	197.83065795898438	332.0504455566406	1.0	118.43269348144531	242.81907653808594	1.0	545.56884765625	206.62164306640625	1.0	545.1126708984375	206.64793395996094	0.004548579454421997	26	021
92	198.5496368408203	333.25360107421875	1.0	121.07439422607422	242.22828674316406	1.0	546.0421752929688	206.557373046875	0.9999998807907104	544.91357421875	207.25650024414062	0.00495418906211853	26	021
93	200.72018432617188	334.0801086425781	1.0	122.46533966064453	244.15817260742188	1.0	546.0188598632812	206.80516052246094	1.0	544.1650390625	207.90020751953125	0.0017473101615905762	26	021
94	200.9978790283203	334.619140625	0.9999973773956299	122.97557067871094	246.57862854003906	1.0	546.0809936523438	206.3043212890625	0.9999998211860657	545.2886352539062	207.02001953125	0.0029418766498565674	26	021
95	202.73562622070312	335.19354248046875	1.0	125.42823791503906	250.1674346923828	0.9999978542327881	546.04052734375	206.4988250732422	1.0	544.9361572265625	207.52378845214844	0.002233535051345825	26	021
96	202.46983337402344	334.7795715332031	1.0	127.19703674316406	250.65077209472656	1.0	546.3078002929688	206.9044647216797	1.0	545.4271850585938	207.3924102783203	0.001446753740310669	26	021
97	203.97940063476562	334.5138244628906	1.0	126.3735580444336	248.3226776123047	0.9999998807907104	545.3322143554688	206.1966094970703	0.9999999403953552	545.2510986328125	206.64804077148438	0.014986932277679443	26	021
98	205.26416015625	334.96380615234375	1.0	126.64744567871094	244.32177734375	1.0	545.4639282226562	206.61280822753906	0.9999999403953552	543.9348754882812	206.12965393066406	0.002054750919342041	26	021
99	204.80104064941406	335.6269836425781	1.0	125.21013641357422	244.86318969726562	1.0	545.408203125	205.96533203125	0.9999999403953552	544.0652465820312	207.29818725585938	0.0023973584175109863	26	021
100	205.56674194335938	335.6059875488281	0.9999998807907104	126.01673126220703	245.57049560546875	1.0	545.103271484375	206.82302856445312	1.0	543.9566040039062	207.47891235351562	0.006405174732208252	26	021
101	206.780029296875	335.67333984375	1.0	129.07989501953125	250.31704711914062	0.9999998807907104	546.5924072265625	206.74462890625	0.9999999403953552	544.8446044921875	207.12368774414062	0.0013499557971954346	26	021
102	206.62423706054688	335.6010437011719	1.0	126.83021545410156	246.02684020996094	0.999984622001648	546.5065307617188	206.34934997558594	0.9999999403953552	545.257080078125	206.86375427246094	0.0008811056613922119	26	021
103	203.90968322753906	334.7013854980469	0.9999998211860657	132.92759704589844	253.15130615234375	1.0	545.9729614257812	206.2045135498047	1.0	545.1128540039062	206.8887481689453	0.0017849206924438477	26	021
104	206.36279296875	334.4603271484375	1.0	129.8433380126953	246.19007873535156	1.0	545.90087890625	206.54795837402344	1.0	545.2957153320312	206.6678009033203	0.004538804292678833	26	021
105	206.94859313964844	335.2508239746094	1.0	126.99850463867188	243.71177673339844	1.0	545.9564208984375	206.09170532226562	0.9999998807907104	544.499267578125	205.83059692382812	0.0025862157344818115	26	021
106	210.4485626220703	329.50909423828125	0.9940165281295776	127.67778778076172	241.84951782226562	1.0	546.0399780273438	205.65357971191406	1.0	542.6883544921875	205.56048583984375	0.0016505122184753418	26	021
107	212.82150268554688	325.5168151855469	1.0	132.435791015625	243.13563537597656	0.9999912977218628	546.8107299804688	206.2010498046875	0.9999999403953552	545.0621948242188	207.12234497070312	0.0020825862884521484	26	021
108	215.25624084472656	324.4132995605469	1.0	138.7267608642578	261.6697998046875	0.008699953556060791	545.4869384765625	206.10939025878906	0.9999999403953552	545.381103515625	207.08348083496094	0.002793729305267334	26	021
109	217.7157440185547	324.5542907714844	1.0	132.82382202148438	254.15872192382812	0.9210159182548523	545.6063842773438	206.34783935546875	1.0	545.0886840820312	207.15647888183594	0.0020771920680999756	26	021
110	217.85382080078125	323.74468994140625	1.0	136.3399658203125	259.1940002441406	0.6690040826797485	546.4689331054688	206.22962951660156	1.0	545.1780395507812	207.03369140625	0.0020131170749664307	26	021
111	217.0203399658203	323.38018798828125	1.0	135.70057678222656	258.6273498535156	0.15208172798156738	545.647705078125	206.7473907470703	1.0	544.86572265625	207.16928100585938	0.005398273468017578	26	021
112	216.45346069335938	325.58740234375	1.0	134.7581787109375	256.8703918457031	0.8283734321594238	545.8889770507812	206.4275665283203	0.9999999403953552	545.2102661132812	207.0228271484375	0.003615081310272217	26	021
113	217.47418212890625	322.6807556152344	1.0	138.28208923339844	262.0101013183594	0.8537240028381348	545.780029296875	206.5605926513672	0.9999997615814209	545.2808227539062	207.0728759765625	0.00767865777015686	26	021
114	218.1523895263672	324.6361083984375	1.0	144.658935546875	265.8125915527344	0.9258190393447876	545.9691162109375	205.87745666503906	1.0	544.9502563476562	206.74356079101562	0.0027261078357696533	26	021
115	217.95542907714844	325.16619873046875	1.0	137.83535766601562	259.526611328125	0.5399410724639893	545.9481201171875	206.1626434326172	1.0	545.4763793945312	206.640380859375	0.007388949394226074	26	021
116	218.0332489013672	325.2525634765625	1.0	139.55381774902344	262.7192687988281	0.9996435642242432	545.9087524414062	206.72215270996094	1.0	545.427490234375	207.1674346923828	0.009580254554748535	26	021
117	218.17385864257812	325.9305725097656	1.0	148.4255828857422	269.2174072265625	0.9991352558135986	546.6077880859375	205.19644165039062	1.0	542.953125	205.0604705810547	0.0008122622966766357	26	021
118	218.43589782714844	325.7045593261719	1.0	140.23028564453125	263.3938903808594	0.9998475313186646	545.9842529296875	206.2563934326172	0.9999998807907104	543.2200317382812	205.79473876953125	0.001783221960067749	26	021
119	218.61587524414062	325.2615051269531	1.0	144.37709045410156	267.6781311035156	1.0	545.967041015625	206.59414672851562	1.0	545.4152221679688	206.99594116210938	0.008620977401733398	26	021
120	218.48910522460938	325.013916015625	0.9999953508377075	148.07095336914062	269.096923828125	1.0	545.9507446289062	206.75526428222656	1.0	544.7855224609375	207.42391967773438	0.0020170509815216064	26	021
121	219.2567901611328	324.84259033203125	1.0	154.89553833007812	271.3222351074219	1.0	546.8233032226562	206.33692932128906	1.0	545.7298583984375	207.0516357421875	0.0039452314376831055	26	021
122	218.7718505859375	325.6449279785156	1.0	154.58851623535156	271.3380126953125	1.0	546.3397827148438	207.07431030273438	0.9999999403953552	545.0913696289062	207.60440063476562	0.003265172243118286	26	021
123	218.45468139648438	325.08953857421875	1.0	152.958251953125	272.5469665527344	1.0	545.856689453125	206.1864013671875	0.9999998211860657	544.7764892578125	207.0060272216797	0.003034144639968872	26	021
124	219.07688903808594	325.0894775390625	1.0	153.2843475341797	272.1393127441406	1.0	545.7351684570312	205.89373779296875	1.0	542.40576171875	205.77833557128906	0.0009604990482330322	26	021
125	218.6966552734375	324.9831237792969	1.0	151.1549072265625	270.0883483886719	1.0	545.9948120117188	206.5772705078125	1.0	542.7952880859375	206.1519012451172	0.0008699893951416016	26	021
126	212.40853881835938	310.8514404296875	0.9999992847442627	145.00042724609375	267.89666748046875	1.0	545.3950805664062	206.7180938720703	0.9999998807907104	542.9210205078125	206.2381591796875	0.00561368465423584	26	021
127	211.01095581054688	297.9000549316406	0.9999929666519165	144.19178771972656	261.2839050292969	1.0	545.3329467773438	206.18238830566406	0.9999998807907104	544.2161254882812	205.88546752929688	0.007178843021392822	26	021
128	211.30935668945312	291.981689453125	1.0	211.56475830078125	293.1956787109375	0.004792630672454834	546.0451049804688	207.0059356689453	0.9999998807907104	545.2633056640625	207.46234130859375	0.0061553120613098145	26	021
129	209.54298400878906	290.3627624511719	0.9999964833259583	212.31529235839844	290.3819580078125	0.7318935394287109	546.4407958984375	206.3150634765625	1.0	545.4708251953125	206.77566528320312	0.00431939959526062	26	021
130	209.48280334472656	287.2052307128906	1.0	212.9934539794922	281.94549560546875	0.00581708550453186	545.656494140625	206.53765869140625	1.0	542.5682373046875	206.20912170410156	0.0015437006950378418	26	021
131	210.44786071777344	288.4524841308594	1.0	2.5857527256011963	144.9568634033203	0.0040413737297058105	546.1776123046875	206.8114013671875	1.0	544.9573364257812	207.287109375	0.004205048084259033	26	021
132	209.48013305664062	286.4805603027344	1.0	212.5585174560547	281.9847106933594	0.014960557222366333	545.2958984375	206.21144104003906	0.9999998807907104	544.8121337890625	207.17083740234375	0.0034776031970977783	26	021
133	210.48870849609375	288.27899169921875	1.0	167.6140594482422	288.7727966308594	0.5114999413490295	545.58642578125	206.21714782714844	1.0	545.1411743164062	206.93479919433594	0.00335007905960083	26	021
134	209.9505157470703	287.0973205566406	1.0	1.9697237014770508	138.91908264160156	0.006873637437820435	544.790771484375	206.9160919189453	0.9999985694885254	545.048583984375	207.22642517089844	0.017015784978866577	26	021
135	211.34246826171875	284.9253845214844	1.0	212.42262268066406	289.60858154296875	0.0015607774257659912	546.925537109375	206.160400390625	1.0	545.9341430664062	207.08056640625	0.0009860396385192871	26	021
136	211.12640380859375	286.4173278808594	1.0	165.9180908203125	291.28094482421875	0.015956878662109375	546.947021484375	205.87301635742188	1.0	545.556396484375	206.91622924804688	0.0009777843952178955	26	021
137	210.46713256835938	283.5059509277344	1.0	211.39581298828125	288.6300964355469	0.0010012984275817871	545.5302734375	207.400146484375	1.0	544.8272094726562	207.83482360839844	0.003222554922103882	26	021
138	211.78854370117188	280.63311767578125	1.0	2.900209426879883	137.26792907714844	0.2453482449054718	545.9667358398438	206.39137268066406	0.9999996423721313	545.37109375	206.8570556640625	0.01863756775856018	26	021
139	213.8361358642578	266.6966552734375	1.0	173.22018432617188	313.4360656738281	0.9451689124107361	546.3792114257812	205.1769561767578	1.0	544.5738525390625	205.08248901367188	0.005775272846221924	26	021
140	219.16110229492188	259.3757629394531	1.0	171.87535095214844	317.6068420410156	0.11910918354988098	546.2136840820312	206.6757354736328	0.9999999403953552	545.4434204101562	207.1399383544922	0.00161704421043396	26	021
141	225.571533203125	255.4114532470703	1.0	168.91677856445312	319.28955078125	0.9999995231628418	545.7168579101562	206.2372589111328	0.9999998807907104	543.859619140625	206.99746704101562	0.0037411749362945557	26	021
142	230.59837341308594	254.04171752929688	1.0	166.8856201171875	322.6733703613281	0.9999371767044067	545.9130859375	206.594482421875	1.0	545.2418212890625	207.05067443847656	0.005722731351852417	26	021
143	232.61297607421875	254.24143981933594	1.0	165.39813232421875	327.06182861328125	0.9992075562477112	546.2872924804688	205.65435791015625	1.0	545.5265502929688	206.588134765625	0.0011580884456634521	26	021
144	235.31248474121094	254.3753662109375	1.0	162.35757446289062	332.09674072265625	0.9999720454216003	545.5759887695312	207.2351837158203	0.9999997615814209	543.7430419921875	208.09120178222656	0.005665391683578491	26	021
145	236.4160614013672	254.55130004882812	1.0	163.96592712402344	335.8904724121094	0.9999986886978149	545.55712890625	206.90621948242188	0.9999998807907104	542.9070434570312	206.2892608642578	0.002346128225326538	26	021
146	238.47479248046875	254.04525756835938	1.0	161.67837524414062	340.51495361328125	0.9926109910011292	546.29052734375	206.8323974609375	0.9999997615814209	544.865478515625	207.33203125	0.0067261457443237305	26	021
147	240.33087158203125	254.11019897460938	1.0	162.47354125976562	341.0228271484375	0.9999999403953552	545.8282470703125	207.0023651123047	0.9999998807907104	545.0670776367188	207.25146484375	0.003434300422668457	26	021
148	239.9274444580078	254.636962890625	1.0	161.79202270507812	341.15997314453125	0.8184442520141602	545.4585571289062	206.77671813964844	0.9999998211860657	542.6795654296875	206.0986328125	0.0026297271251678467	26	021
149	243.08367919921875	255.7158966064453	1.0	159.51077270507812	341.48895263671875	0.8719989061355591	545.6583251953125	206.79031372070312	1.0	543.9821166992188	207.76551818847656	0.0021686553955078125	26	021
150	249.60598754882812	253.63510131835938	1.0	169.35006713867188	331.13824462890625	0.9999946355819702	545.7457885742188	205.83604431152344	0.9999998807907104	545.1310424804688	206.84483337402344	0.0046765804290771484	26	021
151	261.64007568359375	250.45968627929688	1.0	172.32923889160156	325.6136169433594	0.9999954104423523	546.4105224609375	206.42562866210938	1.0	544.5001831054688	207.3819580078125	0.0034596025943756104	26	021
152	271.10382080078125	245.8722686767578	1.0	173.95660400390625	325.0992431640625	0.0015760362148284912	545.2789916992188	206.09169006347656	0.9999998807907104	544.976806640625	207.03353881835938	0.002977728843688965	26	021
153	281.4158020019531	242.085693359375	1.0	2.8702101707458496	138.706298828125	0.05982547998428345	545.334716796875	207.1540069580078	0.9999997615814209	544.8777465820312	207.71121215820312	0.005304008722305298	26	021
154	287.6287536621094	239.49569702148438	1.0	292.4393615722656	234.3387908935547	0.008124470710754395	545.4327392578125	206.39064025878906	0.9999998807907104	544.3012084960938	207.1632537841797	0.006437867879867554	26	021
155	292.63726806640625	240.28952026367188	1.0	300.8746643066406	244.95645141601562	0.0005153119564056396	545.3582153320312	206.97222900390625	1.0	544.8518676757812	207.45364379882812	0.005401879549026489	26	021
156	292.51220703125	241.00595092773438	1.0	2.6892361640930176	154.2471923828125	0.001304715871810913	545.8038940429688	205.98680114746094	0.9999998807907104	544.3295288085938	205.73321533203125	0.011336147785186768	26	021
157	293.10797119140625	242.0389862060547	1.0	3.6066999435424805	135.40463256835938	0.0006571710109710693	546.4889526367188	205.91671752929688	1.0	543.171142578125	205.8624267578125	0.0007444620132446289	26	021
158	295.299072265625	241.7640380859375	1.0	302.86517333984375	247.03160095214844	0.00029963254928588867	546.1471557617188	206.6972198486328	1.0	545.1658935546875	207.56109619140625	0.0013787448406219482	26	021
159	294.270263671875	242.6750030517578	1.0	178.81288146972656	332.75775146484375	1.0	545.196044921875	206.87173461914062	0.9999999403953552	543.6141967773438	207.9772491455078	0.012812048196792603	26	021
160	295.6003112792969	242.20762634277344	1.0	183.15646362304688	333.0174255371094	0.9999996423721313	546.1312255859375	206.24818420410156	1.0	545.1608276367188	207.26612854003906	0.0018509328365325928	26	021
161	295.6204528808594	243.06431579589844	1.0	308.1010437011719	240.45982360839844	0.00030753016471862793	546.1194458007812	206.5197296142578	1.0	542.717041015625	206.36619567871094	0.0008619725704193115	26	021
162	300.86639404296875	238.10397338867188	1.0	1.5231280326843262	142.40631103515625	0.00042256712913513184	545.7274169921875	206.06129455566406	1.0	544.8367309570312	207.22958374023438	0.0020498931407928467	26	021
163	314.2306213378906	232.1402130126953	1.0	320.6469421386719	230.89068603515625	0.44872739911079407	546.3570556640625	207.1832275390625	0.9999998807907104	543.0807495117188	206.66673278808594	0.001344829797744751	26	021
164	326.6372375488281	226.90179443359375	1.0	217.94332885742188	327.0357971191406	0.9999069571495056	545.49267578125	205.86708068847656	1.0	545.1264038085938	206.79269409179688	0.0031537413597106934	26	021
165	331.25286865234375	223.7223358154297	1.0	219.5035400390625	323.9410095214844	1.0	546.0936889648438	206.2259521484375	0.9999998807907104	545.4071044921875	206.839111328125	0.006477385759353638	26	021
166	333.38201904296875	223.48086547851562	1.0	222.4621124267578	325.6316833496094	0.9999866485595703	545.712158203125	206.8899383544922	0.9999998807907104	545.02197265625	207.177978515625	0.006933838129043579	26	021
167	333.4193115234375	223.54055786132812	1.0	222.3216552734375	326.2306213378906	1.0	545.8670654296875	206.860107421875	1.0	544.631103515625	207.55787658691406	0.002139270305633545	26	021
168	335.5383605957031	225.49722290039062	1.0	220.80941772460938	330.21270751953125	1.0	545.3240966796875	206.8266143798828	0.9999998807907104	544.9058227539062	207.2792510986328	0.006383836269378662	26	021
169	342.5979919433594	229.2244110107422	1.0	349.5149230957031	228.911376953125	0.4277583956718445	546.3350219726562	206.92666625976562	0.9999998807907104	545.558837890625	206.83627319335938	0.009863048791885376	26	021
170	365.98114013671875	232.82620239257812	0.9996445178985596	370.3965148925781	234.1781463623047	0.9999806880950928	545.6820678710938	206.43959045410156	0.9999998211860657	545.06787109375	206.8140869140625	0.0341779887676239	26	021
171	365.6507568359375	231.6553955078125	0.9999989867210388	368.6416320800781	231.3488006591797	0.9986612796783447	546.1278686523438	205.96823120117188	1.0	545.3005981445312	206.78106689453125	0.005025714635848999	26	021
172	358.0532531738281	230.9014434814453	0.9999999403953552	361.6151428222656	229.75625610351562	0.7279602885246277	546.0166625976562	205.61289978027344	0.9999999403953552	542.6280517578125	205.62564086914062	0.0016453564167022705	26	021
173	355.1456298828125	231.53811645507812	0.9999998211860657	227.6298065185547	316.37188720703125	0.9999998807907104	546.3065185546875	206.41944885253906	1.0	545.3250732421875	207.12225341796875	0.0013659000396728516	26	021
174	358.7956848144531	231.31448364257812	1.0	226.5460662841797	321.8218994140625	1.0	545.63330078125	206.80824279785156	1.0	542.7527465820312	206.4532012939453	0.0021317005157470703	26	021
175	356.6731872558594	231.435546875	0.9999998211860657	229.58499145507812	323.4511413574219	0.9994109869003296	545.8887939453125	206.94418334960938	0.9999998807907104	544.7976684570312	207.40370178222656	0.0067566633224487305	26	021
176	356.8859558105469	232.0972442626953	0.9999998807907104	229.90185546875	329.9182434082031	0.9999902248382568	545.9462280273438	206.82211303710938	0.9999999403953552	545.1546630859375	207.52723693847656	0.006063520908355713	26	021
177	358.7972717285156	232.91897583007812	1.0	233.86032104492188	328.93408203125	1.0	546.2274780273438	206.3121337890625	1.0	543.1204223632812	205.81295776367188	0.0012722909450531006	26	021
178	360.9283447265625	232.92752075195312	1.0	233.96917724609375	328.2340087890625	1.0	545.4183959960938	207.3751983642578	0.9999999403953552	544.7803344726562	207.57566833496094	0.005347132682800293	26	021
179	362.1423645019531	233.12548828125	1.0	238.42494201660156	324.7407531738281	1.0	546.260498046875	206.5543975830078	1.0	544.490478515625	206.0957489013672	0.0009004175662994385	26	021
180	360.5469055175781	232.98724365234375	0.9999978542327881	367.0145568847656	233.43069458007812	0.9988800287246704	545.0860595703125	206.9979705810547	0.9999995231628418	543.8494262695312	208.1187286376953	0.013520538806915283	26	021
181	361.4371643066406	233.7605743408203	0.9995363354682922	368.24456787109375	232.90536499023438	0.9999972581863403	545.662109375	206.84365844726562	1.0	542.4879150390625	206.3245849609375	0.0012340843677520752	26	021
182	363.1151428222656	234.11712646484375	0.9999920129776001	239.4663543701172	322.3284912109375	0.9999985694885254	545.9609375	206.66441345214844	0.9999999403953552	544.70263671875	207.3777618408203	0.006369143724441528	26	021
183	367.5793762207031	233.33731079101562	0.9530330300331116	241.60987854003906	321.409912109375	1.0	545.68505859375	206.8060302734375	1.0	542.7024536132812	206.33168029785156	0.001294165849685669	26	021
184	362.021484375	235.5369415283203	0.9948941469192505	240.67129516601562	324.5168762207031	1.0	545.8838500976562	206.0524444580078	0.9999999403953552	542.5913696289062	205.61907958984375	0.00163191556930542	26	021
185	366.321044921875	233.66407775878906	0.9999998807907104	238.1024932861328	324.3861083984375	0.9999997019767761	545.8621826171875	206.5934295654297	1.0	544.009033203125	207.6016845703125	0.001747041940689087	26	021
186	366.5395812988281	235.17027282714844	0.9844666719436646	238.69082641601562	324.9758605957031	1.0	546.2433471679688	206.87245178222656	0.9999998211860657	545.07177734375	207.26461791992188	0.0017307400703430176	26	021
187	369.0162353515625	234.34063720703125	0.9999942779541016	239.87489318847656	323.293212890625	1.0	545.6282348632812	206.9739990234375	1.0	542.591064453125	206.74746704101562	0.001931905746459961	26	021
188	370.5269470214844	235.13902282714844	0.9995982646942139	242.7088165283203	325.67974853515625	0.9999998807907104	546.063232421875	206.64111328125	1.0	544.341796875	206.41111755371094	0.0023052990436553955	26	021
189	374.9007873535156	234.65090942382812	1.0	243.09153747558594	321.2423095703125	0.9999987483024597	546.015380859375	206.51612854003906	1.0	545.0546264648438	206.8982696533203	0.004157364368438721	26	021
190	379.59014892578125	233.7242431640625	1.0	248.21083068847656	323.8639221191406	1.0	545.4226684570312	206.6934814453125	0.9999999403953552	544.6973266601562	207.06581115722656	0.003899812698364258	26	021
191	382.78857421875	233.5816192626953	1.0	254.05067443847656	319.7430114746094	1.0	546.3070678710938	207.20913696289062	1.0	545.491455078125	207.74241638183594	0.0023996829986572266	26	021
192	383.47906494140625	232.77166748046875	1.0	387.48583984375	231.7865447998047	0.029556304216384888	545.037353515625	206.9498291015625	0.9999997019767761	544.9573364257812	207.58230590820312	0.003861069679260254	26	021
193	386.3555908203125	232.87319946289062	1.0	252.20301818847656	323.335205078125	0.9988360404968262	546.1405029296875	206.94532775878906	0.9999998807907104	545.7586059570312	207.34481811523438	0.00949394702911377	26	021
194	387.3456115722656	230.44847106933594	1.0	256.7616271972656	320.27386474609375	0.8067176938056946	545.2645874023438	206.1160430908203	0.9999999403953552	544.9158935546875	206.877197265625	0.007029354572296143	26	021
195	391.8233642578125	228.65310668945312	1.0	260.546142578125	316.9048767089844	0.6499013900756836	546.1064453125	205.95880126953125	1.0	544.7919311523438	206.39520263671875	0.004156351089477539	26	021
196	396.4709167480469	225.48477172851562	1.0	263.9525451660156	306.69635009765625	0.9360924959182739	545.4716186523438	206.07296752929688	1.0	542.4141235351562	205.76107788085938	0.0014867186546325684	26	021
197	400.7603759765625	222.86654663085938	1.0	267.29595947265625	309.4652099609375	0.026912719011306763	545.7954711914062	207.00950622558594	0.9999998807907104	544.9025268554688	207.4195098876953	0.006254673004150391	26	021
198	405.0744323730469	222.52496337890625	1.0	272.0018005371094	309.13201904296875	0.0022304952144622803	545.9678955078125	207.31028747558594	1.0	543.858154296875	208.13079833984375	0.002329230308532715	26	021
199	405.2954406738281	222.81993103027344	1.0	286.2787170410156	295.8195495605469	0.0030393600463867188	545.83203125	207.30447387695312	1.0	543.4957275390625	208.3412628173828	0.001780688762664795	26	021
200	406.45062255859375	222.59068298339844	1.0	1.0194945335388184	140.87460327148438	0.006018131971359253	546.5259399414062	206.27088928222656	1.0	543.0177001953125	206.01515197753906	0.0009604692459106445	26	021
201	407.98394775390625	221.71240234375	1.0	272.232666015625	315.50787353515625	0.009704917669296265	546.100341796875	206.41184997558594	1.0	544.467041015625	206.1818084716797	0.00327986478805542	26	021
202	409.43060302734375	223.97190856933594	1.0	276.3564758300781	318.5895690917969	0.0007537603378295898	545.6926879882812	206.8108673095703	0.9999998807907104	545.0562744140625	207.35118103027344	0.005271345376968384	26	021
203	415.7397766113281	220.37240600585938	1.0	3.517385482788086	133.23101806640625	0.004589170217514038	546.0861206054688	206.43199157714844	1.0	542.8759155273438	206.22703552246094	0.0012237131595611572	26	021
204	425.0835876464844	216.24349975585938	1.0	308.1548767089844	294.30645751953125	0.0019830167293548584	545.2576904296875	206.49147033691406	0.9999999403953552	544.9674682617188	207.28335571289062	0.0038817226886749268	26	021
205	437.41485595703125	212.98529052734375	1.0	303.17034912109375	298.88702392578125	0.9999985694885254	545.38720703125	206.7098846435547	0.9999995827674866	545.1773681640625	207.4553985595703	0.01301535964012146	26	021
206	439.09326171875	208.2765350341797	1.0	309.12347412109375	302.1755676269531	0.011144012212753296	546.0880737304688	206.28419494628906	1.0	544.3484497070312	205.81756591796875	0.0014203786849975586	26	021
207	447.8839111328125	204.56651306152344	0.9999994039535522	315.61376953125	298.56146240234375	0.9897419214248657	545.557861328125	206.22750854492188	0.9999997615814209	545.0362548828125	207.1297607421875	0.01565450429916382	26	021
208	448.7750549316406	202.07327270507812	0.9999998807907104	319.8727111816406	304.8494873046875	1.0	546.1467895507812	206.28221130371094	0.9999998807907104	544.3399658203125	205.80564880371094	0.0012318789958953857	26	021
209	441.4361572265625	203.35284423828125	1.0	319.5185852050781	303.53375244140625	0.9792014360427856	546.8375244140625	206.73831176757812	1.0	544.2227783203125	206.32742309570312	0.0005580484867095947	26	021
210	441.4927978515625	203.1669921875	1.0	318.8589172363281	304.3499755859375	1.0	546.1484985351562	206.05735778808594	1.0	545.2559204101562	207.029296875	0.0023754239082336426	26	021
211	440.4193115234375	202.6779022216797	1.0	315.8698425292969	307.0853576660156	1.0	545.6043701171875	207.05319213867188	0.9999999403953552	544.8251342773438	207.71371459960938	0.002968311309814453	26	021
212	438.7191467285156	201.36477661132812	1.0	317.235595703125	304.14227294921875	1.0	546.3171997070312	206.10067749023438	1.0	545.489990234375	207.443603515625	0.0011084675788879395	26	021
213	442.881103515625	197.95468139648438	1.0	315.15576171875	297.7056579589844	1.0	545.65185546875	205.90048217773438	1.0	542.0529174804688	205.9311065673828	0.0006992816925048828	26	021
214	439.1108093261719	213.88632202148438	1.0	317.51995849609375	302.19549560546875	0.013939648866653442	545.5990600585938	205.88015747070312	0.9999999403953552	545.0172729492188	206.49139404296875	0.0036243200302124023	26	021
215	443.7378234863281	223.0731658935547	0.9996182918548584	3.547034740447998	144.7455291748047	0.08228448033332825	546.0771484375	207.0016632080078	0.9999998807907104	544.7230224609375	207.2158966064453	0.0027680397033691406	26	021
216	545.853271484375	211.25283813476562	0.00023511052131652832	547.3080444335938	208.44349670410156	0.0010054707527160645	545.42041015625	206.7513885498047	0.9999988079071045	544.560302734375	207.10617065429688	0.05402559041976929	26	021
217	492.01824951171875	227.0380859375	0.003616929054260254	334.6104431152344	277.6221923828125	1.0	546.677734375	206.69346618652344	0.9999998807907104	545.0847778320312	206.90940856933594	0.011761218309402466	26	021
218	2.290951728820801	144.06951904296875	0.0016568303108215332	331.47503662109375	275.28509521484375	1.0	546.7288818359375	205.88650512695312	1.0	545.0582275390625	206.57666015625	0.006100594997406006	26	021
219	431.1982421875	244.5067138671875	1.0	334.138427734375	268.0279235839844	1.0	546.0302734375	205.96463012695312	1.0	544.7785034179688	206.74562072753906	0.0022610127925872803	26	021
220	366.4856262207031	228.36595153808594	1.0	361.3731384277344	232.51556396484375	0.0015822052955627441	546.6355590820312	206.83944702148438	0.9999998807907104	545.5607299804688	207.0197296142578	0.007600456476211548	26	021
221	421.926025390625	266.57080078125	1.0	4.023364067077637	136.17567443847656	0.011905580759048462	545.943359375	206.31118774414062	0.9999999403953552	545.0866088867188	207.07933044433594	0.0018075108528137207	26	021
222	419.72076416015625	272.21917724609375	1.0	345.66436767578125	213.08013916015625	1.0	545.7601318359375	207.3865509033203	1.0	544.2322387695312	208.30813598632812	0.0037541091442108154	26	021
223	417.1586608886719	275.9217224121094	1.0	341.0791931152344	211.69583129882812	1.0	546.1806640625	206.84561157226562	1.0	545.0916748046875	207.34555053710938	0.0021758675575256348	26	021
224	415.5359802246094	277.6199035644531	1.0	339.0879821777344	211.97415161132812	1.0	546.50634765625	205.7313995361328	1.0	545.6676025390625	206.86061096191406	0.0017262399196624756	26	021
225	414.4853210449219	277.32135009765625	1.0	339.89715576171875	212.08648681640625	1.0	545.9464111328125	206.61480712890625	0.9999998807907104	545.1538696289062	206.89923095703125	0.0050515830516815186	26	021
226	411.60479736328125	278.7971496582031	1.0	338.20233154296875	213.83712768554688	1.0	546.2697143554688	206.73013305664062	0.9999999403953552	545.2666015625	207.2495574951172	0.0041863322257995605	26	021
227	409.8487854003906	278.6383361816406	1.0	333.6929931640625	211.917236328125	1.0	545.9896850585938	206.4030303955078	0.9999999403953552	545.248291015625	207.2646484375	0.004140317440032959	26	021
228	408.7071838378906	279.22149658203125	0.9999999403953552	331.5306701660156	209.9652557373047	1.0	546.0719604492188	206.87071228027344	0.9999998807907104	544.43505859375	207.64431762695312	0.005376845598220825	26	021
229	408.3523864746094	278.8253479003906	1.0	331.47149658203125	209.80857849121094	1.0	545.7346801757812	206.63693237304688	0.999999463558197	545.156005859375	207.09133911132812	0.030713587999343872	26	021
230	404.68798828125	278.8260803222656	1.0	323.5617980957031	211.45806884765625	0.1273902952671051	546.3070068359375	206.5861053466797	1.0	545.2333374023438	207.1482391357422	0.0030078887939453125	26	021
231	400.9503479003906	279.3990173339844	1.0	332.2914733886719	227.60671997070312	0.8314692974090576	545.2780151367188	207.04904174804688	0.9999999403953552	544.9364624023438	207.62216186523438	0.0019916296005249023	26	021
232	398.7908935546875	279.29217529296875	1.0	337.8927001953125	228.08592224121094	1.0	546.2385864257812	206.54388427734375	1.0	545.1946411132812	207.301025390625	0.001997709274291992	26	021
233	395.7131042480469	280.37353515625	0.9999995231628418	342.73077392578125	227.40377807617188	1.0	545.6396484375	206.45733642578125	0.9999998807907104	545.357421875	207.03407287597656	0.005744665861129761	26	021
234	391.5210266113281	282.5812072753906	1.0	339.8555908203125	229.76348876953125	1.0	546.7698974609375	206.33033752441406	0.9999999403953552	545.7140502929688	206.86558532714844	0.004665493965148926	26	021
235	389.9136962890625	284.0086364746094	1.0	342.0104675292969	234.6988067626953	1.0	546.0128784179688	206.29818725585938	0.9999998211860657	545.2374267578125	207.0459747314453	0.0057642459869384766	26	021
236	388.5694580078125	283.7375183105469	1.0	339.6690673828125	237.74722290039062	1.0	546.5185546875	206.63177490234375	0.9999999403953552	545.5437622070312	207.1739044189453	0.0024954676628112793	26	021
237	385.3103942871094	282.8128356933594	1.0	338.38092041015625	239.39154052734375	1.0	546.311767578125	206.607421875	0.9999999403953552	545.3482666015625	207.49049377441406	0.0036169588565826416	26	021
238	384.8716125488281	282.9299621582031	1.0	338.00457763671875	243.48077392578125	1.0	545.8054809570312	206.82986450195312	0.9999997019767761	545.0142822265625	207.0868682861328	0.012014180421829224	26	021
239	382.9042663574219	284.7152404785156	0.9999992847442627	330.459716796875	240.40072631835938	1.0	546.1441040039062	207.19448852539062	0.9999997615814209	544.9771118164062	207.29339599609375	0.007253557443618774	26	021
240	381.9548645019531	284.98828125	1.0	332.1518859863281	243.67132568359375	0.976596474647522	545.7706909179688	205.9495849609375	0.9999997019767761	545.1744995117188	206.3544158935547	0.0033153295516967773	26	021
241	375.3248596191406	306.0548400878906	0.9999992847442627	374.20343017578125	308.1733703613281	0.000964730978012085	545.7557373046875	207.73756408691406	0.9999997615814209	545.323974609375	208.14002990722656	0.00964626669883728	26	021
242	381.5556945800781	326.2067565917969	0.9919053316116333	369.79052734375	244.1353302001953	0.9828009605407715	545.6607666015625	207.19210815429688	1.0	544.8057250976562	207.5445556640625	0.0035218894481658936	26	021
243	380.8052673339844	335.924560546875	1.0	353.8334045410156	237.23434448242188	1.0	545.8613891601562	206.31842041015625	0.9999999403953552	544.4895629882812	205.94332885742188	0.004091024398803711	26	021
244	383.4617919921875	348.92041015625	1.0	339.6834716796875	230.9310760498047	1.0	545.5360107421875	207.0133056640625	1.0	544.1300659179688	207.5936737060547	0.002774834632873535	26	021
245	385.82012939453125	356.54095458984375	1.0	343.760498046875	226.6236114501953	1.0	546.0316162109375	206.4894561767578	0.9999999403953552	542.6791381835938	205.90130615234375	0.001178830862045288	26	021
246	383.7826232910156	358.5405578613281	1.0	345.3367004394531	225.49549865722656	1.0	544.9951782226562	206.63597106933594	0.999999463558197	544.851806640625	206.72885131835938	0.02867940068244934	26	021
247	384.63665771484375	358.3682861328125	1.0	347.0122375488281	225.08316040039062	0.9999998807907104	545.903564453125	205.76171875	1.0	544.9771728515625	206.51512145996094	0.003724992275238037	26	021
248	385.6277160644531	358.5103759765625	1.0	349.2521667480469	223.0802001953125	0.999817430973053	545.5972290039062	207.02337646484375	0.9999998807907104	544.6492919921875	207.00477600097656	0.00637894868850708	26	021
249	384.4353332519531	360.0814514160156	0.9999993443489075	344.87542724609375	224.38768005371094	0.9999997615814209	546.1094360351562	207.10421752929688	1.0	544.9071044921875	207.6009063720703	0.0023854076862335205	26	021
250	385.5394592285156	360.80322265625	1.0	390.6454162597656	358.7608337402344	0.001147150993347168	546.1837158203125	206.3722686767578	1.0	545.1420288085938	207.148681640625	0.0021821260452270508	26	021
251	386.1698303222656	358.8540954589844	1.0	346.3681945800781	220.3990020751953	1.0	545.7967529296875	206.9378662109375	0.9999998807907104	544.9230346679688	207.04867553710938	0.009044766426086426	26	021
252	386.18768310546875	356.382080078125	1.0	346.19854736328125	222.47091674804688	0.9999153017997742	546.2333984375	207.10157775878906	1.0	544.9624633789062	207.67068481445312	0.002308458089828491	26	021
253	386.1320495605469	352.99267578125	0.9999998211860657	354.6200866699219	223.51077270507812	1.0	546.3800659179688	205.46939086914062	0.9999998807907104	545.5759887695312	206.4462127685547	0.004155665636062622	26	021
254	387.1076354980469	348.2627868652344	0.02699604630470276	362.75244140625	217.19427490234375	1.0	546.5623779296875	205.80828857421875	1.0	545.2385864257812	206.61557006835938	0.0016382932662963867	26	021
255	386.8992919921875	346.1425476074219	1.0	354.46136474609375	220.17019653320312	1.0	545.5698852539062	206.48345947265625	0.9999998807907104	544.9603881835938	207.46791076660156	0.0026349127292633057	26	021
256	387.91571044921875	344.3197326660156	1.0	349.95928955078125	224.18109130859375	1.0	545.7339477539062	206.34194946289062	1.0	542.6990356445312	205.93954467773438	0.0014980137348175049	26	021
257	388.9996032714844	342.224609375	0.9999995231628418	356.3172302246094	219.22940063476562	1.0	546.0192260742188	206.6452178955078	1.0	544.9872436523438	207.23690795898438	0.0023082494735717773	26	021
258	392.8190612792969	343.2890319824219	0.9999995231628418	352.82232666015625	230.99940490722656	0.9999925494194031	546.5623168945312	206.55300903320312	1.0	544.6679077148438	206.04736328125	0.0009265542030334473	26	021
259	394.3924560546875	341.6960144042969	0.9998793601989746	341.9209899902344	238.3144989013672	0.9991626739501953	545.67138671875	206.1488494873047	1.0	544.93896484375	206.82513427734375	0.0017278194427490234	26	021
260	398.4056396484375	342.1419982910156	1.0	339.6636047363281	230.63206481933594	1.0	545.3303833007812	206.00994873046875	0.9999997615814209	544.9788818359375	206.74456787109375	0.007539510726928711	26	021
261	400.0836181640625	342.7845764160156	1.0	334.41339111328125	230.55575561523438	1.0	545.2106323242188	206.74954223632812	0.9999997615814209	544.7293701171875	207.32461547851562	0.012874782085418701	26	021
262	401.02056884765625	343.3023681640625	1.0	329.3390197753906	233.99481201171875	0.9999989867210388	546.4986572265625	206.41055297851562	1.0	545.1809692382812	206.66110229492188	0.0018037855625152588	26	021
263	400.7449035644531	344.3170166015625	1.0	407.9808349609375	341.240234375	0.0013394355773925781	546.3744506835938	206.03897094726562	1.0	543.9931640625	207.4019317626953	0.0006186366081237793	26	021
264	401.2873840332031	342.51544189453125	1.0	324.837890625	237.4564971923828	0.9931974411010742	545.396728515625	207.63449096679688	0.9999998211860657	545.0226440429688	207.75559997558594	0.009831786155700684	26	021
265	415.46636962890625	331.548828125	1.0	327.9540710449219	229.99978637695312	0.0023240745067596436	545.8773193359375	206.11766052246094	1.0	542.542724609375	205.86248779296875	0.0011052489280700684	26	021
266	421.0635070800781	329.3228759765625	1.0	3.0717315673828125	130.72006225585938	0.00061073899269104	546.2548828125	205.95242309570312	1.0	542.9215087890625	205.6663360595703	0.0010181963443756104	26	021
267	424.15234375	326.5007629394531	0.9999986886978149	480.00433349609375	311.6368713378906	0.025823891162872314	545.084228515625	206.60023498535156	0.9999989867210388	544.6463012695312	207.3014678955078	0.017930924892425537	26	021
268	472.9860534667969	318.3845520019531	0.9997849464416504	339.0103454589844	265.0980529785156	0.19000622630119324	546.0166625976562	206.3929443359375	1.0	545.1646728515625	207.17132568359375	0.004612147808074951	26	021
269	423.35675048828125	297.2557067871094	0.9999908208847046	429.4733581542969	295.5648498535156	0.03185078501701355	545.8479614257812	206.0299835205078	1.0	543.1207885742188	205.78976440429688	0.0030413568019866943	26	021
270	423.9491882324219	285.7854309082031	1.0	349.5868225097656	316.1614685058594	0.7107606530189514	545.4536743164062	206.85958862304688	0.9999992847442627	545.1173095703125	207.2349853515625	0.021396636962890625	26	021
271	424.507080078125	275.3508605957031	1.0	345.4153747558594	315.09820556640625	0.9999979734420776	546.0482177734375	205.6949920654297	1.0	543.9439086914062	205.6152801513672	0.0020679235458374023	26	021
272	425.0872802734375	269.736083984375	1.0	341.6558532714844	315.1752624511719	0.9999245405197144	546.1207275390625	205.9128875732422	0.9999999403953552	544.4121704101562	205.72230529785156	0.0015600323677062988	26	021
273	427.697265625	268.11541748046875	1.0	343.9941711425781	316.09320068359375	0.4198557734489441	545.992431640625	205.93255615234375	1.0	545.4029541015625	206.83255004882812	0.004044443368911743	26	021
274	429.64447021484375	266.7221374511719	0.999995231628418	339.9918212890625	313.5738830566406	0.9944866299629211	546.2703857421875	206.7200927734375	0.9999999403953552	545.3364868164062	207.38722229003906	0.002204596996307373	26	021
275	429.9699401855469	264.26318359375	1.0	322.8828125	321.3089599609375	1.0	546.227783203125	206.027587890625	0.9999998807907104	545.5032348632812	206.8077392578125	0.0041373372077941895	26	021
276	430.9516296386719	263.8595275878906	1.0	329.56329345703125	319.1011962890625	1.0	546.5475463867188	206.04798889160156	0.9999999403953552	545.6070556640625	206.77774047851562	0.004302024841308594	26	021
277	431.7734680175781	264.17626953125	0.999589204788208	334.0994567871094	309.8515319824219	1.0	545.460693359375	206.4830322265625	0.9999998807907104	545.2260131835938	207.1671905517578	0.005238085985183716	26	021
278	430.6099548339844	267.8206481933594	0.9999979734420776	330.80474853515625	307.97882080078125	1.0	546.434814453125	206.95248413085938	1.0	545.3409423828125	207.53512573242188	0.0022620856761932373	26	021
279	431.72491455078125	268.04998779296875	1.0	326.705078125	305.1781921386719	0.9999998807907104	545.7391357421875	207.55465698242188	0.9999998211860657	545.0592651367188	207.73312377929688	0.013214707374572754	26	021
280	433.45208740234375	267.68927001953125	1.0	329.1666259765625	304.4187927246094	1.0	546.4784545898438	205.6920623779297	1.0	544.7529296875	205.40419006347656	0.003218144178390503	26	021
281	434.73736572265625	266.5815124511719	0.9999994039535522	332.59912109375	297.6009826660156	1.0	546.1975708007812	207.18092346191406	0.9999999403953552	545.43994140625	207.41604614257812	0.010717123746871948	26	021
282	434.7131042480469	265.6023864746094	1.0	334.64617919921875	294.1695556640625	0.9999997615814209	546.175048828125	205.41421508789062	1.0	544.6028442382812	205.00596618652344	0.0020732581615448	26	021
283	433.9158630371094	265.93548583984375	0.9999995827674866	334.9100646972656	294.8153076171875	0.7273092865943909	546.4338989257812	206.85899353027344	0.9999998807907104	545.4307861328125	207.17588806152344	0.007794708013534546	26	021
284	430.8413391113281	265.54608154296875	1.0	333.9315185546875	295.66168212890625	0.999999463558197	546.0667724609375	206.6081085205078	1.0	545.1327514648438	206.99266052246094	0.008492231369018555	26	021
285	434.29833984375	266.02197265625	1.0	330.4520263671875	298.4159240722656	1.0	545.869140625	206.55836486816406	1.0	542.9421997070312	206.351806640625	0.001365065574645996	26	021
286	434.2180480957031	261.995849609375	1.0	3.097515821456909	134.1758575439453	0.023920923471450806	545.5724487304688	206.6971435546875	0.9999997615814209	542.8822021484375	206.03848266601562	0.004142701625823975	26	021
287	436.4494934082031	259.9615478515625	0.9999994039535522	337.1806640625	291.6486511230469	0.020020008087158203	545.5064697265625	206.87164306640625	1.0	545.01904296875	207.5650634765625	0.008251011371612549	26	021
288	441.7223205566406	258.11370849609375	0.9996272325515747	451.942138671875	259.3180236816406	0.0018118023872375488	545.9658813476562	206.4925079345703	1.0	544.2698974609375	206.22244262695312	0.003996610641479492	26	021
289	445.62176513671875	256.7090148925781	0.9974943399429321	451.09857177734375	257.7440185546875	0.022198081016540527	545.906494140625	206.5200653076172	0.9999999403953552	545.2157592773438	207.16586303710938	0.0033527612686157227	26	021
290	446.8535461425781	254.83480834960938	0.9993007183074951	451.25628662109375	256.3240051269531	0.04358598589897156	545.962646484375	205.95643615722656	1.0	545.1873779296875	206.90586853027344	0.00649687647819519	26	021
291	444.32208251953125	255.86134338378906	0.9999898672103882	447.7742004394531	256.5112609863281	0.0199587345123291	545.737060546875	206.87364196777344	0.9999998807907104	544.8084716796875	207.4820098876953	0.0027273595333099365	26	021
292	442.3500671386719	256.2578125	0.9999996423721313	448.134521484375	257.54034423828125	0.042049020528793335	546.2498168945312	206.39126586914062	0.9999999403953552	544.4139404296875	206.2287139892578	0.002570927143096924	26	021
293	444.85186767578125	256.90118408203125	1.0	449.9390869140625	255.57351684570312	0.048522740602493286	545.5841064453125	206.18966674804688	0.9999998807907104	544.27978515625	205.5703887939453	0.0020690560340881348	26	021
294	446.4394226074219	255.78094482421875	1.0	355.6009826660156	291.2040100097656	0.6395280361175537	545.74267578125	206.0233917236328	1.0	545.02880859375	206.8459014892578	0.003243565559387207	26	021
295	447.97540283203125	252.3024444580078	1.0	353.020751953125	297.5036315917969	1.0	545.9878540039062	205.32666015625	0.9999998211860657	545.265869140625	206.44976806640625	0.003816932439804077	26	021
296	362.43145751953125	289.42578125	1.0	453.1725769042969	247.5957794189453	0.5666061043739319	546.2337646484375	206.39878845214844	1.0	542.9132690429688	205.78758239746094	0.0009702742099761963	26	021
297	446.6359558105469	246.99795532226562	1.0	450.4271545410156	244.96719360351562	0.9380005598068237	545.8943481445312	205.8810272216797	1.0	544.0814208984375	205.5098114013672	0.002779334783554077	26	021
298	446.2032470703125	244.3837432861328	1.0	449.09063720703125	243.66322326660156	0.007376581430435181	545.7229614257812	206.5928497314453	0.9999999403953552	544.9275512695312	207.42518615722656	0.004279226064682007	26	021
299	446.4392395019531	241.9644012451172	1.0	365.6566162109375	296.0457458496094	0.6370519399642944	545.5751342773438	206.80516052246094	0.9999997615814209	544.4254150390625	207.85980224609375	0.004151821136474609	26	021
300	448.7746276855469	237.75772094726562	1.0	360.81732177734375	297.0166015625	0.9750667810440063	546.2578125	206.2181396484375	1.0	545.170166015625	207.02291870117188	0.0020000040531158447	26	021
301	447.9413146972656	240.37457275390625	1.0	359.3216857910156	294.4075622558594	0.0009766817092895508	546.7455444335938	206.4392547607422	1.0	545.4888305664062	206.8551788330078	0.002272576093673706	26	021
302	447.58807373046875	239.1527557373047	1.0	451.6507568359375	238.8175048828125	0.18879523873329163	546.370849609375	206.82046508789062	1.0	545.1267700195312	207.3882598876953	0.0021710097789764404	26	021
303	449.1784362792969	233.52584838867188	1.0	455.1060791015625	232.9038543701172	0.07394859194755554	546.6956787109375	206.03375244140625	0.9999999403953552	545.3744506835938	206.8925018310547	0.0026605725288391113	26	021
304	445.23529052734375	229.44747924804688	1.0	356.632080078125	309.3109130859375	0.858818531036377	546.7821655273438	206.90977478027344	1.0	545.0584716796875	207.42788696289062	0.0009573996067047119	26	021
305	450.7097473144531	227.5660858154297	0.9999995231628418	346.8127136230469	319.29791259765625	0.9738015532493591	546.3203735351562	206.5739288330078	0.9999999403953552	545.2830810546875	206.9374237060547	0.004843026399612427	26	021
306	440.1036376953125	234.49758911132812	1.0	346.1376037597656	323.05987548828125	0.8549100160598755	546.5283203125	206.3651580810547	1.0	545.2528686523438	207.0032501220703	0.0022517144680023193	26	021
307	450.6121520996094	240.04696655273438	0.999680757522583	357.1487731933594	314.70220947265625	0.9994368553161621	546.6480712890625	206.115478515625	1.0	545.3757934570312	207.3463897705078	0.0012836158275604248	26	021
308	355.1584777832031	309.9698791503906	0.0020819008350372314	355.009765625	310.1234130859375	1.0	546.5364379882812	206.1080780029297	0.9999998807907104	545.378173828125	206.68678283691406	0.004682451486587524	26	021
309	448.4400939941406	241.71080017089844	0.9103735685348511	351.8367919921875	310.4141540527344	1.0	545.4253540039062	206.13839721679688	0.9999995231628418	545.1253051757812	206.9922637939453	0.011823117733001709	26	021
310	443.5274658203125	240.71185302734375	1.0	349.6592712402344	311.006103515625	1.0	547.3539428710938	206.49114990234375	1.0	545.5128173828125	207.4888916015625	0.0010935664176940918	26	021
311	440.17205810546875	240.9175567626953	1.0	351.295166015625	309.05029296875	1.0	546.248779296875	205.80322265625	0.9999998211860657	545.6553955078125	206.5606689453125	0.006019264459609985	26	021
312	437.37249755859375	241.12741088867188	1.0	339.74102783203125	294.9329833984375	0.5192715525627136	545.4013671875	206.82870483398438	0.9999999403953552	545.1312255859375	207.74493408203125	0.0032536685466766357	26	021
313	435.86859130859375	241.25535583496094	1.0	2.279479503631592	132.64993286132812	0.0015824437141418457	547.369140625	206.5312957763672	1.0	545.8890380859375	207.10818481445312	0.004921644926071167	26	021
314	340.67333984375	269.5260009765625	0.006132602691650391	548.0348510742188	208.13418579101562	0.0002950429916381836	546.928466796875	206.54525756835938	0.9999999403953552	545.1688232421875	206.87948608398438	0.005023568868637085	26	021
315	441.3945617675781	240.07611083984375	1.0	1.9849936962127686	139.83621215820312	0.0035895705223083496	546.5238647460938	206.6128387451172	1.0	545.3375244140625	207.30441284179688	0.0018535852432250977	26	021
316	435.2430725097656	242.28256225585938	1.0	1.7769379615783691	156.10372924804688	0.00026351213455200195	547.2733154296875	206.61326599121094	1.0	545.9678344726562	207.30345153808594	0.0028159618377685547	26	021
317	432.7682189941406	242.72984313964844	1.0	335.77911376953125	254.22837829589844	0.028637051582336426	546.16357421875	207.1854248046875	0.9999998807907104	544.9651489257812	207.63079833984375	0.007692247629165649	26	021
318	431.3558654785156	242.17745971679688	1.0	325.8615417480469	241.21807861328125	0.9980248212814331	546.4242553710938	206.59239196777344	0.9999999403953552	545.7595825195312	206.9626007080078	0.009993165731430054	26	021
319	429.87713623046875	240.14056396484375	1.0	3.1519339084625244	139.97434997558594	0.0013424456119537354	546.292236328125	206.7710418701172	1.0	545.5376586914062	207.17703247070312	0.0017221570014953613	26	021
320	445.5765686035156	219.97581481933594	0.0028743743896484375	333.5090637207031	227.25306701660156	0.06741118431091309	547.2566528320312	207.34130859375	1.0	545.1610107421875	207.9498748779297	0.001561671495437622	26	021
321	364.52703857421875	273.88238525390625	1.0	365.5223388671875	269.53192138671875	0.009403109550476074	546.9769897460938	206.29461669921875	0.9999999403953552	545.4869384765625	207.11976623535156	0.0009674131870269775	26	021
322	428.60589599609375	210.52694702148438	1.0	359.0808410644531	276.2319641113281	0.6237960457801819	546.1543579101562	206.3194122314453	0.9999999403953552	545.0119018554688	207.44842529296875	0.0018500983715057373	26	021
323	425.8627014160156	209.8565216064453	1.0	346.13323974609375	279.24224853515625	0.9999992847442627	545.0971069335938	206.4189910888672	0.9999997615814209	543.8499145507812	207.38070678710938	0.0032682418823242188	26	021
324	419.1143798828125	209.85678100585938	1.0	342.3870849609375	285.9640808105469	0.9998551607131958	546.002685546875	206.1515655517578	0.9999999403953552	542.9443359375	205.84278869628906	0.002600550651550293	26	021
325	416.6131896972656	209.74708557128906	1.0	337.3952941894531	294.67645263671875	0.9999431371688843	545.8721923828125	206.63441467285156	1.0	544.1240234375	206.23464965820312	0.00326576828956604	26	021
326	409.0659484863281	210.98985290527344	1.0	331.0196533203125	302.0838317871094	0.9999998807907104	545.23046875	206.47314453125	0.9999998211860657	544.8826904296875	206.89161682128906	0.005875259637832642	26	021
327	403.8626708984375	211.5269012451172	1.0	324.4879455566406	307.57305908203125	1.0	545.3090209960938	206.52822875976562	0.9999998807907104	542.50390625	206.2662353515625	0.0025659799575805664	26	021
328	400.8521728515625	211.9900360107422	1.0	325.9780578613281	311.0966796875	0.9642683863639832	545.9767456054688	205.930908203125	1.0	544.9083251953125	206.77114868164062	0.0024978220462799072	26	021
329	399.7632751464844	211.9131317138672	1.0	547.1175537109375	207.95205688476562	0.0005075931549072266	545.035888671875	206.2738494873047	0.9999997615814209	543.925537109375	206.05465698242188	0.0043225884437561035	26	021
330	400.44482421875	209.44773864746094	1.0	315.9649353027344	329.09918212890625	1.0	545.7984008789062	206.86158752441406	1.0	543.160888671875	206.580810546875	0.003793001174926758	26	021
331	403.3204345703125	214.54965209960938	1.0	320.31280517578125	328.2488098144531	1.0	545.95751953125	206.75439453125	1.0	542.6533813476562	206.50572204589844	0.0010012984275817871	26	021
332	407.5544738769531	216.3577117919922	1.0	325.3011169433594	319.4101867675781	0.8604335784912109	544.9686889648438	205.9122772216797	0.9999998807907104	544.7051391601562	206.77435302734375	0.0046569108963012695	26	021
333	410.98638916015625	215.2274932861328	1.0	313.4120788574219	308.3044738769531	1.0	545.8812255859375	206.63372802734375	0.9999998807907104	542.5391845703125	206.62942504882812	0.0008215904235839844	26	021
334	414.8708190917969	212.4755096435547	1.0	305.4378967285156	302.9144287109375	1.0	545.1625366210938	205.86819458007812	0.9999999403953552	542.1236572265625	205.71141052246094	0.0023634731769561768	26	021
335	417.5267333984375	209.3398895263672	1.0	304.1606750488281	295.7598876953125	1.0	544.9757690429688	206.56564331054688	0.999998927116394	545.003173828125	207.40841674804688	0.010809123516082764	26	021
336	419.8077697753906	205.90853881835938	1.0	306.5495300292969	292.9108581542969	1.0	546.048095703125	206.3398895263672	1.0	542.8336181640625	206.17877197265625	0.0008522570133209229	26	021
337	424.19256591796875	200.01382446289062	1.0	305.673583984375	286.4366149902344	0.9998575448989868	544.6824340820312	205.4492645263672	0.9999994039535522	543.9459228515625	205.4057159423828	0.005919396877288818	26	021
338	428.01654052734375	191.25723266601562	1.0	317.873291015625	274.1529846191406	1.0	546.31103515625	205.4128875732422	1.0	544.9155883789062	205.2075653076172	0.0011506378650665283	26	021
339	433.6663818359375	187.9996795654297	1.0	317.27459716796875	276.4338073730469	1.0	545.1773681640625	206.51002502441406	0.9999997615814209	545.111083984375	207.60372924804688	0.004681795835494995	26	021
340	440.59613037109375	182.7218780517578	1.0	316.0308532714844	275.779052734375	1.0	545.390869140625	205.9549102783203	1.0	543.9649047851562	205.6927490234375	0.0012775957584381104	26	021
341	435.9419250488281	182.89544677734375	1.0	313.2921142578125	274.1891174316406	1.0	546.072265625	205.77613830566406	1.0	543.9596557617188	205.92050170898438	0.0012567639350891113	26	021
342	431.39117431640625	181.51072692871094	1.0	313.4850769042969	280.31011962890625	1.0	546.042724609375	206.83425903320312	1.0	545.3348999023438	207.55506896972656	0.0019261837005615234	26	021
343	431.1965637207031	180.9270477294922	1.0	312.43865966796875	279.3150329589844	1.0	546.8992919921875	206.13482666015625	1.0	545.7916870117188	207.25213623046875	0.001616746187210083	26	021
344	429.9018859863281	180.42227172851562	1.0	311.8175964355469	280.72772216796875	1.0	545.8515625	206.2261199951172	0.9999998807907104	543.958251953125	205.90451049804688	0.001027226448059082	26	021
345	429.0151062011719	179.66183471679688	1.0	310.3533935546875	283.48785400390625	1.0	546.068359375	206.16122436523438	0.9999998807907104	544.5186157226562	207.7159881591797	0.001642376184463501	26	021
346	427.51910400390625	180.05650329589844	1.0	308.472412109375	285.0791320800781	1.0	545.6282958984375	205.68099975585938	1.0	545.1049194335938	206.8725128173828	0.002833932638168335	26	021
347	427.86346435546875	179.84536743164062	1.0	310.76959228515625	281.95159912109375	1.0	546.0512084960938	205.60841369628906	1.0	545.346435546875	206.65367126464844	0.0009586215019226074	26	021
348	428.8047180175781	179.32936096191406	1.0	311.212646484375	279.38629150390625	1.0	545.600830078125	206.6143341064453	1.0	542.35986328125	206.4113311767578	0.0017403662204742432	26	021
349	428.9692077636719	179.03829956054688	1.0	313.7463073730469	278.9278869628906	1.0	545.9426879882812	205.49830627441406	0.9999999403953552	544.2174072265625	205.51600646972656	0.001485973596572876	26	021
350	443.1200866699219	172.80406188964844	1.0	319.8185119628906	278.0146484375	1.0	546.1712646484375	205.892333984375	1.0	544.1295166015625	205.67564392089844	0.0007575750350952148	26	021
351	442.0625	171.75596618652344	1.0	320.4725036621094	273.354248046875	1.0	546.6690673828125	205.56234741210938	1.0	544.2510986328125	205.52804565429688	0.001050800085067749	26	021
352	442.70159912109375	173.7429962158203	1.0	320.4513244628906	273.4990234375	1.0	545.9244384765625	206.73817443847656	0.9999997615814209	544.6211547851562	208.03550720214844	0.0015783905982971191	26	021
353	442.6819763183594	171.3947296142578	1.0	317.6297912597656	270.9044189453125	0.9999983310699463	545.6622314453125	206.77793884277344	0.9999989867210388	545.02734375	207.3462371826172	0.007569432258605957	26	021
354	441.6524353027344	170.4645233154297	1.0	319.24468994140625	273.6409912109375	1.0	545.6477661132812	205.92465209960938	0.9999999403953552	543.5726928710938	205.5946502685547	0.0020096004009246826	26	021
355	440.0260925292969	171.06039428710938	1.0	322.2931213378906	271.7703552246094	1.0	545.803466796875	206.63233947753906	1.0	544.9478149414062	207.3209228515625	0.002045243978500366	26	021
356	441.2922668457031	169.5692596435547	1.0	325.0962219238281	270.3202209472656	0.9999926090240479	546.471923828125	206.1222686767578	1.0	545.186279296875	207.06076049804688	0.0024968087673187256	26	021
357	440.4111022949219	169.0288848876953	1.0	325.7384033203125	268.75384521484375	0.9995463490486145	546.4329833984375	206.6291961669922	0.9999999403953552	545.1180419921875	207.4033203125	0.0019725561141967773	26	021
358	443.2790222167969	169.28138732910156	1.0	324.10675048828125	271.8697814941406	1.0	546.216552734375	206.24603271484375	1.0	545.0371704101562	207.0063018798828	0.0014075934886932373	26	021
359	440.6852111816406	171.4373016357422	1.0	335.7860412597656	259.8650207519531	0.009666234254837036	546.4257202148438	206.38406372070312	1.0	544.6004028320312	206.1841583251953	0.0022254586219787598	26	021
360	443.3064270019531	176.3424835205078	1.0	351.2926025390625	257.1530456542969	0.03097584843635559	546.4695434570312	206.12716674804688	1.0	544.1005859375	205.90463256835938	0.0009589195251464844	26	021
361	450.26470947265625	182.41665649414062	0.8653600215911865	343.222900390625	253.29800415039062	0.6301417946815491	546.853515625	205.57977294921875	1.0	545.8341064453125	206.67417907714844	0.0009948909282684326	26	021
362	451.91424560546875	184.63548278808594	0.9928814172744751	349.44793701171875	245.3888397216797	1.0	545.4241333007812	206.0515594482422	0.9999999403953552	544.7259521484375	207.21458435058594	0.0018565654754638672	26	021
363	449.7908630371094	186.0941619873047	0.9881736040115356	349.53826904296875	244.9207000732422	1.0	545.68408203125	206.73583984375	1.0	544.6395874023438	207.58421325683594	0.0014515221118927002	26	021
364	447.0849304199219	185.12635803222656	0.9999998807907104	351.3875732421875	245.87643432617188	1.0	545.7980346679688	204.8921356201172	0.9999997615814209	545.2492065429688	206.57855224609375	0.0024924278259277344	26	021
365	439.3739013671875	197.27554321289062	0.9999600648880005	356.58489990234375	243.08241271972656	0.9992843866348267	545.6088256835938	206.31092834472656	0.9999998807907104	543.5257568359375	206.27687072753906	0.0014466345310211182	26	021
366	425.8515625	200.57424926757812	0.9955192804336548	348.1470031738281	239.0706787109375	1.0	545.144287109375	206.36109924316406	0.9999986290931702	545.0111083984375	207.77679443359375	0.009389132261276245	26	021
367	435.3782958984375	199.45361328125	0.9999998211860657	348.1849060058594	236.25169372558594	1.0	546.4658813476562	206.3540802001953	1.0	545.4650268554688	207.3953094482422	0.0009194314479827881	26	021
368	434.6484069824219	198.9288787841797	1.0	353.25811767578125	230.10244750976562	0.9999987483024597	545.4796752929688	206.7335968017578	0.9999997615814209	545.2705688476562	207.43016052246094	0.005209535360336304	26	021
369	435.487060546875	198.8961181640625	0.9999995231628418	350.40350341796875	226.67962646484375	1.0	545.923095703125	206.3488311767578	0.9999998807907104	545.4066162109375	207.0682830810547	0.0031200945377349854	26	021
370	433.3929748535156	200.626953125	0.9999997615814209	341.0516052246094	221.00650024414062	0.00212252140045166	545.6239624023438	205.90216064453125	0.9999998807907104	545.3394165039062	207.21884155273438	0.0015485882759094238	26	021
371	435.7209777832031	200.88656616210938	0.9999998807907104	547.9097900390625	208.47227478027344	0.00022470951080322266	545.9125366210938	206.865234375	0.9999998807907104	544.4966430664062	206.37094116210938	0.0012742280960083008	26	021
372	436.2692565917969	200.16986083984375	1.0	440.54608154296875	201.24697875976562	0.0002517104148864746	546.189453125	206.45321655273438	1.0	543.0286865234375	206.0438995361328	0.0008525550365447998	26	021
373	437.8216857910156	201.0919952392578	0.9999998807907104	547.5999145507812	207.67535400390625	0.000567704439163208	545.1231079101562	206.16270446777344	0.9999996423721313	544.199951171875	205.90484619140625	0.003628253936767578	26	021
374	439.2017822265625	200.56373596191406	1.0	547.4537963867188	207.79232788085938	0.00027382373809814453	545.1633911132812	206.22476196289062	0.9999998807907104	544.038818359375	205.96881103515625	0.0032390356063842773	26	021
375	437.98858642578125	199.00537109375	1.0	548.2548217773438	208.43800354003906	0.0002186894416809082	546.10986328125	206.3342742919922	1.0	544.59521484375	206.12001037597656	0.0015527009963989258	26	021
376	439.2195739746094	197.78280639648438	1.0	325.3106994628906	208.40682983398438	0.08133381605148315	546.1327514648438	205.9065399169922	1.0	542.9808959960938	205.74945068359375	0.0011613965034484863	26	021
377	445.78143310546875	189.25259399414062	1.0	2.0924177169799805	139.34584045410156	0.0009785890579223633	545.2322387695312	206.46498107910156	0.9999997615814209	543.8792114257812	207.2384796142578	0.0016515254974365234	26	021
378	454.0686950683594	184.74871826171875	0.9999974966049194	361.10430908203125	177.1273193359375	0.999932050704956	545.2393188476562	206.59597778320312	0.9999998807907104	544.4837036132812	207.2977294921875	0.0015538334846496582	26	021
379	482.92340087890625	188.4988555908203	0.0005504786968231201	364.1218566894531	170.39120483398438	0.9999998807907104	546.0383911132812	206.61781311035156	0.9999998807907104	545.2076416015625	207.3021240234375	0.008313864469528198	26	021
380	441.7076721191406	177.8373565673828	1.0	365.4649658203125	165.35556030273438	0.003746241331100464	546.4568481445312	205.38194274902344	1.0	545.647216796875	206.47752380371094	0.000911325216293335	26	021
381	437.9864501953125	177.92039489746094	1.0	441.7525634765625	179.97451782226562	0.002092331647872925	546.1943359375	206.689453125	1.0	545.04833984375	207.40374755859375	0.002196192741394043	26	021
382	438.5029296875	178.4812469482422	1.0	2.165919780731201	153.59475708007812	0.00213739275932312	546.4209594726562	206.1855926513672	1.0	544.4790649414062	205.811767578125	0.0006149411201477051	26	021
383	440.0204772949219	177.04652404785156	1.0	359.9436340332031	174.46104431152344	0.21489551663398743	545.6909790039062	205.955078125	0.9999998807907104	544.3816528320312	205.70994567871094	0.002409428358078003	26	021
384	437.9926452636719	174.58335876464844	1.0	2.529892921447754	135.26622009277344	0.008794397115707397	546.3209228515625	206.3404083251953	1.0	544.20751953125	206.1575469970703	0.001347571611404419	26	021
385	440.2027587890625	173.82565307617188	1.0	367.2021789550781	175.42930603027344	0.9998645782470703	546.5288696289062	205.87278747558594	1.0	544.5994262695312	205.65875244140625	0.001524895429611206	26	021
386	486.74407958984375	181.24354553222656	0.5893136858940125	355.5123596191406	211.7888946533203	0.29629623889923096	546.2092895507812	206.07057189941406	1.0	542.4610595703125	206.24520874023438	0.0005203783512115479	26	021
387	438.6337585449219	212.51791381835938	1.0	493.55096435546875	181.0336456298828	0.002928435802459717	545.9171142578125	206.91256713867188	1.0	544.7848510742188	207.53826904296875	0.0009042620658874512	26	021
388	438.76287841796875	211.52420043945312	0.9999873638153076	367.6766357421875	156.03228759765625	0.02454996109008789	545.578125	206.49798583984375	1.0	543.5452880859375	206.06991577148438	0.001671135425567627	26	021
389	436.8363342285156	214.0481719970703	1.0	445.4465026855469	216.54161071777344	0.0002352893352508545	545.4437866210938	206.94091796875	0.9999999403953552	542.9461669921875	206.7901153564453	0.0041370391845703125	26	021
390	440.84454345703125	217.5641326904297	1.0	548.173095703125	207.33038330078125	0.0002987086772918701	545.8738403320312	205.6624298095703	0.9999998807907104	544.7474365234375	205.70213317871094	0.010843515396118164	26	021
391	438.9557189941406	214.73753356933594	1.0	370.037841796875	131.81214904785156	0.000453948974609375	546.1360473632812	206.4432373046875	1.0	542.5032958984375	206.37713623046875	0.0006296336650848389	26	021
392	436.05914306640625	216.95880126953125	1.0	396.9360046386719	155.6571044921875	0.06884518265724182	545.325439453125	207.00367736816406	0.9999997615814209	545.169189453125	207.62966918945312	0.0035337507724761963	26	021
393	429.07611083984375	218.83758544921875	1.0	403.6846618652344	145.4597930908203	0.9999998211860657	545.2177124023438	206.87857055664062	0.9999998807907104	544.76513671875	207.7644805908203	0.007317453622817993	26	021
394	426.3920593261719	218.5795440673828	1.0	547.0064086914062	208.30213928222656	0.0005183517932891846	544.8295288085938	206.95140075683594	0.9999995231628418	544.9623413085938	207.78466796875	0.01740679144859314	26	021
395	424.4309997558594	217.44992065429688	1.0	396.6177673339844	126.8440933227539	0.016309797763824463	545.1644897460938	206.29217529296875	0.9999997615814209	543.8880615234375	205.786865234375	0.002373337745666504	26	021
396	420.1676330566406	214.33712768554688	1.0	401.1730041503906	114.81592559814453	0.01812911033630371	544.3171997070312	206.27383422851562	0.9999991655349731	544.7424926757812	206.7122802734375	0.006592422723770142	26	021
397	419.4378967285156	212.91714477539062	1.0	376.16021728515625	109.69376373291016	0.986169695854187	545.3150024414062	206.9387664794922	0.9999998807907104	542.7808837890625	206.79371643066406	0.0040253400802612305	26	021
398	418.51312255859375	211.8977508544922	1.0	376.6432800292969	98.48219299316406	1.0	545.1424560546875	206.5288543701172	1.0	543.8687744140625	206.02769470214844	0.002727031707763672	26	021
399	418.9007263183594	211.13455200195312	1.0	368.6932067871094	89.31085205078125	0.9999597668647766	545.0580444335938	206.4702606201172	0.9999998807907104	542.2957153320312	206.3495330810547	0.0021474063396453857	26	021
400	417.58929443359375	208.85728454589844	1.0	357.2843322753906	90.84107208251953	1.0	545.8806762695312	206.40452575683594	1.0	542.5403442382812	206.46104431152344	0.0008110404014587402	26	021
401	416.1229248046875	207.22018432617188	1.0	348.8174743652344	86.83134460449219	0.9025356769561768	545.4957275390625	206.3572235107422	1.0	542.76904296875	206.32717895507812	0.0019256174564361572	26	021
402	415.0521545410156	205.6016845703125	1.0	0.8540148735046387	144.96958923339844	0.000998467206954956	545.4168701171875	206.23934936523438	1.0	542.3444213867188	206.2183074951172	0.0009545981884002686	26	021
403	416.0784606933594	205.531005859375	1.0	350.2701416015625	95.59690856933594	0.0002849996089935303	545.7606201171875	206.49851989746094	0.9999999403953552	544.1235961914062	205.9129180908203	0.0016672313213348389	26	021
404	415.8459167480469	201.01364135742188	1.0	1.6585843563079834	125.84542846679688	0.00028762221336364746	546.215576171875	205.8343048095703	0.9999998807907104	546.007080078125	206.3950958251953	0.004824042320251465	26	021
405	418.4500732421875	197.1654052734375	1.0	2.5692663192749023	138.98037719726562	0.00024637579917907715	545.6663208007812	206.8721160888672	0.9999998807907104	544.462158203125	207.30169677734375	0.0015405714511871338	26	021
406	421.53363037109375	195.6132049560547	1.0	3.5414023399353027	134.1944122314453	0.010710209608078003	545.8973999023438	205.60853576660156	1.0	544.2019653320312	205.31591796875	0.0010153651237487793	26	021
407	422.44000244140625	195.6132354736328	1.0	1.747037649154663	138.4459686279297	0.00028628110885620117	545.3983154296875	206.02313232421875	1.0	544.0452880859375	205.853515625	0.0019765496253967285	26	021
408	424.39996337890625	196.3244171142578	1.0	431.5604248046875	199.71121215820312	0.0002746880054473877	546.4327392578125	206.49371337890625	1.0	543.24365234375	206.60296630859375	0.0008945763111114502	26	021
409	423.4751892089844	196.05157470703125	1.0	352.6165466308594	96.45401000976562	0.4835100769996643	545.2186889648438	206.785888671875	0.9999970197677612	545.3888549804688	207.8939666748047	0.03721529245376587	26	021
410	420.0436706542969	195.07093811035156	1.0	346.860107421875	95.22219848632812	0.9999983310699463	427.2756042480469	194.7716522216797	5.996227264404297e-5	406.5299987792969	183.41812133789062	9.918212890625e-5	26	021
411	420.2524108886719	193.65757751464844	1.0	349.69976806640625	96.07510375976562	1.0	354.13519287109375	94.80071258544922	5.751848220825195e-5	406.6880798339844	182.86769104003906	9.185075759887695e-5	26	021
412	421.364501953125	192.52081298828125	1.0	348.265380859375	97.79060363769531	1.0	647.9397583007812	29.33890151977539	9.000301361083984e-5	407.4358215332031	182.39816284179688	8.621811866760254e-5	26	021
413	422.072509765625	193.73147583007812	1.0	346.3753356933594	100.83051300048828	1.0	428.1145935058594	193.772705078125	0.00018656253814697266	407.06707763671875	183.27391052246094	9.608268737792969e-5	26	021
414	422.71240234375	192.6833038330078	1.0	341.3497619628906	98.59569549560547	1.0	428.1665954589844	192.84902954101562	0.00011080503463745117	340.5891418457031	107.17109680175781	9.098649024963379e-5	26	021
415	423.3517761230469	192.0249481201172	1.0	353.5033874511719	100.34056854248047	1.0	648.39501953125	113.17741394042969	0.00035256147384643555	353.947265625	108.02432250976562	9.28342342376709e-5	26	021
416	423.95404052734375	192.95733642578125	1.0	349.71771240234375	101.4668197631836	1.0	649.2486572265625	204.78179931640625	0.00011417269706726074	350.69659423828125	109.65708923339844	0.0003229975700378418	26	021
417	424.1104431152344	192.92169189453125	1.0	346.5899353027344	106.1695327758789	1.0	429.1175537109375	192.99266052246094	0.00011745095252990723	346.0101318359375	108.06037139892578	0.0005340278148651123	26	021
418	425.5207214355469	193.67074584960938	1.0	347.15875244140625	111.41436004638672	1.0	647.4967041015625	31.48752212524414	0.0002550184726715088	351.8196716308594	112.77474975585938	0.0003648102283477783	26	021
419	424.910400390625	192.69432067871094	1.0	344.4416198730469	115.02615356445312	1.0	429.36517333984375	192.52842712402344	0.00013527274131774902	341.0732421875	116.80424499511719	0.000261455774307251	26	021
420	425.2619934082031	194.7126007080078	1.0	356.10888671875	115.31262969970703	1.0	647.8926391601562	29.100418090820312	0.00021517276763916016	354.6159362792969	117.16754150390625	9.557604789733887e-5	26	021
421	424.395751953125	198.7138214111328	1.0	356.0783386230469	112.73484802246094	1.0	358.16632080078125	111.66788482666016	0.00027063488960266113	355.3091125488281	114.49324798583984	0.0018804967403411865	26	021
422	425.1530456542969	200.92604064941406	1.0	368.3692321777344	112.0508041381836	0.9999982118606567	430.36566162109375	204.38668823242188	0.00012364983558654785	369.9774475097656	115.54206848144531	0.0034431517124176025	26	021
423	425.0530090332031	205.6961669921875	1.0	382.0381164550781	119.60775756835938	0.9875798225402832	648.3564453125	29.815122604370117	0.00010457634925842285	421.3898620605469	193.64462280273438	0.00020775198936462402	26	021
424	427.9448547363281	210.20123291015625	1.0	404.0544738769531	109.1559066772461	0.9940129518508911	647.9573364257812	63.60005569458008	6.681680679321289e-5	3.588325262069702	477.5595703125	3.802776336669922e-5	26	021
425	431.8717346191406	215.07789611816406	1.0	401.6710205078125	101.55073547363281	0.9202603697776794	434.7495422363281	218.28561401367188	4.8726797103881836e-5	422.5447998046875	200.2839813232422	4.4226646423339844e-5	26	021
426	433.2897033691406	219.97970581054688	1.0	387.6859436035156	100.30772399902344	0.382213294506073	431.7439270019531	222.93533325195312	0.00017240643501281738	426.0201416015625	227.77609252929688	0.00012767314910888672	26	021
427	436.4163818359375	222.3709716796875	1.0	438.1007080078125	225.4732666015625	0.00015839934349060059	433.4455261230469	224.13427734375	8.398294448852539e-5	424.7930908203125	228.90074157714844	7.274746894836426e-5	26	021
428	437.39984130859375	220.09262084960938	1.0	433.7626953125	223.28895568847656	0.0001766681671142578	647.537353515625	28.82216453552246	0.00026214122772216797	435.0170593261719	208.68206787109375	0.00034800171852111816	26	021
429	438.3382568359375	219.20120239257812	1.0	5.134118556976318	133.16070556640625	0.0001716315746307373	648.0291748046875	28.54009437561035	0.00025603175163269043	426.8648986816406	226.87472534179688	0.00024005770683288574	26	021
430	440.7845458984375	218.93431091308594	1.0	13.705388069152832	480.4217834472656	0.00043088197708129883	442.1649169921875	220.4517364501953	0.00017282366752624512	435.4659118652344	207.3611602783203	0.0003369450569152832	26	021
431	441.1287536621094	217.3164825439453	1.0	1.7846565246582031	141.1388397216797	0.00011387467384338379	446.63031005859375	220.1537322998047	8.240342140197754e-5	426.4609680175781	212.40428161621094	0.0001208186149597168	26	021
432	442.59918212890625	218.56361389160156	1.0	372.49420166015625	146.0313262939453	0.019503414630889893	442.9751892089844	219.53953552246094	8.144974708557129e-5	436.39776611328125	206.44981384277344	0.0001608729362487793	26	021
433	445.0214538574219	216.55484008789062	1.0	1.6261281967163086	2.490201950073242	7.56978988647461e-5	444.5653991699219	219.28457641601562	8.96155834197998e-5	443.33184814453125	222.69639587402344	0.00011897087097167969	26	021
434	443.19757080078125	212.75315856933594	1.0	449.7252502441406	216.4641876220703	9.328126907348633e-5	647.1796264648438	319.7658996582031	9.962916374206543e-5	425.915771484375	210.26492309570312	6.815791130065918e-5	26	021
435	448.7279052734375	210.4818572998047	1.0	452.1059265136719	212.57534790039062	0.0001074671745300293	646.96484375	28.51325225830078	7.125735282897949e-5	438.15765380859375	198.15089416503906	3.3527612686157227e-5	26	021
436	451.741943359375	212.0898895263672	1.0	14.917716026306152	481.65594482421875	0.0001303553581237793	646.6810302734375	316.59503173828125	4.2557716369628906e-5	438.41998291015625	199.5392303466797	6.10649585723877e-5	26	021
437	453.74029541015625	212.50120544433594	1.0	460.9736633300781	215.6502685546875	0.00021389126777648926	459.5925598144531	212.78579711914062	9.322166442871094e-5	439.0144958496094	224.08087158203125	4.598498344421387e-5	26	021
438	455.0560607910156	213.03330993652344	1.0	385.2977294921875	128.7808074951172	1.0	460.49798583984375	212.11070251464844	0.00014418363571166992	385.08123779296875	130.39871215820312	0.00011479854583740234	26	021
439	457.11163330078125	215.4702606201172	1.0	385.9610595703125	136.89271545410156	0.9999995827674866	456.45806884765625	214.0139923095703	0.00016069412231445312	443.6181945800781	211.53884887695312	0.00011262297630310059	26	021
440	457.6717529296875	215.16343688964844	1.0	387.1851501464844	144.29519653320312	1.0	388.88629150390625	143.9208984375	0.0002657175064086914	386.7091369628906	146.14279174804688	0.0006422102451324463	26	021
441	458.1188049316406	214.39324951171875	1.0	390.40826416015625	149.4362335205078	1.0	463.5995178222656	212.6670684814453	0.00027042627334594727	442.9068298339844	210.98312377929688	0.00014352798461914062	26	021
442	457.9737243652344	214.01841735839844	1.0	391.8738098144531	152.48731994628906	1.0	461.6008605957031	213.1984100341797	0.00031375885009765625	465.2919921875	219.0261993408203	0.00013434886932373047	26	021
443	456.56695556640625	214.6187744140625	1.0	391.13800048828125	153.0708770751953	0.9999995231628418	461.4263610839844	213.73072814941406	0.00022611021995544434	462.9058837890625	216.8463897705078	5.46574592590332e-5	26	021
444	459.54931640625	214.013916015625	1.0	466.487548828125	212.1958770751953	0.0010003149509429932	457.87030029296875	214.97352600097656	0.000332564115524292	441.56817626953125	219.9225616455078	9.956955909729004e-5	26	021
445	458.38604736328125	214.9803466796875	1.0	382.36358642578125	160.6068572998047	0.9989294409751892	647.18994140625	318.2450866699219	0.00014266371726989746	463.6373291015625	217.5323944091797	4.1157007217407227e-5	26	021
446	457.6724548339844	215.03306579589844	1.0	372.50384521484375	161.540771484375	0.00143510103225708	463.0671691894531	212.82943725585938	0.00028014183044433594	443.47784423828125	211.9501495361328	9.232759475708008e-5	26	021
447	457.49560546875	215.95643615722656	1.0	376.07940673828125	160.51707458496094	0.98216712474823	463.14007568359375	214.4137725830078	0.0002626180648803711	462.4327697753906	218.06149291992188	9.059906005859375e-5	26	021
448	458.5388488769531	214.73599243164062	1.0	372.70684814453125	160.97567749023438	0.29032284021377563	464.43695068359375	213.06271362304688	0.0001264512538909912	442.928466796875	211.3042755126953	0.0001501142978668213	26	021
449	457.4791259765625	215.4818878173828	1.0	373.0356750488281	159.93508911132812	0.9997415542602539	463.27252197265625	213.51742553710938	0.00017315149307250977	443.1233825683594	211.0761260986328	0.0001048743724822998	26	021
450	456.96710205078125	215.077880859375	1.0	376.6357116699219	159.42799377441406	0.9999999403953552	461.3918151855469	213.4883575439453	0.00018349289894104004	441.99627685546875	210.51324462890625	8.52048397064209e-5	26	021
451	457.1578063964844	216.15093994140625	1.0	375.3843688964844	160.4669952392578	0.9909274578094482	462.0798645019531	219.81744384765625	0.0001499652862548828	443.7750244140625	211.7198028564453	7.751584053039551e-5	26	021
452	457.5150451660156	216.62489318847656	1.0	373.7169189453125	159.10142517089844	0.8423364162445068	463.3835144042969	214.78111267089844	0.00023102760314941406	462.3456726074219	218.4055938720703	7.855892181396484e-5	26	021
453	456.2772521972656	213.08848571777344	1.0	373.20751953125	159.36891174316406	0.99132239818573	460.9390869140625	211.4160614013672	0.00020778179168701172	374.38055419921875	159.7859649658203	9.173154830932617e-5	26	021
454	451.5106506347656	213.02523803710938	1.0	371.4768371582031	160.26040649414062	0.9998711347579956	647.9404296875	195.77549743652344	0.00045236945152282715	373.94970703125	160.70704650878906	8.39531421661377e-5	26	021
455	441.1999816894531	226.3325958251953	1.0	447.5172424316406	229.74392700195312	0.0002955496311187744	647.1465454101562	29.842578887939453	0.00014859437942504883	445.48260498046875	227.14767456054688	5.099177360534668e-5	26	021
456	432.0451354980469	235.91104125976562	1.0	433.826416015625	240.6107177734375	0.00013136863708496094	434.0063781738281	234.3024444580078	7.969141006469727e-5	433.91217041015625	227.67494201660156	0.00022330880165100098	26	021
457	425.3860168457031	240.98550415039062	1.0	431.2588806152344	245.0888671875	0.00043275952339172363	646.7932739257812	29.957366943359375	0.0003522932529449463	424.5568542480469	230.33021545410156	8.410215377807617e-5	26	021
458	422.5284423828125	245.8026123046875	1.0	13.79511547088623	481.08319091796875	0.0009928345680236816	649.0245361328125	204.014404296875	6.952881813049316e-5	3.9621996879577637	476.53900146484375	0.00016114115715026855	26	021
459	419.4109802246094	247.66815185546875	1.0	426.3200378417969	245.71649169921875	0.00010892748832702637	646.9827270507812	28.741853713989258	0.00014030933380126953	422.8662109375	254.52122497558594	8.106231689453125e-5	26	021
460	417.60125732421875	247.9147491455078	1.0	425.1094970703125	246.07530212402344	0.000167161226272583	421.5225524902344	251.37939453125	7.30752944946289e-5	410.41851806640625	257.3134765625	0.00010725855827331543	26	021
461	415.45428466796875	247.62771606445312	1.0	422.59002685546875	245.57659912109375	0.00019723176956176758	647.0360717773438	29.763832092285156	0.00010231137275695801	410.34075927734375	255.90782165527344	0.00010097026824951172	26	021
462	415.95245361328125	248.2887420654297	1.0	424.0055847167969	245.86180114746094	0.00012031197547912598	645.79150390625	285.6406555175781	5.564093589782715e-5	410.6191101074219	256.40472412109375	7.43567943572998e-5	26	021
463	415.5738830566406	248.24331665039062	1.0	420.58123779296875	160.98208618164062	0.002561718225479126	648.4244995117188	47.17409896850586	6.67572021484375e-5	416.218505859375	241.336181640625	8.463859558105469e-5	26	021
464	415.1143493652344	247.69253540039062	1.0	423.58538818359375	244.93731689453125	0.00011643767356872559	648.6268920898438	254.37286376953125	3.552436828613281e-5	409.54339599609375	257.03466796875	0.00010189414024353027	26	021
465	412.8896789550781	249.31948852539062	1.0	412.6465759277344	253.78680419921875	0.00030550360679626465	413.0926818847656	252.71267700195312	0.00036326050758361816	410.5917663574219	256.16375732421875	0.00045108795166015625	26	021
466	413.0436706542969	248.54029846191406	1.0	412.2193298339844	154.5203857421875	0.0007263720035552979	413.107177734375	252.8054656982422	9.453296661376953e-5	409.7313232421875	256.3448181152344	0.0002015233039855957	26	021
467	408.3575439453125	251.9654083251953	1.0	407.6058654785156	247.87843322753906	0.0003515481948852539	649.4095458984375	189.09718322753906	0.0003409385681152344	408.1339416503906	256.7732849121094	0.0001570284366607666	26	021
468	401.9794616699219	258.662109375	1.0	406.7519836425781	149.7499237060547	0.0016944408416748047	647.6293334960938	31.035633087158203	3.102421760559082e-5	3.543242931365967	477.30206298828125	4.0858983993530273e-5	26	021
469	394.1675720214844	263.1252746582031	1.0	406.4440002441406	151.6952362060547	0.6632320284843445	399.96600341796875	262.0000915527344	0.00019669532775878906	399.72711181640625	266.35321044921875	9.891390800476074e-5	26	021
470	386.5729675292969	264.39208984375	1.0	406.7358093261719	159.20826721191406	0.9999641180038452	410.2063293457031	157.7725067138672	0.0006485283374786377	407.73382568359375	162.0463104248047	0.00044858455657958984	26	021
471	383.5779113769531	265.1169128417969	1.0	386.5526428222656	264.9938659667969	0.002678602933883667	416.1611022949219	161.72755432128906	0.00042322278022766113	380.4664001464844	270.2585144042969	0.0010309219360351562	26	021
472	412.9623107910156	147.2322540283203	1.0	416.3675842285156	148.8363494873047	0.04446512460708618	383.63641357421875	269.7853698730469	0.00014665722846984863	378.1697692871094	273.8841247558594	0.00021731853485107422	26	021
473	378.8623046875	271.2665100097656	1.0	414.9696044921875	147.19151306152344	0.011500716209411621	382.99847412109375	271.2635803222656	8.997321128845215e-5	375.3439636230469	263.3587341308594	0.0002015531063079834	26	021
474	374.04107666015625	275.08538818359375	1.0	405.3812561035156	136.38760375976562	0.018307536840438843	380.6291198730469	275.2109069824219	8.96453857421875e-5	3.285667896270752	2.908626079559326	2.35140323638916e-5	26	021
475	371.375244140625	270.35870361328125	1.0	375.536865234375	266.9108581542969	0.001994311809539795	647.1375122070312	29.556032180786133	0.00024768710136413574	371.8186340332031	262.0165100097656	0.00017601251602172852	26	021
476	369.75323486328125	264.0719299316406	1.0	373.67657470703125	262.9267272949219	0.0007497668266296387	370.4914855957031	266.7724304199219	7.617473602294922e-5	3.029050350189209	478.2579345703125	7.906556129455566e-5	26	021
477	365.2586669921875	261.213134765625	1.0	372.21697998046875	260.7976379394531	0.0012370645999908447	367.27581787109375	266.58612060546875	5.194544792175293e-5	369.1386413574219	271.4493713378906	0.00010436773300170898	26	021
478	358.36932373046875	260.9441833496094	1.0	407.0967102050781	168.3856201171875	0.023601382970809937	362.06005859375	264.8370666503906	4.26173210144043e-5	359.10491943359375	247.66275024414062	8.085370063781738e-5	26	021
479	352.8279724121094	260.1513977050781	1.0	414.1545104980469	184.42091369628906	0.0011148154735565186	348.1317443847656	252.2606964111328	5.373358726501465e-5	346.38433837890625	248.18734741210938	0.0003776252269744873	26	021
480	350.08660888671875	260.4968566894531	1.0	398.6851806640625	206.88206481933594	0.999926745891571	399.9969787597656	205.56051635742188	0.00014165043830871582	402.7978210449219	209.13088989257812	0.00020292401313781738	26	021
481	341.1858215332031	259.912353515625	0.9967844486236572	392.60101318359375	207.6575164794922	1.0	648.75244140625	190.60549926757812	0.00024759769439697266	392.1797790527344	207.0820770263672	0.00015845894813537598	26	021
482	340.0731506347656	255.98956298828125	1.0	387.2498474121094	233.26271057128906	1.0	391.0931091308594	229.98330688476562	7.095932960510254e-5	384.9918518066406	238.00656127929688	0.00020906329154968262	26	021
483	333.7340087890625	257.4075927734375	1.0	389.81463623046875	234.9790802001953	0.9999999403953552	390.95318603515625	235.91224670410156	0.0002027451992034912	390.3089904785156	238.73086547851562	0.0001844167709350586	26	021
484	329.51422119140625	260.9958190917969	0.9999997615814209	377.1109924316406	233.57662963867188	0.9999999403953552	381.3534240722656	234.4178466796875	6.368756294250488e-5	377.6386413574219	235.17030334472656	0.00015494227409362793	26	021
485	325.82427978515625	257.517578125	0.9999995231628418	372.8974609375	236.48927307128906	1.0	376.31890869140625	235.69461059570312	0.0002633035182952881	375.0425720214844	237.13197326660156	0.0003052353858947754	26	021
486	322.93023681640625	261.88641357421875	0.011745661497116089	368.52008056640625	242.1040496826172	1.0	372.1224060058594	240.52304077148438	0.0001455247402191162	367.9661560058594	242.99859619140625	0.00016504526138305664	26	021
487	326.3116149902344	263.33782958984375	0.018506616353988647	367.7306213378906	242.78555297851562	1.0	646.150390625	201.4129180908203	0.00017258524894714355	367.7822265625	243.03509521484375	0.00017848610877990723	26	021
488	330.1241455078125	264.6185302734375	0.027192920446395874	365.1870422363281	247.06063842773438	0.9999994039535522	368.2032470703125	247.8226776123047	6.660819053649902e-5	361.5013122558594	247.4366912841797	8.308887481689453e-5	26	021
489	331.5138244628906	262.271484375	0.008628398180007935	366.37310791015625	247.86851501464844	0.9999999403953552	646.7329711914062	28.63510513305664	0.0001264512538909912	362.6664733886719	248.02748107910156	8.177757263183594e-5	26	021
490	330.2358093261719	262.4364318847656	0.033445000648498535	375.9117431640625	241.07162475585938	0.9998924732208252	375.0679931640625	240.08836364746094	0.00013932585716247559	377.13153076171875	235.3974609375	0.00018650293350219727	26	021
491	330.09747314453125	269.5877990722656	0.998116135597229	377.41265869140625	237.6489715576172	0.9994266033172607	647.8392944335938	29.752765655517578	0.00022223591804504395	376.9851989746094	234.244140625	0.0003654062747955322	26	021
492	328.28076171875	270.0767517089844	0.9974507093429565	378.326171875	237.63876342773438	0.9941085577011108	647.4915161132812	319.8317565917969	0.00021201372146606445	377.24847412109375	234.16383361816406	0.0002766847610473633	26	021
493	327.91552734375	268.0460205078125	0.9999999403953552	383.44720458984375	232.9320831298828	0.9991113543510437	387.7696228027344	231.98922729492188	0.0002009570598602295	381.2854309082031	229.894287109375	0.000409543514251709	26	021
494	384.10516357421875	229.06362915039062	0.999947190284729	386.27374267578125	230.26669311523438	0.995126485824585	387.1575927734375	227.16612243652344	6.699562072753906e-5	382.7964172363281	225.46719360351562	6.619095802307129e-5	26	021
495	326.5971374511719	268.3630065917969	0.9999998807907104	387.3455505371094	227.57408142089844	0.9990329146385193	386.97808837890625	226.77999877929688	6.684660911560059e-5	378.7737731933594	229.2770538330078	0.00014352798461914062	26	021
496	386.49200439453125	226.25257873535156	1.0	388.9656982421875	228.2261962890625	0.004627615213394165	389.6895446777344	224.8069305419922	0.00012806057929992676	388.7909851074219	230.24053955078125	5.173683166503906e-5	26	021
497	385.8780212402344	226.0062255859375	0.9999999403953552	388.8075866699219	227.35719299316406	0.41488438844680786	648.0057373046875	139.9916534423828	0.00020551681518554688	388.3901062011719	229.31884765625	4.646182060241699e-5	26	021
498	385.2407531738281	227.16806030273438	0.017383933067321777	386.4813537597656	225.6326141357422	0.9945781230926514	351.5984802246094	246.96229553222656	7.161498069763184e-5	3.2190139293670654	477.61785888671875	3.427267074584961e-5	26	021
499	334.3908386230469	259.0045471191406	0.0028163492679595947	386.76165771484375	224.7518768310547	0.9999799728393555	350.59716796875	248.37799072265625	0.00014761090278625488	381.70611572265625	226.8443145751953	6.99758529663086e-5	26	021
500	383.3003845214844	224.12705993652344	0.044823795557022095	383.981689453125	223.00018310546875	0.9999991655349731	385.1117858886719	222.84278869628906	0.00017115473747253418	387.65032958984375	225.27252197265625	0.00010859966278076172	26	021
501	329.7289733886719	259.6794738769531	0.815129280090332	380.6954040527344	228.46060180664062	1.0	647.7259521484375	144.69058227539062	0.00013643503189086914	382.5393371582031	228.52239990234375	6.145238876342773e-5	26	021
502	306.25091552734375	261.9058837890625	1.0	366.1072692871094	230.3854217529297	0.9999997615814209	648.3296508789062	175.08303833007812	5.221366882324219e-5	370.76702880859375	235.1698760986328	0.0003007054328918457	26	021
503	295.13311767578125	256.89361572265625	0.9999996423721313	364.6650390625	242.03880310058594	0.9999973773956299	647.9100952148438	29.49110984802246	7.042288780212402e-5	369.4107666015625	244.4182586669922	0.00012895464897155762	26	021
504	287.50079345703125	254.80368041992188	0.999988853931427	357.0572509765625	244.9765167236328	0.9970360994338989	646.9400634765625	30.784751892089844	2.104043960571289e-5	356.92596435546875	245.82785034179688	6.571412086486816e-5	26	021
505	278.9577941894531	254.3691864013672	1.0	347.2041015625	242.273193359375	0.9894201755523682	279.5606994628906	254.91893005371094	0.00013273954391479492	268.341064453125	262.4925842285156	8.651614189147949e-5	26	021
506	275.0906677246094	248.8832244873047	0.9999916553497314	336.6814270019531	232.35545349121094	1.0	647.3483276367188	29.060199737548828	9.66191291809082e-5	337.61077880859375	238.34786987304688	0.00020810961723327637	26	021
507	275.30389404296875	253.9384765625	0.7691903114318848	341.81475830078125	231.96685791015625	0.9999963641166687	648.2811279296875	31.08666229248047	8.383393287658691e-5	334.84295654296875	231.9052734375	5.879998207092285e-5	26	021
508	267.40478515625	249.2620849609375	0.0012089908123016357	343.54931640625	233.7800750732422	0.9999995231628418	648.6484375	191.0337371826172	0.00027438998222351074	335.7025146484375	240.44515991210938	0.00015160441398620605	26	021
509	267.1648254394531	249.24757385253906	0.001200854778289795	340.8760681152344	232.63308715820312	0.9999489784240723	337.7571105957031	235.43017578125	4.4852495193481445e-5	332.5505065917969	240.72439575195312	0.00011992454528808594	26	021
510	270.1153869628906	256.0298767089844	0.8839386701583862	336.9039306640625	239.42640686035156	0.0026716291904449463	647.9905395507812	155.86924743652344	5.289912223815918e-5	3.627744674682617	476.8672180175781	6.303191184997559e-5	26	021
511	272.11370849609375	255.72044372558594	0.7923897504806519	1.4529693126678467	2.820239305496216	5.811452865600586e-5	647.4202880859375	110.11450958251953	0.000102996826171875	3.3123626708984375	477.35113525390625	1.0669231414794922e-5	26	021
512	270.5518493652344	257.1698303222656	0.7649911642074585	307.9726867675781	233.54397583007812	0.003347545862197876	646.97314453125	29.358291625976562	7.078051567077637e-5	2.121433734893799	2.391540765762329	7.033348083496094e-6	26	021
513	272.9685363769531	255.3813934326172	0.01934221386909485	306.4288635253906	229.10255432128906	0.30914437770843506	646.9935913085938	314.2377624511719	3.680586814880371e-5	2.86149001121521	477.8659362792969	1.093745231628418e-5	26	021
514	274.5806579589844	259.5650329589844	0.0032234787940979004	308.3219299316406	233.94898986816406	0.9999997019767761	311.6473388671875	232.18710327148438	0.00016358494758605957	305.0947570800781	241.34567260742188	0.00021415948867797852	26	021
515	274.6499328613281	257.0956726074219	0.9982939958572388	310.9239196777344	239.07325744628906	0.36026686429977417	648.1720581054688	29.961605072021484	9.885430335998535e-5	301.814208984375	243.83656311035156	2.8967857360839844e-5	26	021
516	276.40264892578125	252.49197387695312	0.9918746948242188	283.5585021972656	243.2860870361328	9.524822235107422e-5	647.6387329101562	28.286645889282227	4.845857620239258e-5	271.29193115234375	242.0897674560547	3.668665885925293e-5	26	021
517	265.44110107421875	258.9407958984375	7.259845733642578e-5	257.6004943847656	262.5450744628906	0.00019097328186035156	647.1917114257812	28.777587890625	8.597970008850098e-5	3.2975199222564697	477.6519775390625	1.1831521987915039e-5	26	021
518	277.80804443359375	211.4347381591797	1.0	278.7759704589844	211.80665588378906	0.0008555352687835693	276.23443603515625	210.2572479248047	9.682774543762207e-5	267.1298828125	214.57839965820312	0.0001253187656402588	26	021
519	278.06439208984375	200.6537322998047	1.0	275.983154296875	277.089599609375	0.7095236778259277	646.598388671875	316.04022216796875	3.6597251892089844e-5	266.8725280761719	192.00514221191406	2.5779008865356445e-5	26	021
520	274.6057434082031	192.32090759277344	1.0	276.1434631347656	196.05026245117188	0.0058273375034332275	277.0481872558594	192.1064453125	0.00014147162437438965	265.84869384765625	197.82540893554688	8.079409599304199e-5	26	021
521	273.33563232421875	187.1476593017578	1.0	275.31524658203125	190.27244567871094	0.0005161464214324951	279.189453125	283.4316711425781	0.00022712349891662598	279.3193359375	285.9193420410156	0.0002537369728088379	26	021
522	271.4418640136719	179.86114501953125	1.0	274.49359130859375	182.4022979736328	0.0006420612335205078	274.4140930175781	177.5102996826172	0.00012695789337158203	275.0999450683594	184.11166381835938	7.173418998718262e-5	26	021
523	271.12835693359375	168.43727111816406	1.0	276.75665283203125	170.22109985351562	0.000132828950881958	273.74334716796875	170.98294067382812	4.2110681533813477e-5	3.3704748153686523	477.82244873046875	1.773238182067871e-5	26	021
524	270.1302490234375	156.55810546875	1.0	273.8807678222656	261.4478454589844	0.0048232972621917725	269.2970275878906	159.00778198242188	0.0004614591598510742	268.3968811035156	164.352294921875	0.0002613365650177002	26	021
525	269.7526550292969	145.09933471679688	1.0	276.7778015136719	250.18386840820312	0.0006147623062133789	272.0655822753906	144.20736694335938	5.02467155456543e-5	264.1037902832031	260.7514953613281	3.674626350402832e-5	26	021
526	269.8149719238281	134.0488739013672	1.0	3.6999409198760986	143.378173828125	0.04724892973899841	646.7784423828125	318.2703857421875	0.00019276142120361328	254.70469665527344	261.4962463378906	0.00025391578674316406	26	021
527	269.7052307128906	125.93313598632812	1.0	269.8241271972656	249.2611083984375	0.9702249765396118	269.4578552246094	128.30877685546875	6.452202796936035e-5	271.1980895996094	244.24566650390625	5.8144330978393555e-5	26	021
528	269.5721130371094	121.95917510986328	1.0	275.96868896484375	123.63932037353516	0.00017726421356201172	648.8779296875	191.9651336669922	0.0003368258476257324	268.15478515625	131.46107482910156	9.208917617797852e-5	26	021
529	269.08465576171875	120.93121337890625	1.0	275.1170959472656	123.20085144042969	0.00046446919441223145	272.5016784667969	123.42375946044922	0.00011941790580749512	267.8343505859375	129.86007690429688	3.2067298889160156e-5	26	021
530	270.45404052734375	120.03467559814453	1.0	4.22263765335083	142.33218383789062	0.0027056634426116943	647.6221313476562	320.0173034667969	7.665157318115234e-5	2.745882511138916	477.465576171875	3.2275915145874023e-5	26	021
531	269.86572265625	119.94190979003906	1.0	275.5475769042969	122.17456817626953	0.0006670951843261719	273.14794921875	122.81132507324219	0.00012996792793273926	3.2904629707336426	477.4136657714844	2.4199485778808594e-5	26	021
532	269.3505859375	119.45762634277344	1.0	275.47528076171875	121.74308013916016	0.0001436471939086914	647.8331909179688	126.57512664794922	9.670853614807129e-5	251.6470184326172	124.99454498291016	2.053380012512207e-5	26	021
533	266.275634765625	122.4586410522461	1.0	272.1476745605469	124.72523498535156	0.00011464953422546387	267.2655944824219	124.86367797851562	7.262825965881348e-5	266.419189453125	129.93089294433594	5.882978439331055e-5	26	021
534	259.7533264160156	132.1712188720703	1.0	264.3507995605469	133.7675323486328	0.00012311339378356934	647.4262084960938	29.11140251159668	0.00017005205154418945	247.93408203125	119.40572357177734	4.5686960220336914e-5	26	021
535	248.8340606689453	134.6297607421875	1.0	2.9817795753479004	132.54110717773438	0.00033801794052124023	648.266357421875	29.662899017333984	4.819035530090332e-5	0.4569211006164551	126.56693267822266	3.1441450119018555e-5	26	021
536	244.25682067871094	136.58567810058594	1.0	647.6135864257812	254.40403747558594	5.1081180572509766e-5	649.1589965820312	30.68149185180664	8.356571197509766e-5	3.339200258255005	477.60528564453125	1.633167266845703e-5	26	021
537	240.86203002929688	138.3590087890625	1.0	297.3843078613281	153.7645263671875	0.031045228242874146	243.49072265625	139.55088806152344	6.499886512756348e-5	234.74569702148438	147.9339599609375	3.898143768310547e-5	26	021
538	239.55662536621094	138.82077026367188	1.0	287.2258605957031	158.1562957763672	0.005268841981887817	241.9904022216797	140.11463928222656	0.0001334846019744873	296.14959716796875	151.90298461914062	3.072619438171387e-5	26	021
539	236.983642578125	139.03465270996094	1.0	245.94692993164062	138.54066467285156	0.00020906329154968262	647.7239379882812	128.62689208984375	0.0002874433994293213	217.97735595703125	140.14920043945312	3.001093864440918e-5	26	021
540	233.92276000976562	142.18966674804688	0.9999991655349731	1.3228790760040283	2.6827754974365234	0.0001359879970550537	648.2655639648438	31.584224700927734	0.00016394257545471191	3.7523558139801025	477.9942321777344	3.1113624572753906e-5	26	021
541	236.6859588623047	142.2820281982422	0.9999998807907104	2.828752040863037	146.60873413085938	0.0003324449062347412	240.14671325683594	142.0435333251953	8.45789909362793e-5	218.2957763671875	143.26992797851562	3.224611282348633e-5	26	021
542	235.9252166748047	142.71337890625	1.0	295.58184814453125	164.21090698242188	0.05257764458656311	646.3766479492188	320.0169677734375	9.113550186157227e-5	302.21868896484375	164.2781219482422	4.920363426208496e-5	26	021
543	237.89669799804688	140.57928466796875	0.9999999403953552	6.643247127532959	479.84002685546875	0.00015524029731750488	648.6693725585938	175.22332763671875	9.670853614807129e-5	2.998661756515503	477.25750732421875	3.892183303833008e-5	26	021
544	235.0315399169922	143.92832946777344	0.9999998807907104	1.763683557510376	3.6277949810028076	9.527802467346191e-5	239.3714141845703	143.60459899902344	6.330013275146484e-5	3.696941614151001	477.883544921875	5.987286567687988e-5	26	021
545	237.3419189453125	140.8882293701172	0.999999463558197	232.0546417236328	145.34092712402344	0.0001901686191558838	647.7435913085938	129.18545532226562	0.00010126829147338867	219.3404998779297	143.9371795654297	3.17692756652832e-5	26	021
546	237.69711303710938	140.60064697265625	1.0	235.7947540283203	145.09564208984375	0.0006056427955627441	648.3460693359375	127.91516876220703	0.0001328587532043457	233.5292205810547	148.02159118652344	3.826618194580078e-5	26	021
547	236.2676239013672	140.90911865234375	0.9999988079071045	230.83016967773438	147.3590545654297	0.005267798900604248	237.26739501953125	144.15113830566406	0.00026085972785949707	232.77108764648438	132.3626708984375	6.443262100219727e-5	26	021
548	236.4534454345703	140.6221923828125	0.9997349977493286	3.622577667236328	139.3455047607422	0.005000799894332886	237.5228729248047	141.21502685546875	0.0004004538059234619	237.8162384033203	146.550048828125	0.0001869499683380127	26	021
549	239.13999938964844	139.26858520507812	1.0	237.48182678222656	145.03289794921875	0.0010153353214263916	242.000244140625	141.16915893554688	0.00022369623184204102	234.48867797851562	147.53848266601562	8.761882781982422e-5	26	021
