# Supplementary material for: An automated feeding system for the African killifish reveals the impact of diet on lifespan and allows scalable assessment of associative learning
Source: eLife. 2022 Nov 10;11:e69008. doi: 10.7554/eLife.69008 (PMC9788828; doi:10.7554/eLife.69008)
Supplement: Figure 6—source data 2. [file elife-69008-fig6-data2.zip › Training Trajectories/t3_REC031DLC_resnet50_TrainAllTheThingsJun28shuffle1_1030000.csv]

bodyparts_coords	fishhead_x	fishhead_y	fishhead_likelihood	fishtail_x	fishtail_y	fishtail_likelihood	redlight_x	redlight_y	redlight_likelihood	fooddrop_x	fooddrop_y	fooddrop_likelihood	fishnum	recordingnum
0	94.1136703491211	226.447998046875	0.9523808360099792	130.8443145751953	105.13471221923828	0.999988317489624	650.10498046875	186.22621154785156	0.0011875033378601074	94.74304962158203	220.77574157714844	2.703070640563965e-5	3	031
1	116.25871276855469	110.24791717529297	1.0	98.74842071533203	244.78591918945312	0.05832111835479736	648.7454223632812	189.21717834472656	0.0022872090339660645	106.13722229003906	114.71350860595703	0.00014075636863708496	3	031
2	96.58306121826172	261.0974426269531	0.9995009899139404	111.56986999511719	114.71224975585938	0.9493527412414551	114.99151611328125	112.36591339111328	0.00038823485374450684	111.11546325683594	113.67266845703125	0.0003622770309448242	3	031
3	96.23528289794922	275.8641662597656	0.9887549877166748	107.20549774169922	137.98805236816406	0.04869437217712402	648.3622436523438	284.2966003417969	0.0008757412433624268	105.66788482666016	136.20248413085938	0.00013393163681030273	3	031
4	97.33977508544922	287.169921875	1.0	106.29716491699219	150.1200408935547	0.9663336277008057	93.14237976074219	283.7997741699219	0.0001366734504699707	110.08772277832031	153.38880920410156	0.0006352663040161133	3	031
5	95.3837661743164	297.5896911621094	0.9999998807907104	110.49299621582031	165.07626342773438	0.8928069472312927	650.738525390625	165.3978729248047	0.00047847628593444824	111.48043823242188	168.0177001953125	0.00024017691612243652	3	031
6	95.39118957519531	304.6573181152344	1.0	110.5671157836914	168.10975646972656	0.9974502325057983	116.90825653076172	165.12791442871094	0.00070229172706604	110.6368408203125	173.59344482421875	0.0007732212543487549	3	031
7	96.18409729003906	314.7068786621094	1.0	96.05613708496094	181.2698974609375	0.030447304248809814	99.59992980957031	312.61199951171875	9.670853614807129e-5	96.99112701416016	307.4645690917969	0.0002740621566772461	3	031
8	97.55683135986328	324.4387512207031	1.0	100.52471923828125	322.39404296875	0.6534681916236877	649.442626953125	178.3748016357422	0.0005559325218200684	113.61341094970703	168.71893310546875	0.0001601576805114746	3	031
9	96.04857635498047	334.172119140625	1.0	104.42352294921875	194.0693817138672	0.9999516010284424	102.45301818847656	329.6329345703125	0.00015115737915039062	100.15284729003906	195.23377990722656	0.0006296038627624512	3	031
10	97.16124725341797	340.6576843261719	1.0	109.75426483154297	198.79916381835938	0.9999249577522278	650.6644897460938	170.48040771484375	0.00019434094429016113	103.7853775024414	199.42124938964844	0.0003065764904022217	3	031
11	98.60458374023438	343.8487243652344	1.0	109.63025665283203	201.73812866210938	0.9999945163726807	650.8070678710938	178.46530151367188	0.0009567737579345703	105.15335083007812	206.85911560058594	0.0003502964973449707	3	031
12	98.08667755126953	345.1712951660156	0.9999984502792358	112.36031341552734	188.43092346191406	0.5545158982276917	651.0234375	164.35189819335938	0.00040975213050842285	95.33907318115234	338.977294921875	0.00025594234466552734	3	031
13	98.06475830078125	347.25445556640625	0.9962961077690125	107.56134033203125	199.24880981445312	0.09278348088264465	649.688232421875	169.60122680664062	0.0006879270076751709	97.7806396484375	339.83673095703125	0.00012600421905517578	3	031
14	98.9362564086914	347.86871337890625	1.0	109.7691650390625	205.70152282714844	0.0071604251861572266	651.438720703125	164.24400329589844	0.0003567934036254883	98.5179672241211	340.8996276855469	0.00035771727561950684	3	031
15	98.0460433959961	348.8034362792969	1.0	101.5108871459961	216.99037170410156	0.990805983543396	649.7476806640625	172.1681671142578	0.0004400014877319336	99.22544860839844	341.02203369140625	0.00022178888320922852	3	031
16	108.1356430053711	355.5141296386719	0.9938247203826904	109.76524353027344	212.26370239257812	0.9986307621002197	650.1864013671875	178.7072296142578	0.00030753016471862793	106.49266052246094	212.24163818359375	5.811452865600586e-5	3	031
17	111.95303344726562	348.9393615722656	1.0	114.03543090820312	228.6593780517578	0.9997463226318359	648.58837890625	157.79135131835938	0.000254213809967041	109.24226379394531	227.18118286132812	0.00037032365798950195	3	031
18	112.44190979003906	351.84197998046875	1.0	117.05018615722656	356.3268127441406	8.189678192138672e-5	650.1416015625	173.7474365234375	0.0001812279224395752	107.35140228271484	341.16998291015625	0.00018924474716186523	3	031
19	116.67708587646484	353.1248474121094	1.0	10.064229965209961	479.61090087890625	0.00023934245109558105	649.5346069335938	186.78330993652344	0.0011473298072814941	117.60551452636719	341.1991271972656	7.593631744384766e-5	3	031
20	117.84387969970703	351.11785888671875	1.0	118.99812316894531	354.2383728027344	0.0002854764461517334	123.70431518554688	352.7525939941406	0.00012892484664916992	106.78215789794922	342.8701477050781	0.00039884448051452637	3	031
21	123.00594329833984	345.464111328125	0.9999884963035583	10.551061630249023	479.326416015625	0.0001081228256225586	651.1740112304688	164.9903564453125	0.00012072920799255371	117.42198944091797	336.4515380859375	0.0006971359252929688	3	031
22	118.7301254272461	343.4653625488281	0.0016834139823913574	10.301408767700195	479.6889343261719	7.635354995727539e-5	650.4083251953125	170.48902893066406	0.0007037222385406494	638.3069458007812	2.178969383239746	3.1441450119018555e-5	3	031
23	121.9236831665039	339.111328125	0.001347959041595459	113.04483032226562	329.2953186035156	0.0022670626640319824	650.3566284179688	186.64825439453125	0.0013377666473388672	112.9502944946289	333.7889709472656	9.879469871520996e-5	3	031
24	4.7720842361450195	6.24351167678833	8.893013000488281e-5	8.158740043640137	4.039632320404053	3.0368566513061523e-5	649.8814697265625	169.48495483398438	0.00040033459663391113	186.5994873046875	2.512195587158203	2.0205974578857422e-5	3	031
25	626.9356079101562	189.0246124267578	0.00025650858879089355	623.58203125	188.0670166015625	0.00036028027534484863	624.0235595703125	185.2281036376953	0.999988317489624	625.2666015625	184.6103515625	0.0007548034191131592	3	031
26	134.7825469970703	341.15966796875	0.0033518970012664795	620.1871337890625	187.10858154296875	0.0001499652862548828	622.1288452148438	185.5643310546875	1.0	120.8974838256836	335.7073059082031	0.0007239878177642822	3	031
27	618.0021362304688	186.6465606689453	0.00012895464897155762	620.0479125976562	185.9777069091797	0.00016391277313232422	621.9619750976562	185.230224609375	0.9999998807907104	619.7528076171875	184.46865844726562	0.0005681216716766357	3	031
28	138.43051147460938	341.2039489746094	1.0	147.1497039794922	341.6753845214844	0.0002932548522949219	622.9461669921875	185.97219848632812	1.0	123.86420440673828	342.0373840332031	0.0006312727928161621	3	031
29	140.50436401367188	338.2208251953125	1.0	620.3469848632812	187.66384887695312	0.0002624094486236572	622.553955078125	186.2471160888672	1.0	618.7545776367188	187.1876983642578	0.0004833340644836426	3	031
30	143.5388946533203	337.12030029296875	1.0	620.7421264648438	187.22515869140625	0.00023624300956726074	622.3867797851562	185.56472778320312	0.9999998807907104	618.9461059570312	186.54940795898438	0.0005850493907928467	3	031
31	149.5876007080078	335.27752685546875	1.0	152.24942016601562	337.9241638183594	0.00035813450813293457	622.5859375	185.42724609375	1.0	618.930419921875	186.43287658691406	0.0007083117961883545	3	031
32	147.51437377929688	336.44207763671875	0.9999852180480957	148.5209503173828	338.0452575683594	0.0009546577930450439	622.52392578125	185.76669311523438	1.0	137.21026611328125	341.2812805175781	0.004368036985397339	3	031
33	148.33544921875	332.5934143066406	0.996844470500946	620.6444091796875	186.68597412109375	0.0001634657382965088	622.6036376953125	185.75039672851562	0.9999998807907104	619.0447387695312	186.7972869873047	0.00044730305671691895	3	031
34	123.33631134033203	306.7118835449219	0.01792210340499878	620.89794921875	187.08718872070312	0.0001588761806488037	622.88427734375	185.82394409179688	0.9999999403953552	619.0953979492188	186.97877502441406	0.0005185902118682861	3	031
35	626.1033935546875	189.94680786132812	0.00016757845878601074	182.31356811523438	301.5332946777344	0.05154743790626526	622.4935302734375	185.9140167236328	0.9999998807907104	620.1199951171875	185.24575805664062	0.0008390247821807861	3	031
36	142.20230102539062	332.0206298828125	0.9940758943557739	184.03919982910156	298.994873046875	0.053135454654693604	621.7974853515625	186.1068572998047	0.9999998211860657	619.4456176757812	185.40548706054688	0.0006864964962005615	3	031
37	143.60943603515625	333.9125061035156	1.0	192.44764709472656	298.20733642578125	0.008945882320404053	621.8257446289062	185.759521484375	0.9999999403953552	619.5661010742188	185.2985076904297	0.0007052719593048096	3	031
38	192.72401428222656	294.35723876953125	1.0	195.68861389160156	293.55340576171875	0.15140575170516968	622.4797973632812	185.766845703125	0.9999999403953552	620.0255126953125	185.35113525390625	0.0006183385848999023	3	031
39	196.41580200195312	292.067626953125	1.0	142.8198699951172	336.5560607910156	0.017625629901885986	622.5111083984375	185.9621124267578	0.9999999403953552	619.1331787109375	186.77117919921875	0.0005820989608764648	3	031
40	201.46385192871094	290.6747131347656	1.0	140.15286254882812	337.68707275390625	0.9781965613365173	622.407958984375	186.30697631835938	1.0	619.6906127929688	185.59788513183594	0.0005305707454681396	3	031
41	204.00120544433594	289.8025817871094	1.0	144.8813018798828	340.2996826171875	0.9999892711639404	622.279296875	185.13357543945312	1.0	620.0922241210938	184.7255401611328	0.000470966100692749	3	031
42	206.36558532714844	289.0243835449219	1.0	146.847900390625	341.8119201660156	1.0	622.272705078125	186.06185913085938	0.9999999403953552	621.7178344726562	186.0167236328125	0.0005586147308349609	3	031
43	207.87948608398438	287.9171447753906	1.0	148.48121643066406	341.446044921875	1.0	622.0620727539062	186.62046813964844	0.9999998807907104	621.5670776367188	186.46426391601562	0.0007004439830780029	3	031
44	209.26678466796875	287.58843994140625	1.0	153.83441162109375	341.6562805175781	0.9999892115592957	623.0860595703125	186.58412170410156	1.0	622.2821044921875	186.9029541015625	0.0006121695041656494	3	031
45	209.7664794921875	287.9150390625	1.0	156.29541015625	342.86602783203125	0.9999996423721313	622.6809692382812	186.03282165527344	0.9999999403953552	622.0213012695312	186.19796752929688	0.0006303191184997559	3	031
46	209.66477966308594	280.0475769042969	0.9999896287918091	211.6294403076172	278.1226501464844	0.9997273683547974	622.5952758789062	186.64886474609375	1.0	620.2052001953125	186.15684509277344	0.000700533390045166	3	031
47	213.8871307373047	263.65509033203125	1.0	171.9681396484375	334.5898132324219	0.5025169849395752	622.9922485351562	185.98072814941406	1.0	619.1428833007812	187.0052490234375	0.000492483377456665	3	031
48	220.2606658935547	249.8720703125	1.0	183.201416015625	340.5954895019531	1.0	622.4810180664062	185.84283447265625	0.9999999403953552	619.2341918945312	187.1249237060547	0.0005958676338195801	3	031
49	223.58641052246094	234.62945556640625	1.0	192.6988525390625	322.96240234375	1.0	622.0652465820312	185.8473358154297	1.0	619.6632690429688	185.33070373535156	0.0006102323532104492	3	031
50	228.2575225830078	223.51869201660156	1.0	203.1153106689453	310.8474426269531	1.0	622.5821533203125	186.2550048828125	0.9999999403953552	619.651123046875	185.6001434326172	0.0005125105381011963	3	031
51	232.3365020751953	212.09226989746094	1.0	206.06227111816406	290.8537292480469	0.999828040599823	622.8373413085938	186.2518310546875	1.0	618.7467041015625	187.19818115234375	0.0005334913730621338	3	031
52	234.16586303710938	202.0511474609375	1.0	212.48590087890625	276.2582702636719	1.0	622.7125854492188	184.7277374267578	1.0	619.2605590820312	186.13323974609375	0.0004284977912902832	3	031
53	235.7713165283203	191.44088745117188	1.0	218.34500122070312	269.9278259277344	1.0	622.0107421875	185.71788024902344	0.9999998807907104	619.5404052734375	185.15306091308594	0.0005374252796173096	3	031
54	234.6397247314453	181.87158203125	1.0	226.17922973632812	267.84100341796875	1.0	622.3331909179688	185.4835205078125	1.0	226.2857666015625	269.29705810546875	0.0007535219192504883	3	031
55	234.99151611328125	171.9541473388672	1.0	225.96681213378906	243.1427001953125	1.0	622.0496215820312	186.02488708496094	0.9999999403953552	227.59494018554688	250.69223022460938	0.001815497875213623	3	031
56	237.40512084960938	157.66543579101562	1.0	222.09669494628906	238.13278198242188	1.0	621.44775390625	186.02041625976562	0.9999998807907104	619.2384033203125	185.0619659423828	0.0006202459335327148	3	031
57	238.4445343017578	148.8282928466797	1.0	218.42575073242188	239.33299255371094	1.0	622.5060424804688	185.86911010742188	0.9999998807907104	619.0794677734375	186.6190185546875	0.0006119310855865479	3	031
58	238.9423065185547	139.69908142089844	1.0	213.10369873046875	212.494384765625	1.0	622.5438842773438	185.25640869140625	0.9999999403953552	618.984375	186.33888244628906	0.0005650222301483154	3	031
59	240.78262329101562	128.617431640625	1.0	208.94900512695312	203.9358673095703	1.0	622.6328125	185.24342346191406	0.9999999403953552	619.130859375	186.39556884765625	0.000589221715927124	3	031
60	240.9274444580078	121.27897644042969	1.0	205.0744171142578	198.20516967773438	1.0	622.1886596679688	185.39944458007812	0.9999999403953552	619.1669311523438	186.2841033935547	0.0004533529281616211	3	031
61	241.945068359375	116.41536712646484	1.0	202.84535217285156	193.4091339111328	1.0	622.46240234375	185.50588989257812	0.9999999403953552	618.885498046875	186.76181030273438	0.00041225552558898926	3	031
62	243.6536407470703	109.92374420166016	1.0	205.94912719726562	176.61827087402344	1.0	622.3629150390625	185.6142578125	1.0	619.9347534179688	184.86712646484375	0.0004896819591522217	3	031
63	245.56735229492188	105.58948516845703	1.0	204.43435668945312	166.94390869140625	1.0	622.7606811523438	185.96365356445312	0.9999998807907104	619.1455688476562	186.4928741455078	0.0004531443119049072	3	031
64	248.43826293945312	98.00127410888672	1.0	207.00888061523438	161.45179748535156	1.0	622.4585571289062	186.42532348632812	1.0	212.7653350830078	0.756838321685791	0.0018129050731658936	3	031
65	250.5081787109375	92.8512954711914	1.0	209.1626434326172	163.7712860107422	1.0	622.418701171875	186.2781219482422	1.0	209.44021606445312	1.5218696594238281	0.005025297403335571	3	031
66	254.95306396484375	83.96495819091797	1.0	214.34886169433594	146.9129638671875	1.0	622.1134033203125	185.28074645996094	0.9999998807907104	196.84555053710938	3.6232805252075195	0.0063065290451049805	3	031
67	256.4161376953125	74.78246307373047	1.0	216.56019592285156	141.2140655517578	1.0	622.949951171875	186.0126495361328	1.0	195.83935546875	3.144218921661377	0.004915833473205566	3	031
68	258.93914794921875	71.26759338378906	1.0	217.7394256591797	135.828369140625	1.0	622.510986328125	185.67803955078125	1.0	189.2154083251953	2.794235944747925	0.0006727278232574463	3	031
69	260.9183044433594	71.01056671142578	1.0	220.77366638183594	134.0342559814453	1.0	621.920166015625	186.10914611816406	0.9999998807907104	619.466552734375	185.61036682128906	0.0006310343742370605	3	031
70	262.1427001953125	71.66545104980469	0.9999994039535522	225.7612762451172	128.36680603027344	1.0	621.8050537109375	185.66058349609375	0.9999999403953552	205.1982421875	3.7465319633483887	0.0026498138904571533	3	031
71	261.4669494628906	72.0924301147461	0.9999932050704956	230.3546905517578	122.92798614501953	1.0	622.1747436523438	185.49436950683594	1.0	208.09835815429688	4.079168319702148	0.005525469779968262	3	031
72	264.8656311035156	71.18504333496094	1.0	233.6729736328125	122.95289611816406	1.0	621.952880859375	186.08583068847656	0.9999999403953552	216.47605895996094	4.006405353546143	0.006856560707092285	3	031
73	267.548095703125	71.79183959960938	1.0	234.9835662841797	121.72209167480469	1.0	622.8784790039062	185.3782501220703	1.0	222.33740234375	5.376924991607666	0.0038562417030334473	3	031
74	268.5564270019531	72.16886901855469	1.0	235.6219024658203	121.2752456665039	1.0	622.6747436523438	186.2028350830078	0.9999999403953552	221.40089416503906	5.384705543518066	0.005735248327255249	3	031
75	269.1678771972656	71.9751968383789	1.0	234.9320068359375	120.3449935913086	1.0	622.1268920898438	186.4056396484375	0.9999998807907104	217.65309143066406	4.218986988067627	0.005528181791305542	3	031
76	270.0638427734375	71.92887115478516	1.0	233.7741241455078	119.67400360107422	1.0	622.7939453125	185.72410583496094	1.0	224.09927368164062	4.982619285583496	0.00593411922454834	3	031
77	269.76177978515625	71.93083190917969	1.0	230.47471618652344	118.67333984375	1.0	622.3886108398438	185.05638122558594	1.0	222.1713409423828	5.9588117599487305	0.005666673183441162	3	031
78	269.2029724121094	71.87699127197266	1.0	228.20413208007812	116.50358581542969	1.0	622.3206787109375	184.90234375	1.0	220.8977813720703	6.499537467956543	0.00933218002319336	3	031
79	269.0820617675781	72.29385375976562	1.0	228.3005828857422	115.88603210449219	0.9999998807907104	622.2433471679688	185.6261749267578	1.0	219.7622528076172	6.384058952331543	0.00852152705192566	3	031
80	268.9418029785156	72.4107666015625	1.0	230.25262451171875	118.13524627685547	0.999996542930603	622.3253784179688	185.6829071044922	0.9999999403953552	215.96139526367188	4.118649482727051	0.010617852210998535	3	031
81	268.8431701660156	72.15033721923828	1.0	223.4600830078125	118.4709701538086	0.9999838471412659	622.4572143554688	185.19076538085938	1.0	213.60386657714844	4.200069427490234	0.01799863576889038	3	031
82	267.04248046875	71.40211486816406	1.0	229.29063415527344	124.95453643798828	1.0	622.0918579101562	184.87832641601562	0.9999998807907104	213.88528442382812	2.126828193664551	0.004207581281661987	3	031
83	267.4580993652344	73.29497528076172	1.0	238.31533813476562	128.13038635253906	1.0	622.3705444335938	186.08355712890625	0.9999998807907104	619.912109375	185.2600860595703	0.00046882033348083496	3	031
84	270.68438720703125	78.04261016845703	0.9999943971633911	247.2371063232422	114.16739654541016	1.0	622.2517700195312	186.1705780029297	0.9999999403953552	231.4366912841797	4.8595290184021	0.002848207950592041	3	031
85	271.39501953125	77.27619934082031	0.999998152256012	241.45220947265625	18.42237663269043	1.0	622.5612182617188	185.94705200195312	1.0	235.99252319335938	8.07033634185791	0.002898097038269043	3	031
86	272.3677062988281	80.53717803955078	0.9999426603317261	246.21180725097656	103.34314727783203	1.0	622.298095703125	185.8838348388672	1.0	236.31976318359375	8.287039756774902	0.0022591352462768555	3	031
87	276.034423828125	80.99616241455078	0.9999365210533142	236.0753173828125	27.489459991455078	0.9999979734420776	622.1525268554688	185.30511474609375	1.0	243.4112548828125	7.563210487365723	0.005851477384567261	3	031
88	279.020751953125	84.11946868896484	0.9694123268127441	234.18641662597656	33.682743072509766	0.44278135895729065	622.563720703125	185.18382263183594	1.0	234.4444580078125	7.998452663421631	0.0021942555904388428	3	031
89	276.7704162597656	85.3700180053711	0.9999575614929199	228.8740234375	89.88927459716797	0.7818199396133423	622.2295532226562	185.93797302246094	0.9999999403953552	618.8457641601562	187.07977294921875	0.0005559623241424561	3	031
90	279.1063232421875	85.35408782958984	0.9999974966049194	229.53091430664062	89.10932922363281	0.0028388500213623047	622.6812744140625	185.8643341064453	0.9999999403953552	622.1724243164062	186.2843475341797	0.0006979405879974365	3	031
91	277.54913330078125	86.50920867919922	0.9999988675117493	233.98818969726562	35.405452728271484	0.7377572059631348	621.9656372070312	185.8891143798828	0.9999999403953552	235.78005981445312	6.685133934020996	0.0007665753364562988	3	031
92	278.17755126953125	82.64785766601562	0.9999653100967407	232.81817626953125	35.678016662597656	0.9999959468841553	622.4681396484375	185.56729125976562	1.0	235.39828491210938	6.989447593688965	0.0006867349147796631	3	031
93	278.9090576171875	83.54145050048828	0.9997906684875488	231.05686950683594	34.86879348754883	0.999606728553772	623.02392578125	185.5894012451172	1.0	236.6058807373047	8.453987121582031	0.0007865726947784424	3	031
94	276.56988525390625	83.10668182373047	0.9875174760818481	240.99050903320312	20.54085350036621	0.03439885377883911	622.1044921875	185.853515625	0.9999998807907104	238.0264129638672	8.818933486938477	0.016319751739501953	3	031
95	288.8995056152344	111.50349426269531	0.0003654360771179199	281.5854187011719	112.37157440185547	0.8002277612686157	622.1155395507812	186.16064453125	0.9999998807907104	238.17349243164062	4.965341091156006	0.0006961822509765625	3	031
96	288.501220703125	120.98637390136719	0.9999998807907104	259.3792724609375	81.88946533203125	0.16667935252189636	622.7520141601562	185.95225524902344	0.9999998807907104	278.9233703613281	109.24361419677734	0.0004943311214447021	3	031
97	289.94158935546875	131.12173461914062	1.0	256.16876220703125	86.32902526855469	0.0017059743404388428	621.8225708007812	186.12933349609375	0.9999999403953552	270.9460144042969	4.581358432769775	0.0021618902683258057	3	031
98	292.00958251953125	136.62054443359375	0.9999994039535522	261.82415771484375	81.857177734375	0.166343092918396	622.4674682617188	186.36973571777344	0.9999999403953552	270.6980895996094	3.703166961669922	0.0016601085662841797	3	031
99	291.8157653808594	146.19308471679688	1.0	264.3836669921875	49.00143051147461	0.015998095273971558	621.6006469726562	186.61190795898438	0.9999998807907104	619.0618896484375	185.990234375	0.000459820032119751	3	031
100	290.0489196777344	157.72833251953125	1.0	292.60931396484375	160.538818359375	0.0004304945468902588	622.3688354492188	186.00437927246094	0.9999999403953552	619.4354248046875	185.43768310546875	0.0004069805145263672	3	031
101	290.735107421875	166.52455139160156	1.0	287.1878356933594	90.61697387695312	0.0007697939872741699	621.7764282226562	186.27122497558594	0.9999998807907104	619.2117919921875	185.4346466064453	0.0005392134189605713	3	031
102	286.5785217285156	174.69822692871094	1.0	290.8801574707031	176.20529174804688	0.005104273557662964	621.9130249023438	185.59336853027344	1.0	618.7264404296875	186.54046630859375	0.00041991472244262695	3	031
103	283.0324401855469	181.5941619873047	1.0	289.7701721191406	181.64431762695312	0.0013261735439300537	622.5120239257812	185.7701873779297	0.9999998807907104	619.6441040039062	184.98831176757812	0.0005081892013549805	3	031
104	280.3863525390625	186.38172912597656	1.0	301.7466735839844	107.7765121459961	0.9999995827674866	622.2521362304688	185.94943237304688	0.9999998807907104	619.5517578125	185.31915283203125	0.0006313323974609375	3	031
105	279.0664978027344	190.6639862060547	1.0	305.4051513671875	112.86483764648438	0.9973912835121155	622.1317138671875	185.40963745117188	0.9999999403953552	618.7724609375	186.33779907226562	0.0005112588405609131	3	031
106	278.8179016113281	194.2210235595703	1.0	298.57745361328125	122.25914764404297	0.05949869751930237	622.020263671875	185.4877166748047	0.9999998807907104	621.787353515625	185.92115783691406	0.0005053281784057617	3	031
107	278.3370056152344	198.4325714111328	1.0	302.81890869140625	121.0291519165039	0.7870898246765137	622.088134765625	184.98651123046875	0.9999999403953552	619.9254150390625	183.88723754882812	0.00033664703369140625	3	031
108	277.2509765625	203.27975463867188	1.0	304.51495361328125	120.91670227050781	0.9999915957450867	622.2700805664062	185.59292602539062	0.9999999403953552	619.703857421875	184.9193878173828	0.0004182755947113037	3	031
109	273.1217041015625	209.1863555908203	1.0	301.8832702636719	125.72667694091797	0.9999817609786987	622.3828125	185.35342407226562	0.9999999403953552	620.026611328125	184.66473388671875	0.0004489719867706299	3	031
110	269.4285888671875	217.4461212158203	1.0	304.7239074707031	136.72206115722656	0.9999917149543762	622.4978637695312	184.9629364013672	1.0	622.2803955078125	185.61317443847656	0.0005662739276885986	3	031
111	267.22857666015625	223.82032775878906	1.0	301.8482360839844	145.93014526367188	0.9999455809593201	622.144287109375	185.3048095703125	0.9999999403953552	302.9455871582031	149.76007080078125	0.0006124377250671387	3	031
112	265.0578308105469	229.16697692871094	1.0	303.9803161621094	154.20191955566406	1.0	622.5552368164062	185.45013427734375	1.0	618.94140625	186.48927307128906	0.0003764927387237549	3	031
113	263.9491271972656	233.67054748535156	1.0	305.8598937988281	157.42138671875	1.0	622.2886352539062	184.70289611816406	1.0	305.4151306152344	162.0260009765625	0.0005730092525482178	3	031
114	262.9146423339844	236.55909729003906	1.0	304.28033447265625	158.26712036132812	1.0	622.2396240234375	185.27651977539062	1.0	621.9362182617188	185.94679260253906	0.00045865774154663086	3	031
115	260.2455139160156	239.75099182128906	1.0	304.5451965332031	159.7353057861328	1.0	622.5340576171875	185.7063446044922	1.0	621.9612426757812	186.38768005371094	0.0006499290466308594	3	031
116	257.7821960449219	243.5709686279297	1.0	302.3547668457031	163.34275817871094	1.0	622.1383666992188	185.45654296875	0.9999998807907104	619.0496826171875	186.4547882080078	0.0004794001579284668	3	031
117	251.70399475097656	250.41940307617188	1.0	300.80120849609375	164.8773956298828	1.0	622.2761840820312	185.909912109375	0.9999999403953552	619.5011596679688	184.7840576171875	0.0005083382129669189	3	031
118	246.3735809326172	257.9381408691406	1.0	297.41607666015625	177.7902374267578	1.0	622.9552612304688	185.78533935546875	1.0	621.9118041992188	186.46534729003906	0.0005322396755218506	3	031
119	239.43435668945312	264.29248046875	1.0	294.2908935546875	182.5864715576172	1.0	622.3856201171875	185.30848693847656	1.0	618.6757202148438	186.31658935546875	0.0004697144031524658	3	031
120	234.52011108398438	270.8282165527344	1.0	288.1083984375	194.1562957763672	1.0	621.903564453125	186.281494140625	0.9999999403953552	621.8102416992188	186.32931518554688	0.0005125999450683594	3	031
121	227.3363037109375	277.1931457519531	1.0	284.845458984375	201.69577026367188	1.0	622.0039672851562	185.90708923339844	0.9999999403953552	619.7879028320312	185.35934448242188	0.000803142786026001	3	031
122	224.9398956298828	283.0423278808594	1.0	281.5635070800781	205.54635620117188	1.0	622.0628051757812	185.2255401611328	0.9999999403953552	619.5348510742188	184.4866180419922	0.0005050003528594971	3	031
123	222.5416259765625	288.4443054199219	1.0	276.3463134765625	212.93418884277344	1.0	621.7605590820312	185.4193878173828	1.0	618.6657104492188	186.013671875	0.0006609857082366943	3	031
124	219.99302673339844	291.7136535644531	1.0	272.18328857421875	215.77664184570312	1.0	622.5161743164062	185.1434783935547	1.0	619.0277709960938	186.3160858154297	0.000444263219833374	3	031
125	218.11021423339844	295.88079833984375	1.0	268.0218200683594	217.07334899902344	1.0	622.2346801757812	185.62501525878906	0.9999999403953552	618.7965087890625	186.35487365722656	0.0005919039249420166	3	031
126	216.20692443847656	302.64031982421875	1.0	265.5240173339844	217.6680908203125	1.0	622.4911499023438	185.5152587890625	0.9999999403953552	618.9344482421875	186.3298797607422	0.0006504952907562256	3	031
127	211.9516143798828	310.1744384765625	1.0	262.26544189453125	222.48316955566406	1.0	622.3095092773438	185.5198516845703	1.0	618.7747802734375	186.57891845703125	0.0005740225315093994	3	031
128	209.43972778320312	314.5658264160156	1.0	254.41940307617188	229.96812438964844	1.0	622.6031494140625	185.78414916992188	0.9999999403953552	618.9261474609375	186.64686584472656	0.0005363821983337402	3	031
129	206.9514923095703	316.80865478515625	1.0	252.3626251220703	234.4695281982422	1.0	622.483642578125	185.418212890625	0.9999999403953552	621.7891235351562	185.91651916503906	0.0003936886787414551	3	031
130	204.33250427246094	317.75238037109375	1.0	252.12879943847656	236.88424682617188	1.0	622.204833984375	185.88780212402344	0.9999999403953552	618.8899536132812	186.81436157226562	0.000514596700668335	3	031
131	201.89801025390625	317.06707763671875	1.0	252.4404754638672	239.47874450683594	1.0	622.5729370117188	186.3733367919922	0.9999998807907104	618.81640625	187.2953338623047	0.0005473196506500244	3	031
132	199.5100860595703	316.98358154296875	1.0	250.5081329345703	240.5752716064453	1.0	621.7085571289062	186.198486328125	0.9999998807907104	618.5840454101562	186.9652099609375	0.0006776154041290283	3	031
133	195.8652801513672	316.9825134277344	1.0	247.7012176513672	246.752197265625	1.0	622.2477416992188	185.872314453125	0.9999998807907104	618.9329833984375	186.44862365722656	0.0006020665168762207	3	031
134	189.84075927734375	315.7034606933594	1.0	244.58526611328125	247.8184814453125	1.0	622.3094482421875	185.4734344482422	1.0	621.4951171875	185.9943389892578	0.000559687614440918	3	031
135	169.99114990234375	312.89013671875	0.9991378784179688	240.328857421875	263.8129577636719	0.3194955587387085	622.5103759765625	186.4068603515625	0.9999998807907104	619.9335327148438	185.78359985351562	0.00044801831245422363	3	031
136	156.3377227783203	311.9114990234375	1.0	246.4113006591797	276.428955078125	1.0	622.8114624023438	185.62155151367188	1.0	619.1666870117188	186.7787322998047	0.0005003213882446289	3	031
137	142.27569580078125	312.17449951171875	1.0	240.2947540283203	281.10675048828125	1.0	622.7304077148438	185.6687469482422	0.9999999403953552	619.332763671875	186.5846710205078	0.0005742311477661133	3	031
138	134.9623565673828	311.36285400390625	1.0	233.6317138671875	281.5804138183594	1.0	622.7635498046875	185.41549682617188	0.9999999403953552	620.366455078125	184.55210876464844	0.00040343403816223145	3	031
139	127.15309143066406	316.57489013671875	1.0	223.6345977783203	287.8255920410156	0.9996304512023926	622.4347534179688	184.9793701171875	1.0	619.0201416015625	186.26071166992188	0.0005526542663574219	3	031
140	125.83059692382812	314.8113098144531	1.0	223.2657012939453	288.8447570800781	0.0907970666885376	622.9125366210938	185.8350067138672	1.0	619.1053466796875	186.7996368408203	0.0004706084728240967	3	031
141	122.68098449707031	313.8172302246094	1.0	203.4921417236328	290.53021240234375	0.9864712953567505	621.4813232421875	186.34408569335938	0.9999998807907104	619.2089233398438	185.76828002929688	0.0009393095970153809	3	031
142	113.58100128173828	309.4892883300781	0.9961645603179932	205.32513427734375	286.9813537597656	1.0	622.5460815429688	185.42393493652344	1.0	619.0079956054688	186.08982849121094	0.000612109899520874	3	031
143	115.16504669189453	356.7042541503906	1.0	203.52293395996094	285.2043151855469	1.0	622.282470703125	185.7134552001953	0.9999998807907104	618.8817749023438	186.63189697265625	0.0005928874015808105	3	031
144	102.32926177978516	266.12060546875	1.0	162.7849578857422	316.4145202636719	0.0028563737869262695	621.8988037109375	185.3369598388672	1.0	621.3931884765625	186.0094757080078	0.0005054771900177002	3	031
145	102.78312683105469	255.72854614257812	1.0	169.22438049316406	316.2739562988281	1.0	622.2224731445312	185.19439697265625	1.0	619.1222534179688	186.33535766601562	0.0005936026573181152	3	031
146	101.37663269042969	247.59107971191406	1.0	162.13755798339844	317.29376220703125	1.0	622.077880859375	185.091796875	1.0	619.8181762695312	184.44749450683594	0.0005566179752349854	3	031
147	101.44478607177734	242.31198120117188	1.0	161.2423553466797	319.6554260253906	0.9999972581863403	622.0393676757812	185.35098266601562	1.0	619.6736450195312	184.87216186523438	0.0005522072315216064	3	031
148	100.86505126953125	238.17413330078125	1.0	157.2947235107422	319.74932861328125	1.0	622.105712890625	185.4303436279297	0.9999999403953552	158.76101684570312	320.4826354980469	0.0016006529331207275	3	031
149	100.84007263183594	233.6450653076172	1.0	155.10533142089844	316.67120361328125	1.0	622.4899291992188	186.1871337890625	1.0	158.63214111328125	318.9908142089844	0.002080470323562622	3	031
150	99.17045593261719	232.34552001953125	1.0	153.46885681152344	308.5831604003906	1.0	622.164794921875	185.53123474121094	0.9999999403953552	619.7988891601562	184.7913055419922	0.0005831122398376465	3	031
151	99.56678771972656	230.6354217529297	1.0	153.38983154296875	301.4501647949219	1.0	621.5087890625	186.095947265625	0.9999999403953552	153.97193908691406	301.2020568847656	0.0009925365447998047	3	031
152	98.91986083984375	229.5670166015625	1.0	153.8646240234375	298.6207580566406	1.0	621.9757080078125	186.34205627441406	0.9999999403953552	619.7328491210938	186.08822631835938	0.0008511841297149658	3	031
153	98.14225769042969	229.93438720703125	1.0	154.92974853515625	298.06182861328125	0.9999998807907104	622.328369140625	186.23719787597656	0.9999998807907104	618.8212890625	187.18896484375	0.0006986260414123535	3	031
154	98.83629608154297	230.59458923339844	1.0	155.7095947265625	297.52679443359375	0.9999991655349731	621.699951171875	185.83950805664062	0.9999999403953552	619.56689453125	185.44894409179688	0.0006653368473052979	3	031
155	98.81475830078125	231.76309204101562	1.0	157.61924743652344	300.21038818359375	1.0	622.4456176757812	186.29608154296875	1.0	160.51023864746094	301.6577453613281	0.000541001558303833	3	031
156	97.85745239257812	233.44642639160156	1.0	161.46551513671875	302.7398986816406	1.0	622.715576171875	185.56410217285156	0.9999999403953552	162.2408447265625	303.15240478515625	0.0008670389652252197	3	031
157	97.66648864746094	234.626708984375	1.0	163.36497497558594	304.48846435546875	1.0	622.0491943359375	185.3839111328125	0.9999999403953552	619.9695434570312	184.83041381835938	0.0006170570850372314	3	031
158	98.51813507080078	234.53616333007812	1.0	167.76901245117188	305.1697998046875	1.0	622.3448486328125	185.76162719726562	1.0	620.0855102539062	185.2126007080078	0.0005261898040771484	3	031
159	98.06878662109375	233.96104431152344	1.0	169.20738220214844	303.26611328125	1.0	621.5235595703125	186.2811737060547	0.9999998807907104	619.0092163085938	185.2214813232422	0.0006515085697174072	3	031
160	97.44171905517578	233.87533569335938	1.0	165.61953735351562	305.7281799316406	1.0	622.8704223632812	185.63052368164062	1.0	619.0376586914062	186.80877685546875	0.0004489421844482422	3	031
161	97.00715637207031	233.69544982910156	1.0	169.60812377929688	307.1504211425781	1.0	621.7505493164062	186.05690002441406	0.9999998807907104	618.6578369140625	186.51861572265625	0.0007016956806182861	3	031
162	96.73664093017578	234.95404052734375	1.0	173.62701416015625	307.11383056640625	1.0	622.4808349609375	185.76441955566406	1.0	619.8345336914062	185.1155548095703	0.0005446672439575195	3	031
163	97.15792846679688	235.62005615234375	1.0	176.89649963378906	308.832275390625	1.0	621.9817504882812	186.2742156982422	0.9999998807907104	619.646484375	185.67677307128906	0.0006288290023803711	3	031
164	96.81710052490234	236.08815002441406	1.0	175.26307678222656	305.7046203613281	1.0	621.7752075195312	185.58438110351562	0.9999999403953552	619.73974609375	185.01348876953125	0.0007955431938171387	3	031
165	97.537841796875	235.89259338378906	1.0	175.81924438476562	303.9606628417969	1.0	622.203369140625	185.73626708984375	0.9999999403953552	619.98046875	185.36399841308594	0.0006775259971618652	3	031
166	96.59576416015625	237.69796752929688	1.0	177.5738525390625	304.6707763671875	1.0	621.4619750976562	186.06295776367188	0.9999998807907104	619.37255859375	185.6547393798828	0.000765681266784668	3	031
167	96.28895568847656	236.54254150390625	1.0	176.63174438476562	303.2364196777344	1.0	621.8839111328125	185.73045349121094	0.9999998807907104	618.5902099609375	186.81427001953125	0.0006327331066131592	3	031
168	96.3328857421875	235.26243591308594	1.0	178.83279418945312	298.9549560546875	0.9999967813491821	622.6653442382812	185.3845977783203	1.0	619.2259521484375	186.42044067382812	0.0004903674125671387	3	031
169	95.2299575805664	230.5630340576172	1.0	171.34408569335938	294.3014221191406	1.0	621.7297973632812	184.9667510986328	0.9999998807907104	618.6903686523438	185.70614624023438	0.0008575618267059326	3	031
170	95.23379516601562	226.5041961669922	1.0	168.11192321777344	299.92034912109375	1.0	621.509765625	185.7690887451172	1.0	619.4429321289062	185.6405792236328	0.0006516575813293457	3	031
171	93.7234115600586	223.37057495117188	1.0	170.68959045410156	301.0393371582031	1.0	621.6491088867188	185.9779052734375	0.9999998807907104	619.39697265625	185.50497436523438	0.0006543397903442383	3	031
172	96.14407348632812	207.87379455566406	1.0	159.05943298339844	293.86602783203125	1.0	622.3464965820312	185.53421020507812	0.9999999403953552	620.0419311523438	185.12918090820312	0.0004620552062988281	3	031
173	100.66133880615234	202.66546630859375	0.9999996423721313	163.03836059570312	294.7015686035156	1.0	622.0559692382812	186.23728942871094	0.9999998807907104	618.6946411132812	186.8462371826172	0.0006903111934661865	3	031
174	102.90869903564453	202.92674255371094	0.2284734547138214	167.3487091064453	293.7523498535156	1.0	622.4535522460938	186.3305206298828	0.9999998807907104	619.9113159179688	185.67794799804688	0.0006819963455200195	3	031
175	103.39398193359375	208.38038635253906	0.9998044967651367	170.2483673095703	290.9090576171875	1.0	622.4736328125	185.8564910888672	1.0	618.7514038085938	186.89364624023438	0.0005159974098205566	3	031
176	104.7874755859375	204.29116821289062	0.9984352588653564	173.37335205078125	291.5520935058594	1.0	621.6723022460938	185.2748260498047	1.0	618.4146118164062	186.46987915039062	0.0005132853984832764	3	031
177	104.13914489746094	205.99986267089844	0.9997783899307251	175.41574096679688	290.7340393066406	1.0	621.7555541992188	186.36451721191406	0.9999998807907104	619.7039794921875	185.68531799316406	0.0006375908851623535	3	031
178	104.92774963378906	201.3763427734375	0.9999184608459473	178.74964904785156	287.9489440917969	0.9999994039535522	621.6574096679688	185.05552673339844	1.0	619.2939453125	184.06887817382812	0.0004566311836242676	3	031
179	104.45929718017578	215.1779327392578	0.13117897510528564	175.4769287109375	274.9330749511719	0.08257576823234558	621.85498046875	185.49966430664062	1.0	618.8978881835938	186.4684295654297	0.0005654990673065186	3	031
180	107.54561614990234	226.65708923339844	1.0	173.46534729003906	260.0733642578125	0.2687568664550781	622.266845703125	186.08251953125	1.0	173.3611297607422	259.5530090332031	0.0011618435382843018	3	031
181	105.50101470947266	233.42445373535156	1.0	158.10011291503906	231.5673370361328	1.0	622.02001953125	186.76272583007812	0.9999998807907104	618.5028686523438	187.59832763671875	0.0006178021430969238	3	031
182	101.8048324584961	236.6701202392578	1.0	162.77557373046875	231.9667205810547	1.0	621.7855224609375	186.18226623535156	0.9999999403953552	618.572021484375	187.0617218017578	0.0007765889167785645	3	031
183	97.7422866821289	243.4785614013672	1.0	152.6355743408203	231.62644958496094	1.0	621.8238525390625	185.37953186035156	1.0	618.5233154296875	186.61203002929688	0.0005784034729003906	3	031
184	94.16514587402344	250.6523895263672	1.0	146.4566650390625	227.83055114746094	1.0	621.9935302734375	186.15089416503906	1.0	618.5447387695312	186.96417236328125	0.0006998181343078613	3	031
185	91.57261657714844	255.1906280517578	1.0	143.0377960205078	223.03916931152344	1.0	622.3233032226562	186.45179748535156	0.9999999403953552	618.7081298828125	187.38502502441406	0.0009254515171051025	3	031
186	90.53926086425781	267.5132751464844	0.9999966621398926	137.45204162597656	227.85665893554688	0.9999998807907104	621.8741455078125	186.25204467773438	0.9999999403953552	619.7423095703125	186.07318115234375	0.0007463693618774414	3	031
187	91.03229522705078	280.89410400390625	0.9999967217445374	136.2018585205078	221.58392333984375	0.9999999403953552	621.4475708007812	186.0703125	0.9999998807907104	619.134521484375	185.50875854492188	0.0006821751594543457	3	031
188	89.72116088867188	288.68817138671875	0.9992214441299438	124.3524398803711	216.3946533203125	0.999986469745636	622.1928100585938	185.7206573486328	0.9999998807907104	619.8971557617188	184.9457244873047	0.0006013810634613037	3	031
189	86.119873046875	297.6430969238281	0.9999996423721313	120.94841766357422	231.4647979736328	0.9999891519546509	622.02490234375	185.88563537597656	0.9999998807907104	618.8018798828125	186.57667541503906	0.0006890594959259033	3	031
190	89.86518859863281	310.5256652832031	0.9999810457229614	119.2343521118164	241.95077514648438	0.9379056692123413	622.2235717773438	184.81698608398438	0.9999998807907104	618.9840087890625	186.1891632080078	0.0005848407745361328	3	031
191	89.32379913330078	314.5998840332031	1.0	97.73213195800781	315.70123291015625	0.0027381479740142822	621.987060546875	185.62831115722656	0.9999998807907104	621.7744750976562	186.15982055664062	0.0005294084548950195	3	031
192	90.45565795898438	317.7638244628906	1.0	98.63282775878906	317.31719970703125	0.004883557558059692	621.5924682617188	185.9246368408203	0.9999998807907104	619.4107666015625	185.43759155273438	0.0006056427955627441	3	031
193	91.4203872680664	318.3649597167969	1.0	98.20423889160156	319.48150634765625	0.010448813438415527	622.5043334960938	185.75189208984375	0.9999999403953552	620.2850952148438	185.09068298339844	0.0005645155906677246	3	031
194	93.32532501220703	318.6868896484375	1.0	100.68880462646484	319.5226135253906	0.0011129379272460938	622.1597290039062	185.4153289794922	1.0	619.7306518554688	185.1440887451172	0.0005518198013305664	3	031
195	96.02765655517578	321.52392578125	1.0	131.28781127929688	262.5523986816406	0.9795397520065308	621.6905517578125	185.11099243164062	1.0	619.5596313476562	184.5872802734375	0.0004832446575164795	3	031
196	96.0067138671875	325.5381164550781	1.0	138.03599548339844	269.6648254394531	0.9872625470161438	621.822509765625	185.50039672851562	0.9999999403953552	547.0652465820312	161.31077575683594	0.030836820602416992	3	031
197	96.65477752685547	325.4662170410156	1.0	137.1151885986328	272.4383544921875	1.0	621.5265502929688	185.17442321777344	1.0	619.2442626953125	184.6912078857422	0.0004266500473022461	3	031
198	95.76171112060547	321.9281921386719	1.0	138.73648071289062	277.64361572265625	0.9999998211860657	621.8660888671875	185.85675048828125	0.9999998807907104	619.4990844726562	185.26577758789062	0.0005092024803161621	3	031
199	94.36193084716797	310.13165283203125	1.0	109.41300201416016	304.4230041503906	0.0004298090934753418	622.6360473632812	186.0711212158203	0.9999999403953552	620.1592407226562	185.4582977294922	0.000525057315826416	3	031
200	85.97447967529297	297.4834289550781	1.0	105.01043701171875	293.51776123046875	0.00021505355834960938	621.8017578125	185.5642852783203	0.9999999403953552	619.8330688476562	185.40431213378906	0.0005454421043395996	3	031
201	79.5239028930664	290.0326232910156	1.0	149.84776306152344	306.7309265136719	0.9515134692192078	622.41650390625	186.05386352539062	0.9999998807907104	621.8330078125	186.7323760986328	0.0005078911781311035	3	031
202	80.00257873535156	285.49456787109375	1.0	152.40699768066406	308.46337890625	0.9999991655349731	621.87109375	185.07933044433594	1.0	71.95384216308594	273.65185546875	0.0008097589015960693	3	031
203	77.30569458007812	280.7579650878906	1.0	152.12191772460938	310.7066650390625	0.9880551099777222	622.330078125	185.63961791992188	0.9999998807907104	622.191162109375	186.17086791992188	0.0007918179035186768	3	031
204	75.58998107910156	278.9855041503906	1.0	153.70553588867188	315.9440002441406	0.9970900416374207	622.5708618164062	185.68527221679688	0.9999999403953552	60.79168701171875	271.246826171875	0.0005137026309967041	3	031
205	74.42855834960938	275.2913818359375	1.0	150.3056182861328	313.1691589355469	0.0189475417137146	622.1617431640625	186.33621215820312	0.9999999403953552	550.7506103515625	210.77796936035156	0.0010952651500701904	3	031
206	71.95732879638672	270.5465087890625	1.0	153.28305053710938	318.230712890625	0.9345110654830933	622.2447509765625	185.881103515625	0.9999999403953552	64.47784423828125	258.9139404296875	0.001029670238494873	3	031
207	66.93809509277344	268.82861328125	1.0	153.9567413330078	321.1143798828125	1.0	622.3759155273438	184.82974243164062	0.9999998807907104	57.14902877807617	257.0774841308594	0.0014134347438812256	3	031
208	65.08551788330078	265.4783020019531	1.0	157.1661376953125	324.2897644042969	1.0	621.9998779296875	185.96412658691406	0.9999998807907104	58.31455993652344	275.1583251953125	0.0005731880664825439	3	031
209	65.44355773925781	260.7392883300781	1.0	156.68588256835938	326.8651123046875	1.0	621.9937133789062	185.33245849609375	0.9999999403953552	621.8318481445312	186.10496520996094	0.0006997883319854736	3	031
210	79.87698364257812	240.32501220703125	0.9999995827674866	147.47576904296875	320.3218994140625	1.0	621.5689086914062	185.40786743164062	0.9999998807907104	621.3013305664062	185.88197326660156	0.0007034540176391602	3	031
211	90.84099578857422	230.12582397460938	1.0	153.87705993652344	319.7860107421875	1.0	621.6460571289062	185.1720428466797	1.0	621.3550415039062	185.8179931640625	0.0005747675895690918	3	031
212	96.35826110839844	233.61593627929688	1.0	160.37646484375	315.25579833984375	1.0	621.63916015625	185.15704345703125	1.0	621.7305297851562	185.95558166503906	0.0005038678646087646	3	031
213	97.31781768798828	239.09349060058594	1.0	167.26075744628906	306.85760498046875	1.0	622.6033935546875	185.5177764892578	0.9999999403953552	620.1133422851562	185.1403045654297	0.0005491971969604492	3	031
214	96.80858612060547	243.02963256835938	1.0	181.00001525878906	303.0900573730469	1.0	622.3451538085938	184.8838348388672	1.0	179.1503448486328	303.73089599609375	0.0004949867725372314	3	031
215	99.45508575439453	242.6687469482422	1.0	192.1308135986328	296.3799743652344	1.0	621.6138916015625	185.9188690185547	0.9999999403953552	619.592041015625	185.17889404296875	0.000451892614364624	3	031
216	100.61579132080078	241.3418731689453	1.0	189.9551544189453	285.3662109375	0.9968276023864746	622.1364135742188	185.0357208251953	0.9999998807907104	619.9406127929688	184.07119750976562	0.0003744363784790039	3	031
217	102.662109375	238.5098419189453	1.0	198.14993286132812	280.2553405761719	0.9999931454658508	622.57666015625	185.2405548095703	1.0	622.0369873046875	186.09642028808594	0.0005787909030914307	3	031
218	100.2247314453125	236.89564514160156	1.0	201.6276397705078	284.5977478027344	0.9988640546798706	621.9332885742188	185.7472381591797	0.9999998807907104	90.31188201904297	226.70704650878906	0.0006344020366668701	3	031
219	99.17022705078125	233.96530151367188	1.0	202.72975158691406	287.29730224609375	1.0	621.7523193359375	185.00796508789062	0.9999999403953552	545.7955322265625	187.08795166015625	0.3552030324935913	3	031
220	98.2103042602539	232.4219207763672	1.0	202.32611083984375	287.5513610839844	0.9999998807907104	622.1642456054688	185.54591369628906	0.9999999403953552	619.9672241210938	184.52413940429688	0.00045117735862731934	3	031
221	96.03108978271484	229.13092041015625	1.0	199.70750427246094	281.4858093261719	1.0	622.1910400390625	184.8289337158203	1.0	619.9256591796875	184.13748168945312	0.0004805624485015869	3	031
222	95.1490707397461	226.7599639892578	1.0	199.7928009033203	279.234619140625	1.0	621.849365234375	186.21392822265625	0.9999998807907104	619.7283935546875	185.68411254882812	0.0005317926406860352	3	031
223	93.3096923828125	222.93080139160156	1.0	199.15147399902344	280.453369140625	1.0	621.4259643554688	185.82691955566406	0.9999998807907104	619.4481811523438	184.9126739501953	0.0004755258560180664	3	031
224	89.6377944946289	215.01760864257812	1.0	198.23866271972656	280.37335205078125	1.0	622.3287963867188	184.6052703857422	0.9999999403953552	618.9287109375	185.7439727783203	0.0006031692028045654	3	031
225	82.83238983154297	202.70388793945312	1.0	184.20314025878906	271.6358337402344	1.0	622.7138671875	185.25840759277344	0.9999999403953552	620.1749267578125	184.1911163330078	0.0003876686096191406	3	031
226	75.40817260742188	191.27394104003906	1.0	184.23292541503906	271.1244201660156	1.0	622.3570556640625	184.75048828125	0.9999998807907104	622.06005859375	186.04193115234375	0.00036281347274780273	3	031
227	67.0739517211914	181.69818115234375	1.0	183.7059326171875	271.57159423828125	1.0	621.673583984375	184.7821044921875	1.0	539.5013427734375	196.28225708007812	0.002039611339569092	3	031
228	64.37525177001953	174.655029296875	1.0	183.67564392089844	265.8607482910156	0.9999988079071045	623.2682495117188	185.09075927734375	1.0	619.583251953125	186.3232879638672	0.00034675002098083496	3	031
229	61.12733459472656	171.82089233398438	1.0	179.12461853027344	262.9787902832031	0.7302951216697693	622.8872680664062	184.74838256835938	1.0	622.1980590820312	185.98362731933594	0.0004417598247528076	3	031
230	59.52336502075195	170.54701232910156	1.0	168.58135986328125	258.1553039550781	0.18757665157318115	622.5123901367188	186.6061553955078	0.9999999403953552	620.0071411132812	186.14930725097656	0.0005359649658203125	3	031
231	61.11410140991211	169.22311401367188	1.0	173.03195190429688	251.9016876220703	0.9999996423721313	622.832763671875	185.5790557861328	1.0	175.76370239257812	253.76541137695312	0.006551593542098999	3	031
232	65.87606811523438	161.769287109375	1.0	163.44918823242188	247.07659912109375	0.9999998807907104	622.1597900390625	185.4960174560547	0.9999998807907104	160.431640625	253.36647033691406	0.0005306601524353027	3	031
233	68.19116973876953	148.341796875	1.0	161.82864379882812	241.5238494873047	0.9999982714653015	622.2415161132812	185.67369079589844	0.9999999403953552	161.4544677734375	242.8421173095703	0.0010036230087280273	3	031
234	67.4927749633789	145.88998413085938	1.0	164.93899536132812	237.23776245117188	0.999997615814209	622.7928466796875	185.76925659179688	1.0	165.33859252929688	239.37774658203125	0.0007067322731018066	3	031
235	66.24964904785156	148.12855529785156	1.0	173.64878845214844	236.98277282714844	0.9017300605773926	622.2642211914062	184.77169799804688	0.9999998807907104	619.13330078125	185.76792907714844	0.0005710124969482422	3	031
236	69.66510009765625	148.67774963378906	1.0	183.33035278320312	240.68154907226562	0.9463162422180176	622.4456176757812	186.35452270507812	0.9999998807907104	618.9379272460938	187.29769897460938	0.0005785822868347168	3	031
237	71.93003845214844	147.77442932128906	1.0	182.32786560058594	234.58786010742188	1.0	622.5972900390625	186.0250244140625	0.9999998807907104	182.90924072265625	237.0016632080078	0.002794921398162842	3	031
238	68.62268829345703	147.3297576904297	1.0	187.52536010742188	232.5050048828125	1.0	622.0048828125	185.07286071777344	1.0	542.9874877929688	184.83323669433594	0.0007002055644989014	3	031
239	67.79240417480469	145.5618896484375	1.0	188.2971649169922	232.81642150878906	1.0	622.5333251953125	185.81814575195312	1.0	192.18418884277344	236.19827270507812	0.0004942417144775391	3	031
240	69.08198547363281	142.22373962402344	1.0	180.0582275390625	218.0452423095703	1.0	622.0135498046875	186.60592651367188	0.9999999403953552	61.07687759399414	133.21653747558594	0.0008538663387298584	3	031
241	66.47632598876953	140.21444702148438	1.0	181.10446166992188	215.77845764160156	1.0	622.0675048828125	185.45326232910156	0.9999998807907104	58.17863082885742	129.7484130859375	0.0016683638095855713	3	031
242	65.46517944335938	135.3594512939453	1.0	187.64254760742188	215.4290313720703	1.0	622.2095947265625	185.91976928710938	0.9999998807907104	618.670654296875	186.77389526367188	0.0005123317241668701	3	031
243	62.79925537109375	131.88931274414062	1.0	189.81617736816406	213.766845703125	1.0	622.2427978515625	186.36900329589844	0.9999998807907104	620.1968383789062	185.59304809570312	0.0006324946880340576	3	031
244	61.07801055908203	129.56822204589844	1.0	190.10751342773438	211.6168670654297	1.0	621.9404907226562	185.8242645263672	0.9999999403953552	619.93310546875	185.09983825683594	0.00044354796409606934	3	031
245	59.88580322265625	127.89720916748047	0.9999998211860657	184.82110595703125	218.09353637695312	1.0	622.1484985351562	185.3758087158203	0.9999998807907104	185.58242797851562	219.06735229492188	0.0012364089488983154	3	031
246	70.968017578125	124.98991394042969	1.0	180.3896942138672	220.88662719726562	1.0	621.9110107421875	185.68344116210938	0.9999998807907104	179.1099090576172	221.6298828125	0.0017975270748138428	3	031
247	72.91854858398438	124.52802276611328	1.0	177.2916717529297	214.75955200195312	1.0	622.0289306640625	185.2378387451172	0.9999999403953552	62.835487365722656	117.77175903320312	0.0004946887493133545	3	031
248	67.57527160644531	122.53407287597656	1.0	188.8575897216797	212.3813018798828	1.0	622.30126953125	185.10304260253906	1.0	58.110530853271484	113.52323150634766	0.002257049083709717	3	031
249	64.85313415527344	118.6801528930664	1.0	177.30030822753906	197.98208618164062	0.9999778270721436	621.5029907226562	185.78350830078125	0.9999999403953552	621.577392578125	186.04833984375	0.0006215572357177734	3	031
250	62.45121383666992	115.19404602050781	1.0	177.33297729492188	192.1049041748047	1.0	621.6050415039062	185.2267608642578	1.0	621.551025390625	186.05545043945312	0.0005549490451812744	3	031
251	60.136863708496094	111.5356674194336	1.0	185.79823303222656	190.17156982421875	1.0	622.16455078125	186.02833557128906	0.9999998807907104	619.9784545898438	184.77232360839844	0.0003680586814880371	3	031
252	58.89434051513672	108.03215026855469	1.0	182.05947875976562	190.10015869140625	1.0	622.6824951171875	185.57888793945312	1.0	180.78431701660156	192.1151123046875	0.0007370114326477051	3	031
253	60.06573486328125	105.3160400390625	1.0	187.02696228027344	191.56491088867188	1.0	622.2402954101562	184.90625	0.9999999403953552	48.411067962646484	94.79923248291016	0.00032904744148254395	3	031
254	62.53340148925781	102.38494110107422	0.9999998807907104	165.9227752685547	178.52513122558594	1.0	622.58447265625	185.36021423339844	0.9999998807907104	619.3053588867188	186.15049743652344	0.00041428208351135254	3	031
255	72.31146240234375	69.81668853759766	0.5884537100791931	167.7273712158203	183.07003784179688	1.0	622.6901245117188	185.70089721679688	0.9999999403953552	619.136962890625	186.57015991210938	0.0005839169025421143	3	031
256	90.6184310913086	70.83354949951172	0.9965248107910156	191.26150512695312	169.2796173095703	0.9999998211860657	621.8807983398438	185.41354370117188	1.0	190.9380645751953	175.44630432128906	0.0010254085063934326	3	031
257	94.05711364746094	67.53378295898438	0.9944934844970703	204.38894653320312	165.45034790039062	1.0	621.2314453125	186.02847290039062	0.9999998807907104	618.9576416015625	185.22457885742188	0.0006924867630004883	3	031
258	94.59911346435547	67.43896484375	0.9999995827674866	194.02748107910156	149.8878173828125	1.0	621.89990234375	185.57615661621094	0.9999998807907104	618.556640625	186.3260955810547	0.0003857612609863281	3	031
259	94.25579833984375	64.93893432617188	1.0	200.44558715820312	142.17120361328125	1.0	621.5806274414062	185.37344360351562	1.0	197.83023071289062	143.00051879882812	0.00039389729499816895	3	031
260	93.86319732666016	63.05908966064453	1.0	204.92576599121094	138.01919555664062	1.0	621.96826171875	185.2917938232422	1.0	621.73046875	185.63893127441406	0.00043389201164245605	3	031
261	92.54148864746094	59.212894439697266	1.0	206.19383239746094	136.8466033935547	1.0	621.7096557617188	185.111572265625	0.9999998807907104	208.48867797851562	139.84799194335938	0.0006028115749359131	3	031
262	93.1152114868164	57.044734954833984	1.0	211.76976013183594	134.5515594482422	1.0	621.8579711914062	185.85813903808594	0.9999998807907104	208.4676055908203	141.0927276611328	0.0006096065044403076	3	031
263	93.50559997558594	54.07309341430664	1.0	213.5418701171875	131.51834106445312	1.0	621.61328125	185.5520477294922	1.0	619.2869873046875	184.6510467529297	0.00046113133430480957	3	031
264	93.34666442871094	53.94668960571289	1.0	214.94154357910156	129.8260955810547	1.0	622.4798583984375	185.17311096191406	0.9999999403953552	212.3524169921875	129.5495147705078	0.0011664330959320068	3	031
265	93.54131317138672	55.926029205322266	1.0	212.2247314453125	127.1865463256836	1.0	621.6842651367188	185.4163818359375	0.9999999403953552	210.97247314453125	134.83053588867188	0.000886082649230957	3	031
266	94.1930923461914	56.2041015625	1.0	210.1742401123047	124.3796157836914	1.0	621.9080810546875	184.54173278808594	1.0	209.19384765625	125.82839965820312	0.001471191644668579	3	031
267	93.46835327148438	55.992305755615234	1.0	210.78245544433594	122.03137969970703	1.0	621.463623046875	185.01023864746094	1.0	212.11407470703125	124.77482604980469	0.001044154167175293	3	031
268	94.12034606933594	54.993934631347656	1.0	210.26573181152344	121.96083068847656	1.0	621.6148681640625	185.779052734375	0.9999998807907104	619.574951171875	185.21292114257812	0.0005153417587280273	3	031
269	93.97777557373047	55.79468536376953	1.0	213.11875915527344	120.25968933105469	1.0	621.8155517578125	185.21714782714844	0.9999998807907104	213.655029296875	123.43421173095703	0.001560211181640625	3	031
270	94.04179382324219	54.91105270385742	1.0	216.06277465820312	119.75716400146484	1.0	621.7379150390625	185.45372009277344	0.9999998807907104	215.41847229003906	122.3310775756836	0.0016620755195617676	3	031
271	94.03644561767578	55.36677551269531	1.0	214.04354858398438	119.41051483154297	1.0	622.2816162109375	185.4303741455078	1.0	214.53274536132812	122.65750122070312	0.0013720393180847168	3	031
272	92.4617919921875	54.381710052490234	1.0	217.81295776367188	117.20709991455078	1.0	621.5230102539062	185.57586669921875	0.9999999403953552	213.26602172851562	124.24906158447266	0.0005910396575927734	3	031
273	92.6163330078125	54.01529312133789	1.0	220.16709899902344	119.71294403076172	1.0	622.0236206054688	184.92445373535156	1.0	218.96571350097656	125.43722534179688	0.0018168389797210693	3	031
274	92.58601379394531	53.032508850097656	1.0	222.43972778320312	117.3716812133789	1.0	621.8152465820312	185.14796447753906	1.0	224.40736389160156	124.11134338378906	0.0009055137634277344	3	031
275	93.88422393798828	52.8971061706543	0.01698288321495056	95.78987884521484	54.5033073425293	0.7541457414627075	621.4003295898438	185.86236572265625	0.9999999403953552	619.321044921875	185.33596801757812	0.000570833683013916	3	031
276	96.70187377929688	60.2773323059082	0.9999958276748657	209.05899047851562	116.48222351074219	1.0	621.7046508789062	184.86526489257812	1.0	621.4927978515625	185.62152099609375	0.0004993081092834473	3	031
277	96.42982482910156	76.64616394042969	0.05585917830467224	199.82464599609375	113.5484390258789	0.9996282458305359	621.8123168945312	185.02407836914062	1.0	619.8416137695312	184.14830017089844	0.0004029273986816406	3	031
278	95.54369354248047	82.8974380493164	0.4758138060569763	196.15142822265625	106.47844696044922	1.0	621.74072265625	185.19485473632812	0.9999998807907104	619.5746459960938	184.29505920410156	0.0005532801151275635	3	031
279	95.77053833007812	84.63288879394531	1.0	192.1787567138672	96.77555084228516	1.0	622.0543212890625	184.81866455078125	1.0	192.5405731201172	99.1141128540039	0.00044295191764831543	3	031
280	95.00863647460938	87.22808837890625	1.0	189.44309997558594	92.07318878173828	1.0	621.9673461914062	185.3037872314453	0.9999998807907104	620.05029296875	184.10711669921875	0.0005194544792175293	3	031
281	94.8532485961914	90.13139343261719	1.0	190.41453552246094	89.26298522949219	0.999990701675415	621.88525390625	186.1229248046875	0.9999998807907104	619.696533203125	185.303466796875	0.0006386637687683105	3	031
282	94.03166961669922	91.03545379638672	1.0	186.14390563964844	79.22053527832031	0.9999986886978149	621.784423828125	185.09642028808594	0.9999998807907104	619.92333984375	184.07435607910156	0.00039690732955932617	3	031
283	90.63963317871094	90.01952362060547	1.0	184.9685516357422	73.319580078125	0.9999949932098389	621.8697509765625	185.11984252929688	0.9999998807907104	619.6454467773438	184.07373046875	0.0004870295524597168	3	031
284	89.99594116210938	91.17414855957031	1.0	180.90081787109375	66.64165496826172	0.9951599836349487	621.536865234375	185.321044921875	0.9999999403953552	619.3843383789062	184.38148498535156	0.0005452632904052734	3	031
285	87.58121490478516	90.49862670898438	1.0	178.12696838378906	67.70597076416016	0.9999998807907104	621.775390625	185.40451049804688	0.9999999403953552	619.6749267578125	184.42031860351562	0.00045818090438842773	3	031
286	86.27375030517578	91.7212142944336	1.0	177.74468994140625	68.24700927734375	0.9928704500198364	621.79541015625	185.67276000976562	0.9999998807907104	619.7402954101562	184.87747192382812	0.0007820427417755127	3	031
287	83.23436737060547	91.13124084472656	1.0	166.96047973632812	77.82585906982422	0.4044191241264343	621.8444213867188	184.7968292236328	0.9999998807907104	619.7189331054688	183.858642578125	0.00041982531547546387	3	031
288	83.18612670898438	91.18547821044922	1.0	176.55758666992188	72.64398193359375	0.9996088147163391	622.204833984375	185.12890625	0.9999999403953552	619.7147827148438	184.49078369140625	0.00044658780097961426	3	031
289	81.46063995361328	91.08174133300781	1.0	168.21942138671875	81.7490234375	0.45187586545944214	621.3709106445312	185.0603485107422	0.9999998807907104	619.2010498046875	184.2100830078125	0.0004932284355163574	3	031
290	78.32554626464844	91.21189880371094	1.0	165.89752197265625	83.38053894042969	0.3023429811000824	621.4321899414062	185.24412536621094	0.9999998807907104	619.3871459960938	184.2874755859375	0.00047531723976135254	3	031
291	80.92115783691406	98.22216796875	1.0	166.43280029296875	86.60609436035156	0.9122104644775391	621.2772216796875	185.14918518066406	0.9999998807907104	619.1300659179688	184.59390258789062	0.0005591511726379395	3	031
292	86.22858428955078	122.1917495727539	1.0	167.03175354003906	97.11766815185547	0.9998732209205627	621.9141235351562	185.48715209960938	0.9999999403953552	619.7709350585938	184.38446044921875	0.00040972232818603516	3	031
293	81.1561279296875	136.9152069091797	1.0	151.00001525878906	68.54248809814453	0.9991399049758911	621.585205078125	185.30625915527344	0.9999998807907104	619.3552856445312	184.47689819335938	0.0004414021968841553	3	031
294	75.4266586303711	147.364501953125	1.0	146.67376708984375	66.61383056640625	0.999189555644989	621.6709594726562	185.05886840820312	0.9999998807907104	619.6212768554688	184.2275390625	0.000475078821182251	3	031
295	72.3779525756836	156.99838256835938	1.0	143.59051513671875	67.6535873413086	1.0	622.0349731445312	184.88272094726562	0.9999999403953552	621.7264404296875	186.05853271484375	0.00040963292121887207	3	031
296	70.3110122680664	166.6756591796875	1.0	140.84332275390625	75.2254867553711	1.0	621.73193359375	184.93336486816406	0.9999999403953552	621.5780639648438	185.59461975097656	0.00047767162322998047	3	031
297	66.89851379394531	174.8766326904297	1.0	129.48568725585938	91.08374786376953	0.999997079372406	622.2313232421875	185.38766479492188	0.9999999403953552	619.37109375	184.55099487304688	0.00047856569290161133	3	031
298	65.06783294677734	180.65463256835938	1.0	130.87725830078125	89.91307830810547	0.38641297817230225	621.8934326171875	185.2563018798828	1.0	619.836669921875	184.00283813476562	0.0004029572010040283	3	031
299	64.37948608398438	185.5028076171875	1.0	130.34597778320312	96.972412109375	0.9998596906661987	621.6915893554688	185.58334350585938	0.9999998807907104	619.5910034179688	184.6609344482422	0.0004215538501739502	3	031
300	67.75247192382812	187.5760040283203	1.0	126.59596252441406	101.42597961425781	0.9892126321792603	622.103271484375	185.59442138671875	0.9999999403953552	619.9689331054688	184.38436889648438	0.0005015730857849121	3	031
301	76.86061096191406	196.50637817382812	1.0	126.12812805175781	99.87261199951172	0.999998927116394	622.0755615234375	184.90074157714844	0.9999998807907104	620.2330322265625	183.59161376953125	0.00036838650703430176	3	031
302	112.82758331298828	115.455810546875	1.0	114.71895599365234	115.79694366455078	0.05472239851951599	621.5426025390625	185.2876434326172	0.9999999403953552	619.3128051757812	184.2476806640625	0.0004903674125671387	3	031
303	83.09991455078125	208.9080352783203	1.0	111.806640625	115.30049896240234	0.07749488949775696	621.413330078125	184.96173095703125	0.9999998807907104	619.2799682617188	184.19223022460938	0.000568777322769165	3	031
304	84.31536865234375	212.62127685546875	1.0	105.69117736816406	114.58706665039062	0.9983141422271729	622.288818359375	184.66595458984375	0.9999998807907104	620.0922241210938	183.99139404296875	0.00035700201988220215	3	031
305	86.64989471435547	215.89639282226562	1.0	104.2199478149414	116.45211029052734	0.9999972581863403	622.4829711914062	185.610107421875	0.9999998211860657	620.2913818359375	184.73321533203125	0.0006066262722015381	3	031
306	94.02456665039062	217.70628356933594	1.0	104.7511215209961	117.36138153076172	0.9999998807907104	622.1771240234375	184.6648712158203	1.0	98.34832000732422	118.81167602539062	0.000665515661239624	3	031
307	102.48233795166016	224.10789489746094	1.0	102.26460266113281	128.6079864501953	0.9986771941184998	621.52783203125	185.0234375	1.0	619.6044921875	184.56317138671875	0.0004897713661193848	3	031
308	99.99394226074219	127.12015533447266	0.9999985694885254	104.70053100585938	122.74531555175781	0.007936567068099976	621.913818359375	185.54937744140625	0.9999998211860657	111.16453552246094	239.7153778076172	0.0027099251747131348	3	031
309	116.50586700439453	235.95465087890625	0.9999997019767761	95.11714172363281	126.13642120361328	0.9999904036521912	621.8377075195312	185.33462524414062	0.9999999403953552	109.78164672851562	244.24855041503906	0.004587143659591675	3	031
310	117.89955139160156	235.99581909179688	1.0	94.7357406616211	123.1226806640625	1.0	621.5983276367188	184.96620178222656	0.9999999403953552	106.45164489746094	244.8916015625	0.000901639461517334	3	031
311	121.0450210571289	239.04718017578125	1.0	94.96520233154297	121.95631408691406	0.9999995827674866	621.8471069335938	185.2332305908203	0.9999999403953552	94.76693725585938	127.7447738647461	0.000579535961151123	3	031
312	127.28458404541016	243.1376495361328	1.0	107.81171417236328	132.84703063964844	0.006631255149841309	621.800537109375	184.6512908935547	1.0	619.8660278320312	183.96742248535156	0.0004341006278991699	3	031
313	135.95225524902344	248.05540466308594	1.0	103.02298736572266	133.66329956054688	1.0	622.1719360351562	185.59884643554688	0.9999999403953552	619.9924926757812	184.9680633544922	0.0006256997585296631	3	031
314	146.01141357421875	250.3900604248047	0.9999999403953552	98.30874633789062	132.97007751464844	1.0	621.739501953125	185.08340454101562	0.9999998807907104	96.3073501586914	139.8388214111328	0.0007146596908569336	3	031
315	156.98580932617188	260.6477355957031	1.0	108.25863647460938	140.57704162597656	0.0015162527561187744	621.9323120117188	184.7261505126953	0.9999999403953552	620.2447509765625	183.90492248535156	0.0003751516342163086	3	031
316	167.5450897216797	264.68048095703125	1.0	110.0	157.6165313720703	0.9908952116966248	621.5407104492188	185.64422607421875	0.9999999403953552	619.7918090820312	184.85891723632812	0.000639796257019043	3	031
317	176.8673553466797	269.2264099121094	1.0	109.83361053466797	157.0216064453125	0.07770776748657227	621.6618041992188	184.88748168945312	1.0	618.6347045898438	185.80462646484375	0.0006415843963623047	3	031
318	189.56417846679688	276.3897705078125	1.0	140.93063354492188	191.6104278564453	0.0008961260318756104	622.2456665039062	185.93399047851562	0.9999999403953552	536.44384765625	166.8684539794922	0.06407827138900757	3	031
319	203.88755798339844	282.7768249511719	1.0	142.19302368164062	190.81112670898438	0.013506293296813965	621.2880249023438	185.24923706054688	1.0	540.0682983398438	164.2045440673828	0.015248090028762817	3	031
320	220.1731719970703	293.6932067871094	0.9999887943267822	169.87001037597656	222.5261993408203	0.9958407878875732	621.7138061523438	184.9688720703125	0.9999998807907104	621.6490478515625	185.8873291015625	0.0004299581050872803	3	031
321	241.0609893798828	306.7431335449219	0.9999987483024597	173.76068115234375	218.57308959960938	1.0	622.2650146484375	185.22927856445312	1.0	618.9808349609375	186.03927612304688	0.0004571676254272461	3	031
322	197.13743591308594	255.77420043945312	0.9919735193252563	264.9290771484375	321.8819885253906	1.0	621.8712768554688	184.6577606201172	1.0	621.3703002929688	185.56692504882812	0.0004798471927642822	3	031
323	285.638427734375	333.0639343261719	0.9987773299217224	207.73477172851562	245.5532684326172	1.0	622.0886840820312	186.21737670898438	0.9999998807907104	619.803466796875	185.48788452148438	0.000757366418838501	3	031
324	304.6296081542969	346.1616516113281	1.0	234.73684692382812	281.61676025390625	0.9999973773956299	621.8165283203125	185.15621948242188	1.0	619.81298828125	184.0695037841797	0.000578075647354126	3	031
325	329.27880859375	361.5503845214844	0.9999597668647766	330.4170227050781	365.9247741699219	0.9976998567581177	621.3262939453125	186.2598876953125	0.9999999403953552	619.5213012695312	185.6918487548828	0.0007142424583435059	3	031
326	348.03118896484375	368.3852233886719	0.9999527931213379	286.3551330566406	294.7501525878906	1.0	621.861083984375	185.85337829589844	0.9999999403953552	619.5234985351562	185.20001220703125	0.0004824697971343994	3	031
327	394.1729431152344	346.0572509765625	1.0	618.6507568359375	187.38330078125	0.00012093782424926758	621.4348754882812	185.2880096435547	0.9999998807907104	619.439697265625	183.9560089111328	0.00044980645179748535	3	031
328	423.67095947265625	318.73138427734375	0.9999999403953552	425.8830261230469	316.11834716796875	0.0024757981300354004	621.9967651367188	185.47573852539062	0.9999999403953552	619.634033203125	184.8998565673828	0.0005250871181488037	3	031
329	441.71539306640625	308.80584716796875	1.0	360.19384765625	373.62744140625	0.08448421955108643	622.69970703125	185.24473571777344	0.9999999403953552	622.0390014648438	185.8964385986328	0.0005485713481903076	3	031
330	463.33038330078125	300.2262268066406	0.9999990463256836	389.23895263671875	359.82720947265625	0.9981080293655396	622.2257080078125	185.85523986816406	0.9999999403953552	619.8884887695312	185.39390563964844	0.0005919933319091797	3	031
331	492.7031555175781	284.86163330078125	0.999997615814209	499.77880859375	281.1068420410156	0.0003465712070465088	622.0017700195312	185.50453186035156	0.9999998807907104	620.157470703125	184.23110961914062	0.0005238652229309082	3	031
332	557.8092041015625	288.05438232421875	0.9931601285934448	551.874755859375	290.0730895996094	0.0014142096042633057	622.083984375	185.07884216308594	1.0	621.8568725585938	186.05105590820312	0.0004870891571044922	3	031
333	588.783447265625	279.7950744628906	0.009937047958374023	620.89599609375	186.11880493164062	0.00038173794746398926	622.7186279296875	185.38803100585938	1.0	621.97509765625	185.74684143066406	0.0007450282573699951	3	031
334	510.65484619140625	278.84442138671875	0.002245396375656128	506.6207275390625	280.51934814453125	0.9718220233917236	622.1033325195312	183.9173583984375	1.0	621.9827270507812	185.38780212402344	0.000497967004776001	3	031
335	626.7567749023438	189.15118408203125	6.985664367675781e-5	620.943603515625	190.52703857421875	0.00011098384857177734	623.1493530273438	184.97763061523438	1.0	622.9189453125	185.96188354492188	0.000635981559753418	3	031
336	536.4926147460938	270.1623840332031	0.9999998807907104	578.5525512695312	290.78387451171875	0.2260388731956482	623.8995971679688	185.1831512451172	1.0	532.425048828125	169.37161254882812	0.015178143978118896	3	031
337	550.3961791992188	269.25347900390625	1.0	552.8864135742188	272.1744384765625	0.00020170211791992188	622.9656982421875	184.6255340576172	1.0	623.1907958984375	185.86245727539062	0.0005043447017669678	3	031
338	622.3840942382812	3.990281820297241	7.483363151550293e-5	508.2373046875	259.698974609375	0.0010413825511932373	622.330322265625	183.29641723632812	1.0	621.96826171875	184.9170684814453	0.0004335343837738037	3	031
339	626.06884765625	191.8831329345703	0.00011277198791503906	619.94775390625	187.31890869140625	0.000285416841506958	623.0172119140625	185.8664093017578	1.0	622.6204223632812	186.76292419433594	0.0007573068141937256	3	031
340	647.176513671875	363.9156494140625	0.0004032552242279053	533.0955200195312	180.66966247558594	0.00025585293769836426	623.6574096679688	185.44805908203125	1.0	535.2142333984375	179.2506561279297	0.7586856484413147	3	031
341	541.659912109375	408.61102294921875	0.9999932050704956	508.7882995605469	272.6131896972656	0.41290369629859924	622.8926391601562	184.45021057128906	0.9999998807907104	622.8046875	185.6798553466797	0.0004729330539703369	3	031
342	542.1800537109375	405.779052734375	1.0	506.42559814453125	276.89031982421875	0.08240145444869995	623.0972290039062	185.10403442382812	0.9999999403953552	619.7959594726562	186.2803955078125	0.0006614625453948975	3	031
343	618.2119140625	186.9468994140625	3.7789344787597656e-5	623.3926391601562	190.6156768798828	6.67572021484375e-5	622.9730834960938	184.9083709716797	0.9999999403953552	620.381591796875	184.38465881347656	0.00030729174613952637	3	031
344	645.1539916992188	397.1331481933594	7.849931716918945e-5	644.9708251953125	396.5557556152344	0.00022155046463012695	623.6888427734375	184.77362060546875	0.9999999403953552	620.3749389648438	186.59056091308594	0.00033095479011535645	3	031
345	647.41748046875	364.5679016113281	0.0010942518711090088	620.2677001953125	190.11024475097656	0.00012701749801635742	623.3309936523438	184.42015075683594	0.9999998807907104	622.751220703125	185.65530395507812	0.00047594308853149414	3	031
346	445.73052978515625	204.519775390625	1.0	449.4547424316406	206.32608032226562	0.01895308494567871	624.2575073242188	185.28738403320312	1.0	622.8986206054688	184.50904846191406	0.0005843937397003174	3	031
347	421.67803955078125	185.94931030273438	1.0	642.5099487304688	369.076416015625	0.0021441280841827393	624.1489868164062	184.38232421875	0.9999999403953552	620.3115234375	186.05508422851562	0.0004965364933013916	3	031
348	405.8805847167969	181.41148376464844	1.0	516.2954711914062	249.76556396484375	0.898604154586792	623.8414306640625	185.7032928466797	0.9999998807907104	620.2463989257812	186.16908264160156	0.0004144608974456787	3	031
349	390.5363464355469	180.76461791992188	1.0	504.2499084472656	253.86412048339844	0.08744412660598755	623.259033203125	184.94284057617188	1.0	622.0714111328125	185.97421264648438	0.0008844733238220215	3	031
350	367.4932556152344	240.34547424316406	0.9998847246170044	485.49737548828125	194.42832946777344	0.9999997615814209	624.3828125	186.26376342773438	1.0	620.296630859375	187.36502075195312	0.0002815723419189453	3	031
351	422.7644348144531	179.2130889892578	1.0	357.2928161621094	289.737548828125	0.6158639192581177	622.6724853515625	184.82122802734375	0.9999998807907104	622.5767822265625	186.19036865234375	0.0005263388156890869	3	031
352	400.6956787109375	225.36721801757812	0.0008836090564727783	412.9786376953125	171.51402282714844	0.7230485081672668	622.7705078125	185.76116943359375	0.9999998807907104	619.4851684570312	187.1420135498047	0.0004665851593017578	3	031
353	339.6092224121094	388.3417053222656	0.005615919828414917	401.4234619140625	221.39625549316406	1.0	623.0145874023438	185.6414794921875	0.9999998807907104	619.4996948242188	186.8268280029297	0.0003872513771057129	3	031
354	626.2083740234375	189.15768432617188	0.00012239813804626465	364.7658996582031	243.05233764648438	0.016043126583099365	622.8248291015625	184.4784393310547	0.9999999403953552	622.4691772460938	185.4156951904297	0.0004648566246032715	3	031
355	321.34912109375	394.2870178222656	0.0437239408493042	387.87384033203125	269.3453369140625	0.008309632539749146	622.576904296875	185.33346557617188	1.0	619.6160278320312	186.63253784179688	0.0003299415111541748	3	031
356	315.640625	390.2023010253906	0.023488670587539673	402.4660339355469	261.7274169921875	0.9985108375549316	623.0010375976562	184.7567596435547	1.0	528.075927734375	209.5652313232422	0.007944256067276001	3	031
357	309.6221923828125	390.77203369140625	0.9994510412216187	408.213623046875	270.0643310546875	0.9999996423721313	622.9943237304688	184.6719512939453	1.0	619.49853515625	185.9081573486328	0.0004832744598388672	3	031
358	404.6412353515625	283.1222229003906	0.02878996729850769	407.4189453125	273.77423095703125	0.9938880205154419	623.5783081054688	183.9679412841797	1.0	623.3526611328125	185.18736267089844	0.0008364021778106689	3	031
359	388.5998229980469	284.943603515625	0.19050362706184387	393.6697082519531	283.36712646484375	0.7396470308303833	622.8572998046875	184.57940673828125	1.0	622.5599365234375	185.8352508544922	0.0005659759044647217	3	031
360	259.50274658203125	382.13958740234375	1.0	319.60546875	260.3724060058594	0.9999998211860657	623.557861328125	184.63555908203125	0.9999998807907104	622.52197265625	185.71646118164062	0.0007066726684570312	3	031
361	268.9242858886719	382.097412109375	1.0	279.2536315917969	257.9749755859375	0.9999971389770508	623.7349243164062	185.41543579101562	1.0	264.52716064453125	371.6961669921875	0.00063323974609375	3	031
362	279.31341552734375	386.1123352050781	0.9999995827674866	247.33892822265625	232.1299591064453	0.3681943416595459	622.53369140625	185.3978271484375	1.0	619.4869995117188	186.5211181640625	0.0005786716938018799	3	031
363	279.14129638671875	385.4588928222656	1.0	227.54476928710938	223.9669647216797	1.0	622.4288940429688	184.88552856445312	0.9999999403953552	622.031005859375	185.6620330810547	0.0003777444362640381	3	031
364	284.556640625	380.10015869140625	1.0	249.29551696777344	220.60711669921875	0.9999996423721313	622.3428344726562	185.13128662109375	0.9999999403953552	278.8627014160156	266.4473571777344	0.0011935532093048096	3	031
365	289.8763427734375	378.5032653808594	1.0	270.4520263671875	213.4253387451172	1.0	622.5003051757812	185.8229522705078	1.0	619.8289184570312	185.30528259277344	0.00048673152923583984	3	031
366	290.7756042480469	379.65985107421875	1.0	282.4946594238281	216.03570556640625	1.0	622.1077880859375	185.93630981445312	1.0	619.8330078125	185.44557189941406	0.0003286302089691162	3	031
367	291.683837890625	382.3992919921875	1.0	271.6441345214844	228.69117736816406	0.9955027103424072	622.6138916015625	185.51878356933594	0.9999999403953552	622.0846557617188	185.98329162597656	0.0006720423698425293	3	031
368	273.1011047363281	383.58392333984375	1.0	309.8962707519531	270.1909484863281	1.0	622.287109375	184.99249267578125	0.9999999403953552	620.6961059570312	184.36781311035156	0.00040721893310546875	3	031
369	314.22412109375	263.0619201660156	0.9556432366371155	313.19390869140625	265.5224914550781	0.9999250173568726	622.498291015625	183.95823669433594	1.0	621.6513061523438	185.3476104736328	0.0004817545413970947	3	031
370	340.13641357421875	289.9888916015625	0.9999927878379822	343.960693359375	288.0737609863281	0.9998820424079895	622.98974609375	186.38633728027344	0.9999998807907104	622.4756469726562	187.09078979492188	0.0007025599479675293	3	031
371	301.16314697265625	301.42669677734375	0.002185612916946411	300.1569519042969	303.0127868652344	1.0	622.5836791992188	184.556396484375	1.0	303.48590087890625	305.34674072265625	0.00045052170753479004	3	031
372	273.8922119140625	324.6351623535156	0.0001741349697113037	274.1489562988281	324.8525085449219	0.9999996423721313	622.8800048828125	184.120361328125	0.9999999403953552	619.5111083984375	185.61505126953125	0.0005316734313964844	3	031
373	103.34942626953125	368.488525390625	0.5050577521324158	255.89207458496094	312.724609375	0.9334151744842529	622.5927734375	186.05319213867188	0.9999999403953552	619.61767578125	185.64352416992188	0.0006566345691680908	3	031
374	91.05736541748047	365.7915954589844	1.0	214.98583984375	290.121337890625	0.9323676824569702	622.445068359375	186.22459411621094	0.9999999403953552	620.1006469726562	185.7246856689453	0.0008051097393035889	3	031
375	81.08745574951172	367.3700256347656	0.9999957084655762	221.0499267578125	283.5713806152344	1.0	621.8217163085938	185.0694122314453	1.0	619.5704345703125	184.6128387451172	0.0005604028701782227	3	031
376	77.22662353515625	369.902099609375	0.999977707862854	213.2346649169922	294.5058288574219	0.9999994039535522	622.3197021484375	185.39688110351562	0.9999999403953552	618.9122924804688	186.41046142578125	0.0006431937217712402	3	031
377	71.9625244140625	370.4125061035156	0.9999992847442627	620.140380859375	186.9819793701172	0.0002391040325164795	622.5118408203125	185.90968322753906	0.9999999403953552	619.0208740234375	186.77444458007812	0.0005410909652709961	3	031
378	69.58329772949219	370.4656066894531	1.0	193.98683166503906	292.57659912109375	0.11949774622917175	622.3051147460938	185.5196075439453	0.9999999403953552	619.2810668945312	186.41773986816406	0.0003985762596130371	3	031
379	69.35575103759766	363.5133361816406	1.0	192.75270080566406	282.099609375	1.0	622.5774536132812	184.49720764160156	1.0	620.43798828125	183.62246704101562	0.00031128525733947754	3	031
380	72.14418029785156	355.69989013671875	1.0	195.45550537109375	274.8115539550781	0.9999973773956299	621.8494262695312	184.5028076171875	1.0	621.5755004882812	185.40899658203125	0.0004890263080596924	3	031
381	73.00159454345703	352.92279052734375	1.0	204.03048706054688	264.8345947265625	1.0	622.5374145507812	185.76641845703125	0.9999999403953552	619.8043823242188	184.91323852539062	0.000628739595413208	3	031
382	73.5035400390625	353.7359313964844	1.0	197.44847106933594	268.123779296875	1.0	621.9652709960938	185.35748291015625	0.9999999403953552	619.7931518554688	184.97293090820312	0.0007219910621643066	3	031
383	74.92085266113281	356.30157470703125	1.0	180.3795928955078	267.8588562011719	1.0	622.2018432617188	185.79994201660156	0.9999998807907104	620.0811157226562	185.03875732421875	0.0005214512348175049	3	031
384	68.18909454345703	360.7022399902344	0.9999978542327881	173.3500518798828	253.1587371826172	1.0	621.4596557617188	186.57373046875	0.9999997615814209	619.1782836914062	186.2961883544922	0.0009414255619049072	3	031
385	59.81049346923828	361.991943359375	0.9999998211860657	168.287109375	246.03286743164062	1.0	621.7734985351562	186.22219848632812	0.9999998807907104	619.3115234375	185.59727478027344	0.0006364285945892334	3	031
386	52.43414306640625	348.63885498046875	1.0	154.35128784179688	249.04458618164062	1.0	622.211181640625	185.50062561035156	0.9999999403953552	619.6500244140625	185.01205444335938	0.000605165958404541	3	031
387	56.51877975463867	349.0425109863281	1.0	166.6789093017578	274.6162414550781	0.9999998807907104	622.05810546875	185.0319061279297	0.9999998807907104	619.7874755859375	184.75904846191406	0.0005380511283874512	3	031
388	625.837890625	189.8453826904297	0.0001062154769897461	10.021586418151855	479.3573913574219	0.00020137429237365723	621.7691650390625	185.5919952392578	1.0	619.955810546875	185.266357421875	0.0006414353847503662	3	031
389	51.231082916259766	275.5098571777344	1.0	175.89825439453125	344.8650817871094	0.003034532070159912	622.0166625976562	185.67601013183594	1.0	619.8992919921875	185.41531372070312	0.00045987963676452637	3	031
390	50.47721481323242	265.15057373046875	1.0	619.154296875	188.66761779785156	0.00020959973335266113	622.3316650390625	185.95826721191406	0.9999999403953552	618.7392578125	186.7966766357422	0.0006129741668701172	3	031
391	52.65476608276367	248.56288146972656	0.9999973773956299	151.09591674804688	330.207275390625	0.0027690529823303223	621.7427978515625	185.98968505859375	0.9999999403953552	619.4656372070312	185.46658325195312	0.0004914999008178711	3	031
392	52.86750411987305	216.2286834716797	0.9686665534973145	124.96638488769531	346.75714111328125	0.8437527418136597	622.4483032226562	185.0332489013672	1.0	620.08544921875	184.30052185058594	0.0002810955047607422	3	031
393	625.7587280273438	190.06875610351562	0.0001271367073059082	619.0886840820312	188.7649383544922	0.00014963746070861816	622.384521484375	185.8730010986328	0.9999999403953552	618.8023681640625	187.25106811523438	0.0005723834037780762	3	031
394	625.8189086914062	189.4850311279297	0.0001100003719329834	620.0057373046875	185.69363403320312	0.00014203786849975586	622.2273559570312	185.29254150390625	1.0	618.86962890625	186.0585174560547	0.0004881322383880615	3	031
395	50.088600158691406	160.76394653320312	0.861681342124939	619.3651123046875	187.3660430908203	0.0002129971981048584	622.3668823242188	185.90426635742188	0.9999998807907104	618.9795532226562	187.11837768554688	0.0005849897861480713	3	031
396	49.164730072021484	147.0702362060547	0.9999337792396545	620.5983276367188	187.72979736328125	0.0002593696117401123	622.1982421875	186.06234741210938	0.9999998807907104	619.920654296875	185.877197265625	0.0005749166011810303	3	031
397	50.88313293457031	137.04502868652344	1.0	618.7725830078125	188.33738708496094	0.00015211105346679688	621.8587036132812	185.38638305664062	1.0	618.722900390625	186.667236328125	0.0005634427070617676	3	031
398	52.11716079711914	128.62896728515625	0.9999914169311523	620.3101196289062	186.73538208007812	0.00014951825141906738	622.6931762695312	185.81993103027344	0.9999998807907104	620.203857421875	185.01132202148438	0.000520855188369751	3	031
399	55.08701705932617	122.3473129272461	1.0	618.9189453125	188.15980529785156	0.0001258552074432373	622.0890502929688	185.24253845214844	0.9999999403953552	619.7071533203125	184.73147583007812	0.00048232078552246094	3	031
400	60.54020690917969	115.3835678100586	1.0	619.2321166992188	188.45953369140625	0.00011551380157470703	622.1417846679688	185.59812927246094	0.9999999403953552	618.7362670898438	186.86062622070312	0.00044792890548706055	3	031
401	65.9482421875	108.04678344726562	0.999999463558197	620.174072265625	186.53863525390625	0.00020709633827209473	622.5128784179688	185.7645721435547	1.0	619.03857421875	186.8416290283203	0.0005487799644470215	3	031
402	68.49016571044922	103.40153503417969	1.0	619.6748046875	187.5797119140625	0.00020051002502441406	622.1395263671875	186.37339782714844	0.9999999403953552	619.50927734375	185.65513610839844	0.000558316707611084	3	031
403	69.96553039550781	98.00779724121094	1.0	117.9977798461914	246.9461669921875	0.008534491062164307	622.104736328125	185.79750061035156	0.9999998807907104	619.9862670898438	185.39097595214844	0.0006722211837768555	3	031
404	71.6159439086914	94.68358612060547	1.0	114.70197296142578	241.0116729736328	0.14252349734306335	622.1424560546875	186.2270965576172	0.9999999403953552	112.63189697265625	243.20843505859375	0.021768540143966675	3	031
405	71.59384155273438	91.06256103515625	1.0	114.58231353759766	221.58604431152344	0.001879960298538208	622.4111328125	185.91253662109375	0.9999999403953552	619.7625122070312	185.24342346191406	0.0005467832088470459	3	031
406	73.32581329345703	87.836669921875	1.0	107.72478485107422	236.01837158203125	1.0	621.9804077148438	186.21836853027344	0.9999999403953552	108.12855529785156	236.75234985351562	0.005940943956375122	3	031
407	71.49333953857422	85.6072998046875	1.0	111.17276763916016	235.35499572753906	1.0	648.9973754882812	186.48033142089844	0.002067267894744873	110.51847839355469	236.6441192626953	0.001202017068862915	3	031
408	71.555908203125	84.3919448852539	1.0	115.8215103149414	236.93978881835938	0.9999994039535522	117.9572525024414	236.26515197753906	0.00030934810638427734	113.54296112060547	240.36630249023438	0.0031231045722961426	3	031
409	73.986572265625	83.54547882080078	1.0	119.3011245727539	232.12220764160156	0.9999971389770508	120.87946319580078	232.1248016357422	0.0006424486637115479	115.80925750732422	234.8643341064453	0.0016255080699920654	3	031
410	73.86375427246094	83.08432006835938	1.0	126.2042236328125	227.35231018066406	0.08018067479133606	648.4129638671875	298.99462890625	0.0005681514739990234	114.98897552490234	228.32057189941406	0.00017121434211730957	3	031
411	75.54998016357422	82.322265625	1.0	124.7932357788086	224.56381225585938	0.7051532864570618	650.2072143554688	162.81675720214844	0.0008131265640258789	116.53128814697266	229.34332275390625	0.0007471740245819092	3	031
412	77.22062683105469	81.53730773925781	1.0	127.273193359375	219.95938110351562	0.674388587474823	649.5762939453125	186.30828857421875	0.0003286004066467285	115.69873046875	225.5372314453125	0.00020599365234375	3	031
413	77.90895080566406	81.35484313964844	1.0	128.2571258544922	223.7095489501953	0.9999996423721313	649.7958984375	163.66555786132812	0.00025269389152526855	127.7188491821289	225.71209716796875	0.0008906126022338867	3	031
414	80.8082275390625	81.46923065185547	1.0	132.33460998535156	202.2344207763672	0.1270163357257843	650.7463989257812	165.78482055664062	0.0006528794765472412	128.281982421875	201.70777893066406	0.0001347362995147705	3	031
415	82.90982055664062	82.0372314453125	1.0	133.16615295410156	201.95249938964844	0.6252844333648682	649.8043212890625	156.46412658691406	8.83638858795166e-5	186.26950073242188	3.074796438217163	0.00010818243026733398	3	031
416	81.0576400756836	81.16796112060547	0.9999999403953552	132.8759002685547	201.3535919189453	0.5237671136856079	649.0318603515625	300.71783447265625	0.0003413856029510498	185.45352172851562	3.017691135406494	5.969405174255371e-5	3	031
417	83.8058090209961	84.04264831542969	1.0	133.2842559814453	204.3968048095703	0.0005505383014678955	648.6453247070312	301.5864562988281	0.001042097806930542	71.08369445800781	68.87925720214844	2.6702880859375e-5	3	031
418	84.53160858154297	86.11973571777344	1.0	151.33819580078125	228.10899353027344	0.9999586343765259	649.3051147460938	172.7932891845703	0.0011861622333526611	148.91311645507812	230.87026977539062	7.218122482299805e-5	3	031
419	84.81672668457031	87.71849822998047	1.0	95.28755950927734	86.44872283935547	8.532404899597168e-5	650.8187866210938	170.3911895751953	0.00020933151245117188	86.1584701538086	99.42576599121094	1.8894672393798828e-5	3	031
420	85.3312759399414	87.37879180908203	1.0	134.45094299316406	212.39947509765625	0.0020196139812469482	648.37646484375	301.8857421875	0.0001747608184814453	71.18605041503906	75.51899719238281	2.0503997802734375e-5	3	031
421	85.83293914794922	86.61312103271484	1.0	140.3549041748047	201.08238220214844	0.006975054740905762	651.1256103515625	171.8544158935547	0.0003122091293334961	186.12704467773438	3.4778518676757812	9.47713851928711e-6	3	031
422	105.26317596435547	81.53230285644531	0.992478609085083	134.77749633789062	194.61373901367188	1.0	649.7607421875	166.8711700439453	0.00045183300971984863	131.4567413330078	195.41827392578125	0.00023216009140014648	3	031
423	122.7706527709961	47.840885162353516	0.7531379461288452	119.7582015991211	49.91909408569336	0.03427836298942566	649.9281005859375	172.274658203125	7.957220077514648e-5	111.67660522460938	55.28138732910156	0.00014984607696533203	3	031
424	133.3427734375	23.80718421936035	1.0	103.6600341796875	180.40626525878906	0.29994529485702515	137.78494262695312	12.770575523376465	0.0017670691013336182	133.4132537841797	3.312939405441284	0.004960060119628906	3	031
425	147.9075469970703	8.763559341430664	0.9999990463256836	112.54930877685547	176.86622619628906	0.9992271661758423	136.75164794921875	2.190643310546875	0.002725154161453247	135.9669189453125	1.4876909255981445	0.0028332769870758057	3	031
426	161.51217651367188	18.43589973449707	1.0	168.04843139648438	7.214323997497559	0.0028831958770751953	148.87596130371094	4.784297466278076	0.0010254979133605957	148.9112548828125	2.1933789253234863	0.0017206966876983643	3	031
427	179.67091369628906	14.45023250579834	1.0	191.85890197753906	5.935725688934326	0.00546678900718689	167.586669921875	2.841581106185913	0.0016258955001831055	166.2295379638672	2.011012077331543	0.0021076500415802	3	031
428	191.80628967285156	18.47028923034668	1.0	200.3519744873047	7.442434787750244	0.001928180456161499	183.96910095214844	7.866663932800293	0.0006300210952758789	180.27420043945312	1.9799625873565674	0.0009886622428894043	3	031
429	208.5833282470703	21.119916915893555	1.0	170.80528259277344	108.88005828857422	1.0	197.10597229003906	7.4809441566467285	0.0014236271381378174	211.89207458496094	3.033864736557007	0.0022965967655181885	3	031
430	251.1514434814453	33.81897735595703	0.9482194185256958	252.24549865722656	5.2922682762146	0.00056496262550354	236.62582397460938	8.830709457397461	0.0004806220531463623	229.3874969482422	5.909592151641846	0.00251162052154541	3	031
431	278.8092346191406	26.669124603271484	1.0	205.354736328125	103.12205505371094	0.462132066488266	259.01470947265625	6.805744647979736	0.0016033053398132324	261.9932861328125	4.273899078369141	0.004669219255447388	3	031
432	305.760986328125	25.997568130493164	1.0	267.1412353515625	90.3259506225586	0.9999575614929199	291.16339111328125	9.10565185546875	0.0013005435466766357	292.7611999511719	5.580821990966797	0.008430033922195435	3	031
433	323.6119079589844	25.786914825439453	1.0	270.41168212890625	108.45122528076172	1.0	327.70263671875	13.31977367401123	0.0018312633037567139	311.0163269042969	5.439699172973633	0.008793890476226807	3	031
434	340.95025634765625	25.78404998779297	1.0	292.94219970703125	99.0877914428711	1.0	344.10614013671875	12.96432876586914	0.0016439557075500488	326.9078063964844	5.906637668609619	0.014308571815490723	3	031
435	356.68280029296875	26.729633331298828	1.0	307.57464599609375	96.15035247802734	1.0	359.8364562988281	12.640796661376953	0.0022357702255249023	358.5909118652344	3.5485012531280518	0.009412765502929688	3	031
436	371.09014892578125	28.746984481811523	1.0	315.3475341796875	108.14004516601562	1.0	367.7499084472656	11.722235679626465	0.0010986924171447754	375.5478515625	3.7465009689331055	0.0037370622158050537	3	031
437	376.7928771972656	27.32381820678711	1.0	318.6466979980469	114.95429229736328	1.0	377.76666259765625	13.16899299621582	0.0011894702911376953	374.14801025390625	3.1021034717559814	0.005820721387863159	3	031
438	388.9155578613281	24.85871124267578	1.0	340.5949401855469	115.8364028930664	1.0	373.48907470703125	7.730173587799072	0.0011078715324401855	374.5755920410156	5.80165958404541	0.007009685039520264	3	031
439	404.28802490234375	15.589435577392578	1.0	385.9363708496094	118.07105255126953	0.9999427795410156	422.2215270996094	10.014941215515137	0.001591712236404419	392.5746765136719	1.946592092514038	0.002202749252319336	3	031
440	405.044189453125	12.45456600189209	1.0	415.682373046875	6.62417459487915	0.0248965322971344	422.01031494140625	8.958721160888672	0.002100646495819092	391.9897766113281	1.843101978302002	0.0021068155765533447	3	031
441	392.93450927734375	8.079788208007812	0.9999973177909851	427.2660217285156	95.17195892333984	0.9961715936660767	405.4427795410156	7.4449005126953125	0.00722077488899231	403.81298828125	3.451836585998535	0.0050501227378845215	3	031
442	384.1610107421875	7.658988952636719	1.0	420.44244384765625	93.8143081665039	1.0	391.3121643066406	5.294902801513672	0.0029999613761901855	364.629150390625	1.868391990661621	0.0031528472900390625	3	031
443	377.5469970703125	6.267219543457031	0.9999997615814209	414.9143371582031	84.15076446533203	1.0	389.61480712890625	4.914563179016113	0.004117846488952637	362.91015625	-0.17542362213134766	0.002615213394165039	3	031
444	371.2574462890625	6.843713760375977	1.0	407.9566955566406	94.87725067138672	0.8728492259979248	376.85003662109375	4.495018005371094	0.0019530951976776123	373.42425537109375	-0.44910526275634766	0.0017112195491790771	3	031
445	365.62786865234375	8.868509292602539	1.0	405.2156982421875	102.13214874267578	0.9998811483383179	374.070068359375	7.2199554443359375	0.003942310810089111	372.6881408691406	1.7162976264953613	0.0020674467086791992	3	031
446	358.79876708984375	10.64716625213623	1.0	397.6268310546875	108.52537536621094	1.0	373.9224548339844	8.358552932739258	0.002099066972732544	367.32366943359375	0.682985782623291	0.0015743076801300049	3	031
447	354.54571533203125	10.292220115661621	1.0	397.33404541015625	113.79456329345703	1.0	342.5382995605469	0.8167996406555176	0.0014515817165374756	340.5911560058594	0.5730149745941162	0.001313537359237671	3	031
448	349.63250732421875	9.73416519165039	1.0	395.7778625488281	115.9513931274414	1.0	342.7171325683594	5.971280574798584	0.0015379488468170166	332.096435546875	1.064302682876587	0.0011334717273712158	3	031
449	344.3837890625	11.026025772094727	1.0	390.4349365234375	119.1430435180664	0.9999972581863403	358.19195556640625	9.137325286865234	0.002875000238418579	329.8743591308594	-0.8660402297973633	0.0016144514083862305	3	031
450	341.107666015625	10.03984260559082	1.0	383.93975830078125	123.69125366210938	1.0	327.4799499511719	0.28843188285827637	0.0020294487476348877	325.1701354980469	0.6896078586578369	0.0027902722358703613	3	031
451	338.9071960449219	9.898868560791016	1.0	382.0142517089844	128.4887237548828	1.0	326.4856262207031	1.1219193935394287	0.002309054136276245	324.6588439941406	1.2806274890899658	0.0031989216804504395	3	031
452	333.9312744140625	9.92290210723877	1.0	379.6605224609375	133.7144775390625	1.0	342.4393615722656	8.430793762207031	0.002036869525909424	310.29107666015625	0.011526346206665039	0.0030567944049835205	3	031
453	330.96429443359375	11.639492988586426	1.0	378.4404296875	137.10867309570312	1.0	342.1630554199219	10.172903060913086	0.003268331289291382	340.30694580078125	2.7165439128875732	0.0016446113586425781	3	031
454	328.7105712890625	11.797194480895996	1.0	376.9761962890625	141.4566650390625	1.0	341.7413330078125	10.170318603515625	0.003482311964035034	340.4833679199219	3.236395835876465	0.0015729069709777832	3	031
455	325.5419006347656	13.423320770263672	1.0	377.08306884765625	146.46751403808594	1.0	342.56951904296875	10.482818603515625	0.0016656219959259033	309.74261474609375	1.0189173221588135	0.0013031959533691406	3	031
456	318.9187927246094	16.706335067749023	1.0	357.1688232421875	136.43624877929688	0.999928891658783	311.62469482421875	7.778674125671387	0.0013760626316070557	307.3625183105469	1.9067106246948242	0.0013280510902404785	3	031
457	269.1712341308594	24.624418258666992	0.9937422275543213	366.4600830078125	92.07559967041016	0.24188655614852905	261.6128845214844	10.649002075195312	0.0026545822620391846	278.1493835449219	5.645603656768799	0.005552828311920166	3	031
458	227.91055297851562	23.046281814575195	0.9999974966049194	362.9323425292969	82.76034545898438	1.0	214.1250457763672	7.185738563537598	0.0014112591743469238	228.698486328125	3.4328980445861816	0.0018979907035827637	3	031
459	193.7401123046875	24.393531799316406	0.9230071306228638	342.74310302734375	66.31149291992188	1.0	182.35498046875	9.152609825134277	0.0011789202690124512	185.10264587402344	6.593112468719482	0.0025221705436706543	3	031
460	166.13095092773438	25.649229049682617	0.9999995231628418	307.2806396484375	55.04515838623047	0.9990353584289551	163.88990783691406	12.178135871887207	0.0032468438148498535	166.39361572265625	5.291470050811768	0.005966633558273315	3	031
461	136.09503173828125	26.662818908691406	0.999998927116394	274.0560607910156	31.871171951293945	0.9999860525131226	139.87112426757812	14.202224731445312	0.0023415088653564453	135.59693908691406	5.757689476013184	0.006593883037567139	3	031
462	115.7970199584961	28.527149200439453	0.25698763132095337	252.50650024414062	56.9005126953125	0.9487617611885071	648.284912109375	300.40875244140625	0.0014511942863464355	105.50492095947266	3.5427846908569336	0.0017053186893463135	3	031
463	93.71968078613281	1.9401617050170898	0.003091782331466675	244.32240295410156	72.45851135253906	1.0	93.1938247680664	2.551881790161133	0.0004508495330810547	99.5515365600586	-2.0540518760681152	0.0002683401107788086	3	031
464	160.46255493164062	102.13285827636719	5.459785461425781e-5	148.69815063476562	98.54340362548828	1.0	151.65113830566406	101.27094268798828	4.4465065002441406e-5	153.12648010253906	109.82044219970703	0.00013586878776550293	3	031
465	35.09010696411133	37.052181243896484	0.018009603023529053	151.5304718017578	101.99114227294922	1.0	646.2254028320312	298.6028137207031	0.00024503469467163086	152.97250366210938	107.24231719970703	0.0001182258129119873	3	031
466	39.17185974121094	39.414817810058594	0.7210250496864319	154.43040466308594	106.48958587646484	1.0	649.9573974609375	170.95944213867188	0.00031048059463500977	152.00372314453125	108.29151153564453	0.000363081693649292	3	031
467	50.50892639160156	27.030452728271484	0.04226928949356079	148.03175354003906	100.88174438476562	0.0006797313690185547	648.4594116210938	297.122314453125	0.0008179247379302979	103.56852722167969	3.891819953918457	0.0003752708435058594	3	031
468	57.88074493408203	3.453063488006592	0.0009998083114624023	150.22926330566406	102.82574462890625	0.9999948143959045	649.436767578125	171.25010681152344	0.0011993050575256348	105.23764038085938	2.658708333969116	0.0005793273448944092	3	031
469	52.92021942138672	38.02264404296875	1.0	151.14453125	102.81380462646484	0.7192464470863342	649.876953125	179.1280059814453	0.0005106627941131592	87.7052001953125	1.350728988647461	0.00013208389282226562	3	031
470	50.07976150512695	48.634300231933594	1.0	132.10406494140625	85.76534271240234	3.325939178466797e-5	647.5693969726562	301.9957580566406	0.00024360418319702148	88.10782623291016	1.6112487316131592	4.7266483306884766e-5	3	031
471	53.51026153564453	47.709136962890625	0.904618501663208	131.01889038085938	92.1343002319336	0.0027885138988494873	651.0281982421875	172.63311767578125	6.464123725891113e-5	186.28929138183594	3.3513002395629883	3.4928321838378906e-5	3	031
472	59.61968231201172	44.919578552246094	1.0	126.33633422851562	90.25819396972656	0.1452530324459076	647.3353881835938	303.1578369140625	9.351968765258789e-5	54.59286880493164	32.753822326660156	0.0004801452159881592	3	031
473	61.432193756103516	44.00258255004883	1.0	70.12057495117188	44.03013229370117	3.388524055480957e-5	647.7105102539062	300.2842712402344	6.0886144638061523e-5	53.938289642333984	30.409860610961914	0.00048795342445373535	3	031
474	65.1747055053711	43.346839904785156	1.0	74.29287719726562	36.654903411865234	7.209181785583496e-5	66.60313415527344	40.801185607910156	9.72747802734375e-5	56.623592376708984	32.25733184814453	0.0006515979766845703	3	031
475	79.15599822998047	50.61836624145508	0.9915473461151123	69.6935043334961	55.317386627197266	0.00035563111305236816	650.7689208984375	164.43319702148438	0.00012189149856567383	67.70918273925781	38.90416717529297	2.3633241653442383e-5	3	031
476	86.85089874267578	49.18773651123047	0.03285965323448181	10.986543655395508	480.2967529296875	0.00016382336616516113	648.8684692382812	302.9522705078125	5.081295967102051e-5	152.771240234375	2.024712085723877	1.1473894119262695e-5	3	031
477	5.061753749847412	6.2410664558410645	1.8984079360961914e-5	10.275181770324707	480.3216247558594	6.508827209472656e-5	650.134521484375	174.17552185058594	0.00029477477073669434	153.20709228515625	2.4232401847839355	1.7762184143066406e-5	3	031
478	620.533447265625	3.8883254528045654	4.8041343688964844e-5	10.599710464477539	479.5013122558594	0.00010022521018981934	648.7133178710938	301.2166748046875	0.0008363127708435059	152.1446075439453	2.696977376937866	9.506940841674805e-6	3	031
479	643.8851928710938	376.26165771484375	3.129243850708008e-5	645.5758056640625	374.4378662109375	1.9609928131103516e-5	648.4304809570312	89.51972961425781	0.00014156103134155273	135.9353790283203	2.805830478668213	8.225440979003906e-6	3	031
480	103.9393310546875	86.47563934326172	0.0033018887042999268	9.81541633605957	480.7887268066406	4.3004751205444336e-5	649.480224609375	168.48989868164062	0.0002995729446411133	152.21029663085938	3.435863494873047	3.987550735473633e-5	3	031
481	100.16216278076172	87.16718292236328	0.006369739770889282	83.5604476928711	51.484134674072266	0.01665368676185608	649.8233642578125	180.72613525390625	0.0021623075008392334	77.78509521484375	53.162315368652344	3.585219383239746e-5	3	031
482	102.56568908691406	87.39733123779297	0.10198065638542175	80.84820556640625	50.32516860961914	0.1618576943874359	647.5633544921875	297.36151123046875	0.001458972692489624	73.62169647216797	43.31829071044922	3.8504600524902344e-5	3	031
483	101.97261047363281	68.8725357055664	8.285045623779297e-6	10.793845176696777	480.8345031738281	1.6123056411743164e-5	648.5834350585938	285.005615234375	0.00015726685523986816	186.7954559326172	3.9023919105529785	1.1324882507324219e-5	3	031
484	113.33076477050781	66.14543914794922	0.8805837035179138	80.1826400756836	101.76848602294922	0.07969024777412415	648.657958984375	301.7347106933594	0.0001811683177947998	187.49099731445312	2.998903274536133	1.0281801223754883e-5	3	031
485	116.50739288330078	65.98965454101562	0.8726030588150024	81.0102310180664	103.38229370117188	0.25860077142715454	648.6619873046875	300.5499267578125	5.996227264404297e-5	215.42906188964844	3.7514772415161133	5.751848220825195e-6	3	031
486	115.3065414428711	66.5373764038086	0.9999997019767761	80.62061309814453	104.38902282714844	0.33170509338378906	113.41046905517578	67.35945892333984	4.461407661437988e-5	103.99895477294922	71.15228271484375	4.8041343688964844e-5	3	031
487	115.59637451171875	64.9454345703125	0.9999974966049194	81.501953125	104.75534057617188	0.05960121750831604	647.9789428710938	303.0977478027344	0.00031384825706481934	106.78926849365234	71.38194274902344	3.787875175476074e-5	3	031
488	99.45065307617188	46.29939651489258	3.007054328918457e-5	90.47893524169922	4.307039260864258	0.00024586915969848633	647.7379150390625	300.5245361328125	3.248453140258789e-5	88.91886901855469	3.791795492172241	0.0007559359073638916	3	031
489	84.70309448242188	47.739688873291016	0.0012290775775909424	89.98975372314453	36.4364128112793	0.0004086792469024658	650.444580078125	165.452392578125	0.00043070316314697266	68.79554748535156	33.73477554321289	6.61015510559082e-5	3	031
490	71.82823181152344	49.22639083862305	0.9986730217933655	138.38035583496094	112.22840118408203	0.9999973773956299	649.121337890625	188.0302734375	0.0006042122840881348	133.3097686767578	115.83984375	0.0006708204746246338	3	031
491	71.2500228881836	53.04591751098633	1.0	145.4090118408203	117.06468963623047	0.8816704750061035	146.24578857421875	113.16900634765625	5.5462121963500977e-5	56.44367980957031	39.573158264160156	0.0004342198371887207	3	031
492	70.86398315429688	45.481849670410156	0.999996542930603	153.75343322753906	123.58921813964844	1.0	155.52560424804688	122.4204330444336	0.00010025501251220703	150.37271118164062	124.95318603515625	0.000742495059967041	3	031
493	70.3534164428711	34.241310119628906	0.9985682964324951	142.75051879882812	115.1920394897461	1.0	66.12804412841797	33.60008239746094	0.00012931227684020996	70.59102630615234	3.6136443614959717	9.819865226745605e-5	3	031
494	70.6919174194336	36.82844161987305	1.0	145.8264923095703	115.76458740234375	1.0	649.944580078125	184.87030029296875	0.00018745660781860352	86.3492431640625	2.778975009918213	0.000294417142868042	3	031
495	68.5978775024414	38.24102783203125	1.0	138.60081481933594	102.81558227539062	0.9999686479568481	649.876220703125	173.5137939453125	0.0011877715587615967	87.02857971191406	2.387331247329712	0.00010770559310913086	3	031
496	66.56291961669922	38.586692810058594	1.0	128.4406280517578	102.62085723876953	0.002781420946121216	650.5590209960938	170.85166931152344	3.001093864440918e-5	88.60578918457031	1.7486765384674072	0.0001309812068939209	3	031
497	65.66769409179688	37.377105712890625	1.0	138.904296875	102.95085144042969	0.9994302988052368	648.0309448242188	302.7056884765625	0.0002808868885040283	89.26425170898438	1.7743430137634277	0.0001278221607208252	3	031
498	62.16471862792969	39.21112060546875	1.0	142.3705596923828	109.1389389038086	1.0	146.46788024902344	107.8492660522461	0.00015914440155029297	88.72260284423828	2.3275227546691895	0.0006178021430969238	3	031
499	61.460994720458984	40.270450592041016	1.0	144.48379516601562	111.78704071044922	1.0	650.2545166015625	164.8273468017578	0.00044485926628112793	144.85487365722656	112.5168685913086	0.0003422200679779053	3	031
500	57.245513916015625	39.925594329833984	1.0	126.91871643066406	114.7240982055664	0.9999790191650391	649.2664184570312	189.78038024902344	0.00014534592628479004	89.6041488647461	2.086857795715332	0.0002471506595611572	3	031
501	57.374183654785156	36.85313034057617	1.0	134.45767211914062	114.19197082519531	0.9999966621398926	648.9359130859375	187.99452209472656	0.0005849301815032959	89.50733184814453	1.5958514213562012	0.0001506209373474121	3	031
502	58.257049560546875	36.61298751831055	1.0	137.7377166748047	120.43527221679688	1.0	647.352783203125	299.1649169921875	0.0004616081714630127	133.4898223876953	123.52903747558594	0.0009977221488952637	3	031
503	55.800750732421875	34.90685272216797	0.9999994039535522	137.84329223632812	127.83492279052734	1.0	649.432373046875	170.924560546875	0.00018775463104248047	132.8954315185547	130.19442749023438	0.0006079673767089844	3	031
504	57.55665588378906	35.63155746459961	1.0	136.2476806640625	132.94793701171875	1.0	133.26776123046875	136.3341064453125	7.873773574829102e-5	132.3473663330078	139.07859802246094	0.000277101993560791	3	031
505	57.87013626098633	35.970428466796875	1.0	138.54795837402344	137.2371063232422	1.0	650.4127807617188	186.7918701171875	0.0001519918441772461	134.27503967285156	139.83221435546875	0.0005346834659576416	3	031
506	57.27499008178711	35.722511291503906	1.0	137.77816772460938	141.78707885742188	1.0	145.29759216308594	140.6921844482422	0.00011840462684631348	134.02545166015625	143.56246948242188	0.0014998912811279297	3	031
507	55.94436264038086	35.66060256958008	0.9999998807907104	134.51853942871094	140.07794189453125	1.0	136.3624725341797	139.48806762695312	0.0002650022506713867	132.19546508789062	140.40887451171875	0.004699528217315674	3	031
508	55.63901901245117	35.77281188964844	1.0	133.14102172851562	140.6643829345703	1.0	134.7040557861328	139.6282501220703	0.000328749418258667	131.4838104248047	140.34539794921875	0.0034720301628112793	3	031
509	57.31136703491211	36.6725959777832	1.0	137.47776794433594	140.9567413330078	1.0	649.9156494140625	186.71731567382812	0.002313375473022461	133.65859985351562	140.97511291503906	0.0006156265735626221	3	031
510	71.54336547851562	38.52024459838867	1.0	144.20420837402344	139.06863403320312	1.0	649.6110229492188	154.01683044433594	0.0001614987850189209	144.68115234375	141.43490600585938	0.0004183948040008545	3	031
511	85.48380279541016	35.16953659057617	1.0	130.55184936523438	127.02899169921875	0.20945778489112854	648.4461669921875	285.9693603515625	0.0007019937038421631	87.61712646484375	6.159196853637695	0.00014898180961608887	3	031
512	91.68379974365234	33.2904052734375	0.9999998211860657	74.32539367675781	97.42448425292969	0.9998736381530762	649.3054809570312	187.1970672607422	0.00032958388328552246	89.20338439941406	5.569230079650879	0.0007221996784210205	3	031
513	102.77896118164062	33.769283294677734	0.9987543821334839	78.44085693359375	90.68402099609375	0.05948609113693237	648.5457763671875	189.31289672851562	0.00012218952178955078	92.32644653320312	4.780543804168701	0.00017720460891723633	3	031
514	110.20093536376953	28.55771255493164	1.0	96.53245544433594	96.45297241210938	0.8537079691886902	100.12077331542969	10.490732192993164	0.0007892251014709473	104.3572998046875	4.463002681732178	0.0034439265727996826	3	031
515	115.54217529296875	22.36157989501953	1.0	120.33716583251953	6.73011589050293	0.0008412003517150879	113.25233459472656	11.171294212341309	0.00034675002098083496	117.05742645263672	1.7714898586273193	0.0009827017784118652	3	031
516	118.18061065673828	18.695802688598633	1.0	94.34075164794922	85.70844268798828	0.014831602573394775	134.43246459960938	9.322183609008789	0.0007574856281280518	127.202392578125	1.1783857345581055	0.00099220871925354	3	031
517	133.5822296142578	36.99209213256836	0.35527223348617554	155.0379180908203	3.4627764225006104	0.00012177228927612305	648.3504028320312	301.1449890136719	1.7881393432617188e-5	101.0322494506836	-0.24315118789672852	7.382035255432129e-5	3	031
518	155.07852172851562	49.72447967529297	1.0	164.330078125	48.738487243652344	0.0001017153263092041	649.2232666015625	183.96095275878906	0.0004897415637969971	104.8377685546875	3.2445244789123535	0.00014141201972961426	3	031
519	164.1754913330078	56.406700134277344	1.0	121.84300994873047	5.37699031829834	0.00018450617790222168	167.91610717773438	59.137184143066406	0.00011202692985534668	114.90824890136719	0.8481733798980713	0.0006349384784698486	3	031
520	177.79742431640625	56.961368560791016	1.0	107.2493896484375	4.850533962249756	0.0003730654716491699	648.7303466796875	190.51510620117188	0.0002155005931854248	105.64629364013672	2.8554458618164062	0.0007818341255187988	3	031
521	182.25433349609375	53.04035949707031	1.0	120.4773941040039	5.181435585021973	0.00010406970977783203	642.4979248046875	6.198101043701172	5.340576171875e-5	105.39679718017578	1.3981566429138184	0.00024759769439697266	3	031
522	186.5057830810547	44.316253662109375	1.0	198.54714965820312	34.89503479003906	0.00016954541206359863	650.6998291015625	164.50714111328125	5.8263540267944336e-5	154.42770385742188	4.287661075592041	0.001018613576889038	3	031
523	188.5627899169922	40.427433013916016	1.0	198.30068969726562	34.47311019897461	0.00010848045349121094	648.9300537109375	184.7540283203125	0.00022146105766296387	154.73876953125	5.160881996154785	0.0003451704978942871	3	031
524	190.38504028320312	38.9727668762207	1.0	198.1553192138672	34.83628845214844	0.00019538402557373047	648.7112426757812	299.82293701171875	0.0001366734504699707	154.2268524169922	5.4628143310546875	0.00033473968505859375	3	031
525	192.7566375732422	35.94690704345703	1.0	202.1194610595703	7.430692195892334	0.0001627802848815918	649.7964477539062	169.50875854492188	0.0007676184177398682	154.1945343017578	4.441650867462158	0.0005529820919036865	3	031
526	194.37911987304688	34.99563980102539	1.0	203.05947875976562	6.5010552406311035	8.866190910339355e-5	190.11289978027344	11.115545272827148	0.00012663006782531738	187.55618286132812	7.024089813232422	0.0002772510051727295	3	031
527	196.387939453125	35.27342987060547	1.0	203.88287353515625	6.658656120300293	8.952617645263672e-5	649.9824829101562	172.1271514892578	0.0003623366355895996	154.89947509765625	4.342416763305664	0.0003152787685394287	3	031
528	198.4008026123047	36.11150360107422	1.0	206.0963897705078	39.776527404785156	0.0001900792121887207	207.3981475830078	35.41067886352539	6.574392318725586e-5	202.08653259277344	5.047405242919922	0.0001983046531677246	3	031
529	200.28482055664062	36.14171600341797	1.0	207.54562377929688	40.00020217895508	0.00010475516319274902	650.104736328125	179.03021240234375	0.0002620816230773926	201.78372192382812	5.43032693862915	0.0001906752586364746	3	031
530	205.4132537841797	38.48859405517578	1.0	214.2380828857422	35.3741455078125	0.00012183189392089844	648.1693115234375	303.5179748535156	0.000296175479888916	170.42633056640625	4.7605085372924805	0.0002429485321044922	3	031
531	227.5109405517578	46.96857452392578	1.0	228.7339324951172	51.272071838378906	0.00023806095123291016	650.7222900390625	163.97605895996094	0.0004597604274749756	170.59678649902344	4.413332939147949	0.00022017955780029297	3	031
532	236.59889221191406	42.94921875	1.0	246.09498596191406	37.35227584838867	0.00016048550605773926	651.5064086914062	162.82765197753906	0.00010928511619567871	202.43252563476562	5.095807075500488	0.00031372904777526855	3	031
533	241.73362731933594	41.2244987487793	1.0	165.3792724609375	60.29011535644531	0.0018905699253082275	650.8038940429688	169.5446319580078	0.0004614293575286865	200.09693908691406	5.062335968017578	0.00037211179733276367	3	031
534	228.7076416015625	43.17478942871094	1.0	228.1519775390625	49.45149612426758	0.0023113787174224854	649.9619750976562	184.81434631347656	0.00018674135208129883	217.2327880859375	5.565986633300781	0.00027945637702941895	3	031
535	294.0924072265625	108.96183776855469	0.00011643767356872559	194.76608276367188	52.322479248046875	0.9097825884819031	650.482421875	163.7256622314453	0.00013366341590881348	201.47386169433594	4.5606842041015625	3.1560659408569336e-5	3	031
536	342.4210510253906	165.57008361816406	1.0	249.73077392578125	28.966197967529297	1.0	253.27796936035156	17.227031707763672	0.004684388637542725	246.19009399414062	9.15962028503418	0.0031552910804748535	3	031
537	381.6092529296875	216.58241271972656	0.31921300292015076	380.857177734375	219.89407348632812	0.9993693232536316	379.0162353515625	217.17996215820312	0.0002168416976928711	377.4151306152344	223.75498962402344	0.0007265806198120117	3	031
538	405.3009338378906	256.7301330566406	1.0	338.2513427734375	124.42278289794922	1.0	405.4646301269531	258.2001647949219	0.00018024444580078125	404.079833984375	247.4032745361328	0.0007759630680084229	3	031
539	425.5351257324219	287.7410888671875	1.0	363.1362609863281	163.42527770996094	0.6417304873466492	649.0057373046875	180.8224639892578	0.0001666247844696045	420.8782653808594	276.5965881347656	0.0001920163631439209	3	031
540	436.6719970703125	312.6689147949219	1.0	390.14239501953125	184.2035675048828	1.0	650.7802124023438	165.10479736328125	0.00017842650413513184	388.1122131347656	189.42481994628906	0.0002148747444152832	3	031
541	446.73175048828125	327.529296875	1.0	392.3307800292969	202.9497528076172	0.9996713399887085	650.0565185546875	169.2458038330078	0.00013327598571777344	438.2119140625	310.564208984375	0.0001347959041595459	3	031
542	449.8918762207031	336.81378173828125	1.0	402.3681335449219	213.08709716796875	0.9999711513519287	649.6889038085938	169.22396850585938	0.0002225339412689209	443.03851318359375	326.2922058105469	9.15825366973877e-5	3	031
543	449.1546325683594	343.02203369140625	1.0	411.15374755859375	224.0415496826172	0.18864256143569946	649.4340209960938	178.55697631835938	0.00016066431999206543	442.36578369140625	350.0450744628906	7.301568984985352e-5	3	031
