# Supplementary material for: An automated feeding system for the African killifish reveals the impact of diet on lifespan and allows scalable assessment of associative learning
Source: eLife. 2022 Nov 10;11:e69008. doi: 10.7554/eLife.69008 (PMC9788828; doi:10.7554/eLife.69008)
Supplement: Figure 6—source data 2. [file elife-69008-fig6-data2.zip › Training Trajectories/t8_REC016DLC_resnet50_TrainAllTheThingsJun28shuffle1_1030000.csv]

bodyparts_coords	fishhead_x	fishhead_y	fishhead_likelihood	fishtail_x	fishtail_y	fishtail_likelihood	redlight_x	redlight_y	redlight_likelihood	fooddrop_x	fooddrop_y	fooddrop_likelihood	fishnum	recordingnum
0	4.835130214691162	482.07830810546875	6.8247318267822266e-6	133.194580078125	235.416259765625	4.112720489501953e-6	533.2763061523438	224.36692810058594	5.194544792175293e-5	189.23020935058594	5.950695037841797	5.364418029785156e-7	8	016
1	141.00677490234375	227.18470764160156	0.00013849139213562012	141.81881713867188	227.8090362548828	0.003141731023788452	159.85342407226562	245.80166625976562	8.046627044677734e-6	142.85911560058594	225.39141845703125	7.748603820800781e-7	8	016
2	5.551030158996582	482.2374267578125	1.3619661331176758e-5	2.724339723587036	478.36395263671875	1.2785196304321289e-5	648.0444946289062	30.646312713623047	2.6226043701171875e-6	157.51373291015625	7.204738616943359	5.960464477539062e-7	8	016
3	4.668088912963867	482.55877685546875	6.407499313354492e-6	165.86520385742188	230.4659423828125	0.0005152225494384766	646.8267822265625	32.916847229003906	1.2934207916259766e-5	166.78567504882812	232.01380920410156	5.364418029785156e-7	8	016
4	129.2066650390625	280.3421325683594	0.00022971630096435547	2.544013023376465	478.5993957519531	4.678964614868164e-6	533.2282104492188	225.20184326171875	2.3633241653442383e-5	123.35768127441406	273.15057373046875	8.344650268554688e-7	8	016
5	129.56101989746094	283.5046081542969	0.9733504056930542	168.98947143554688	237.63743591308594	0.779105544090271	168.6124725341797	236.65818786621094	4.470348358154297e-5	169.1669158935547	235.3438720703125	2.5063753128051758e-5	8	016
6	135.89468383789062	280.0347900390625	0.006425410509109497	171.1136474609375	240.8966064453125	0.9999998211860657	173.40664672851562	238.74134826660156	0.0001544952392578125	174.58502197265625	241.1175079345703	0.0005219578742980957	8	016
7	178.16546630859375	250.43707275390625	0.022170573472976685	174.35731506347656	249.53726196289062	0.9999810457229614	177.61434936523438	249.5823516845703	0.0006952583789825439	173.61717224121094	244.0360565185547	0.0001589953899383545	8	016
8	175.057861328125	247.38087463378906	4.595518112182617e-5	175.8975830078125	249.29014587402344	0.5624500513076782	532.630859375	225.0423126220703	1.9818544387817383e-5	170.14065551757812	246.45411682128906	2.562999725341797e-6	8	016
9	5.263088226318359	482.52093505859375	2.3752450942993164e-5	3.0764877796173096	478.8710632324219	1.6421079635620117e-5	533.2225952148438	218.58834838867188	0.0003905296325683594	157.5314178466797	7.171428680419922	6.556510925292969e-7	8	016
10	5.426763534545898	482.8983154296875	7.033348083496094e-6	3.375765085220337	478.2326354980469	4.798173904418945e-6	649.668212890625	178.7886962890625	3.2782554626464844e-6	138.4036407470703	7.158980369567871	6.258487701416016e-7	8	016
11	5.287341117858887	482.0595397949219	3.013014793395996e-5	2.7893576622009277	478.4768371582031	1.424551010131836e-5	650.4453125	187.88331604003906	4.708766937255859e-6	540.5844116210938	68.03511047363281	4.023313522338867e-6	8	016
12	6.009815216064453	482.15789794921875	9.804964065551758e-6	3.077988624572754	477.92803955078125	5.066394805908203e-6	533.4953002929688	225.46644592285156	1.773238182067871e-5	139.62789916992188	7.682749271392822	4.172325134277344e-7	8	016
13	5.527323246002197	482.2674865722656	8.404254913330078e-6	3.296678066253662	478.6659851074219	8.195638656616211e-6	126.99346160888672	488.1635437011719	3.069639205932617e-6	172.61993408203125	6.5515289306640625	4.76837158203125e-7	8	016
14	134.5240020751953	221.07569885253906	0.10372638702392578	132.3629150390625	223.25839233398438	0.0009395778179168701	136.23858642578125	222.79576110839844	1.245737075805664e-5	136.6819305419922	224.495849609375	5.155801773071289e-6	8	016
15	131.8782501220703	215.18310546875	5.245208740234375e-5	131.5081024169922	215.95135498046875	1.817941665649414e-5	648.2606201171875	31.522836685180664	2.2709369659423828e-5	138.87257385253906	7.353933334350586	4.172325134277344e-7	8	016
16	5.659206867218018	482.7057800292969	1.7821788787841797e-5	3.104989528656006	478.9920349121094	9.626150131225586e-6	111.75047302246094	490.06756591796875	6.22868537902832e-6	139.5137481689453	7.738658905029297	4.470348358154297e-7	8	016
17	5.066568374633789	482.7742614746094	5.3942203521728516e-6	2.3644399642944336	478.3795471191406	3.248453140258789e-6	532.8614501953125	224.34194946289062	9.298324584960938e-6	189.29440307617188	6.098649024963379	3.8743019104003906e-7	8	016
18	171.37997436523438	212.45968627929688	0.9040549993515015	169.9427490234375	213.77569580078125	0.969066858291626	170.85076904296875	211.8794708251953	0.0004960000514984131	175.1722412109375	214.98092651367188	6.943941116333008e-5	8	016
19	177.09573364257812	214.93736267089844	0.0036847591400146484	176.93295288085938	216.55712890625	0.9997349977493286	179.66998291015625	215.60987854003906	0.00016066431999206543	177.51080322265625	221.52157592773438	1.7017126083374023e-5	8	016
20	158.68341064453125	221.506591796875	0.0002531111240386963	172.54281616210938	221.85861206054688	0.9850885272026062	174.10299682617188	219.6652374267578	4.315376281738281e-5	171.60398864746094	222.0357208251953	1.6689300537109375e-5	8	016
21	124.27398681640625	223.21109008789062	0.5930504202842712	160.1146697998047	229.50892639160156	0.9995808601379395	162.15699768066406	226.51296997070312	0.003891468048095703	160.80125427246094	231.253662109375	0.0001277923583984375	8	016
22	131.4919891357422	226.4363250732422	0.9935908317565918	162.70718383789062	231.53846740722656	0.9989674091339111	164.65280151367188	232.97314453125	0.0004774928092956543	151.05123901367188	230.51434326171875	2.0623207092285156e-5	8	016
23	128.96353149414062	223.34066772460938	0.9995585680007935	158.4115447998047	230.1015167236328	0.9987479448318481	162.65524291992188	228.43182373046875	0.0003574490547180176	152.85818481445312	229.92709350585938	9.715557098388672e-6	8	016
24	126.52552032470703	222.66966247558594	0.12980881333351135	174.62860107421875	222.096923828125	0.05840349197387695	647.2758178710938	33.101993560791016	1.5348196029663086e-5	123.82026672363281	215.05625915527344	7.3015689849853516e-6	8	016
25	162.1773681640625	212.38746643066406	6.645917892456055e-6	175.43045043945312	215.33499145507812	0.0001627802848815918	532.8717651367188	224.95578002929688	3.4570693969726562e-6	158.02297973632812	7.272233009338379	5.662441253662109e-7	8	016
26	163.9932403564453	213.26220703125	0.0001601576805114746	172.48602294921875	215.804443359375	0.8818920850753784	508.4072265625	199.37548828125	1.0	504.363037109375	199.81204223632812	0.0007836818695068359	8	016
27	128.55694580078125	220.06748962402344	0.9494788646697998	171.48651123046875	218.50595092773438	0.9999992847442627	508.11859130859375	199.88809204101562	1.0	504.14837646484375	200.38619995117188	0.0007003247737884521	8	016
28	130.68775939941406	216.26748657226562	0.9988932013511658	170.20809936523438	216.35226440429688	0.9999958872795105	508.14825439453125	199.6482391357422	1.0	503.99774169921875	200.51719665527344	0.0007509291172027588	8	016
29	194.70126342773438	213.63543701171875	0.0002747476100921631	188.5437774658203	212.7465362548828	0.992836594581604	507.8035583496094	199.87843322753906	1.0	504.0544738769531	200.25221252441406	0.0013304054737091064	8	016
30	160.7192840576172	216.7903289794922	0.00022661685943603516	172.2513885498047	209.5868682861328	1.0	507.2982177734375	199.2415313720703	1.0	504.0190124511719	200.00181579589844	0.0010295510292053223	8	016
31	176.96109008789062	206.71827697753906	0.00022137165069580078	177.31480407714844	202.6882781982422	1.0	507.63372802734375	199.35711669921875	1.0	504.04888916015625	200.01040649414062	0.0009491145610809326	8	016
32	163.092041015625	225.28297424316406	0.018160134553909302	166.25344848632812	223.42747497558594	0.9999991655349731	507.5354309082031	199.72169494628906	1.0	503.9610290527344	200.20050048828125	0.0008435547351837158	8	016
33	177.36111450195312	225.03793334960938	0.0067777931690216064	176.93707275390625	226.01560974121094	1.0	508.6350402832031	200.53480529785156	1.0	503.9718017578125	200.94577026367188	0.0015259087085723877	8	016
34	180.5950164794922	229.45230102539062	0.31496450304985046	181.73411560058594	228.70632934570312	0.9999996423721313	508.08221435546875	199.3680419921875	1.0	504.19012451171875	200.14321899414062	0.0009104013442993164	8	016
35	131.03109741210938	244.74864196777344	0.0013317465782165527	172.548095703125	241.28309631347656	0.8320990800857544	507.4893493652344	199.4132537841797	1.0	504.01190185546875	199.75961303710938	0.0014396905899047852	8	016
36	162.13815307617188	245.1414031982422	0.011135607957839966	163.20436096191406	246.5078582763672	0.9930716753005981	507.5534973144531	199.95249938964844	1.0	504.01361083984375	200.61631774902344	0.001012176275253296	8	016
37	128.77920532226562	242.2368927001953	0.372927188873291	167.41807556152344	246.42361450195312	0.23750442266464233	507.566650390625	199.5879364013672	1.0	505.7528381347656	199.0272674560547	0.0006188452243804932	8	016
38	502.63507080078125	202.51588439941406	5.1021575927734375e-5	504.6678771972656	202.17039489746094	0.0001437664031982422	507.42352294921875	199.8509521484375	1.0	503.9077453613281	200.56394958496094	0.0014940500259399414	8	016
39	512.7198486328125	204.74172973632812	6.890296936035156e-5	164.6466064453125	246.94461059570312	0.06964170932769775	507.9383239746094	199.27430725097656	1.0	504.1015625	199.86048889160156	0.000944972038269043	8	016
40	123.22445678710938	232.1732635498047	0.014318376779556274	126.67950439453125	238.49343872070312	0.0007511377334594727	507.5428161621094	199.70631408691406	1.0	503.57171630859375	200.52235412597656	0.0007458031177520752	8	016
41	512.7072143554688	204.9759063720703	6.821751594543457e-5	163.0867156982422	255.3584747314453	0.06376752257347107	507.91632080078125	199.6719970703125	1.0	503.8656005859375	200.31983947753906	0.0015311241149902344	8	016
42	124.98951721191406	230.90855407714844	0.00014632940292358398	165.0105743408203	251.8677978515625	0.0005829036235809326	508.0874938964844	199.79859924316406	1.0	503.6871643066406	200.6068878173828	0.0008694231510162354	8	016
43	128.07290649414062	234.0067596435547	0.5560997724533081	129.82504272460938	239.3200225830078	0.9972026348114014	507.720703125	199.60398864746094	1.0	503.9241943359375	200.31405639648438	0.001114189624786377	8	016
44	512.359130859375	205.61546325683594	7.903575897216797e-5	504.0965881347656	202.6676483154297	0.00020372867584228516	507.45184326171875	200.37930297851562	1.0	503.8421936035156	200.8856658935547	0.0015290677547454834	8	016
45	512.8689575195312	205.2453155517578	7.677078247070312e-5	504.7498474121094	202.08389282226562	0.00012111663818359375	508.3132019042969	199.8289337158203	1.0	504.0295715332031	200.6421356201172	0.0009199380874633789	8	016
46	130.6382293701172	232.53482055664062	0.6990960836410522	131.1617889404297	237.04039001464844	0.6198827624320984	507.6838073730469	199.84022521972656	1.0	503.6255798339844	200.49215698242188	0.001050710678100586	8	016
47	130.7529754638672	230.13238525390625	0.9999991059303284	164.4467315673828	240.04136657714844	0.5888810157775879	507.4446716308594	199.69984436035156	1.0	503.9155578613281	200.30023193359375	0.0008099675178527832	8	016
48	126.7432861328125	228.55738830566406	0.9996537566184998	175.59439086914062	232.4552001953125	0.9929025173187256	507.6617736816406	200.14535522460938	1.0	503.72503662109375	200.45040893554688	0.0012268126010894775	8	016
49	512.91162109375	205.14759826660156	6.908178329467773e-5	193.3123016357422	231.0172576904297	0.0048431456089019775	508.1858215332031	199.924072265625	1.0	504.25732421875	200.65928649902344	0.0013159513473510742	8	016
50	134.43148803710938	224.80584716796875	0.0015056133270263672	172.85675048828125	220.49169921875	0.9999980926513672	508.1798095703125	199.5142059326172	1.0	504.1568298339844	200.04217529296875	0.001379162073135376	8	016
51	175.6619873046875	210.25485229492188	0.0011147260665893555	173.7044219970703	211.7707061767578	1.0	508.41497802734375	199.99415588378906	1.0	504.13665771484375	200.886962890625	0.0005234181880950928	8	016
52	163.5184326171875	211.189697265625	0.0007242560386657715	161.17059326171875	210.25558471679688	1.0	508.31005859375	199.8856658935547	1.0	504.1308898925781	200.7503662109375	0.00047135353088378906	8	016
53	165.89002990722656	215.87881469726562	0.00033465027809143066	163.2397918701172	214.89785766601562	1.0	508.2113342285156	199.6571502685547	1.0	504.0780944824219	200.32420349121094	0.0017973780632019043	8	016
54	512.866943359375	205.39634704589844	6.034970283508301e-5	142.41537475585938	242.6635284423828	0.025031447410583496	508.6431579589844	200.4397430419922	1.0	504.0829772949219	201.03201293945312	0.0008730292320251465	8	016
55	177.20179748535156	229.763427734375	0.014124840497970581	172.4608917236328	229.90353393554688	0.9999997019767761	508.28289794921875	199.75015258789062	1.0	504.1229553222656	200.41163635253906	0.0009853243827819824	8	016
56	512.61572265625	204.5272216796875	4.884600639343262e-5	504.4998779296875	201.25665283203125	0.00011461973190307617	507.7677307128906	199.41763305664062	1.0	504.17840576171875	200.02783203125	0.0007410347461700439	8	016
57	130.98365783691406	244.7316131591797	0.0007790327072143555	505.05609130859375	205.6013946533203	0.00014254450798034668	508.30474853515625	199.8139190673828	1.0	504.4937438964844	200.16943359375	0.0017577707767486572	8	016
58	508.6761779785156	202.27108764648438	5.459785461425781e-5	504.3666687011719	201.92015075683594	0.00012093782424926758	507.8847961425781	199.92196655273438	1.0	503.8836669921875	200.43663024902344	0.0014043152332305908	8	016
59	512.323974609375	204.7505340576172	7.957220077514648e-5	504.3592224121094	201.5812530517578	0.00019606947898864746	507.4351806640625	199.57717895507812	1.0	504.0476989746094	199.7874755859375	0.0014519095420837402	8	016
60	512.8512573242188	205.44520568847656	6.663799285888672e-5	504.6312255859375	202.53262329101562	0.00010401010513305664	508.7742004394531	200.19515991210938	1.0	503.993408203125	200.86221313476562	0.0008558928966522217	8	016
61	512.7827758789062	205.25912475585938	7.43865966796875e-5	504.7303466796875	202.80943298339844	0.00017029047012329102	508.3359375	200.06936645507812	1.0	504.3470458984375	201.23837280273438	0.0008891820907592773	8	016
62	509.1381530761719	202.17376708984375	8.279085159301758e-5	504.5692138671875	201.5113067626953	0.00013768672943115234	508.1737365722656	199.318603515625	1.0	503.9991760253906	199.9427490234375	0.0008952915668487549	8	016
63	508.87139892578125	202.07664489746094	6.10649585723877e-5	504.451904296875	201.52525329589844	0.00011608004570007324	507.7231750488281	199.76673889160156	1.0	504.1238708496094	200.28268432617188	0.001097351312637329	8	016
64	127.6380615234375	208.52684020996094	0.7014638185501099	504.750244140625	201.41827392578125	0.00015020370483398438	508.18719482421875	199.56576538085938	1.0	504.0719299316406	200.10128784179688	0.0014789402484893799	8	016
65	128.20802307128906	210.05128479003906	0.00026479363441467285	504.6576843261719	202.46783447265625	0.00014588236808776855	508.3865051269531	199.9332733154297	1.0	503.96441650390625	200.54348754882812	0.0009752810001373291	8	016
66	509.331787109375	202.30337524414062	9.238719940185547e-5	504.5876159667969	202.10476684570312	0.0001373291015625	508.6773376464844	199.8282012939453	1.0	504.05078125	200.39474487304688	0.0009437203407287598	8	016
67	509.04998779296875	202.52149963378906	5.84721565246582e-5	504.6837463378906	202.84628295898438	0.00014403462409973145	508.1468505859375	200.0458526611328	1.0	504.1056213378906	201.14312744140625	0.0008838474750518799	8	016
68	509.2660827636719	202.01187133789062	9.447336196899414e-5	504.8449401855469	201.65843200683594	0.00013941526412963867	508.3396301269531	199.46823120117188	1.0	504.2079772949219	200.2864227294922	0.0007151961326599121	8	016
69	129.88694763183594	206.88108825683594	0.015484094619750977	504.3492736816406	201.57469177246094	0.00019982457160949707	507.6878356933594	199.51873779296875	1.0	504.0256042480469	200.2041473388672	0.0008814334869384766	8	016
70	512.4492797851562	205.55889892578125	7.742643356323242e-5	504.2974853515625	202.6729278564453	0.0001849830150604248	508.0536193847656	200.20196533203125	1.0	503.7806701660156	200.62521362304688	0.0020692646503448486	8	016
71	509.02520751953125	202.17750549316406	8.463859558105469e-5	163.82176208496094	246.44508361816406	0.000209122896194458	508.01226806640625	199.6761474609375	1.0	504.11578369140625	200.2087860107422	0.0010197162628173828	8	016
72	131.17648315429688	207.63931274414062	0.0006541609764099121	161.2202911376953	240.90750122070312	0.0008105635643005371	508.5025634765625	199.84097290039062	1.0	503.98370361328125	200.62509155273438	0.0010047554969787598	8	016
73	509.2633361816406	202.125732421875	6.601214408874512e-5	164.0865020751953	239.4255828857422	0.0037130117416381836	508.354736328125	199.70147705078125	1.0	504.0588684082031	200.1937713623047	0.0009739696979522705	8	016
74	512.9296264648438	205.25448608398438	5.14984130859375e-5	504.82403564453125	201.90159606933594	8.174777030944824e-5	508.41131591796875	199.78082275390625	1.0	504.1705322265625	200.54598999023438	0.0006602704524993896	8	016
75	509.8190612792969	202.32606506347656	5.40316104888916e-5	169.73712158203125	240.11788940429688	0.0031522810459136963	509.0743408203125	199.8611602783203	1.0	504.3084716796875	200.82015991210938	0.0007885396480560303	8	016
76	512.5386352539062	204.9720916748047	8.761882781982422e-5	504.5999450683594	202.0272216796875	0.00016495585441589355	508.02618408203125	199.81942749023438	1.0	504.1420593261719	200.31808471679688	0.0010164082050323486	8	016
77	513.1561279296875	205.1890869140625	9.351968765258789e-5	504.968017578125	202.3846893310547	0.0002142786979675293	508.77069091796875	200.08377075195312	1.0	504.5230407714844	200.64109802246094	0.002518683671951294	8	016
78	127.57807922363281	200.5259246826172	0.004623979330062866	175.36045837402344	240.7450408935547	0.0002854764461517334	508.0911865234375	200.40371704101562	1.0	503.71136474609375	200.86001586914062	0.0007823705673217773	8	016
79	126.95643615722656	200.0094451904297	0.0005108118057250977	504.7612609863281	202.42420959472656	0.00010764598846435547	508.7217712402344	200.4086456298828	1.0	504.0393371582031	201.07847595214844	0.0006282329559326172	8	016
80	126.88933563232422	200.64212036132812	0.018033534288406372	504.8476257324219	202.07484436035156	8.291006088256836e-5	508.48870849609375	199.6448974609375	1.0	504.3268127441406	200.8353729248047	0.0006185770034790039	8	016
81	124.52227020263672	200.91693115234375	7.450580596923828e-5	504.53765869140625	201.67633056640625	0.00012105703353881836	508.08837890625	199.3907012939453	1.0	503.82391357421875	200.0977325439453	0.0006667971611022949	8	016
82	512.7958374023438	205.6141815185547	6.443262100219727e-5	504.5818176269531	203.03857421875	0.00014126300811767578	508.7181396484375	200.37188720703125	1.0	503.9580078125	201.1018524169922	0.0007492601871490479	8	016
83	5.798131942749023	481.48828125	0.0001010894775390625	504.23480224609375	201.3391571044922	0.00017091631889343262	507.72039794921875	199.25672912597656	1.0	504.07086181640625	199.87811279296875	0.0008642077445983887	8	016
84	129.98854064941406	200.77809143066406	0.9837359189987183	504.81170654296875	201.83531188964844	0.00015747547149658203	508.3057861328125	199.78785705566406	1.0	504.1134033203125	200.4957733154297	0.0010280311107635498	8	016
85	129.2347869873047	202.88311767578125	0.0029214024543762207	504.20318603515625	202.7265625	9.676814079284668e-5	507.3877868652344	200.39007568359375	1.0	503.8865661621094	201.09788513183594	0.0005347132682800293	8	016
86	511.4662170410156	200.9624786376953	0.00011295080184936523	504.88165283203125	201.7220916748047	0.0001615285873413086	508.31689453125	199.48330688476562	1.0	504.29388427734375	200.2938232421875	0.0011882483959197998	8	016
87	512.3682250976562	205.36135864257812	0.00011444091796875	504.4206237792969	202.68624877929688	0.00026857852935791016	507.66064453125	200.15167236328125	1.0	504.05645751953125	200.97935485839844	0.0011026263236999512	8	016
88	509.21649169921875	202.49591064453125	6.747245788574219e-5	175.72247314453125	209.4600372314453	0.16605761647224426	508.1394958496094	200.07537841796875	1.0	503.77752685546875	200.7102813720703	0.0010485351085662842	8	016
89	196.41029357910156	199.454833984375	0.0005078911781311035	192.18959045410156	202.6726531982422	1.0	508.0719299316406	199.5369415283203	1.0	504.2065124511719	200.11317443847656	0.0011092722415924072	8	016
90	512.5320434570312	205.09332275390625	4.8279762268066406e-5	187.33433532714844	201.27896118164062	0.9979641437530518	507.8775634765625	200.04702758789062	1.0	503.70587158203125	200.5933837890625	0.0008552670478820801	8	016
91	512.6052856445312	205.03318786621094	0.00013312697410583496	176.790283203125	197.188232421875	1.0	508.06378173828125	199.61117553710938	1.0	504.108642578125	200.1535186767578	0.0013218224048614502	8	016
92	174.9739532470703	209.96205139160156	0.0007955431938171387	171.5675506591797	211.35032653808594	1.0	508.10906982421875	199.59976196289062	1.0	504.2705078125	200.3115234375	0.0006310343742370605	8	016
93	147.3694610595703	240.67971801757812	0.0014208555221557617	154.00909423828125	236.16412353515625	0.9999990463256836	508.18096923828125	200.54208374023438	1.0	503.6622314453125	200.90330505371094	0.0008631348609924316	8	016
94	175.78350830078125	227.82461547851562	0.0006539821624755859	170.15135192871094	229.15432739257812	1.0	508.2808837890625	199.71128845214844	1.0	504.4337158203125	200.5281524658203	0.0009056031703948975	8	016
95	512.743896484375	205.43588256835938	6.127357482910156e-5	161.68002319335938	238.8905792236328	0.9999943971633911	508.4680480957031	200.10256958007812	1.0	503.85638427734375	200.5447540283203	0.0020987093448638916	8	016
96	128.9434356689453	244.67526245117188	0.00024324655532836914	166.22824096679688	248.8973388671875	0.050848811864852905	507.84222412109375	199.60194396972656	1.0	504.010986328125	200.01634216308594	0.0016074776649475098	8	016
97	513.0934448242188	205.75839233398438	6.210803985595703e-5	504.8480224609375	203.05307006835938	9.235739707946777e-5	508.49237060546875	200.37989807128906	1.0	504.2243347167969	201.3605194091797	0.000701904296875	8	016
98	512.8377075195312	205.1468505859375	7.68899917602539e-5	504.8006896972656	202.1681671142578	0.00012305378913879395	508.1329040527344	199.8015594482422	1.0	504.2398681640625	200.55038452148438	0.0008524656295776367	8	016
99	512.70458984375	204.61419677734375	7.402896881103516e-5	504.59735107421875	201.4017791748047	0.00016114115715026855	508.4999694824219	199.48019409179688	1.0	504.0841064453125	199.96873474121094	0.0015089213848114014	8	016
100	512.655517578125	205.3930206298828	5.754828453063965e-5	504.4366760253906	202.6099853515625	0.0001157522201538086	508.1343994140625	200.24905395507812	1.0	503.8592224121094	200.85440063476562	0.0007834434509277344	8	016
101	509.2379150390625	202.1957244873047	7.033348083496094e-5	504.5504150390625	201.71243286132812	0.00013586878776550293	508.5554504394531	199.69326782226562	1.0	504.0875244140625	200.20248413085938	0.0010535120964050293	8	016
102	118.53980255126953	241.4763946533203	6.631016731262207e-5	504.3996887207031	201.75228881835938	0.0001557767391204834	507.902099609375	199.48648071289062	1.0	503.79510498046875	200.13677978515625	0.0008916854858398438	8	016
103	508.8097229003906	202.42630004882812	0.00010070204734802246	504.33935546875	202.22898864746094	0.00017449259757995605	507.49481201171875	199.85885620117188	1.0	504.03326416015625	200.1994171142578	0.001681298017501831	8	016
104	512.36328125	204.94578552246094	6.818771362304688e-5	504.2392578125	201.96641540527344	0.00016948580741882324	508.1163635253906	199.99673461914062	1.0	503.8259582519531	200.2821807861328	0.0008400976657867432	8	016
105	503.0986328125	202.37515258789062	5.987286567687988e-5	504.1564636230469	202.42369079589844	0.000145643949508667	507.5434265136719	199.8980712890625	1.0	503.6321105957031	200.64122009277344	0.0011236965656280518	8	016
106	512.4017944335938	205.25994873046875	6.818771362304688e-5	504.68377685546875	202.37887573242188	0.000148087739944458	507.90234375	200.11773681640625	1.0	504.08782958984375	200.84771728515625	0.0007249712944030762	8	016
107	130.5602264404297	243.04318237304688	0.07121014595031738	181.73367309570312	255.21804809570312	0.5869214534759521	507.59234619140625	199.54592895507812	1.0	504.0986633300781	200.286376953125	0.0008580386638641357	8	016
108	133.6494140625	238.0602569580078	0.0005552470684051514	183.6463623046875	255.93336486816406	0.00024816393852233887	507.7164306640625	200.10940551757812	1.0	504.018310546875	201.17459106445312	0.0015270709991455078	8	016
109	129.0182647705078	222.07159423828125	0.00908881425857544	504.5174865722656	202.21929931640625	0.0001221001148223877	507.7950134277344	199.69973754882812	1.0	504.0326232910156	200.63194274902344	0.0013012886047363281	8	016
110	509.1990051269531	202.07290649414062	9.015202522277832e-5	504.4900207519531	201.55625915527344	0.00015273690223693848	508.1505432128906	198.97299194335938	1.0	504.3022155761719	199.9765625	0.0008008778095245361	8	016
111	512.67138671875	205.05694580078125	6.899237632751465e-5	504.5426940917969	202.06468200683594	0.00012537837028503418	508.2240905761719	199.7492218017578	1.0	503.92230224609375	200.5752716064453	0.0007121264934539795	8	016
112	508.825927734375	202.44573974609375	5.942583084106445e-5	504.1186218261719	202.2833251953125	0.00010716915130615234	507.8998718261719	200.05084228515625	1.0	503.6073303222656	200.6753692626953	0.0005405247211456299	8	016
113	512.80419921875	205.5908966064453	5.358457565307617e-5	504.7676696777344	202.67356872558594	9.819865226745605e-5	508.24560546875	200.57095336914062	1.0	504.1599426269531	201.14698791503906	0.0007086098194122314	8	016
114	512.7811279296875	205.66624450683594	5.042552947998047e-5	504.59918212890625	202.56655883789062	9.697675704956055e-5	508.1418762207031	200.69415283203125	1.0	503.8434143066406	201.04904174804688	0.001471787691116333	8	016
115	512.88427734375	205.17291259765625	6.684660911560059e-5	504.7101135253906	201.97244262695312	0.00010398030281066895	508.82861328125	199.98904418945312	1.0	504.00982666015625	200.59854125976562	0.0005913078784942627	8	016
116	512.3916015625	205.03082275390625	8.797645568847656e-5	134.87266540527344	242.93267822265625	0.9998326301574707	507.97808837890625	199.79649353027344	1.0	503.9020080566406	200.2752227783203	0.0011515021324157715	8	016
117	152.01754760742188	179.82630920410156	0.009651869535446167	151.0027313232422	180.7900848388672	0.0004871785640716553	508.0929260253906	199.50096130371094	1.0	504.2145080566406	200.3828125	0.0007891356945037842	8	016
118	159.44386291503906	172.3972930908203	0.9990726113319397	135.25289916992188	237.16061401367188	0.9996542930603027	507.4981689453125	199.8253173828125	1.0	503.8357849121094	200.3727264404297	0.0011709332466125488	8	016
119	164.1355438232422	164.8660430908203	0.9999831914901733	138.27027893066406	230.0625457763672	0.9999939799308777	508.3494567871094	200.1990203857422	1.0	504.01220703125	200.8040771484375	0.0007169842720031738	8	016
120	171.7941436767578	157.9181365966797	1.0	141.1293182373047	227.9053955078125	1.0	508.20306396484375	199.81353759765625	1.0	504.0423583984375	200.74102783203125	0.000773698091506958	8	016
121	175.98680114746094	153.32855224609375	1.0	136.9305877685547	221.09103393554688	0.958406925201416	508.20880126953125	200.05438232421875	1.0	504.04541015625	200.6419219970703	0.0008327960968017578	8	016
122	178.60386657714844	147.68939208984375	1.0	140.94189453125	216.61351013183594	0.9999418258666992	507.8404541015625	199.41236877441406	1.0	503.96075439453125	199.93348693847656	0.0009088218212127686	8	016
123	182.07005310058594	143.01495361328125	1.0	504.24127197265625	201.82403564453125	0.00016564130783081055	507.6487121582031	199.43832397460938	1.0	503.7637939453125	200.06556701660156	0.0010197758674621582	8	016
124	183.24725341796875	141.53533935546875	1.0	142.29251098632812	212.3791046142578	0.09618371725082397	507.3105773925781	200.10963439941406	1.0	503.98492431640625	200.52513122558594	0.0011001527309417725	8	016
125	184.48216247558594	138.6871795654297	1.0	145.1326141357422	214.14248657226562	0.023871511220932007	507.5090026855469	199.66905212402344	1.0	503.7419128417969	199.93728637695312	0.001038193702697754	8	016
126	185.27987670898438	136.78602600097656	0.9999999403953552	504.5336608886719	202.49209594726562	0.00015917420387268066	508.3902282714844	200.0185089111328	1.0	503.7554016113281	200.4603729248047	0.0010680854320526123	8	016
127	184.78579711914062	135.9974365234375	0.9995818138122559	504.4284973144531	202.49844360351562	0.0001493692398071289	507.737060546875	200.1504364013672	1.0	503.92987060546875	200.7488555908203	0.0011656880378723145	8	016
128	184.7570343017578	137.01412963867188	0.9894062280654907	149.2361602783203	211.65692138671875	0.825480580329895	508.5863037109375	199.84947204589844	1.0	504.5359191894531	200.46170043945312	0.0009642839431762695	8	016
129	183.9566650390625	134.6576385498047	0.9251399040222168	504.2010498046875	201.89895629882812	0.00017946958541870117	507.501953125	199.6648712158203	1.0	503.9969177246094	200.22030639648438	0.0008952617645263672	8	016
130	183.3480682373047	134.4281463623047	0.9999998807907104	504.5613098144531	201.85012817382812	0.0002091526985168457	507.9228210449219	199.67747497558594	1.0	504.03289794921875	200.07489013671875	0.001295536756515503	8	016
131	182.841064453125	135.1736297607422	0.4574589729309082	504.52642822265625	202.36380004882812	0.0001506209373474121	508.18353271484375	199.99290466308594	1.0	504.1329040527344	200.54214477539062	0.0010664165019989014	8	016
132	181.834228515625	136.41209411621094	0.9999995231628418	504.9776306152344	205.18118286132812	0.00018543004989624023	508.3462829589844	199.4451141357422	1.0	504.1033630371094	200.12582397460938	0.0013897418975830078	8	016
133	182.078857421875	136.96424865722656	0.999997615814209	151.751220703125	214.44602966308594	0.04859805107116699	508.39794921875	199.84715270996094	1.0	503.93927001953125	200.8253631591797	0.0010215044021606445	8	016
134	182.66122436523438	136.09857177734375	0.9999767541885376	504.52288818359375	201.7279510498047	0.00015234947204589844	507.64410400390625	199.71121215820312	1.0	504.26220703125	200.19581604003906	0.0007574558258056641	8	016
135	182.3145751953125	137.42788696289062	0.9999997019767761	504.68267822265625	201.9825897216797	0.00012937188148498535	508.5224304199219	199.8474884033203	1.0	504.3028259277344	200.36021423339844	0.0011093616485595703	8	016
136	183.12701416015625	136.46392822265625	1.0	504.39178466796875	201.10081481933594	0.00011214613914489746	507.7139587402344	199.59860229492188	1.0	504.0824890136719	200.06002807617188	0.00047335028648376465	8	016
137	182.4496307373047	137.52822875976562	1.0	504.6378173828125	201.47463989257812	0.00014671683311462402	507.7968444824219	199.29840087890625	1.0	504.19671630859375	199.96328735351562	0.0008828639984130859	8	016
138	182.8653564453125	138.04144287109375	1.0	504.1649169921875	201.44276428222656	0.00027829408645629883	507.461669921875	199.5862274169922	1.0	504.026123046875	199.83480834960938	0.0015985071659088135	8	016
139	181.94888305664062	139.11648559570312	0.9999998807907104	148.1925811767578	215.30685424804688	0.4338691830635071	508.6277770996094	200.1062469482422	1.0	504.0570983886719	200.52503967285156	0.0007910430431365967	8	016
140	182.03602600097656	138.90089416503906	0.9999996423721313	146.89324951171875	215.2962188720703	0.9999020099639893	508.682373046875	199.8203582763672	1.0	504.0982666015625	200.47998046875	0.000838160514831543	8	016
141	182.85853576660156	138.2586212158203	1.0	146.87380981445312	214.77313232421875	0.05024358630180359	508.61468505859375	200.4302520751953	1.0	504.19207763671875	200.98121643066406	0.0008678138256072998	8	016
142	183.3368377685547	139.46607971191406	0.9999997615814209	147.78712463378906	217.49118041992188	1.0	508.443115234375	199.93289184570312	1.0	503.9716491699219	200.3049774169922	0.0006406307220458984	8	016
143	189.54830932617188	141.88482666015625	1.0	504.9422302246094	201.7774658203125	9.047985076904297e-5	508.5260925292969	199.62254333496094	1.0	504.3531494140625	200.28070068359375	0.0007090270519256592	8	016
144	194.6200408935547	136.80751037597656	1.0	504.2973327636719	201.73062133789062	0.00019234418869018555	507.81951904296875	199.44403076171875	1.0	503.94873046875	200.1971893310547	0.000786513090133667	8	016
145	199.1146697998047	133.35037231445312	1.0	159.81155395507812	188.4647979736328	0.2017328143119812	507.70562744140625	199.34793090820312	1.0	504.139892578125	199.9818878173828	0.0010257065296173096	8	016
146	204.8237762451172	131.08328247070312	1.0	159.2015838623047	188.99583435058594	0.9603986740112305	508.25048828125	199.93678283691406	1.0	503.9685363769531	200.330078125	0.0007457137107849121	8	016
147	209.869140625	127.31533813476562	1.0	160.89007568359375	185.4601287841797	0.9999983906745911	508.2223815917969	199.9362335205078	1.0	503.88116455078125	200.26609802246094	0.0018447935581207275	8	016
148	216.27012634277344	124.45123291015625	1.0	166.6364288330078	174.3438262939453	0.9999983310699463	507.9532165527344	199.46420288085938	1.0	503.9012145996094	200.29905700683594	0.0009292960166931152	8	016
149	221.9042205810547	123.42471313476562	1.0	169.07199096679688	172.87806701660156	0.9999998807907104	508.5028076171875	200.12890625	1.0	504.05279541015625	200.62278747558594	0.0010813772678375244	8	016
150	226.24151611328125	121.58280944824219	0.9999991059303284	175.44163513183594	169.9999542236328	1.0	507.3016357421875	200.0413055419922	1.0	503.7993469238281	200.34059143066406	0.0013905763626098633	8	016
151	231.80886840820312	120.96914672851562	1.0	176.93560791015625	171.2783966064453	1.0	508.3271484375	200.16644287109375	1.0	504.20440673828125	200.74853515625	0.0009141862392425537	8	016
152	235.48948669433594	120.95649719238281	1.0	182.6536407470703	168.12400817871094	1.0	508.8883972167969	199.9295196533203	1.0	504.1659851074219	200.7188262939453	0.0008030831813812256	8	016
153	238.69827270507812	121.07017517089844	1.0	187.15277099609375	165.9879150390625	1.0	507.7503662109375	200.1161346435547	1.0	503.833740234375	200.63914489746094	0.0008420348167419434	8	016
154	239.6849822998047	120.72987365722656	0.9999998807907104	200.15187072753906	163.58074951171875	0.9999994039535522	508.29888916015625	200.24169921875	1.0	503.89385986328125	200.91323852539062	0.0006081759929656982	8	016
155	243.61044311523438	118.75186157226562	1.0	201.49832153320312	161.62637329101562	0.9999999403953552	508.47906494140625	199.5370635986328	1.0	504.4889221191406	200.21795654296875	0.0007609128952026367	8	016
156	246.6595458984375	118.29757690429688	1.0	202.66600036621094	161.14874267578125	1.0	508.12506103515625	199.5172576904297	1.0	504.2060546875	200.39602661132812	0.0007280707359313965	8	016
157	249.1510467529297	117.81133270263672	1.0	204.6122589111328	165.95066833496094	1.0	508.2081298828125	200.1418914794922	1.0	504.028076171875	201.05697631835938	0.0011578798294067383	8	016
158	252.8233184814453	117.7644271850586	1.0	206.8966522216797	168.39390563964844	1.0	508.1737365722656	199.78680419921875	1.0	504.1509704589844	200.50076293945312	0.0011792778968811035	8	016
159	253.7418670654297	118.70580291748047	1.0	207.02346801757812	168.60328674316406	0.9999901652336121	508.0799865722656	199.7727813720703	1.0	504.3107604980469	200.4272003173828	0.0009315311908721924	8	016
160	254.29220581054688	119.880126953125	1.0	205.15159606933594	172.3696746826172	0.9999998807907104	508.74298095703125	200.0321044921875	1.0	504.0125427246094	200.79647827148438	0.0007393360137939453	8	016
161	256.6944274902344	119.45864868164062	1.0	205.2381134033203	172.82159423828125	0.9999997615814209	508.78472900390625	199.6542510986328	1.0	504.2236022949219	200.0973358154297	0.0011792778968811035	8	016
162	256.43255615234375	118.88375854492188	1.0	207.7867889404297	173.24839782714844	1.0	508.5242919921875	200.110107421875	1.0	504.2726135253906	200.8730926513672	0.0012592971324920654	8	016
163	256.6486511230469	118.91078186035156	1.0	207.7063751220703	178.40322875976562	1.0	508.3702087402344	200.1862030029297	1.0	503.933837890625	200.95407104492188	0.0008771717548370361	8	016
164	256.8160095214844	119.05294036865234	1.0	207.9654541015625	176.61549377441406	0.9999939203262329	508.0303039550781	200.15655517578125	1.0	503.97344970703125	200.6405792236328	0.0009121596813201904	8	016
165	257.4371643066406	118.2641830444336	1.0	209.1065216064453	176.60557556152344	0.9999997615814209	507.8515930175781	199.49253845214844	1.0	504.1027526855469	200.2479248046875	0.0012076795101165771	8	016
166	257.0845947265625	118.84420776367188	1.0	208.05516052246094	178.3910675048828	1.0	508.3508605957031	199.495361328125	1.0	504.1225891113281	199.9854736328125	0.000865548849105835	8	016
167	256.2263488769531	118.82041931152344	1.0	210.11782836914062	180.47084045410156	1.0	508.0194396972656	200.2600555419922	1.0	503.95721435546875	200.37283325195312	0.0012492239475250244	8	016
168	256.6377868652344	119.03689575195312	1.0	210.9781951904297	182.6226043701172	1.0	508.59954833984375	199.95152282714844	1.0	504.3787841796875	200.5876007080078	0.0009394288063049316	8	016
169	257.2008056640625	119.26290893554688	1.0	215.08670043945312	184.1903839111328	1.0	507.93463134765625	200.2520294189453	1.0	503.69744873046875	200.81973266601562	0.0007065534591674805	8	016
170	260.3305358886719	121.19176483154297	1.0	220.6728973388672	185.2683563232422	1.0	508.1431579589844	199.92575073242188	1.0	503.9807434082031	200.4361114501953	0.0010674595832824707	8	016
171	267.3719787597656	130.35008239746094	0.9896079301834106	267.7411804199219	130.4574737548828	0.9955661296844482	508.4505310058594	200.162841796875	1.0	504.068603515625	200.68150329589844	0.0009353756904602051	8	016
172	273.4173889160156	130.0216522216797	0.999987006187439	221.88003540039062	173.13546752929688	0.9883421659469604	507.97686767578125	200.0876007080078	1.0	503.8359375	200.5157012939453	0.0010360479354858398	8	016
173	279.77960205078125	128.28695678710938	0.9999489784240723	217.9915771484375	168.617919921875	0.9999999403953552	507.94635009765625	199.79844665527344	1.0	503.84295654296875	200.34130859375	0.001990199089050293	8	016
174	286.8594970703125	129.43515014648438	0.9999997615814209	222.09254455566406	164.26951599121094	1.0	507.8211975097656	200.22720336914062	1.0	503.62139892578125	200.9921417236328	0.0014582276344299316	8	016
175	289.5876770019531	129.11007690429688	1.0	226.34963989257812	164.34156799316406	1.0	507.5197448730469	199.86351013183594	1.0	504.0377197265625	200.34442138671875	0.0004684627056121826	8	016
176	293.3825378417969	128.10052490234375	0.9999997019767761	230.0840301513672	162.76473999023438	1.0	507.9245910644531	199.5927734375	1.0	504.0811462402344	199.9263458251953	0.0011615157127380371	8	016
177	296.40863037109375	126.03936004638672	0.9999998211860657	232.6648712158203	160.8253631591797	1.0	508.064453125	199.7102813720703	1.0	504.20574951171875	199.99903869628906	0.0015379488468170166	8	016
178	298.4665222167969	125.84932708740234	0.9999998807907104	234.54232788085938	157.5460205078125	0.3469940721988678	508.3731994628906	200.12290954589844	1.0	504.03973388671875	200.5863494873047	0.0017926692962646484	8	016
179	300.72247314453125	126.94989013671875	0.9999861717224121	303.69573974609375	128.0279541015625	0.0005485713481903076	507.673583984375	199.970458984375	1.0	504.0492858886719	200.49644470214844	0.0005222558975219727	8	016
180	302.9714050292969	124.86125183105469	1.0	249.3631134033203	157.34349060058594	0.10348516702651978	507.5943298339844	199.47927856445312	1.0	504.0127258300781	199.75743103027344	0.001058816909790039	8	016
181	304.63116455078125	124.74137115478516	1.0	249.20562744140625	159.40850830078125	0.9999803304672241	508.4534912109375	199.6779022216797	1.0	504.3638000488281	199.98585510253906	0.0018875300884246826	8	016
182	305.3799743652344	125.7232437133789	1.0	248.14886474609375	159.98886108398438	0.9999998807907104	508.3305358886719	200.35057067871094	1.0	504.16925048828125	200.7537384033203	0.001255422830581665	8	016
183	305.9189758300781	123.88497161865234	1.0	250.5501708984375	161.84307861328125	1.0	507.32452392578125	200.07150268554688	1.0	503.8408203125	200.34873962402344	0.0010903477668762207	8	016
184	305.6640625	124.94682312011719	1.0	252.0883026123047	163.9466552734375	1.0	508.1700744628906	200.3502960205078	1.0	504.0421142578125	200.4873504638672	0.0015906095504760742	8	016
185	305.4952392578125	123.93063354492188	1.0	254.75697326660156	166.82362365722656	1.0	508.4572448730469	200.19847106933594	1.0	504.1795959472656	200.7265167236328	0.0005642175674438477	8	016
186	305.2811279296875	125.4024658203125	1.0	255.63104248046875	168.0669708251953	0.9999999403953552	508.10736083984375	199.57620239257812	1.0	504.03302001953125	200.10113525390625	0.0010640323162078857	8	016
187	304.3596496582031	125.22807312011719	1.0	258.7583312988281	169.64259338378906	0.9999997615814209	507.9455871582031	199.1564178466797	1.0	504.3721923828125	199.7045135498047	0.0006319880485534668	8	016
188	304.87078857421875	124.63451385498047	1.0	262.11602783203125	170.0228271484375	1.0	507.6203308105469	200.20364379882812	1.0	503.97265625	200.70828247070312	0.0007598698139190674	8	016
189	304.5713806152344	124.14202117919922	1.0	263.4913635253906	173.48565673828125	1.0	507.7780456542969	200.18809509277344	1.0	504.1582946777344	200.60159301757812	0.0011845827102661133	8	016
190	305.74053955078125	122.47711944580078	1.0	264.81072998046875	176.77410888671875	1.0	507.8059387207031	199.62632751464844	1.0	504.0833740234375	200.14337158203125	0.0007991194725036621	8	016
191	307.275390625	123.10942840576172	1.0	270.46337890625	176.84144592285156	0.9999997019767761	507.9679260253906	200.17942810058594	1.0	504.1507568359375	200.32542419433594	0.0006287992000579834	8	016
192	310.1309814453125	123.30396270751953	1.0	271.17645263671875	165.44371032714844	0.04832226037979126	507.37957763671875	199.63858032226562	1.0	504.2546691894531	200.3140106201172	0.00046324729919433594	8	016
193	315.7236022949219	119.97954559326172	1.0	273.2337341308594	167.17218017578125	1.0	507.9700927734375	200.0139617919922	1.0	504.14666748046875	200.46022033691406	0.0004864335060119629	8	016
194	318.33648681640625	115.50110626220703	1.0	273.6742248535156	169.94671630859375	1.0	507.93084716796875	199.7550506591797	1.0	504.2013244628906	200.6396942138672	0.0006360113620758057	8	016
195	320.0491638183594	116.00628662109375	1.0	277.235107421875	174.42169189453125	0.9999604225158691	507.6546325683594	199.45266723632812	1.0	504.008544921875	199.87657165527344	0.000569462776184082	8	016
196	323.1611328125	116.21427917480469	1.0	504.5603332519531	202.48031616210938	0.00015938282012939453	508.0999755859375	200.29420471191406	1.0	503.930908203125	200.70465087890625	0.0010160207748413086	8	016
197	325.67010498046875	115.2651596069336	1.0	504.4173278808594	202.33840942382812	0.00022879242897033691	507.6531677246094	200.16737365722656	1.0	503.9384765625	200.3935546875	0.0035827159881591797	8	016
198	327.3028869628906	114.62181091308594	0.9999999403953552	303.76849365234375	146.3135528564453	0.00477948784828186	508.2559814453125	200.379150390625	1.0	504.1064147949219	200.8321533203125	0.0007641315460205078	8	016
199	328.7066345214844	111.65718841552734	0.9999971389770508	308.22491455078125	144.0767364501953	0.01938137412071228	507.97552490234375	199.96807861328125	1.0	504.0477600097656	200.156494140625	0.0011421144008636475	8	016
200	328.9541931152344	110.2989501953125	0.9999997615814209	314.375	133.89466857910156	0.07531300187110901	507.66644287109375	199.71290588378906	1.0	503.79730224609375	200.06564331054688	0.0018282532691955566	8	016
201	330.9567565917969	109.7587890625	0.9999998211860657	327.58599853515625	113.80757904052734	0.0006210505962371826	508.6787109375	200.17770385742188	1.0	504.1535339355469	200.4642791748047	0.000989377498626709	8	016
202	333.2903747558594	109.93380737304688	0.9999963045120239	318.0726013183594	136.0406494140625	0.7157790064811707	507.7375793457031	199.9366912841797	1.0	504.0677795410156	200.19406127929688	0.0009150803089141846	8	016
203	339.0068054199219	112.009521484375	0.00011596083641052246	315.51361083984375	120.71732330322266	0.9998524188995361	508.30316162109375	200.06915283203125	1.0	504.2111511230469	200.67047119140625	0.0004818141460418701	8	016
204	340.3971252441406	103.35221862792969	0.026570439338684082	443.4490661621094	121.69405364990234	0.6952627301216125	508.93096923828125	200.38233947753906	1.0	504.46295166015625	200.56251525878906	0.001023411750793457	8	016
205	341.039794921875	102.87871551513672	0.9805417060852051	445.5044250488281	121.8311538696289	0.04270491003990173	508.6490478515625	199.98521423339844	1.0	504.38787841796875	200.34893798828125	0.0007609724998474121	8	016
206	343.5665588378906	99.45973205566406	0.9999997615814209	323.4100036621094	127.93890380859375	0.9939111471176147	508.1217041015625	199.69850158691406	1.0	504.2340087890625	200.0854034423828	0.0007282793521881104	8	016
207	347.19598388671875	97.53352355957031	0.9999986886978149	320.5021057128906	124.00141906738281	0.1276925504207611	508.2311706542969	199.6264190673828	1.0	504.37811279296875	199.78111267089844	0.0010054707527160645	8	016
208	345.9481201171875	95.18574523925781	0.9999948143959045	447.8818054199219	118.50293731689453	0.5075206160545349	508.5384216308594	199.23780822753906	1.0	504.54022216796875	199.59483337402344	0.001055598258972168	8	016
209	347.84423828125	92.10044860839844	0.9999998807907104	448.6559143066406	118.70110321044922	0.9932360053062439	507.4835510253906	199.3746337890625	1.0	504.0013122558594	199.69618225097656	0.0019868314266204834	8	016
210	348.6029052734375	91.60692596435547	0.9999991655349731	505.197998046875	201.41688537597656	0.00021961331367492676	508.68951416015625	199.21469116210938	1.0	504.6490783691406	199.6221923828125	0.001570671796798706	8	016
211	348.7585754394531	91.79109191894531	1.0	325.8692932128906	122.06501007080078	0.9989627599716187	508.6427917480469	200.0832977294922	1.0	504.1162414550781	200.73544311523438	0.0012959837913513184	8	016
212	351.03302001953125	89.42538452148438	0.9999998807907104	451.5965270996094	119.84896087646484	0.9999831914901733	507.9621887207031	199.7071533203125	1.0	504.0560302734375	199.92994689941406	0.0013037621974945068	8	016
213	350.9655456542969	86.61898803710938	0.9999999403953552	327.57733154296875	122.65059661865234	0.9999947547912598	507.9385681152344	199.8586883544922	1.0	504.1884765625	200.22911071777344	0.0012206733226776123	8	016
214	351.7096862792969	87.09129333496094	0.9999998211860657	328.8898010253906	122.87428283691406	0.9995056390762329	509.2764587402344	199.85398864746094	1.0	504.2846984863281	200.46116638183594	0.0012784898281097412	8	016
215	352.3532409667969	87.69042205810547	1.0	328.5313720703125	121.96546173095703	0.999988317489624	508.239013671875	200.29611206054688	1.0	504.02117919921875	200.8106231689453	0.0007008612155914307	8	016
216	353.423828125	86.61101531982422	1.0	330.12286376953125	119.18097686767578	0.9973351955413818	507.4692077636719	200.0011444091797	1.0	503.75555419921875	200.2114715576172	0.0009474456310272217	8	016
217	354.55401611328125	84.93949127197266	0.3049613833427429	333.39886474609375	117.58696746826172	0.017771631479263306	508.5601501464844	200.53482055664062	1.0	504.0926208496094	200.84439086914062	0.0005379617214202881	8	016
218	355.34027099609375	86.2324447631836	0.9813530445098877	334.2799377441406	116.17074584960938	0.0010949671268463135	508.25909423828125	200.5504150390625	1.0	504.17071533203125	200.7593231201172	0.0007219016551971436	8	016
219	356.6907653808594	89.17633819580078	0.9999954700469971	329.6397705078125	116.55596160888672	0.2588319182395935	507.969482421875	199.766357421875	1.0	503.9162292480469	200.25218200683594	0.0009639859199523926	8	016
220	357.5036926269531	87.13114166259766	0.017454147338867188	331.54412841796875	118.79950714111328	0.9999997615814209	508.3500061035156	200.2138671875	1.0	504.12744140625	200.78900146484375	0.0007523596286773682	8	016
221	356.1338806152344	89.33976745605469	0.9999339580535889	334.49688720703125	119.4802474975586	0.9920275807380676	507.7997131347656	199.25552368164062	1.0	504.02691650390625	200.04281616210938	0.0007715821266174316	8	016
222	359.114501953125	88.43216705322266	0.016992628574371338	337.888671875	118.61878204345703	0.0017677545547485352	507.8027648925781	199.76651000976562	1.0	504.227294921875	200.2465362548828	0.0016059279441833496	8	016
223	358.7423400878906	88.8670883178711	0.66009521484375	339.7975158691406	118.56925964355469	0.0008730292320251465	507.8179626464844	199.7046661376953	1.0	503.7071228027344	200.33030700683594	0.0017928779125213623	8	016
224	513.0928344726562	205.66705322265625	4.610419273376465e-5	337.7796936035156	117.01446533203125	0.11761713027954102	508.9260559082031	200.00140380859375	1.0	504.23675537109375	200.8851776123047	0.0006809830665588379	8	016
225	359.6493225097656	92.06952667236328	0.9988735914230347	504.4443664550781	202.21334838867188	0.00017118453979492188	507.63311767578125	199.7777862548828	1.0	503.69317626953125	200.31480407714844	0.0020012259483337402	8	016
226	359.0234069824219	90.36761474609375	0.999674916267395	504.6708068847656	202.38400268554688	0.00018158555030822754	508.51751708984375	200.11940002441406	1.0	504.0633544921875	200.5041961669922	0.0012625455856323242	8	016
227	358.5214538574219	90.25360107421875	0.9999266862869263	336.5968933105469	115.23321533203125	0.0023579001426696777	507.3394470214844	199.96304321289062	1.0	503.97540283203125	200.21246337890625	0.0021187961101531982	8	016
228	357.47882080078125	95.31340789794922	0.9999550580978394	342.3468933105469	119.8777847290039	0.032648831605911255	508.3650817871094	199.55056762695312	1.0	504.0978698730469	200.13551330566406	0.0011246800422668457	8	016
229	364.45025634765625	103.31803894042969	0.9998178482055664	504.3139343261719	201.9405975341797	0.00019285082817077637	507.5146484375	199.92047119140625	1.0	503.8739929199219	200.21395874023438	0.001039355993270874	8	016
230	508.59716796875	202.2876739501953	8.970499038696289e-5	504.27130126953125	201.7414093017578	0.00020295381546020508	507.62176513671875	199.46826171875	1.0	503.88671875	199.9580078125	0.0010294020175933838	8	016
231	512.7703857421875	205.36123657226562	6.812810897827148e-5	504.7433776855469	202.49087524414062	0.00012445449829101562	507.9880065917969	199.8096466064453	1.0	503.853759765625	200.8531494140625	0.0010551810264587402	8	016
232	364.95648193359375	128.53643798828125	0.9999394416809082	365.3936462402344	130.43991088867188	9.930133819580078e-5	508.5827331542969	200.06387329101562	1.0	504.0164489746094	200.91290283203125	0.000525355339050293	8	016
233	368.4463195800781	132.55813598632812	0.9999998807907104	347.08746337890625	92.00230407714844	0.0027406513690948486	508.2823181152344	200.0196990966797	1.0	504.18408203125	200.466796875	0.0008582770824432373	8	016
234	370.91436767578125	135.0709991455078	0.9999971389770508	343.1250305175781	105.9541244506836	0.9967792630195618	507.4642639160156	199.57752990722656	1.0	503.6917724609375	200.05487060546875	0.0009908080101013184	8	016
235	371.3411560058594	139.4012451171875	0.9991781711578369	340.73309326171875	107.65831756591797	0.0012662112712860107	508.2283630371094	199.613037109375	1.0	504.3556213378906	200.09963989257812	0.0011949241161346436	8	016
236	379.7203674316406	151.41639709472656	1.0	343.6496276855469	111.95551300048828	0.902840256690979	507.9932861328125	199.40444946289062	1.0	504.5951232910156	199.63543701171875	0.0020782053470611572	8	016
237	380.52728271484375	154.6219024658203	1.0	344.0661926269531	117.34320831298828	0.999992847442627	508.0489501953125	200.3780975341797	1.0	503.8351135253906	200.57540893554688	0.0015376806259155273	8	016
238	381.1436462402344	156.60801696777344	1.0	344.5534973144531	119.43253326416016	0.9999993443489075	507.7999572753906	200.15931701660156	1.0	504.1318664550781	200.3865509033203	0.0013216733932495117	8	016
239	382.7239685058594	157.5485382080078	1.0	344.8631286621094	120.27690887451172	0.9999939203262329	508.0363464355469	200.13491821289062	1.0	504.0646667480469	200.45086669921875	0.002094864845275879	8	016
240	381.62371826171875	157.8304901123047	0.9999998807907104	347.4472351074219	123.56044006347656	0.9377435445785522	507.3662109375	199.50552368164062	1.0	504.0919189453125	199.97142028808594	0.0008563995361328125	8	016
241	381.4634094238281	161.19654846191406	0.9999998807907104	347.7694091796875	126.75160217285156	0.9712280631065369	508.448486328125	200.0535125732422	1.0	504.2237548828125	200.88137817382812	0.0006619095802307129	8	016
242	383.157958984375	161.2838897705078	1.0	348.6242370605469	125.17656707763672	0.9121795892715454	507.77239990234375	200.0560760498047	1.0	504.2193298339844	200.48980712890625	0.0012297332286834717	8	016
243	382.0171813964844	160.0564422607422	0.9999983310699463	504.4836730957031	202.38368225097656	0.00013577938079833984	507.93035888671875	200.08795166015625	1.0	503.8587951660156	200.74851989746094	0.0007978379726409912	8	016
244	381.4112854003906	159.7156982421875	0.9999998807907104	504.4179992675781	202.49725341796875	0.00014710426330566406	508.0038757324219	200.10446166992188	1.0	503.69775390625	200.443115234375	0.0022808313369750977	8	016
245	382.7984313964844	160.60787963867188	0.9999999403953552	353.3484191894531	127.61727905273438	0.02174881100654602	507.72552490234375	200.05728149414062	1.0	503.9123229980469	200.49916076660156	0.0014540255069732666	8	016
246	382.1825256347656	158.4503631591797	0.9999999403953552	350.50738525390625	129.2420196533203	0.00018644332885742188	507.9960021972656	200.02001953125	1.0	504.0967712402344	200.21177673339844	0.00069466233253479	8	016
247	382.5315856933594	157.61422729492188	0.9999997615814209	504.4701232910156	202.27999877929688	0.0002442598342895508	507.88323974609375	200.197265625	1.0	504.050537109375	200.5974578857422	0.0014201104640960693	8	016
248	384.7717590332031	156.82933044433594	1.0	349.89044189453125	127.23716735839844	0.026797056198120117	507.91400146484375	199.8712158203125	1.0	503.84368896484375	200.2025146484375	0.0007827877998352051	8	016
249	382.3971252441406	157.3835906982422	0.9999998807907104	342.6659240722656	128.80039978027344	0.0005260705947875977	507.4114685058594	199.9621124267578	1.0	503.9574890136719	200.66065979003906	0.00074729323387146	8	016
250	384.991455078125	156.71963500976562	1.0	347.0373229980469	127.31098175048828	0.00039881467819213867	508.02142333984375	199.58753967285156	1.0	504.19647216796875	200.03501892089844	0.0009749531745910645	8	016
251	384.55572509765625	157.0873565673828	1.0	341.3056945800781	129.34518432617188	0.08890020847320557	507.8524475097656	200.08863830566406	1.0	503.9097595214844	200.48951721191406	0.0007155537605285645	8	016
252	382.5686950683594	157.47669982910156	0.9999997615814209	342.5146789550781	130.15013122558594	0.22789418697357178	507.794921875	199.688720703125	1.0	503.9000549316406	199.9571990966797	0.0006535351276397705	8	016
253	382.79046630859375	157.87142944335938	0.9999999403953552	344.96282958984375	130.20230102539062	0.4358304738998413	508.2172546386719	200.078369140625	1.0	504.2265625	200.38388061523438	0.0005356967449188232	8	016
254	382.87860107421875	158.15451049804688	0.9999999403953552	347.5366516113281	130.2211151123047	0.03722351789474487	507.76239013671875	199.39547729492188	1.0	503.8248291015625	199.74632263183594	0.0010547637939453125	8	016
255	382.8834228515625	157.52621459960938	1.0	341.9292297363281	130.4876251220703	0.6598618030548096	508.6215515136719	200.01832580566406	1.0	504.310302734375	200.75872802734375	0.0010025203227996826	8	016
256	377.6760559082031	162.13839721679688	0.999997615814209	504.4923095703125	202.1045379638672	0.00023025274276733398	507.8370666503906	200.09030151367188	1.0	503.9393310546875	200.2586212158203	0.0019434094429016113	8	016
257	370.43548583984375	168.04296875	1.0	505.0135498046875	201.43829345703125	0.0001399219036102295	508.51165771484375	199.61471557617188	1.0	504.43017578125	200.0553741455078	0.0010105669498443604	8	016
258	362.7879638671875	172.7661895751953	1.0	362.65008544921875	176.17935180664062	0.0001264810562133789	507.3841552734375	199.73739624023438	1.0	503.667724609375	200.31361389160156	0.0011916756629943848	8	016
259	357.2731018066406	176.87335205078125	1.0	371.6067810058594	135.66519165039062	0.2866239547729492	507.7192687988281	200.17257690429688	1.0	504.1050109863281	200.45831298828125	0.0010741651058197021	8	016
260	355.1437072753906	180.78878784179688	1.0	505.2434997558594	202.82025146484375	0.00011861324310302734	508.6383972167969	200.5015869140625	1.0	504.2498779296875	201.05380249023438	0.0011404156684875488	8	016
261	353.5633544921875	185.62863159179688	1.0	504.7715148925781	201.85133361816406	0.00020200014114379883	508.8283386230469	199.5838623046875	1.0	504.4578552246094	200.35211181640625	0.0011844933032989502	8	016
262	352.13922119140625	186.96624755859375	1.0	504.2250671386719	201.65394592285156	0.0001557469367980957	507.55487060546875	199.71473693847656	1.0	503.99249267578125	200.10858154296875	0.0008271932601928711	8	016
263	351.5677795410156	190.58627319335938	1.0	349.8023986816406	137.36988830566406	0.013296961784362793	508.1481018066406	199.90130615234375	1.0	503.9158935546875	200.71604919433594	0.001309901475906372	8	016
264	350.5451965332031	193.88973999023438	1.0	350.28765869140625	136.76626586914062	0.9988674521446228	508.00543212890625	199.3476104736328	1.0	504.2018127441406	200.06517028808594	0.0015251338481903076	8	016
265	349.77935791015625	197.00167846679688	1.0	346.03961181640625	137.50027465820312	0.6016791462898254	508.0662841796875	199.67291259765625	1.0	504.01019287109375	200.39825439453125	0.0010732710361480713	8	016
266	350.21942138671875	200.98805236816406	1.0	347.3390808105469	140.8577423095703	0.7969186305999756	507.7657165527344	200.5597381591797	1.0	503.60333251953125	200.8208465576172	0.0011120438575744629	8	016
267	349.4772644042969	203.35037231445312	0.9999997615814209	341.9938049316406	143.21661376953125	0.9999994039535522	507.49810791015625	199.42831420898438	1.0	504.0246887207031	199.93084716796875	0.002087116241455078	8	016
268	350.0291748046875	205.96051025390625	1.0	340.5015869140625	142.3338623046875	1.0	507.7953796386719	199.49493408203125	1.0	503.9239807128906	199.99366760253906	0.002064436674118042	8	016
269	348.7521667480469	208.2516326904297	0.9999997615814209	338.27618408203125	143.98545837402344	0.9992715716362	508.1820983886719	199.1607208251953	1.0	504.373046875	199.82508850097656	0.0019136369228363037	8	016
270	349.58013916015625	208.3935546875	1.0	335.68536376953125	144.3548126220703	1.0	507.6570739746094	199.72853088378906	1.0	503.95257568359375	200.2689666748047	0.001628190279006958	8	016
271	347.40301513671875	210.05587768554688	1.0	336.8193359375	143.66624450683594	0.9999998807907104	508.2432556152344	199.8327178955078	1.0	503.86175537109375	200.6625518798828	0.0010299086570739746	8	016
272	345.88470458984375	209.6676483154297	1.0	336.12835693359375	143.62362670898438	1.0	507.58984375	200.14871215820312	1.0	503.734375	200.62423706054688	0.0008226931095123291	8	016
273	344.37689208984375	210.0681915283203	1.0	335.92669677734375	142.56344604492188	1.0	507.3019104003906	199.4638214111328	1.0	503.7997131347656	199.9951629638672	0.0016774535179138184	8	016
274	343.1950378417969	211.91351318359375	1.0	334.9302673339844	142.3594207763672	0.9999997615814209	508.1961975097656	199.80239868164062	1.0	504.03692626953125	200.5474090576172	0.0020876824855804443	8	016
275	343.09039306640625	213.41558837890625	1.0	335.1900634765625	140.68637084960938	1.0	507.60772705078125	199.4618377685547	1.0	503.9547119140625	200.16189575195312	0.0011223852634429932	8	016
276	342.8953857421875	212.11366271972656	1.0	333.759033203125	138.57769775390625	1.0	508.11614990234375	199.70413208007812	1.0	504.02606201171875	199.92755126953125	0.0015249550342559814	8	016
277	343.0234680175781	211.7352752685547	1.0	336.6017150878906	138.44967651367188	1.0	507.7044982910156	199.16622924804688	1.0	504.3709411621094	199.66111755371094	0.0011724233627319336	8	016
278	343.3418884277344	210.5811004638672	1.0	332.53790283203125	138.3402099609375	1.0	508.0792541503906	199.539306640625	1.0	503.916259765625	200.523193359375	0.0010568797588348389	8	016
279	343.9193115234375	211.62916564941406	1.0	331.31488037109375	137.45132446289062	1.0	508.2255859375	199.52732849121094	1.0	503.9232177734375	200.26315307617188	0.0008936226367950439	8	016
280	343.74517822265625	211.5583038330078	1.0	330.8653564453125	136.19276428222656	1.0	508.38385009765625	200.10598754882812	1.0	504.1728210449219	201.0374298095703	0.0008225142955780029	8	016
281	343.3966369628906	210.71044921875	1.0	331.0926513671875	132.79144287109375	1.0	507.3838195800781	200.3229522705078	1.0	503.8321838378906	200.87986755371094	0.001959562301635742	8	016
282	344.2830810546875	210.76947021484375	1.0	328.9281005859375	132.9276123046875	1.0	508.0932922363281	199.66748046875	1.0	504.0011291503906	200.47933959960938	0.0015163421630859375	8	016
283	342.13177490234375	211.39321899414062	1.0	328.19097900390625	133.06582641601562	1.0	507.5472412109375	199.71475219726562	1.0	503.98553466796875	200.41407775878906	0.0009452104568481445	8	016
284	343.3175964355469	211.6032257080078	1.0	328.6643371582031	131.53097534179688	1.0	507.5796813964844	199.8800506591797	1.0	503.9107666015625	200.59947204589844	0.0011962056159973145	8	016
285	342.53753662109375	211.52316284179688	1.0	325.00872802734375	132.058837890625	1.0	507.9646911621094	199.533203125	1.0	503.9933166503906	200.21627807617188	0.0013035237789154053	8	016
286	343.3854064941406	210.18389892578125	1.0	326.73968505859375	133.2993927001953	1.0	508.5267333984375	199.648193359375	1.0	504.4190979003906	200.52769470214844	0.0009452998638153076	8	016
287	343.400390625	210.34596252441406	1.0	327.2837829589844	134.22775268554688	1.0	508.3116149902344	199.52243041992188	1.0	504.0108337402344	200.337158203125	0.0008390545845031738	8	016
288	342.9288635253906	210.1546630859375	1.0	323.5242004394531	129.8391571044922	1.0	507.6716613769531	199.48434448242188	1.0	504.1101989746094	200.16311645507812	0.0010601580142974854	8	016
289	341.8068542480469	210.2299346923828	1.0	325.2781677246094	128.94288635253906	1.0	508.52960205078125	199.8900604248047	1.0	503.9540710449219	200.3895721435547	0.0010885000228881836	8	016
290	342.51654052734375	210.5125732421875	1.0	321.6475524902344	128.17401123046875	1.0	508.3861083984375	199.8489990234375	1.0	504.26300048828125	200.32945251464844	0.0014942288398742676	8	016
291	341.09906005859375	209.3053436279297	1.0	320.9170837402344	127.01060485839844	1.0	507.8833923339844	200.144775390625	1.0	503.7532958984375	200.6039581298828	0.001129150390625	8	016
292	340.79425048828125	208.5167236328125	1.0	318.4785461425781	126.39651489257812	1.0	508.0576477050781	199.39370727539062	1.0	503.9301452636719	199.99575805664062	0.0006115734577178955	8	016
293	338.9629821777344	207.76898193359375	1.0	317.9402160644531	128.70960998535156	1.0	507.7757263183594	200.0049591064453	1.0	503.8677978515625	200.654052734375	0.0003694295883178711	8	016
294	341.40069580078125	208.7593994140625	1.0	318.3692626953125	123.51016235351562	1.0	508.0394592285156	199.51014709472656	1.0	504.0025329589844	200.29043579101562	0.0012111961841583252	8	016
295	338.26971435546875	211.2047882080078	1.0	316.9848327636719	126.00968933105469	1.0	508.58203125	199.4251251220703	1.0	504.215576171875	200.1094970703125	0.00040987133979797363	8	016
296	338.445068359375	207.0451202392578	1.0	316.6103515625	125.04483795166016	1.0	508.1536560058594	199.46205139160156	1.0	504.0693054199219	200.06845092773438	0.0015816092491149902	8	016
297	338.1421203613281	208.17080688476562	1.0	315.2375793457031	123.27110290527344	1.0	508.2262268066406	200.04129028320312	1.0	503.7685852050781	200.66062927246094	0.0007378160953521729	8	016
298	335.8830871582031	208.84918212890625	1.0	315.23895263671875	123.90715789794922	1.0	508.95166015625	200.51316833496094	1.0	503.9782409667969	201.07485961914062	0.0013506710529327393	8	016
299	335.0331115722656	208.6414337158203	1.0	314.4085693359375	121.8412857055664	1.0	508.74261474609375	199.7519073486328	1.0	504.2082214355469	200.25741577148438	0.0009431540966033936	8	016
300	335.0315246582031	209.60232543945312	1.0	315.2682800292969	120.51779174804688	1.0	508.2570495605469	199.5338592529297	1.0	503.9923095703125	199.952392578125	0.0014078319072723389	8	016
301	329.8269958496094	214.4290008544922	1.0	305.36297607421875	122.26168060302734	1.0	508.3185119628906	199.32693481445312	1.0	504.3642883300781	200.0654296875	0.0005539953708648682	8	016
302	317.0455017089844	222.001220703125	1.0	305.48309326171875	129.591796875	1.0	507.82318115234375	199.90899658203125	1.0	503.91156005859375	200.46522521972656	0.0011326074600219727	8	016
303	304.7158508300781	225.91921997070312	1.0	310.82330322265625	136.13287353515625	1.0	508.3036193847656	199.93283081054688	1.0	503.73052978515625	200.7357177734375	0.0004232823848724365	8	016
304	293.8288879394531	229.4315185546875	1.0	319.6622314453125	132.04385375976562	1.0	508.0789794921875	199.84486389160156	1.0	504.2000732421875	200.03521728515625	0.001835644245147705	8	016
305	283.90185546875	233.70455932617188	1.0	321.1394958496094	132.7025909423828	1.0	507.55523681640625	199.82606506347656	1.0	503.7319641113281	200.7172393798828	0.001618891954421997	8	016
306	277.5108642578125	235.53826904296875	1.0	327.896728515625	141.790771484375	1.0	507.5763244628906	199.79000854492188	1.0	328.0504150390625	144.3067169189453	0.0012638270854949951	8	016
307	269.3600769042969	240.2589874267578	1.0	329.98211669921875	143.4593963623047	1.0	507.0457458496094	199.07879638671875	1.0	504.0145568847656	199.5728302001953	0.002878129482269287	8	016
308	264.3681945800781	243.06629943847656	1.0	330.8459777832031	147.50030517578125	1.0	508.2485656738281	200.17800903320312	1.0	503.9348449707031	200.63848876953125	0.0012086033821105957	8	016
309	258.97552490234375	246.97955322265625	1.0	321.34490966796875	147.96067810058594	1.0	507.02374267578125	199.64385986328125	1.0	503.5272521972656	200.2040252685547	0.0021813809871673584	8	016
310	253.86573791503906	250.71682739257812	1.0	316.4226989746094	147.70089721679688	1.0	507.9640808105469	199.9136962890625	1.0	504.0801086425781	200.69479370117188	0.0009731054306030273	8	016
311	249.8568115234375	252.96224975585938	1.0	311.76507568359375	149.241455078125	1.0	507.3528747558594	199.23382568359375	1.0	504.08514404296875	199.767822265625	0.0018098056316375732	8	016
312	245.42724609375	255.51210021972656	1.0	307.26043701171875	150.030029296875	1.0	508.2575988769531	200.1712646484375	1.0	504.35504150390625	200.71339416503906	0.0013865232467651367	8	016
313	242.90188598632812	258.7886047363281	1.0	300.8138427734375	153.3695526123047	1.0	507.7159118652344	200.4462127685547	1.0	503.8280334472656	200.83547973632812	0.0012684166431427002	8	016
314	241.28521728515625	260.76611328125	1.0	299.2604064941406	153.56492614746094	1.0	507.57110595703125	199.6327667236328	1.0	503.67523193359375	200.1627960205078	0.001824110746383667	8	016
315	239.79043579101562	261.4102478027344	1.0	295.88818359375	156.61363220214844	1.0	508.0567321777344	199.53761291503906	1.0	504.2602844238281	199.99888610839844	0.0013529062271118164	8	016
316	239.553466796875	261.678955078125	1.0	289.26806640625	157.29705810546875	1.0	506.9857177734375	199.68609619140625	1.0	503.8414001464844	200.262939453125	0.0012512505054473877	8	016
317	240.5761260986328	262.9017639160156	1.0	289.7020263671875	155.5671844482422	1.0	507.32159423828125	199.3568115234375	1.0	503.9209289550781	199.84226989746094	0.0007725358009338379	8	016
318	239.9788818359375	263.2412109375	1.0	286.0478515625	150.8268280029297	1.0	508.3374328613281	199.608642578125	1.0	504.1133728027344	200.0529327392578	0.0011620521545410156	8	016
319	239.55856323242188	264.0743713378906	1.0	283.45465087890625	152.4862518310547	1.0	507.9090576171875	199.6546630859375	1.0	503.9765930175781	200.180908203125	0.0013110041618347168	8	016
320	238.88807678222656	264.37542724609375	1.0	280.63787841796875	152.64199829101562	1.0	508.16839599609375	200.2122344970703	1.0	504.0623474121094	201.11947631835938	0.001108616590499878	8	016
321	239.8238983154297	264.4343566894531	1.0	278.17889404296875	152.17674255371094	1.0	507.8754577636719	199.60671997070312	1.0	504.0059509277344	200.05123901367188	0.0009705722332000732	8	016
322	239.82484436035156	263.2256164550781	1.0	277.3739318847656	151.17636108398438	1.0	507.6401672363281	199.27108764648438	1.0	503.9551696777344	199.6955108642578	0.001050412654876709	8	016
323	239.57591247558594	263.2698059082031	1.0	276.2388610839844	153.02761840820312	1.0	507.65118408203125	200.11390686035156	1.0	503.8048095703125	200.5768280029297	0.0014405250549316406	8	016
324	240.31353759765625	263.0951232910156	1.0	275.08367919921875	153.3014373779297	1.0	507.5823669433594	199.64047241210938	1.0	503.74810791015625	199.94703674316406	0.002020597457885742	8	016
325	240.24639892578125	263.8538818359375	1.0	273.5025329589844	153.6284637451172	1.0	507.5066223144531	200.08291625976562	1.0	503.90606689453125	200.5493621826172	0.0022878944873809814	8	016
326	239.18699645996094	264.2802734375	1.0	271.03759765625	152.20640563964844	1.0	507.5509338378906	199.1184844970703	1.0	504.15582275390625	199.4207763671875	0.0029369890689849854	8	016
327	240.03688049316406	264.0494689941406	1.0	268.0737609863281	152.70350646972656	1.0	508.22662353515625	199.72743225097656	1.0	503.9831237792969	200.0726776123047	0.002075403928756714	8	016
328	240.48489379882812	264.07843017578125	1.0	263.2989501953125	152.0970001220703	1.0	507.88201904296875	199.86654663085938	1.0	504.2296447753906	200.46420288085938	0.0012930631637573242	8	016
329	240.38710021972656	264.5437927246094	1.0	262.2217102050781	153.45974731445312	1.0	507.7635192871094	200.31793212890625	1.0	503.5206604003906	200.7649688720703	0.0014978647232055664	8	016
330	240.04241943359375	264.1747131347656	1.0	259.9769287109375	152.60806274414062	1.0	507.9107666015625	199.9501495361328	1.0	504.1847229003906	200.1904754638672	0.002535194158554077	8	016
331	240.5610809326172	263.9046936035156	1.0	258.7492980957031	152.2416534423828	1.0	507.06658935546875	199.83763122558594	0.9999999403953552	505.6028747558594	199.0886688232422	0.0025835931301116943	8	016
332	240.6677703857422	264.4339294433594	1.0	258.67999267578125	153.33668518066406	1.0	507.53717041015625	199.62086486816406	1.0	504.0899353027344	200.23703002929688	0.0021339058876037598	8	016
333	241.79104614257812	262.981689453125	1.0	255.708251953125	152.01458740234375	1.0	508.06561279296875	200.306640625	1.0	503.9456481933594	200.75550842285156	0.002193450927734375	8	016
334	241.05868530273438	263.54681396484375	1.0	254.44589233398438	150.5969696044922	1.0	507.1238708496094	199.068603515625	1.0	504.2608642578125	199.62118530273438	0.0016864240169525146	8	016
335	240.3557891845703	263.59326171875	1.0	253.3943634033203	151.50592041015625	1.0	507.6014404296875	199.75753784179688	1.0	505.69000244140625	199.0401611328125	0.0009818077087402344	8	016
336	240.27566528320312	264.6257629394531	1.0	250.97845458984375	152.722412109375	1.0	508.02593994140625	199.2418975830078	1.0	504.1402587890625	199.9711151123047	0.004368811845779419	8	016
337	239.8187713623047	264.4163513183594	1.0	249.1803436279297	152.9337921142578	1.0	508.08355712890625	199.80230712890625	1.0	504.2528076171875	200.35641479492188	0.0016799569129943848	8	016
338	240.45828247070312	265.1170959472656	1.0	245.14488220214844	153.1780242919922	1.0	507.68475341796875	199.3916473388672	1.0	503.8760986328125	199.8736114501953	0.0012955665588378906	8	016
339	240.97445678710938	264.2605895996094	1.0	245.4925079345703	152.29443359375	1.0	508.7844543457031	200.40155029296875	1.0	504.20001220703125	201.09829711914062	0.0018207728862762451	8	016
340	241.15847778320312	263.649658203125	1.0	243.3896484375	153.595703125	1.0	507.59014892578125	199.73663330078125	1.0	504.0149230957031	199.88710021972656	0.002332448959350586	8	016
341	237.68861389160156	258.6260986328125	1.0	238.3723907470703	156.37680053710938	1.0	507.6252746582031	200.5296630859375	1.0	503.908935546875	200.8579864501953	0.0016579926013946533	8	016
342	227.9134979248047	261.39385986328125	1.0	241.0688018798828	163.06166076660156	0.006288081407546997	508.2776794433594	200.11599731445312	1.0	504.0735778808594	200.535400390625	0.0014151334762573242	8	016
343	223.232666015625	265.49481201171875	1.0	255.5670623779297	178.966796875	1.0	508.03167724609375	199.37539672851562	1.0	504.0440673828125	199.8197479248047	0.0017024576663970947	8	016
344	224.97544860839844	271.2142028808594	1.0	256.8028564453125	180.53758239746094	1.0	508.14996337890625	200.0369415283203	1.0	504.0390930175781	200.6167449951172	0.0020164847373962402	8	016
345	226.2230224609375	276.60748291015625	1.0	257.5965270996094	183.52102661132812	1.0	507.87847900390625	199.75503540039062	1.0	503.6706848144531	200.465087890625	0.0012687146663665771	8	016
346	222.60647583007812	279.51519775390625	1.0	248.8392791748047	185.52752685546875	1.0	507.76446533203125	199.7906951904297	1.0	504.0611267089844	200.42999267578125	0.0008561313152313232	8	016
347	212.80641174316406	284.3138122558594	1.0	245.57058715820312	196.77902221679688	0.9999991655349731	507.79815673828125	200.0342254638672	1.0	504.11688232421875	200.6564178466797	0.000914454460144043	8	016
348	202.02520751953125	287.03387451171875	1.0	255.17031860351562	209.16615295410156	0.9999651312828064	507.88714599609375	199.7107391357422	1.0	504.3415832519531	200.45584106445312	0.0006249845027923584	8	016
349	189.65036010742188	291.9908447265625	1.0	258.71673583984375	209.04913330078125	1.0	508.0198669433594	199.64349365234375	1.0	504.3964538574219	199.98822021484375	0.0017829835414886475	8	016
350	179.61753845214844	296.88665771484375	1.0	259.8196716308594	213.2255401611328	1.0	508.698486328125	199.63290405273438	1.0	504.3970947265625	200.37571716308594	0.0005993247032165527	8	016
351	171.88320922851562	299.7164001464844	0.9999998211860657	258.4706726074219	216.651611328125	1.0	508.47686767578125	199.8874053955078	1.0	504.215087890625	200.6737518310547	0.0013177990913391113	8	016
352	164.09461975097656	302.310302734375	1.0	252.5774383544922	220.56668090820312	1.0	508.39739990234375	199.5048828125	1.0	504.3226318359375	199.58740234375	0.0036612749099731445	8	016
353	159.42823791503906	305.1494140625	1.0	243.218994140625	220.58465576171875	1.0	507.9310607910156	199.75926208496094	1.0	504.0683288574219	200.1480712890625	0.0009157657623291016	8	016
354	157.9013671875	304.6336975097656	1.0	238.51451110839844	218.05316162109375	1.0	507.3082580566406	199.20303344726562	1.0	503.916748046875	199.88523864746094	0.0016686320304870605	8	016
355	157.0266876220703	305.1555480957031	1.0	234.78956604003906	214.35659790039062	1.0	508.1817321777344	199.33338928222656	1.0	504.2032165527344	200.37449645996094	0.0008819103240966797	8	016
356	153.33102416992188	305.8138122558594	1.0	231.84890747070312	213.5251922607422	1.0	507.97137451171875	199.59600830078125	1.0	504.0220642089844	200.14559936523438	0.00101393461227417	8	016
357	150.69493103027344	304.954345703125	1.0	230.87155151367188	213.18092346191406	1.0	508.15814208984375	199.20223999023438	1.0	504.22088623046875	199.85092163085938	0.0008942186832427979	8	016
358	147.66539001464844	306.9884948730469	1.0	224.21121215820312	214.78541564941406	1.0	508.3518371582031	199.90386962890625	1.0	504.1180725097656	200.67579650878906	0.0014822185039520264	8	016
359	145.36309814453125	306.3055725097656	1.0	218.0021209716797	211.5373992919922	1.0	508.506103515625	199.6619873046875	1.0	504.4874267578125	200.14501953125	0.0011208951473236084	8	016
360	143.0760040283203	305.6445617675781	1.0	215.36935424804688	211.27684020996094	1.0	507.73358154296875	200.47750854492188	1.0	503.5203552246094	201.07174682617188	0.0019386112689971924	8	016
361	140.75010681152344	305.24530029296875	1.0	209.67481994628906	210.84823608398438	1.0	508.11053466796875	199.82994079589844	1.0	504.14239501953125	200.67892456054688	0.0017225146293640137	8	016
362	137.14852905273438	303.2628479003906	1.0	201.6968994140625	214.4696502685547	1.0	508.4272766113281	199.01107788085938	1.0	504.4934387207031	199.3889617919922	0.001294463872909546	8	016
363	133.83331298828125	305.1384582519531	0.9999491572380066	195.35401916503906	218.9161834716797	1.0	507.6859130859375	199.98707580566406	1.0	196.2677459716797	223.3288116455078	0.0011278390884399414	8	016
364	196.9837188720703	234.93618774414062	0.0008352994918823242	196.38636779785156	228.40084838867188	1.0	507.49554443359375	200.302490234375	0.9999999403953552	503.7865295410156	200.59225463867188	0.0029547512531280518	8	016
365	128.53941345214844	316.89605712890625	0.030756652355194092	198.39947509765625	230.99539184570312	1.0	507.93280029296875	199.75172424316406	1.0	503.8012390136719	200.5284423828125	0.0005197823047637939	8	016
366	125.57337188720703	319.94921875	0.9990858435630798	197.61827087402344	232.9087371826172	1.0	508.2401428222656	199.92979431152344	1.0	504.2019348144531	200.39816284179688	0.0007308423519134521	8	016
367	118.8745346069336	320.13470458984375	0.9922502040863037	196.0576629638672	235.60275268554688	1.0	507.57366943359375	199.93234252929688	1.0	503.80804443359375	200.26853942871094	0.0012027919292449951	8	016
368	191.67892456054688	239.69813537597656	0.000601649284362793	189.86257934570312	238.19000244140625	1.0	508.7450256347656	199.68443298339844	1.0	504.32421875	200.32325744628906	0.0008586645126342773	8	016
369	115.48784637451172	324.99407958984375	0.7778247594833374	186.7914276123047	239.42205810546875	1.0	507.8837585449219	199.2651824951172	1.0	503.9576721191406	200.2088623046875	0.0006122589111328125	8	016
370	115.03439331054688	324.74639892578125	0.019700586795806885	185.45932006835938	238.7444305419922	1.0	508.352783203125	199.95021057128906	1.0	504.153564453125	200.62588500976562	0.0009926855564117432	8	016
371	193.4879608154297	244.73004150390625	0.002590388059616089	183.6962890625	240.941650390625	1.0	508.2804870605469	200.09591674804688	1.0	504.1988525390625	200.76263427734375	0.0013415813446044922	8	016
372	192.36541748046875	244.10780334472656	0.001080542802810669	182.8304443359375	239.2605438232422	1.0	507.9490966796875	200.0578155517578	1.0	503.9358215332031	200.7930145263672	0.0009254813194274902	8	016
373	192.177978515625	239.06324768066406	0.0006636977195739746	184.00091552734375	240.24673461914062	1.0	508.4917297363281	200.08367919921875	1.0	503.9071960449219	200.537841796875	0.0011057853698730469	8	016
374	190.7108154296875	241.5562744140625	0.003231942653656006	183.57275390625	240.75645446777344	1.0	508.1959533691406	199.03890991210938	1.0	504.2819519042969	199.81878662109375	0.0012197792530059814	8	016
375	181.1630401611328	253.32496643066406	0.0006263554096221924	181.2986297607422	246.72654724121094	1.0	507.9369812011719	199.35365295410156	1.0	503.7998962402344	199.8787841796875	0.00077018141746521	8	016
376	124.77625274658203	329.3363037109375	0.0005893707275390625	178.60560607910156	247.45880126953125	1.0	507.97705078125	199.75282287597656	1.0	504.0482482910156	200.20440673828125	0.0009504556655883789	8	016
377	121.00914764404297	328.9807434082031	0.9600977301597595	177.70103454589844	246.43748474121094	1.0	507.7934875488281	200.07020568847656	1.0	503.9969787597656	200.4772186279297	0.0016903281211853027	8	016
378	119.45475006103516	330.67254638671875	0.3908998966217041	176.4517364501953	243.26278686523438	1.0	507.7867126464844	199.6930694580078	1.0	504.1781005859375	200.01727294921875	0.0008373856544494629	8	016
379	123.72649383544922	323.9481201171875	0.22231602668762207	176.91876220703125	239.1252899169922	1.0	507.88983154296875	199.29991149902344	1.0	504.1219482421875	199.73614501953125	0.0009480118751525879	8	016
380	128.4161834716797	319.7361755371094	0.9999993443489075	175.73387145996094	241.24038696289062	1.0	508.5591125488281	200.08538818359375	1.0	503.9602966308594	200.46951293945312	0.0007694661617279053	8	016
381	132.7516326904297	315.03619384765625	0.9760780334472656	165.02223205566406	251.0481414794922	1.0	507.94091796875	199.22418212890625	1.0	504.2397155761719	200.07330322265625	0.0011417865753173828	8	016
382	159.3128204345703	287.15087890625	0.9999998807907104	164.74649047851562	258.6286315917969	0.0294073224067688	507.5845031738281	200.02919006347656	1.0	503.74005126953125	200.7263641357422	0.0015476644039154053	8	016
383	157.8712158203125	287.7857971191406	0.9995086193084717	504.35235595703125	202.07505798339844	0.000125885009765625	507.8624572753906	199.78172302246094	1.0	503.7883605957031	200.21044921875	0.0006047487258911133	8	016
384	130.48817443847656	301.9150085449219	0.00036841630935668945	159.95974731445312	258.9339599609375	0.039078205823898315	508.13525390625	199.58555603027344	1.0	503.98529052734375	200.53863525390625	0.0006917715072631836	8	016
385	135.0005645751953	298.7181701660156	0.03564906120300293	151.05050659179688	269.6548767089844	0.00041112303733825684	508.32684326171875	199.7744903564453	1.0	504.2354736328125	199.871337890625	0.0027253329753875732	8	016
386	153.7417449951172	296.02459716796875	0.18579745292663574	155.9168701171875	299.61334228515625	0.04141908884048462	508.35467529296875	200.22250366210938	1.0	504.00537109375	200.85781860351562	0.0005386471748352051	8	016
387	130.02352905273438	272.2840576171875	0.9992952346801758	139.063720703125	282.9800109863281	0.001959472894668579	507.49169921875	199.40957641601562	1.0	504.0672912597656	199.7548370361328	0.0011622309684753418	8	016
388	123.89918518066406	261.94891357421875	0.9999819397926331	154.9474334716797	299.1751708984375	0.9998958110809326	507.8854675292969	199.21414184570312	1.0	504.194091796875	199.48377990722656	0.0012398958206176758	8	016
389	120.86595153808594	254.8292999267578	0.9999998211860657	154.97552490234375	304.4760437011719	1.0	508.1864013671875	199.7981719970703	1.0	504.3602294921875	200.55340576171875	0.0009218752384185791	8	016
390	118.48199462890625	250.80091857910156	0.9999998807907104	147.24526977539062	306.7599182128906	1.0	508.1552734375	200.5283203125	1.0	503.8288879394531	201.09376525878906	0.0006980597972869873	8	016
391	118.07667541503906	246.11036682128906	0.9999995231628418	148.3908233642578	306.02337646484375	1.0	507.8624267578125	199.78868103027344	1.0	504.3157958984375	200.2505340576172	0.0006359219551086426	8	016
392	118.12110137939453	245.738037109375	0.9999998807907104	148.06707763671875	298.4411926269531	1.0	508.51666259765625	200.30296325683594	1.0	504.0652770996094	200.7974395751953	0.0010020732879638672	8	016
393	114.80657196044922	242.0961456298828	0.999990701675415	143.37548828125	294.7729797363281	1.0	507.9244079589844	199.77459716796875	1.0	504.10479736328125	200.60597229003906	0.0009231865406036377	8	016
394	113.50753784179688	240.1506805419922	0.9280787706375122	142.45889282226562	287.33270263671875	1.0	507.5867004394531	200.12890625	1.0	503.75653076171875	200.84043884277344	0.0011237561702728271	8	016
395	109.03206634521484	236.9087371826172	0.9999963045120239	141.8830108642578	284.1734313964844	1.0	508.5352783203125	199.3533935546875	1.0	504.4132385253906	199.8279571533203	0.0010054707527160645	8	016
396	100.31837463378906	236.8035888671875	0.9196728467941284	140.62203979492188	282.5758361816406	0.9995534420013428	507.42193603515625	199.56393432617188	1.0	504.0818786621094	200.39694213867188	0.0012218058109283447	8	016
397	92.83782958984375	236.5524444580078	0.9999203681945801	150.85887145996094	260.08349609375	0.10194671154022217	508.4081726074219	199.71897888183594	1.0	503.8871765136719	200.5166778564453	0.0007197260856628418	8	016
398	88.78839111328125	234.12620544433594	0.9999961853027344	149.23504638671875	256.072509765625	1.0	508.31207275390625	200.38299560546875	1.0	504.0057373046875	200.79977416992188	0.0005775392055511475	8	016
399	87.29241180419922	233.78944396972656	0.9999889135360718	150.52793884277344	256.33782958984375	1.0	508.5253601074219	200.0460662841797	1.0	504.0415344238281	200.75729370117188	0.0010756254196166992	8	016
400	88.49514770507812	232.11279296875	0.8994123339653015	146.08688354492188	250.3536376953125	0.9999251365661621	507.90826416015625	199.6636199951172	1.0	504.0909423828125	200.033203125	0.0005652308464050293	8	016
401	92.05429077148438	230.9955596923828	0.9999750852584839	141.5037078857422	244.2203369140625	1.0	507.83160400390625	199.98553466796875	1.0	503.7894287109375	200.72711181640625	0.001247107982635498	8	016
402	88.32962036132812	229.07479858398438	0.6136757135391235	140.569091796875	243.15455627441406	1.0	507.57720947265625	199.46829223632812	1.0	504.1624450683594	200.2854461669922	0.0013752281665802002	8	016
403	97.2384262084961	229.96104431152344	0.008623242378234863	138.4109649658203	243.89930725097656	1.0	508.3236999511719	199.52383422851562	1.0	504.0525817871094	200.17282104492188	0.0007994472980499268	8	016
404	97.60870361328125	228.89453125	0.020275980234146118	140.74537658691406	241.24053955078125	1.0	508.5125427246094	199.80555725097656	1.0	504.030517578125	200.56387329101562	0.0008642375469207764	8	016
405	512.6292724609375	205.09817504882812	6.845593452453613e-5	140.05067443847656	236.14659118652344	1.0	508.26959228515625	199.9723358154297	1.0	503.88446044921875	200.6979522705078	0.000702977180480957	8	016
406	99.11436462402344	228.52362060546875	0.9999898672103882	144.4352264404297	233.0386199951172	1.0	507.8355712890625	199.4835968017578	1.0	503.802490234375	200.06541442871094	0.0009606480598449707	8	016
407	100.82919311523438	228.99436950683594	0.011463373899459839	148.99609375	233.1549835205078	1.0	508.9156494140625	199.81715393066406	1.0	504.45947265625	200.24253845214844	0.0017513930797576904	8	016
408	68.3624496459961	236.83859252929688	0.0989721417427063	137.7729949951172	232.5147247314453	0.9998821020126343	507.08148193359375	200.13002014160156	0.9999999403953552	503.9281311035156	200.27037048339844	0.0012091398239135742	8	016
409	67.97767639160156	236.98974609375	0.0016519129276275635	144.3050079345703	229.39370727539062	1.0	148.305908203125	228.1377410888672	0.00018095970153808594	144.67684936523438	231.5246124267578	0.0001481473445892334	8	016
410	99.89053344726562	229.4523468017578	0.9999880790710449	147.25198364257812	228.2143096923828	1.0	150.3030242919922	226.79954528808594	0.00018778443336486816	146.4675750732422	230.598388671875	0.00019845366477966309	8	016
411	100.35227966308594	229.4821014404297	0.9998145699501038	148.49630737304688	228.116943359375	1.0	151.56243896484375	226.658447265625	0.0002481043338775635	147.6945343017578	230.3137664794922	0.0002789795398712158	8	016
412	66.9771499633789	237.6454620361328	0.8492683172225952	151.23477172851562	226.87208557128906	1.0	154.1157684326172	225.55490112304688	9.15825366973877e-5	149.376708984375	228.77175903320312	0.0001640915870666504	8	016
413	99.10688018798828	229.03131103515625	0.9633957147598267	147.38475036621094	226.74119567871094	1.0	150.4383544921875	224.6883544921875	0.0004215240478515625	147.30213928222656	227.9471893310547	0.0002822279930114746	8	016
414	99.32927703857422	227.81883239746094	0.9993355870246887	151.065673828125	226.5247039794922	1.0	154.40106201171875	225.40213012695312	8.150935173034668e-5	151.08230590820312	227.94058227539062	0.0001983940601348877	8	016
415	100.56288146972656	230.4796905517578	0.00011795759201049805	149.8716583251953	229.16607666015625	1.0	152.98114013671875	227.5655059814453	8.213520050048828e-5	146.76992797851562	228.93812561035156	0.00013881921768188477	8	016
416	100.11860656738281	229.9718780517578	0.0005126595497131348	147.2493133544922	229.7464141845703	1.0	150.4965057373047	227.67933654785156	4.83393669128418e-5	146.54818725585938	230.98570251464844	0.0001863539218902588	8	016
417	100.12891387939453	228.8233642578125	0.9997650384902954	147.88470458984375	227.73269653320312	1.0	151.53866577148438	226.76126098632812	7.587671279907227e-5	146.9603729248047	227.73619079589844	0.00022161006927490234	8	016
418	107.59523010253906	227.875732421875	0.7908291816711426	145.40557861328125	226.33876037597656	1.0	149.155517578125	225.2212677001953	0.00025397539138793945	145.7294921875	226.2032470703125	0.0006418824195861816	8	016
419	150.52862548828125	227.56118774414062	0.00010716915130615234	148.56336975097656	224.68429565429688	1.0	150.5999298095703	223.83937072753906	0.0002428889274597168	148.09886169433594	226.78298950195312	0.0004964172840118408	8	016
420	100.40882110595703	228.4342803955078	0.008816152811050415	146.70547485351562	223.9920196533203	1.0	532.9801635742188	223.6931610107422	0.0006522238254547119	146.42233276367188	224.17506408691406	0.0004614591598510742	8	016
421	149.99624633789062	225.9298553466797	0.00014212727546691895	147.66761779785156	222.56594848632812	1.0	150.4156494140625	222.50901794433594	0.000256270170211792	147.15286254882812	223.3834228515625	0.0011956989765167236	8	016
422	100.01023864746094	230.8896026611328	0.12648078799247742	145.0789337158203	221.7573699951172	1.0	149.34408569335938	220.37945556640625	0.0005379617214202881	146.7296142578125	223.2010955810547	0.0008737146854400635	8	016
423	145.88092041015625	231.04168701171875	0.00011432170867919922	135.0884552001953	228.41763305664062	1.0	132.80296325683594	229.27671813964844	6.258487701416016e-5	130.42320251464844	229.16937255859375	0.00014162063598632812	8	016
424	132.22914123535156	227.03054809570312	0.00010657310485839844	129.68507385253906	229.78305053710938	1.0	132.67581176757812	227.70877075195312	0.00010517239570617676	128.5189666748047	229.95518493652344	8.282065391540527e-5	8	016
425	119.71808624267578	228.6866912841797	9.611248970031738e-5	127.53800964355469	228.60935974121094	1.0	130.9691162109375	227.8109588623047	9.757280349731445e-5	127.44974517822266	231.25204467773438	0.00013560056686401367	8	016
426	131.59336853027344	224.5835723876953	0.0001042485237121582	129.10964965820312	223.47171020507812	0.9999998807907104	132.63027954101562	221.71487426757812	8.627772331237793e-5	131.15365600585938	225.58326721191406	0.000661015510559082	8	016
427	144.52503967285156	214.51930236816406	0.00028717517852783203	133.32586669921875	212.77210998535156	1.0	136.09947204589844	211.73292541503906	0.00010535120964050293	131.27053833007812	214.82147216796875	0.00014138221740722656	8	016
428	90.15966796875	261.4463806152344	0.9909017086029053	133.69247436523438	213.00621032714844	1.0	136.65982055664062	212.64682006835938	8.514523506164551e-5	131.87554931640625	215.3588104248047	0.00019311904907226562	8	016
429	91.03125	256.1398010253906	0.9999967813491821	139.81423950195312	211.2196502685547	1.0	95.49860382080078	256.3326416015625	9.02712345123291e-5	142.5933837890625	211.13121032714844	7.069110870361328e-5	8	016
430	90.89653015136719	255.84934997558594	0.9999628067016602	141.9031982421875	208.0119171142578	1.0	147.41517639160156	206.81556701660156	0.00029271841049194336	141.56442260742188	208.02618408203125	0.0003364682197570801	8	016
431	88.32910919189453	261.3908996582031	0.999568521976471	150.38731384277344	202.4509735107422	1.0	152.9652557373047	200.01934814453125	0.00013625621795654297	77.91416931152344	265.6620178222656	4.717707633972168e-5	8	016
432	87.70616149902344	268.10931396484375	0.9926763772964478	157.45074462890625	195.6332244873047	1.0	90.68219757080078	266.8460693359375	0.0002714991569519043	87.15705871582031	261.7657165527344	0.0003546476364135742	8	016
433	85.05741882324219	273.5207824707031	0.0003331303596496582	156.20040893554688	200.16493225097656	1.0	156.38485717773438	202.8446807861328	6.684660911560059e-5	157.5932159423828	205.9319610595703	8.01384449005127e-5	8	016
434	90.14063262939453	274.2279052734375	0.9999977946281433	154.37681579589844	199.4464874267578	1.0	153.26461791992188	206.23814392089844	0.00021821260452270508	151.0410919189453	207.76634216308594	8.77082347869873e-5	8	016
435	90.69746398925781	274.9917907714844	0.999998152256012	155.3247528076172	197.39743041992188	1.0	155.17971801757812	196.47799682617188	3.0249357223510742e-5	158.10646057128906	198.83103942871094	0.00011166930198669434	8	016
436	89.8813705444336	275.1716003417969	0.9999994039535522	156.15310668945312	200.36573791503906	1.0	156.32020568847656	204.1731414794922	0.00020775198936462402	154.47059631347656	205.6959686279297	0.0001367330551147461	8	016
437	91.66458129882812	275.2720031738281	0.0028781890869140625	153.6669464111328	207.93312072753906	1.0	155.18292236328125	207.1622772216797	0.0002815127372741699	151.76084899902344	210.0692138671875	0.00019693374633789062	8	016
438	91.52497863769531	274.68475341796875	0.999986469745636	158.26722717285156	207.29580688476562	1.0	162.46627807617188	205.3489227294922	0.0001512765884399414	159.36854553222656	209.4170684814453	0.00011035799980163574	8	016
439	92.2896728515625	275.8385009765625	0.9999526143074036	157.04946899414062	208.48419189453125	1.0	161.9752655029297	206.63803100585938	0.00019988417625427246	159.82012939453125	209.65382385253906	0.0004385411739349365	8	016
440	90.95088195800781	272.92047119140625	0.948217511177063	150.00807189941406	221.58937072753906	1.0	151.532470703125	221.6102294921875	0.0003878176212310791	149.4708709716797	223.8218536376953	0.0005234777927398682	8	016
441	92.46766662597656	276.0161437988281	0.14586564898490906	148.73663330078125	225.38949584960938	1.0	150.9095916748047	223.74327087402344	0.00021943449974060059	147.1457977294922	227.23165893554688	0.00013908743858337402	8	016
442	151.25833129882812	228.41738891601562	0.0008516609668731689	151.193115234375	225.3369598388672	1.0	152.7882843017578	223.93238830566406	0.00029328465461730957	146.62265014648438	227.82589721679688	0.0001944899559020996	8	016
443	160.9296417236328	227.20872497558594	0.0004316568374633789	153.664794921875	220.8195343017578	1.0	155.57638549804688	221.3917999267578	0.00045984983444213867	153.6041717529297	222.9659881591797	0.0008924603462219238	8	016
444	152.44703674316406	226.01852416992188	0.0011765062808990479	151.762939453125	222.85305786132812	1.0	153.44581604003906	222.00631713867188	0.0006818175315856934	151.6193084716797	224.06271362304688	0.00041025876998901367	8	016
445	144.89794921875	247.3176727294922	5.346536636352539e-5	137.9486083984375	245.3621826171875	0.9958430528640747	136.079833984375	249.42930603027344	4.4792890548706055e-5	128.61929321289062	250.84872436523438	7.167458534240723e-5	8	016
446	101.80658721923828	293.82275390625	0.041737914085388184	139.42112731933594	243.8553466796875	0.9937711954116821	137.1109619140625	250.11141967773438	8.860230445861816e-5	142.9107208251953	246.93675231933594	8.386373519897461e-5	8	016
447	112.51856994628906	292.1279296875	0.1770927608013153	112.6808853149414	292.0071105957031	0.019986987113952637	116.66603088378906	289.9976806640625	3.5643577575683594e-5	123.17143249511719	270.5563049316406	4.693865776062012e-5	8	016
448	5.0247955322265625	482.0406494140625	4.2766332626342773e-5	3.1026415824890137	478.7096862792969	3.921985626220703e-5	647.423828125	32.30643081665039	2.8908252716064453e-6	158.02586364746094	6.91534423828125	1.0728836059570312e-6	8	016
449	5.830210208892822	481.9465637207031	3.9637088775634766e-6	3.512120246887207	478.8127136230469	2.5331974029541016e-6	647.1669921875	32.54281234741211	4.32133674621582e-6	156.85061645507812	6.646180152893066	5.364418029785156e-7	8	016
450	5.4376912117004395	482.282470703125	4.32133674621582e-6	127.02409362792969	274.6065368652344	0.0008909404277801514	532.1597900390625	223.313720703125	0.0007897615432739258	116.48519897460938	279.34930419921875	1.3113021850585938e-6	8	016
451	5.9610595703125	482.59173583984375	1.049041748046875e-5	128.39561462402344	275.0498352050781	2.35140323638916e-5	647.85791015625	31.38310432434082	5.21540641784668e-6	138.59207153320312	7.270138740539551	5.066394805908203e-7	8	016
452	4.8993096351623535	482.3518371582031	8.58306884765625e-6	3.0665063858032227	478.90875244140625	4.291534423828125e-6	643.7918701171875	8.554943084716797	2.473592758178711e-6	540.9863891601562	68.67808532714844	1.1622905731201172e-6	8	016
453	5.549161911010742	482.71685791015625	4.678964614868164e-6	2.9633193016052246	479.05615234375	4.798173904418945e-6	648.2848510742188	31.25295066833496	3.7848949432373047e-6	172.3343048095703	6.847719192504883	8.940696716308594e-7	8	016
454	5.469302177429199	482.50762939453125	2.950429916381836e-6	2.846133232116699	478.6273498535156	2.950429916381836e-6	643.4117431640625	7.792091369628906	6.854534149169922e-6	156.79530334472656	7.115029335021973	8.344650268554688e-7	8	016
455	4.79970121383667	482.1287841796875	7.62939453125e-6	2.383720874786377	478.3775939941406	8.314847946166992e-6	647.689697265625	30.321165084838867	1.049041748046875e-5	171.7499237060547	5.879174709320068	8.642673492431641e-7	8	016
456	5.018044471740723	482.2869873046875	5.9604644775390625e-6	2.408053159713745	478.19525146484375	7.62939453125e-6	648.47412109375	31.13020896911621	6.407499313354492e-6	173.2215576171875	6.265851020812988	5.960464477539062e-7	8	016
457	4.867648124694824	482.13909912109375	1.2814998626708984e-6	2.3219218254089355	478.5475769042969	2.8908252716064453e-6	649.6057739257812	189.63082885742188	4.500150680541992e-6	173.7038116455078	6.032858848571777	7.450580596923828e-7	8	016
458	5.228480339050293	482.49835205078125	8.225440979003906e-6	2.591830253601074	478.53961181640625	8.106231689453125e-6	647.9136352539062	31.433504104614258	6.4373016357421875e-6	173.43887329101562	6.0708513259887695	7.450580596923828e-7	8	016
459	136.0858917236328	276.0323791503906	2.855062484741211e-5	2.424772262573242	478.630615234375	8.851289749145508e-6	650.1470336914062	179.67845153808594	1.2248754501342773e-5	156.7841339111328	6.849376678466797	5.066394805908203e-7	8	016
460	4.935876846313477	482.2682189941406	1.6897916793823242e-5	3.3626341819763184	478.14776611328125	9.775161743164062e-6	649.5631713867188	181.09754943847656	9.059906005859375e-6	157.61729431152344	6.5296173095703125	4.172325134277344e-7	8	016
461	4.807405471801758	481.9428405761719	2.473592758178711e-6	2.384493350982666	478.1654357910156	2.7120113372802734e-6	648.6080932617188	30.746097564697266	5.632638931274414e-6	157.2084503173828	7.49503231048584	7.748603820800781e-7	8	016
462	4.686957359313965	482.0569763183594	2.0563602447509766e-6	2.4744796752929688	477.76544189453125	2.115964889526367e-6	532.9866333007812	224.436279296875	1.7434358596801758e-5	157.364501953125	6.610006332397461	7.748603820800781e-7	8	016
463	5.3611040115356445	482.3140869140625	1.9103288650512695e-5	3.245924472808838	478.4258117675781	1.2248754501342773e-5	533.4378051757812	218.3138427734375	3.337860107421875e-6	156.79078674316406	6.880551815032959	7.748603820800781e-7	8	016
464	132.59510803222656	278.7855224609375	1.0251998901367188e-5	133.53689575195312	278.30731201171875	0.037600040435791016	532.7396850585938	225.11941528320312	1.6033649444580078e-5	133.31900024414062	277.4599914550781	5.930662155151367e-6	8	016
465	5.1867289543151855	482.04034423828125	5.990266799926758e-6	2.8833746910095215	478.2201843261719	4.798173904418945e-6	643.4293212890625	8.377300262451172	4.172325134277344e-6	156.0030059814453	7.239253044128418	5.364418029785156e-7	8	016
466	5.327076435089111	482.2692565917969	2.7418136596679688e-6	2.723414421081543	478.6324768066406	2.384185791015625e-6	648.1671142578125	32.47484588623047	4.589557647705078e-6	138.30491638183594	275.8411560058594	7.748603820800781e-7	8	016
467	134.17474365234375	287.7743835449219	0.008804261684417725	134.8836212158203	281.4864196777344	0.029540061950683594	135.0789794921875	283.5950622558594	0.0002535879611968994	135.10430908203125	286.75640869140625	7.531046867370605e-5	8	016
468	134.67308044433594	288.49371337890625	0.057583391666412354	134.7808837890625	282.47308349609375	0.0048024654388427734	134.802490234375	284.65582275390625	0.0005785822868347168	136.7244110107422	280.0610046386719	0.0001531541347503662	8	016
469	135.5465850830078	287.01434326171875	0.00015240907669067383	133.6509552001953	281.3746032714844	2.1696090698242188e-5	134.85963439941406	286.64605712890625	4.503130912780762e-5	134.36825561523438	289.7154541015625	7.68899917602539e-6	8	016
470	5.326962471008301	482.4707946777344	2.327561378479004e-5	2.8804070949554443	479.3149719238281	3.0547380447387695e-5	532.0798950195312	223.7996826171875	0.0013828873634338379	172.96548461914062	5.767585754394531	4.470348358154297e-7	8	016
471	5.740984916687012	481.5424499511719	1.4901161193847656e-6	3.4364655017852783	477.9576110839844	1.4007091522216797e-6	649.6519165039062	172.09840393066406	3.2186508178710938e-6	157.14944458007812	6.123776435852051	2.980232238769531e-7	8	016
472	5.45251989364624	481.392333984375	1.996755599975586e-6	3.122011184692383	478.40692138671875	2.5033950805664062e-6	648.9417114257812	180.3816680908203	3.3974647521972656e-6	138.39695739746094	6.914216995239258	3.5762786865234375e-7	8	016
473	5.049515724182129	481.9860534667969	2.473592758178711e-6	2.3676114082336426	478.55291748046875	2.086162567138672e-6	533.3931884765625	224.81582641601562	1.1861324310302734e-5	157.25836181640625	6.273044109344482	5.662441253662109e-7	8	016
474	5.390388488769531	482.2808532714844	5.602836608886719e-6	3.086557388305664	478.8589782714844	5.811452865600586e-6	649.2185668945312	171.4929656982422	1.3560056686401367e-5	157.45263671875	6.942507743835449	4.76837158203125e-7	8	016
475	5.21697998046875	482.5239562988281	3.3676624298095703e-6	162.95623779296875	277.6985778808594	2.485513687133789e-5	647.5192260742188	32.73947525024414	1.0401010513305664e-5	138.9665069580078	7.242865562438965	9.238719940185547e-7	8	016
476	5.08121395111084	482.5592041015625	2.568960189819336e-5	3.0297446250915527	478.6542053222656	3.8236379623413086e-5	643.093994140625	8.55964469909668	3.248453140258789e-6	173.16964721679688	6.387784957885742	5.662441253662109e-7	8	016
477	130.10073852539062	290.9707946777344	2.968311309814453e-5	129.26283264160156	288.50567626953125	7.843971252441406e-5	131.16302490234375	288.89556884765625	7.030367851257324e-5	129.23487854003906	292.5863952636719	1.8477439880371094e-6	8	016
478	4.974730968475342	482.3873596191406	4.172325134277344e-6	3.373793363571167	479.10357666015625	9.864568710327148e-6	534.0645141601562	218.7025909423828	1.5854835510253906e-5	139.18215942382812	7.456718444824219	6.854534149169922e-7	8	016
479	5.066527366638184	482.3028564453125	6.467103958129883e-6	121.32048797607422	292.04132080078125	2.8848648071289062e-5	532.6831665039062	224.81231689453125	2.4050474166870117e-5	157.1562042236328	7.271055221557617	5.662441253662109e-7	8	016
480	5.8329339027404785	481.8634948730469	1.817941665649414e-6	2.8465003967285156	478.3871154785156	1.6093254089355469e-6	643.4061279296875	8.548105239868164	4.649162292480469e-6	188.91323852539062	5.548526763916016	4.76837158203125e-7	8	016
481	4.127567291259766	482.18280029296875	8.344650268554688e-6	154.42898559570312	276.156005859375	0.002550959587097168	533.2755737304688	225.24012756347656	1.4483928680419922e-5	132.751220703125	290.052978515625	6.258487701416016e-7	8	016
482	5.402768135070801	482.3053283691406	7.3015689849853516e-6	3.778949022293091	478.8492736816406	6.5267086029052734e-6	647.8921508789062	31.759288787841797	3.546476364135742e-6	157.1240234375	7.3997344970703125	9.238719940185547e-7	8	016
483	160.4690704345703	275.7384948730469	0.9999969005584717	137.29530334472656	278.8084716796875	0.01745671033859253	162.88055419921875	273.3412170410156	0.0002746284008026123	149.5006561279297	279.7257995605469	3.4809112548828125e-5	8	016
484	155.32760620117188	271.78680419921875	0.9971842765808105	152.67691040039062	274.6841735839844	0.5945311784744263	158.35546875	270.6529846191406	0.0012174546718597412	143.4993133544922	277.3664855957031	0.00028571486473083496	8	016
485	137.0494842529297	288.9070739746094	0.9934293031692505	152.11477661132812	277.9599609375	0.0013831853866577148	152.41177368164062	277.5330505371094	0.00020259618759155273	138.3755340576172	278.0609436035156	0.0001335442066192627	8	016
486	137.358154296875	285.5716247558594	0.06133142113685608	153.9137420654297	274.72625732421875	0.0009067058563232422	154.8760223388672	271.5072937011719	7.450580596923828e-5	139.10830688476562	276.262939453125	2.3633241653442383e-5	8	016
487	154.3222198486328	265.0355529785156	0.9913654327392578	154.13363647460938	272.22796630859375	0.005262851715087891	160.73812866210938	266.7908630371094	9.259581565856934e-5	150.35214233398438	260.22607421875	8.681416511535645e-5	8	016
488	134.21046447753906	279.8943176269531	0.9999958276748657	152.26376342773438	273.6193542480469	0.0013296008110046387	134.29298400878906	277.2806701660156	0.00024256110191345215	135.09275817871094	287.45404052734375	0.00015017390251159668	8	016
489	152.3099365234375	262.6584167480469	0.05960559844970703	151.4032440185547	274.92724609375	0.0005017518997192383	154.90493774414062	264.9709777832031	2.8759241104125977e-5	146.9055633544922	260.1168212890625	1.9282102584838867e-5	8	016
490	135.9981689453125	284.59857177734375	0.13651323318481445	147.267333984375	260.6991882324219	9.03010368347168e-6	647.6642456054688	30.752696990966797	5.8263540267944336e-5	126.35066986083984	273.57440185546875	7.748603820800781e-6	8	016
491	136.6593780517578	279.5164489746094	0.8787723779678345	3.6314191818237305	478.84356689453125	1.1742115020751953e-5	647.7486572265625	32.16367721557617	9.000301361083984e-6	124.61996459960938	273.9591369628906	1.3470649719238281e-5	8	016
492	5.6419677734375	482.1026916503906	2.3245811462402344e-6	2.3755743503570557	477.95367431640625	1.7583370208740234e-6	647.1947631835938	32.15108108520508	7.867813110351562e-6	173.14871215820312	6.042665481567383	7.152557373046875e-7	8	016
493	5.086399555206299	481.7406311035156	1.2695789337158203e-5	3.304246425628662	478.32177734375	8.672475814819336e-6	646.9124755859375	260.22265625	3.9637088775634766e-6	138.1240692138672	7.283207416534424	5.364418029785156e-7	8	016
494	150.14120483398438	257.30584716796875	0.08825638890266418	147.63401794433594	260.7857971191406	5.519390106201172e-5	145.43392944335938	259.24530029296875	9.98377799987793e-6	139.41026306152344	266.8365478515625	5.245208740234375e-6	8	016
495	149.58460998535156	256.48394775390625	0.0036354660987854004	147.74586486816406	258.7463073730469	0.0012246668338775635	150.00872802734375	254.866455078125	1.5556812286376953e-5	140.1298065185547	265.7138977050781	1.1920928955078125e-5	8	016
496	131.0777587890625	288.661376953125	0.02249506115913391	146.74839782714844	258.2900695800781	0.028236985206604004	143.429931640625	257.6397399902344	2.181529998779297e-5	139.23216247558594	260.2911682128906	2.154707908630371e-5	8	016
497	147.92648315429688	256.8765563964844	0.00017908215522766113	146.88525390625	256.97235107421875	0.1341356337070465	146.6346435546875	255.39547729492188	2.2530555725097656e-5	142.14996337890625	261.2439270019531	3.0249357223510742e-5	8	016
498	149.32810974121094	255.78135681152344	0.02256244421005249	149.28125	256.95068359375	0.866360604763031	150.68533325195312	253.1514892578125	8.71121883392334e-5	148.99667358398438	257.8107604980469	5.075335502624512e-5	8	016
499	149.9408721923828	255.54884338378906	8.732080459594727e-6	145.70404052734375	256.9656982421875	0.05975702404975891	532.3727416992188	223.57904052734375	0.0016032755374908447	143.26861572265625	261.420654296875	5.125999450683594e-6	8	016
500	127.57039642333984	295.3410339355469	0.00010505318641662598	149.63880920410156	255.70468139648438	0.2503194510936737	151.5013427734375	252.7613983154297	8.761882781982422e-6	151.1902618408203	248.1967010498047	1.9252300262451172e-5	8	016
501	125.42865753173828	296.697021484375	0.012688875198364258	124.56744384765625	299.3662414550781	0.9860239028930664	126.59674072265625	300.27435302734375	0.00010821223258972168	124.16594696044922	301.8328857421875	0.00011280179023742676	8	016
502	127.00909423828125	303.7881774902344	0.0001309216022491455	145.57882690429688	257.830810546875	0.00250929594039917	647.6132202148438	31.694839477539062	3.275275230407715e-5	123.84540557861328	293.6368713378906	3.6954879760742188e-6	8	016
503	126.56232452392578	296.6710205078125	3.546476364135742e-5	144.74380493164062	255.32762145996094	0.0013022124767303467	126.75101470947266	297.3574523925781	8.761882781982422e-6	122.62652587890625	294.7120666503906	7.051229476928711e-5	8	016
504	125.8868408203125	302.3717956542969	0.07887431979179382	124.74251556396484	303.0659484863281	0.5326836109161377	126.39722442626953	299.572998046875	0.00017461180686950684	122.10225677490234	297.2898254394531	0.0003503262996673584	8	016
505	126.98681640625	304.56719970703125	0.25188684463500977	126.33393859863281	303.6866455078125	0.9951304793357849	130.73089599609375	302.33746337890625	0.0001354217529296875	123.15797424316406	297.2744140625	0.00021731853485107422	8	016
506	127.14596557617188	303.0593566894531	0.8965072631835938	128.03961181640625	303.45947265625	0.9822684526443481	130.5857391357422	301.51715087890625	0.00030562281608581543	122.68364715576172	297.7206726074219	0.0004553794860839844	8	016
507	128.60316467285156	304.9642639160156	0.00015839934349060059	135.15625	258.0314636230469	0.0016183853149414062	643.5435791015625	8.015073776245117	3.9637088775634766e-6	130.2459716796875	267.3236389160156	6.973743438720703e-6	8	016
508	128.09877014160156	305.0905456542969	0.999356746673584	135.17568969726562	259.10772705078125	0.23502781987190247	130.53643798828125	304.56439208984375	0.0004608035087585449	126.52421569824219	278.053955078125	0.00010582804679870605	8	016
509	129.4307403564453	302.9558410644531	0.9447567462921143	134.20423889160156	257.8995361328125	0.48013848066329956	132.87208557128906	264.45941162109375	5.951523780822754e-5	125.29530334472656	275.79815673828125	0.00017336010932922363	8	016
510	133.66966247558594	302.1356201171875	0.00025075674057006836	133.10838317871094	301.10296630859375	2.7894973754882812e-5	532.9273071289062	224.2474365234375	0.0009172558784484863	124.40788269042969	300.0304260253906	5.990266799926758e-6	8	016
511	5.210648536682129	481.7486267089844	3.287196159362793e-5	4.501116752624512	478.98223876953125	6.371736526489258e-5	647.5150756835938	32.66230392456055	6.645917892456055e-6	45.75526428222656	482.6221618652344	1.5795230865478516e-6	8	016
512	123.17361450195312	248.28515625	0.00011849403381347656	125.37628936767578	262.67633056640625	1.3619661331176758e-5	533.6047973632812	224.1768035888672	0.00015267729759216309	121.44293975830078	264.0689697265625	6.3478946685791016e-6	8	016
513	120.57271575927734	248.62242126464844	6.210803985595703e-5	3.5452449321746826	479.4428405761719	1.2248754501342773e-5	649.7887573242188	179.69039916992188	2.7120113372802734e-6	138.30825805664062	7.036189079284668	7.450580596923828e-7	8	016
514	5.084430694580078	482.6286926269531	3.126263618469238e-5	3.119187355041504	478.9630432128906	1.7017126083374023e-5	643.1732177734375	8.444385528564453	2.384185791015625e-6	173.194580078125	5.845681667327881	4.76837158203125e-7	8	016
515	116.33334350585938	252.21163940429688	0.05771288275718689	111.16381072998047	256.9176025390625	2.154707908630371e-5	113.43543243408203	252.80218505859375	1.475214958190918e-5	117.3489990234375	242.5086212158203	5.304813385009766e-6	8	016
516	116.91848754882812	250.82034301757812	0.7816541194915771	114.37507629394531	257.5449523925781	6.517767906188965e-5	115.2661361694336	250.98046875	1.2516975402832031e-5	117.68346405029297	243.5289306640625	1.0401010513305664e-5	8	016
517	5.745664119720459	482.3642272949219	6.467103958129883e-6	113.00249481201172	257.9014892578125	7.420778274536133e-6	533.7833251953125	224.18328857421875	1.0460615158081055e-5	138.918701171875	7.1827392578125	8.344650268554688e-7	8	016
518	5.194466590881348	482.4501647949219	4.589557647705078e-6	3.7256383895874023	478.3170471191406	4.559755325317383e-6	643.9873657226562	8.73846435546875	4.023313522338867e-6	157.45724487304688	7.539908409118652	9.238719940185547e-7	8	016
519	4.731624603271484	482.2664794921875	2.631545066833496e-5	3.1411211490631104	478.428466796875	1.6301870346069336e-5	532.7735595703125	223.8465118408203	1.2964010238647461e-5	156.4503936767578	6.2106781005859375	4.172325134277344e-7	8	016
520	5.931159019470215	481.19244384765625	2.5987625122070312e-5	3.798762559890747	478.5689697265625	8.761882781982422e-6	110.71620178222656	490.0076599121094	3.7550926208496094e-6	172.47459411621094	5.4839630126953125	5.066394805908203e-7	8	016
521	163.30181884765625	279.8395690917969	5.453824996948242e-6	162.72633361816406	282.0261535644531	0.42595040798187256	161.0876007080078	279.6592712402344	7.361173629760742e-6	156.82408142089844	279.13140869140625	1.5795230865478516e-6	8	016
522	4.558393478393555	482.4673767089844	2.7418136596679688e-6	2.5329718589782715	478.67010498046875	4.351139068603516e-6	647.9472045898438	32.100120544433594	8.225440979003906e-6	173.748779296875	6.604327201843262	4.172325134277344e-7	8	016
523	5.440474033355713	482.6006774902344	4.649162292480469e-6	162.39529418945312	278.7853698730469	0.00019365549087524414	647.8486328125	32.48780059814453	1.1533498764038086e-5	138.08535766601562	7.05229377746582	2.682209014892578e-7	8	016
524	5.466963768005371	482.27154541015625	7.12275505065918e-6	159.63912963867188	280.2176208496094	3.981590270996094e-5	111.9416275024414	487.7403869628906	6.467103958129883e-6	189.40846252441406	6.117857456207275	3.8743019104003906e-7	8	016
525	4.319740295410156	482.19384765625	3.129243850708008e-6	2.7905027866363525	478.4908142089844	2.7120113372802734e-6	648.9188842773438	30.056150436401367	3.7550926208496094e-6	157.8997802734375	6.692767143249512	5.364418029785156e-7	8	016
526	5.590304851531982	481.94500732421875	6.3478946685791016e-6	3.021167516708374	477.7867736816406	3.337860107421875e-6	647.3438720703125	31.926023483276367	4.100799560546875e-5	138.31109619140625	7.484762668609619	4.76837158203125e-7	8	016
527	160.86199951171875	288.5247497558594	7.778406143188477e-6	164.17575073242188	286.5451354980469	0.3368513584136963	164.53955078125	285.19921875	1.2010335922241211e-5	167.85877990722656	279.58203125	2.682209014892578e-6	8	016
528	5.296717643737793	482.0395202636719	6.765127182006836e-6	3.130268096923828	478.5608215332031	6.079673767089844e-6	643.347412109375	8.275086402893066	3.5762786865234375e-6	172.69522094726562	6.222639083862305	6.854534149169922e-7	8	016
529	623.6099243164062	385.6864013671875	1.2218952178955078e-6	624.5499877929688	383.49285888671875	2.3245811462402344e-6	643.98291015625	7.7109174728393555	4.678964614868164e-6	156.74420166015625	5.882865905761719	4.76837158203125e-7	8	016
530	133.58901977539062	264.4017639160156	1.1831521987915039e-5	1.8753972053527832	478.25311279296875	5.3942203521728516e-6	532.6970825195312	225.3414306640625	5.304813385009766e-6	140.1942596435547	6.861623764038086	5.066394805908203e-7	8	016
531	5.468993186950684	482.295166015625	1.2278556823730469e-5	3.2481467723846436	478.20367431640625	5.364418029785156e-6	648.8525390625	172.1604461669922	1.0311603546142578e-5	156.67393493652344	6.131683349609375	3.8743019104003906e-7	8	016
532	4.525111675262451	482.7783508300781	1.1235475540161133e-5	2.4017462730407715	478.6943664550781	8.791685104370117e-6	649.7820434570312	181.11474609375	5.811452865600586e-6	137.99163818359375	7.725934982299805	5.066394805908203e-7	8	016
533	132.24917602539062	256.87646484375	0.0003236830234527588	2.7696521282196045	478.2743225097656	7.361173629760742e-6	646.9979248046875	32.20744323730469	5.0067901611328125e-6	173.05967712402344	5.956474781036377	4.470348358154297e-7	8	016
534	130.82858276367188	255.0823516845703	0.0010566413402557373	3.4143497943878174	479.4664001464844	1.9788742065429688e-5	532.8836669921875	224.14736938476562	2.7745962142944336e-5	157.3403778076172	6.54529333114624	4.172325134277344e-7	8	016
535	129.60247802734375	252.53614807128906	0.383833646774292	130.6534423828125	254.30174255371094	2.2172927856445312e-5	534.2781372070312	218.5028533935547	1.7374753952026367e-5	122.9937744140625	243.73927307128906	9.268522262573242e-6	8	016
536	130.534912109375	249.13607788085938	0.00033286213874816895	2.7037360668182373	478.4945068359375	4.4405460357666016e-6	532.6812133789062	224.42440795898438	3.1888484954833984e-6	122.72615051269531	244.0391845703125	1.430511474609375e-6	8	016
537	128.6556854248047	245.72760009765625	0.5646145343780518	129.7969207763672	247.12832641601562	2.0205974578857422e-5	648.0728759765625	31.92441749572754	9.98377799987793e-6	138.28541564941406	6.976675033569336	8.344650268554688e-7	8	016
