# Supplementary material for: An automated feeding system for the African killifish reveals the impact of diet on lifespan and allows scalable assessment of associative learning
Source: eLife. 2022 Nov 10;11:e69008. doi: 10.7554/eLife.69008 (PMC9788828; doi:10.7554/eLife.69008)
Supplement: Figure 6—source data 2. [file elife-69008-fig6-data2.zip › Training Trajectories/t6_REC039DLC_resnet50_TrainAllTheThingsJun28shuffle1_1030000.csv]

bodyparts_coords	fishhead_x	fishhead_y	fishhead_likelihood	fishtail_x	fishtail_y	fishtail_likelihood	redlight_x	redlight_y	redlight_likelihood	fooddrop_x	fooddrop_y	fooddrop_likelihood	fishnum	recordingnum
0	1.4219317436218262	227.988037109375	0.39530110359191895	1.0158627033233643	229.0455780029297	0.0010222196578979492	3.9664647579193115	228.89886474609375	0.0005798935890197754	-2.979189872741699	221.37637329101562	1.6301870346069336e-5	6	039
1	-0.4798727035522461	227.9969024658203	0.0006595253944396973	0.8003227710723877	228.49258422851562	0.004049241542816162	3.9699201583862305	229.6185302734375	0.00010496377944946289	398.7757568359375	2.749567985534668	2.7120113372802734e-6	6	039
2	1.1754753589630127	228.79611206054688	0.11413529515266418	1.277930736541748	228.83251953125	0.0011764168739318848	4.349560260772705	229.02906799316406	0.00017049908638000488	-2.2921319007873535	221.99267578125	1.0311603546142578e-5	6	039
3	2.3884825706481934	228.40530395507812	0.7877374887466431	0.8006613254547119	229.93038940429688	0.0001856386661529541	4.1369171142578125	228.42051696777344	7.292628288269043e-5	-3.0275840759277344	221.21942138671875	6.3478946685791016e-6	6	039
4	1.4053442478179932	229.81695556640625	0.2441977560520172	1.0805766582489014	231.30616760253906	0.0006840229034423828	4.191302299499512	230.03567504882812	0.00010791420936584473	-0.44440269470214844	245.32525634765625	1.5020370483398438e-5	6	039
5	1.4823238849639893	230.35630798339844	0.052531927824020386	0.9004971981048584	229.38600158691406	0.000695347785949707	4.473843574523926	230.20889282226562	0.00014090538024902344	0.46947407722473145	246.5865936279297	6.377696990966797e-6	6	039
6	1.7069344520568848	229.88963317871094	0.4082742929458618	1.1002757549285889	231.29090881347656	0.0005203187465667725	4.001621723175049	229.8562774658203	0.0001513957977294922	-1.8099865913391113	222.74661254882812	2.1278858184814453e-5	6	039
7	2.3747506141662598	228.44537353515625	0.8440556526184082	1.3050732612609863	230.88720703125	0.00011152029037475586	4.020074367523193	228.50914001464844	0.00012353062629699707	0.36170411109924316	246.792236328125	9.119510650634766e-6	6	039
8	1.686058759689331	229.0685577392578	0.2275829017162323	0.898120641708374	229.8700714111328	0.0003508627414703369	4.2133331298828125	229.275634765625	0.00013747811317443848	-2.6705775260925293	222.33860778808594	8.07642936706543e-6	6	039
9	1.4252102375030518	229.77835083007812	0.017584502696990967	1.671377420425415	229.3643035888672	0.00028517842292785645	4.807429313659668	229.32192993164062	9.638071060180664e-5	398.2930908203125	2.9887614250183105	7.361173629760742e-6	6	039
10	2.482941150665283	230.03587341308594	0.9589462280273438	1.0680534839630127	232.1372528076172	0.00017076730728149414	3.209325075149536	229.4062042236328	0.00021642446517944336	-2.470015525817871	221.93112182617188	1.749396324157715e-5	6	039
11	2.622051954269409	230.42713928222656	0.8228098750114441	1.2618095874786377	232.24658203125	0.00010159611701965332	3.9670321941375732	230.03863525390625	8.562207221984863e-5	1.2753980159759521	240.79721069335938	7.212162017822266e-6	6	039
12	2.913271188735962	228.4385986328125	0.9674177169799805	1.6592655181884766	229.8709716796875	0.00022912025451660156	4.271418571472168	227.8231201171875	4.7534704208374023e-5	-3.693000316619873	232.06410217285156	7.450580596923828e-6	6	039
13	1.9189903736114502	231.86012268066406	0.44428810477256775	1.4067368507385254	232.60922241210938	0.00014153122901916504	3.8971197605133057	230.52972412109375	0.00015750527381896973	-0.2523207664489746	244.9816436767578	1.3440847396850586e-5	6	039
14	3.34470796585083	229.13772583007812	0.9959915280342102	1.50075364112854	231.85208129882812	0.0004035532474517822	3.583777904510498	228.3769989013672	0.00021955370903015137	0.44079065322875977	240.52093505859375	3.209710121154785e-5	6	039
15	2.1237096786499023	229.6357421875	0.7616479396820068	1.3320472240447998	231.09686279296875	7.146596908569336e-5	3.5902605056762695	229.15283203125	0.00026661157608032227	-2.45212459564209	221.82373046875	8.493661880493164e-6	6	039
16	1.8470346927642822	230.14849853515625	0.18736550211906433	1.495177984237671	231.72315979003906	0.0001558363437652588	4.362369537353516	230.52194213867188	5.695223808288574e-5	-0.21794891357421875	244.81044006347656	1.8924474716186523e-5	6	039
17	1.8456504344940186	231.78749084472656	0.15893155336380005	1.9222958087921143	235.53086853027344	7.417798042297363e-5	4.2403974533081055	230.05178833007812	4.845857620239258e-5	-1.1177496910095215	244.74205017089844	2.378225326538086e-5	6	039
18	2.5368659496307373	232.40325927734375	0.8775416612625122	2.134315252304077	236.6182403564453	0.00012430548667907715	2.978559970855713	237.8780975341797	0.0002174675464630127	-1.1215767860412598	243.77001953125	2.9772520065307617e-5	6	039
19	4.923845291137695	308.73516845703125	0.04731115698814392	12.183930397033691	301.92706298828125	0.831896185874939	539.8486328125	190.15631103515625	1.0	535.6963500976562	189.58651733398438	0.0013294219970703125	6	039
20	15.152145385742188	310.35162353515625	0.9999992847442627	15.31494426727295	310.61956787109375	0.0013903677463531494	540.3826904296875	189.6645965576172	0.9999998807907104	536.5028686523438	188.86322021484375	0.003888636827468872	6	039
21	19.596885681152344	319.00299072265625	0.9967159032821655	22.228357315063477	320.94378662109375	0.9999345541000366	540.3392333984375	190.25328063964844	1.0	538.6796264648438	191.6298828125	0.0008183419704437256	6	039
22	20.858489990234375	320.5803527832031	0.7435633540153503	22.328811645507812	321.44036865234375	0.9999322891235352	540.04248046875	189.49319458007812	0.9999999403953552	536.1094970703125	188.9400634765625	0.002410799264907837	6	039
23	8.31793212890625	323.9090881347656	0.0005955100059509277	23.938003540039062	318.93939208984375	0.9999994039535522	540.1033325195312	190.28372192382812	1.0	538.4885864257812	191.48867797851562	0.0010809898376464844	6	039
24	4.704029083251953	326.7821350097656	0.001694798469543457	23.216859817504883	317.9176940917969	0.9999996423721313	540.55224609375	189.74085998535156	1.0	538.1177978515625	188.66900634765625	0.0006084442138671875	6	039
25	6.728874683380127	323.90679931640625	0.0008242428302764893	28.49860954284668	316.88330078125	1.0	540.5476684570312	189.75672912597656	1.0	538.3153076171875	188.65260314941406	0.0018045306205749512	6	039
26	8.25792121887207	323.5771179199219	0.0007486641407012939	36.9071159362793	318.2517395019531	0.9999996423721313	540.5528564453125	191.03053283691406	1.0	535.7966918945312	190.7008056640625	0.0008406341075897217	6	039
27	5.579729080200195	318.0404052734375	0.29574349522590637	44.56589889526367	320.8513488769531	1.0	539.8514404296875	189.8466796875	0.9999998807907104	536.014404296875	189.12136840820312	0.004908114671707153	6	039
28	7.561644077301025	317.1307067871094	0.4793751835823059	36.10872268676758	307.7192687988281	1.0	540.3193359375	190.01113891601562	0.9999998807907104	537.9943237304688	191.01373291015625	0.0027600228786468506	6	039
29	15.678308486938477	304.7460021972656	1.0	5.896740436553955	296.6212158203125	0.00031173229217529297	540.2410888671875	190.34701538085938	1.0	537.8334350585938	189.65159606933594	0.001384347677230835	6	039
30	18.571523666381836	302.0223388671875	1.0	6.439795970916748	310.7102355957031	0.00044417381286621094	540.3585815429688	190.14569091796875	1.0	1.8155131340026855	313.4714660644531	0.0015101730823516846	6	039
31	19.99530792236328	299.44476318359375	1.0	33.74085998535156	341.6541442871094	0.021618127822875977	540.2750244140625	190.33705139160156	1.0	2.2674922943115234	313.2569274902344	0.002189129590988159	6	039
32	21.226383209228516	300.52642822265625	0.9999849796295166	29.112812042236328	345.2777099609375	0.0005387067794799805	540.7379760742188	190.13328552246094	0.9999999403953552	538.4051513671875	188.94931030273438	0.0007995367050170898	6	039
33	23.096317291259766	300.0760498046875	0.9999843835830688	26.994739532470703	349.3673095703125	0.9821879863739014	540.3731689453125	189.8882293701172	0.9999998807907104	538.5247192382812	190.96434020996094	0.0014093220233917236	6	039
34	23.04205894470215	298.1286315917969	0.9948593378067017	20.830890655517578	349.0145568847656	0.9982858896255493	540.3836669921875	190.34866333007812	1.0	538.3866577148438	189.32142639160156	0.0008408427238464355	6	039
35	23.89301300048828	296.5090026855469	0.9996248483657837	16.74985694885254	350.3165283203125	0.9996496438980103	539.8587646484375	190.41758728027344	0.9999998807907104	538.21630859375	191.32778930664062	0.0029713809490203857	6	039
36	24.03746223449707	296.13592529296875	0.9971448183059692	15.35936164855957	350.6858825683594	0.999998152256012	540.52294921875	189.29965209960938	0.9999998211860657	540.2451782226562	188.84417724609375	0.002558887004852295	6	039
37	22.94603157043457	295.4377746582031	0.9582417011260986	11.595977783203125	353.64990234375	0.07656630873680115	540.9857177734375	189.93936157226562	0.9999999403953552	538.813232421875	188.8643341064453	0.0010399818420410156	6	039
38	23.37481689453125	296.0879211425781	0.5965959429740906	17.118257522583008	355.41778564453125	1.0	539.6289672851562	189.71444702148438	0.9999998807907104	536.4723510742188	188.87664794921875	0.0043264031410217285	6	039
39	22.324697494506836	293.90985107421875	0.9992861747741699	17.878931045532227	356.3791809082031	0.9999931454658508	540.2894897460938	190.05807495117188	0.9999998807907104	538.352783203125	189.25790405273438	0.002229541540145874	6	039
40	24.40120506286621	295.3579406738281	0.9990627765655518	20.293254852294922	356.5801696777344	0.9992600679397583	539.820068359375	190.03213500976562	0.9999999403953552	536.0386962890625	189.3523712158203	0.0018646419048309326	6	039
41	22.52301788330078	294.9356384277344	0.9998445510864258	18.54485321044922	356.5325622558594	0.9999902248382568	540.0706787109375	191.04652404785156	1.0	539.6465454101562	190.55850219726562	0.000661700963973999	6	039
42	22.013078689575195	294.6739196777344	0.9956303834915161	18.50696563720703	353.6325378417969	0.9998757839202881	539.9285888671875	190.16493225097656	0.9999998211860657	536.4343872070312	189.5933074951172	0.0035659074783325195	6	039
43	21.632572174072266	295.8767395019531	0.9995176792144775	18.734561920166016	355.2546691894531	0.9350998401641846	540.47705078125	190.09548950195312	0.9999998807907104	538.5364379882812	188.91624450683594	0.0010065138339996338	6	039
44	21.684038162231445	294.86968994140625	0.9999959468841553	17.36777687072754	354.0408630371094	0.9995312690734863	539.894287109375	189.88938903808594	0.9999998807907104	537.8290405273438	189.19871520996094	0.002289295196533203	6	039
45	20.06197166442871	294.7606201171875	0.9998903274536133	17.796663284301758	352.4629211425781	0.9997898936271667	540.1173706054688	190.16668701171875	0.9999998807907104	536.2512817382812	189.48617553710938	0.0038094818592071533	6	039
46	21.04925537109375	294.7138366699219	0.9999992847442627	16.8792724609375	350.8911437988281	0.9999568462371826	540.3584594726562	190.6800079345703	0.9999999403953552	538.0117797851562	189.5574493408203	0.0011840760707855225	6	039
47	21.603443145751953	295.3120422363281	0.9956012964248657	15.695259094238281	349.3450927734375	0.34001293778419495	540.1847534179688	190.23629760742188	1.0	536.1441040039062	189.4119415283203	0.003181368112564087	6	039
48	23.304603576660156	296.2101135253906	0.9913049936294556	12.017766952514648	348.07354736328125	0.5032880306243896	540.147216796875	189.755615234375	0.9999998807907104	538.5635986328125	190.853515625	0.0023654401302337646	6	039
49	22.449787139892578	296.2562255859375	0.9956201910972595	3.1018385887145996	346.94659423828125	0.04954946041107178	539.8645629882812	189.6533966064453	0.9999998807907104	536.1338500976562	189.2344970703125	0.005201876163482666	6	039
50	24.40962028503418	294.79254150390625	0.9797225594520569	2.9468352794647217	346.4141845703125	0.0011886954307556152	540.4803466796875	189.37217712402344	1.0	538.2047119140625	188.24974060058594	0.0010550618171691895	6	039
51	23.93718719482422	296.8828125	0.9999997615814209	540.6604614257812	192.50057983398438	0.00014328956604003906	540.2618408203125	190.38160705566406	0.9999998807907104	536.1580810546875	189.5565643310547	0.0022269785404205322	6	039
52	23.267404556274414	296.2645568847656	1.0	3.1687967777252197	346.6761779785156	0.00032001733779907227	540.06640625	190.4773406982422	0.9999999403953552	538.3920288085938	191.70677185058594	0.0011057853698730469	6	039
53	21.900432586669922	295.3105773925781	1.0	2.9728331565856934	347.1143798828125	0.0005034804344177246	540.093017578125	190.0782012939453	0.9999998807907104	536.262451171875	189.21778869628906	0.004742920398712158	6	039
54	22.80459976196289	296.20672607421875	0.9999999403953552	1.9658138751983643	348.44989013671875	0.003155052661895752	540.7840576171875	190.4833984375	1.0	538.3696899414062	191.51124572753906	0.000841677188873291	6	039
55	22.187978744506836	295.35614013671875	1.0	2.108271598815918	349.0930480957031	0.001402437686920166	539.9638061523438	189.75697326660156	0.9999998211860657	537.4733276367188	190.5410614013672	0.0037242770195007324	6	039
56	22.18887710571289	293.7840881347656	1.0	2.9568963050842285	352.1857604980469	0.009754538536071777	539.9611206054688	189.82337951660156	0.9999998807907104	537.837646484375	190.6450653076172	0.008881986141204834	6	039
57	21.4636287689209	293.14654541015625	1.0	2.0361881256103516	351.73828125	0.0009380578994750977	540.0418701171875	189.5178680419922	0.9999998807907104	538.0018920898438	188.34463500976562	0.0015029609203338623	6	039
58	21.25933837890625	293.6035461425781	1.0	2.465059757232666	350.8018493652344	0.0013095438480377197	540.4553833007812	190.1927490234375	1.0	538.9447021484375	191.3221435546875	0.0007412433624267578	6	039
59	21.870391845703125	293.9942932128906	1.0	539.2613525390625	191.18011474609375	0.00011339783668518066	540.4762573242188	189.9491424560547	0.9999999403953552	538.178955078125	189.03054809570312	0.0015954077243804932	6	039
60	20.48874855041504	294.5508728027344	1.0	539.289794921875	191.18984985351562	0.00012746453285217285	540.3802490234375	190.27450561523438	1.0	3.1568331718444824	311.7912292480469	0.002374202013015747	6	039
61	22.023868560791016	294.2747497558594	1.0	539.1512451171875	190.84954833984375	0.00018548965454101562	540.1795654296875	189.82962036132812	0.9999998807907104	536.4119873046875	188.8022918701172	0.003570050001144409	6	039
62	22.883560180664062	295.21185302734375	1.0	0.4774744510650635	351.1700744628906	0.00027301907539367676	539.892333984375	191.20249938964844	0.9999998807907104	3.978485107421875	311.2685241699219	0.001216977834701538	6	039
63	23.31401252746582	295.0536193847656	1.0	1.4669435024261475	350.4542236328125	0.00018095970153808594	540.7677001953125	189.96749877929688	1.0	535.909912109375	189.2240753173828	0.0012953579425811768	6	039
64	23.950519561767578	295.22418212890625	1.0	539.4324951171875	191.03033447265625	0.0001805126667022705	540.5818481445312	189.884033203125	0.9999998807907104	538.7518920898438	188.817138671875	0.0029330551624298096	6	039
65	22.87214469909668	295.7825622558594	1.0	1.5343685150146484	351.9351501464844	0.0003497004508972168	540.0367431640625	189.980224609375	0.9999998807907104	3.405789852142334	311.07879638671875	0.0014595389366149902	6	039
66	22.802200317382812	295.8875732421875	1.0	539.3116455078125	190.58148193359375	0.00018393993377685547	540.51220703125	189.60328674316406	0.9999998211860657	538.5819091796875	188.622802734375	0.002985626459121704	6	039
67	23.0980281829834	295.2217712402344	1.0	1.1399409770965576	349.8393249511719	0.0001856088638305664	540.1025390625	189.66571044921875	0.9999998807907104	536.3341064453125	189.208740234375	0.003284364938735962	6	039
68	23.489561080932617	295.0367736816406	1.0	0.2970595359802246	351.5605163574219	0.002458035945892334	540.588623046875	189.3451385498047	0.9999998807907104	538.2229614257812	188.58473205566406	0.001737147569656372	6	039
69	23.18349838256836	295.68890380859375	1.0	0.634779691696167	350.4107666015625	0.0002480745315551758	540.666259765625	189.9818878173828	1.0	538.6676025390625	188.7605438232422	0.0009170770645141602	6	039
70	22.63615608215332	295.06915283203125	1.0	1.3441274166107178	351.1024475097656	0.0001819133758544922	540.372314453125	190.6159210205078	1.0	538.6751098632812	191.7186279296875	0.0008745193481445312	6	039
71	23.30677032470703	295.0514221191406	1.0	538.9425048828125	190.89141845703125	0.00013190507888793945	540.159912109375	190.0166473388672	0.9999998807907104	538.5284423828125	191.20582580566406	0.0016648173332214355	6	039
72	22.399768829345703	295.3902893066406	1.0	0.45001220703125	351.6744689941406	0.0002148151397705078	540.7969970703125	189.76834106445312	0.9999998807907104	3.5181350708007812	311.24993896484375	0.0018734633922576904	6	039
73	22.270435333251953	295.38909912109375	1.0	0.9971835613250732	352.3570251464844	0.0003425776958465576	540.52783203125	189.64820861816406	0.9999998807907104	2.5311765670776367	312.2508544921875	0.0018862485885620117	6	039
74	23.08568572998047	295.0358581542969	1.0	2.419318675994873	351.8918151855469	0.00027185678482055664	540.3575439453125	189.90139770507812	0.9999998807907104	538.1035766601562	189.10946655273438	0.001938462257385254	6	039
75	23.329410552978516	296.66845703125	1.0	539.0200805664062	190.4850616455078	0.00021722912788391113	540.2930908203125	189.75379943847656	0.9999998807907104	537.8175048828125	191.3328857421875	0.0034720897674560547	6	039
76	23.36806869506836	296.1486511230469	1.0	0.1391289234161377	351.2408752441406	0.00022360682487487793	540.2578735351562	189.5894012451172	0.9999999403953552	538.8385009765625	190.64022827148438	0.0017316341400146484	6	039
77	23.81289291381836	296.5841369628906	1.0	-0.1060781478881836	351.4551086425781	0.0002868473529815674	539.7717895507812	189.9866485595703	1.0	538.0700073242188	191.12149047851562	0.001720130443572998	6	039
78	23.925981521606445	296.392822265625	1.0	30.918405532836914	294.6252746582031	0.0001036226749420166	540.4151000976562	190.1064910888672	1.0	538.4100952148438	189.07989501953125	0.0011658966541290283	6	039
79	23.775409698486328	297.330810546875	1.0	5.76705265045166	306.9466552734375	0.00015553832054138184	540.2460327148438	189.8417510986328	0.9999998807907104	536.1996459960938	189.2751922607422	0.005856424570083618	6	039
80	23.6878719329834	297.14398193359375	1.0	20.79810333251953	302.245849609375	0.00013056397438049316	541.3028564453125	190.61338806152344	0.9999998807907104	3.9344568252563477	311.3047180175781	0.002374202013015747	6	039
81	23.544734954833984	297.0306396484375	1.0	6.2837018966674805	306.767822265625	0.00011473894119262695	540.4761352539062	189.80409240722656	0.9999998807907104	4.32754373550415	311.7366027832031	0.0013258755207061768	6	039
82	23.551563262939453	297.18511962890625	1.0	1.0027992725372314	352.4483642578125	0.0008494853973388672	540.5280151367188	190.14364624023438	1.0	3.4492194652557373	311.9548034667969	0.002222388982772827	6	039
83	23.660865783691406	296.9787292480469	1.0	0.2771167755126953	352.0367736816406	0.000155717134475708	540.3829956054688	190.74266052246094	1.0	3.318702220916748	311.8426513671875	0.0014239847660064697	6	039
84	23.65091323852539	296.9112243652344	1.0	1.398792028427124	351.45538330078125	0.0001601874828338623	540.3367309570312	190.5902557373047	0.9999999403953552	538.3613891601562	189.80020141601562	0.0028279125690460205	6	039
85	23.490060806274414	296.6665344238281	1.0	1.8931193351745605	351.1568298339844	0.00014519691467285156	540.2147216796875	189.63235473632812	0.9999998807907104	3.149768352508545	311.2629699707031	0.0011193156242370605	6	039
86	24.367202758789062	296.9399108886719	1.0	1.004791498184204	351.53717041015625	0.0006948411464691162	539.9161987304688	189.8740997314453	0.9999999403953552	535.8406982421875	189.16714477539062	0.0028669238090515137	6	039
87	23.42414093017578	296.5683898925781	1.0	1.3252155780792236	352.5726623535156	0.00045308470726013184	539.9854125976562	189.85069274902344	0.9999998807907104	3.121379852294922	311.885986328125	0.0011964738368988037	6	039
88	25.09832000732422	297.57269287109375	1.0	1.8827083110809326	352.24554443359375	0.00042322278022766113	540.1873168945312	190.19107055664062	1.0	538.0219116210938	189.35134887695312	0.0016004741191864014	6	039
89	24.23357582092285	297.40936279296875	1.0	1.8284568786621094	351.6936340332031	0.0002874433994293213	540.6685180664062	189.70468139648438	0.9999998807907104	538.2787475585938	188.773681640625	0.0011726021766662598	6	039
90	25.27867889404297	297.99774169921875	1.0	539.3895874023438	191.79876708984375	8.657574653625488e-5	540.518310546875	190.62210083007812	1.0	538.52001953125	189.57101440429688	0.0013105273246765137	6	039
91	25.465606689453125	297.977294921875	1.0	1.0479607582092285	351.6425476074219	0.00017783045768737793	540.0604248046875	189.85057067871094	0.9999998807907104	536.1994018554688	189.3195037841797	0.0032362043857574463	6	039
92	26.14270782470703	299.0241394042969	1.0	1.3420066833496094	351.6170959472656	0.00014090538024902344	540.4759521484375	190.2705535888672	1.0	538.887451171875	191.48779296875	0.0007262527942657471	6	039
93	24.953105926513672	299.1224670410156	1.0	539.072509765625	190.24134826660156	0.00017762184143066406	540.1962890625	189.84494018554688	1.0	538.6212768554688	190.8732452392578	0.0029605329036712646	6	039
94	25.018348693847656	298.81024169921875	1.0	1.133791446685791	351.27618408203125	0.0004303157329559326	540.305419921875	190.85964965820312	1.0	538.90234375	192.06741333007812	0.0018922686576843262	6	039
95	24.796133041381836	298.2039489746094	1.0	31.715023040771484	295.34228515625	0.00015655159950256348	541.1959838867188	190.95071411132812	1.0	3.2180237770080566	311.64215087890625	0.00098341703414917	6	039
96	25.361772537231445	298.4548645019531	1.0	31.984512329101562	295.44818115234375	0.00015413761138916016	540.5664672851562	190.79864501953125	0.9999999403953552	539.1249389648438	191.9217529296875	0.002025991678237915	6	039
97	24.65782356262207	298.2579345703125	1.0	538.8026733398438	191.39540100097656	0.0001240372657775879	540.1139526367188	190.2823944091797	1.0	535.9894409179688	189.64749145507812	0.0015011429786682129	6	039
98	25.229965209960938	299.4153137207031	1.0	538.6311645507812	190.34408569335938	0.00018963217735290527	539.9042358398438	189.94253540039062	0.9999997615814209	537.9105224609375	189.484619140625	0.013540595769882202	6	039
99	25.21592903137207	300.3192138671875	1.0	539.0258178710938	190.76922607421875	0.00016823410987854004	540.109375	189.89588928222656	0.9999998807907104	538.114501953125	189.2321319580078	0.0030361413955688477	6	039
100	25.122209548950195	300.628662109375	1.0	2.4250621795654297	352.00994873046875	0.0003660917282104492	540.318603515625	190.5214080810547	0.9999998807907104	538.1448974609375	191.7125244140625	0.0019457638263702393	6	039
101	25.492658615112305	301.1419677734375	1.0	539.0374145507812	191.2869415283203	0.00013774633407592773	540.0752563476562	190.40733337402344	0.9999999403953552	538.036865234375	189.40220642089844	0.0012636184692382812	6	039
102	26.49459457397461	300.69219970703125	1.0	31.61863136291504	306.6941833496094	0.00015097856521606445	540.4234619140625	189.75442504882812	0.9999999403953552	538.4619750976562	188.808837890625	0.003042668104171753	6	039
103	26.07900619506836	301.1805419921875	1.0	538.8872680664062	191.78018188476562	0.0001710355281829834	540.4218139648438	190.3980712890625	0.9999998807907104	538.7296142578125	191.87838745117188	0.0016790926456451416	6	039
104	25.934310913085938	301.3699645996094	1.0	2.0296859741210938	351.9517822265625	0.0002633333206176758	540.3798828125	190.43992614746094	0.9999999403953552	538.972412109375	191.66224670410156	0.001518160104751587	6	039
105	25.876768112182617	300.7002258300781	1.0	32.075923919677734	303.1991882324219	0.00022536516189575195	540.3944091796875	190.29800415039062	1.0	538.4091186523438	188.93240356445312	0.0008660256862640381	6	039
106	26.509946823120117	301.8082275390625	1.0	539.0528564453125	191.0210723876953	0.0001328587532043457	540.5208129882812	189.6646270751953	0.9999998807907104	538.4812622070312	188.65884399414062	0.0023324191570281982	6	039
107	26.473268508911133	301.19830322265625	1.0	538.7542114257812	190.86293029785156	0.000156402587890625	540.0478515625	189.79342651367188	0.9999999403953552	540.4248657226562	189.01565551757812	0.0028366148471832275	6	039
108	26.328041076660156	302.5131530761719	1.0	0.9350857734680176	360.224365234375	0.00016236305236816406	540.456298828125	190.04574584960938	0.9999999403953552	538.1807250976562	191.33724975585938	0.002703428268432617	6	039
109	27.13835334777832	301.51495361328125	1.0	2.3399925231933594	352.4798889160156	0.002347588539123535	540.5596923828125	189.01797485351562	0.9999998807907104	538.2969360351562	188.1571044921875	0.0015633702278137207	6	039
110	25.995752334594727	301.2787780761719	1.0	1.357600212097168	353.1205749511719	0.0009940862655639648	540.8497314453125	191.06361389160156	1.0	4.4085564613342285	313.1244812011719	0.0005941987037658691	6	039
111	26.20113754272461	301.9222717285156	1.0	0.7724778652191162	352.9938659667969	0.0002467036247253418	540.0126342773438	189.60972595214844	0.9999999403953552	535.6803588867188	188.7195281982422	0.000987023115158081	6	039
112	26.69581413269043	301.6282653808594	1.0	1.0800895690917969	359.08551025390625	0.0002891421318054199	539.9681396484375	190.93389892578125	1.0	538.38037109375	192.2474365234375	0.001521378755569458	6	039
113	27.209678649902344	302.3685607910156	1.0	1.8963289260864258	353.0334777832031	0.0004240870475769043	540.3963623046875	190.096923828125	1.0	538.7371215820312	191.32150268554688	0.000715792179107666	6	039
114	28.000598907470703	302.1181945800781	1.0	1.1768877506256104	360.36383056640625	0.0005634427070617676	539.8982543945312	190.42530822753906	1.0	537.7080078125	191.38270568847656	0.0018891394138336182	6	039
115	28.17353630065918	301.0561828613281	1.0	32.05291748046875	306.5453186035156	0.00016644597053527832	540.453125	188.9357147216797	0.9999998807907104	536.1427612304688	188.5023193359375	0.0014952123165130615	6	039
116	28.326194763183594	302.8193054199219	1.0	32.74732208251953	307.9443359375	0.00016513466835021973	540.2430419921875	190.5205078125	1.0	538.68212890625	191.79383850097656	0.000900566577911377	6	039
117	27.677976608276367	303.1567687988281	1.0	35.08856201171875	302.4205627441406	0.00027433037757873535	540.5803833007812	190.45643615722656	0.9999998807907104	538.7655029296875	191.56231689453125	0.0020856857299804688	6	039
118	26.657093048095703	302.4158630371094	1.0	2.574052095413208	355.7557678222656	0.00023293495178222656	539.9616088867188	190.88768005371094	1.0	537.8932495117188	190.03262329101562	0.0018136799335479736	6	039
119	26.764909744262695	302.9642333984375	1.0	32.09913635253906	308.2557678222656	0.00019311904907226562	540.79833984375	190.05043029785156	0.9999998807907104	540.527099609375	189.25411987304688	0.0012398362159729004	6	039
120	27.9438533782959	302.75775146484375	1.0	24.38152503967285	307.21044921875	0.00015878677368164062	540.2186279296875	189.92947387695312	1.0	536.2890625	189.1028594970703	0.003959983587265015	6	039
121	27.478225708007812	302.708740234375	1.0	35.052490234375	302.454833984375	0.0002525150775909424	540.4461669921875	190.76222229003906	1.0	538.98974609375	192.14874267578125	0.0013564229011535645	6	039
122	27.626815795898438	303.6584777832031	1.0	34.88990020751953	303.2720642089844	0.00031945109367370605	540.8057250976562	190.1553192138672	0.9999998807907104	538.734375	189.18492126464844	0.0021506547927856445	6	039
123	28.29020881652832	302.65521240234375	1.0	35.17318344116211	303.0716552734375	0.00021058320999145508	540.30419921875	189.81875610351562	0.9999999403953552	537.9147338867188	188.9423065185547	0.0012989342212677002	6	039
124	28.4697322845459	303.2619934082031	1.0	1.4693758487701416	360.535400390625	0.0007173418998718262	540.6103515625	190.4820098876953	0.9999999403953552	536.1951904296875	190.3810577392578	0.001602470874786377	6	039
125	28.42318344116211	302.7860107421875	1.0	0.8882300853729248	360.2916564941406	0.00020319223403930664	540.4569702148438	190.0012664794922	0.9999999403953552	538.3628540039062	189.0532989501953	0.002863287925720215	6	039
126	28.752426147460938	303.38214111328125	1.0	32.86809158325195	308.5457458496094	0.00021657347679138184	540.3901977539062	189.83847045898438	0.9999999403953552	538.1964111328125	188.9385528564453	0.0013685822486877441	6	039
127	28.918296813964844	303.313720703125	1.0	538.9507446289062	190.48765563964844	0.000193864107131958	540.2408447265625	189.82437133789062	0.9999998807907104	538.6157836914062	190.70118713378906	0.0030984878540039062	6	039
128	28.331287384033203	303.51019287109375	1.0	538.4916381835938	190.19619750976562	0.00018906593322753906	539.8583374023438	189.46701049804688	0.9999998211860657	537.9403076171875	190.50808715820312	0.0020185112953186035	6	039
129	29.194738388061523	303.7493591308594	1.0	33.596683502197266	308.755615234375	0.00011926889419555664	540.3041381835938	190.01930236816406	0.9999999403953552	538.0799560546875	188.80735778808594	0.0013440847396850586	6	039
130	28.38038444519043	304.0287170410156	1.0	34.92982482910156	303.47265625	0.0003853142261505127	540.2398681640625	190.35899353027344	0.9999999403953552	538.76220703125	191.5531463623047	0.0019354522228240967	6	039
131	28.486255645751953	303.37493896484375	1.0	539.0422973632812	191.4827117919922	0.00016260147094726562	540.1863403320312	190.4020233154297	0.9999998807907104	538.5838623046875	191.45022583007812	0.0015282928943634033	6	039
132	29.310476303100586	304.6973571777344	1.0	35.05057144165039	303.96710205078125	0.0002855062484741211	540.3441772460938	190.8404998779297	1.0	537.8389282226562	191.82972717285156	0.0019292235374450684	6	039
133	29.067934036254883	303.69573974609375	1.0	33.01543045043945	308.57318115234375	0.0001989305019378662	540.139404296875	190.54383850097656	1.0	538.7612915039062	191.82281494140625	0.001338869333267212	6	039
134	29.165245056152344	303.9826965332031	1.0	538.8993530273438	191.68739318847656	0.00014230608940124512	540.041259765625	190.37855529785156	1.0	536.0093994140625	189.7178955078125	0.0009414851665496826	6	039
135	28.745573043823242	304.5730895996094	1.0	541.035888671875	194.50270080566406	0.00024828314781188965	540.388427734375	190.95494079589844	0.9999999403953552	538.4700317382812	191.9798583984375	0.004051566123962402	6	039
136	29.85646629333496	303.7579345703125	1.0	35.84184265136719	307.74273681640625	0.00019803643226623535	540.791259765625	189.98880004882812	0.9999998807907104	538.8596801757812	191.44305419921875	0.0009919703006744385	6	039
137	28.874773025512695	303.9150695800781	1.0	33.05316162109375	309.1033020019531	0.00018256902694702148	539.8861694335938	190.45550537109375	0.9999998807907104	538.3468017578125	191.50030517578125	0.002660214900970459	6	039
138	28.545713424682617	303.7475280761719	1.0	538.9723510742188	191.54286193847656	0.00020244717597961426	540.1387329101562	190.50791931152344	0.9999998807907104	538.7077026367188	191.60397338867188	0.0023441314697265625	6	039
139	28.992998123168945	303.4195861816406	1.0	33.31391525268555	308.4629821777344	0.00014445185661315918	540.1212158203125	190.1344757080078	0.9999998807907104	537.860595703125	189.4455108642578	0.0013513267040252686	6	039
140	28.73375129699707	303.71112060546875	1.0	29.991147994995117	300.0113830566406	0.00023120641708374023	540.4317626953125	189.96975708007812	0.9999999403953552	538.7685546875	190.93516540527344	0.0023964643478393555	6	039
141	28.649581909179688	303.9602966308594	1.0	33.01972579956055	309.0135803222656	0.00017890334129333496	540.3037719726562	189.67140197753906	0.9999998807907104	536.0835571289062	189.1864471435547	0.0012817978858947754	6	039
142	29.144960403442383	302.8402404785156	1.0	35.569305419921875	302.74920654296875	0.00018987059593200684	539.9223022460938	189.40823364257812	0.9999998807907104	536.295166015625	189.11978149414062	0.00279313325881958	6	039
143	29.233600616455078	303.5221862792969	1.0	0.9004635810852051	361.4662170410156	0.00023695826530456543	540.433349609375	190.4569854736328	0.9999998807907104	538.51416015625	189.96075439453125	0.0026041269302368164	6	039
144	28.145784378051758	303.5581970214844	1.0	32.50790023803711	308.7201843261719	0.00016289949417114258	540.5137939453125	189.5729522705078	0.9999999403953552	535.9501953125	189.150146484375	0.0015203654766082764	6	039
145	29.206777572631836	303.26593017578125	1.0	540.7120971679688	192.5102996826172	0.00019720196723937988	539.8787231445312	190.19692993164062	0.9999998807907104	537.8546142578125	189.71304321289062	0.0027817189693450928	6	039
146	29.38210678100586	302.9459533691406	1.0	34.45051574707031	297.71270751953125	0.0003114044666290283	540.5514526367188	189.30517578125	0.9999998807907104	538.1571655273438	188.46824645996094	0.0009259283542633057	6	039
147	29.558799743652344	303.3460388183594	1.0	33.26494598388672	307.7142333984375	0.00012683868408203125	540.5036010742188	189.3710479736328	0.9999998807907104	538.4959106445312	190.0514678955078	0.0019799470901489258	6	039
148	29.525514602661133	303.36907958984375	1.0	33.16770935058594	308.39923095703125	0.00020122528076171875	540.720703125	190.16346740722656	0.9999998807907104	538.8173828125	189.01821899414062	0.0019015073776245117	6	039
149	28.175968170166016	304.14495849609375	1.0	538.9736328125	191.418212890625	0.0001652240753173828	540.1055908203125	190.70535278320312	1.0	538.5125122070312	191.62216186523438	0.0025898218154907227	6	039
150	29.43292808532715	304.39794921875	1.0	538.9794921875	191.23953247070312	0.0001589357852935791	540.1822509765625	190.361572265625	0.9999999403953552	536.0870361328125	189.8730926513672	0.0018985569477081299	6	039
151	28.330503463745117	303.7317810058594	1.0	539.004638671875	191.3321533203125	0.0001652538776397705	540.2391967773438	190.4859619140625	1.0	536.021728515625	190.22486877441406	0.0019600391387939453	6	039
152	28.780866622924805	303.4700012207031	1.0	33.27877426147461	308.7477111816406	0.00019869208335876465	539.6788330078125	190.0681610107422	0.9999998807907104	538.0883178710938	191.25271606445312	0.0020118653774261475	6	039
153	29.871978759765625	303.6308898925781	1.0	35.63142395019531	308.0829772949219	0.000258028507232666	540.7041625976562	189.2258758544922	1.0	535.9938354492188	187.9896697998047	0.0011354684829711914	6	039
154	29.041915893554688	302.874755859375	1.0	29.67584228515625	299.3662414550781	0.00013360381126403809	540.6271362304688	190.0441436767578	0.9999998807907104	538.2844848632812	189.08795166015625	0.00148850679397583	6	039
155	29.754013061523438	303.8420104980469	1.0	30.078365325927734	300.4387512207031	0.00013974308967590332	540.5128784179688	190.1925506591797	0.9999998807907104	538.8585815429688	191.3101043701172	0.001520007848739624	6	039
156	29.186206817626953	303.8324279785156	1.0	33.06257629394531	308.1749267578125	0.00027683377265930176	540.0496826171875	190.55088806152344	1.0	538.35888671875	191.5821533203125	0.001896977424621582	6	039
157	29.91313362121582	302.34857177734375	1.0	30.420482635498047	299.63360595703125	0.00021821260452270508	540.7098999023438	190.1289520263672	1.0	539.0204467773438	191.35906982421875	0.0007618367671966553	6	039
158	29.631778717041016	302.9261474609375	1.0	34.30758285522461	297.6316223144531	0.00042638182640075684	540.7067260742188	190.3252410888672	1.0	538.525634765625	189.13442993164062	0.0010211467742919922	6	039
159	29.25379180908203	303.81805419921875	1.0	0.36509156227111816	362.1958312988281	0.00016984343528747559	540.1154174804688	190.4728546142578	0.9999998807907104	538.576904296875	191.714111328125	0.00205877423286438	6	039
160	29.226442337036133	303.9198303222656	1.0	0.29392242431640625	362.1212463378906	0.00015729665756225586	540.3538208007812	189.60952758789062	0.9999998807907104	538.0623779296875	188.8712921142578	0.0017296671867370605	6	039
161	29.456844329833984	304.29876708984375	1.0	0.713977575302124	362.3300476074219	0.00015273690223693848	540.1583862304688	191.1909942626953	1.0	538.9125366210938	192.4492645263672	0.0019365549087524414	6	039
162	29.203838348388672	303.6557922363281	1.0	538.6949462890625	191.03062438964844	0.00018447637557983398	540.0819091796875	190.25241088867188	0.9999998807907104	538.4136962890625	191.1743621826172	0.0027429163455963135	6	039
163	29.3806095123291	303.99761962890625	1.0	37.64680480957031	297.8058776855469	0.0002618134021759033	540.191162109375	189.76304626464844	1.0	537.7747802734375	190.7456817626953	0.0023581385612487793	6	039
164	29.470430374145508	303.6141052246094	1.0	34.78318786621094	304.4697570800781	0.0009170174598693848	540.1792602539062	190.05235290527344	0.9999998807907104	537.9080810546875	189.32997131347656	0.0011234581470489502	6	039
165	30.202150344848633	303.4932861328125	1.0	35.6591796875	308.0280456542969	0.0002269744873046875	540.3844604492188	189.7230224609375	0.9999998807907104	538.3374633789062	189.05738830566406	0.0019941627979278564	6	039
166	29.064653396606445	303.1683044433594	1.0	24.730457305908203	308.06536865234375	0.0002212226390838623	540.0310668945312	190.3179168701172	0.9999998807907104	538.544677734375	191.42425537109375	0.001491546630859375	6	039
167	30.48138999938965	303.488037109375	1.0	36.181156158447266	308.21148681640625	0.00015044212341308594	540.60986328125	190.60423278808594	0.9999998807907104	538.6910400390625	191.79766845703125	0.0010831654071807861	6	039
168	30.72298812866211	303.3289489746094	1.0	1.4083597660064697	361.5876770019531	0.00022715330123901367	540.2135620117188	190.859619140625	1.0	538.1890258789062	191.5211181640625	0.0038139820098876953	6	039
169	30.486122131347656	304.075927734375	1.0	25.862030029296875	309.57940673828125	0.00017884373664855957	540.2307739257812	189.6319122314453	0.9999998807907104	538.5338134765625	188.884765625	0.002688080072402954	6	039
170	31.67781639099121	303.0743103027344	1.0	34.74831771850586	307.3768005371094	0.000225067138671875	540.3265991210938	190.64193725585938	1.0	538.851318359375	191.79226684570312	0.000991225242614746	6	039
171	29.69845962524414	303.70697021484375	1.0	30.51940155029297	300.2101135253906	0.00021338462829589844	540.208984375	190.13943481445312	1.0	536.1453247070312	189.3870391845703	0.001328885555267334	6	039
172	30.12316131591797	303.2125244140625	1.0	30.637651443481445	300.28558349609375	0.000253826379776001	540.484619140625	189.6232452392578	0.9999998807907104	540.7127685546875	188.61355590820312	0.0015333890914916992	6	039
173	31.372180938720703	303.4552917480469	1.0	538.9888916015625	190.97215270996094	0.0001983940601348877	540.0073852539062	190.12228393554688	0.9999999403953552	536.1505737304688	189.6068115234375	0.004653722047805786	6	039
174	30.82553482055664	303.5589904785156	1.0	0.3852040767669678	362.49066162109375	0.00013810396194458008	540.6184692382812	190.3447265625	1.0	538.4142456054688	189.5981903076172	0.0010130703449249268	6	039
175	31.61328887939453	304.6048583984375	1.0	539.3836059570312	191.87574768066406	0.000141143798828125	540.701171875	189.9303741455078	0.9999998807907104	539.175048828125	191.76870727539062	0.0013076364994049072	6	039
176	31.09661102294922	304.584716796875	1.0	36.768611907958984	308.31768798828125	0.00025776028633117676	540.5371704101562	189.78414916992188	1.0	535.8571166992188	189.01242065429688	0.0004931986331939697	6	039
177	31.22085952758789	304.1767883300781	1.0	36.247066497802734	307.66937255859375	0.0002225935459136963	540.27587890625	190.64569091796875	0.9999998807907104	538.3060302734375	189.9441680908203	0.00219002366065979	6	039
178	31.481800079345703	304.2733154296875	1.0	36.480125427246094	307.6171569824219	0.00028133392333984375	540.1657104492188	190.67678833007812	0.9999998807907104	538.5852661132812	191.8012237548828	0.0019512176513671875	6	039
179	32.6821174621582	304.3498229980469	1.0	539.2359619140625	191.52859497070312	0.00016680359840393066	540.1325073242188	190.48934936523438	1.0	538.5901489257812	191.73834228515625	0.0009407699108123779	6	039
180	31.66399383544922	303.4435729980469	1.0	36.32996368408203	307.0836181640625	0.00019371509552001953	540.44091796875	190.46043395996094	1.0	538.9270629882812	191.59469604492188	0.0009538829326629639	6	039
181	32.91902160644531	302.8978271484375	1.0	36.60995101928711	307.0558776855469	0.0003548562526702881	540.8103637695312	190.2992706298828	0.9999998807907104	539.11865234375	190.8877716064453	0.0015086829662322998	6	039
182	31.65520668029785	303.510986328125	1.0	34.36796951293945	307.9793395996094	0.00014388561248779297	540.4309692382812	189.94122314453125	1.0	535.8074340820312	189.37388610839844	0.0011226236820220947	6	039
183	30.596059799194336	302.9318542480469	1.0	35.899986267089844	307.3729248046875	0.0001424849033355713	540.5868530273438	190.2755126953125	1.0	538.1317749023438	189.16455078125	0.0007691085338592529	6	039
184	32.290157318115234	303.0624084472656	1.0	35.1043586730957	307.95135498046875	0.00010186433792114258	540.946533203125	189.9185028076172	1.0	538.7778930664062	188.51220703125	0.0006844997406005859	6	039
185	32.76517868041992	303.0824890136719	1.0	37.0769157409668	306.9783630371094	0.0002231001853942871	539.964599609375	190.52658081054688	1.0	537.954345703125	189.90463256835938	0.0022504031658172607	6	039
186	33.55025863647461	303.883056640625	1.0	38.023372650146484	307.3006896972656	0.00016248226165771484	540.4205322265625	189.30967712402344	0.9999999403953552	538.2593994140625	188.29110717773438	0.0016523003578186035	6	039
187	34.184085845947266	304.07562255859375	1.0	37.77933120727539	307.00439453125	0.00034618377685546875	540.355224609375	189.90380859375	1.0	538.6089477539062	191.08364868164062	0.0015569031238555908	6	039
188	34.79169845581055	303.7698669433594	1.0	38.05616760253906	306.716796875	0.00015795230865478516	539.8345336914062	190.0937042236328	0.9999999403953552	537.935546875	189.49391174316406	0.003651261329650879	6	039
189	34.57567596435547	304.03472900390625	1.0	0.8123457431793213	360.4863586425781	0.00013336539268493652	540.0106811523438	190.1048583984375	1.0	535.9205322265625	189.30921936035156	0.002868086099624634	6	039
190	36.56401062011719	303.72894287109375	1.0	542.2730102539062	192.42755126953125	0.00015345215797424316	540.4490356445312	190.4769287109375	0.9999999403953552	539.0302734375	191.81895446777344	0.0009736120700836182	6	039
191	36.11450958251953	303.1843566894531	1.0	34.649200439453125	305.4000244140625	9.784102439880371e-5	540.955810546875	190.88345336914062	1.0	538.2742919921875	191.72335815429688	0.0007113218307495117	6	039
192	36.88214874267578	302.57806396484375	1.0	539.3306274414062	191.95664978027344	0.0001278519630432129	540.3151245117188	190.57122802734375	1.0	538.7471313476562	191.86997985839844	0.0006991326808929443	6	039
193	39.48973083496094	300.4471435546875	1.0	34.98686981201172	304.1978759765625	0.0002294778823852539	540.2827758789062	190.79217529296875	1.0	536.1397094726562	189.74708557128906	0.004863470792770386	6	039
194	42.46389389038086	294.0169372558594	1.0	46.79545211791992	292.7481689453125	0.0005129873752593994	540.46337890625	189.88137817382812	1.0	538.2661743164062	188.8701171875	0.0008635818958282471	6	039
195	48.499488830566406	284.0186462402344	0.9999994039535522	49.74662399291992	280.2400817871094	0.7529405355453491	540.33984375	189.62782287597656	1.0	535.368408203125	189.27947998046875	0.0009549558162689209	6	039
196	54.28983688354492	272.79833984375	1.0	2.2814998626708984	350.8590087890625	0.6776678562164307	540.4389038085938	189.84458923339844	0.9999998807907104	538.9614868164062	190.9666748046875	0.0013584792613983154	6	039
197	60.313968658447266	263.557373046875	1.0	4.662060260772705	348.0991516113281	0.053743720054626465	540.8823852539062	190.21534729003906	1.0	2.0710415840148926	356.0617370605469	0.0012680888175964355	6	039
198	108.6416244506836	197.0989532470703	1.0	115.05235290527344	200.46177673339844	0.001662224531173706	540.6893310546875	190.32421875	0.9999998807907104	538.119873046875	191.46914672851562	0.0018331408500671387	6	039
199	94.98798370361328	192.78189086914062	0.9996204376220703	90.8453369140625	189.64630126953125	0.616129457950592	541.2264404296875	190.91311645507812	1.0	539.9178466796875	191.90699768066406	0.0014122426509857178	6	039
200	80.66813659667969	204.8284149169922	0.9999978542327881	134.1879425048828	231.7317657470703	0.9999998807907104	541.1536254882812	191.1889190673828	1.0	539.8009033203125	191.96038818359375	0.0012820959091186523	6	039
201	68.91642761230469	212.40013122558594	1.0	130.0140380859375	231.25828552246094	0.9999987483024597	540.9570922851562	190.2889404296875	1.0	539.0178833007812	191.14669799804688	0.001199483871459961	6	039
202	63.14698028564453	211.68130493164062	1.0	128.30575561523438	233.28265380859375	0.0011839866638183594	541.4161987304688	190.7100830078125	0.9999998807907104	539.4673461914062	191.34686279296875	0.0010250508785247803	6	039
203	65.08155822753906	211.69203186035156	0.017635464668273926	540.0787963867188	191.36834716796875	0.0002549290657043457	540.94482421875	190.62649536132812	0.9999999403953552	539.0678100585938	191.42306518554688	0.002060443162918091	6	039
204	56.230255126953125	212.30943298339844	0.9999003410339355	101.87944030761719	184.8005828857422	0.8654720783233643	541.5315551757812	190.04762268066406	1.0	539.6212768554688	190.9617462158203	0.0004552006721496582	6	039
205	54.34170913696289	214.66177368164062	0.9875171184539795	105.38499450683594	188.64031982421875	0.9999998211860657	541.9302978515625	189.235595703125	0.9999999403953552	105.67520904541016	189.3156280517578	0.0009290575981140137	6	039
206	53.54032897949219	217.4114227294922	0.8701319694519043	103.8665542602539	190.74176025390625	0.9999989867210388	541.4376220703125	189.26235961914062	1.0	536.2772216796875	188.46603393554688	0.0009236633777618408	6	039
207	50.31556701660156	215.59988403320312	0.6159172654151917	101.24651336669922	190.98794555664062	1.0	541.4050903320312	189.18362426757812	0.9999999403953552	539.3291015625	190.0606231689453	0.0008956789970397949	6	039
208	61.052284240722656	218.95640563964844	0.05337303876876831	98.48174285888672	191.5946044921875	1.0	541.0132446289062	190.02325439453125	0.9999999403953552	536.9324951171875	189.21388244628906	0.00129777193069458	6	039
209	41.013710021972656	216.0486297607422	0.0016154050827026367	97.23993682861328	190.7349853515625	1.0	540.4119873046875	188.7327423095703	0.9999997615814209	536.9549560546875	187.52806091308594	0.0057836174964904785	6	039
210	63.52239227294922	231.66098022460938	0.9113478064537048	94.85435485839844	193.76657104492188	1.0	541.1223754882812	188.94650268554688	0.9999998807907104	538.8970947265625	189.78643798828125	0.0012829601764678955	6	039
211	40.246360778808594	220.19078063964844	0.5760968327522278	87.8801498413086	192.74615478515625	0.9999998211860657	540.66552734375	188.58958435058594	0.9999998807907104	538.4888305664062	189.56201171875	0.001045137643814087	6	039
212	36.62995147705078	221.1171417236328	0.06437656283378601	84.65937042236328	191.52879333496094	1.0	540.1350708007812	188.99661254882812	1.0	538.130859375	189.7292938232422	0.0014761686325073242	6	039
213	32.7813835144043	219.68020629882812	0.9999973773956299	91.11203002929688	192.50335693359375	1.0	540.5016479492188	189.2538299560547	0.9999998807907104	538.7460327148438	189.67689514160156	0.0013937056064605713	6	039
214	31.91684913635254	221.44859313964844	0.9999999403953552	87.09947967529297	194.47816467285156	1.0	541.2426147460938	189.20132446289062	0.9999998807907104	537.9967041015625	190.14779663085938	0.0018061995506286621	6	039
215	28.285842895507812	218.83969116210938	0.9999958276748657	80.2247085571289	198.5383758544922	0.9996610879898071	540.0911254882812	188.9803009033203	0.9999996423721313	537.6572875976562	189.903564453125	0.006724804639816284	6	039
216	29.47473907470703	225.146240234375	0.9999992847442627	73.85992431640625	201.3346710205078	1.0	541.141845703125	189.0030517578125	0.9999998807907104	537.65087890625	190.02157592773438	0.0020098984241485596	6	039
217	31.35710906982422	224.53939819335938	0.9999997615814209	72.94453430175781	202.61953735351562	1.0	540.98583984375	188.76504516601562	0.9999998807907104	540.11962890625	189.07846069335938	0.0010879933834075928	6	039
218	30.696044921875	225.7232208251953	1.0	68.95993041992188	203.10108947753906	0.9999999403953552	540.41552734375	187.59967041015625	0.9999998807907104	536.4334716796875	186.973388671875	0.0022385120391845703	6	039
219	30.559925079345703	226.5987091064453	1.0	67.93354797363281	203.5182342529297	0.11264044046401978	540.3790893554688	188.6199493408203	0.9999998807907104	540.4454345703125	188.51849365234375	0.0013000071048736572	6	039
220	27.74132537841797	224.23597717285156	1.0	80.89533233642578	214.89402770996094	0.14493560791015625	540.6883544921875	188.5444793701172	1.0	540.1763305664062	188.59713745117188	0.0007207095623016357	6	039
221	30.72536277770996	224.74774169921875	0.9999998807907104	71.44432067871094	212.89520263671875	0.17024382948875427	541.0608520507812	188.1265106201172	1.0	540.6714477539062	188.65858459472656	0.0005804300308227539	6	039
222	31.114994049072266	225.92669677734375	0.9999998807907104	69.96834564208984	212.07440185546875	0.9907606840133667	540.5276489257812	188.57321166992188	0.9999998807907104	536.2481689453125	187.81874084472656	0.00736430287361145	6	039
223	35.47076416015625	225.9039764404297	0.9999998807907104	63.97346115112305	212.87429809570312	0.001435786485671997	540.5048828125	189.1444091796875	0.9999998807907104	538.20654296875	189.84629821777344	0.0012295544147491455	6	039
224	35.648826599121094	226.15084838867188	0.5461174249649048	20.132160186767578	225.52133178710938	0.07685604691505432	541.0209350585938	189.01922607421875	0.9999998807907104	537.802490234375	190.24639892578125	0.0009729862213134766	6	039
225	42.891117095947266	225.47560119628906	0.993117094039917	59.1617546081543	213.8774871826172	0.11692604422569275	540.4923095703125	188.21974182128906	0.9999999403953552	540.1506958007812	188.54754638671875	0.0016760826110839844	6	039
226	46.44205093383789	226.04574584960938	0.999550461769104	538.937744140625	188.87344360351562	0.00039908289909362793	539.8170166015625	188.76193237304688	0.9999997615814209	537.2984008789062	189.46177673339844	0.0025843381881713867	6	039
227	48.89287185668945	221.3162841796875	0.41717323660850525	53.77021026611328	215.86119079589844	0.007473945617675781	540.1629638671875	187.99085998535156	0.9999998807907104	537.8618774414062	187.41265869140625	0.0014881789684295654	6	039
228	47.83287811279297	225.89321899414062	0.9999630451202393	539.977294921875	189.0085906982422	0.00025472044944763184	541.1075439453125	188.35069274902344	0.9999998211860657	538.2589111328125	188.00938415527344	0.004533588886260986	6	039
229	50.90484619140625	223.3097686767578	0.9998067617416382	20.795223236083984	235.06080627441406	0.00164756178855896	540.4345092773438	187.9031982421875	0.9999999403953552	540.150390625	188.17384338378906	0.0013483762741088867	6	039
230	51.802085876464844	220.6823272705078	0.6217561960220337	12.614840507507324	230.84445190429688	0.6960325241088867	540.860595703125	188.09205627441406	0.9999997019767761	538.0708618164062	187.7747039794922	0.00667649507522583	6	039
231	51.094913482666016	221.64637756347656	0.8496931791305542	14.550677299499512	233.5824737548828	0.0014965236186981201	541.22412109375	188.2319793701172	0.9999998807907104	537.9013061523438	189.62855529785156	0.0024431347846984863	6	039
232	544.7357788085938	193.64859008789062	0.0003294944763183594	15.181130409240723	236.76564025878906	0.0150471031665802	540.5789794921875	187.74008178710938	0.9999998807907104	537.9058837890625	187.57347106933594	0.004396110773086548	6	039
233	52.7963981628418	220.9020233154297	0.9999982118606567	539.2247314453125	189.68386840820312	0.0002498626708984375	540.4832763671875	188.2967529296875	0.9999999403953552	539.9200439453125	188.4864501953125	0.0021568238735198975	6	039
234	55.8562126159668	220.83389282226562	0.8902692198753357	539.5761108398438	189.44461059570312	0.00023639202117919922	540.5679931640625	188.24964904785156	0.9999998807907104	536.1961669921875	187.31871032714844	0.0032741427421569824	6	039
235	13.733474731445312	237.76409912109375	0.9058326482772827	13.892964363098145	238.37478637695312	0.00036534667015075684	540.669677734375	188.14990234375	0.9999998807907104	538.4349365234375	188.98806762695312	0.001375734806060791	6	039
236	15.20058822631836	241.94271850585938	0.9979362487792969	52.073272705078125	226.18019104003906	0.0016380846500396729	540.6690063476562	188.11048889160156	0.9999998807907104	540.4031372070312	188.6460418701172	0.001966923475265503	6	039
237	55.091957092285156	223.21316528320312	0.9981344938278198	539.555908203125	188.9095916748047	0.0003624558448791504	540.2415161132812	187.66091918945312	0.9999998211860657	538.31201171875	188.342041015625	0.0021353960037231445	6	039
238	59.26631164550781	222.76290893554688	0.9999973773956299	539.124755859375	189.2796630859375	0.0002855062484741211	539.3505859375	188.57513427734375	0.9999997615814209	537.59619140625	189.06288146972656	0.0012069642543792725	6	039
239	60.30063247680664	223.71827697753906	0.9999982118606567	14.594720840454102	243.95767211914062	0.0009435713291168213	540.5875854492188	189.13986206054688	0.9999999403953552	538.2981567382812	189.36695861816406	0.002184152603149414	6	039
240	58.17362594604492	225.0978546142578	0.7421897053718567	14.514860153198242	242.10061645507812	0.0004628002643585205	540.5244750976562	188.19784545898438	0.9999998807907104	536.4547119140625	187.58311462402344	0.0013398826122283936	6	039
241	59.90409469604492	223.5921630859375	0.9978045225143433	13.361680030822754	241.00962829589844	0.00042310357093811035	540.293701171875	188.48793029785156	0.9999997019767761	536.2819213867188	187.6199951171875	0.00490957498550415	6	039
242	59.71537780761719	222.5273895263672	0.9997673034667969	539.2117309570312	188.9078369140625	0.00035771727561950684	540.18603515625	187.72364807128906	0.9999997019767761	537.7445068359375	189.21771240234375	0.006929516792297363	6	039
243	60.52019500732422	220.43704223632812	0.9999924898147583	12.885379791259766	240.3526611328125	0.0005499124526977539	540.0459594726562	187.75076293945312	0.9999999403953552	538.0806884765625	188.2907257080078	0.000855863094329834	6	039
244	61.048702239990234	219.8302459716797	0.9999999403953552	11.92335033416748	235.91098022460938	0.0005756616592407227	540.4789428710938	188.3629150390625	0.9999999403953552	538.05615234375	188.98501586914062	0.0018385052680969238	6	039
245	60.79250717163086	221.21243286132812	0.9998198747634888	14.422250747680664	224.43548583984375	0.0004220008850097656	540.1316528320312	188.03260803222656	0.9999998807907104	537.9341430664062	188.43389892578125	0.0017922818660736084	6	039
246	61.54621505737305	220.75021362304688	0.9999997615814209	539.6491088867188	188.90817260742188	0.0003217160701751709	540.5816650390625	188.5216522216797	0.9999998807907104	536.5376586914062	187.58108520507812	0.004554420709609985	6	039
247	63.85834884643555	222.2465362548828	1.0	539.6085815429688	189.591552734375	0.00033727288246154785	540.356689453125	188.56268310546875	0.9999998807907104	538.4814453125	189.16722106933594	0.0015749335289001465	6	039
248	63.50762176513672	226.28506469726562	0.999971866607666	539.5568237304688	189.33145141601562	0.0003775358200073242	540.1304931640625	188.6306610107422	0.9999998807907104	540.4107055664062	189.0955047607422	0.0015411078929901123	6	039
249	61.781524658203125	226.17185974121094	0.9999677538871765	539.0927734375	189.01602172851562	0.000637352466583252	539.8482055664062	189.26573181152344	0.9999994039535522	538.0391845703125	189.484619140625	0.007529944181442261	6	039
250	62.542850494384766	222.25839233398438	1.0	5.447451114654541	229.5819091796875	0.0005427002906799316	540.0942993164062	188.1599884033203	0.9999998807907104	538.3131713867188	188.7529296875	0.0018034875392913818	6	039
251	63.83686828613281	222.31613159179688	0.9998152256011963	4.693231582641602	227.96571350097656	0.00043138861656188965	540.7044067382812	188.53631591796875	0.9999998211860657	536.0686645507812	187.96327209472656	0.001999586820602417	6	039
252	62.827266693115234	223.58778381347656	0.9999991655349731	57.15910720825195	225.04148864746094	0.00023302435874938965	540.431396484375	188.26718139648438	0.9999998807907104	536.4330444335938	187.5862274169922	0.0013892650604248047	6	039
253	64.34127044677734	224.22572326660156	0.9999698996543884	538.5965576171875	188.8874053955078	0.0002408921718597412	539.2340698242188	187.89474487304688	0.9999998807907104	537.270263671875	188.4730987548828	0.0020946264266967773	6	039
254	63.835140228271484	223.37942504882812	0.9999986886978149	539.2443237304688	188.94129943847656	0.00018256902694702148	540.3997192382812	188.1001739501953	0.9999998807907104	536.0254516601562	187.2284393310547	0.001981079578399658	6	039
255	64.373046875	225.6050567626953	0.9981403350830078	539.5869140625	188.90440368652344	0.0002792179584503174	540.6091918945312	188.0791015625	0.9999998807907104	537.6327514648438	189.50442504882812	0.0014163851737976074	6	039
256	65.00906372070312	226.7315216064453	0.9419857263565063	539.5979614257812	189.1737060546875	0.0002371072769165039	540.8789672851562	188.16534423828125	0.9999999403953552	538.2725830078125	188.7271728515625	0.0012233853340148926	6	039
257	62.9917106628418	221.46966552734375	0.9999997019767761	539.22021484375	189.27114868164062	0.0003446340560913086	540.276123046875	187.78892517089844	0.9999998807907104	537.93115234375	188.7448272705078	0.0014130771160125732	6	039
258	63.114540100097656	220.8699951171875	0.9999749660491943	538.7767333984375	189.3983154296875	0.00042313337326049805	539.9761352539062	188.43504333496094	0.9999997615814209	536.1231689453125	187.94961547851562	0.0071524083614349365	6	039
259	64.24176025390625	223.0869903564453	0.9999994039535522	539.1678466796875	189.24908447265625	0.0003306269645690918	540.2749633789062	188.9718475341797	0.9999998807907104	538.060791015625	189.50416564941406	0.0021019577980041504	6	039
260	64.11238098144531	223.5085906982422	0.9999746084213257	539.2418823242188	188.99566650390625	0.00034615397453308105	539.9130859375	188.02008056640625	0.9999997615814209	537.6846313476562	189.25157165527344	0.0030196011066436768	6	039
261	63.946022033691406	221.0039825439453	1.0	538.7019653320312	188.8048858642578	0.00027504563331604004	539.7020263671875	188.07415771484375	0.9999998211860657	537.446044921875	188.61471557617188	0.0024878084659576416	6	039
262	63.92512893676758	221.9139862060547	1.0	5.9715776443481445	227.0911102294922	0.00028765201568603516	541.0565795898438	189.1363525390625	0.9999998807907104	538.0663452148438	190.13449096679688	0.001870959997177124	6	039
263	63.804473876953125	223.35064697265625	0.9999990463256836	539.5360107421875	189.0597381591797	0.0003279149532318115	540.3818969726562	187.54742431640625	0.9999998211860657	538.3030395507812	188.43153381347656	0.0019455552101135254	6	039
264	64.69571685791016	224.61122131347656	0.9999963045120239	539.00390625	188.30987548828125	0.0003211498260498047	540.0235595703125	187.56434631347656	0.9999998807907104	536.2063598632812	187.44252014160156	0.003300696611404419	6	039
265	64.17168426513672	224.52899169921875	1.0	539.4852905273438	188.9863739013672	0.0002556741237640381	540.1195068359375	188.43902587890625	0.9999998807907104	538.3582763671875	188.3483428955078	0.0019078552722930908	6	039
266	63.78253173828125	222.68023681640625	0.9999997615814209	539.7129516601562	189.16873168945312	0.0004731118679046631	540.4630126953125	188.44876098632812	0.9999997019767761	537.911865234375	189.478759765625	0.0061577558517456055	6	039
267	64.90726470947266	226.1913604736328	0.9999998211860657	539.6185302734375	189.13775634765625	0.00024080276489257812	540.72607421875	187.83914184570312	0.9999999403953552	540.4971923828125	188.00936889648438	0.0025072693824768066	6	039
268	65.54456329345703	225.79905700683594	1.0	540.0528564453125	188.9269256591797	0.00023502111434936523	541.2113647460938	188.11868286132812	0.9999999403953552	540.6234130859375	188.37451171875	0.0019903481006622314	6	039
269	64.24320983886719	219.65113830566406	1.0	212.22593688964844	317.9457702636719	0.00046318769454956055	539.8980102539062	187.70948791503906	0.9999998807907104	538.16015625	188.4008026123047	0.0020415782928466797	6	039
270	63.59941101074219	224.9606170654297	0.9999996423721313	212.06927490234375	317.0547790527344	0.005769908428192139	540.0051879882812	187.5203399658203	0.9999997615814209	539.4512939453125	188.03932189941406	0.00831305980682373	6	039
271	62.59905242919922	225.78094482421875	0.9999998211860657	539.17041015625	189.48712158203125	0.00028386712074279785	540.2534790039062	188.03329467773438	0.9999998807907104	539.639892578125	188.26617431640625	0.0026224851608276367	6	039
272	60.19625473022461	223.28936767578125	0.9999998211860657	57.627628326416016	224.90159606933594	0.0004105567932128906	541.2144775390625	187.49417114257812	1.0	540.5009765625	188.1623992919922	0.0021083056926727295	6	039
273	61.57304000854492	224.2917938232422	0.9999999403953552	539.1610717773438	189.0426025390625	0.00037106871604919434	540.5676879882812	188.3579864501953	0.9999997615814209	536.2469482421875	187.4522705078125	0.00965029001235962	6	039
274	62.4323616027832	223.6896514892578	1.0	539.5377197265625	189.42022705078125	0.0003578066825866699	540.6276245117188	188.36361694335938	0.9999998807907104	538.3589477539062	189.26194763183594	0.0024512112140655518	6	039
275	63.03562927246094	226.4873504638672	0.9999996423721313	9.446925163269043	236.20700073242188	0.002339661121368408	540.0120239257812	187.28875732421875	0.9999998807907104	537.90625	188.26177978515625	0.0015645921230316162	6	039
276	59.31028366088867	226.06016540527344	1.0	539.1630859375	188.77972412109375	0.0006167590618133545	540.0863037109375	187.79727172851562	0.9999994039535522	536.701171875	186.7375030517578	0.010790050029754639	6	039
277	63.46831130981445	228.09063720703125	0.9999878406524658	214.13075256347656	316.97381591796875	0.37657541036605835	540.5182495117188	188.3162078857422	0.9999997615814209	538.2334594726562	188.8867645263672	0.002462714910507202	6	039
278	63.92798614501953	226.83607482910156	0.9999999403953552	212.4805450439453	316.6394348144531	0.05523437261581421	540.813720703125	187.97547912597656	0.9999999403953552	538.33251953125	188.45440673828125	0.0009764432907104492	6	039
279	65.63021087646484	226.82244873046875	1.0	211.31207275390625	317.4013671875	0.013120025396347046	539.8893432617188	188.17355346679688	0.9999998807907104	537.8742065429688	188.7008819580078	0.0019133687019348145	6	039
280	65.24053192138672	226.298095703125	1.0	2.3293066024780273	224.5697021484375	0.00031813979148864746	540.01171875	187.6876983642578	0.9999998807907104	539.9086303710938	188.21408081054688	0.0021050870418548584	6	039
281	65.20003509521484	228.83795166015625	1.0	539.3146362304688	189.12911987304688	0.00032964348793029785	540.58251953125	188.15652465820312	0.9999998807907104	539.9835815429688	188.80686950683594	0.001448512077331543	6	039
282	65.377685546875	228.3633270263672	1.0	539.5301513671875	188.23062133789062	0.00027561187744140625	541.0298461914062	187.9029083251953	0.9999999403953552	536.572021484375	187.12049865722656	0.0025673210620880127	6	039
283	64.4661636352539	229.0497283935547	1.0	56.328208923339844	234.12167358398438	0.0004986822605133057	540.4375610351562	188.3836669921875	0.9999998807907104	537.8545532226562	189.73638916015625	0.0020769834518432617	6	039
284	64.01068115234375	226.3375244140625	1.0	4.12566614151001	223.36495971679688	0.0004184246063232422	539.873291015625	188.04544067382812	0.9999998807907104	537.4329833984375	188.77854919433594	0.0011252760887145996	6	039
285	62.331050872802734	224.5968017578125	1.0	539.180419921875	188.74703979492188	0.0003267526626586914	540.2378540039062	187.30938720703125	0.9999999403953552	535.960693359375	187.0812225341797	0.0028192996978759766	6	039
286	63.93180847167969	227.65744018554688	1.0	539.5621337890625	189.66891479492188	0.0003005862236022949	540.5718383789062	188.2787628173828	0.9999998807907104	538.3646850585938	189.20347595214844	0.002213507890701294	6	039
287	62.87266540527344	226.947265625	1.0	539.078857421875	189.0021209716797	0.00030478835105895996	540.3384399414062	188.02293395996094	0.9999998807907104	536.3452758789062	187.48133850097656	0.003979980945587158	6	039
288	63.56448745727539	228.85708618164062	1.0	56.779640197753906	233.80221557617188	0.000635683536529541	540.3820190429688	188.8199462890625	0.9999991059303284	538.005615234375	189.6625518798828	0.003689497709274292	6	039
289	63.85145568847656	230.43063354492188	1.0	56.768524169921875	235.75294494628906	0.0004766881465911865	540.5009765625	187.60614013671875	0.9999998807907104	538.1427612304688	188.23558044433594	0.0024677515029907227	6	039
290	63.46300506591797	230.53732299804688	1.0	539.6486206054688	189.20892333984375	0.0003318190574645996	540.878662109375	188.21177673339844	0.9999998211860657	538.6150512695312	188.90982055664062	0.002540886402130127	6	039
291	63.54822540283203	230.97955322265625	1.0	55.528175354003906	235.95005798339844	0.0005123913288116455	540.4267578125	187.45445251464844	0.9999999403953552	536.0383911132812	187.12611389160156	0.003994405269622803	6	039
292	61.05983352661133	234.09408569335938	1.0	55.660308837890625	236.9054718017578	0.000641554594039917	541.169677734375	188.63720703125	0.9999998807907104	538.6859741210938	189.29339599609375	0.002310454845428467	6	039
293	61.21476364135742	234.8721160888672	1.0	54.733394622802734	240.0569610595703	0.0007920563220977783	540.675537109375	188.49166870117188	0.9999998807907104	538.0640258789062	189.3730010986328	0.0017861425876617432	6	039
294	61.03515625	232.8170166015625	1.0	55.26992416381836	236.79408264160156	0.0007992684841156006	540.929443359375	189.0677490234375	0.9999998807907104	538.3533325195312	189.54859924316406	0.0014792680740356445	6	039
295	61.50062942504883	232.4103546142578	1.0	54.41478729248047	234.25833129882812	0.000490337610244751	540.8287963867188	188.766357421875	1.0	540.7394409179688	189.073974609375	0.0008074641227722168	6	039
296	61.74712371826172	232.30905151367188	1.0	539.3003540039062	188.84536743164062	0.00036722421646118164	540.481689453125	188.01622009277344	0.9999998807907104	535.910888671875	187.71978759765625	0.0020729899406433105	6	039
297	60.784908294677734	234.07020568847656	1.0	539.5101318359375	189.21279907226562	0.0005176365375518799	539.9507446289062	188.56553649902344	0.9999992847442627	538.3956298828125	189.2488555908203	0.0043402016162872314	6	039
298	56.88661193847656	234.0942840576172	0.9999999403953552	539.6975708007812	189.47337341308594	0.0002237558364868164	540.6351928710938	189.03887939453125	0.9999999403953552	536.1351318359375	188.3585662841797	0.0012624263763427734	6	039
299	60.50827407836914	233.71075439453125	1.0	55.72368240356445	236.8490447998047	0.00029146671295166016	540.9486083984375	188.88229370117188	1.0	540.560302734375	189.02830505371094	0.0008703172206878662	6	039
300	58.2880744934082	232.9747314453125	1.0	539.4625244140625	189.18487548828125	0.0005665719509124756	540.6219482421875	188.4229736328125	0.9999997615814209	538.4034423828125	188.98675537109375	0.005477041006088257	6	039
301	57.67866134643555	233.42303466796875	1.0	54.5477180480957	236.0130157470703	0.0002925097942352295	539.8724365234375	187.8975067138672	0.9999999403953552	537.6469116210938	188.78753662109375	0.0010282695293426514	6	039
302	57.44008255004883	235.68043518066406	1.0	54.621402740478516	236.9957733154297	0.0008726716041564941	540.8619995117188	188.58250427246094	1.0	540.76513671875	188.89442443847656	0.0007985830307006836	6	039
303	59.017459869384766	233.27200317382812	1.0	55.66766357421875	235.67080688476562	0.0007814168930053711	540.8896484375	188.40098571777344	1.0	540.2813720703125	189.18356323242188	0.0009680986404418945	6	039
304	56.65040588378906	232.75137329101562	0.9999996423721313	52.86194610595703	234.2423095703125	0.0010815858840942383	540.7824096679688	187.4598388671875	0.9999998807907104	536.281005859375	186.96383666992188	0.0024567842483520508	6	039
305	58.94378662109375	233.1649169921875	1.0	55.61091232299805	237.74395751953125	0.0004988312721252441	540.9794311523438	189.25656127929688	0.9999999403953552	539.2931518554688	189.84364318847656	0.0013200044631958008	6	039
306	56.143959045410156	235.07864379882812	0.9999999403953552	539.7060546875	188.88308715820312	0.00033783912658691406	540.2291870117188	187.97409057617188	0.9999997019767761	537.7214965820312	189.25123596191406	0.012507975101470947	6	039
307	55.29050827026367	236.37515258789062	0.9999868869781494	53.645263671875	238.19871520996094	0.0008433163166046143	539.6024780273438	187.22019958496094	0.9999995827674866	536.4207763671875	186.74684143066406	0.014358937740325928	6	039
308	56.53364944458008	231.00526428222656	0.9999987483024597	52.35598373413086	233.21713256835938	0.0007747411727905273	540.4895629882812	188.18727111816406	0.9999997615814209	536.2467041015625	187.61856079101562	0.0034146904945373535	6	039
309	58.07687759399414	232.12110900878906	1.0	54.75611877441406	233.1526641845703	0.000329434871673584	541.2102661132812	188.7745819091797	0.9999998807907104	538.029541015625	190.05712890625	0.00108376145362854	6	039
310	56.809051513671875	232.89511108398438	1.0	540.235107421875	190.40005493164062	0.00029203295707702637	541.4134521484375	188.68528747558594	0.9999998807907104	539.1629638671875	189.80499267578125	0.0015411674976348877	6	039
311	56.99805450439453	232.80886840820312	0.9999999403953552	7.722745418548584	218.5418243408203	0.002030879259109497	541.4625854492188	188.5284881591797	0.9999998807907104	540.6990966796875	188.23268127441406	0.004693061113357544	6	039
312	56.3026123046875	233.35723876953125	1.0	539.2604370117188	188.5125732421875	0.0003803372383117676	539.9805297851562	187.5986328125	0.9999997615814209	536.1452026367188	187.29380798339844	0.0035138726234436035	6	039
313	57.4751091003418	233.60635375976562	1.0	54.70216751098633	235.03182983398438	0.0006621778011322021	540.6408081054688	187.40455627441406	0.9999998807907104	538.5287475585938	188.2775421142578	0.0026249289512634277	6	039
314	55.456241607666016	233.69252014160156	0.9999992251396179	53.33662796020508	234.85809326171875	0.0008475184440612793	540.8773803710938	189.02401733398438	0.9999999403953552	541.2269897460938	188.7557830810547	0.001789182424545288	6	039
315	54.47962951660156	233.23876953125	0.9999984502792358	52.50112533569336	235.47508239746094	0.0035694241523742676	541.4338989257812	188.7493133544922	0.9999998807907104	539.8017578125	189.166015625	0.0014393329620361328	6	039
316	55.452083587646484	235.81626892089844	0.9999997019767761	54.223384857177734	238.18719482421875	0.0006463229656219482	541.696044921875	188.1182098388672	1.0	539.1918334960938	189.2433624267578	0.0004671812057495117	6	039
317	55.55187225341797	234.3858184814453	0.9999996423721313	54.71208953857422	236.9412384033203	0.00046378374099731445	540.8831176757812	188.0301055908203	0.9999998807907104	538.3885498046875	188.83782958984375	0.0016508698463439941	6	039
318	57.290122985839844	234.83274841308594	1.0	5.270756721496582	216.67471313476562	0.24927020072937012	541.3851928710938	187.57427978515625	0.9999998211860657	539.9746704101562	188.34713745117188	0.003850996494293213	6	039
319	54.87592697143555	234.8197021484375	0.9999955892562866	8.695440292358398	217.47216796875	0.0032449662685394287	540.9467163085938	188.91970825195312	1.0	540.9453735351562	189.3469696044922	0.0008778572082519531	6	039
320	57.245609283447266	232.6273956298828	1.0	54.676780700683594	232.5238800048828	0.0006241500377655029	540.8096923828125	187.944091796875	0.9999998807907104	540.4480590820312	188.28294372558594	0.0030839145183563232	6	039
321	57.77580261230469	232.7648162841797	1.0	5.517551422119141	212.1516571044922	0.0005350708961486816	540.7425537109375	188.04241943359375	0.9999997615814209	536.5789184570312	187.6021728515625	0.005321890115737915	6	039
322	56.414756774902344	234.9457244873047	1.0	9.60733699798584	211.08450317382812	0.0002548098564147949	541.00244140625	188.9268341064453	1.0	538.9421997070312	189.7617950439453	0.0008295774459838867	6	039
323	53.90646743774414	236.63148498535156	0.9999995827674866	53.43085479736328	239.50820922851562	0.0004755556583404541	540.9434814453125	188.24566650390625	0.9999998807907104	536.2649536132812	187.68052673339844	0.0019399821758270264	6	039
324	54.74983215332031	236.83782958984375	1.0	3.7469887733459473	213.52806091308594	0.011920660734176636	541.6748657226562	188.670654296875	0.9999998807907104	539.2156982421875	189.5484161376953	0.0007485449314117432	6	039
325	55.574073791503906	236.6652069091797	1.0	3.430636167526245	212.54071044921875	0.0005310475826263428	541.3764038085938	188.3700408935547	0.9999998807907104	539.2198486328125	189.37240600585938	0.0010671615600585938	6	039
326	53.81247329711914	236.98573303222656	1.0	6.037086009979248	211.5835418701172	0.10223710536956787	541.1112670898438	188.73509216308594	0.9999998807907104	538.9671630859375	189.76612854003906	0.0014508962631225586	6	039
327	54.766822814941406	237.6788787841797	1.0	540.0399780273438	190.37338256835938	0.00025323033332824707	540.8746948242188	189.67984008789062	0.9999998807907104	539.4085693359375	190.21810913085938	0.0027288198471069336	6	039
328	55.03774642944336	238.0364532470703	1.0	3.9137766361236572	211.7128448486328	0.002021193504333496	541.8895263671875	188.80332946777344	0.9999998807907104	539.6328735351562	189.78341674804688	0.0009322464466094971	6	039
329	55.85944747924805	237.6200408935547	1.0	539.5875244140625	189.21971130371094	0.00033730268478393555	540.68798828125	189.35400390625	0.9999998211860657	538.6193237304688	189.9614715576172	0.0021733343601226807	6	039
330	56.894447326660156	238.24871826171875	1.0	540.316650390625	189.99095153808594	0.00013083219528198242	541.4935302734375	188.79437255859375	1.0	539.2075805664062	189.92501831054688	0.0006380677223205566	6	039
331	55.95287322998047	238.6265869140625	1.0	3.018143653869629	207.3088836669922	0.00017547607421875	541.656982421875	189.62315368652344	1.0	541.0863037109375	189.89830017089844	0.000676959753036499	6	039
332	56.795135498046875	238.1896209716797	1.0	540.5650634765625	190.25827026367188	0.0002884864807128906	542.0397338867188	189.95498657226562	0.9999999403953552	539.9906005859375	190.8420867919922	0.0012229382991790771	6	039
333	56.85537338256836	238.44354248046875	1.0	3.776808738708496	210.5722198486328	0.0011139214038848877	542.0121459960938	190.60960388183594	1.0	540.0285034179688	192.21592712402344	0.0006843209266662598	6	039
334	56.70161056518555	238.53128051757812	1.0	539.9684448242188	190.14370727539062	0.00020208954811096191	541.5504760742188	189.93641662597656	0.9999999403953552	539.4884033203125	190.7288360595703	0.0014705657958984375	6	039
335	57.105712890625	239.5272674560547	1.0	4.607953071594238	207.96669006347656	0.0003458261489868164	542.0650024414062	191.21041870117188	0.9999998807907104	541.5864868164062	191.30445861816406	0.0006548762321472168	6	039
336	58.004730224609375	240.22450256347656	1.0	536.2194213867188	191.47251892089844	0.00019222497940063477	541.2357177734375	190.1209716796875	0.9999999403953552	539.8739013671875	190.9788818359375	0.001045316457748413	6	039
337	58.29154586791992	240.52188110351562	1.0	537.3614501953125	192.70516967773438	0.00023099780082702637	541.9666137695312	190.6265869140625	0.9999998807907104	538.9873657226562	191.67568969726562	0.0009976029396057129	6	039
338	58.43810272216797	241.32522583007812	1.0	536.7909545898438	191.92759704589844	0.000273972749710083	541.477783203125	190.46482849121094	0.9999998211860657	540.0704345703125	191.3636474609375	0.0010697245597839355	6	039
339	59.133697509765625	243.54156494140625	1.0	540.3621215820312	191.27394104003906	0.00022268295288085938	541.4646606445312	191.16627502441406	1.0	539.7487182617188	192.0856475830078	0.001009613275527954	6	039
340	59.7126350402832	243.45596313476562	1.0	540.372802734375	190.5799560546875	0.00033929944038391113	541.3817749023438	190.5487060546875	0.9999998807907104	539.6694946289062	191.43145751953125	0.001766979694366455	6	039
341	60.71049499511719	243.17735290527344	1.0	540.1212768554688	190.61007690429688	0.0003794431686401367	540.996337890625	190.34352111816406	0.9999997615814209	539.6160278320312	191.3427276611328	0.002547740936279297	6	039
342	61.916770935058594	245.0506591796875	1.0	542.9434204101562	192.61582946777344	0.00035303831100463867	541.4790649414062	190.66217041015625	0.9999998807907104	539.6359252929688	191.61129760742188	0.0012353956699371338	6	039
343	62.740421295166016	245.44076538085938	1.0	536.2399291992188	191.9337921142578	0.00023356080055236816	541.9517822265625	190.66104125976562	0.9999998807907104	539.7642211914062	191.30592346191406	0.0008931159973144531	6	039
344	63.6783447265625	245.5917510986328	1.0	12.204233169555664	201.3517303466797	0.18798446655273438	541.3694458007812	189.8904266357422	0.9999999403953552	540.0028076171875	190.8193817138672	0.0009267330169677734	6	039
345	64.86092376708984	247.37611389160156	1.0	10.759275436401367	201.41680908203125	0.9977043867111206	541.404296875	190.1446075439453	0.9999997615814209	539.8425903320312	190.47669982910156	0.0027479827404022217	6	039
346	65.29103088378906	246.95008850097656	1.0	5.467054843902588	201.03196716308594	0.9907004833221436	541.489013671875	190.92547607421875	1.0	539.71435546875	191.9186553955078	0.0011685490608215332	6	039
347	66.0344467163086	246.82798767089844	1.0	4.865150451660156	198.5478057861328	0.0025004446506500244	541.8375244140625	190.0518341064453	0.9999998807907104	539.8260498046875	190.7174072265625	0.0026031136512756348	6	039
348	64.72023010253906	247.9950408935547	1.0	4.334863185882568	198.50746154785156	0.00030791759490966797	541.7145385742188	189.65745544433594	0.9999998211860657	539.6276245117188	190.51785278320312	0.0017493665218353271	6	039
349	65.8869400024414	247.96652221679688	1.0	10.22637939453125	199.90760803222656	0.143278568983078	541.4773559570312	191.01185607910156	0.9999998807907104	538.7217407226562	192.15237426757812	0.0012507438659667969	6	039
350	66.7854232788086	249.927978515625	1.0	12.878979682922363	197.05296325683594	0.4227617383003235	541.4269409179688	190.37326049804688	0.9999999403953552	539.97509765625	191.3426513671875	0.0017231404781341553	6	039
351	67.52002716064453	250.07919311523438	1.0	10.937538146972656	198.18338012695312	0.5832388997077942	540.9793701171875	190.38290405273438	0.9999998807907104	539.380615234375	191.1722869873047	0.0033476948738098145	6	039
352	67.77865600585938	250.00599670410156	1.0	12.828661918640137	198.03323364257812	0.9999992847442627	541.6972045898438	190.49722290039062	0.9999998807907104	539.50146484375	191.144775390625	0.0009333491325378418	6	039
353	68.02677154541016	250.70497131347656	1.0	11.78579330444336	198.51512145996094	1.0	541.2319946289062	190.2078399658203	0.9999995827674866	539.4407958984375	191.06910705566406	0.0030153393745422363	6	039
354	68.54340362548828	250.04754638671875	1.0	8.405389785766602	199.0635223388672	0.9999827146530151	541.3092041015625	190.21690368652344	0.9999996423721313	539.1865844726562	190.4539031982422	0.0023905932903289795	6	039
355	69.05488586425781	250.0975799560547	1.0	15.478066444396973	195.21255493164062	0.6451810598373413	541.5226440429688	190.98097229003906	0.9999998807907104	538.8553466796875	191.919677734375	0.0015175342559814453	6	039
356	68.970458984375	249.95677185058594	1.0	12.494840621948242	192.34564208984375	0.7883358001708984	541.5554809570312	190.50552368164062	0.9999998807907104	539.7997436523438	191.51710510253906	0.0012114644050598145	6	039
357	68.94721221923828	250.23512268066406	1.0	12.044465065002441	190.4410858154297	0.9995043873786926	542.015625	190.49917602539062	0.9999997019767761	539.9664916992188	190.97755432128906	0.0019738078117370605	6	039
358	69.01211547851562	250.32559204101562	1.0	8.940834045410156	188.15945434570312	0.9999886751174927	541.6100463867188	190.31939697265625	0.9999998807907104	540.0853881835938	190.93231201171875	0.0015870630741119385	6	039
359	69.35670471191406	250.35560607910156	1.0	6.137129306793213	188.31234741210938	0.9999129772186279	541.343017578125	190.58078002929688	0.9999997615814209	539.2108154296875	191.1070556640625	0.0022377371788024902	6	039
360	68.30767059326172	249.3326416015625	1.0	5.079630374908447	188.84033203125	0.9994267821311951	541.2916259765625	190.63294982910156	0.9999998807907104	539.8062133789062	191.80657958984375	0.0018461048603057861	6	039
361	68.45648956298828	249.8906707763672	1.0	8.845380783081055	191.0347442626953	0.9999939203262329	541.5324096679688	189.99354553222656	0.9999997615814209	539.3595581054688	190.63955688476562	0.0029327571392059326	6	039
362	68.67584991455078	250.2700653076172	1.0	14.663655281066895	192.59225463867188	0.9999957084655762	541.26806640625	190.7134246826172	0.9999997615814209	539.54345703125	191.43740844726562	0.0026116371154785156	6	039
363	69.3866195678711	251.76797485351562	1.0	15.96638298034668	192.22726440429688	0.9987061619758606	541.5470581054688	190.922119140625	0.9999999403953552	539.8161010742188	191.70033264160156	0.0015428364276885986	6	039
364	69.6021728515625	251.7887420654297	1.0	15.11385726928711	191.2060546875	0.9711649417877197	541.5624389648438	190.2075958251953	0.9999999403953552	540.0894775390625	190.8166961669922	0.001666426658630371	6	039
365	69.78517150878906	252.0372314453125	1.0	16.105178833007812	191.52198791503906	0.9165563583374023	541.3560791015625	190.7711181640625	0.9999999403953552	539.6002807617188	191.68557739257812	0.0008166730403900146	6	039
366	69.33370208740234	252.2842254638672	1.0	13.317143440246582	191.01730346679688	0.9997093677520752	541.7708740234375	190.45211791992188	0.9999997615814209	539.7882080078125	191.17381286621094	0.0023577213287353516	6	039
367	70.01475524902344	254.3959197998047	1.0	11.527461051940918	191.7224578857422	0.9999617338180542	541.6055297851562	190.73020935058594	0.9999998807907104	539.5331420898438	191.21995544433594	0.0014604926109313965	6	039
368	69.82239532470703	254.5350341796875	1.0	11.71556568145752	190.91452026367188	0.9997141361236572	541.1473999023438	190.11422729492188	0.9999998807907104	539.7116088867188	190.77374267578125	0.0013159513473510742	6	039
369	69.38736724853516	254.7046356201172	1.0	14.6334228515625	189.92160034179688	0.6770972013473511	541.5394897460938	191.125244140625	0.9999997615814209	539.9544067382812	191.61146545410156	0.0018096864223480225	6	039
370	69.22488403320312	255.12596130371094	1.0	12.571523666381836	188.2231903076172	0.008300870656967163	541.7440795898438	190.6259765625	0.9999998211860657	539.6597290039062	190.7978515625	0.0016574561595916748	6	039
371	69.3030014038086	254.82859802246094	1.0	8.73958969116211	187.00677490234375	0.9795804023742676	541.5145874023438	190.3286895751953	0.9999998211860657	539.2525024414062	190.695556640625	0.0019163191318511963	6	039
372	69.52969360351562	255.52481079101562	1.0	5.680775165557861	188.15223693847656	0.9981297254562378	541.4735717773438	190.48159790039062	0.9999998807907104	540.9208984375	189.8004150390625	0.0014163553714752197	6	039
373	68.5347900390625	255.3190155029297	1.0	8.340839385986328	189.0933380126953	0.9997986555099487	541.4212646484375	190.30502319335938	0.9999995827674866	538.860107421875	191.106201171875	0.0045823752880096436	6	039
374	68.20120239257812	255.4780731201172	1.0	7.243619918823242	188.81927490234375	0.9993607401847839	541.5302124023438	190.63296508789062	0.9999996423721313	539.016357421875	191.506103515625	0.003322005271911621	6	039
375	68.44389343261719	257.5632019042969	1.0	8.935758590698242	185.04872131347656	0.9996799230575562	541.3810424804688	190.3356475830078	0.9999999403953552	539.679443359375	191.27011108398438	0.0008583664894104004	6	039
376	68.77899169921875	258.663818359375	1.0	11.809860229492188	182.3066864013672	0.9981285929679871	541.366943359375	190.6323699951172	0.9999999403953552	539.5946655273438	191.5109405517578	0.0009846985340118408	6	039
377	68.72997283935547	259.6502990722656	1.0	5.832176685333252	182.38632202148438	0.9999047517776489	541.6527709960938	190.9712677001953	0.9999998807907104	539.9227905273438	191.9977569580078	0.001012355089187622	6	039
378	69.212158203125	260.8142395019531	1.0	14.692602157592773	182.90060424804688	0.999994158744812	541.5680541992188	190.71945190429688	0.9999998807907104	540.9337158203125	190.1028289794922	0.0012845993041992188	6	039
379	69.18212890625	261.8809509277344	1.0	7.711061954498291	182.47467041015625	0.9999974966049194	541.722900390625	190.5610809326172	0.9999999403953552	540.926513671875	190.30128479003906	0.0010536611080169678	6	039
380	69.88481903076172	262.5750427246094	1.0	7.075542449951172	183.85789489746094	0.9999938607215881	541.5029296875	190.07579040527344	0.9999997615814209	538.5805053710938	191.0537872314453	0.0016660690307617188	6	039
381	70.75960540771484	263.3613586425781	1.0	5.642814636230469	179.37899780273438	0.9993932843208313	541.6189575195312	190.07371520996094	0.9999998807907104	539.491943359375	190.74838256835938	0.0010038316249847412	6	039
382	71.42388916015625	262.7499694824219	1.0	9.440978050231934	174.77072143554688	0.985389232635498	541.5460815429688	189.3354034423828	0.9999999403953552	539.1954956054688	189.8830108642578	0.0014464855194091797	6	039
383	70.65797424316406	263.8433837890625	1.0	11.711751937866211	170.29568481445312	0.9906868934631348	541.1950073242188	188.35269165039062	0.9999992847442627	537.324951171875	187.23529052734375	0.014349758625030518	6	039
384	70.07151794433594	264.9358215332031	1.0	11.339726448059082	168.9037322998047	0.9989055395126343	541.944091796875	190.00404357910156	0.9999998211860657	539.3656616210938	190.66738891601562	0.0012848377227783203	6	039
385	70.50740814208984	264.971435546875	1.0	4.548425674438477	167.43524169921875	0.17669996619224548	541.8607177734375	189.98765563964844	0.9999998807907104	540.5109252929688	189.66207885742188	0.0010893642902374268	6	039
386	70.52164459228516	265.1141662597656	1.0	5.469788074493408	168.34596252441406	0.9392902851104736	541.1309814453125	189.9108123779297	0.9999999403953552	539.0889282226562	190.51626586914062	0.0016045570373535156	6	039
387	70.77375030517578	265.27508544921875	1.0	7.365846633911133	167.5692596435547	0.9926228523254395	541.5032958984375	190.00062561035156	0.9999998807907104	539.9124755859375	190.69805908203125	0.0018131732940673828	6	039
388	70.30426788330078	266.4686279296875	1.0	6.203162670135498	165.6865692138672	0.7013662457466125	541.21240234375	189.68934631347656	0.9999997019767761	539.404541015625	189.8672637939453	0.004486054182052612	6	039
389	69.82992553710938	267.82464599609375	1.0	6.074792385101318	161.07740783691406	0.018408089876174927	541.3773803710938	188.95814514160156	0.9999997615814209	538.955810546875	189.379150390625	0.00369378924369812	6	039
390	70.22655487060547	268.9676818847656	1.0	4.120489597320557	157.9605712890625	0.7939327359199524	541.8185424804688	189.82310485839844	0.9999999403953552	541.15185546875	189.82083129882812	0.0015388131141662598	6	039
391	70.70094299316406	270.1962890625	1.0	2.661161422729492	158.713134765625	0.9974567890167236	541.79736328125	189.9838409423828	1.0	541.266845703125	189.98818969726562	0.0010471642017364502	6	039
392	70.44503021240234	271.1032409667969	1.0	1.8037824630737305	162.3419952392578	0.07638484239578247	541.7076416015625	190.5186309814453	0.9999997615814209	539.8606567382812	191.2350311279297	0.0013706982135772705	6	039
393	70.18866729736328	273.2838439941406	1.0	8.208951950073242	161.34584045410156	0.9999910593032837	8.663618087768555	171.38845825195312	3.4242868423461914e-5	2.885425567626953	155.73797607421875	0.00013399124145507812	6	039
394	71.41668701171875	273.900390625	1.0	4.529272079467773	160.30429077148438	0.9210898876190186	7.952266693115234	162.52291870117188	1.8388032913208008e-5	2.43176531791687	144.39724731445312	7.808208465576172e-5	6	039
395	71.63529205322266	274.3175048828125	1.0	6.2495036125183105	154.7447052001953	0.9989289045333862	10.685483932495117	155.55189514160156	2.0891427993774414e-5	3.3652350902557373	144.3731689453125	0.0001061558723449707	6	039
396	70.86981964111328	274.69268798828125	1.0	2.3748207092285156	153.75906372070312	0.5884835720062256	642.0199584960938	7.947043418884277	1.8537044525146484e-5	2.6693570613861084	143.00389099121094	7.346272468566895e-5	6	039
397	71.47126770019531	274.5057678222656	1.0	1.7056989669799805	153.22879028320312	0.019974082708358765	648.0048828125	61.5052490234375	6.130337715148926e-5	0.17048406600952148	186.05043029785156	2.2858381271362305e-5	6	039
398	71.37945556640625	275.173828125	1.0	8.951244354248047	140.34324645996094	0.013840138912200928	646.1581420898438	37.58729553222656	1.0877847671508789e-5	2.1844873428344727	126.67118072509766	3.6597251892089844e-5	6	039
399	71.30801391601562	275.8889465332031	1.0	0.4625258445739746	171.2449188232422	0.0012341737747192383	9.490243911743164	142.21914672851562	1.2576580047607422e-5	1.896756649017334	204.18003845214844	0.00019174814224243164	6	039
400	72.22293090820312	275.2872619628906	1.0	8.73755168914795	139.93963623046875	0.4314587414264679	641.99755859375	7.2146100997924805	6.386637687683105e-5	3.1330552101135254	127.55062103271484	0.00015625357627868652	6	039
401	70.27735900878906	275.7488098144531	1.0	7.812378406524658	136.4481658935547	0.9854439496994019	9.618595123291016	139.25758361816406	6.523728370666504e-5	2.108001708984375	127.07227325439453	0.00013643503189086914	6	039
402	71.64349365234375	275.09210205078125	1.0	8.130488395690918	134.03793334960938	0.9999760389328003	9.27037525177002	134.9795379638672	4.521012306213379e-5	3.1000170707702637	126.57865142822266	0.00011986494064331055	6	039
403	72.7000732421875	274.0352783203125	1.0	5.624473571777344	131.4949188232422	0.9999998807907104	8.34589672088623	134.28733825683594	0.0002962052822113037	0.7308914661407471	133.41627502441406	0.0003472566604614258	6	039
404	72.54774475097656	273.46917724609375	1.0	6.0035905838012695	133.5616455078125	0.9987119436264038	7.859977722167969	136.0157928466797	4.1157007217407227e-5	1.6328539848327637	134.6642303466797	9.66489315032959e-5	6	039
405	74.96676635742188	273.4817810058594	1.0	6.288299560546875	138.1575927734375	0.6544007658958435	80.60098266601562	273.88427734375	3.266334533691406e-5	68.88338470458984	261.08123779296875	8.568167686462402e-5	6	039
406	75.38182830810547	273.6058044433594	1.0	6.771451950073242	139.39161682128906	0.9999997615814209	10.42747688293457	140.90011596679688	0.00014355778694152832	0.6592254638671875	139.4302520751953	0.00021734833717346191	6	039
407	76.59528350830078	274.9233093261719	1.0	5.046080589294434	142.10191345214844	0.9999554753303528	9.411375045776367	141.92279052734375	0.00010624527931213379	1.5350725650787354	130.55184936523438	0.00011450052261352539	6	039
408	75.55972290039062	274.96099853515625	1.0	9.324341773986816	140.67095947265625	0.9999999403953552	12.055959701538086	141.23081970214844	0.00011205673217773438	3.574241876602173	130.11700439453125	0.00028884410858154297	6	039
409	77.35420227050781	276.44915771484375	1.0	6.623526573181152	138.90377807617188	0.9999948740005493	10.634844779968262	140.8878936767578	9.703636169433594e-5	69.43217468261719	261.2161865234375	0.0002003014087677002	6	039
410	78.92170715332031	276.7190856933594	1.0	7.894838809967041	140.01791381835938	0.9998823404312134	11.31352424621582	140.93670654296875	0.00011333823204040527	69.45935821533203	261.5789794921875	0.00016695261001586914	6	039
411	79.32225799560547	277.3675231933594	1.0	10.4490385055542	137.11892700195312	0.9964170455932617	8.940271377563477	140.05776977539062	6.639957427978516e-5	69.97525024414062	262.3559265136719	0.00011986494064331055	6	039
412	78.51577758789062	276.35052490234375	1.0	11.827502250671387	134.49037170410156	0.9999998807907104	10.404979705810547	136.76315307617188	7.039308547973633e-5	3.626213312149048	134.7781219482422	0.00016799569129943848	6	039
413	80.36861419677734	276.54779052734375	1.0	9.596402168273926	136.44830322265625	1.0	9.58148193359375	139.0023956298828	0.0003579854965209961	1.2637505531311035	145.96278381347656	0.000397413969039917	6	039
414	82.47767639160156	277.3083801269531	1.0	5.482782363891602	140.3372344970703	0.9999862909317017	9.65353775024414	140.4024658203125	0.00028651952743530273	1.6019597053527832	146.26539611816406	0.0002849698066711426	6	039
415	83.61489868164062	276.60894775390625	1.0	8.023009300231934	134.8601837158203	0.9999998807907104	9.06171989440918	136.3880615234375	0.00012537837028503418	0.7797327041625977	135.3534393310547	0.00021013617515563965	6	039
416	88.56695556640625	276.7851867675781	1.0	10.253188133239746	136.8037567138672	0.9997572898864746	96.51959228515625	276.26422119140625	8.127093315124512e-5	3.4320356845855713	136.49685668945312	0.00014129281044006348	6	039
417	91.48773193359375	279.5128479003906	1.0	15.530674934387207	137.19480895996094	1.0	13.086501121520996	139.57339477539062	8.481740951538086e-5	6.94196891784668	129.25640869140625	0.0003210604190826416	6	039
418	93.93612670898438	280.79931640625	1.0	9.687542915344238	142.6005096435547	1.0	93.3891372680664	284.5715637207031	0.00013655424118041992	0.5622286796569824	147.9896697998047	0.0006417036056518555	6	039
419	95.74168395996094	283.35723876953125	1.0	5.62213134765625	150.69163513183594	0.9999958276748657	98.511962890625	280.6217041015625	0.0001856386661529541	95.81265258789062	276.0594482421875	0.000478893518447876	6	039
420	97.37715148925781	283.8617858886719	1.0	13.860199928283691	140.6092529296875	0.9991453886032104	96.25162506103516	285.9718322753906	0.00010725855827331543	96.62169647216797	274.7644348144531	0.00024065375328063965	6	039
421	100.61161041259766	284.55682373046875	1.0	14.047269821166992	143.71522521972656	0.9990215301513672	100.56258392333984	281.0764465332031	0.00011944770812988281	97.7153549194336	274.22467041015625	0.00037488341331481934	6	039
422	104.33550262451172	286.19537353515625	1.0	9.206501007080078	153.4626007080078	0.55109041929245	103.98436737060547	283.3165283203125	0.00022274255752563477	99.89994049072266	276.2311706542969	0.001478731632232666	6	039
423	106.11963653564453	286.98822021484375	1.0	13.18450927734375	155.510498046875	0.9972105026245117	112.07371520996094	286.3403625488281	0.0001628398895263672	100.9456787109375	275.5124816894531	0.0022645294666290283	6	039
424	107.67759704589844	288.3810729980469	1.0	20.184938430786133	154.57337951660156	0.9999997615814209	107.10954284667969	283.00372314453125	0.00016477704048156738	103.21263122558594	276.8404541015625	0.001539379358291626	6	039
425	109.37113189697266	289.8806457519531	1.0	17.88262367248535	159.2208251953125	1.0	107.65919494628906	283.2959289550781	0.00010398030281066895	104.31520080566406	278.5386962890625	0.0007476806640625	6	039
426	109.95745849609375	290.3580627441406	1.0	19.08545684814453	160.81398010253906	1.0	113.6233901977539	288.8014831542969	9.503960609436035e-5	104.44562530517578	278.93060302734375	0.0011845827102661133	6	039
427	111.28228759765625	291.17095947265625	1.0	18.28384017944336	166.314208984375	0.9999999403953552	114.431640625	297.866455078125	6.026029586791992e-5	106.19810485839844	279.1047058105469	0.00022298097610473633	6	039
428	111.534423828125	292.00677490234375	1.0	13.637168884277344	180.6005401611328	0.9999992251396179	22.628780364990234	175.1504364013672	8.845329284667969e-5	101.36387634277344	277.1892395019531	0.0001506805419921875	6	039
429	112.50457000732422	292.24444580078125	1.0	12.69395923614502	182.9322509765625	0.9999964833259583	115.0305404663086	298.0096435546875	9.837746620178223e-5	101.40376281738281	277.69024658203125	9.649991989135742e-5	6	039
430	111.65541076660156	291.87255859375	1.0	13.103946685791016	183.8654327392578	0.9999169111251831	115.11996459960938	298.4217834472656	7.575750350952148e-5	105.05387115478516	278.7475891113281	0.0003319978713989258	6	039
431	112.5135269165039	292.25054931640625	1.0	15.21540641784668	182.63990783691406	0.9999924898147583	114.9779281616211	298.10589599609375	0.00010064244270324707	106.4278793334961	279.5649719238281	0.00014704465866088867	6	039
432	112.40605163574219	292.4730529785156	1.0	33.08852767944336	150.80877685546875	0.9944922924041748	114.9578857421875	298.01348876953125	7.510185241699219e-5	101.46775817871094	277.6968078613281	8.52346420288086e-5	6	039
433	112.9433822631836	292.5124816894531	1.0	33.10953903198242	155.03575134277344	0.9999935626983643	115.20513153076172	297.7339782714844	0.00012362003326416016	101.45804595947266	277.7838439941406	6.902217864990234e-5	6	039
434	113.58788299560547	292.69329833984375	1.0	32.35365676879883	156.70724487304688	1.0	12.265012741088867	158.01174926757812	8.618831634521484e-5	10.36877727508545	157.9160614013672	0.00010180473327636719	6	039
435	113.88018035888672	293.2774658203125	1.0	31.314241409301758	158.93894958496094	1.0	115.57075500488281	298.2305603027344	0.00011259317398071289	102.02066040039062	278.3862609863281	6.076693534851074e-5	6	039
436	113.75901794433594	292.5495300292969	1.0	26.34913444519043	163.84713745117188	1.0	115.20267486572266	297.96087646484375	7.915496826171875e-5	101.57080078125	278.4906311035156	6.428360939025879e-5	6	039
437	113.72930908203125	292.7192077636719	1.0	22.441543579101562	167.97674560546875	0.999999463558197	115.28946685791016	298.0561828613281	8.976459503173828e-5	8.521465301513672	160.85609436035156	5.4955482482910156e-5	6	039
438	114.43008422851562	292.65899658203125	1.0	19.964889526367188	178.45980834960938	0.9665540456771851	115.8720474243164	298.1740417480469	5.1021575927734375e-5	101.68678283691406	278.0359191894531	5.397200584411621e-5	6	039
439	114.72179412841797	292.7445068359375	1.0	36.38206481933594	152.88479614257812	0.9999899864196777	115.98033905029297	298.1791076660156	4.661083221435547e-5	101.90966796875	278.890869140625	5.21242618560791e-5	6	039
440	114.79688262939453	293.1689147949219	1.0	32.87932586669922	157.35519409179688	0.9703077077865601	116.03829956054688	298.1602783203125	8.475780487060547e-5	101.95623016357422	278.80389404296875	6.0558319091796875e-5	6	039
441	115.0079345703125	292.95751953125	1.0	35.14925003051758	155.7679443359375	0.999958872795105	116.40718841552734	298.19708251953125	0.0001214146614074707	113.08765411376953	279.7540588378906	7.69495964050293e-5	6	039
442	116.32659912109375	292.1152038574219	1.0	36.25898361206055	156.14852905273438	0.9896749258041382	119.42839050292969	296.7255554199219	0.00010707974433898926	113.10557556152344	279.7596435546875	0.00013449788093566895	6	039
443	118.71924591064453	291.7840270996094	1.0	36.19160842895508	155.24070739746094	0.999961256980896	123.87459564208984	293.7371520996094	0.00016319751739501953	117.77082824707031	279.66522216796875	0.0001722276210784912	6	039
444	118.91656494140625	291.5965881347656	1.0	31.492334365844727	167.84828186035156	0.999997615814209	124.35698699951172	292.9892272949219	9.673833847045898e-5	118.23680114746094	279.8313903808594	0.00045496225357055664	6	039
445	121.12805938720703	293.2586364746094	1.0	32.260093688964844	166.27413940429688	0.999520480632782	127.69393157958984	293.21661376953125	5.796551704406738e-5	119.718505859375	279.5058288574219	8.511543273925781e-5	6	039
446	123.92119598388672	292.020751953125	1.0	25.75513458251953	172.59605407714844	0.9999951124191284	128.46286010742188	291.1297912597656	0.00011271238327026367	120.11783599853516	279.9244689941406	0.00014188885688781738	6	039
447	125.98763275146484	291.2242431640625	1.0	29.43115234375	171.3336944580078	0.9999903440475464	12.297768592834473	172.4714813232422	0.00021263957023620605	120.99952697753906	279.9871826171875	0.00017559528350830078	6	039
448	128.3043670654297	291.385009765625	1.0	40.29692077636719	162.49945068359375	1.0	131.00799560546875	297.7691345214844	4.64320182800293e-5	35.641666412353516	164.9127197265625	0.00021606683731079102	6	039
449	129.39547729492188	291.7615661621094	1.0	38.113426208496094	166.26708984375	1.0	132.11000061035156	298.16278076171875	4.601478576660156e-5	31.977310180664062	173.58261108398438	0.0004055798053741455	6	039
450	130.5853729248047	291.51287841796875	1.0	35.976131439208984	171.6053924560547	1.0	134.33106994628906	296.2894592285156	5.862116813659668e-5	29.33112335205078	176.3210906982422	0.00036147236824035645	6	039
451	132.3358917236328	292.0515441894531	1.0	36.33975601196289	170.652099609375	1.0	135.36727905273438	296.8170166015625	0.00011473894119262695	29.866024017333984	176.1737823486328	0.000521242618560791	6	039
452	132.69886779785156	292.2388916015625	1.0	41.362327575683594	166.9542694091797	1.0	138.88629150390625	294.24078369140625	8.83936882019043e-5	33.48698425292969	174.5063018798828	8.106231689453125e-5	6	039
453	131.72657775878906	291.5393371582031	1.0	39.58517837524414	168.88479614257812	0.9999998807907104	134.9809112548828	296.52923583984375	0.0001188814640045166	128.8712158203125	279.38653564453125	8.726119995117188e-5	6	039
454	134.5345458984375	291.9933166503906	1.0	39.73027420043945	170.33096313476562	0.9999983310699463	139.81593322753906	293.2821350097656	0.00017270445823669434	133.0323944091797	302.4481506347656	8.383393287658691e-5	6	039
455	134.27658081054688	291.7728576660156	1.0	43.344635009765625	167.9933624267578	0.9999997615814209	139.85009765625	293.14276123046875	0.00011861324310302734	135.0501708984375	279.78497314453125	9.41157341003418e-5	6	039
456	134.9714813232422	291.1461181640625	1.0	43.24555206298828	168.623046875	0.9999998807907104	140.37954711914062	292.54058837890625	0.0001798570156097412	130.2869873046875	277.922607421875	6.285309791564941e-5	6	039
457	134.5689239501953	291.11248779296875	1.0	40.301265716552734	171.16807556152344	1.0	140.2827911376953	292.3384094238281	0.00018641352653503418	134.78411865234375	280.44061279296875	0.00023308396339416504	6	039
458	134.71038818359375	290.6197204589844	1.0	41.764896392822266	168.1790313720703	1.0	140.33543395996094	291.80218505859375	0.00015401840209960938	37.129329681396484	174.93740844726562	0.00017052888870239258	6	039
459	135.58335876464844	290.8607177734375	1.0	46.60615539550781	163.6483154296875	1.0	140.8168487548828	292.23028564453125	0.00014775991439819336	134.75897216796875	281.24224853515625	0.00020250678062438965	6	039
460	135.88796997070312	290.89208984375	1.0	40.331146240234375	168.95123291015625	1.0	40.40936279296875	172.75636291503906	0.00015839934349060059	37.276187896728516	173.3531036376953	0.0004934966564178467	6	039
461	136.28787231445312	290.42608642578125	1.0	40.90471267700195	169.67202758789062	1.0	41.140602111816406	172.73011779785156	0.0001678466796875	37.516170501708984	173.5412139892578	0.00041869282722473145	6	039
462	136.4801025390625	290.7412109375	1.0	40.15774917602539	169.7922821044922	1.0	40.30070495605469	173.3680877685547	0.0002448558807373047	37.12267303466797	173.87258911132812	0.0006699860095977783	6	039
463	135.8089141845703	290.2000427246094	1.0	36.43455505371094	174.27545166015625	1.0	141.07192993164062	291.8099670410156	0.00011581182479858398	134.39877319335938	281.30145263671875	0.00036793947219848633	6	039
464	137.11375427246094	290.9291687011719	1.0	46.14277648925781	166.2303009033203	0.9999997615814209	141.63116455078125	291.4194030761719	0.00010412931442260742	134.8540496826172	280.69573974609375	0.00023171305656433105	6	039
465	136.8352813720703	289.5025634765625	1.0	46.369972229003906	165.95689392089844	0.9999999403953552	141.55877685546875	290.2642517089844	8.884072303771973e-5	134.58116149902344	281.1455078125	0.0008500814437866211	6	039
466	137.36410522460938	290.2403564453125	1.0	53.0846061706543	160.31048583984375	1.0	141.67034912109375	290.57879638671875	7.405877113342285e-5	135.1447296142578	280.9345397949219	0.0006674528121948242	6	039
467	137.9439239501953	288.8648376464844	1.0	54.96268844604492	159.11793518066406	1.0	137.84982299804688	284.3740539550781	9.950995445251465e-5	135.3067169189453	279.5664367675781	0.000977545976638794	6	039
468	139.4581756591797	288.13189697265625	1.0	40.831417083740234	173.0861053466797	1.0	138.291259765625	285.1000671386719	0.00018924474716186523	134.6552276611328	280.0780029296875	0.0009026825428009033	6	039
469	158.0962677001953	286.98651123046875	1.0	73.76024627685547	176.1483154296875	0.9999998807907104	156.5664520263672	284.8194580078125	0.0001278519630432129	152.93258666992188	279.2219543457031	0.00042378902435302734	6	039
470	157.63241577148438	286.8085632324219	1.0	73.03791809082031	176.4022216796875	0.9999998211860657	161.49411010742188	286.1155090332031	6.35981559753418e-5	151.87442016601562	276.68450927734375	0.0002231597900390625	6	039
471	158.35159301757812	286.4410705566406	1.0	72.33314514160156	176.6943817138672	0.9999991655349731	157.0526580810547	284.4478759765625	7.998943328857422e-5	153.0113067626953	277.76397705078125	0.0002479851245880127	6	039
472	158.1681365966797	286.3388977050781	1.0	70.90304565429688	176.57904052734375	0.9999992251396179	161.24258422851562	285.7388916015625	6.0170888900756836e-5	152.7296905517578	277.06256103515625	0.00023505091667175293	6	039
473	158.75146484375	285.99530029296875	1.0	72.29200744628906	177.81936645507812	1.0	161.19674682617188	285.20916748046875	7.268786430358887e-5	69.51362609863281	177.39324951171875	0.0002448558807373047	6	039
474	159.2963104248047	286.39349365234375	1.0	71.50894927978516	178.8384246826172	1.0	157.15817260742188	284.1067199707031	0.00011944770812988281	67.78644561767578	178.1513214111328	0.0003401041030883789	6	039
475	158.337890625	285.9171447753906	1.0	73.04692077636719	178.13272094726562	1.0	158.11257934570312	287.0186462402344	0.0001221299171447754	70.28531646728516	177.32275390625	0.00020951032638549805	6	039
476	159.25778198242188	285.8425598144531	1.0	72.68478393554688	179.1262664794922	1.0	158.63198852539062	287.6221008300781	7.891654968261719e-5	67.06708526611328	179.2034454345703	0.0001907944679260254	6	039
477	159.31434631347656	286.2244567871094	1.0	74.17412567138672	178.1953582763672	1.0	157.26510620117188	283.618896484375	8.699297904968262e-5	152.4890594482422	276.7544250488281	0.00019919872283935547	6	039
478	159.26219177246094	286.4940490722656	1.0	76.03536987304688	179.84288024902344	0.9999999403953552	153.34844970703125	279.35675048828125	6.61015510559082e-5	152.154541015625	275.9750671386719	0.00015884637832641602	6	039
479	159.8275604248047	286.0548095703125	1.0	78.86473083496094	177.91290283203125	0.9999990463256836	157.69117736816406	283.01239013671875	6.604194641113281e-5	152.73402404785156	275.5755310058594	0.00011900067329406738	6	039
480	159.63912963867188	285.3201904296875	1.0	78.3275375366211	179.74600219726562	0.9999390244483948	153.8174591064453	279.5102233886719	7.891654968261719e-5	160.7006378173828	277.408203125	0.00021693110466003418	6	039
481	160.83055114746094	285.52728271484375	1.0	77.41814422607422	180.46514892578125	0.9999995827674866	163.8592987060547	282.01361083984375	5.608797073364258e-5	161.4764404296875	277.74871826171875	0.00020042061805725098	6	039
482	160.4792938232422	285.2679138183594	1.0	74.71454620361328	183.5540771484375	1.0	81.62273406982422	178.48277282714844	9.298324584960938e-5	160.82040405273438	277.4468078613281	0.00020051002502441406	6	039
483	161.62222290039062	284.6669921875	1.0	75.38932037353516	182.7357635498047	1.0	160.14149475097656	286.02679443359375	0.00020700693130493164	160.9640655517578	276.9934997558594	0.0004044473171234131	6	039
484	162.8145294189453	283.7878723144531	1.0	72.02393341064453	184.7619171142578	1.0	164.25135803222656	281.850341796875	0.00019723176956176758	160.91636657714844	276.7898254394531	0.0006141960620880127	6	039
485	164.3782501220703	284.1727294921875	1.0	76.81455993652344	181.54771423339844	1.0	166.5343475341797	284.2405700683594	0.00012621283531188965	161.5461883544922	275.70489501953125	0.000322878360748291	6	039
486	166.05677795410156	282.8109130859375	1.0	77.2313232421875	181.40249633789062	1.0	167.77249145507812	283.60546875	0.00018280744552612305	70.78547668457031	190.0702362060547	0.0003013014793395996	6	039
487	166.8290557861328	281.59674072265625	1.0	76.14984130859375	185.03480529785156	1.0	168.3512725830078	283.46075439453125	0.0001646280288696289	163.8118896484375	265.8728332519531	0.00012445449829101562	6	039
488	169.1508026123047	281.6639404296875	1.0	82.88495635986328	184.03636169433594	1.0	169.90122985839844	283.33612060546875	0.00021225214004516602	164.9184112548828	265.1394348144531	0.00011232495307922363	6	039
489	170.5237274169922	281.57513427734375	1.0	80.7508544921875	185.72023010253906	0.998111367225647	174.5927276611328	285.0798034667969	0.00022900104522705078	165.29403686523438	264.52313232421875	0.00012931227684020996	6	039
490	172.43234252929688	281.7195739746094	1.0	83.60222625732422	185.94459533691406	1.0	171.95895385742188	283.601318359375	0.0002873241901397705	165.11248779296875	264.9049072265625	0.00019428133964538574	6	039
491	172.72348022460938	280.75885009765625	1.0	81.9638671875	189.66647338867188	1.0	172.40316772460938	283.6842956542969	0.0002384781837463379	82.5584716796875	190.31834411621094	0.0006282925605773926	6	039
492	173.46697998046875	282.42535400390625	1.0	80.1764144897461	191.552490234375	1.0	172.74130249023438	284.23419189453125	0.00031873583793640137	165.82968139648438	265.8293151855469	0.00014773011207580566	6	039
493	175.51539611816406	282.2755126953125	1.0	86.39640045166016	192.09674072265625	1.0	174.97877502441406	284.07110595703125	0.00017881393432617188	171.92860412597656	287.54339599609375	9.897351264953613e-5	6	039
494	177.26771545410156	282.5105285644531	1.0	87.9421615600586	192.8607635498047	1.0	175.2547149658203	284.4813537597656	0.00048282742500305176	171.7564697265625	288.7253723144531	0.0002465248107910156	6	039
495	176.93289184570312	282.86871337890625	1.0	92.54740142822266	194.64938354492188	1.0	176.2758331298828	284.70355224609375	0.00012549757957458496	85.44080352783203	196.88943481445312	0.00013774633407592773	6	039
496	178.7642059326172	282.8116760253906	1.0	92.41033935546875	197.30487060546875	1.0	176.90472412109375	285.71875	0.00014141201972961426	86.10231018066406	198.79888916015625	0.00015601515769958496	6	039
497	179.4747772216797	283.4149475097656	1.0	93.68938446044922	199.5233154296875	1.0	177.013427734375	285.8387145996094	0.00025346875190734863	86.66873168945312	201.07823181152344	0.00017842650413513184	6	039
498	179.38851928710938	284.8446960449219	1.0	94.66712188720703	201.47689819335938	1.0	177.3353729248047	286.215087890625	0.00030663609504699707	178.73651123046875	276.2562255859375	0.0006679892539978027	6	039
499	181.10694885253906	284.4521484375	1.0	101.13926696777344	201.42315673828125	0.9999997019767761	181.8184814453125	282.3824768066406	0.00013655424118041992	178.47364807128906	275.93060302734375	0.0005899667739868164	6	039
500	182.11737060546875	284.17718505859375	1.0	99.11561584472656	204.56239318847656	1.0	184.07305908203125	284.8314514160156	0.00013077259063720703	97.68505096435547	206.91905212402344	0.0005339980125427246	6	039
501	182.98216247558594	284.4696044921875	1.0	103.69939422607422	205.76853942871094	1.0	95.1992416381836	212.47052001953125	0.00023892521858215332	101.75768280029297	206.80873107910156	0.0010128021240234375	6	039
502	184.6280517578125	284.9132080078125	1.0	104.54708862304688	206.1072998046875	1.0	188.6116180419922	287.02288818359375	0.0001099705696105957	102.80455780029297	207.8135986328125	0.0006819367408752441	6	039
503	184.43161010742188	283.2916564941406	0.9999999403953552	104.43162536621094	209.51712036132812	1.0	189.0522918701172	286.2720031738281	0.0002516210079193115	100.4059066772461	211.18740844726562	0.0005095303058624268	6	039
504	184.43861389160156	284.7754211425781	0.9999994039535522	104.44017028808594	208.4859619140625	1.0	185.68185424804688	285.4640197753906	0.00031626224517822266	100.5548095703125	210.9532470703125	0.0005595386028289795	6	039
505	185.8379669189453	284.849609375	1.0	104.42529296875	209.31710815429688	1.0	189.38442993164062	286.47369384765625	0.0001710057258605957	101.26266479492188	211.15774536132812	0.0009965002536773682	6	039
506	185.90029907226562	284.3255615234375	1.0	106.29303741455078	209.46441650390625	1.0	186.43118286132812	285.5625	0.00021946430206298828	103.11015319824219	209.99929809570312	0.0004412829875946045	6	039
507	185.43289184570312	285.3970947265625	1.0	104.98531341552734	211.14634704589844	0.9999994039535522	190.0205535888672	286.7618713378906	0.00012111663818359375	181.7769775390625	275.35406494140625	0.000292360782623291	6	039
508	185.98338317871094	285.3835754394531	1.0	104.84136962890625	212.51611328125	0.999994158744812	186.51731872558594	286.10882568359375	0.0001354217529296875	96.87367248535156	220.54580688476562	0.0005886852741241455	6	039
509	186.2527618408203	285.3636779785156	1.0	105.41011047363281	211.517578125	0.9999991655349731	186.68734741210938	286.0980529785156	0.00013124942779541016	181.8090362548828	275.27276611328125	0.0002460479736328125	6	039
510	187.12437438964844	285.2625427246094	1.0	106.74869537353516	209.9040985107422	0.9999999403953552	187.07254028320312	285.776123046875	0.00023353099822998047	182.4426727294922	276.2568359375	0.0001690387725830078	6	039
511	185.3667755126953	283.4742431640625	0.9999998807907104	112.9207763671875	207.57147216796875	1.0	186.613525390625	284.76031494140625	0.00029027462005615234	112.67498779296875	208.34219360351562	0.0002906918525695801	6	039
512	186.9650421142578	284.4789733886719	1.0	111.71945190429688	208.20516967773438	1.0	191.20306396484375	286.24639892578125	0.0001378953456878662	181.6927947998047	274.7247314453125	0.00015372037887573242	6	039
513	187.19601440429688	284.40032958984375	1.0	110.67727661132812	209.55543518066406	1.0	190.05018615722656	286.01983642578125	0.00016888976097106934	100.0479736328125	214.2220458984375	0.0002703368663787842	6	039
514	188.21804809570312	285.8996887207031	1.0	109.27571868896484	212.201416015625	1.0	188.53517150878906	286.9072265625	0.0002601146697998047	101.94021606445312	220.7379150390625	0.00032597780227661133	6	039
515	189.91024780273438	286.4809875488281	1.0	110.40718841552734	213.24127197265625	0.999995231628418	189.76144409179688	287.0083923339844	0.00032445788383483887	99.60601043701172	221.41749572753906	0.0002719759941101074	6	039
516	190.20565795898438	285.45611572265625	1.0	107.193359375	214.0873260498047	0.9999951124191284	190.0589599609375	287.0403137207031	0.00028949975967407227	97.41826629638672	221.73460388183594	0.0006616115570068359	6	039
517	190.16986083984375	285.9131164550781	1.0	106.4468765258789	215.72320556640625	0.9999994039535522	190.0283966064453	286.57659912109375	0.00043654441833496094	97.25387573242188	223.8110809326172	0.0003623366355895996	6	039
518	190.74693298339844	286.0142822265625	1.0	104.91718292236328	218.48968505859375	0.9999940395355225	190.57911682128906	287.0552673339844	0.0002899765968322754	98.23605346679688	224.23629760742188	0.00034496188163757324	6	039
