# Supplementary material for: An automated feeding system for the African killifish reveals the impact of diet on lifespan and allows scalable assessment of associative learning
Source: eLife. 2022 Nov 10;11:e69008. doi: 10.7554/eLife.69008 (PMC9788828; doi:10.7554/eLife.69008)
Supplement: Figure 6—source data 2. [file elife-69008-fig6-data2.zip › Training Trajectories/t8_REC029DLC_resnet50_TrainAllTheThingsJun28shuffle1_1030000.csv]

bodyparts_coords	fishhead_x	fishhead_y	fishhead_likelihood	fishtail_x	fishtail_y	fishtail_likelihood	redlight_x	redlight_y	redlight_likelihood	fooddrop_x	fooddrop_y	fooddrop_likelihood	fishnum	recordingnum
0	5.662055492401123	482.4808654785156	3.725290298461914e-6	2.740607261657715	478.2434997558594	1.5795230865478516e-6	533.5763549804688	223.0456085205078	0.7848239541053772	173.72467041015625	5.462841510772705	5.364418029785156e-7	8	029
1	5.502935886383057	482.5503845214844	1.3262033462524414e-5	2.9793009757995605	478.72882080078125	5.602836608886719e-6	535.0379638671875	218.72900390625	0.5240803956985474	156.8367156982422	7.585355758666992	6.854534149169922e-7	8	029
2	4.617875576019287	482.58642578125	2.5451183319091797e-5	2.854876756668091	478.4865417480469	1.7136335372924805e-5	533.6500854492188	222.08335876464844	0.9729810357093811	530.5803833007812	223.26361083984375	7.748603820800781e-7	8	029
3	5.810710906982422	483.0556335449219	8.225440979003906e-6	2.7590503692626953	479.1248474121094	3.516674041748047e-6	534.1888427734375	222.37611389160156	0.6823974847793579	173.19921875	6.667183876037598	9.238719940185547e-7	8	029
4	4.947492599487305	482.01397705078125	2.0563602447509766e-5	2.4853193759918213	477.64288330078125	4.380941390991211e-6	534.7269897460938	222.0767059326172	0.6311953067779541	173.42320251464844	5.792578220367432	1.0132789611816406e-6	8	029
5	5.284697532653809	482.290283203125	1.1563301086425781e-5	2.8263096809387207	477.9513244628906	5.781650543212891e-6	535.539306640625	221.9329071044922	0.02825230360031128	157.16162109375	6.657647132873535	4.470348358154297e-7	8	029
6	5.589654922485352	482.76751708984375	6.794929504394531e-6	646.7444458007812	383.3203125	1.0311603546142578e-5	533.7752075195312	222.7372283935547	0.7410565614700317	173.5249786376953	5.397812366485596	6.854534149169922e-7	8	029
7	4.714147567749023	482.10595703125	1.7583370208740234e-6	2.46522855758667	478.2703857421875	2.592802047729492e-6	534.0543823242188	222.4623565673828	0.004529386758804321	156.9818572998047	6.838133335113525	6.258487701416016e-7	8	029
8	5.238636016845703	482.7056884765625	1.3947486877441406e-5	2.3819103240966797	478.5317687988281	7.361173629760742e-6	534.4346313476562	222.19044494628906	0.3396020531654358	157.36117553710938	7.688512325286865	7.152557373046875e-7	8	029
9	5.183340549468994	482.73846435546875	8.761882781982422e-6	2.683971643447876	478.8118896484375	3.129243850708008e-6	534.3640747070312	222.79014587402344	0.9039475917816162	156.6862335205078	7.65200138092041	9.834766387939453e-7	8	029
10	5.362276077270508	482.79254150390625	7.033348083496094e-6	2.5373153686523438	478.2820739746094	3.4570693969726562e-6	534.5291748046875	222.58099365234375	0.07564115524291992	189.82675170898438	6.260043144226074	9.834766387939453e-7	8	029
11	5.179075717926025	483.2241516113281	8.374452590942383e-6	2.5096843242645264	478.3739929199219	4.172325134277344e-6	534.4522705078125	221.7060546875	0.9242141246795654	190.02981567382812	6.474475860595703	6.258487701416016e-7	8	029
12	4.547454357147217	482.3731689453125	3.2782554626464844e-6	2.9591145515441895	478.6097717285156	3.1888484954833984e-6	534.51904296875	222.3877716064453	0.572836697101593	173.0889434814453	5.983123302459717	5.960464477539062e-7	8	029
13	5.21796989440918	482.7507019042969	1.1116266250610352e-5	3.1126513481140137	478.8189697265625	4.291534423828125e-6	534.952392578125	222.01882934570312	0.08221262693405151	157.20042419433594	7.107048511505127	5.662441253662109e-7	8	029
14	4.690040588378906	482.4599609375	1.195073127746582e-5	2.6352946758270264	478.39990234375	1.0371208190917969e-5	534.18505859375	223.3615264892578	0.1296955943107605	173.18801879882812	6.133694171905518	1.6987323760986328e-6	8	029
15	5.291606903076172	482.59686279296875	1.1742115020751953e-5	3.337986946105957	478.7579650878906	1.2069940567016602e-5	534.4041748046875	222.21261596679688	0.003383725881576538	173.41989135742188	7.1927876472473145	1.5795230865478516e-6	8	029
16	5.019052028656006	482.5556945800781	9.894371032714844e-6	2.9801511764526367	478.7984619140625	5.632638931274414e-6	533.7938232421875	222.32102966308594	0.9594951868057251	172.9678192138672	6.52150821685791	6.854534149169922e-7	8	029
17	4.889057159423828	482.50634765625	1.722574234008789e-5	2.5315613746643066	478.6551513671875	1.245737075805664e-5	534.4683837890625	222.6971893310547	0.32680845260620117	172.82244873046875	6.219149112701416	6.556510925292969e-7	8	029
18	4.121157646179199	482.2770080566406	3.272294998168945e-5	1.9255850315093994	478.6032409667969	1.5795230865478516e-5	534.0214233398438	222.9868927001953	0.14417332410812378	172.8561553955078	5.898849010467529	5.364418029785156e-7	8	029
19	4.692781925201416	482.8002624511719	1.7315149307250977e-5	2.5349936485290527	478.62518310546875	7.957220077514648e-6	534.052001953125	222.9378662109375	0.1921044886112213	174.12533569335938	7.302305221557617	1.6093254089355469e-6	8	029
20	5.24772310256958	482.5007629394531	7.033348083496094e-6	2.396735668182373	478.4912414550781	3.6954879760742188e-6	534.66552734375	222.4738006591797	0.010840088129043579	172.98202514648438	6.221064567565918	1.0728836059570312e-6	8	029
21	5.2339630126953125	482.57958984375	9.745359420776367e-6	2.963855743408203	478.9459533691406	4.500150680541992e-6	533.0905151367188	222.76815795898438	0.10831761360168457	172.5901336669922	7.099992752075195	2.7418136596679688e-6	8	029
22	4.923609256744385	482.1256408691406	3.3020973205566406e-5	3.823302984237671	479.2124328613281	2.47955322265625e-5	534.3883666992188	222.3968505859375	0.13179713487625122	45.490142822265625	483.41650390625	5.364418029785156e-7	8	029
23	5.032842636108398	482.6126403808594	3.191828727722168e-5	2.6746466159820557	478.1419677734375	8.13603401184082e-6	534.1847534179688	222.84429931640625	0.9393025040626526	173.2152862548828	6.443913459777832	8.046627044677734e-7	8	029
24	5.408998012542725	482.8210754394531	5.841255187988281e-6	2.7289609909057617	478.53057861328125	5.990266799926758e-6	534.6853637695312	223.18844604492188	0.21651789546012878	189.89739990234375	7.505640506744385	1.6689300537109375e-6	8	029
25	5.200791358947754	482.5658874511719	1.8388032913208008e-5	2.543567657470703	478.66717529296875	1.8268823623657227e-5	533.7518920898438	222.27835083007812	0.2852538824081421	173.0091094970703	6.18156099319458	5.960464477539062e-7	8	029
26	511.66583251953125	204.73912048339844	7.429718971252441e-5	504.37310791015625	201.6068115234375	0.000224381685256958	507.0638427734375	199.43934631347656	1.0	503.7751159667969	199.9510955810547	0.0013904273509979248	8	029
27	511.9439392089844	204.86561584472656	6.976723670959473e-5	504.3128662109375	202.085693359375	0.00013819336891174316	507.2821350097656	199.28582763671875	1.0	503.62762451171875	200.0094757080078	0.0006588101387023926	8	029
28	502.5326232910156	202.2562255859375	3.650784492492676e-5	504.15435791015625	202.2703399658203	8.022785186767578e-5	506.57354736328125	199.40191650390625	1.0	504.9643249511719	199.11895751953125	0.0006066560745239258	8	029
29	512.0069580078125	205.14817810058594	4.8607587814331055e-5	504.16229248046875	202.48402404785156	0.00011602044105529785	507.0817565917969	199.5245819091797	1.0	503.5119323730469	200.5292205810547	0.0006245076656341553	8	029
30	511.5928039550781	205.0186309814453	7.152557373046875e-5	503.97137451171875	202.18321228027344	0.00027698278427124023	506.48828125	199.68890380859375	1.0	503.4445495605469	200.12582397460938	0.0032263100147247314	8	029
31	511.80584716796875	204.87762451171875	4.1425228118896484e-5	504.0548400878906	201.74853515625	8.374452590942383e-5	506.6999206542969	198.751220703125	1.0	503.7691650390625	199.9521942138672	0.0005041956901550293	8	029
32	511.6528015136719	205.40025329589844	4.5359134674072266e-5	504.305908203125	202.66012573242188	0.00012826919555664062	506.915771484375	200.25318908691406	1.0	503.53558349609375	200.51727294921875	0.0010966062545776367	8	029
33	512.0927734375	204.81201171875	7.665157318115234e-5	504.4318542480469	202.03916931152344	0.00015911459922790527	507.4341125488281	199.6405029296875	1.0	503.9560852050781	200.20840454101562	0.0008339881896972656	8	029
34	505.31744384765625	202.68630981445312	4.9591064453125e-5	504.3669128417969	201.29638671875	0.0001614987850189209	506.450439453125	198.8320770263672	1.0	504.7209167480469	198.43228149414062	0.0009690225124359131	8	029
35	511.82427978515625	204.94171142578125	7.31348991394043e-5	504.0263977050781	202.20030212402344	0.00014767050743103027	507.0181884765625	199.48692321777344	1.0	503.4606628417969	200.16944885253906	0.0008300542831420898	8	029
36	511.8538818359375	205.10964965820312	8.58306884765625e-5	504.32568359375	201.97096252441406	0.00018355250358581543	507.3568115234375	199.41098022460938	1.0	503.9466552734375	199.73338317871094	0.0011224150657653809	8	029
37	512.0872192382812	204.5801544189453	9.655952453613281e-5	504.4238586425781	201.96031188964844	0.00021451711654663086	507.3213195800781	199.2786102294922	1.0	503.7178649902344	199.86993408203125	0.0017353296279907227	8	029
38	511.8233642578125	204.87513732910156	8.553266525268555e-5	504.3161315917969	202.16639709472656	0.00020009279251098633	507.20916748046875	199.62342834472656	1.0	503.74761962890625	200.10203552246094	0.0010942816734313965	8	029
39	511.8327941894531	204.52389526367188	8.07642936706543e-5	504.41192626953125	201.65879821777344	0.00020676851272583008	506.9620056152344	199.25384521484375	1.0	503.893310546875	199.86605834960938	0.0009540915489196777	8	029
40	512.2343139648438	204.83404541015625	7.781386375427246e-5	504.1324462890625	202.08609008789062	0.00012993812561035156	507.6495361328125	199.2431640625	1.0	503.8326416015625	200.138671875	0.0007615983486175537	8	029
41	512.1281127929688	204.67208862304688	7.268786430358887e-5	504.381591796875	201.708984375	0.00017634034156799316	507.4130554199219	199.40440368652344	1.0	503.825439453125	200.00567626953125	0.0010406970977783203	8	029
42	512.0145874023438	204.59410095214844	9.548664093017578e-5	504.40325927734375	201.66624450683594	0.0002632439136505127	507.067138671875	199.22279357910156	1.0	503.47735595703125	199.569091796875	0.001875847578048706	8	029
43	508.1130065917969	202.13308715820312	9.885430335998535e-5	504.74365234375	201.65158081054688	0.00022011995315551758	506.84442138671875	199.35043334960938	1.0	504.00067138671875	199.56494140625	0.003340393304824829	8	029
44	508.06866455078125	202.41897583007812	0.00010603666305541992	504.2820129394531	202.141845703125	0.00026279687881469727	507.1851501464844	199.63677978515625	0.9999999403953552	503.5713806152344	199.7781982421875	0.0024740397930145264	8	029
45	511.9635314941406	205.15023803710938	0.00010928511619567871	504.4932556152344	202.44593811035156	0.0002491176128387451	507.1573181152344	199.7809600830078	1.0	503.661376953125	200.26382446289062	0.0018901824951171875	8	029
46	502.65216064453125	202.3164825439453	3.7223100662231445e-5	504.103759765625	202.59909057617188	8.863210678100586e-5	506.73907470703125	199.9227294921875	1.0	503.4827575683594	200.5277862548828	0.000570833683013916	8	029
47	507.9740295410156	201.93777465820312	7.87973403930664e-5	504.3209228515625	201.42770385742188	0.00022283196449279785	506.6325988769531	199.1508331298828	1.0	503.7742614746094	199.51075744628906	0.0012615621089935303	8	029
48	507.8823547363281	202.2169952392578	5.072355270385742e-5	504.2073974609375	201.83592224121094	0.00012007355690002441	506.1563720703125	198.7033233642578	1.0	503.7137451171875	199.88096618652344	0.001002877950668335	8	029
49	502.65252685546875	202.21112060546875	5.316734313964844e-5	504.2119445800781	202.5721893310547	0.00012233853340148926	506.9656982421875	199.6851806640625	1.0	503.3731384277344	200.39744567871094	0.0009966492652893066	8	029
50	512.156494140625	204.7451171875	4.6581029891967773e-5	504.3227233886719	202.08071899414062	0.00011235475540161133	507.29931640625	199.60794067382812	1.0	503.74658203125	200.3358612060547	0.0007489919662475586	8	029
51	511.627197265625	204.86119079589844	6.0886144638061523e-5	504.2119445800781	201.93614196777344	0.0001232922077178955	506.2760925292969	199.1970672607422	1.0	503.7406311035156	200.14389038085938	0.0006424486637115479	8	029
52	511.2665100097656	204.9795684814453	5.093216896057129e-5	504.1307067871094	202.12429809570312	0.00018638372421264648	506.1603088378906	199.57034301757812	1.0	504.3743896484375	199.22439575195312	0.0012173950672149658	8	029
53	511.578369140625	204.72113037109375	7.799267768859863e-5	504.2152099609375	201.82839965820312	0.00024145841598510742	506.7918701171875	199.3202362060547	1.0	503.6191101074219	199.80690002441406	0.0016172528266906738	8	029
54	512.0596313476562	204.97845458984375	6.210803985595703e-5	504.608642578125	202.0959014892578	0.00012296438217163086	507.5301208496094	199.26515197753906	1.0	503.84295654296875	200.22573852539062	0.0006910860538482666	8	029
55	502.0284118652344	202.0516357421875	4.5925378799438477e-5	504.1248779296875	201.79196166992188	0.0001176297664642334	506.21856689453125	199.30059814453125	1.0	503.7731628417969	200.088623046875	0.0005737543106079102	8	029
56	502.16473388671875	201.24972534179688	3.927946090698242e-5	503.9951171875	200.98782348632812	8.32974910736084e-5	506.61285400390625	198.472412109375	1.0	504.80938720703125	198.05007934570312	0.0005019307136535645	8	029
57	511.9160461425781	204.68638610839844	5.033612251281738e-5	504.484130859375	201.6328887939453	0.00016197562217712402	507.196533203125	199.30873107910156	1.0	503.8143005371094	199.71078491210938	0.0014435946941375732	8	029
58	511.7463684082031	204.78614807128906	7.015466690063477e-5	504.482177734375	201.873779296875	0.00019550323486328125	506.9188232421875	199.18844604492188	1.0	503.64990234375	199.87623596191406	0.0013332068920135498	8	029
59	511.9610900878906	204.6258087158203	7.88569450378418e-5	504.19207763671875	201.650390625	0.00018423795700073242	507.33233642578125	198.98561096191406	1.0	503.6277770996094	199.70794677734375	0.0008821487426757812	8	029
60	511.65460205078125	205.0876007080078	4.050135612487793e-5	504.171875	202.1927947998047	0.00013905763626098633	507.1532897949219	199.55300903320312	1.0	505.1463317871094	199.03282165527344	0.000990360975265503	8	029
61	512.149169921875	204.94419860839844	4.610419273376465e-5	504.4241638183594	202.10926818847656	9.715557098388672e-5	507.16436767578125	199.3434600830078	1.0	503.8694763183594	200.29989624023438	0.0005763769149780273	8	029
62	511.79608154296875	204.73382568359375	6.636977195739746e-5	504.3227233886719	201.9764404296875	0.00019240379333496094	506.8951416015625	199.4336395263672	1.0	503.877197265625	200.03561401367188	0.0009982883930206299	8	029
63	502.8609313964844	202.09652709960938	6.890296936035156e-5	504.5303649902344	202.0623779296875	0.0001468658447265625	507.0390319824219	199.48825073242188	1.0	503.616943359375	200.1382293701172	0.00200846791267395	8	029
64	508.13861083984375	202.10768127441406	4.1097402572631836e-5	504.5085144042969	201.25440979003906	0.00012305378913879395	506.5602722167969	198.93275451660156	1.0	505.36138916015625	198.37030029296875	0.0010237395763397217	8	029
65	505.6426086425781	203.0966033935547	4.082918167114258e-5	504.19061279296875	202.032958984375	0.0001150965690612793	506.9609680175781	199.48397827148438	1.0	505.13250732421875	199.10116577148438	0.00096893310546875	8	029
66	511.829345703125	205.2730255126953	6.127357482910156e-5	504.16717529296875	202.5049591064453	0.0001245439052581787	506.8856506347656	199.89366149902344	1.0	503.62799072265625	200.5282745361328	0.0006836056709289551	8	029
67	4.377530574798584	482.5420837402344	0.00011360645294189453	504.22369384765625	202.455322265625	0.00013181567192077637	506.3394470214844	199.42803955078125	1.0	503.51275634765625	200.37149047851562	0.0008359849452972412	8	029
68	511.6129150390625	204.87197875976562	6.723403930664062e-5	504.07861328125	202.0218963623047	0.0001887977123260498	507.1118469238281	199.7139434814453	1.0	503.36895751953125	200.13424682617188	0.0011599361896514893	8	029
69	512.1317749023438	204.96701049804688	6.92605972290039e-5	504.3894348144531	201.97120666503906	0.00012534856796264648	507.1922607421875	199.2723846435547	1.0	503.8559875488281	200.07640075683594	0.0007489323616027832	8	029
70	512.3671875	204.662841796875	7.578730583190918e-5	504.7176818847656	201.89401245117188	0.00014677643775939941	507.5335693359375	199.2138214111328	1.0	503.9645690917969	200.16140747070312	0.001039266586303711	8	029
71	511.5191650390625	205.27828979492188	7.262825965881348e-5	504.1705322265625	202.6015625	0.00016298890113830566	506.60101318359375	199.94674682617188	1.0	503.4372863769531	200.2425994873047	0.0009690225124359131	8	029
72	511.62261962890625	204.39291381835938	7.900595664978027e-5	504.1617736816406	201.43478393554688	0.00026163458824157715	507.0231018066406	199.36480712890625	1.0	503.6836853027344	199.65597534179688	0.0013817846775054932	8	029
73	511.9231262207031	204.751220703125	8.26716423034668e-5	504.32574462890625	201.81472778320312	0.00020736455917358398	507.42083740234375	199.24862670898438	1.0	503.9753112792969	199.8003387451172	0.0011613667011260986	8	029
74	511.9384460449219	204.77391052246094	6.198883056640625e-5	504.2176513671875	202.12103271484375	0.00017783045768737793	507.0060119628906	199.259765625	1.0	503.6710510253906	200.05003356933594	0.0010440647602081299	8	029
75	512.1920166015625	204.74620056152344	5.474686622619629e-5	504.7738952636719	201.92189025878906	0.00013551115989685059	507.4500427246094	198.99749755859375	1.0	504.03759765625	200.00802612304688	0.0015728175640106201	8	029
76	511.8561096191406	204.7684783935547	4.118680953979492e-5	504.1297912597656	201.90231323242188	0.00010797381401062012	506.8033142089844	198.94827270507812	1.0	503.510009765625	200.07241821289062	0.0008293688297271729	8	029
77	512.3438110351562	204.72457885742188	5.990266799926758e-5	504.5340576171875	201.7325439453125	0.00013333559036254883	507.793212890625	199.14767456054688	1.0	503.8751525878906	200.1813201904297	0.0008144080638885498	8	029
78	511.95733642578125	204.9895782470703	5.510449409484863e-5	504.1568298339844	202.1721649169922	0.00012803077697753906	507.3727111816406	199.4689483642578	1.0	503.65496826171875	200.24574279785156	0.0007042884826660156	8	029
79	512.0635375976562	205.01712036132812	6.73532485961914e-5	504.5704040527344	202.03170776367188	0.00012549757957458496	507.6719970703125	199.14715576171875	1.0	503.94879150390625	200.15618896484375	0.00069466233253479	8	029
80	512.0662231445312	204.301513671875	7.328391075134277e-5	504.37664794921875	201.08558654785156	0.0001545250415802002	507.1898193359375	198.45492553710938	1.0	503.8851623535156	199.4263916015625	0.0009170174598693848	8	029
81	512.0428466796875	204.46282958984375	8.118152618408203e-5	504.5704345703125	201.5250701904297	0.00022715330123901367	507.1729736328125	198.7633514404297	1.0	504.139892578125	199.62762451171875	0.0010969936847686768	8	029
82	508.0760498046875	202.1298370361328	5.823373794555664e-5	504.3275146484375	201.60546875	0.0001386702060699463	506.9217529296875	199.0311737060547	1.0	503.6375732421875	199.84182739257812	0.001115262508392334	8	029
83	502.3624267578125	201.96343994140625	6.988644599914551e-5	504.2025146484375	202.05848693847656	0.0001671314239501953	506.6095886230469	199.32098388671875	1.0	503.7198181152344	200.06602478027344	0.0014041662216186523	8	029
84	5.119348526000977	482.85125732421875	0.00012746453285217285	504.0888671875	202.00009155273438	0.0001652538776397705	506.78558349609375	199.4965057373047	1.0	503.4501037597656	200.30703735351562	0.0007039308547973633	8	029
85	508.2225646972656	202.0240936279297	7.015466690063477e-5	504.189453125	201.61163330078125	0.00014922022819519043	507.2513427734375	199.15167236328125	1.0	503.7574462890625	199.8533477783203	0.0006751716136932373	8	029
86	511.9707946777344	204.71649169921875	6.771087646484375e-5	504.35845947265625	201.91909790039062	0.00018385052680969238	506.9328308105469	199.09291076660156	1.0	503.7416687011719	199.796142578125	0.001100987195968628	8	029
87	502.8453369140625	201.89547729492188	4.595518112182617e-5	504.5665588378906	201.8986053466797	9.867548942565918e-5	507.020751953125	199.23106384277344	1.0	503.7005615234375	199.94007873535156	0.001004546880722046	8	029
88	511.55999755859375	205.03115844726562	8.988380432128906e-5	504.06689453125	202.19981384277344	0.00024053454399108887	506.38360595703125	199.47682189941406	1.0	503.559326171875	200.17295837402344	0.0013014376163482666	8	029
89	511.8715515136719	204.85914611816406	5.4329633712768555e-5	504.28271484375	202.0692596435547	0.00011920928955078125	506.982177734375	199.53541564941406	1.0	503.5455322265625	200.07852172851562	0.0007865726947784424	8	029
90	512.090576171875	205.13168334960938	5.778670310974121e-5	504.4183044433594	202.23822021484375	0.00011986494064331055	507.3259582519531	199.54307556152344	1.0	503.592041015625	200.44204711914062	0.0012534856796264648	8	029
91	508.4949035644531	201.8601837158203	8.946657180786133e-5	504.326904296875	200.99978637695312	0.00019097328186035156	507.2854309082031	198.84918212890625	1.0	503.8481750488281	199.23179626464844	0.0010417401790618896	8	029
92	512.0397338867188	205.2799835205078	9.211897850036621e-5	504.5738525390625	202.7099609375	0.00019681453704833984	507.3358154296875	200.14443969726562	1.0	503.89361572265625	200.4743194580078	0.0014060437679290771	8	029
93	511.9111022949219	204.57078552246094	0.00010445713996887207	504.27984619140625	201.61801147460938	0.00024211406707763672	506.92333984375	198.89614868164062	1.0	503.8216857910156	199.5632781982422	0.0009952187538146973	8	029
94	507.6891174316406	202.35008239746094	8.717179298400879e-5	504.0655822753906	202.26864624023438	0.0002231597900390625	506.71649169921875	200.1104278564453	1.0	503.47705078125	200.04214477539062	0.002562791109085083	8	029
95	511.75299072265625	204.5113525390625	9.885430335998535e-5	504.4693298339844	201.7209930419922	0.0002415180206298828	506.9043884277344	198.744140625	1.0	503.909912109375	199.6678466796875	0.001040428876876831	8	029
96	511.8166198730469	204.8868865966797	6.80685043334961e-5	504.40484619140625	201.8853759765625	0.00019282102584838867	507.0047912597656	199.60220336914062	1.0	503.8415832519531	199.94451904296875	0.0021908581256866455	8	029
97	4.955501079559326	482.2984619140625	5.048513412475586e-5	504.34326171875	202.35684204101562	9.40859317779541e-5	507.03466796875	199.59010314941406	1.0	503.6636047363281	200.50723266601562	0.0005644857883453369	8	029
98	512.12353515625	204.9108123779297	6.338953971862793e-5	504.2902526855469	202.06822204589844	0.00016692280769348145	507.4582824707031	199.50082397460938	1.0	503.8857421875	200.200927734375	0.0008768737316131592	8	029
99	512.0983276367188	204.5576629638672	9.745359420776367e-5	504.4479064941406	201.7769775390625	0.0002186596393585205	507.02374267578125	199.06732177734375	1.0	503.63604736328125	199.66773986816406	0.002070873975753784	8	029
100	511.8789978027344	204.62095642089844	4.050135612487793e-5	504.0655517578125	201.54873657226562	7.957220077514648e-5	506.7928466796875	198.69447326660156	1.0	503.7853698730469	199.90121459960938	0.0003701150417327881	8	029
101	508.365478515625	202.15887451171875	5.805492401123047e-5	504.2174987792969	201.57968139648438	0.0001315474510192871	507.0908508300781	198.732177734375	1.0	503.77642822265625	199.96206665039062	0.0005258321762084961	8	029
102	508.0338134765625	202.14996337890625	6.0886144638061523e-5	504.4015197753906	201.9476318359375	0.00017267465591430664	506.9366760253906	199.2801055908203	1.0	503.7844543457031	199.93051147460938	0.0013918876647949219	8	029
103	512.0245361328125	204.95851135253906	7.200241088867188e-5	504.7078857421875	201.87149047851562	0.0001659989356994629	507.158447265625	199.36038208007812	1.0	503.80108642578125	199.82545471191406	0.0014836788177490234	8	029
104	512.014892578125	204.95681762695312	7.081031799316406e-5	504.50408935546875	202.26181030273438	0.00020200014114379883	507.2895202636719	199.5831756591797	1.0	503.8887939453125	200.06629943847656	0.001596301794052124	8	029
105	511.9428405761719	204.45193481445312	5.796551704406738e-5	504.40679931640625	201.72193908691406	0.00018846988677978516	507.09942626953125	199.12120056152344	1.0	504.0453186035156	199.6383056640625	0.0009066760540008545	8	029
106	508.203369140625	202.1898651123047	7.662177085876465e-5	504.2259521484375	201.47988891601562	0.00016441941261291504	506.84613037109375	198.70762634277344	1.0	503.7314453125	199.5312957763672	0.0006738603115081787	8	029
107	511.95196533203125	204.7356719970703	4.8786401748657227e-5	504.23919677734375	201.73605346679688	0.00012880563735961914	506.89593505859375	199.4153594970703	1.0	503.5425720214844	199.93251037597656	0.0008544921875	8	029
108	502.9756164550781	201.7916259765625	6.791949272155762e-5	504.4924621582031	202.23361206054688	0.0001837015151977539	506.968017578125	199.84507751464844	1.0	503.6483459472656	200.03363037109375	0.005133122205734253	8	029
109	5.684577941894531	482.3577575683594	4.234910011291504e-5	504.1031494140625	201.6569366455078	0.0001119077205657959	506.73895263671875	199.139892578125	1.0	505.030517578125	198.79425048828125	0.0004699230194091797	8	029
110	511.9637451171875	204.6753692626953	0.0001030266284942627	504.6194152832031	201.94143676757812	0.00023034214973449707	507.0043640136719	199.3763427734375	1.0	503.928466796875	199.98394775390625	0.0011029243469238281	8	029
111	511.8009948730469	204.82891845703125	6.67572021484375e-5	504.09295654296875	201.84011840820312	0.0001634061336517334	507.187255859375	199.29359436035156	1.0	503.525390625	199.99813842773438	0.0007221400737762451	8	029
112	512.2285766601562	204.56015014648438	5.245208740234375e-5	504.69647216796875	201.7064666748047	0.00011217594146728516	507.41778564453125	199.12689208984375	1.0	503.8608093261719	199.8735809326172	0.0010076165199279785	8	029
113	512.290771484375	204.52967834472656	9.524822235107422e-5	504.6343994140625	201.61346435546875	0.00021255016326904297	507.41473388671875	198.6720428466797	1.0	504.0583190917969	199.83970642089844	0.0011321008205413818	8	029
114	511.5982971191406	204.9862518310547	6.213784217834473e-5	504.2576599121094	202.16372680664062	0.00014612078666687012	506.9200744628906	199.260498046875	1.0	503.4068603515625	200.1942901611328	0.0008552670478820801	8	029
115	502.6475524902344	201.91244506835938	5.239248275756836e-5	504.2656555175781	201.8921356201172	9.542703628540039e-5	507.06683349609375	199.6810302734375	1.0	505.1063537597656	198.92271423339844	0.0009350180625915527	8	029
116	511.76312255859375	204.4300537109375	8.094310760498047e-5	504.2762451171875	201.6322479248047	0.00022467970848083496	506.9608459472656	199.15150451660156	1.0	503.6968994140625	199.77725219726562	0.001333862543106079	8	029
117	512.0152587890625	204.5537872314453	5.555152893066406e-5	504.31671142578125	201.3470001220703	0.00014469027519226074	506.8358459472656	198.27490234375	1.0	503.88824462890625	199.56161499023438	0.0007703304290771484	8	029
118	508.384765625	202.04608154296875	5.888938903808594e-5	504.27545166015625	201.16485595703125	0.0001430809497833252	507.130615234375	198.56338500976562	1.0	503.8600769042969	199.41864013671875	0.0006635487079620361	8	029
119	511.4023742675781	203.92662048339844	6.756186485290527e-5	504.24029541015625	200.90045166015625	0.00023183226585388184	506.135986328125	198.42587280273438	1.0	503.9906005859375	199.2933807373047	0.0007561743259429932	8	029
120	512.0111694335938	204.92945861816406	8.445978164672852e-5	504.417236328125	202.18701171875	0.00020551681518554688	507.2008972167969	199.53018188476562	1.0	503.7546081542969	200.36151123046875	0.0014796257019042969	8	029
121	511.9046325683594	204.40435791015625	5.692243576049805e-5	504.0951843261719	201.26641845703125	0.00012603402137756348	506.9239196777344	198.6510772705078	1.0	503.4373779296875	199.49172973632812	0.0007139742374420166	8	029
122	511.9170227050781	204.36732482910156	8.991360664367676e-5	504.3804016113281	201.0885009765625	0.00024884939193725586	506.48577880859375	198.44760131835938	1.0	503.7724914550781	199.141845703125	0.0026502013206481934	8	029
123	511.6435852050781	204.49386596679688	5.942583084106445e-5	503.8462829589844	201.60800170898438	0.00017651915550231934	506.8624572753906	199.05743408203125	1.0	503.4352722167969	199.81692504882812	0.0008882880210876465	8	029
124	511.9490661621094	204.94171142578125	7.420778274536133e-5	504.2271423339844	201.96676635742188	0.0001830756664276123	507.2934875488281	199.28810119628906	1.0	503.58526611328125	199.88124084472656	0.0010827183723449707	8	029
125	508.4319152832031	202.35296630859375	4.9114227294921875e-5	504.6313781738281	201.47430419921875	0.00010013580322265625	507.52777099609375	199.26336669921875	1.0	503.8575744628906	199.66455078125	0.00087776780128479	8	029
126	508.4684143066406	201.95346069335938	7.104873657226562e-5	504.5008239746094	201.54872131347656	0.00017014145851135254	507.3916931152344	198.8150634765625	1.0	504.09088134765625	199.82150268554688	0.0009269118309020996	8	029
127	79.072021484375	275.19488525390625	0.0032925009727478027	504.554443359375	201.5881805419922	0.0002453327178955078	507.39556884765625	198.73851013183594	1.0	505.53460693359375	198.3640594482422	0.0020988881587982178	8	029
128	512.1820068359375	204.60470581054688	5.8263540267944336e-5	504.38006591796875	201.49452209472656	0.00012364983558654785	507.3984680175781	198.9486846923828	1.0	503.7735595703125	199.6329803466797	0.0007628500461578369	8	029
129	82.43958282470703	279.1877746582031	0.49850666522979736	504.2942199707031	202.3397216796875	0.00020259618759155273	507.2237854003906	199.7066650390625	1.0	503.59228515625	200.16159057617188	0.0019056499004364014	8	029
130	82.88214874267578	283.1259460449219	0.023466140031814575	504.5066833496094	202.20614624023438	0.00015747547149658203	507.3649597167969	199.60958862304688	1.0	503.65057373046875	200.12049865722656	0.0013113021850585938	8	029
131	85.42212677001953	283.8608093261719	0.01192164421081543	504.2121276855469	201.5590362548828	0.0002167224884033203	506.8799743652344	199.0561065673828	1.0	503.6401672363281	199.69821166992188	0.0010522902011871338	8	029
132	85.53630828857422	284.0883483886719	0.029240518808364868	504.24273681640625	201.2830352783203	0.0001361072063446045	507.0624694824219	198.90943908691406	1.0	503.699462890625	199.52439880371094	0.0007362067699432373	8	029
133	86.87794494628906	283.58123779296875	0.9994174838066101	504.1822509765625	201.86431884765625	8.118152618408203e-5	507.2601013183594	199.76634216308594	1.0	505.3371276855469	199.1705780029297	0.0003542900085449219	8	029
134	86.79910278320312	283.9756774902344	0.8787429928779602	504.6986999511719	201.41796875	0.0003381669521331787	507.3140869140625	199.00503540039062	1.0	504.03436279296875	199.31048583984375	0.0027187466621398926	8	029
135	87.59387969970703	284.54296875	0.0017624199390411377	504.2550964355469	201.95956420898438	0.00010281801223754883	506.70751953125	199.26817321777344	1.0	503.685302734375	199.97438049316406	0.0005697011947631836	8	029
136	86.95446014404297	281.184814453125	0.00949886441230774	504.14422607421875	202.2803192138672	0.00017312169075012207	506.8266296386719	199.4638214111328	1.0	503.3905334472656	200.06666564941406	0.0020279884338378906	8	029
137	88.89879608154297	282.1935119628906	0.00037357211112976074	504.1515197753906	202.36195373535156	0.00018087029457092285	506.8085021972656	199.89833068847656	1.0	503.5112609863281	200.2289276123047	0.0012899935245513916	8	029
138	511.6416931152344	204.5957794189453	7.617473602294922e-5	504.2386474609375	201.8993377685547	0.00020954012870788574	506.7644348144531	199.21426391601562	1.0	503.3714599609375	199.8100128173828	0.0017391443252563477	8	029
139	511.8104553222656	204.73497009277344	6.523728370666504e-5	88.17754364013672	233.98712158203125	0.0003904402256011963	506.9612121582031	199.2132568359375	1.0	503.82513427734375	199.95445251464844	0.0007565021514892578	8	029
140	89.39090728759766	282.2630310058594	0.0007446706295013428	86.91529846191406	234.0082550048828	0.00026488304138183594	507.17236328125	198.92320251464844	1.0	503.7548522949219	199.8363494873047	0.0010216236114501953	8	029
141	90.84275817871094	282.5479431152344	0.027541041374206543	504.1317443847656	201.99490356445312	0.0001786947250366211	506.619873046875	199.37820434570312	1.0	503.4722595214844	200.05165100097656	0.0007035136222839355	8	029
142	511.90643310546875	204.79115295410156	7.668137550354004e-5	84.5610122680664	233.2111358642578	0.0003331899642944336	506.8870849609375	199.3092803955078	1.0	503.740234375	199.92373657226562	0.0011811256408691406	8	029
143	512.0748901367188	204.58792114257812	6.651878356933594e-5	84.33682250976562	233.601318359375	0.08750924468040466	507.3136291503906	198.84146118164062	1.0	503.8055725097656	199.9162139892578	0.000958859920501709	8	029
144	512.223388671875	204.72511291503906	8.106231689453125e-5	504.5643005371094	201.78273010253906	0.00023734569549560547	507.0961608886719	199.3518524169922	1.0	503.94580078125	199.69979858398438	0.00398939847946167	8	029
145	511.96551513671875	205.017333984375	4.7266483306884766e-5	79.72409057617188	237.1616973876953	0.22474077343940735	507.3179626464844	199.4840087890625	1.0	503.9208679199219	200.27980041503906	0.0005728006362915039	8	029
146	511.6087646484375	204.92611694335938	7.703900337219238e-5	504.1471252441406	202.08670043945312	0.00017496943473815918	506.5178527832031	199.5121307373047	1.0	503.6190185546875	200.07789611816406	0.0008173286914825439	8	029
147	511.7865295410156	204.43600463867188	7.712841033935547e-5	504.504638671875	201.80238342285156	0.00025731325149536133	506.8678894042969	199.04148864746094	1.0	503.88433837890625	199.77206420898438	0.001989215612411499	8	029
148	92.3308334350586	280.7768859863281	0.0009500980377197266	81.88438415527344	237.11373901367188	0.22951674461364746	507.1509094238281	199.10958862304688	1.0	503.7361145019531	199.6439971923828	0.0009057819843292236	8	029
149	512.1458740234375	204.9242706298828	5.570054054260254e-5	504.44232177734375	202.17587280273438	0.00012797117233276367	507.40087890625	199.4224090576172	1.0	503.81689453125	199.9766387939453	0.0008780956268310547	8	029
150	91.61326599121094	280.84637451171875	0.020051121711730957	84.58350372314453	237.2034454345703	0.15708264708518982	506.9743347167969	199.68353271484375	1.0	503.6120300292969	200.39761352539062	0.0009819865226745605	8	029
151	91.54012298583984	280.7381896972656	0.2501457631587982	82.87081146240234	238.11386108398438	0.7979074716567993	506.7708740234375	199.08888244628906	1.0	503.7287902832031	199.6506805419922	0.00107535719871521	8	029
152	511.6993408203125	205.02822875976562	5.981326103210449e-5	81.5232162475586	237.60520935058594	0.012054502964019775	506.7682189941406	199.40957641601562	1.0	503.63555908203125	200.29359436035156	0.0008282661437988281	8	029
153	512.0533447265625	205.03646850585938	7.838010787963867e-5	81.19893646240234	235.7360382080078	0.0022401511669158936	507.3500061035156	199.91598510742188	1.0	503.67449951171875	200.366455078125	0.0015653669834136963	8	029
154	511.8238525390625	205.03070068359375	7.50124454498291e-5	81.29875183105469	236.84182739257812	0.10841307044029236	506.91412353515625	199.49301147460938	1.0	503.6333923339844	200.2183380126953	0.0012452304363250732	8	029
155	502.3829345703125	202.11500549316406	6.860494613647461e-5	81.19830322265625	236.37742614746094	0.9998466968536377	506.6701965332031	199.42286682128906	1.0	503.6183166503906	199.97337341308594	0.0010838508605957031	8	029
156	511.6849365234375	204.982177734375	8.863210678100586e-5	79.8435287475586	235.7940216064453	0.16098082065582275	506.6927795410156	199.2668914794922	1.0	503.48577880859375	199.8123321533203	0.001970052719116211	8	029
157	512.134521484375	204.53408813476562	5.334615707397461e-5	81.67219543457031	235.92489624023438	0.9999642968177795	507.4082946777344	198.93429565429688	1.0	503.68896484375	199.70518493652344	0.0006957650184631348	8	029
158	92.11225128173828	281.0791015625	0.0002327263355255127	80.4869384765625	234.74378967285156	0.9829844236373901	507.33978271484375	199.22213745117188	1.0	503.8196716308594	199.9281005859375	0.0014386773109436035	8	029
159	511.8959045410156	204.56396484375	7.465481758117676e-5	79.7651138305664	236.2225341796875	0.6626942157745361	506.9485778808594	199.1951141357422	1.0	503.5531005859375	199.60006713867188	0.0010745823383331299	8	029
160	512.2055053710938	205.00526428222656	8.618831634521484e-5	80.48904418945312	235.41737365722656	0.9473994970321655	507.1400146484375	199.62225341796875	1.0	503.81011962890625	200.27529907226562	0.0016877353191375732	8	029
161	512.0630493164062	205.1517333984375	5.257129669189453e-5	82.54537200927734	234.51524353027344	0.01967775821685791	507.5722961425781	199.46202087402344	1.0	503.8986511230469	200.24168395996094	0.0019515156745910645	8	029
162	511.71270751953125	205.02764892578125	8.922815322875977e-5	79.12989044189453	236.69259643554688	0.10314679145812988	506.717529296875	199.4275360107422	1.0	503.5994567871094	200.03033447265625	0.0007704794406890869	8	029
163	511.8021240234375	204.89553833007812	6.344914436340332e-5	81.94821166992188	233.46681213378906	0.0017884671688079834	506.8878173828125	199.58212280273438	1.0	503.83526611328125	200.1701202392578	0.0024728477001190186	8	029
164	512.0654907226562	204.9137725830078	0.00011262297630310059	78.77265167236328	235.29847717285156	0.9157816767692566	507.112548828125	199.42713928222656	1.0	503.95538330078125	200.02951049804688	0.0012626051902770996	8	029
165	93.61468505859375	282.0682678222656	0.00012260675430297852	81.7955551147461	234.36524963378906	0.0008143484592437744	506.3902893066406	199.02366638183594	1.0	503.7920837402344	199.91165161132812	0.0007789731025695801	8	029
166	511.6192932128906	205.01173400878906	0.00012487173080444336	81.55859375	233.9052276611328	0.3242208659648895	506.7496643066406	199.47813415527344	1.0	503.5083923339844	199.8368682861328	0.0015163421630859375	8	029
167	502.6285095214844	201.4700469970703	7.489323616027832e-5	81.9997329711914	233.67051696777344	0.12737777829170227	506.43548583984375	199.51473999023438	1.0	503.73272705078125	199.98397827148438	0.0024871230125427246	8	029
168	502.9721984863281	202.01901245117188	7.238984107971191e-5	80.89258575439453	234.2434844970703	0.11341112852096558	507.1199951171875	199.37551879882812	1.0	503.43609619140625	199.9706268310547	0.0012396275997161865	8	029
169	512.0046997070312	205.03810119628906	6.127357482910156e-5	504.3788757324219	201.9831085205078	0.00012567639350891113	507.40380859375	199.28439331054688	1.0	503.61529541015625	200.07704162597656	0.0007186532020568848	8	029
170	512.1171264648438	204.71697998046875	8.413195610046387e-5	81.735595703125	234.42820739746094	0.010260730981826782	507.3202819824219	199.01315307617188	1.0	503.79852294921875	199.87384033203125	0.0009645819664001465	8	029
171	512.1270751953125	205.33697509765625	6.181001663208008e-5	82.32220458984375	232.2538299560547	0.01207643747329712	507.62554931640625	199.7837677001953	1.0	503.73858642578125	200.64306640625	0.0005468428134918213	8	029
172	512.1062622070312	204.6834716796875	5.981326103210449e-5	81.8768539428711	234.123779296875	0.09598958492279053	507.2056884765625	198.99600219726562	1.0	503.9703063964844	199.852294921875	0.0007891952991485596	8	029
173	507.7580871582031	202.39080810546875	6.920099258422852e-5	81.59716033935547	232.4408416748047	0.00048619508743286133	506.3523254394531	198.94308471679688	1.0	503.7492980957031	199.85887145996094	0.0006488263607025146	8	029
174	511.8085021972656	204.7826385498047	5.289912223815918e-5	80.59930419921875	232.25350952148438	0.0004487335681915283	506.9309997558594	199.02886962890625	1.0	503.7348327636719	199.9654083251953	0.0006043612957000732	8	029
175	512.0330200195312	204.45663452148438	5.885958671569824e-5	80.92284393310547	233.813720703125	0.0003279447555541992	507.08819580078125	199.1009979248047	1.0	503.9298095703125	199.83123779296875	0.0007409751415252686	8	029
176	512.1723022460938	204.82455444335938	7.003545761108398e-5	504.29620361328125	201.98834228515625	0.00014200806617736816	507.4671630859375	199.40016174316406	1.0	503.4549865722656	200.20217895507812	0.0008750557899475098	8	029
177	511.33099365234375	204.61233520507812	5.5909156799316406e-5	82.1260757446289	233.67630004882812	0.00040331482887268066	506.2449035644531	199.04405212402344	1.0	504.70343017578125	198.78553771972656	0.0009464919567108154	8	029
178	511.7616882324219	204.62127685546875	7.56680965423584e-5	82.84380340576172	234.2401885986328	0.29909345507621765	506.910888671875	199.03147888183594	1.0	503.712890625	199.6485595703125	0.0014688670635223389	8	029
179	511.9566345214844	205.13584899902344	7.542967796325684e-5	82.17948150634766	233.67198181152344	0.0006897449493408203	507.1861267089844	199.9578857421875	1.0	503.74951171875	200.5664520263672	0.001365959644317627	8	029
180	502.855224609375	202.01792907714844	4.5686960220336914e-5	82.86397552490234	233.0477294921875	0.00040161609649658203	507.0421447753906	199.26055908203125	1.0	505.1561584472656	198.86753845214844	0.0009944438934326172	8	029
181	512.05517578125	204.89492797851562	8.96453857421875e-5	504.4601135253906	202.05453491210938	0.00018849968910217285	507.04962158203125	199.07969665527344	1.0	503.992431640625	200.0325927734375	0.0010802149772644043	8	029
182	512.1146240234375	204.65054321289062	6.0439109802246094e-5	79.87232971191406	236.28062438964844	0.8137333393096924	507.0941162109375	199.2333221435547	1.0	503.9995422363281	200.2023162841797	0.0006408393383026123	8	029
183	508.16375732421875	202.16004943847656	0.00013074278831481934	504.3119812011719	201.41920471191406	0.00035265088081359863	507.14703369140625	198.9663848876953	1.0	503.89935302734375	199.33338928222656	0.0016729235649108887	8	029
184	511.6799011230469	204.40826416015625	4.985928535461426e-5	82.72219848632812	234.2066650390625	0.0016285479068756104	506.401123046875	198.9835968017578	1.0	503.84967041015625	199.9339599609375	0.0005368590354919434	8	029
185	505.4578552246094	202.061767578125	3.501772880554199e-5	504.2091979980469	201.40432739257812	9.381771087646484e-5	505.958740234375	198.31246948242188	1.0	504.73291015625	197.93507385253906	0.00041359663009643555	8	029
186	511.6829833984375	205.26260375976562	5.924701690673828e-5	504.47479248046875	202.67575073242188	0.00014188885688781738	507.1380615234375	199.56349182128906	1.0	503.742431640625	200.42393493652344	0.0008841753005981445	8	029
187	502.2967224121094	201.93670654296875	7.11679458618164e-5	504.2090759277344	201.94761657714844	0.00015848875045776367	506.5031433105469	199.20960998535156	1.0	503.5982971191406	200.04885864257812	0.0008237063884735107	8	029
188	512.039794921875	204.737548828125	7.778406143188477e-5	504.39910888671875	201.81143188476562	0.00015985965728759766	506.60369873046875	198.56024169921875	1.0	503.6724853515625	199.70993041992188	0.0012921690940856934	8	029
189	502.5146789550781	201.8629150390625	5.906820297241211e-5	504.1911926269531	201.678955078125	0.00016582012176513672	507.1197509765625	199.0757293701172	1.0	503.6038513183594	199.68994140625	0.0010117590427398682	8	029
190	511.9742126464844	204.63864135742188	4.9948692321777344e-5	84.14511108398438	238.88491821289062	0.0001691281795501709	507.4340515136719	199.12347412109375	1.0	503.77874755859375	199.8316650390625	0.0005054771900177002	8	029
191	512.0015258789062	205.2450714111328	5.8770179748535156e-5	504.4055480957031	202.64842224121094	0.0001405477523803711	507.2701416015625	199.82608032226562	1.0	503.69573974609375	200.62982177734375	0.0011110901832580566	8	029
192	511.8155212402344	204.7848358154297	7.215142250061035e-5	504.3612976074219	201.86129760742188	0.00019279122352600098	507.0539855957031	199.3394012451172	1.0	503.90838623046875	200.04026794433594	0.0009742975234985352	8	029
193	508.2598876953125	201.8982391357422	6.285309791564941e-5	504.1031188964844	201.09039306640625	0.00013533234596252441	506.9743957519531	198.92141723632812	1.0	503.6118469238281	199.46665954589844	0.0005808770656585693	8	029
194	502.4311828613281	202.24673461914062	8.738040924072266e-5	504.0032958984375	202.08522033691406	0.00014105439186096191	506.4873352050781	199.6937713623047	1.0	503.3802185058594	200.12591552734375	0.0008140206336975098	8	029
195	502.0554504394531	201.47731018066406	0.00011149048805236816	504.3648986816406	201.2709503173828	0.00029927492141723633	506.55157470703125	198.81298828125	1.0	503.7451171875	199.3589324951172	0.002437382936477661	8	029
196	511.71453857421875	204.49783325195312	6.988644599914551e-5	81.85371398925781	234.16461181640625	0.0006691813468933105	506.8200378417969	198.8380584716797	1.0	503.5180358886719	199.51890563964844	0.0008366405963897705	8	029
197	511.8766174316406	204.89051818847656	4.342198371887207e-5	81.5615463256836	234.21192932128906	0.022795110940933228	506.9562683105469	199.30067443847656	1.0	503.53912353515625	200.12005615234375	0.0005923807621002197	8	029
198	512.266357421875	204.51397705078125	7.292628288269043e-5	81.83869171142578	233.7797393798828	0.003077864646911621	507.4117736816406	198.88894653320312	1.0	504.06439208984375	199.44793701171875	0.0009412467479705811	8	029
199	502.2752990722656	202.13169860839844	5.543231964111328e-5	81.58806610107422	233.97630310058594	0.008215188980102539	506.3683776855469	199.26565551757812	1.0	504.8412170410156	199.0228729248047	0.0006446242332458496	8	029
200	511.8376770019531	204.71774291992188	4.13060188293457e-5	83.92890167236328	233.3874053955078	0.005539804697036743	506.79864501953125	199.38287353515625	1.0	503.7477722167969	200.05812072753906	0.0004413723945617676	8	029
201	511.572998046875	204.74545288085938	9.191036224365234e-5	83.3422622680664	233.86050415039062	0.0004519224166870117	506.79571533203125	199.33541870117188	1.0	503.7401428222656	199.90370178222656	0.0013529062271118164	8	029
202	511.8014831542969	204.89199829101562	8.067488670349121e-5	504.2287292480469	201.96893310546875	0.00019115209579467773	506.8376159667969	199.53025817871094	1.0	503.5311279296875	200.25192260742188	0.0010706782341003418	8	029
203	512.0284423828125	204.65896606445312	8.037686347961426e-5	504.5425109863281	201.9120635986328	0.0001856982707977295	507.13092041015625	198.91217041015625	1.0	503.7209777832031	199.95428466796875	0.0017325282096862793	8	029
204	511.69390869140625	204.7033233642578	9.208917617797852e-5	504.4890441894531	201.6908721923828	0.00022929906845092773	506.7808837890625	199.20193481445312	1.0	503.8512268066406	199.8446502685547	0.0007853806018829346	8	029
205	511.9388732910156	204.87205505371094	8.824467658996582e-5	504.3408508300781	201.8934326171875	0.00019636750221252441	507.2450866699219	199.23902893066406	1.0	503.7943115234375	200.04014587402344	0.0013970732688903809	8	029
206	511.744140625	205.24664306640625	9.563565254211426e-5	504.2786865234375	202.6209259033203	0.0001932680606842041	506.8313903808594	199.8625946044922	1.0	503.7515869140625	200.48907470703125	0.0015023648738861084	8	029
207	512.0404663085938	205.07931518554688	7.286667823791504e-5	504.2649841308594	202.28329467773438	0.00017330050468444824	507.2558898925781	199.4813690185547	1.0	503.4969482421875	200.2696533203125	0.0018067359924316406	8	029
208	512.3456420898438	204.7970428466797	8.279085159301758e-5	504.57965087890625	201.85931396484375	0.00016769766807556152	508.135498046875	199.21070861816406	1.0	503.9889221191406	199.89878845214844	0.0009471476078033447	8	029
209	508.3380126953125	202.1710662841797	6.0439109802246094e-5	80.49749755859375	233.63873291015625	0.0012290775775909424	507.06756591796875	199.07919311523438	1.0	503.8119812011719	199.8797607421875	0.0013716518878936768	8	029
210	512.4550170898438	204.92230224609375	7.647275924682617e-5	79.85198974609375	233.4734649658203	0.1492553949356079	507.49884033203125	199.23837280273438	1.0	503.6540222167969	200.02413940429688	0.0015629827976226807	8	029
211	508.00982666015625	202.43157958984375	7.355213165283203e-5	504.15252685546875	202.05140686035156	0.00022467970848083496	506.8099365234375	199.4269561767578	1.0	503.564208984375	200.03224182128906	0.0008867979049682617	8	029
212	511.8992004394531	204.86244201660156	7.027387619018555e-5	81.54307556152344	233.1801300048828	0.03413593769073486	506.73883056640625	199.54685974121094	0.9999999403953552	503.7574768066406	200.23538208007812	0.002385556697845459	8	029
213	502.4533386230469	201.94850158691406	5.671381950378418e-5	504.2287902832031	201.96865844726562	0.00014588236808776855	507.0682678222656	199.4461212158203	1.0	503.4882507324219	200.00384521484375	0.0007174313068389893	8	029
214	91.53256225585938	282.28375244140625	0.00013044476509094238	80.18643951416016	233.5056915283203	0.008562713861465454	507.2332458496094	199.05885314941406	1.0	503.7047424316406	200.07310485839844	0.0008369684219360352	8	029
215	507.8021545410156	202.46337890625	5.3256750106811523e-5	504.0282897949219	202.10931396484375	0.00012418627738952637	506.91064453125	199.84619140625	1.0	503.4444885253906	200.1361846923828	0.0008792281150817871	8	029
216	92.32012176513672	286.4448547363281	0.008174151182174683	504.404052734375	200.87139892578125	0.00015938282012939453	506.86199951171875	198.72593688964844	1.0	503.746337890625	199.35665893554688	0.000940859317779541	8	029
217	91.35099029541016	287.66790771484375	0.0005191564559936523	504.3287658691406	202.23056030273438	0.00018987059593200684	506.7179870605469	199.47872924804688	1.0	503.3767395019531	200.24990844726562	0.0013619065284729004	8	029
218	512.0904541015625	204.495849609375	7.018446922302246e-5	504.4928283691406	201.79583740234375	0.00018101930618286133	507.1017150878906	198.86386108398438	1.0	503.50067138671875	199.68307495117188	0.0013480782508850098	8	029
219	512.1439208984375	205.1892547607422	8.282065391540527e-5	81.92139434814453	233.8792724609375	0.14471134543418884	507.3152770996094	199.37464904785156	1.0	503.6674499511719	200.0354461669922	0.0021945536136627197	8	029
220	511.8723449707031	204.5666961669922	6.663799285888672e-5	504.2923583984375	201.76028442382812	0.00018596649169921875	506.8988952636719	199.417236328125	1.0	503.88433837890625	199.94261169433594	0.0009076893329620361	8	029
221	93.14527893066406	285.1979064941406	0.16397109627723694	504.2460632324219	201.62869262695312	0.00018519163131713867	507.32763671875	198.9669952392578	1.0	503.7187805175781	199.6171417236328	0.0011032819747924805	8	029
222	512.299072265625	204.68626403808594	4.9442052841186523e-5	81.84632873535156	232.62655639648438	0.0001049041748046875	507.7739562988281	198.98373413085938	1.0	503.7213439941406	199.99136352539062	0.0007033050060272217	8	029
223	511.94720458984375	204.8911895751953	8.946657180786133e-5	504.2878723144531	202.23585510253906	0.00020584464073181152	506.70989990234375	199.55960083007812	1.0	503.8030090332031	200.19078063964844	0.001074284315109253	8	029
224	502.5782775878906	202.25357055664062	5.716085433959961e-5	504.04327392578125	202.07791137695312	0.0001824796199798584	506.4141540527344	199.25692749023438	1.0	503.37371826171875	200.13421630859375	0.0012444257736206055	8	029
225	511.8686828613281	204.3523406982422	9.235739707946777e-5	78.40303039550781	234.40280151367188	0.010541558265686035	506.84942626953125	198.90879821777344	1.0	503.90771484375	199.58383178710938	0.0014739632606506348	8	029
226	93.57821655273438	287.13153076171875	9.772181510925293e-5	81.55195617675781	231.53138732910156	0.00016480684280395508	507.5963134765625	199.81158447265625	1.0	503.91998291015625	200.31333923339844	0.0008468925952911377	8	029
227	511.77520751953125	204.66143798828125	5.352497100830078e-5	82.78205108642578	232.6465301513672	0.04153484106063843	507.0359191894531	199.04605102539062	1.0	503.54718017578125	200.0298614501953	0.0006186366081237793	8	029
228	511.8525695800781	204.4010009765625	8.296966552734375e-5	82.5644302368164	233.52157592773438	0.016504615545272827	506.7528991699219	198.91867065429688	1.0	503.9286193847656	199.51754760742188	0.0007362663745880127	8	029
229	512.132080078125	204.6790008544922	5.441904067993164e-5	504.524169921875	201.5519561767578	0.00011348724365234375	506.98358154296875	198.8841094970703	1.0	503.9886474609375	199.66189575195312	0.0009217262268066406	8	029
230	511.71636962890625	205.3684539794922	7.665157318115234e-5	81.3660659790039	233.38751220703125	0.27920353412628174	506.9864196777344	199.9123992919922	1.0	503.15667724609375	200.4781951904297	0.0012413859367370605	8	029
231	512.3255004882812	204.93621826171875	7.104873657226562e-5	82.50335693359375	232.7204132080078	0.4764431416988373	507.5069274902344	199.21604919433594	1.0	503.87615966796875	200.24740600585938	0.0015227794647216797	8	029
232	512.0062255859375	204.83612060546875	0.00010010600090026855	504.30804443359375	201.9327850341797	0.0002689063549041748	507.1897888183594	199.42921447753906	1.0	503.58331298828125	200.080078125	0.0014191269874572754	8	029
233	91.14959716796875	288.1749267578125	0.00012916326522827148	81.22219848632812	232.5673828125	0.7619967460632324	507.4236145019531	199.1440887451172	1.0	503.79058837890625	199.858154296875	0.0008425414562225342	8	029
234	91.9483871459961	287.0088195800781	0.0017670094966888428	82.69320678710938	231.93682861328125	0.00796249508857727	507.0306396484375	199.2528076171875	1.0	503.7345886230469	199.70835876464844	0.0014553666114807129	8	029
235	511.8634948730469	205.00537109375	5.3256750106811523e-5	81.83043670654297	232.23193359375	0.010643094778060913	507.13287353515625	199.51092529296875	1.0	503.662109375	200.10496520996094	0.0011678636074066162	8	029
236	89.52986907958984	282.94580078125	0.0008803606033325195	81.04927825927734	231.9797821044922	0.12323939800262451	506.60064697265625	200.08726501464844	1.0	503.43902587890625	200.6031951904297	0.0022701919078826904	8	029
237	508.3963623046875	201.91595458984375	5.6117773056030273e-5	83.00267791748047	233.61195373535156	0.9966980218887329	507.1573791503906	198.89862060546875	1.0	503.7213439941406	199.7238311767578	0.0005884170532226562	8	029
238	511.9441223144531	205.3021697998047	7.471442222595215e-5	504.37432861328125	202.5565948486328	0.00016826391220092773	507.40545654296875	199.932861328125	1.0	503.6318359375	200.59764099121094	0.001086503267288208	8	029
239	508.4288330078125	201.7484893798828	5.099177360534668e-5	81.57637786865234	232.69972229003906	0.6455312967300415	507.2742919921875	198.73684692382812	1.0	503.7638244628906	199.57974243164062	0.00047844648361206055	8	029
240	89.697021484375	282.8038635253906	0.0016311109066009521	81.47750854492188	232.90972900390625	0.45869147777557373	506.5165710449219	199.5262908935547	1.0	503.533935546875	199.997802734375	0.0009597837924957275	8	029
241	501.8943176269531	201.57591247558594	6.99460506439209e-5	81.90591430664062	233.52540588378906	0.9797909259796143	506.0782775878906	199.16314697265625	0.9999999403953552	504.7108459472656	198.81942749023438	0.0017440319061279297	8	029
242	505.4450988769531	202.2505340576172	6.109476089477539e-5	80.97442626953125	231.5402374267578	0.0007173717021942139	506.46588134765625	198.37115478515625	1.0	504.6991271972656	198.05491638183594	0.0006666481494903564	8	029
243	91.65702819824219	286.810546875	0.001198410987854004	81.69081115722656	233.78823852539062	0.7714108228683472	506.9056396484375	199.80633544921875	1.0	504.8505554199219	199.36839294433594	0.0011134743690490723	8	029
244	91.7205810546875	286.8419189453125	8.338689804077148e-5	82.59596252441406	231.8348388671875	0.3230438232421875	507.243408203125	199.08294677734375	1.0	503.6521911621094	199.68898010253906	0.0007212460041046143	8	029
245	511.9501037597656	204.434326171875	8.20159912109375e-5	81.49907684326172	232.6640625	0.0022156834602355957	506.834716796875	199.10861206054688	1.0	503.88580322265625	199.61424255371094	0.0018263459205627441	8	029
246	512.2736206054688	204.484375	9.375810623168945e-5	81.35975646972656	232.48379516601562	0.4828442335128784	507.5772705078125	198.9086151123047	1.0	503.8866271972656	199.66184997558594	0.001230865716934204	8	029
247	89.45059967041016	284.2816467285156	0.26362812519073486	81.95796966552734	232.01541137695312	0.00333365797996521	507.38519287109375	199.2286834716797	1.0	503.7471008300781	199.8545379638672	0.0011292099952697754	8	029
248	87.91028594970703	285.520751953125	0.0002676248550415039	80.82394409179688	231.8883514404297	0.9970462322235107	506.8394775390625	198.9835205078125	1.0	503.6391906738281	199.7435760498047	0.0007375478744506836	8	029
249	512.2485961914062	204.93124389648438	9.742379188537598e-5	81.0821533203125	231.7218017578125	0.04323923587799072	507.31475830078125	199.283935546875	1.0	504.0403137207031	199.98739624023438	0.0013866424560546875	8	029
250	88.39004516601562	285.37786865234375	0.0023751258850097656	81.1539535522461	232.98904418945312	0.004776358604431152	507.04949951171875	199.18455505371094	1.0	503.7721862792969	199.91188049316406	0.0007397234439849854	8	029
251	88.75489044189453	283.8233337402344	0.508346438407898	82.63302612304688	232.37657165527344	0.9975265860557556	507.240478515625	199.60284423828125	1.0	503.6724548339844	200.3566131591797	0.0005009174346923828	8	029
252	90.46018981933594	286.1567687988281	0.00035688281059265137	78.91474914550781	232.99269104003906	0.6060069799423218	506.8957214355469	199.4705810546875	1.0	503.54656982421875	199.56527709960938	0.0039574503898620605	8	029
253	511.77728271484375	204.93695068359375	7.829070091247559e-5	81.91415405273438	233.50894165039062	0.6099351644515991	506.42822265625	198.99717712402344	1.0	503.6968078613281	199.90782165527344	0.0010756850242614746	8	029
254	511.89141845703125	204.55819702148438	9.959936141967773e-5	81.59323120117188	231.81591796875	0.022010236978530884	507.108642578125	199.15017700195312	1.0	503.8035583496094	199.61929321289062	0.0012441277503967285	8	029
255	511.736328125	204.53997802734375	6.178021430969238e-5	81.04244232177734	232.2670135498047	0.0823604166507721	506.4533996582031	199.12002563476562	1.0	504.7603454589844	198.7657012939453	0.0014277398586273193	8	029
256	87.95867919921875	285.0950927734375	0.0012250840663909912	81.84527587890625	232.34278869628906	0.7626553773880005	506.6385498046875	198.75302124023438	1.0	503.9946594238281	199.8135528564453	0.0005121231079101562	8	029
257	511.5450744628906	204.9322509765625	7.843971252441406e-5	81.39997100830078	231.8647003173828	0.005922406911849976	507.0837097167969	199.58238220214844	1.0	503.86260986328125	199.8017120361328	0.0009611845016479492	8	029
258	511.89794921875	204.84231567382812	0.00013113021850585938	80.76488494873047	231.2877655029297	0.9998608827590942	507.1604919433594	199.44448852539062	1.0	503.9487609863281	199.8894805908203	0.0012996792793273926	8	029
259	508.03082275390625	202.1549072265625	0.0001080930233001709	81.12446594238281	232.21102905273438	0.8701388835906982	507.00067138671875	199.26966857910156	1.0	503.96051025390625	199.8081817626953	0.002914220094680786	8	029
260	508.02899169921875	202.1585235595703	6.854534149169922e-5	80.85249328613281	230.9176788330078	0.0025888681411743164	506.69500732421875	198.8983154296875	1.0	503.689697265625	199.8885040283203	0.0004992485046386719	8	029
261	502.17449951171875	202.196044921875	5.474686622619629e-5	80.19183349609375	230.71697998046875	0.9122530221939087	506.11376953125	199.10330200195312	1.0	503.67529296875	200.48167419433594	0.0018977224826812744	8	029
262	501.94793701171875	202.12124633789062	6.473064422607422e-5	79.29845428466797	230.3988800048828	0.002177298069000244	506.30816650390625	199.34536743164062	1.0	504.5950012207031	199.02308654785156	0.0009174346923828125	8	029
263	511.7468566894531	204.64027404785156	9.763240814208984e-5	79.92435455322266	228.7186737060547	0.0008594989776611328	506.6201477050781	199.20932006835938	1.0	504.025634765625	199.60629272460938	0.0027458667755126953	8	029
264	87.45533752441406	285.572509765625	0.03628334403038025	79.27557373046875	228.65911865234375	0.999995231628418	507.13238525390625	198.48516845703125	1.0	504.1318664550781	199.2624053955078	0.0010654628276824951	8	029
265	511.9279479980469	204.65106201171875	5.8710575103759766e-5	80.56661987304688	230.0802764892578	0.2861759066581726	506.7374267578125	198.89031982421875	1.0	503.5302734375	199.92929077148438	0.0007687807083129883	8	029
266	512.1190795898438	204.84779357910156	7.724761962890625e-5	80.84153747558594	229.91897583007812	0.0010940134525299072	507.16998291015625	199.29598999023438	1.0	503.6366882324219	199.99415588378906	0.0008407831192016602	8	029
267	5.587188720703125	482.49285888671875	4.1544437408447266e-5	80.41423034667969	229.50729370117188	0.9999356269836426	507.1918029785156	198.2636260986328	1.0	505.5869140625	197.78700256347656	0.0004825890064239502	8	029
268	87.57747650146484	286.4813232421875	7.992982864379883e-5	80.28633117675781	229.3329315185547	0.9998409748077393	507.12652587890625	199.6540985107422	1.0	503.8203125	200.12191772460938	0.001928865909576416	8	029
269	511.7721862792969	205.17449951171875	9.831786155700684e-5	81.4372329711914	231.47239685058594	0.8976349830627441	506.72503662109375	199.71234130859375	1.0	503.44903564453125	200.0019989013672	0.002198457717895508	8	029
270	511.9743957519531	204.47555541992188	5.352497100830078e-5	80.5831527709961	227.84979248046875	0.9998329877853394	506.9684753417969	198.7594451904297	1.0	503.90338134765625	199.5834503173828	0.0008562803268432617	8	029
271	511.8407897949219	204.70669555664062	6.395578384399414e-5	80.81929016113281	227.76651000976562	0.9549894332885742	507.2103271484375	199.41595458984375	1.0	503.55035400390625	199.85931396484375	0.0007390975952148438	8	029
272	508.3397216796875	202.1822509765625	9.036064147949219e-5	80.2007064819336	227.7572784423828	0.9998190402984619	507.23028564453125	198.84707641601562	1.0	503.9132080078125	199.48150634765625	0.0009791851043701172	8	029
273	88.15498352050781	287.50592041015625	0.0007982552051544189	80.74541473388672	227.6385040283203	0.9999936819076538	506.6513977050781	199.37184143066406	1.0	505.0141906738281	198.93832397460938	0.001948326826095581	8	029
274	512.0194091796875	204.4811553955078	0.00010386109352111816	80.66820526123047	227.50665283203125	0.9999930262565613	507.1900939941406	199.3790283203125	1.0	503.8465270996094	199.78501892089844	0.0013098716735839844	8	029
275	508.1719055175781	202.14268493652344	7.399916648864746e-5	80.42182159423828	226.22190856933594	0.9999717473983765	507.2228698730469	199.45968627929688	1.0	503.53533935546875	199.999267578125	0.00149613618850708	8	029
276	511.75701904296875	204.65585327148438	9.843707084655762e-5	81.58447265625	228.9134521484375	0.9858835935592651	506.7541198730469	198.99102783203125	1.0	503.5588073730469	199.81613159179688	0.0013508200645446777	8	029
277	511.57293701171875	205.23289489746094	7.334351539611816e-5	82.12984466552734	227.3666534423828	1.0	506.1346130371094	199.37222290039062	1.0	503.58587646484375	200.1306610107422	0.001995265483856201	8	029
278	511.5520935058594	203.96621704101562	8.767843246459961e-5	80.722900390625	227.0982208251953	1.0	505.8709411621094	198.2237091064453	1.0	503.8673095703125	199.1038818359375	0.0012074410915374756	8	029
279	508.4290466308594	202.19989013671875	4.57763671875e-5	79.65367126464844	226.90281677246094	0.9999927282333374	507.1921081542969	199.54248046875	1.0	505.3529357910156	198.95498657226562	0.0011947154998779297	8	029
280	91.01241302490234	290.46990966796875	0.0035746991634368896	81.3346939086914	227.34548950195312	0.9999992847442627	508.1980895996094	199.08953857421875	1.0	504.1463928222656	199.82948303222656	0.0007920265197753906	8	029
281	511.8920593261719	204.8707275390625	8.171796798706055e-5	80.69926452636719	225.7522430419922	0.9999979138374329	507.01690673828125	199.48892211914062	1.0	503.6361389160156	199.93194580078125	0.0024473071098327637	8	029
282	84.60679626464844	227.209716796875	9.891390800476074e-5	81.6063232421875	225.70252990722656	1.0	506.9502258300781	199.30084228515625	1.0	503.73883056640625	200.00306701660156	0.0011075139045715332	8	029
283	83.95584106445312	227.4552459716797	0.00012123584747314453	80.08248138427734	225.58583068847656	0.9999995231628418	506.48577880859375	199.48907470703125	1.0	504.7984619140625	199.008544921875	0.0008457601070404053	8	029
284	90.32626342773438	291.01165771484375	0.6007072925567627	79.96641540527344	225.66896057128906	0.9999837279319763	507.1453552246094	199.51113891601562	1.0	503.7821960449219	200.37269592285156	0.0006672441959381104	8	029
285	512.2005615234375	204.77362060546875	9.432435035705566e-5	81.09505462646484	224.5435791015625	0.9999963045120239	507.737060546875	199.4395294189453	1.0	503.8514099121094	199.62730407714844	0.0015534162521362305	8	029
286	511.8800354003906	204.63619995117188	6.99460506439209e-5	80.37191772460938	225.96835327148438	1.0	506.9808044433594	198.9185028076172	1.0	503.4737548828125	199.55953979492188	0.0013349950313568115	8	029
287	91.29150390625	292.00262451171875	0.9959646463394165	82.43156433105469	225.7074432373047	1.0	506.5430603027344	199.56968688964844	1.0	503.3608093261719	200.14376831054688	0.000930488109588623	8	029
288	511.8045959472656	205.26455688476562	8.669495582580566e-5	80.27165222167969	226.53848266601562	0.9999998807907104	507.54095458984375	200.11451721191406	1.0	503.6210021972656	200.5751495361328	0.0008981823921203613	8	029
289	511.77777099609375	204.8450927734375	8.505582809448242e-5	79.92278289794922	226.19374084472656	0.9974223375320435	506.7596740722656	199.1807098388672	1.0	503.7955627441406	199.86056518554688	0.001677006483078003	8	029
290	511.81036376953125	204.4993438720703	7.045269012451172e-5	80.60212707519531	225.9595489501953	0.9994628429412842	506.8825378417969	199.14109802246094	1.0	503.69732666015625	199.8466339111328	0.0008634030818939209	8	029
291	511.9879455566406	205.37074279785156	6.860494613647461e-5	80.71593475341797	226.56329345703125	0.9999957084655762	507.6018981933594	200.22523498535156	0.9999999403953552	503.5278015136719	200.20321655273438	0.0024711787700653076	8	029
292	511.8199462890625	204.70567321777344	6.92605972290039e-5	80.24967956542969	227.03179931640625	0.9999876022338867	506.9713439941406	199.32455444335938	1.0	503.82611083984375	199.99818420410156	0.0007137656211853027	8	029
293	508.0369873046875	202.1653289794922	5.266070365905762e-5	79.68971252441406	226.27529907226562	0.9946978688240051	506.7966003417969	198.95828247070312	1.0	503.7597351074219	199.82322692871094	0.0008117258548736572	8	029
294	512.1611328125	204.58116149902344	0.00010722875595092773	81.19718933105469	226.30226135253906	0.9587293863296509	507.21051025390625	199.23728942871094	1.0	503.9097900390625	199.8629913330078	0.0010004043579101562	8	029
295	508.48529052734375	201.93533325195312	5.868077278137207e-5	81.5102767944336	225.5704803466797	0.005395799875259399	507.3642272949219	199.20469665527344	1.0	504.08111572265625	200.10940551757812	0.0005863010883331299	8	029
296	511.9809265136719	204.7711181640625	5.754828453063965e-5	81.18732452392578	226.4697265625	0.9999307990074158	506.9183654785156	199.33358764648438	1.0	503.872314453125	200.20883178710938	0.0010943114757537842	8	029
297	512.1525268554688	204.75978088378906	9.185075759887695e-5	81.4931411743164	226.51663208007812	0.99970543384552	507.2298583984375	199.0687713623047	1.0	503.5963134765625	199.9198455810547	0.0011418461799621582	8	029
298	89.17945098876953	296.0458984375	0.00043711066246032715	81.21774291992188	226.31561279296875	0.5200298428535461	507.1046447753906	199.57090759277344	1.0	503.7016906738281	200.1476593017578	0.0005575120449066162	8	029
299	512.0209350585938	205.29574584960938	6.398558616638184e-5	82.52033996582031	226.13165283203125	0.9998794794082642	507.4200134277344	200.03265380859375	1.0	503.81842041015625	200.5823974609375	0.0011796057224273682	8	029
300	91.02881622314453	296.75531005859375	0.6410394906997681	81.95417785644531	224.35757446289062	0.7663646936416626	507.05780029296875	198.88992309570312	1.0	505.2995910644531	198.3000946044922	0.0012709200382232666	8	029
301	91.72600555419922	297.50927734375	0.013393878936767578	82.78644561767578	224.21937561035156	0.8720321655273438	506.9471130371094	199.196044921875	1.0	503.6429748535156	200.065673828125	0.0008679032325744629	8	029
302	511.5418701171875	205.0503692626953	6.48200511932373e-5	82.57421875	225.66781616210938	0.3071446418762207	506.86102294921875	200.03134155273438	1.0	503.4403076171875	199.931884765625	0.0012996196746826172	8	029
303	88.82613372802734	295.6629638671875	0.004433810710906982	504.0731201171875	201.56532287597656	8.705258369445801e-5	506.70684814453125	199.03866577148438	1.0	503.7172546386719	199.87005615234375	0.0005720853805541992	8	029
304	508.1717834472656	202.07913208007812	5.632638931274414e-5	84.10000610351562	223.64657592773438	0.040557265281677246	506.9698486328125	198.57022094726562	1.0	503.8306884765625	199.73309326171875	0.0006751418113708496	8	029
305	89.80413818359375	297.99462890625	0.012095034122467041	504.00439453125	201.82431030273438	0.00012493133544921875	506.79632568359375	198.9841766357422	1.0	503.40625	199.9419403076172	0.0009560585021972656	8	029
306	90.3282699584961	297.57183837890625	0.2525756359100342	82.4962158203125	224.4451446533203	0.024413615465164185	507.0410461425781	199.5140838623047	1.0	503.63812255859375	200.1588134765625	0.0006674230098724365	8	029
307	90.3880844116211	300.107421875	0.9992767572402954	503.9882507324219	202.46533203125	0.00021067261695861816	507.00213623046875	200.07904052734375	1.0	503.7326965332031	200.34771728515625	0.0010797679424285889	8	029
308	90.76239013671875	296.8573303222656	0.9988998174667358	82.08384704589844	223.7512969970703	0.0030995309352874756	507.031005859375	198.99244689941406	1.0	503.81201171875	199.5475311279297	0.0012891888618469238	8	029
309	508.55096435546875	202.00323486328125	6.565451622009277e-5	504.2124938964844	201.43663024902344	0.0001741349697113037	507.3317565917969	198.86700439453125	1.0	503.7907409667969	199.94851684570312	0.0006403326988220215	8	029
310	90.42908477783203	297.4681396484375	0.41539204120635986	504.42584228515625	201.59490966796875	0.0002682805061340332	507.09051513671875	199.04177856445312	0.9999999403953552	503.84027099609375	199.39479064941406	0.0012567639350891113	8	029
311	90.73592376708984	297.3048095703125	0.0002340376377105713	504.4698181152344	201.55682373046875	0.00016641616821289062	507.3494567871094	199.2451171875	1.0	503.9449157714844	199.7602081298828	0.0008665621280670166	8	029
312	94.46209716796875	299.969970703125	0.9251037240028381	83.28714752197266	222.77476501464844	0.00038245320320129395	506.6789855957031	198.9156036376953	1.0	504.9377746582031	198.40428161621094	0.0007621049880981445	8	029
313	93.03646850585938	299.64971923828125	0.8741462826728821	504.836669921875	202.182861328125	0.0001405179500579834	507.4709167480469	199.39169311523438	1.0	503.8653564453125	200.12704467773438	0.0009601414203643799	8	029
314	90.63896179199219	298.0152893066406	0.9400442838668823	504.052978515625	202.05291748046875	0.00018024444580078125	506.4041748046875	199.26593017578125	1.0	503.6077575683594	200.2061767578125	0.0007240176200866699	8	029
315	92.41707611083984	300.50445556640625	0.999975323677063	504.0849609375	201.88510131835938	0.00015467405319213867	506.8949279785156	199.16754150390625	1.0	88.82551574707031	290.8570861816406	0.0009755492210388184	8	029
316	93.67477416992188	299.49365234375	0.9999992847442627	504.37200927734375	201.4721221923828	9.420514106750488e-5	507.1676025390625	198.86463928222656	1.0	503.8415222167969	199.77032470703125	0.0005379319190979004	8	029
317	93.87488555908203	301.56884765625	0.10902947187423706	504.2581787109375	201.6839599609375	0.00014930963516235352	506.1936950683594	199.1328887939453	1.0	504.8265686035156	198.8388671875	0.0008513033390045166	8	029
318	91.19929504394531	298.5515441894531	0.00028827786445617676	504.0647277832031	201.59310913085938	0.00017946958541870117	506.85321044921875	199.1668243408203	1.0	503.6512451171875	199.9724578857422	0.0006137192249298096	8	029
319	92.15281677246094	302.0938720703125	0.6691610217094421	503.993408203125	202.15924072265625	0.0001266002655029297	506.93194580078125	199.5455322265625	1.0	503.4569396972656	200.3217010498047	0.000607609748840332	8	029
320	94.08175659179688	301.2247619628906	0.734869122505188	504.2525329589844	200.79763793945312	0.00020062923431396484	506.8829040527344	198.45648193359375	1.0	503.7537536621094	199.22259521484375	0.0010530352592468262	8	029
321	93.75482940673828	301.01947021484375	0.9999948740005493	504.3701171875	201.8565216064453	0.00017726421356201172	507.08697509765625	199.2540740966797	1.0	503.8378601074219	200.12777709960938	0.0007804334163665771	8	029
322	93.77454376220703	303.1062316894531	0.9999845027923584	504.2611083984375	202.22930908203125	9.903311729431152e-5	506.83795166015625	199.32330322265625	1.0	503.6794738769531	200.3076171875	0.0006058812141418457	8	029
323	93.34916687011719	301.08599853515625	0.9782581329345703	504.3714294433594	201.93072509765625	0.00022146105766296387	506.24945068359375	198.86300659179688	0.9999998807907104	503.79913330078125	199.91831970214844	0.001881241798400879	8	029
324	96.56016540527344	300.2285461425781	0.9652204513549805	504.0238952636719	202.0727081298828	0.00016298890113830566	506.05517578125	199.05076599121094	1.0	504.7514953613281	199.02723693847656	0.0009424984455108643	8	029
325	94.1678695678711	303.5325012207031	0.9900369644165039	504.1629638671875	201.63526916503906	0.00016099214553833008	506.9529113769531	199.36862182617188	1.0	503.5455322265625	199.8905487060547	0.0011156201362609863	8	029
326	94.98385620117188	302.0510559082031	0.09925523400306702	504.1998291015625	202.4953155517578	0.00019609928131103516	507.197265625	199.97366333007812	1.0	503.588623046875	200.4398193359375	0.0016304552555084229	8	029
327	93.552734375	300.1965026855469	0.9999980926513672	92.01827239990234	302.8360290527344	0.0002428591251373291	506.6575012207031	198.70855712890625	1.0	88.00949096679688	292.0990905761719	0.0013976693153381348	8	029
328	92.6725845336914	301.8685302734375	0.024722665548324585	504.7755126953125	202.16769409179688	0.00013315677642822266	507.50341796875	199.3831024169922	1.0	503.79425048828125	200.17410278320312	0.001383364200592041	8	029
329	93.89071655273438	301.74945068359375	0.9999999403953552	504.2781066894531	202.1285400390625	0.00020301342010498047	506.6441955566406	199.3529052734375	1.0	504.8521728515625	199.03054809570312	0.002023756504058838	8	029
330	92.65221405029297	303.05889892578125	0.9990248680114746	504.2396545410156	201.8902130126953	0.00015184283256530762	507.29168701171875	199.427001953125	1.0	503.853271484375	199.841552734375	0.0009534657001495361	8	029
331	93.72618103027344	303.0466003417969	0.9982704520225525	504.3913879394531	202.1835174560547	0.00017577409744262695	507.39544677734375	199.16806030273438	1.0	503.6315002441406	199.82916259765625	0.0015690028667449951	8	029
332	95.99309539794922	301.4054260253906	0.9757931232452393	504.2991638183594	201.75633239746094	0.00012874603271484375	506.8108215332031	198.9668426513672	1.0	503.78466796875	199.8251953125	0.0009551346302032471	8	029
333	94.73619842529297	301.2517395019531	0.9999309778213501	504.22064208984375	202.53369140625	0.0001251697540283203	506.3101501464844	199.48501586914062	1.0	503.4200744628906	200.34974670410156	0.001433253288269043	8	029
334	94.46646881103516	302.24322509765625	0.9996744990348816	504.2250671386719	201.5330810546875	0.00010865926742553711	506.82965087890625	199.0169677734375	1.0	503.6972961425781	199.73068237304688	0.0007467865943908691	8	029
335	92.84178924560547	303.3498229980469	0.999845027923584	504.34521484375	202.25038146972656	0.00017625093460083008	507.29864501953125	199.4438018798828	1.0	503.822265625	200.20498657226562	0.0023343563079833984	8	029
336	93.68589782714844	301.3603820800781	0.9999921321868896	503.962158203125	201.82952880859375	0.00018027424812316895	506.3382568359375	199.23281860351562	1.0	503.4871520996094	200.1060791015625	0.0006313621997833252	8	029
337	92.09241485595703	305.6722106933594	0.9969737529754639	504.55517578125	201.70594787597656	7.137656211853027e-5	507.3636169433594	199.10548400878906	1.0	504.1648254394531	199.99072265625	0.0005130469799041748	8	029
338	94.48246002197266	301.9239807128906	0.9999960660934448	504.4164123535156	201.11373901367188	0.0001125633716583252	506.9969787597656	198.46612548828125	1.0	505.5611267089844	198.20346069335938	0.0007448792457580566	8	029
339	93.08074951171875	303.3790283203125	0.9997735023498535	504.0489196777344	201.7028045654297	9.194016456604004e-5	506.543212890625	199.08509826660156	1.0	503.5584411621094	200.1001434326172	0.0004133880138397217	8	029
340	95.2402114868164	301.3325500488281	0.9983397126197815	504.3467712402344	202.35037231445312	0.0001710653305053711	507.28814697265625	199.66270446777344	1.0	503.6527404785156	200.26075744628906	0.0019043684005737305	8	029
341	92.17705535888672	302.6627502441406	0.9998781085014343	504.39105224609375	201.32940673828125	0.0001545250415802002	507.1038818359375	198.69261169433594	1.0	503.786865234375	199.44357299804688	0.0008850693702697754	8	029
342	95.33245849609375	302.07086181640625	0.9999949932098389	504.3313293457031	202.38645935058594	0.00016632676124572754	507.5281066894531	199.79519653320312	1.0	503.51959228515625	200.29771423339844	0.0014639496803283691	8	029
343	94.21700286865234	304.6551208496094	0.9999693632125854	504.2839050292969	202.04844665527344	0.00017848610877990723	507.3463439941406	199.44369506835938	1.0	503.50390625	199.87857055664062	0.0013315081596374512	8	029
344	94.93789672851562	303.20751953125	0.9998805522918701	504.5204162597656	201.4776611328125	7.599592208862305e-5	507.2821350097656	198.96217346191406	1.0	505.51593017578125	198.26377868652344	0.0003914833068847656	8	029
345	95.27751159667969	304.04510498046875	0.9999446868896484	504.5943298339844	201.88720703125	0.00023350119590759277	507.21710205078125	199.23837280273438	1.0	503.80548095703125	199.50576782226562	0.001594245433807373	8	029
346	96.95160675048828	304.0517272949219	0.999994158744812	504.1062316894531	201.67385864257812	0.00019869208335876465	506.9485168457031	199.2473907470703	1.0	503.5202941894531	199.69261169433594	0.0012719035148620605	8	029
347	93.75794219970703	303.4569091796875	1.0	101.92304229736328	302.8898620605469	0.0002403557300567627	507.0426330566406	199.1685333251953	1.0	503.59161376953125	199.9271240234375	0.0006527900695800781	8	029
348	92.08082580566406	303.2386779785156	0.990217387676239	504.375244140625	202.11944580078125	0.00011712312698364258	506.96990966796875	199.75570678710938	1.0	503.650390625	200.18785095214844	0.0008472800254821777	8	029
349	94.5613021850586	303.4617919921875	0.9999990463256836	504.26556396484375	201.7567138671875	0.00014066696166992188	506.81353759765625	199.05401611328125	1.0	503.5830078125	199.82225036621094	0.0009089112281799316	8	029
350	92.72534942626953	304.7688293457031	0.9999926090240479	504.3808898925781	201.94444274902344	0.00015175342559814453	506.57708740234375	198.4837188720703	1.0	503.87158203125	200.10093688964844	0.001201629638671875	8	029
351	92.91748046875	305.1698913574219	0.9999945163726807	504.2169189453125	201.56344604492188	0.00020435452461242676	506.9593200683594	198.80514526367188	1.0	503.7000732421875	199.72181701660156	0.000784456729888916	8	029
352	93.00404357910156	305.0531921386719	0.9999954104423523	504.5201416015625	201.65090942382812	0.0002104043960571289	507.35076904296875	198.88360595703125	1.0	504.019775390625	199.77938842773438	0.0014070570468902588	8	029
353	94.29385375976562	304.8497314453125	0.9999953508377075	504.767578125	201.6878204345703	0.00014507770538330078	506.85333251953125	198.95333862304688	1.0	504.092041015625	199.92897033691406	0.0011712312698364258	8	029
354	94.20442962646484	304.80548095703125	1.0	504.20458984375	201.34341430664062	0.0001672208309173584	507.210693359375	198.83636474609375	1.0	503.7014465332031	199.73785400390625	0.0007010400295257568	8	029
355	94.14253234863281	306.4070129394531	0.9999308586120605	504.2962341308594	202.3267364501953	0.00021880865097045898	506.5430908203125	199.74818420410156	1.0	503.4978332519531	200.25656127929688	0.0019962191581726074	8	029
356	93.5208740234375	308.3873291015625	0.9999910593032837	504.2160339355469	201.97523498535156	0.00017219781875610352	506.7113952636719	198.98902893066406	1.0	503.6096496582031	199.97386169433594	0.0011319220066070557	8	029
357	92.94711303710938	307.13592529296875	0.9999961853027344	504.649169921875	202.1228790283203	0.00018277764320373535	507.3489685058594	199.54408264160156	1.0	504.1779479980469	200.1461639404297	0.0013453662395477295	8	029
358	94.3584213256836	307.2306213378906	0.9999779462814331	503.98345947265625	201.63888549804688	8.931756019592285e-5	506.6509094238281	198.69744873046875	1.0	503.4280090332031	199.9826202392578	0.0007032155990600586	8	029
359	92.61984252929688	306.0381164550781	0.9915165901184082	504.08013916015625	202.0872039794922	0.0001614093780517578	506.89178466796875	199.75624084472656	1.0	503.4977111816406	200.29415893554688	0.0014149844646453857	8	029
360	94.60270690917969	307.034912109375	0.9999953508377075	504.3235778808594	201.80908203125	0.00012362003326416016	506.2996520996094	199.11341857910156	1.0	503.6568298339844	199.74081420898438	0.001075059175491333	8	029
361	93.64353942871094	307.5372009277344	0.8907419443130493	504.3847961425781	201.86398315429688	0.00019341707229614258	507.1171875	199.13331604003906	1.0	503.6957092285156	199.9314422607422	0.0020376741886138916	8	029
362	94.77912902832031	308.3493957519531	1.0	504.14019775390625	201.6326904296875	0.0001207590103149414	506.5387878417969	198.8550567626953	1.0	503.61871337890625	199.71951293945312	0.0006666183471679688	8	029
363	93.12879180908203	306.24249267578125	0.9854835271835327	504.2718811035156	201.24696350097656	0.0001360177993774414	506.78955078125	199.12210083007812	1.0	505.0350341796875	198.61473083496094	0.0010218024253845215	8	029
364	93.6777572631836	307.9866943359375	0.9999998807907104	504.1059875488281	201.16848754882812	0.00016355514526367188	506.4157409667969	198.76263427734375	1.0	504.9290771484375	198.12722778320312	0.0006041526794433594	8	029
365	94.36209106445312	307.0911865234375	0.9999919533729553	504.0190734863281	202.10699462890625	0.0001957416534423828	506.59967041015625	199.51028442382812	1.0	503.5216979980469	199.9348907470703	0.001222074031829834	8	029
366	92.90902709960938	305.1620788574219	0.9989631175994873	504.3229064941406	202.1094970703125	0.00011578202247619629	507.2552490234375	199.527587890625	1.0	503.60125732421875	200.3473358154297	0.0010022222995758057	8	029
367	94.04988098144531	307.6048583984375	0.9999985694885254	504.2796630859375	201.60498046875	0.00012603402137756348	506.5435485839844	198.949951171875	1.0	503.74859619140625	199.8134307861328	0.0007454454898834229	8	029
368	94.53267669677734	307.47393798828125	0.9999955892562866	504.63897705078125	202.50831604003906	0.00010773539543151855	507.7662048339844	200.15481567382812	1.0	503.87811279296875	200.45533752441406	0.0009527802467346191	8	029
369	94.13591766357422	306.87030029296875	0.9999911189079285	504.3504943847656	202.0834503173828	0.00016498565673828125	507.3785095214844	199.37669372558594	1.0	503.47137451171875	200.1315155029297	0.0010334253311157227	8	029
370	94.5423583984375	306.9935302734375	0.9999998807907104	504.17437744140625	202.42782592773438	0.00012892484664916992	506.74005126953125	199.23495483398438	1.0	503.7681579589844	200.60418701171875	0.0006609559059143066	8	029
371	93.24554443359375	307.5933532714844	0.9665502309799194	504.2936096191406	201.66378784179688	0.00023096799850463867	507.02520751953125	199.27703857421875	1.0	503.5387268066406	199.708740234375	0.0015878677368164062	8	029
372	93.9922866821289	307.2560729980469	0.9978930354118347	504.2315673828125	201.94586181640625	0.0001272261142730713	506.924560546875	199.14920043945312	1.0	503.5867614746094	200.0013885498047	0.0009815692901611328	8	029
373	92.63712310791016	306.2705993652344	1.0	504.0390625	202.16448974609375	0.00012028217315673828	506.1686706542969	199.3624725341797	1.0	504.85858154296875	199.11102294921875	0.0007359087467193604	8	029
374	92.45128631591797	308.37493896484375	0.9999998807907104	504.27764892578125	202.2398223876953	0.00018215179443359375	506.9266662597656	199.38905334472656	1.0	503.5892028808594	200.1025848388672	0.0009799301624298096	8	029
375	92.0298080444336	306.650634765625	0.930330216884613	504.3262023925781	202.1753692626953	0.00019869208335876465	507.2479553222656	199.43775939941406	1.0	503.7156066894531	200.05213928222656	0.001363992691040039	8	029
376	91.27042388916016	307.8189392089844	0.9999756813049316	504.3473815917969	201.84580993652344	0.0002262890338897705	506.8915710449219	199.45355224609375	1.0	503.71392822265625	199.8056640625	0.0021584928035736084	8	029
377	93.58324432373047	307.0303649902344	0.3281140923500061	504.5583801269531	202.11373901367188	0.00025200843811035156	507.0570373535156	199.84255981445312	0.9999999403953552	503.91485595703125	199.957763671875	0.0015895962715148926	8	029
378	94.67498016357422	309.0727844238281	1.0	504.174072265625	201.65902709960938	0.0002397298812866211	507.0398254394531	199.1597900390625	1.0	503.6894836425781	199.6834259033203	0.001445859670639038	8	029
379	93.42777252197266	306.7344055175781	0.959734320640564	504.1392822265625	202.11988830566406	0.00014990568161010742	507.0117492675781	199.64398193359375	1.0	503.74713134765625	200.21018981933594	0.0007786452770233154	8	029
380	92.35456848144531	308.2889404296875	0.999968409538269	504.4601745605469	201.5889129638672	0.0001887679100036621	507.6425476074219	198.87574768066406	1.0	503.8985595703125	199.63893127441406	0.0010523498058319092	8	029
381	94.62928009033203	309.96990966796875	0.9999707937240601	504.3830871582031	201.55288696289062	0.00018584728240966797	507.1256103515625	199.1570587158203	1.0	503.66192626953125	199.70181274414062	0.0009384751319885254	8	029
382	91.77529907226562	306.6512451171875	0.9999999403953552	504.22906494140625	201.5615234375	0.0001480579376220703	506.90570068359375	199.20716857910156	1.0	505.05267333984375	198.7636260986328	0.0009112060070037842	8	029
383	93.68872833251953	305.58087158203125	0.9997332096099854	504.34454345703125	202.0554656982422	0.00020623207092285156	506.8746643066406	199.36495971679688	1.0	503.61474609375	200.0776824951172	0.0011571943759918213	8	029
384	94.56942749023438	308.73748779296875	0.9999505281448364	504.38946533203125	201.987060546875	0.00022938847541809082	506.7649230957031	199.10540771484375	1.0	503.5986633300781	199.96469116210938	0.0015109479427337646	8	029
385	92.8463363647461	308.1233215332031	0.9999867677688599	504.26458740234375	201.68716430664062	0.0002148747444152832	507.0975341796875	199.3616180419922	1.0	503.7525939941406	199.59693908691406	0.001442939043045044	8	029
386	93.37553405761719	309.1226806640625	0.9999999403953552	504.8014221191406	201.73257446289062	0.00028955936431884766	507.14697265625	199.15199279785156	1.0	503.8299865722656	199.53428649902344	0.0018069446086883545	8	029
387	91.30061340332031	309.783447265625	0.9999950528144836	504.10845947265625	201.84681701660156	0.0002403557300567627	506.92724609375	199.57872009277344	1.0	503.6722717285156	199.7716064453125	0.0008949935436248779	8	029
388	92.12493896484375	308.4760437011719	1.0	504.1287536621094	201.03880310058594	0.00031176209449768066	506.0928039550781	198.71603393554688	0.9999999403953552	503.9032897949219	199.17422485351562	0.000857621431350708	8	029
389	93.44029998779297	307.0694885253906	0.9999998807907104	504.1820373535156	202.16632080078125	0.0001137852668762207	506.698974609375	199.2200927734375	1.0	503.3139343261719	200.1337890625	0.0009143948554992676	8	029
390	92.22931671142578	308.9716491699219	0.9980044364929199	504.36920166015625	201.92799377441406	0.00017052888870239258	506.7769775390625	199.2927703857422	1.0	503.8356018066406	199.97616577148438	0.0013079345226287842	8	029
391	93.76628112792969	307.283203125	0.9952073097229004	504.50897216796875	201.6421661376953	0.0001252591609954834	506.4874267578125	198.90599060058594	1.0	503.9775390625	199.7672882080078	0.000745624303817749	8	029
392	94.05656433105469	308.79339599609375	0.9733617305755615	504.31524658203125	201.8411102294922	0.0001556873321533203	507.1630859375	198.85577392578125	1.0	503.6809997558594	199.87326049804688	0.0009084641933441162	8	029
393	94.39456176757812	307.6691589355469	0.9999989867210388	504.5787048339844	202.5416259765625	0.0002307295799255371	507.3177185058594	199.67922973632812	0.9999999403953552	503.52459716796875	200.10296630859375	0.003844350576400757	8	029
394	93.82461547851562	307.7632751464844	0.9999997615814209	504.3144226074219	201.78147888183594	0.00016638636589050293	507.1256408691406	199.23434448242188	1.0	503.4722900390625	199.93109130859375	0.0010426044464111328	8	029
395	93.5662841796875	308.7666931152344	0.02076476812362671	504.32781982421875	202.310546875	0.00016242265701293945	506.7574157714844	199.64712524414062	1.0	503.4530944824219	200.21290588378906	0.0019003450870513916	8	029
396	94.18232727050781	309.4638671875	1.0	503.9339904785156	201.95849609375	0.00011739134788513184	506.8088684082031	198.99356079101562	1.0	504.7948913574219	198.70587158203125	0.0004470646381378174	8	029
397	92.5256118774414	308.1966247558594	0.6643331050872803	504.2094421386719	201.17210388183594	0.00026983022689819336	506.5012512207031	198.92739868164062	1.0	503.7928161621094	199.4088897705078	0.0009689629077911377	8	029
398	93.37161254882812	311.1596984863281	0.9872921705245972	504.3821716308594	201.6266632080078	0.00014320015907287598	507.1966857910156	199.10995483398438	1.0	503.78704833984375	199.86019897460938	0.0005966424942016602	8	029
399	97.00487518310547	309.0104064941406	0.9999955892562866	504.6788330078125	201.32542419433594	0.00013083219528198242	507.529052734375	198.67588806152344	1.0	504.10504150390625	199.84576416015625	0.0009748339653015137	8	029
400	93.74012756347656	307.74554443359375	0.9999977946281433	2.8199920654296875	478.3258056640625	1.0281801223754883e-5	534.6096801757812	222.45986938476562	0.20307576656341553	86.63872528076172	295.6912536621094	2.1785497665405273e-5	8	029
401	93.12080383300781	310.34881591796875	0.007390797138214111	3.2087340354919434	479.0623779296875	1.0401010513305664e-5	535.0060424804688	221.8212127685547	0.2851663827896118	173.15699768066406	6.015223503112793	7.450580596923828e-7	8	029
402	94.77355194091797	305.7456359863281	0.9939464330673218	2.821234703063965	479.27801513671875	1.3023614883422852e-5	533.66455078125	221.97535705566406	0.9536331295967102	87.51126098632812	295.8555908203125	2.562999725341797e-6	8	029
403	97.35449981689453	308.32550048828125	0.33436572551727295	3.233004570007324	479.12811279296875	1.1235475540161133e-5	533.4998779296875	222.793701171875	0.18809032440185547	173.70472717285156	6.477410316467285	7.450580596923828e-7	8	029
404	102.13322448730469	309.4599609375	0.00015693902969360352	2.794856071472168	478.24078369140625	7.3015689849853516e-6	534.1251220703125	222.52284240722656	0.583337664604187	173.8353729248047	6.151601791381836	6.854534149169922e-7	8	029
405	96.2974624633789	309.3891906738281	0.9999592304229736	104.95238494873047	305.8294372558594	1.3589859008789062e-5	534.4310302734375	223.07373046875	0.1292172074317932	87.35411834716797	299.4955749511719	7.68899917602539e-6	8	029
406	96.9207992553711	307.7891845703125	0.9999997615814209	101.20120239257812	309.8468933105469	5.453824996948242e-6	533.8463134765625	222.9254608154297	0.0969916582107544	87.31153106689453	295.5657653808594	2.4497509002685547e-5	8	029
407	97.3707275390625	307.5497741699219	0.9999983310699463	3.7688345909118652	478.8346252441406	1.6987323760986328e-5	533.530029296875	222.36996459960938	0.4407031238079071	87.68924713134766	296.13946533203125	7.528066635131836e-5	8	029
408	95.13368225097656	306.6298522949219	0.034348130226135254	3.088082790374756	478.8843078613281	7.271766662597656e-6	534.3020629882812	222.0199737548828	0.6561292409896851	156.4607696533203	6.156887054443359	1.1622905731201172e-6	8	029
409	99.08739471435547	307.09893798828125	0.9999631643295288	647.9237670898438	382.67388916015625	3.039836883544922e-6	535.1449584960938	222.76409912109375	0.24482408165931702	88.27659606933594	295.96533203125	6.407499313354492e-6	8	029
410	97.31605529785156	307.02764892578125	0.9999751448631287	101.79327392578125	309.2419738769531	5.21540641784668e-6	535.3131713867188	222.82461547851562	0.038345932960510254	88.01580810546875	295.209716796875	1.4007091522216797e-5	8	029
411	96.12924194335938	306.9638977050781	0.9999985098838806	2.521449089050293	478.4625549316406	1.5914440155029297e-5	534.923095703125	222.9362335205078	0.2959449887275696	87.70210266113281	295.247314453125	5.167722702026367e-5	8	029
412	97.30918884277344	308.13189697265625	0.9999978542327881	3.055962324142456	478.3133850097656	1.2010335922241211e-5	533.9486083984375	221.87005615234375	0.2479245960712433	87.80571746826172	295.9594421386719	1.0967254638671875e-5	8	029
413	96.5134048461914	307.9870300292969	0.9999970197677612	2.648420810699463	478.8492126464844	7.62939453125e-6	534.5647583007812	222.0584716796875	0.07933792471885681	87.73175811767578	295.72442626953125	1.8835067749023438e-5	8	029
414	96.5071792602539	307.2447204589844	0.9999996423721313	100.77432250976562	309.9386291503906	3.3736228942871094e-5	534.3057861328125	223.04112243652344	0.4379675090312958	87.44792938232422	295.31304931640625	3.585219383239746e-5	8	029
415	96.96145629882812	306.9036865234375	0.9999998807907104	101.00225830078125	308.88433837890625	4.9114227294921875e-5	534.7252807617188	223.668701171875	0.12409988045692444	87.05220031738281	294.5795593261719	4.3004751205444336e-5	8	029
416	96.875244140625	308.4832763671875	0.9999992251396179	101.02875518798828	310.5226745605469	1.329183578491211e-5	534.5379638671875	222.4305877685547	0.4726545214653015	87.87562561035156	296.12762451171875	5.906820297241211e-5	8	029
417	96.69520568847656	308.1271057128906	0.9991583824157715	2.641106128692627	478.3089904785156	8.732080459594727e-6	534.0608520507812	222.22230529785156	0.8880606889724731	88.49870300292969	296.6944274902344	5.632638931274414e-6	8	029
418	96.75927734375	306.8807373046875	0.9994710683822632	2.466222047805786	478.6701354980469	2.1159648895263672e-5	534.2069702148438	221.90505981445312	0.5112423896789551	90.91877746582031	292.1384582519531	2.8312206268310547e-6	8	029
419	96.58216094970703	304.7701110839844	0.9998738765716553	3.2338006496429443	478.95989990234375	1.4573335647583008e-5	533.6984252929688	222.34719848632812	0.07820245623588562	90.64725494384766	294.61395263671875	6.908178329467773e-5	8	029
420	96.95426940917969	306.6353454589844	1.0	100.64927673339844	308.4913635253906	6.490945816040039e-5	534.1363525390625	222.0426788330078	0.9235384464263916	87.15506744384766	294.68994140625	0.0002192854881286621	8	029
421	98.94093322753906	306.612060546875	0.9907010793685913	3.4051132202148438	478.2856140136719	5.692243576049805e-6	534.352294921875	223.3792724609375	0.0008274614810943604	90.82588958740234	291.2373046875	3.4570693969726562e-6	8	029
422	96.6775894165039	307.0267333984375	0.9999998807907104	100.33277893066406	309.2783203125	3.129243850708008e-5	534.4681396484375	222.27481079101562	0.6090880036354065	87.1771469116211	294.5679626464844	0.00010037422180175781	8	029
423	97.59918975830078	306.11602783203125	0.9999997615814209	101.45225524902344	308.1957092285156	5.40316104888916e-5	534.1964721679688	222.74635314941406	0.002626091241836548	87.572509765625	294.8875732421875	8.121132850646973e-5	8	029
424	95.45997619628906	304.5857238769531	0.9999897480010986	100.12635803222656	305.9989013671875	1.800060272216797e-5	534.458740234375	222.58543395996094	0.27072688937187195	90.50240325927734	294.283203125	8.386373519897461e-5	8	029
425	95.81840515136719	307.6895751953125	1.0	100.30845642089844	310.0790710449219	3.9517879486083984e-5	534.7008666992188	221.8694305419922	0.08878287672996521	86.71537780761719	294.8399353027344	9.879469871520996e-5	8	029
426	96.92530822753906	305.2006530761719	0.9999996423721313	100.22331237792969	307.9585266113281	3.966689109802246e-5	534.6934814453125	221.9449462890625	0.029194295406341553	86.99955749511719	294.193359375	0.00032699108123779297	8	029
427	95.54361724853516	308.3678894042969	0.9999922513961792	100.16618347167969	310.2391052246094	4.2766332626342773e-5	534.6246337890625	218.56504821777344	0.033259451389312744	87.69235229492188	297.1431579589844	2.8789043426513672e-5	8	029
428	95.08787536621094	307.5887756347656	0.023781120777130127	3.0360283851623535	479.05078125	8.761882781982422e-6	534.7319946289062	222.3079071044922	0.16397881507873535	172.8760986328125	6.36271858215332	5.662441253662109e-7	8	029
429	95.30118560791016	305.76287841796875	0.9999997615814209	97.62325286865234	308.7944030761719	6.267428398132324e-5	534.2666015625	222.3901824951172	0.8535490036010742	86.43841552734375	293.9044189453125	0.0001728832721710205	8	029
430	95.97288513183594	307.6087646484375	0.9999983310699463	2.460010051727295	478.6257629394531	9.000301361083984e-6	534.0989379882812	223.06964111328125	0.5413892865180969	87.5047607421875	295.3167419433594	4.00543212890625e-5	8	029
431	99.01996612548828	305.95416259765625	0.7716180682182312	3.249535322189331	478.48504638671875	6.258487701416016e-6	533.701416015625	223.00743103027344	0.07319730520248413	89.05017852783203	296.1026916503906	1.6689300537109375e-6	8	029
432	97.77961730957031	305.9883117675781	0.9998011589050293	3.371102809906006	478.5873107910156	1.1533498764038086e-5	533.4115600585938	222.56161499023438	0.967178225517273	88.08846282958984	295.6874084472656	2.3305416107177734e-5	8	029
433	95.55431365966797	306.6587829589844	1.0	99.85941314697266	309.33282470703125	0.00010272860527038574	534.5682983398438	222.20384216308594	0.027869194746017456	86.44487762451172	293.8125	0.00020107626914978027	8	029
434	96.05767822265625	307.0142822265625	0.9999984502792358	99.66403198242188	309.58331298828125	2.1785497665405273e-5	534.5228881835938	217.8406982421875	0.025799453258514404	86.78047943115234	295.8285217285156	7.787346839904785e-5	8	029
435	96.35971069335938	305.3591613769531	0.9999996423721313	100.8078842163086	306.1463928222656	8.83638858795166e-5	534.651123046875	221.89517211914062	0.9136511087417603	86.48204040527344	294.3569641113281	0.00012421607971191406	8	029
436	97.51435852050781	305.13458251953125	0.9999223351478577	100.44798278808594	308.21270751953125	1.4334917068481445e-5	533.7557983398438	222.31787109375	0.3395663797855377	90.84770965576172	294.19561767578125	4.315376281738281e-5	8	029
437	98.59739685058594	305.38372802734375	0.9999937415122986	101.21627807617188	308.03863525390625	9.685754776000977e-6	533.50537109375	221.89794921875	0.9446319937705994	87.593017578125	295.0780029296875	3.477931022644043e-5	8	029
438	96.11600494384766	306.0317687988281	0.9996541738510132	2.2329320907592773	478.90216064453125	1.4036893844604492e-5	534.4729614257812	222.2718505859375	0.1615244448184967	86.84636688232422	295.63812255859375	2.148747444152832e-5	8	029
439	96.1903076171875	306.96490478515625	1.0	100.93024444580078	306.5827331542969	5.328655242919922e-5	534.20556640625	219.02369689941406	0.07969933748245239	86.53629302978516	294.2325134277344	0.00011426210403442383	8	029
440	95.56755065917969	306.8883056640625	1.0	99.82150268554688	310.1216125488281	4.330277442932129e-5	533.3710327148438	222.69009399414062	0.9955883026123047	86.74324035644531	294.2582092285156	0.00013327598571777344	8	029
441	98.02366638183594	305.21710205078125	0.9974800944328308	2.581162452697754	478.7061462402344	1.290440559387207e-5	533.4439697265625	222.4883575439453	0.3831690549850464	90.58099365234375	293.9079895019531	4.4733285903930664e-5	8	029
442	97.19609069824219	307.1560363769531	1.0	101.12448120117188	309.3879699707031	7.966160774230957e-5	534.560546875	222.4311065673828	0.09827828407287598	86.76829528808594	294.8262939453125	0.0001455545425415039	8	029
443	95.04668426513672	304.19451904296875	0.9999706745147705	101.69390106201172	303.7755126953125	7.024407386779785e-5	533.2240600585938	222.49615478515625	0.46921467781066895	89.70008087158203	295.2174072265625	0.0002472102642059326	8	029
444	98.03109741210938	306.89044189453125	0.9999990463256836	101.09416961669922	309.3153991699219	1.677870750427246e-5	533.5723266601562	222.4750518798828	0.22452354431152344	88.1810531616211	295.73101806640625	2.0891427993774414e-5	8	029
445	95.85810852050781	305.7398681640625	0.9999998807907104	100.11039733886719	306.063720703125	0.00012737512588500977	534.085693359375	223.4867706298828	0.04043763875961304	86.70703125	294.7447204589844	8.472800254821777e-5	8	029
446	97.67261505126953	302.3031921386719	0.9999160766601562	3.036949634552002	479.18408203125	2.0802021026611328e-5	534.7254028320312	222.0674591064453	0.3299485743045807	90.48155975341797	292.5769348144531	8.121132850646973e-5	8	029
447	97.29972839355469	307.0699157714844	1.0	101.21265411376953	309.28851318359375	0.00017401576042175293	534.4808349609375	222.88487243652344	0.8145414590835571	85.95994567871094	294.40869140625	6.979703903198242e-5	8	029
448	96.04556274414062	306.5054931640625	0.9981237649917603	3.0515263080596924	478.5901184082031	1.6987323760986328e-5	534.00439453125	221.90476989746094	0.7780897617340088	88.61349487304688	295.408935546875	1.341104507446289e-6	8	029
449	97.01019287109375	306.41595458984375	0.9999999403953552	101.06297302246094	309.3206481933594	5.990266799926758e-5	533.9752197265625	222.5565185546875	0.9217129945755005	87.38317108154297	294.89398193359375	7.843971252441406e-5	8	029
450	98.86048889160156	305.4174499511719	0.23761463165283203	2.857483386993408	478.5208435058594	5.27501106262207e-6	534.1546630859375	222.57644653320312	0.18313461542129517	104.80317687988281	293.0948791503906	1.7315149307250977e-5	8	029
451	96.3289566040039	304.8431701660156	0.9995952844619751	80.16456604003906	233.42189025878906	0.05025723576545715	534.8164672851562	222.62025451660156	0.026043981313705444	90.16805267333984	293.5054931640625	1.665949821472168e-5	8	029
452	97.23458099365234	304.6524353027344	0.9999977350234985	81.41791534423828	232.99176025390625	0.06632590293884277	534.60546875	222.4577178955078	0.26208117604255676	87.42164611816406	294.423095703125	3.159046173095703e-5	8	029
453	97.53640747070312	306.4327087402344	0.9511423110961914	81.89787292480469	234.9390106201172	0.9849758744239807	534.8901977539062	223.4623565673828	0.013494253158569336	82.3414077758789	234.864990234375	2.7418136596679688e-6	8	029
454	98.60780334472656	303.7595520019531	0.9997113347053528	80.5898208618164	236.26608276367188	0.08741289377212524	534.5987548828125	222.7637481689453	0.03643852472305298	102.89366912841797	293.209716796875	7.450580596923828e-6	8	029
455	96.00749206542969	305.36895751953125	0.9999703168869019	83.9760971069336	235.343017578125	0.9999927282333374	534.9205932617188	222.439453125	0.01822301745414734	83.23607635498047	235.3242645263672	3.5762786865234375e-5	8	029
456	96.84272766113281	305.85797119140625	0.8235008120536804	83.58275604248047	235.23776245117188	0.9999932050704956	534.5078125	222.5692138671875	0.42444494366645813	83.12284851074219	235.24072265625	2.0205974578857422e-5	8	029
457	94.98043823242188	305.3721618652344	0.9999710917472839	80.09046936035156	236.5680389404297	0.8076013922691345	533.8720092773438	222.74539184570312	0.9529727697372437	86.49620819091797	294.88800048828125	2.390146255493164e-5	8	029
458	94.49021911621094	303.6252136230469	0.9999999403953552	81.67466735839844	238.35275268554688	0.9902305603027344	532.8516845703125	222.73855590820312	0.6947637796401978	85.65143585205078	292.2398376464844	4.0084123611450195e-5	8	029
459	98.04229736328125	304.3282775878906	0.9998669624328613	81.97024536132812	237.882568359375	0.9999839067459106	534.5755615234375	221.77276611328125	0.08715927600860596	83.79981994628906	240.25660705566406	1.7523765563964844e-5	8	029
460	96.51028442382812	305.237548828125	1.0	80.97564697265625	237.84786987304688	0.7604465484619141	533.9317016601562	222.27890014648438	0.03407043218612671	86.1429672241211	293.5806579589844	8.96751880645752e-5	8	029
461	97.21800231933594	304.87493896484375	0.999954342842102	80.17980194091797	237.40521240234375	0.8992869257926941	534.3370361328125	222.66177368164062	0.6993542909622192	87.68551635742188	294.3817138671875	6.109476089477539e-6	8	029
462	97.88462829589844	304.50445556640625	0.9999992251396179	81.9347152709961	236.72911071777344	0.9845958352088928	535.1463012695312	222.91090393066406	0.00913509726524353	87.0186538696289	294.2879943847656	2.849102020263672e-5	8	029
463	96.88652801513672	304.4286193847656	0.9999767541885376	82.90019989013672	237.9786376953125	0.9032154083251953	534.4149169921875	223.0144500732422	0.0059621334075927734	87.85718536376953	294.9478454589844	1.2099742889404297e-5	8	029
464	97.1604232788086	302.39306640625	0.9999997615814209	80.24832916259766	236.81300354003906	0.15716621279716492	534.6221923828125	223.09230041503906	0.004626154899597168	89.78595733642578	293.34088134765625	7.838010787963867e-5	8	029
465	97.18196105957031	304.6688537597656	0.9999986886978149	82.55062866210938	237.03916931152344	0.13754123449325562	534.5586547851562	218.7104949951172	0.2778405547142029	87.5918960571289	293.7886047363281	2.339482307434082e-5	8	029
466	97.51258087158203	301.8930358886719	0.9999996423721313	81.103515625	237.16366577148438	0.11987718939781189	534.9192504882812	221.85096740722656	0.368568480014801	89.93238067626953	293.12030029296875	0.00019127130508422852	8	029
467	96.5669937133789	304.0849304199219	0.9992086887359619	82.09212493896484	237.1173095703125	0.004684925079345703	534.3709716796875	222.78062438964844	0.7690984010696411	90.0533676147461	293.35943603515625	2.5540590286254883e-5	8	029
468	97.54747009277344	302.8451232910156	0.999900221824646	82.45645904541016	238.01670837402344	0.9957151412963867	533.330810546875	222.7250213623047	0.21987897157669067	90.18631744384766	292.7629699707031	1.52587890625e-5	8	029
469	96.77814483642578	302.541015625	0.9999935626983643	81.19384002685547	238.3142547607422	0.10622569918632507	534.3780517578125	223.2596893310547	0.0460171103477478	90.07980346679688	292.9426574707031	8.732080459594727e-5	8	029
470	98.18962097167969	305.1618347167969	0.9441920518875122	83.85831451416016	239.75071716308594	0.8810383081436157	533.9122314453125	222.43118286132812	0.49094119668006897	86.20083618164062	240.34466552734375	1.1026859283447266e-6	8	029
471	96.99266815185547	303.08050537109375	0.9999767541885376	80.94098663330078	235.7684783935547	0.0001424252986907959	533.9341430664062	222.27029418945312	0.8471384048461914	90.50247192382812	293.7469482421875	0.00011005997657775879	8	029
472	98.25587463378906	302.395263671875	0.9999994039535522	79.68682861328125	238.403076171875	0.010476857423782349	534.2559204101562	222.42071533203125	0.6719874143600464	90.28971099853516	293.63690185546875	0.00011640787124633789	8	029
473	97.2779541015625	302.4248046875	0.9951597452163696	81.21049499511719	238.9562225341797	0.9861754179000854	533.8327026367188	222.25054931640625	0.847442626953125	89.68156433105469	291.92547607421875	3.618001937866211e-5	8	029
474	97.4708023071289	302.8562927246094	0.9999974966049194	83.56623077392578	239.13304138183594	1.0	534.5809936523438	222.78773498535156	0.7675188183784485	81.75934600830078	239.70468139648438	8.505582809448242e-5	8	029
475	95.86087799072266	303.20513916015625	0.9997596740722656	80.0947494506836	238.5039825439453	0.01648104190826416	533.8807983398438	222.73866271972656	0.8622125387191772	90.48723602294922	292.8708190917969	4.76837158203125e-5	8	029
476	95.87767028808594	302.1856994628906	0.9999852180480957	83.36384582519531	240.99249267578125	0.9999911785125732	534.04931640625	222.2326202392578	0.013208061456680298	83.8339614868164	242.7249298095703	6.154179573059082e-5	8	029
477	96.3276138305664	303.3493957519531	0.9999958276748657	102.77084350585938	302.5295715332031	3.406405448913574e-5	533.6988525390625	222.63494873046875	0.9052789211273193	90.52042388916016	294.1287536621094	0.0001488029956817627	8	029
478	97.37455749511719	301.4786376953125	0.99901282787323	82.63771057128906	240.6148223876953	0.9999944567680359	534.4240112304688	221.96804809570312	0.5253404974937439	90.48250579833984	291.673828125	5.072355270385742e-5	8	029
479	97.69481658935547	303.9687805175781	0.1422264277935028	82.57511901855469	241.0512237548828	0.9999998807907104	534.0471801757812	222.87338256835938	0.00024107098579406738	81.74931335449219	240.7208251953125	0.00012475252151489258	8	029
480	96.31806182861328	301.5931091308594	0.9999856948852539	81.84326171875	241.1183319091797	0.9646941423416138	533.6943969726562	222.31173706054688	0.906879723072052	89.4787368774414	292.5107116699219	7.557868957519531e-5	8	029
481	97.39392852783203	301.2772216796875	0.9999949932098389	81.32978820800781	242.40248107910156	0.9820967316627502	533.7525634765625	222.5306396484375	0.9809562563896179	89.51066589355469	291.8732604980469	0.00012302398681640625	8	029
482	98.50080871582031	304.4077453613281	0.2517770230770111	82.65885925292969	242.05087280273438	0.9999997615814209	533.9331665039062	222.1689910888672	0.354312926530838	81.9430923461914	241.34854125976562	0.0001443922519683838	8	029
483	93.6102294921875	302.2198486328125	0.7799727916717529	84.20653533935547	241.99755859375	0.9994266033172607	533.9181518554688	222.56092834472656	0.03925681114196777	89.7352294921875	292.0535888671875	5.334615707397461e-5	8	029
484	96.04305267333984	301.36700439453125	0.9978894591331482	81.49478149414062	243.2955780029297	0.9999979734420776	534.6591796875	223.02801513671875	0.06650921702384949	89.39573669433594	291.2829895019531	9.28342342376709e-5	8	029
485	95.73284912109375	302.7562561035156	0.9998001456260681	81.5864486694336	242.71685791015625	0.3631235957145691	533.2635498046875	222.2548065185547	0.1036386489868164	89.35689544677734	293.95355224609375	0.00010719895362854004	8	029
486	96.889404296875	301.4027099609375	0.9969401955604553	82.63701629638672	243.7181854248047	0.9999999403953552	533.578125	221.92259216308594	0.8525031208992004	89.73728942871094	291.46820068359375	8.20159912109375e-5	8	029
487	98.11024475097656	303.50640869140625	0.0011753737926483154	81.39990997314453	244.00030517578125	0.9984285831451416	534.4428100585938	222.31764221191406	0.9668923616409302	90.7746810913086	291.26507568359375	9.298324584960938e-6	8	029
488	95.53514099121094	300.51483154296875	0.9998223185539246	82.44569396972656	244.3223876953125	0.9999997019767761	534.0540161132812	222.9744873046875	0.3535318076610565	89.61068725585938	290.0766296386719	0.0001366734504699707	8	029
489	95.68277740478516	301.9298400878906	0.9911143183708191	80.74262237548828	244.94741821289062	0.987627387046814	534.8031005859375	222.34872436523438	0.24441668391227722	89.12532806396484	292.1010437011719	8.910894393920898e-5	8	029
490	96.69488525390625	301.4145812988281	0.8354895114898682	81.24990844726562	245.49716186523438	0.9999880194664001	533.480712890625	221.77659606933594	0.909338116645813	89.15068054199219	290.6003112792969	5.85019588470459e-5	8	029
491	5.493283271789551	482.59912109375	1.7881393432617188e-5	81.06349182128906	245.4669952392578	0.6190387606620789	534.1802368164062	222.65745544433594	0.5098901391029358	173.00540161132812	6.723024845123291	1.0728836059570312e-6	8	029
492	95.93988800048828	301.50616455078125	0.9999890923500061	82.08565521240234	245.80897521972656	0.2816764712333679	533.500732421875	222.196533203125	0.9985729455947876	89.47118377685547	292.4581604003906	0.0001513659954071045	8	029
493	100.39362335205078	301.2511901855469	0.9922623634338379	80.93444061279297	246.71087646484375	0.0008210837841033936	533.9171752929688	222.2628631591797	0.9388749003410339	89.67296600341797	291.2666320800781	6.765127182006836e-5	8	029
494	96.60626983642578	298.71417236328125	0.9999877214431763	82.3724365234375	246.4122314453125	0.7348652482032776	533.998046875	222.46951293945312	0.1157442033290863	88.64402770996094	290.1753234863281	0.00022459030151367188	8	029
495	98.04606628417969	299.2247009277344	0.9999257326126099	82.42206573486328	247.633544921875	0.8136778473854065	533.5775756835938	222.447021484375	0.4449198246002197	88.91607666015625	289.8994140625	0.0004132390022277832	8	029
496	97.6343994140625	300.56121826171875	0.9911094903945923	82.77288055419922	247.05247497558594	0.06662464141845703	533.5043334960938	222.11962890625	0.932063102722168	89.25276184082031	291.1501770019531	0.0002695918083190918	8	029
497	98.9251708984375	299.4064636230469	0.9999994039535522	82.64397430419922	247.78311157226562	0.31393125653266907	533.7476196289062	221.67001342773438	0.5935459136962891	88.88423919677734	290.5753173828125	0.0005093514919281006	8	029
498	97.61009216308594	299.2912902832031	0.9999991655349731	107.32026672363281	293.7115783691406	0.00018641352653503418	534.6361694335938	221.71803283691406	0.8174823522567749	88.57430267333984	290.7317810058594	0.0007518529891967773	8	029
499	99.39929962158203	299.90740966796875	0.9987119436264038	107.3226547241211	293.4733581542969	6.54458999633789e-5	533.9224853515625	222.6083221435547	0.38238346576690674	90.28756713867188	291.6896057128906	0.0003326237201690674	8	029
500	99.36737823486328	300.8329772949219	1.0	107.62560272216797	294.889892578125	0.0002792179584503174	533.5516357421875	221.61099243164062	0.9836912155151367	90.3154067993164	292.85162353515625	0.0016184449195861816	8	029
501	97.77497863769531	299.9068908691406	0.9999998807907104	101.29610443115234	301.97186279296875	0.00018745660781860352	533.4296875	222.4707489013672	0.9493732452392578	89.03992462158203	291.6085510253906	0.002111196517944336	8	029
502	98.23571014404297	298.7330627441406	0.9999995231628418	81.55026245117188	248.92868041992188	0.00013720989227294922	533.7958374023438	221.6387481689453	0.21808138489723206	88.86410522460938	290.68780517578125	0.00053367018699646	8	029
503	99.04428100585938	299.2630310058594	0.9999501705169678	81.19876861572266	249.4008026123047	0.0010369420051574707	534.8467407226562	221.91928100585938	0.12195563316345215	88.98735046386719	290.9665832519531	0.000395357608795166	8	029
504	100.48541259765625	298.79412841796875	0.999998927116394	80.97679901123047	250.09527587890625	0.0014932751655578613	533.2974853515625	222.11839294433594	0.983583927154541	101.08099365234375	292.1112060546875	0.00043779611587524414	8	029
505	100.36837768554688	297.9885559082031	0.999994158744812	106.79022979736328	294.0770263671875	0.00032407045364379883	534.0427856445312	222.49505615234375	0.3603309094905853	99.75724029541016	290.0484924316406	0.0003307461738586426	8	029
506	100.14864349365234	299.9353332519531	1.0	107.364501953125	294.4776916503906	0.00044205784797668457	533.7517700195312	222.1514892578125	0.015250086784362793	101.31420135498047	292.8065185546875	0.0008386969566345215	8	029
507	99.95744323730469	299.7868957519531	1.0	107.1353988647461	294.6965026855469	0.000300675630569458	534.4030151367188	221.975830078125	0.46128562092781067	89.73747253417969	292.36187744140625	0.0014400780200958252	8	029
508	101.57718658447266	298.6451110839844	0.9999980926513672	107.55269622802734	294.0836486816406	0.00018915534019470215	533.7523193359375	222.01388549804688	0.9884566068649292	101.13916015625	290.4666748046875	0.0005446970462799072	8	029
509	99.78479766845703	300.84100341796875	0.9999983906745911	107.70308685302734	294.05987548828125	0.00014320015907287598	534.7081298828125	222.05628967285156	0.9537384510040283	101.93470764160156	294.00640869140625	0.0010625123977661133	8	029
510	101.28791046142578	300.518310546875	0.9999992251396179	107.13558197021484	295.4073181152344	0.0003414750099182129	533.463134765625	222.0756378173828	0.04817238450050354	102.13966369628906	292.9925537109375	0.001392066478729248	8	029
511	100.53675842285156	299.1486511230469	1.0	106.62724304199219	294.519287109375	0.000609666109085083	534.1696166992188	222.2340850830078	0.35544896125793457	89.5711898803711	292.040283203125	0.001989990472793579	8	029
512	102.19678497314453	299.7979736328125	0.9999797344207764	80.02931213378906	254.32164001464844	0.00032806396484375	534.4954833984375	222.70059204101562	0.055899232625961304	101.78076934814453	291.8860778808594	0.0009934306144714355	8	029
513	100.31883239746094	299.0346984863281	1.0	106.89807891845703	294.8099060058594	0.0004196465015411377	532.8438110351562	222.5081787109375	0.9711363315582275	100.84588623046875	291.4036560058594	0.0006058216094970703	8	029
514	100.44444274902344	299.3083190917969	0.9999980926513672	107.26129913330078	294.9541320800781	0.00041157007217407227	533.8969116210938	221.50262451171875	0.7182251214981079	89.87005615234375	292.2857666015625	0.0011807680130004883	8	029
515	99.70057678222656	299.5384826660156	1.0	107.01814270019531	294.811767578125	0.0005776584148406982	534.106689453125	222.4069366455078	0.44578373432159424	89.41639709472656	292.582275390625	0.0012724101543426514	8	029
516	99.79817962646484	301.7772521972656	0.9999865293502808	82.02640533447266	250.29942321777344	0.0021260082721710205	533.79345703125	222.65328979492188	0.0936858057975769	102.86325073242188	294.0926208496094	0.0009503364562988281	8	029
517	101.61605072021484	300.81011962890625	0.9999977350234985	82.12979888916016	249.88929748535156	0.0003037452697753906	533.976318359375	222.42843627929688	0.15837711095809937	102.99434661865234	294.0442810058594	0.0010439753532409668	8	029
518	100.40492248535156	299.3303527832031	0.999999463558197	80.70169067382812	250.95272827148438	0.0005261898040771484	533.6019287109375	222.83132934570312	0.7719559669494629	101.31843566894531	292.69073486328125	0.0007306933403015137	8	029
519	101.13903045654297	299.7384948730469	1.0	80.58769226074219	250.71669006347656	0.05657958984375	533.4921264648438	221.89651489257812	0.5863635540008545	102.01319885253906	292.6325988769531	0.0009113848209381104	8	029
520	100.86653900146484	302.4832458496094	0.9996973276138306	108.86260986328125	293.6197814941406	3.045797348022461e-5	533.3289794921875	222.2066650390625	0.9737288951873779	104.24615478515625	294.008056640625	0.0008463859558105469	8	029
521	99.76009368896484	300.1447448730469	0.9999995231628418	80.09784698486328	250.19888305664062	0.03789156675338745	534.70361328125	222.1470947265625	0.29853177070617676	89.69416809082031	292.6794128417969	0.0005629956722259521	8	029
522	100.75817108154297	299.22222900390625	0.9999999403953552	106.28434753417969	295.3289489746094	0.0005684494972229004	534.0506591796875	222.52951049804688	0.8603965044021606	100.2880859375	291.8374328613281	0.001345604658126831	8	029
523	100.36906433105469	300.83740234375	0.9999970197677612	78.89901733398438	250.43508911132812	0.0004323422908782959	533.4725341796875	221.2148895263672	0.9529622793197632	102.14396667480469	294.1589660644531	0.0007537007331848145	8	029
524	99.51895904541016	302.02032470703125	0.999634861946106	80.12987518310547	250.10084533691406	0.025547057390213013	533.5043334960938	222.16464233398438	0.9935754537582397	102.5382080078125	293.44122314453125	0.000523686408996582	8	029
525	100.26671600341797	300.2958679199219	0.9999985694885254	107.90596771240234	294.121826171875	0.00018039345741271973	533.9754638671875	221.96383666992188	0.07412028312683105	89.07373046875	292.3443908691406	0.0011878907680511475	8	029
526	100.68067932128906	301.3891296386719	0.9999979734420776	78.16057586669922	249.32286071777344	0.11827677488327026	533.3673706054688	221.88450622558594	0.06649494171142578	102.11488342285156	294.27166748046875	0.0007993578910827637	8	029
527	100.6246566772461	301.7137451171875	1.0	78.6391830444336	250.60150146484375	0.05231213569641113	534.4598999023438	222.07354736328125	0.7538201808929443	102.06991577148438	294.08172607421875	0.0008854269981384277	8	029
528	100.09211730957031	300.801025390625	1.0	107.7005615234375	295.14642333984375	0.0003338158130645752	534.1453247070312	222.12083435058594	0.23488923907279968	101.95137786865234	294.0556945800781	0.0020035505294799805	8	029
529	100.32185363769531	301.9813232421875	0.9999960660934448	80.38420867919922	248.66439819335938	0.18973365426063538	533.8289184570312	221.7324981689453	0.7894145250320435	102.69476318359375	293.99761962890625	0.0002752244472503662	8	029
530	101.73407745361328	300.4501647949219	0.99996018409729	107.89949035644531	295.0231018066406	7.650256156921387e-5	533.6798095703125	222.17935180664062	0.5630868673324585	102.72827911376953	293.2042236328125	0.0006442368030548096	8	029
531	101.71296691894531	300.9270935058594	0.9999997615814209	78.81034088134766	249.25857543945312	0.0030976533889770508	533.998046875	222.7279052734375	0.6936681270599365	101.92841339111328	293.6629333496094	0.00121992826461792	8	029
532	102.0208511352539	299.8852233886719	1.0	78.66984558105469	248.66281127929688	0.015322357416152954	534.2392578125	222.16954040527344	0.09687674045562744	100.9930648803711	292.44110107421875	0.0010775625705718994	8	029
533	101.7385025024414	301.34600830078125	0.9999964833259583	79.72929382324219	249.17787170410156	0.44417572021484375	534.3803100585938	222.2760009765625	0.28486621379852295	102.70977020263672	294.078857421875	0.0005939006805419922	8	029
534	102.42321014404297	301.7498474121094	0.19358521699905396	2.2989721298217773	479.0455322265625	1.329183578491211e-5	534.3138427734375	222.3785858154297	0.3475039601325989	89.58565521240234	291.8502502441406	7.203221321105957e-5	8	029
535	102.8376235961914	302.97552490234375	0.48037344217300415	80.55241394042969	247.91957092285156	7.063150405883789e-6	533.94287109375	222.45602416992188	0.5972416400909424	105.1687240600586	292.9563293457031	5.206465721130371e-5	8	029
536	102.93042755126953	301.5013427734375	0.9961007833480835	79.20819091796875	248.156982421875	0.0003457367420196533	534.8121948242188	222.33145141601562	0.7476593255996704	103.79791259765625	293.7936096191406	0.0002338886260986328	8	029
537	102.07435607910156	299.8526916503906	0.9999997615814209	107.90989685058594	295.1545715332031	0.00011196732521057129	534.337890625	222.88113403320312	0.002246171236038208	102.45994567871094	292.7076416015625	0.0004839897155761719	8	029
