# Supplementary material for: An automated feeding system for the African killifish reveals the impact of diet on lifespan and allows scalable assessment of associative learning
Source: eLife. 2022 Nov 10;11:e69008. doi: 10.7554/eLife.69008 (PMC9788828; doi:10.7554/eLife.69008)
Supplement: Figure 6—source data 2. [file elife-69008-fig6-data2.zip › Training Trajectories/t6_REC006DLC_resnet50_TrainAllTheThingsJun28shuffle1_1030000.csv]

bodyparts_coords	fishhead_x	fishhead_y	fishhead_likelihood	fishtail_x	fishtail_y	fishtail_likelihood	redlight_x	redlight_y	redlight_likelihood	fooddrop_x	fooddrop_y	fooddrop_likelihood	fishnum	recordingnum
0	18.91962432861328	384.9304504394531	0.48641496896743774	35.590087890625	276.6861572265625	0.0003171265125274658	650.2254028320312	52.07993698120117	3.725290298461914e-5	0.7460987567901611	369.8680725097656	8.210539817810059e-5	6	006
1	17.82415771484375	385.6649475097656	0.9998384714126587	43.28010559082031	262.620361328125	0.02226957678794861	4.766438007354736	372.0456848144531	0.00011941790580749512	0.5139791965484619	370.09661865234375	0.0005677640438079834	6	006
2	18.844079971313477	386.2227478027344	0.999914288520813	39.00803756713867	246.23748779296875	0.8783314228057861	612.7694702148438	225.9597930908203	0.0007978081703186035	0.7655622959136963	369.041748046875	0.00037741661071777344	6	006
3	20.35163116455078	385.5047912597656	0.9999072551727295	41.344120025634766	245.9307403564453	0.9970670342445374	535.6736450195312	225.08250427246094	0.00045305490493774414	1.4074580669403076	369.5067138671875	0.0005169808864593506	6	006
4	21.4349422454834	383.2859191894531	0.9978885650634766	40.386329650878906	243.7198944091797	0.9954080581665039	536.277099609375	224.52035522460938	0.0006611943244934082	0.7349967956542969	368.48748779296875	0.00019654631614685059	6	006
5	25.903106689453125	382.76544189453125	0.9913641214370728	40.952667236328125	242.65005493164062	0.9999954700469971	39.825862884521484	241.70777893066406	0.00021770596504211426	19.447717666625977	375.41387939453125	0.0005182325839996338	6	006
6	27.231098175048828	382.7007751464844	0.9999998211860657	37.16184616088867	237.63262939453125	0.9734764695167542	650.122314453125	107.0683822631836	0.0009011626243591309	21.42230796813965	375.4024658203125	0.0015971958637237549	6	006
7	28.854848861694336	381.17376708984375	1.0	22.003963470458984	386.70513916015625	0.000538945198059082	648.9383544921875	106.67884063720703	0.0001253187656402588	20.785003662109375	373.94586181640625	0.0004883408546447754	6	006
8	26.63873863220215	380.66839599609375	1.0	44.51846694946289	241.64517211914062	0.0018491744995117188	535.3053588867188	224.5663604736328	0.0002836883068084717	20.470659255981445	373.5357666015625	0.0006267428398132324	6	006
9	28.132949829101562	380.4227600097656	1.0	38.229698181152344	231.54893493652344	0.004169732332229614	611.387451171875	226.10598754882812	0.007156729698181152	4.124205112457275	378.547119140625	0.00021842122077941895	6	006
10	27.448108673095703	376.6834716796875	1.0	41.58979797363281	234.51426696777344	0.9999818801879883	613.4331665039062	226.41091918945312	0.0023944973945617676	2.4508094787597656	368.2153625488281	0.00035113096237182617	6	006
11	28.129358291625977	377.9942321777344	1.0	40.28706741333008	234.14663696289062	1.0	648.8234252929688	52.423187255859375	0.0002601742744445801	4.696107864379883	378.0137634277344	0.00045609474182128906	6	006
12	29.6457462310791	378.85687255859375	0.9999982118606567	38.853660583496094	232.2705535888672	1.0	649.1339721679688	50.334171295166016	0.00041428208351135254	35.57097244262695	237.64437866210938	0.0005161166191101074	6	006
13	33.478675842285156	373.91241455078125	1.0	6.945209980010986	379.8370666503906	6.759166717529297e-5	649.4702758789062	57.230751037597656	0.00042748451232910156	5.511152744293213	377.2762451171875	0.0002040266990661621	6	006
14	34.34051513671875	365.51031494140625	1.0	7.376003265380859	366.48211669921875	9.763240814208984e-5	650.712646484375	50.93238067626953	0.0006476640701293945	6.293369293212891	365.15716552734375	0.0010555088520050049	6	006
15	34.193572998046875	363.57672119140625	0.9964514970779419	37.06235122680664	361.4886474609375	0.5624487996101379	649.1422729492188	50.86042022705078	0.0026535391807556152	27.733407974243164	368.60772705078125	0.0003057420253753662	6	006
16	37.05813980102539	365.1452941894531	0.8080546855926514	37.53608322143555	366.27191162109375	7.098913192749023e-5	535.1879272460938	224.82676696777344	0.02723124623298645	25.5124568939209	366.7265930175781	4.267692565917969e-5	6	006
17	38.94826126098633	363.9349670410156	0.999862551689148	37.06683349609375	374.9083251953125	0.00012949109077453613	648.8003540039062	51.13010787963867	0.0007937252521514893	25.25796127319336	358.7825012207031	0.00011530518531799316	6	006
18	40.942256927490234	367.20849609375	0.0012507438659667969	39.51638412475586	365.3019714355469	0.00020521879196166992	40.07059860229492	363.539306640625	0.000190049409866333	29.9359073638916	369.4587707519531	0.0001747608184814453	6	006
19	3.0570497512817383	364.397216796875	0.0001144707202911377	41.27436447143555	228.3388214111328	0.002718418836593628	611.5763549804688	224.707763671875	0.0009991824626922607	31.441774368286133	366.02471923828125	2.911686897277832e-5	6	006
20	58.63819885253906	340.8626708984375	0.9909331202507019	59.81190872192383	337.8679504394531	0.9999881982803345	611.7767333984375	225.39772033691406	0.07077017426490784	58.69276809692383	345.96502685546875	0.0028589069843292236	6	006
21	81.26219177246094	348.47998046875	0.7001456022262573	80.497314453125	347.5263671875	0.9999590516090393	649.697265625	51.587589263916016	0.0004203915596008301	77.90811920166016	349.19549560546875	0.0013810396194458008	6	006
22	85.6114730834961	349.3515625	1.0	90.06184387207031	344.2615661621094	0.0031728148460388184	535.4302368164062	224.65847778320312	0.0008964836597442627	85.12505340576172	340.3682556152344	0.005887746810913086	6	006
23	99.44159698486328	340.3587341308594	0.9995315074920654	24.557594299316406	272.6319885253906	0.10215961933135986	610.3446655273438	225.02769470214844	0.001446843147277832	7.523202419281006	266.97711181640625	0.0003084838390350342	6	006
24	124.62198638916016	335.29998779296875	0.9999985098838806	118.67809295654297	341.6593017578125	0.00032386183738708496	650.0545654296875	31.173093795776367	8.514523506164551e-5	121.66317749023438	326.8804016113281	0.0006209909915924072	6	006
25	141.88153076171875	339.3260192871094	1.0	63.51383972167969	312.82965087890625	0.9980123043060303	649.1851196289062	50.79964828491211	0.0003039240837097168	137.10858154296875	328.7605285644531	0.00016114115715026855	6	006
26	163.8236846923828	341.388916015625	0.9999945163726807	59.891719818115234	307.8769836425781	0.6650607585906982	548.6751708984375	199.5422821044922	0.9348459839820862	151.2272186279297	329.49639892578125	4.088878631591797e-5	6	006
27	187.32533264160156	336.6014709472656	1.0	195.3140106201172	329.13543701171875	0.00465276837348938	545.41357421875	198.6023406982422	0.999997615814209	548.3297119140625	198.56170654296875	0.010266631841659546	6	006
28	199.28201293945312	340.24871826171875	1.0	67.12447357177734	316.0184020996094	0.029020339250564575	544.3064575195312	198.65316772460938	0.9999991655349731	544.5640869140625	199.41607666015625	0.009505152702331543	6	006
29	205.7957000732422	344.3834228515625	1.0	210.9124298095703	345.9837646484375	0.0002993643283843994	545.1844482421875	197.97364807128906	0.9999977946281433	548.8948974609375	198.0780029296875	0.00875788927078247	6	006
30	208.53050231933594	344.53070068359375	1.0	95.09098815917969	324.6031188964844	1.0	544.2762451171875	198.28970336914062	0.9999749660491943	548.8577880859375	198.44056701660156	0.02656632661819458	6	006
31	210.75689697265625	344.0744323730469	1.0	99.76836395263672	324.5738220214844	1.0	545.2544555664062	198.83201599121094	0.9999989867210388	545.6092529296875	200.56887817382812	0.0185869038105011	6	006
32	210.7152099609375	344.6250915527344	1.0	103.88115692138672	320.2648620605469	0.9999985694885254	544.6122436523438	197.59140014648438	0.9999996423721313	547.452392578125	198.10452270507812	0.006917357444763184	6	006
33	211.41921997070312	344.31695556640625	1.0	113.04978942871094	307.3603515625	1.0	543.8646240234375	197.714111328125	0.9999861717224121	549.6723022460938	198.4788055419922	0.01397058367729187	6	006
34	211.35580444335938	343.7461853027344	1.0	111.30989837646484	309.5272521972656	1.0	545.995361328125	199.1674346923828	0.9999996423721313	548.052734375	198.98251342773438	0.004426538944244385	6	006
35	211.03213500976562	343.4707946777344	1.0	111.08694458007812	313.8427429199219	0.9999990463256836	546.3372802734375	198.86444091796875	0.9999985098838806	548.2825317382812	198.62660217285156	0.11700531840324402	6	006
36	214.04116821289062	341.679443359375	1.0	221.5506134033203	345.3235778808594	0.0003223419189453125	545.6869506835938	198.4813995361328	0.9999998807907104	547.6605834960938	198.66281127929688	0.004535287618637085	6	006
37	222.50588989257812	336.53857421875	1.0	230.4989776611328	330.6358947753906	0.0002593100070953369	544.7871704101562	198.3368377685547	0.9999948740005493	549.0320434570312	198.7338104248047	0.09168043732643127	6	006
38	234.3189239501953	336.7997131347656	1.0	231.1798858642578	339.7138671875	0.0013507604598999023	544.15869140625	197.63690185546875	0.9999955892562866	547.3853759765625	198.17515563964844	0.012108445167541504	6	006
39	245.880126953125	334.9035339355469	1.0	242.5812530517578	328.48468017578125	0.0003406703472137451	545.2492065429688	198.322021484375	0.9999994039535522	548.3372192382812	198.51287841796875	0.0040416419506073	6	006
40	261.9192810058594	321.61474609375	1.0	270.85882568359375	325.0002136230469	0.0005255341529846191	545.4176025390625	198.28074645996094	0.9999992847442627	548.7346801757812	198.7611083984375	0.005262315273284912	6	006
41	279.7631530761719	316.3479309082031	1.0	277.40277099609375	320.3181457519531	0.00086212158203125	545.1340942382812	199.0939178466797	0.9999924898147583	545.3219604492188	200.12120056152344	0.00894215703010559	6	006
42	292.1884460449219	306.87933349609375	1.0	184.04141235351562	327.2088623046875	0.9999979734420776	545.1387939453125	198.68284606933594	0.9999996423721313	548.0494384765625	198.55772399902344	0.007206827402114868	6	006
43	322.51055908203125	281.7045593261719	1.0	225.69264221191406	336.0668640136719	1.0	545.3029174804688	198.31802368164062	0.9999992251396179	546.1197509765625	198.98707580566406	0.0030769705772399902	6	006
44	336.36322021484375	274.9461669921875	1.0	222.0079803466797	343.8645935058594	1.0	545.2540283203125	198.80299377441406	0.9999996423721313	545.3652954101562	200.12884521484375	0.005235344171524048	6	006
45	343.34246826171875	269.4264221191406	1.0	230.4136505126953	341.0419006347656	1.0	543.5385131835938	196.94834899902344	0.9999967813491821	540.1448364257812	196.12686157226562	0.0029257535934448242	6	006
46	354.6353759765625	265.32513427734375	1.0	240.263916015625	333.1937561035156	1.0	545.13427734375	197.77024841308594	0.9999997615814209	545.2786254882812	198.81842041015625	0.006140559911727905	6	006
47	362.1965026855469	262.8967590332031	1.0	245.12364196777344	325.3037414550781	1.0	544.8529052734375	197.76185607910156	0.9999972581863403	548.2352905273438	198.19114685058594	0.005669534206390381	6	006
48	366.68963623046875	264.15045166015625	1.0	249.232666015625	320.7325744628906	1.0	545.3096923828125	198.22962951660156	0.9999992847442627	548.3671875	198.82269287109375	0.025863438844680786	6	006
49	366.8937072753906	262.1953125	1.0	248.45529174804688	318.0960693359375	1.0	545.9094848632812	198.9468231201172	0.9999995827674866	545.3583984375	198.70098876953125	0.0031018853187561035	6	006
50	365.46942138671875	261.450927734375	1.0	255.98521423339844	326.41009521484375	1.0	546.6039428710938	198.18045043945312	0.9999990463256836	548.7699584960938	198.2872314453125	0.0017967522144317627	6	006
51	365.4854736328125	261.2523498535156	1.0	261.8510437011719	319.4338684082031	1.0	544.9036254882812	197.41217041015625	0.9999969005584717	545.627685546875	197.53952026367188	0.011788427829742432	6	006
52	366.2827453613281	261.4601745605469	1.0	264.6144714355469	316.4912109375	1.0	544.8264770507812	197.6249237060547	0.9999915361404419	547.8510131835938	197.90476989746094	0.1092645525932312	6	006
53	363.68511962890625	258.84130859375	1.0	263.0683288574219	312.3403015136719	1.0	544.532470703125	197.9641876220703	0.9999994039535522	546.047607421875	198.69178771972656	0.0033146142959594727	6	006
54	358.0588073730469	257.7286376953125	1.0	267.7745361328125	309.4701232910156	1.0	545.73779296875	198.68777465820312	0.9999997615814209	548.2539672851562	199.02874755859375	0.00948384404182434	6	006
55	351.643310546875	268.1317443847656	0.9972423315048218	342.37176513671875	250.95147705078125	0.6186036467552185	544.8526611328125	197.74822998046875	0.9999971389770508	548.136474609375	198.39398193359375	0.017446130514144897	6	006
56	356.8555908203125	271.51629638671875	1.0	329.485595703125	247.44137573242188	0.0013668537139892578	545.6632080078125	197.84568786621094	0.9999882578849792	549.1721801757812	198.35186767578125	0.01687943935394287	6	006
57	355.7150573730469	269.751953125	0.9999998807907104	363.9161376953125	260.3363342285156	0.00040084123611450195	545.00341796875	198.20884704589844	0.9999987483024597	544.6517944335938	198.50462341308594	0.012258082628250122	6	006
58	359.908935546875	271.9615783691406	0.9997928142547607	336.83538818359375	238.35791015625	0.9803563356399536	545.27099609375	198.10963439941406	0.9999990463256836	548.1023559570312	197.9413299560547	0.014630109071731567	6	006
59	361.7265319824219	271.6279296875	0.9999983310699463	531.4649047851562	195.0414581298828	0.00016099214553833008	543.9649658203125	197.67800903320312	0.9999989867210388	547.7509765625	198.15431213378906	0.0036564767360687256	6	006
60	362.94921875	269.72161865234375	0.9999992847442627	372.8437805175781	229.78221130371094	0.0009447634220123291	543.3067016601562	197.29058837890625	0.9999986886978149	544.9154052734375	198.06661987304688	0.012976378202438354	6	006
61	368.51220703125	271.8573303222656	0.7788066864013672	364.2588806152344	212.0939483642578	0.9999880790710449	545.6539916992188	198.50204467773438	0.9999999403953552	547.9431762695312	198.86492919921875	0.00738978385925293	6	006
62	365.1103515625	270.93548583984375	0.9999995231628418	359.2031555175781	218.01828002929688	0.9999818801879883	545.8252563476562	198.96682739257812	0.9999994039535522	545.6889038085938	199.58470153808594	0.009492754936218262	6	006
63	354.289306640625	278.4137878417969	1.0	351.6636657714844	285.2323913574219	0.00015047192573547363	544.7696533203125	197.7710418701172	0.9999983310699463	548.06640625	198.12815856933594	0.0024303793907165527	6	006
64	342.55987548828125	284.52935791015625	1.0	410.64398193359375	229.13653564453125	0.0010159313678741455	544.0347900390625	197.35140991210938	0.9999985694885254	547.7977294921875	197.99920654296875	0.023419678211212158	6	006
65	324.3691711425781	299.51556396484375	1.0	394.73309326171875	229.64097595214844	0.9244204759597778	545.5641479492188	198.9434051513672	0.9999990463256836	547.9267578125	199.05490112304688	0.013467937707901001	6	006
66	313.15167236328125	316.2896728515625	1.0	410.1014099121094	226.83328247070312	0.99009108543396	544.8212890625	197.88658142089844	0.9999994039535522	548.1110229492188	198.37545776367188	0.009955227375030518	6	006
67	308.3074951171875	326.2622985839844	1.0	411.1215515136719	219.49734497070312	1.0	544.2437744140625	197.60153198242188	0.9999997019767761	545.5850219726562	198.66152954101562	0.005190670490264893	6	006
68	308.02685546875	334.8711242675781	1.0	399.82208251953125	227.43673706054688	1.0	545.9229125976562	198.6437530517578	0.9999977946281433	548.2503662109375	198.25765991210938	0.028886258602142334	6	006
69	309.0218505859375	329.6747131347656	1.0	375.7906799316406	238.9890899658203	1.0	545.6113891601562	198.43057250976562	0.9999995231628418	546.1953125	198.62249755859375	0.019808024168014526	6	006
70	350.3243103027344	277.233154296875	1.0	310.5374450683594	328.44964599609375	0.8814792037010193	545.3190307617188	198.78712463378906	0.999998152256012	547.7593383789062	198.4262237548828	0.007285863161087036	6	006
71	356.6765441894531	258.3098449707031	1.0	308.5004577636719	340.67987060546875	0.04788169264793396	546.06640625	199.4026336669922	0.9999988675117493	548.5432739257812	199.63841247558594	0.11472004652023315	6	006
72	366.128662109375	238.81153869628906	1.0	326.06280517578125	353.00164794921875	0.006308913230895996	547.1498413085938	199.13507080078125	0.9999998807907104	546.8868408203125	199.2913360595703	0.0068572163581848145	6	006
73	372.6960144042969	226.57669067382812	1.0	324.09490966796875	340.651123046875	0.9999971389770508	546.2128295898438	197.58375549316406	0.9999996423721313	548.1115112304688	197.56687927246094	0.007545948028564453	6	006
74	380.2671813964844	217.42471313476562	1.0	318.6810607910156	341.1136169433594	1.0	545.57373046875	198.2118377685547	0.9999982118606567	548.68505859375	198.18016052246094	0.039321720600128174	6	006
75	384.9323425292969	213.87945556640625	1.0	321.492431640625	326.4391784667969	0.9999963045120239	544.92919921875	197.33741760253906	0.9999942779541016	548.8355712890625	197.53717041015625	0.01492840051651001	6	006
76	392.7161560058594	218.13461303710938	1.0	324.99249267578125	320.1777038574219	1.0	546.032470703125	198.5575408935547	0.9999998807907104	547.5420532226562	198.95777893066406	0.008679360151290894	6	006
77	398.2180480957031	210.8313751220703	1.0	342.016357421875	279.3602294921875	1.0	545.7962646484375	198.76364135742188	0.999999463558197	548.2874145507812	198.60887145996094	0.01586851477622986	6	006
78	443.68450927734375	253.328125	0.9999992251396179	361.54364013671875	200.8407440185547	0.999992847442627	545.7388305664062	200.1160888671875	0.9999982118606567	548.21337890625	199.20521545410156	0.0034222006797790527	6	006
79	457.4139099121094	270.1697692871094	1.0	374.28497314453125	191.4374237060547	1.0	544.2951049804688	198.26651000976562	0.9999980926513672	547.9605712890625	198.407470703125	0.006971597671508789	6	006
80	464.03277587890625	284.3251953125	1.0	390.3927307128906	197.08059692382812	1.0	544.642333984375	198.75772094726562	0.9999983310699463	547.8873291015625	198.21881103515625	0.0008316338062286377	6	006
81	466.04443359375	292.7486572265625	1.0	406.0385437011719	198.229248046875	0.9999999403953552	545.33544921875	198.4695281982422	0.9999994039535522	548.735107421875	199.0501251220703	0.0038251280784606934	6	006
82	470.26171875	297.4857177734375	1.0	437.5169372558594	201.02630615234375	1.0	547.6481323242188	198.83474731445312	0.9999959468841553	550.5431518554688	198.66458129882812	0.01363632082939148	6	006
83	470.4469299316406	301.716796875	1.0	425.2945556640625	221.41952514648438	0.9999915361404419	546.9854125976562	197.90533447265625	0.9999991655349731	549.202392578125	197.7367706298828	0.004255354404449463	6	006
84	470.0387268066406	306.00457763671875	1.0	434.3590087890625	224.7505645751953	0.9999973773956299	546.6981201171875	198.59474182128906	0.9999968409538269	549.9220581054688	198.1009063720703	0.002731233835220337	6	006
85	469.5945129394531	307.8601379394531	1.0	434.5313415527344	234.31256103515625	1.0	544.490478515625	197.95126342773438	0.9999993443489075	547.7962036132812	198.49041748046875	0.007450222969055176	6	006
86	470.1004333496094	309.96710205078125	1.0	440.2817077636719	238.10308837890625	0.9999737739562988	545.3702392578125	197.93609619140625	0.9999951720237732	547.927978515625	197.8066864013672	0.03844192624092102	6	006
87	468.6909484863281	311.6528625488281	1.0	550.5896606445312	200.5101318359375	9.819865226745605e-5	546.1532592773438	199.16537475585938	0.9999999403953552	548.5294189453125	198.9879913330078	0.011243373155593872	6	006
88	469.7303161621094	312.50299072265625	1.0	549.1419067382812	199.4774169921875	8.410215377807617e-5	545.717041015625	198.88949584960938	0.9999998807907104	547.5980834960938	198.4136962890625	0.0017944872379302979	6	006
89	470.1990051269531	313.4662170410156	1.0	420.7767333984375	256.5393371582031	0.0016356706619262695	544.9112548828125	198.22923278808594	0.9999919533729553	549.6817016601562	198.28082275390625	0.003300964832305908	6	006
90	468.37762451171875	314.15960693359375	1.0	423.7968444824219	257.625	0.0003336668014526367	546.757080078125	199.28042602539062	0.9999999403953552	548.7413940429688	198.9253387451172	0.0019744932651519775	6	006
91	468.39288330078125	315.0915222167969	1.0	551.7279052734375	197.463623046875	0.00010862946510314941	544.0528564453125	197.39878845214844	0.9999996423721313	546.5617065429688	197.85238647460938	0.007626175880432129	6	006
92	468.9971618652344	314.7980041503906	1.0	549.559326171875	198.520263671875	0.00012764334678649902	545.817138671875	198.01205444335938	0.9999997615814209	547.8714599609375	198.2898712158203	0.02630859613418579	6	006
93	467.91546630859375	313.9964599609375	1.0	519.313232421875	319.63079833984375	0.0015000402927398682	546.0064086914062	199.31309509277344	0.9999997615814209	547.2706298828125	199.08970642089844	0.004521191120147705	6	006
94	463.40167236328125	316.8004150390625	1.0	409.64337158203125	271.4067687988281	0.9707753658294678	544.5185546875	198.1270751953125	0.9999886751174927	547.9682006835938	198.0810089111328	0.08004489541053772	6	006
95	432.9419250488281	279.6631774902344	0.0003432929515838623	432.6198425292969	278.9218444824219	0.9893304705619812	544.43212890625	196.99818420410156	0.9999974966049194	548.4091186523438	198.15435791015625	0.010736584663391113	6	006
96	438.14593505859375	279.6802062988281	0.0024960339069366455	437.72113037109375	283.8968505859375	0.9995062351226807	546.5724487304688	198.1872100830078	0.9999997615814209	547.7246704101562	198.51255798339844	0.04190915822982788	6	006
97	431.41583251953125	273.9433898925781	1.0	438.3258361816406	272.9145202636719	0.00021088123321533203	545.6730346679688	198.30093383789062	0.9999997615814209	545.8993530273438	198.55255126953125	0.001018136739730835	6	006
98	429.716796875	266.21722412109375	1.0	435.93377685546875	267.83465576171875	0.0008625388145446777	545.060791015625	198.6304168701172	0.9999986886978149	547.9254760742188	198.51986694335938	0.02996593713760376	6	006
99	428.49859619140625	261.70184326171875	1.0	433.29937744140625	263.97900390625	0.0010561943054199219	545.8924560546875	199.47702026367188	0.9999997615814209	547.135986328125	199.61074829101562	0.0006096065044403076	6	006
100	428.3658142089844	260.1525573730469	1.0	434.4717102050781	259.7821960449219	0.001567929983139038	548.0671997070312	199.7484130859375	0.9999985694885254	547.4949951171875	199.28228759765625	0.0032689571380615234	6	006
101	426.73529052734375	255.5020294189453	1.0	435.45849609375	254.86753845214844	0.0010541677474975586	546.30859375	199.85679626464844	0.9999990463256836	547.6065063476562	199.40289306640625	0.01043093204498291	6	006
102	426.29730224609375	251.4072265625	1.0	463.6446533203125	316.8143310546875	0.9999970197677612	547.2501220703125	198.65951538085938	0.9999997615814209	547.33056640625	198.16366577148438	0.011005759239196777	6	006
103	425.6922607421875	249.72256469726562	1.0	464.2865295410156	309.009033203125	0.009196549654006958	544.970703125	198.0804901123047	0.9999995827674866	546.242431640625	198.9580535888672	0.0017975568771362305	6	006
104	422.6372985839844	250.7744140625	0.9999998807907104	421.02734375	254.61843872070312	0.006893515586853027	545.6968994140625	197.80548095703125	0.9999997615814209	547.6771240234375	198.3246307373047	0.027682572603225708	6	006
105	419.17181396484375	250.70652770996094	1.0	411.3143005371094	254.27134704589844	0.00014212727546691895	544.9618530273438	197.8455352783203	0.9999819993972778	541.0021362304688	197.02960205078125	0.0007467865943908691	6	006
106	430.85693359375	247.84930419921875	0.00129014253616333	380.9351501464844	276.0982360839844	0.004530221223831177	544.6600341796875	198.28073120117188	0.9999996423721313	546.8701782226562	198.5723114013672	0.008886069059371948	6	006
107	337.0064697265625	280.3139343261719	0.010201305150985718	340.7388610839844	281.51727294921875	0.01023167371749878	545.4070434570312	198.3681182861328	0.9999992847442627	546.1917114257812	199.1441650390625	0.00037679076194763184	6	006
108	298.3592224121094	286.88543701171875	0.6136429905891418	452.9623718261719	262.2547912597656	0.996826708316803	543.9574584960938	198.5083770751953	0.9999961853027344	540.46142578125	197.3311309814453	0.003061950206756592	6	006
109	265.23370361328125	286.75738525390625	1.0	428.0124816894531	253.63059997558594	0.013642489910125732	548.3748779296875	200.0258026123047	0.9999970197677612	549.4412231445312	200.76641845703125	0.0012485086917877197	6	006
110	246.20773315429688	289.2437744140625	1.0	403.7292785644531	244.2095184326172	1.0	547.0980834960938	200.79859924316406	0.9999994039535522	548.1243896484375	200.1622314453125	0.0012406110763549805	6	006
111	231.27403259277344	291.2658386230469	1.0	395.148681640625	250.36904907226562	1.0	546.773681640625	199.9385986328125	0.9999998211860657	396.25506591796875	254.97381591796875	0.0006593465805053711	6	006
112	221.01109313964844	292.85040283203125	1.0	376.8235168457031	244.10450744628906	1.0	545.4951171875	199.35488891601562	0.9999994039535522	546.44140625	199.66326904296875	0.0021054744720458984	6	006
113	214.84982299804688	294.92608642578125	1.0	362.9317626953125	237.80552673339844	0.9999999403953552	547.66357421875	199.7996826171875	0.9999996423721313	546.5787963867188	199.7908935546875	0.0005578100681304932	6	006
114	210.5177764892578	298.20599365234375	1.0	339.9617919921875	230.12501525878906	0.9999998807907104	548.2194213867188	199.773193359375	0.9999986290931702	549.2640380859375	199.2580108642578	0.0008852183818817139	6	006
115	205.4866943359375	299.0028991699219	1.0	328.9718933105469	228.74485778808594	1.0	546.8812255859375	199.5597381591797	0.9999999403953552	548.0728759765625	199.70635986328125	0.0021024346351623535	6	006
116	193.99815368652344	301.16973876953125	1.0	315.9303283691406	231.34214782714844	1.0	546.786376953125	199.4074249267578	0.9999998807907104	547.8743896484375	199.1729736328125	0.0007876753807067871	6	006
117	290.0848083496094	241.66397094726562	0.010268300771713257	294.4144592285156	239.56338500976562	0.9999959468841553	548.3118896484375	199.47222900390625	0.999999463558197	548.7804565429688	199.1857452392578	0.0004997551441192627	6	006
118	145.48277282714844	330.9175720214844	0.36783474683761597	277.4221496582031	251.84410095214844	1.0	547.7570190429688	199.88308715820312	0.9999953508377075	545.9695434570312	198.0362091064453	0.000626981258392334	6	006
119	113.02225494384766	330.5490417480469	0.9999998807907104	241.92161560058594	283.8058776855469	0.9985659122467041	547.0607299804688	199.49876403808594	0.9999998807907104	548.017333984375	199.47293090820312	0.0026846230030059814	6	006
120	97.04060363769531	332.9703674316406	1.0	232.92916870117188	296.2412109375	1.0	546.4721069335938	200.00152587890625	0.9999995231628418	546.271728515625	200.18051147460938	0.0027184784412384033	6	006
121	91.46185302734375	333.9773254394531	1.0	215.33453369140625	290.12127685546875	0.9998236894607544	548.0585327148438	200.16993713378906	0.9999998807907104	547.761474609375	199.43881225585938	0.0013368725776672363	6	006
122	91.28221893310547	331.34637451171875	1.0	201.5854034423828	267.0522766113281	1.0	547.6430053710938	198.70437622070312	0.9999997615814209	547.7106323242188	198.88949584960938	0.009364336729049683	6	006
123	122.6952133178711	324.9009704589844	0.0024116337299346924	147.9740447998047	281.385498046875	0.0021826624870300293	544.7926635742188	199.01145935058594	0.999998927116394	545.6292724609375	199.43276977539062	0.0016121864318847656	6	006
124	105.9303207397461	332.7339782714844	0.001880556344985962	77.2071304321289	319.621826171875	0.00018340349197387695	544.723876953125	198.94261169433594	0.9999996423721313	545.5325317382812	199.32460021972656	0.003192692995071411	6	006
125	108.48392486572266	345.44830322265625	0.896999716758728	80.90718841552734	259.36395263671875	0.9983125925064087	543.4033813476562	198.02935791015625	0.9999955892562866	546.5626220703125	197.8972625732422	0.03157562017440796	6	006
126	81.03356170654297	230.77867126464844	0.9586396217346191	82.64154815673828	231.52711486816406	0.6619020104408264	548.3939208984375	199.70375061035156	0.9999996423721313	548.514892578125	198.7900848388672	0.010950177907943726	6	006
127	82.71134948730469	212.7353057861328	1.0	86.42215728759766	214.0888214111328	0.0005361437797546387	547.276123046875	198.59228515625	0.9999995231628418	546.9287719726562	198.72213745117188	0.015564709901809692	6	006
128	80.98262786865234	201.21707153320312	1.0	85.7850341796875	203.11187744140625	0.0008697807788848877	545.018310546875	198.2664031982422	0.9999997019767761	545.0064697265625	199.58187866210938	0.006612151861190796	6	006
129	83.99476623535156	192.2491455078125	1.0	101.61297607421875	326.2840270996094	1.0	545.3582763671875	199.120361328125	0.9999997615814209	545.4291381835938	199.80364990234375	0.004556328058242798	6	006
130	85.13308715820312	187.98768615722656	1.0	102.37350463867188	325.050537109375	1.0	545.3285522460938	198.14414978027344	0.9999980926513672	99.36005401611328	332.65679931640625	0.0016134381294250488	6	006
131	85.30877685546875	188.75509643554688	1.0	105.30645751953125	323.26727294921875	1.0	546.0643310546875	198.7734375	0.9999955892562866	548.4028930664062	198.26943969726562	0.0033215880393981934	6	006
132	86.47901916503906	188.05502319335938	1.0	100.56141662597656	320.00604248046875	0.9999969005584717	546.06396484375	198.3301544189453	0.9999895095825195	543.10595703125	196.56536865234375	0.0003501772880554199	6	006
133	87.7196273803711	188.56985473632812	1.0	90.13228607177734	317.34844970703125	0.7775963544845581	546.4426879882812	198.5748291015625	0.9999924898147583	549.436767578125	198.22813415527344	0.0005855858325958252	6	006
134	87.32007598876953	188.4903564453125	1.0	92.93279266357422	308.9259338378906	1.0	545.6237182617188	198.1744842529297	0.999998927116394	546.0792846679688	198.15769958496094	0.012116760015487671	6	006
135	88.5737533569336	188.27049255371094	1.0	94.52997589111328	304.8008728027344	1.0	548.034912109375	199.94512939453125	0.9999831914901733	544.5543212890625	198.95968627929688	0.0005048811435699463	6	006
136	89.20919799804688	187.7625732421875	1.0	97.55939483642578	304.9897155761719	1.0	547.8472290039062	199.7708740234375	0.9999998211860657	548.32470703125	199.10711669921875	0.0023609697818756104	6	006
137	89.45760345458984	189.1438751220703	1.0	98.88691711425781	304.6737060546875	1.0	544.5687255859375	198.06939697265625	0.9999975562095642	541.166259765625	196.66941833496094	0.0015677213668823242	6	006
138	89.6439437866211	189.64064025878906	1.0	98.9239730834961	302.04248046875	1.0	546.49609375	198.8225860595703	0.9999997615814209	97.79879760742188	300.9718933105469	0.0011183619499206543	6	006
139	90.93254089355469	190.7003936767578	1.0	100.77883911132812	302.64459228515625	1.0	545.753662109375	199.3393096923828	0.9999991655349731	99.35530853271484	301.9883728027344	0.0009351074695587158	6	006
140	92.67788696289062	189.7589569091797	1.0	102.62715148925781	299.8553771972656	1.0	546.8681640625	198.346435546875	0.9999998807907104	546.7796020507812	198.4251251220703	0.006418168544769287	6	006
141	93.38462829589844	190.90313720703125	1.0	103.62632751464844	299.5526123046875	1.0	547.4515991210938	199.06454467773438	1.0	548.4210205078125	198.76185607910156	0.0008225142955780029	6	006
142	93.46502685546875	190.54873657226562	1.0	108.00611877441406	295.6547546386719	1.0	545.6728515625	198.32215881347656	0.9999994039535522	548.080322265625	198.43115234375	0.002517193555831909	6	006
143	92.85401916503906	190.70887756347656	1.0	106.27196502685547	292.35076904296875	1.0	545.5586547851562	198.26084899902344	0.9999997615814209	546.0401611328125	198.04885864257812	0.004418313503265381	6	006
144	93.77021026611328	190.570556640625	1.0	105.52515411376953	290.8741149902344	1.0	544.7615966796875	198.0001983642578	0.9999973177909851	534.5264892578125	195.17654418945312	0.004405558109283447	6	006
145	93.86604309082031	189.74021911621094	1.0	105.60572814941406	288.77490234375	1.0	546.4656372070312	198.48593139648438	0.9999991059303284	548.7649536132812	198.69357299804688	0.0008561611175537109	6	006
146	93.11580657958984	190.02407836914062	1.0	101.14057159423828	286.17041015625	1.0	546.438720703125	198.72695922851562	0.9999991655349731	548.2062377929688	198.45069885253906	0.003172636032104492	6	006
147	91.8121109008789	190.2947235107422	1.0	102.97406768798828	287.8321228027344	1.0	548.092041015625	198.37295532226562	0.999963104724884	549.4157104492188	198.30650329589844	0.02369210124015808	6	006
148	92.5070571899414	189.83648681640625	1.0	99.9555435180664	288.7876281738281	1.0	546.01904296875	198.24075317382812	0.9999996423721313	547.6541137695312	198.0423583984375	0.0023559629917144775	6	006
149	92.36116027832031	190.30987548828125	1.0	99.98684692382812	289.0916442871094	1.0	546.0739135742188	198.37159729003906	0.9999984502792358	546.7339477539062	198.6051483154297	0.0038340091705322266	6	006
150	93.30049896240234	190.17172241210938	1.0	102.234130859375	288.2277526855469	0.9997093677520752	548.798583984375	199.20904541015625	0.9999969601631165	558.0405883789062	199.24038696289062	0.003381192684173584	6	006
151	92.57146453857422	190.7420654296875	1.0	98.8390884399414	288.4679260253906	0.9999986290931702	548.0963745117188	199.65310668945312	0.999999463558197	548.2647705078125	199.50929260253906	0.003451317548751831	6	006
152	92.37958526611328	189.99420166015625	1.0	102.72490692138672	289.1975402832031	0.9999980330467224	546.4179077148438	198.56602478027344	0.9999997615814209	547.6852416992188	198.97740173339844	0.004678159952163696	6	006
153	91.18748474121094	190.00999450683594	1.0	101.57601928710938	286.748291015625	0.9996182322502136	548.0226440429688	198.96180725097656	0.999994695186615	95.61156463623047	289.096435546875	0.0004235208034515381	6	006
154	91.70895385742188	189.92361450195312	1.0	97.06121063232422	283.7161865234375	0.9999720454216003	546.1402587890625	198.7289581298828	0.9999984502792358	546.0975952148438	198.5078125	0.0007231533527374268	6	006
155	91.14600372314453	190.6429443359375	1.0	98.9836654663086	284.09222412109375	1.0	548.5750122070312	199.48655700683594	0.9999998211860657	99.1470947265625	283.59613037109375	0.0014834105968475342	6	006
156	90.52388000488281	189.1567840576172	1.0	96.55874633789062	281.0078430175781	1.0	547.8048095703125	199.39620971679688	0.9999997019767761	548.6151123046875	199.41000366210938	0.0023781657218933105	6	006
157	89.67781829833984	189.82614135742188	1.0	94.50090026855469	279.2008056640625	1.0	547.1771850585938	198.42837524414062	0.9999998807907104	548.0609741210938	198.4961700439453	0.0015016794204711914	6	006
158	90.6435775756836	190.39797973632812	1.0	96.17395782470703	276.43853759765625	0.6835554838180542	547.4791259765625	199.19918823242188	0.9999977946281433	547.947509765625	198.8522186279297	0.0026220381259918213	6	006
159	90.15287780761719	189.68678283691406	1.0	109.43547058105469	286.8157043457031	0.4049663543701172	548.0809326171875	198.9552001953125	1.0	102.897705078125	280.4595947265625	0.0036347508430480957	6	006
160	90.36988067626953	189.63380432128906	1.0	102.38835144042969	280.36578369140625	0.09241873025894165	548.8321533203125	199.91683959960938	0.9999947547912598	101.31916046142578	278.83843994140625	0.0040358006954193115	6	006
161	89.24152374267578	189.14451599121094	1.0	101.3667984008789	279.6266784667969	0.02642190456390381	546.5496826171875	197.94264221191406	0.9999972581863403	547.8450317382812	197.46707153320312	0.004806935787200928	6	006
162	88.85269165039062	187.5226593017578	1.0	101.67155456542969	280.34765625	0.002287060022354126	546.2185668945312	198.82518005371094	0.9999974966049194	547.815185546875	198.86117553710938	0.0016765892505645752	6	006
163	87.98371124267578	187.4926300048828	1.0	97.85707092285156	277.39886474609375	0.9899656772613525	546.9513549804688	198.9263916015625	0.9999997019767761	544.2394409179688	197.7631072998047	0.0017512142658233643	6	006
164	86.77259063720703	188.4242401123047	1.0	96.9089584350586	273.5857849121094	0.012506246566772461	545.91015625	198.361572265625	0.9999924898147583	548.736083984375	198.2482147216797	0.004240810871124268	6	006
165	86.87937927246094	188.52886962890625	1.0	96.8450927734375	272.1985168457031	0.0004178285598754883	547.4110717773438	199.20802307128906	0.9999967217445374	547.1661376953125	199.61978149414062	0.0022245943546295166	6	006
166	86.98453521728516	188.51275634765625	1.0	109.7865219116211	274.8315734863281	0.0005789399147033691	546.8908081054688	199.16064453125	0.9999992847442627	547.2574462890625	198.9055633544922	0.013475865125656128	6	006
167	86.32125854492188	187.26943969726562	1.0	114.3645248413086	277.7169189453125	0.002948969602584839	547.299072265625	198.59503173828125	0.9999995827674866	547.7030639648438	198.4955291748047	0.003370434045791626	6	006
168	86.27958679199219	184.7104949951172	1.0	546.8167724609375	197.77444458007812	8.219480514526367e-5	546.6618041992188	198.73199462890625	0.9999932050704956	547.9609375	198.7350311279297	0.004283636808395386	6	006
169	87.39830017089844	179.2451629638672	1.0	100.67797088623047	265.1901550292969	0.010961562395095825	548.085693359375	199.0406036376953	0.9999977946281433	548.6044311523438	198.3074493408203	0.0006413161754608154	6	006
170	86.4438247680664	178.89501953125	1.0	105.27069854736328	265.1197509765625	0.003961056470870972	545.3346557617188	197.5505828857422	0.9999967813491821	541.5816650390625	196.0659637451172	0.004682719707489014	6	006
171	86.9425277709961	174.44752502441406	1.0	88.07750701904297	178.4476318359375	0.0003390014171600342	545.7494506835938	198.92974853515625	0.9999994039535522	542.5321044921875	198.21961975097656	0.0004118680953979492	6	006
172	86.31620788574219	172.1522674560547	1.0	108.47289276123047	274.8808288574219	0.0011242032051086426	546.4686889648438	197.97935485839844	0.9999994039535522	543.1587524414062	196.54408264160156	0.0008755028247833252	6	006
173	87.56929779052734	169.62132263183594	1.0	98.74031829833984	276.24261474609375	0.0009803473949432373	548.22265625	198.75965881347656	0.9999997615814209	548.430908203125	198.5568084716797	0.002091348171234131	6	006
174	87.20767974853516	166.30116271972656	1.0	87.31668853759766	265.0290832519531	0.005209386348724365	547.3983154296875	198.533203125	0.9999998807907104	548.173828125	198.3585205078125	0.012326270341873169	6	006
175	87.80406951904297	164.95697021484375	1.0	83.70623016357422	266.8667297363281	0.9999887943267822	546.31640625	198.73794555664062	0.9999984502792358	547.5599975585938	198.51898193359375	0.007771134376525879	6	006
176	88.93296813964844	162.92926025390625	1.0	83.42413330078125	264.4720764160156	0.8146121501922607	545.9774169921875	198.0936737060547	0.9999998211860657	548.3265380859375	198.22447204589844	0.0027264654636383057	6	006
177	88.32891845703125	163.16290283203125	1.0	95.63792419433594	167.4078369140625	0.0006380975246429443	546.171875	198.3292236328125	1.0	547.1552124023438	198.4686279296875	0.002897322177886963	6	006
178	87.94342803955078	162.8721466064453	1.0	68.34385681152344	263.9459228515625	0.9914306402206421	545.6138305664062	197.9279022216797	0.9999988079071045	546.379150390625	197.98281860351562	0.01742604374885559	6	006
179	88.56268310546875	163.31443786621094	1.0	96.3487777709961	167.11903381347656	0.0007865726947784424	547.6551513671875	198.94110107421875	0.9999990463256836	549.61572265625	198.69703674316406	0.0016219913959503174	6	006
180	87.50006866455078	164.00405883789062	1.0	95.6187515258789	167.55873107910156	0.0010374486446380615	547.1702270507812	198.4643096923828	0.9999363422393799	549.2908325195312	198.2100067138672	0.11817488074302673	6	006
181	88.04438781738281	163.69346618652344	1.0	95.33412170410156	166.9320831298828	0.0015068650245666504	545.751953125	198.48658752441406	0.9999998807907104	546.8067626953125	198.63719177246094	0.015533804893493652	6	006
182	89.05921173095703	163.40724182128906	1.0	69.13605499267578	270.69720458984375	0.0023993849754333496	545.9989624023438	199.18394470214844	0.9999991655349731	547.4683837890625	198.52793884277344	0.005167633295059204	6	006
183	88.79019165039062	164.431884765625	1.0	64.8697280883789	268.96649169921875	0.9998657703399658	548.1734008789062	198.96885681152344	0.9999998807907104	548.841552734375	198.49916076660156	0.0005334913730621338	6	006
184	87.93622589111328	163.68006896972656	1.0	64.29886627197266	267.91973876953125	1.0	547.4521484375	198.57089233398438	0.9999873042106628	65.32958984375	268.0213623046875	0.0006670653820037842	6	006
185	87.36105346679688	163.85865783691406	1.0	63.49418640136719	266.2082214355469	1.0	545.3771362304688	198.94439697265625	0.9999997615814209	545.3333129882812	198.96043395996094	0.003107517957687378	6	006
186	88.00813293457031	163.91293334960938	1.0	63.892093658447266	265.8585510253906	1.0	546.9601440429688	197.96661376953125	0.9999994039535522	548.522216796875	197.47630310058594	0.001896291971206665	6	006
187	86.067626953125	163.06268310546875	1.0	57.612911224365234	262.0335388183594	1.0	546.4332275390625	198.32040405273438	0.9999969005584717	51.763309478759766	263.0057067871094	0.0004017353057861328	6	006
188	84.59198760986328	162.47804260253906	1.0	60.8168830871582	260.55010986328125	1.0	545.8081665039062	198.6337127685547	0.9999988675117493	547.89599609375	198.671630859375	0.010619670152664185	6	006
189	84.030029296875	158.67303466796875	1.0	62.941707611083984	259.3119201660156	0.9999829530715942	544.9363403320312	197.48504638671875	0.9999961853027344	541.1648559570312	195.6519012451172	0.0031405985355377197	6	006
190	81.57881927490234	156.36526489257812	1.0	60.9299201965332	255.0603790283203	0.9999985694885254	545.0274047851562	198.42466735839844	0.9999996423721313	545.4901123046875	198.6512908935547	0.0014582276344299316	6	006
191	81.89380645751953	152.896240234375	1.0	62.7251091003418	253.57308959960938	0.9999976754188538	545.0859375	197.94998168945312	0.9999976754188538	546.275146484375	198.1090087890625	0.004117429256439209	6	006
192	81.32860565185547	152.9365692138672	1.0	59.712989807128906	251.24929809570312	0.9996092319488525	548.8886108398438	199.03179931640625	0.9999946355819702	550.1051635742188	198.35562133789062	0.0006190240383148193	6	006
193	79.92588806152344	152.34666442871094	1.0	83.48829650878906	153.39173889160156	0.011960417032241821	547.4512939453125	198.851806640625	0.9999991655349731	549.0007934570312	199.04946899414062	0.018293261528015137	6	006
194	79.94573974609375	153.2179718017578	0.9999998807907104	83.7598648071289	154.6925048828125	0.11781126260757446	546.2095336914062	198.0608673095703	0.9999988079071045	547.391845703125	198.42771911621094	0.0029955506324768066	6	006
195	79.01493072509766	153.34036254882812	1.0	62.71207046508789	264.24188232421875	0.004744857549667358	547.24267578125	198.09597778320312	0.9999925494194031	549.1622314453125	198.12513732910156	0.013278365135192871	6	006
196	78.82141876220703	154.50198364257812	0.9999998807907104	59.866844177246094	263.5639953613281	0.9999902248382568	545.4513549804688	197.89483642578125	0.9999996423721313	547.1095581054688	197.9833221435547	0.0062284767627716064	6	006
197	77.76728820800781	153.8985595703125	1.0	59.40700912475586	262.79248046875	0.9998936653137207	544.2454223632812	197.90020751953125	0.9999991655349731	544.97900390625	198.39427185058594	0.005870401859283447	6	006
198	78.79231262207031	152.09014892578125	1.0	58.4473991394043	263.1460876464844	0.9999983310699463	547.4371337890625	198.6669464111328	0.9999998807907104	548.6591796875	198.64126586914062	0.006314367055892944	6	006
199	77.76689910888672	152.86802673339844	1.0	53.27267837524414	261.76824951171875	1.0	545.283935546875	197.65769958496094	0.999993622303009	541.7598876953125	196.0495147705078	0.0014163851737976074	6	006
200	77.73410034179688	152.1598358154297	1.0	81.65003967285156	153.42071533203125	0.0075439512729644775	546.8668823242188	199.2986297607422	0.9999998211860657	547.6657104492188	199.3491668701172	0.000485837459564209	6	006
201	77.89277648925781	152.2113037109375	1.0	52.53263854980469	259.17291259765625	0.9999999403953552	546.6806030273438	198.31549072265625	0.999975323677063	549.3823852539062	198.3188934326172	0.0022332370281219482	6	006
202	76.11204528808594	152.95030212402344	1.0	49.26600646972656	256.9256896972656	1.0	546.3634643554688	198.74745178222656	0.9999998211860657	48.208473205566406	256.2504577636719	0.0038751065731048584	6	006
203	76.60951232910156	153.06011962890625	1.0	37.775482177734375	246.75807189941406	0.006611287593841553	546.2948608398438	199.40586853027344	0.9999996423721313	548.0051879882812	198.1647186279297	0.0004781484603881836	6	006
204	76.95388793945312	153.30738830566406	1.0	82.67456817626953	154.81069946289062	0.0019061863422393799	545.8258666992188	198.6447296142578	0.9999975562095642	547.5455932617188	198.9215087890625	0.017367571592330933	6	006
205	76.59638214111328	153.480712890625	1.0	82.12922668457031	155.07354736328125	0.0032157599925994873	547.3972778320312	198.82955932617188	0.9999998807907104	548.4078369140625	198.32020568847656	0.0007238388061523438	6	006
206	76.78305053710938	152.8887481689453	1.0	82.45222473144531	154.4473114013672	0.0032356977462768555	546.9064331054688	199.3642120361328	0.9999968409538269	548.7607421875	198.93972778320312	0.0017386972904205322	6	006
207	76.57498168945312	153.39694213867188	1.0	43.24092483520508	255.63961791992188	0.05655783414840698	545.3394165039062	198.37733459472656	0.9999970197677612	546.2206420898438	198.857421875	0.0037919580936431885	6	006
208	75.85738372802734	153.55174255371094	1.0	81.81903076171875	155.0655975341797	0.001902252435684204	546.1602783203125	198.3240509033203	0.9999954104423523	547.8283081054688	198.38101196289062	0.018136441707611084	6	006
209	76.24717712402344	154.57884216308594	1.0	33.46223831176758	227.15982055664062	0.007799297571182251	546.0909423828125	198.51466369628906	0.9999994039535522	546.5816040039062	198.24868774414062	0.011022299528121948	6	006
210	76.57617950439453	156.19874572753906	1.0	82.3487777709961	156.3591766357422	0.0022221505641937256	545.01416015625	198.46250915527344	0.9999998807907104	541.6829223632812	197.46363830566406	0.0024306178092956543	6	006
211	75.43508911132812	156.40757751464844	1.0	75.33057403564453	158.5201873779297	0.0037072598934173584	545.7758178710938	197.90750122070312	0.9999978542327881	73.52704620361328	162.31304931640625	0.0004152059555053711	6	006
212	76.41724395751953	157.02291870117188	1.0	75.50078582763672	158.88221740722656	0.005749374628067017	544.6416625976562	197.40003967285156	0.999995768070221	546.969970703125	197.6014404296875	0.06727355718612671	6	006
213	75.61534118652344	155.6502227783203	1.0	75.59335327148438	158.62527465820312	0.0013840794563293457	547.5182495117188	199.33567810058594	0.9999950528144836	549.2189331054688	198.86814880371094	0.006825447082519531	6	006
214	76.74069213867188	154.376953125	1.0	81.48857116699219	156.84754943847656	0.009213656187057495	546.6709594726562	198.26507568359375	0.9999984502792358	548.1471557617188	198.5454864501953	0.009629577398300171	6	006
215	75.6352310180664	154.86434936523438	1.0	75.06816101074219	157.72613525390625	0.0046427249908447266	544.1741943359375	198.17970275878906	0.9999949932098389	545.70458984375	198.21124267578125	0.015336424112319946	6	006
216	75.85237121582031	153.84274291992188	1.0	82.37247467041016	155.28897094726562	0.0017127394676208496	545.440185546875	198.54888916015625	0.9999805688858032	74.0538558959961	161.3176727294922	0.00020271539688110352	6	006
217	74.98800659179688	154.689208984375	1.0	80.61422729492188	156.28521728515625	0.0024630725383758545	547.5317993164062	199.0100555419922	0.9999973177909851	72.87677001953125	161.06448364257812	0.00013941526412963867	6	006
218	75.57774353027344	156.2016143798828	1.0	74.67310333251953	158.70745849609375	0.00306132435798645	547.46435546875	199.12173461914062	0.9999918937683105	548.7061157226562	198.19444274902344	0.06482326984405518	6	006
219	75.65336608886719	155.37208557128906	1.0	82.37212371826172	156.32557678222656	0.0015550553798675537	544.6246948242188	197.8506317138672	0.9999978542327881	545.8789672851562	198.05274963378906	0.011017203330993652	6	006
220	75.07366943359375	156.53392028808594	1.0	75.15548706054688	159.19700622558594	0.002184242010116577	545.3832397460938	198.07061767578125	0.9999992251396179	547.4713745117188	198.5491485595703	0.019110023975372314	6	006
221	74.6947250366211	156.04995727539062	1.0	74.66876983642578	158.96722412109375	0.001691967248916626	547.0269775390625	198.71234130859375	0.9999972581863403	548.8200073242188	198.41256713867188	0.010061949491500854	6	006
222	75.21334075927734	155.31715393066406	1.0	82.51766204833984	155.99061584472656	0.0009171664714813232	547.748291015625	198.2106170654297	0.9999927282333374	549.8107299804688	197.5698699951172	0.0011632442474365234	6	006
223	76.07363891601562	154.97023010253906	1.0	80.98577880859375	156.65309143066406	0.021897494792938232	546.2453002929688	198.8788299560547	0.9999997615814209	545.8779907226562	198.9728240966797	0.0040548741817474365	6	006
224	74.85818481445312	155.10467529296875	1.0	74.3467025756836	158.26773071289062	0.0010419487953186035	544.2499389648438	198.3418731689453	0.9999957084655762	546.89599609375	198.49143981933594	0.029404252767562866	6	006
225	76.47008514404297	156.5426483154297	1.0	82.87711334228516	156.3163604736328	0.0007928311824798584	544.7457275390625	197.6270294189453	0.9999993443489075	546.210693359375	198.1529998779297	0.0012586712837219238	6	006
226	82.52706909179688	152.84652709960938	1.0	91.80512237548828	154.75999450683594	0.0010937154293060303	546.0482788085938	198.20700073242188	0.9999908208847046	543.0591430664062	197.25045776367188	0.00010511279106140137	6	006
227	91.18089294433594	143.7098388671875	1.0	95.15538787841797	145.78530883789062	0.019954949617385864	545.4036254882812	197.16526794433594	0.9999995231628418	545.0587158203125	198.3988800048828	0.013204008340835571	6	006
228	103.76808166503906	132.37167358398438	1.0	33.7166633605957	243.0699005126953	1.0	544.3792724609375	198.6790313720703	0.9999960660934448	545.1746826171875	199.681396484375	0.002119511365890503	6	006
229	114.15660095214844	125.88534545898438	1.0	30.953842163085938	240.07595825195312	0.999951958656311	545.9463500976562	199.45208740234375	0.9999997019767761	548.168701171875	199.18798828125	0.013142645359039307	6	006
230	119.9675064086914	120.73696899414062	1.0	120.80322265625	126.09129333496094	0.00023099780082702637	546.1998901367188	198.27484130859375	0.9999980926513672	547.1292724609375	198.06971740722656	0.011922746896743774	6	006
231	125.44442749023438	116.0703353881836	1.0	131.68582153320312	118.7458267211914	0.00013050436973571777	547.8670043945312	199.184326171875	0.9999998807907104	549.1060791015625	199.28103637695312	0.026932865381240845	6	006
232	129.75381469726562	115.46099090576172	1.0	50.86491775512695	229.17108154296875	0.9999994039535522	547.6903686523438	199.3337860107422	0.9999999403953552	549.0198974609375	199.03009033203125	0.0015967786312103271	6	006
233	132.40139770507812	114.82245635986328	1.0	59.085018157958984	227.67491149902344	1.0	546.8924560546875	199.0225830078125	0.9999998807907104	548.1334228515625	198.45266723632812	0.0014332234859466553	6	006
234	133.1321258544922	113.81170654296875	1.0	54.41749954223633	223.8248291015625	0.999995231628418	547.1421508789062	198.9407501220703	1.0	547.903564453125	198.3578338623047	0.017729192972183228	6	006
235	133.80010986328125	111.1610107421875	1.0	551.0043334960938	200.12582397460938	0.000176161527633667	547.9631958007812	199.0540008544922	0.9999998211860657	549.0335083007812	198.96917724609375	0.020292580127716064	6	006
236	135.7847137451172	104.23164367675781	1.0	143.3355712890625	107.24136352539062	0.0001895129680633545	547.8728637695312	199.24130249023438	1.0	548.7003173828125	198.6017608642578	0.0061547160148620605	6	006
237	140.4423065185547	96.03143310546875	1.0	85.94258117675781	216.3194122314453	0.02406102418899536	547.9210815429688	199.28988647460938	0.9999998807907104	548.6583251953125	199.0876922607422	0.001514524221420288	6	006
238	146.7940216064453	87.16658782958984	1.0	86.43638610839844	209.9026641845703	0.001818925142288208	547.56982421875	199.76583862304688	0.9999999403953552	548.3330688476562	199.34820556640625	0.0035011768341064453	6	006
239	150.50192260742188	78.94535827636719	1.0	153.59033203125	80.5573959350586	0.0294647216796875	547.6553344726562	199.6508331298828	1.0	548.607666015625	199.6874237060547	0.0035074055194854736	6	006
240	155.06338500976562	74.5140380859375	0.9999992847442627	159.4425048828125	76.21611022949219	0.4877447783946991	547.3267211914062	197.72732543945312	0.9999999403953552	548.196533203125	198.01901245117188	0.002526402473449707	6	006
241	155.26513671875	73.48975372314453	1.0	161.30084228515625	76.27330017089844	0.004171520471572876	546.271240234375	198.35302734375	0.9999997615814209	548.130859375	198.43630981445312	0.0008602440357208252	6	006
242	158.98385620117188	73.9198226928711	1.0	92.9175796508789	221.64566040039062	0.9996477961540222	546.069091796875	197.8262939453125	0.9999998807907104	547.6719970703125	198.0296173095703	0.011120110750198364	6	006
243	159.8443145751953	73.11927795410156	1.0	95.33951568603516	224.7471466064453	1.0	546.134765625	199.42889404296875	0.9999990463256836	475.2606201171875	199.3304443359375	0.36632877588272095	6	006
244	161.5516357421875	72.18938446044922	1.0	94.69202423095703	226.15757751464844	1.0	544.7266845703125	198.16268920898438	0.9999997615814209	475.1376953125	201.2472381591797	0.9999945759773254	6	006
245	161.6381378173828	71.68296813964844	0.9999998807907104	94.93721008300781	228.36097717285156	0.9999998807907104	547.1566162109375	198.79470825195312	0.9999998807907104	547.878662109375	198.59152221679688	0.0037993788719177246	6	006
246	160.95675659179688	71.790771484375	0.9999962449073792	96.22106170654297	230.36825561523438	1.0	547.4033813476562	199.07020568847656	0.9999997019767761	471.6785888671875	202.34461975097656	0.9966648817062378	6	006
247	162.9638671875	68.82355499267578	1.0	97.87103271484375	228.9923095703125	1.0	546.5355834960938	198.0064239501953	1.0	471.6434631347656	200.17800903320312	0.43816807866096497	6	006
248	163.0830078125	69.98833465576172	1.0	97.78099822998047	229.43780517578125	1.0	546.9111328125	199.86935424804688	0.9999997615814209	547.6051025390625	198.88670349121094	0.003956049680709839	6	006
249	163.3202667236328	69.33666229248047	1.0	97.1711654663086	228.17953491210938	1.0	546.1218872070312	198.51931762695312	0.9999665021896362	97.12632751464844	230.53976440429688	0.025866031646728516	6	006
250	162.94189453125	71.19995880126953	1.0	100.23731231689453	229.09725952148438	1.0	546.5662231445312	199.16909790039062	0.9999998807907104	109.21460723876953	233.7979278564453	0.009922116994857788	6	006
251	164.3579864501953	69.94479370117188	1.0	101.30049896240234	229.4519500732422	0.999999463558197	545.7083129882812	198.17178344726562	0.9999995827674866	100.3038558959961	232.66683959960938	0.015796542167663574	6	006
252	164.5212860107422	71.22959899902344	1.0	101.0631332397461	229.61346435546875	0.9999436736106873	545.4862670898438	198.78736877441406	0.9999990463256836	547.7647705078125	198.34011840820312	0.06411024928092957	6	006
253	165.8020477294922	70.58162689208984	1.0	100.50552368164062	229.9158935546875	1.0	546.2452392578125	198.7397918701172	0.9999998807907104	100.50431060791016	237.7040252685547	0.04216167330741882	6	006
254	167.20147705078125	69.630615234375	1.0	101.72236633300781	229.4600830078125	1.0	547.2930297851562	198.66917419433594	0.9999997615814209	102.1158676147461	236.29054260253906	0.021626710891723633	6	006
255	166.68161010742188	69.29722595214844	1.0	101.7500228881836	229.06642150878906	0.9999977350234985	547.4764404296875	199.0740966796875	0.9999997615814209	103.4794921875	236.8316192626953	0.02442893385887146	6	006
256	165.5742950439453	70.40101623535156	1.0	99.86351013183594	227.4209442138672	1.0	546.12939453125	198.25189208984375	0.9999997615814209	101.84266662597656	234.8278350830078	0.016128122806549072	6	006
257	166.50193786621094	68.78041076660156	1.0	101.83477020263672	228.1630401611328	1.0	547.0835571289062	198.80474853515625	0.9999991655349731	549.1043701171875	198.63754272460938	0.05159023404121399	6	006
258	167.16209411621094	69.19664764404297	1.0	97.36280822753906	224.7527313232422	1.0	545.6692504882812	198.44618225097656	0.9999996423721313	547.4154663085938	198.5897674560547	0.016299813985824585	6	006
259	165.52249145507812	69.2840576171875	1.0	97.32442474365234	226.50048828125	1.0	545.9124755859375	198.2337646484375	0.9999998807907104	547.1744384765625	198.18832397460938	0.006468981504440308	6	006
260	165.1447296142578	69.9031982421875	1.0	97.41442108154297	227.39688110351562	1.0	546.1384887695312	198.83236694335938	0.9999998807907104	97.8117446899414	228.83663940429688	0.002160310745239258	6	006
261	166.06576538085938	69.73341369628906	1.0	97.29904174804688	226.838623046875	1.0	546.9095458984375	198.92657470703125	0.9999997615814209	547.7638549804688	198.1804962158203	0.021053194999694824	6	006
262	166.265380859375	70.30570220947266	1.0	97.26910400390625	225.79428100585938	1.0	547.0840454101562	198.60610961914062	0.9999998807907104	98.203125	228.4191436767578	0.019405275583267212	6	006
263	166.63587951660156	70.2220230102539	1.0	99.287353515625	229.97650146484375	1.0	547.1738891601562	199.448486328125	0.9999990463256836	548.2620239257812	198.8057098388672	0.02592867612838745	6	006
264	165.11578369140625	70.53243255615234	1.0	98.94259643554688	227.71983337402344	0.9999650716781616	547.17919921875	199.29458618164062	0.9999998807907104	547.548828125	198.56326293945312	0.014909535646438599	6	006
265	164.9325714111328	70.65107727050781	1.0	97.47887420654297	229.92747497558594	0.9999992847442627	546.6666870117188	199.15786743164062	0.9999990463256836	97.28951263427734	233.3369598388672	0.01599752902984619	6	006
266	164.631103515625	69.53321838378906	1.0	97.87245178222656	230.53831481933594	0.9999992847442627	545.6841430664062	198.01353454589844	0.9999995827674866	100.42313385009766	238.03125	0.04105478525161743	6	006
267	163.5015106201172	69.88442993164062	1.0	98.89093017578125	230.71417236328125	0.9987813234329224	546.2545776367188	198.49180603027344	1.0	547.1422119140625	198.2611846923828	0.00461268424987793	6	006
268	162.7232208251953	69.93248748779297	1.0	95.5516586303711	229.92703247070312	0.9976003766059875	545.3080444335938	197.21661376953125	0.9999992251396179	547.1845703125	197.06561279296875	0.02773529291152954	6	006
269	162.7522430419922	69.91221618652344	1.0	95.53599548339844	229.57408142089844	0.002903193235397339	546.4549560546875	198.421142578125	0.9999998211860657	102.31233215332031	239.9628143310547	0.00858190655708313	6	006
270	164.0615692138672	70.90776062011719	1.0	167.98434448242188	73.53356170654297	0.0003362894058227539	546.5117797851562	198.68414306640625	0.9999997615814209	547.8350219726562	198.77548217773438	0.022205710411071777	6	006
271	162.01271057128906	71.65760040283203	0.9999998807907104	93.35995483398438	231.43179321289062	0.9999936819076538	546.18115234375	198.5125732421875	0.9999999403953552	95.28379821777344	235.50515747070312	0.008562654256820679	6	006
272	163.11204528808594	72.6356201171875	1.0	165.1632080078125	77.11766815185547	0.005427032709121704	546.2950439453125	198.52182006835938	0.9999997615814209	548.3369750976562	197.99090576171875	0.0024629831314086914	6	006
273	161.4531707763672	75.33748626708984	1.0	92.3790512084961	229.80899047851562	0.007151424884796143	544.0218505859375	197.38540649414062	0.9999982118606567	547.0855102539062	197.613037109375	0.02391710877418518	6	006
274	160.54762268066406	74.2701416015625	1.0	91.2919921875	229.99658203125	0.03872966766357422	545.9220581054688	197.53659057617188	0.9999992847442627	547.6793212890625	197.67958068847656	0.016901522874832153	6	006
275	159.92254638671875	74.18901062011719	0.9999997615814209	86.57890319824219	228.0221710205078	0.9939469695091248	544.9390258789062	198.10519409179688	0.999998927116394	547.8397827148438	197.7216033935547	0.006259441375732422	6	006
276	160.5885772705078	73.14152526855469	0.9999997019767761	164.7436981201172	74.9046401977539	0.45674872398376465	544.7857666015625	197.62400817871094	0.9999992847442627	547.7145385742188	197.82913208007812	0.00829055905342102	6	006
277	162.1848602294922	74.18910217285156	0.9999983310699463	164.66168212890625	76.28718566894531	0.7382574677467346	545.1854248046875	197.99517822265625	0.9999998807907104	547.5360107421875	198.1713104248047	0.0019236505031585693	6	006
278	161.18759155273438	74.96984100341797	0.9999998807907104	83.73265838623047	228.29811096191406	0.999925971031189	546.2730712890625	198.32659912109375	0.9999999403953552	547.5197143554688	198.11134338378906	0.01596882939338684	6	006
279	159.22811889648438	78.05243682861328	0.9942365884780884	160.8109130859375	77.32429504394531	0.9999576210975647	545.4509887695312	197.6251983642578	0.9999991059303284	547.3827514648438	197.8652801513672	0.014045119285583496	6	006
280	158.37863159179688	74.75342559814453	1.0	76.61259460449219	226.03826904296875	0.1967676281929016	546.3680419921875	198.17303466796875	0.9999996423721313	548.4429321289062	197.9369354248047	0.006968259811401367	6	006
281	158.890869140625	75.39544677734375	0.9999986886978149	72.63190460205078	223.00689697265625	0.9999995231628418	545.420654296875	197.87353515625	0.9999995827674866	548.0982666015625	198.79168701171875	0.022076129913330078	6	006
282	157.71649169921875	75.7099609375	1.0	71.4875259399414	224.78271484375	1.0	545.31689453125	198.54757690429688	0.9999998807907104	546.8129272460938	199.24546813964844	0.0037477314472198486	6	006
283	157.74618530273438	75.218505859375	1.0	66.29383087158203	223.95103454589844	0.16328594088554382	544.0608520507812	197.58811950683594	0.9999992847442627	544.8550415039062	198.40711975097656	0.011505961418151855	6	006
284	157.3494110107422	76.12871551513672	1.0	162.60720825195312	76.88072204589844	0.004210472106933594	545.78125	197.5359649658203	0.9999978542327881	548.6492919921875	197.76902770996094	0.032659560441970825	6	006
285	157.51644897460938	76.38780975341797	1.0	70.2759780883789	224.68797302246094	0.9997133016586304	546.0265502929688	199.4010467529297	0.999999463558197	548.227783203125	198.86605834960938	0.0011974573135375977	6	006
286	156.94435119628906	79.04005432128906	0.9903472661972046	68.98448944091797	220.67445373535156	1.0	545.0784301757812	197.5076904296875	0.9999985098838806	548.123046875	197.64834594726562	0.015391558408737183	6	006
287	154.892822265625	75.9093246459961	0.9999999403953552	68.85723876953125	225.76394653320312	0.9953166246414185	546.6649780273438	197.9949951171875	0.9999996423721313	549.572509765625	198.40785217285156	0.04829949140548706	6	006
288	155.69020080566406	74.70771026611328	1.0	159.97373962402344	79.44496154785156	0.0016678273677825928	545.125244140625	198.09317016601562	0.9999973773956299	546.9634399414062	197.8473358154297	0.01329454779624939	6	006
289	156.5989990234375	76.13162231445312	0.9999999403953552	160.73484802246094	76.98614501953125	0.6211516857147217	544.7380981445312	197.86700439453125	0.9999984502792358	547.5319213867188	198.2307891845703	0.06838393211364746	6	006
290	155.4733123779297	75.25074005126953	1.0	69.57360076904297	225.46621704101562	0.0024834871292114258	545.5435180664062	197.844970703125	0.9999978542327881	548.135986328125	197.7708740234375	0.0039855241775512695	6	006
291	155.2418212890625	75.60589599609375	1.0	73.79763793945312	225.91195678710938	0.9998666048049927	545.9278564453125	198.34991455078125	0.9999989867210388	548.0396118164062	198.3032684326172	0.0907035768032074	6	006
292	154.8019561767578	75.68578338623047	1.0	69.46766662597656	227.47561645507812	0.7835918664932251	544.9518432617188	197.87010192871094	0.9999988079071045	547.5767822265625	198.52293395996094	0.009053707122802734	6	006
293	155.65707397460938	76.06592559814453	1.0	66.31421661376953	224.54147338867188	0.9998078346252441	545.9642944335938	198.0985870361328	0.9999998211860657	547.41357421875	198.02833557128906	0.008139759302139282	6	006
294	156.439697265625	76.31251525878906	1.0	159.62741088867188	79.66191864013672	0.012554854154586792	545.971923828125	197.84832763671875	0.9973335266113281	549.53173828125	196.99746704101562	0.0011399686336517334	6	006
295	156.2470245361328	75.73185729980469	1.0	70.3359375	226.72573852539062	0.9992690086364746	545.8473510742188	198.26190185546875	0.9999963045120239	547.5067138671875	198.07321166992188	0.01786676049232483	6	006
296	155.4537353515625	76.77799987792969	1.0	67.64060974121094	221.47279357910156	1.0	544.8110961914062	198.24908447265625	0.9999979734420776	547.5091552734375	199.05255126953125	0.011294722557067871	6	006
297	156.23837280273438	76.52497863769531	0.9999998807907104	66.02549743652344	223.15086364746094	0.9999985098838806	547.1910400390625	198.27923583984375	0.9999997019767761	549.0104370117188	198.2214813232422	0.02336263656616211	6	006
298	154.3957061767578	76.67049407958984	1.0	66.47938537597656	227.75039672851562	0.8100948333740234	545.5189208984375	198.56887817382812	0.9999925494194031	152.92352294921875	83.22171020507812	8.162856101989746e-5	6	006
299	155.58421325683594	76.81317901611328	1.0	72.31819152832031	229.4723358154297	0.9846518635749817	545.44970703125	197.9888153076172	0.999998927116394	547.6646728515625	197.9438934326172	0.020233631134033203	6	006
300	155.6882781982422	76.60779571533203	1.0	160.40811157226562	78.06877899169922	0.012947052717208862	546.3824462890625	198.31051635742188	0.9999996423721313	548.1503295898438	198.3678741455078	0.00460091233253479	6	006
301	152.3133544921875	80.2611083984375	0.998948872089386	65.53785705566406	225.06954956054688	0.9999915957450867	544.903564453125	196.9733123779297	0.9999996423721313	547.1611938476562	197.6791534423828	0.003796786069869995	6	006
302	154.99819946289062	79.35614776611328	0.9949285984039307	158.3670654296875	78.39210510253906	0.9993741512298584	546.3134155273438	198.17205810546875	0.9999998211860657	547.4378051757812	198.07017517089844	0.027223646640777588	6	006
303	157.72682189941406	76.13550567626953	0.9999998807907104	161.28025817871094	77.5581283569336	0.6441792249679565	546.4285888671875	198.01222229003906	0.9999978542327881	548.513427734375	198.28111267089844	0.0462687611579895	6	006
304	158.24603271484375	76.20854949951172	0.9986658096313477	71.35572052001953	223.30152893066406	0.9999700784683228	545.7052001953125	198.28184509277344	0.9999994039535522	547.725830078125	198.3397674560547	0.007651299238204956	6	006
305	158.8623809814453	73.3326416015625	1.0	68.84081268310547	217.70252990722656	1.0	544.6488647460938	198.702392578125	0.9999996423721313	547.9318237304688	198.92666625976562	0.022337526082992554	6	006
306	158.52667236328125	72.9928207397461	1.0	71.10809326171875	218.8290557861328	1.0	544.5235595703125	197.21728515625	0.9999955892562866	546.1093139648438	197.7802276611328	0.0287935733795166	6	006
307	159.54119873046875	74.27892303466797	1.0	68.88985443115234	221.80636596679688	0.9377769231796265	546.2442016601562	198.0404815673828	0.9999997615814209	546.5606689453125	198.44969177246094	0.011051535606384277	6	006
308	160.2308807373047	74.98171997070312	0.9999999403953552	162.13522338867188	78.52311706542969	0.25466281175613403	545.07373046875	197.2390594482422	0.9999315142631531	549.1075439453125	197.35763549804688	0.021396398544311523	6	006
309	160.79541015625	74.15473175048828	1.0	70.91349029541016	222.72601318359375	0.9998984336853027	545.6025390625	198.1082763671875	0.9999996423721313	546.9581298828125	198.14370727539062	0.010300517082214355	6	006
310	160.8373565673828	74.85272216796875	1.0	76.31788635253906	228.0394744873047	0.98822420835495	544.9700317382812	196.9558563232422	0.999988853931427	548.4716796875	197.16921997070312	0.0022486746311187744	6	006
311	161.60655212402344	73.7240982055664	1.0	75.14213562011719	227.60342407226562	0.0024014711380004883	543.9617309570312	196.7220001220703	0.999990701675415	547.1784057617188	197.2075958251953	0.036152034997940063	6	006
312	161.0565643310547	73.8526382446289	1.0	74.932373046875	227.67938232421875	0.9998385310173035	544.658203125	197.9456329345703	0.9999991059303284	545.734375	198.7892303466797	0.00330159068107605	6	006
313	160.36753845214844	74.50584411621094	0.9999998807907104	74.28487396240234	228.4881591796875	0.9999879598617554	546.7300415039062	197.422607421875	0.999997615814209	548.7150268554688	197.60964965820312	0.2594735622406006	6	006
314	160.3348846435547	74.53794860839844	1.0	73.87135314941406	229.48443603515625	0.9652904272079468	545.0922241210938	197.4967041015625	0.9999997615814209	546.7979736328125	198.22105407714844	0.0119343101978302	6	006
315	161.1497039794922	76.73412322998047	0.9955304861068726	163.55853271484375	76.63363647460938	0.9999802708625793	543.9026489257812	196.64053344726562	0.9999977350234985	547.0584716796875	196.9334259033203	0.010181903839111328	6	006
316	161.6747283935547	73.99346160888672	0.9999998807907104	68.05675506591797	228.72418212890625	0.65082848072052	544.6773681640625	197.98361206054688	0.9999997615814209	547.2533569335938	198.53326416015625	0.01735764741897583	6	006
317	161.4746856689453	76.2366714477539	1.0	71.66365814208984	227.3144073486328	1.0	545.2978515625	197.71034240722656	0.9999996423721313	547.2615356445312	198.13352966308594	0.022001028060913086	6	006
318	161.95001220703125	76.33251953125	0.9999960064888	162.92141723632812	78.61653900146484	0.9181002974510193	544.9318237304688	197.93263244628906	0.999999463558197	546.6702270507812	197.96160888671875	0.001788705587387085	6	006
319	160.71922302246094	77.50371551513672	0.9999833106994629	163.1156768798828	78.24954223632812	0.9954158067703247	545.1415405273438	197.739990234375	0.9999990463256836	546.1764526367188	198.6575927734375	0.0069367289543151855	6	006
320	161.4254608154297	76.04735565185547	0.9999999403953552	67.4459457397461	224.76023864746094	0.9999995827674866	545.8250122070312	198.01876831054688	0.9999979734420776	547.1597900390625	197.9845428466797	0.14185306429862976	6	006
321	159.83526611328125	75.82203674316406	0.999981164932251	162.17225646972656	75.9952163696289	0.9967873096466064	546.0225219726562	197.70474243164062	0.9999990463256836	547.44482421875	197.84901428222656	0.02877199649810791	6	006
322	158.93470764160156	74.96774291992188	1.0	65.8888168334961	227.39366149902344	0.9999061822891235	544.668212890625	198.2691650390625	0.9999942779541016	549.1231079101562	198.39642333984375	0.003223896026611328	6	006
323	158.7761993408203	75.48174285888672	1.0	66.76065063476562	226.42041015625	0.9999739527702332	545.1171264648438	197.85557556152344	0.9999998211860657	547.4382934570312	198.09925842285156	0.004073977470397949	6	006
324	159.9537811279297	77.91421508789062	0.9999638199806213	162.2175750732422	78.07540893554688	0.9964269995689392	546.4970092773438	198.2719268798828	0.9999393224716187	549.3751831054688	197.96890258789062	0.0004967749118804932	6	006
325	157.27638244628906	79.71598052978516	0.9999969601631165	159.18359375	80.25406646728516	0.9037888050079346	546.6620483398438	198.77059936523438	0.9999974966049194	548.927001953125	198.85910034179688	0.019889920949935913	6	006
326	158.9562225341797	77.74821472167969	1.0	160.9244384765625	80.19011688232422	0.16310745477676392	545.8230590820312	198.70199584960938	0.9999957084655762	547.19873046875	198.14906311035156	0.03239122033119202	6	006
327	157.85479736328125	79.41455841064453	0.9999980926513672	160.74147033691406	80.2919921875	0.9777679443359375	546.1859130859375	197.93980407714844	0.9999948740005493	547.9769897460938	197.7020263671875	0.05700105428695679	6	006
328	156.26593017578125	79.9664306640625	0.9997919201850891	159.550048828125	79.72380828857422	0.9988056421279907	544.6277465820312	197.04917907714844	0.9999924898147583	548.12158203125	197.0814971923828	0.011909663677215576	6	006
329	158.8432159423828	78.748291015625	1.0	65.3167724609375	231.5790252685547	0.9999746084213257	544.8038940429688	198.25143432617188	0.9999985694885254	548.2387084960938	198.7251739501953	0.010272055864334106	6	006
330	158.53929138183594	78.76138305664062	1.0	63.49934005737305	230.1626739501953	0.9999998807907104	544.5652465820312	198.20750427246094	0.9999821186065674	548.5199584960938	198.50149536132812	0.0001678168773651123	6	006
331	157.27027893066406	79.5915756225586	0.9999998807907104	159.67849731445312	81.24982452392578	0.6455335021018982	545.2028198242188	198.20443725585938	0.9999991655349731	548.0552368164062	198.2784881591797	0.02849707007408142	6	006
332	155.55140686035156	80.33255767822266	0.9999978542327881	158.72409057617188	81.05612182617188	0.9616886377334595	544.7539672851562	197.2711639404297	0.999994158744812	547.4927368164062	197.4554901123047	0.03380420804023743	6	006
333	157.21444702148438	79.20336151123047	1.0	160.3268585205078	83.58819580078125	0.0003191530704498291	546.2022094726562	197.92213439941406	0.9999995231628418	547.5060424804688	197.7210693359375	0.040189534425735474	6	006
334	155.62741088867188	80.92574310302734	1.0	66.81462860107422	229.67678833007812	0.29625654220581055	546.46923828125	198.01077270507812	0.9999924898147583	549.6018676757812	198.49343872070312	0.018860608339309692	6	006
335	155.17469787597656	81.19267272949219	0.9999998807907104	158.3992919921875	82.17292785644531	0.6034929156303406	545.5093994140625	198.17172241210938	0.9999997615814209	547.974853515625	198.443603515625	0.002628624439239502	6	006
336	155.5166778564453	81.74051666259766	0.999998152256012	158.24583435058594	82.27156066894531	0.9777206182479858	544.7434692382812	197.4644012451172	0.9999966621398926	548.336669921875	197.96890258789062	0.03178822994232178	6	006
337	151.5304718017578	83.73501586914062	0.9999408721923828	155.85675048828125	81.62610626220703	0.9998269081115723	544.9949951171875	198.51040649414062	0.9999992847442627	547.3826293945312	198.40089416503906	0.049593985080718994	6	006
338	155.07127380371094	80.9161376953125	1.0	65.78097534179688	232.4417266845703	0.19598829746246338	544.8241577148438	197.46580505371094	0.9999980926513672	546.930908203125	197.58819580078125	0.007928937673568726	6	006
339	153.67196655273438	81.650146484375	1.0	158.54037475585938	82.70782470703125	0.007957994937896729	544.8130493164062	198.39089965820312	0.9999989867210388	547.2806396484375	198.3938446044922	0.032503217458724976	6	006
340	153.46116638183594	80.95156860351562	1.0	158.16897583007812	82.11768341064453	0.024390339851379395	545.1065673828125	196.7190399169922	0.9999931454658508	549.1231689453125	196.91078186035156	0.002918839454650879	6	006
341	152.94406127929688	81.40579986572266	0.9999999403953552	157.81211853027344	82.25218200683594	0.6579602360725403	546.5881958007812	197.78265380859375	0.9999960660934448	549.3438110351562	197.78866577148438	0.0040183961391448975	6	006
342	152.49505615234375	81.59093475341797	1.0	153.39816284179688	83.59528350830078	0.005308181047439575	545.2030639648438	197.50448608398438	0.9999991655349731	548.1033325195312	197.98037719726562	0.028360098600387573	6	006
343	152.2693328857422	81.06021881103516	1.0	157.38934326171875	83.03003692626953	0.0043735504150390625	544.847900390625	197.87742614746094	0.9999988675117493	547.801025390625	198.44761657714844	0.017330974340438843	6	006
344	151.80776977539062	80.7356185913086	1.0	153.16175842285156	83.77522277832031	0.0029491782188415527	546.6554565429688	198.17050170898438	0.9999997615814209	548.5253295898438	197.9784698486328	0.0010448694229125977	6	006
345	150.8400421142578	80.62950134277344	1.0	152.6136474609375	83.67347717285156	0.001905977725982666	545.7929077148438	197.171875	0.9999997615814209	548.1819458007812	196.91415405273438	0.02868497371673584	6	006
346	150.2439422607422	81.70147705078125	1.0	152.46046447753906	83.9338150024414	0.003991633653640747	545.7374877929688	197.3022918701172	0.9999978542327881	547.865966796875	197.25218200683594	0.01897367835044861	6	006
347	148.97183227539062	83.38137817382812	1.0	152.844482421875	83.33641815185547	0.508945643901825	545.065673828125	197.53392028808594	0.9999994039535522	548.0034790039062	197.7574005126953	0.0016242265701293945	6	006
348	150.1160888671875	83.48979949951172	1.0	153.09312438964844	85.27333068847656	0.006670773029327393	545.3795776367188	197.35061645507812	0.9999918937683105	548.6891479492188	197.07867431640625	0.0009181201457977295	6	006
349	150.7177734375	84.09851837158203	1.0	157.02133178710938	86.82957458496094	0.008674383163452148	544.7703857421875	197.91128540039062	0.9999988079071045	546.889892578125	198.38693237304688	0.00892379879951477	6	006
350	149.21888732910156	83.85841369628906	0.9999998807907104	152.08514404296875	85.52857208251953	0.5969646573066711	544.4743041992188	197.17601013183594	0.9999875426292419	547.9951171875	197.78591918945312	0.05062180757522583	6	006
351	150.37220764160156	82.73751068115234	1.0	152.8242645263672	85.25691986083984	0.0009136199951171875	545.7425537109375	197.3614959716797	0.9999999403953552	548.1439819335938	198.0967254638672	0.003471970558166504	6	006
352	149.84573364257812	82.92851257324219	1.0	152.91561889648438	83.38085174560547	0.027838081121444702	544.1396484375	197.49087524414062	0.9999988675117493	546.3248901367188	198.6891632080078	0.021867692470550537	6	006
353	149.71546936035156	81.78214263916016	1.0	152.0005645751953	84.54437255859375	0.0024588704109191895	545.9292602539062	197.30215454101562	0.9999964237213135	548.7210083007812	197.27291870117188	0.0045784711837768555	6	006
354	148.8026885986328	82.9094009399414	1.0	151.2810516357422	85.14395141601562	0.002008497714996338	545.7391357421875	197.30661010742188	0.9999645948410034	549.5531616210938	197.9659423828125	0.0004191100597381592	6	006
355	148.75552368164062	82.64695739746094	1.0	65.12037658691406	237.29905700683594	0.14123940467834473	546.3897094726562	197.9467010498047	0.9999989867210388	548.6091918945312	197.71435546875	0.027176618576049805	6	006
356	146.91748046875	84.5615234375	0.999984860420227	151.01071166992188	85.20320129394531	0.9996170997619629	545.797119140625	197.955078125	0.9999857544898987	547.7898559570312	197.4252471923828	0.01681867241859436	6	006
357	148.20066833496094	84.63587951660156	0.9999999403953552	151.32183837890625	86.05609893798828	0.7381517887115479	545.5460205078125	197.42579650878906	0.9999995827674866	547.9579467773438	197.5970001220703	0.026736080646514893	6	006
358	148.14297485351562	84.12786865234375	1.0	62.83253860473633	235.86793518066406	0.015176326036453247	544.5381469726562	197.18702697753906	0.9999996423721313	548.0949096679688	198.21885681152344	0.005564451217651367	6	006
359	149.9159698486328	84.57003784179688	1.0	152.74046325683594	86.8065414428711	0.00038677453994750977	546.50439453125	198.376220703125	0.9999997615814209	549.0320434570312	198.75839233398438	0.0023755431175231934	6	006
360	149.01556396484375	84.03382110595703	1.0	152.1439971923828	86.41190338134766	0.00024697184562683105	544.018310546875	198.48463439941406	0.9999972581863403	541.1878051757812	197.80674743652344	0.0007563531398773193	6	006
361	148.02723693847656	84.09313201904297	1.0	151.3080596923828	85.81784057617188	0.0019449293613433838	545.30712890625	197.78135681152344	0.9999998211860657	547.6519775390625	198.4159698486328	0.025204360485076904	6	006
362	147.71646118164062	83.97377014160156	1.0	151.0152587890625	85.90064239501953	0.0011672675609588623	545.2798461914062	197.2900848388672	0.9999996423721313	546.1053466796875	198.21812438964844	0.010433942079544067	6	006
363	146.65213012695312	82.80535888671875	1.0	150.52191162109375	86.01010131835938	0.0006163418292999268	546.2772216796875	197.366943359375	0.9999904632568359	549.0799560546875	197.06356811523438	0.0001405179500579834	6	006
364	149.47683715820312	78.8193359375	1.0	150.90362548828125	82.54517364501953	0.0005226433277130127	544.3704833984375	197.29254150390625	0.9999986886978149	547.0487670898438	197.5787353515625	0.005638301372528076	6	006
365	151.56138610839844	76.13904571533203	1.0	158.678466796875	76.73220825195312	0.0002777278423309326	544.2978515625	197.83023071289062	0.9999911785125732	547.9102783203125	198.7244415283203	0.0005834400653839111	6	006
366	153.96298217773438	72.59346008300781	1.0	160.19281005859375	74.57392120361328	0.0056726932525634766	546.3744506835938	198.8450469970703	0.9999970197677612	548.4949951171875	198.73330688476562	0.0015634894371032715	6	006
367	157.82530212402344	69.80636596679688	0.9999962449073792	67.02809143066406	212.42562866210938	1.0	545.86181640625	198.04156494140625	0.9999995827674866	548.00146484375	197.8280487060547	0.0028750598430633545	6	006
368	158.36512756347656	67.02725982666016	0.9999999403953552	66.40128326416016	210.8230743408203	1.0	547.6375122070312	198.10150146484375	0.999998152256012	549.5836181640625	198.32550048828125	0.014529943466186523	6	006
369	157.0847625732422	66.9912338256836	0.9898331761360168	158.904296875	66.28414154052734	0.9999902248382568	544.6395874023438	198.05984497070312	0.9999991655349731	547.2620849609375	198.3167266845703	0.004550367593765259	6	006
370	152.6551513671875	68.7169189453125	0.005233258008956909	159.47178649902344	66.11871337890625	1.0	546.5853881835938	198.6298065185547	0.9999982118606567	549.3472900390625	198.1411895751953	0.03439396619796753	6	006
371	159.268310546875	66.81419372558594	0.9959838390350342	73.92102813720703	212.40652465820312	1.0	545.2877807617188	197.83547973632812	0.9999983310699463	548.261474609375	198.6865997314453	0.031922340393066406	6	006
372	159.86813354492188	66.28610229492188	0.9766814708709717	74.73468017578125	212.13607788085938	1.0	544.2490844726562	197.04013061523438	0.9999992251396179	546.3941040039062	198.04344177246094	0.014851897954940796	6	006
373	160.49807739257812	65.09101104736328	0.9999955892562866	70.82672882080078	208.875	0.9999996423721313	546.1505737304688	197.60394287109375	0.9999997615814209	547.3046875	197.8863983154297	0.011360377073287964	6	006
374	161.4173126220703	64.26667022705078	0.999999463558197	77.26766204833984	211.17324829101562	1.0	546.6552734375	197.88404846191406	0.9999969005584717	548.84033203125	197.8599853515625	0.015038847923278809	6	006
375	162.01058959960938	63.47050857543945	0.9999995231628418	74.34361267089844	210.89332580566406	1.0	545.514404296875	198.3658905029297	0.9999998807907104	548.0496826171875	198.3227081298828	0.001277834177017212	6	006
376	161.37411499023438	63.99709701538086	0.9999911785125732	70.69098663330078	208.25901794433594	1.0	545.5471801757812	197.1293182373047	0.9999997019767761	547.1492309570312	197.57785034179688	0.020116597414016724	6	006
377	161.83262634277344	63.749717712402344	0.9999967813491821	72.57913970947266	208.75030517578125	1.0	545.1683959960938	197.40737915039062	1.0	546.52880859375	198.08364868164062	0.0014153122901916504	6	006
378	161.1787872314453	64.58796691894531	0.9996864199638367	72.34880828857422	210.215576171875	1.0	544.9733276367188	197.57797241210938	0.9999998807907104	547.1749877929688	198.03514099121094	0.0029011070728302	6	006
379	162.0225372314453	64.50093841552734	0.9994940161705017	75.37104797363281	211.3999786376953	1.0	544.8533935546875	197.8950653076172	0.999995768070221	548.1182250976562	198.1165313720703	0.018621385097503662	6	006
380	161.4223175048828	64.58277130126953	0.9998763799667358	76.05714416503906	211.61302185058594	1.0	546.3538208007812	197.54122924804688	0.9999539852142334	548.9427490234375	197.1934814453125	0.013865679502487183	6	006
381	162.12619018554688	64.55742645263672	0.999998927116394	72.57014465332031	208.3644256591797	1.0	546.7385864257812	198.265380859375	0.9999998807907104	548.0169677734375	198.9082489013672	0.004828661680221558	6	006
382	161.32713317871094	64.2112045288086	0.9999745488166809	73.54480743408203	209.74835205078125	0.9999998807907104	544.6072387695312	198.4111328125	0.9999994039535522	547.2981567382812	198.9049530029297	0.001981586217880249	6	006
383	160.4199676513672	65.88883209228516	0.10623443126678467	162.39881896972656	64.62247467041016	0.9999998807907104	544.3861694335938	196.8821563720703	0.9999946355819702	547.9784545898438	197.59901428222656	0.017618000507354736	6	006
384	161.5041046142578	63.31536865234375	0.9999998807907104	69.06641387939453	208.34193420410156	1.0	545.8056640625	197.84036254882812	0.9999997019767761	545.6559448242188	198.59347534179688	0.008268415927886963	6	006
385	161.23565673828125	63.08438491821289	1.0	68.39315032958984	208.50975036621094	1.0	545.3438110351562	198.02713012695312	0.9999998211860657	547.5755004882812	198.72637939453125	0.004137694835662842	6	006
386	161.7468719482422	64.4063491821289	0.9666292667388916	162.4381103515625	64.67030334472656	0.9999949932098389	543.8917236328125	196.5527801513672	0.9999971985816956	546.1525268554688	197.50640869140625	0.031743019819259644	6	006
387	162.10101318359375	64.41498565673828	0.9997748136520386	63.8080940246582	207.7992401123047	0.9999855756759644	545.0599975585938	196.67002868652344	0.9999997615814209	547.4024658203125	197.18992614746094	0.010443121194839478	6	006
388	160.6093292236328	64.75688934326172	0.9999274611473083	162.9315643310547	65.75798034667969	0.9993377327919006	546.5772094726562	197.38729858398438	0.9999994039535522	548.4143676757812	197.85263061523438	0.005197405815124512	6	006
389	160.35935974121094	65.00527954101562	0.880548894405365	160.740966796875	65.64785766601562	0.9999963045120239	545.7704467773438	198.00765991210938	0.9999997019767761	548.8098754882812	198.43601989746094	0.0411398708820343	6	006
390	160.21592712402344	64.37905883789062	0.9999655485153198	161.52557373046875	65.69874572753906	0.9994766712188721	547.5209350585938	197.72080993652344	0.9999955892562866	549.7343139648438	197.3852996826172	0.006487548351287842	6	006
391	158.2093048095703	66.61956787109375	0.7727464437484741	159.724365234375	65.60533142089844	0.9999994039535522	545.0731811523438	197.90280151367188	0.9999895095825195	548.2623901367188	197.9663848876953	0.10122328996658325	6	006
392	160.5934295654297	63.982818603515625	0.9999846816062927	161.21102905273438	64.99285888671875	0.9982193112373352	545.761474609375	197.30215454101562	0.9998993873596191	549.1342163085938	197.50360107421875	0.004708200693130493	6	006
393	152.7164764404297	67.65260314941406	0.012788474559783936	159.41302490234375	64.60806274414062	1.0	545.1023559570312	197.39076232910156	0.999997079372406	548.1921997070312	197.8172607421875	0.0020401477813720703	6	006
394	152.38662719726562	68.09467315673828	0.003625810146331787	159.6045379638672	65.20167541503906	1.0	545.3818359375	197.25440979003906	0.9999616146087646	548.8177490234375	198.05136108398438	0.01328614354133606	6	006
395	153.4537811279297	67.55635070800781	0.5718279480934143	159.04946899414062	65.5012435913086	0.9999988079071045	545.37890625	197.91139221191406	0.9999985694885254	548.6802368164062	198.63656616210938	0.00848621129989624	6	006
396	158.4576873779297	65.6583023071289	0.9846584796905518	160.11383056640625	65.54676818847656	0.9999825358390808	545.3331909179688	198.11227416992188	0.9999997615814209	547.4202270507812	198.85000610351562	0.0075917840003967285	6	006
397	158.5007781982422	65.21147918701172	0.9788635969161987	159.9926300048828	65.24125671386719	0.9999798536300659	546.2498779296875	197.5890350341797	0.9999992847442627	548.77294921875	197.844482421875	0.025833874940872192	6	006
398	157.38038635253906	66.37565612792969	0.9666370153427124	158.5942840576172	65.22435760498047	0.9999861717224121	545.6314086914062	197.05958557128906	0.9999833106994629	549.1841430664062	197.5675506591797	0.00872752070426941	6	006
399	157.4154052734375	65.19646453857422	0.9868038296699524	159.08090209960938	65.09961700439453	0.9999735951423645	546.415771484375	197.1308135986328	0.9999903440475464	548.9193725585938	197.1873779296875	0.018091171979904175	6	006
400	156.8086395263672	65.55351257324219	0.9896116852760315	157.69451904296875	64.93230438232422	0.9999216794967651	546.42822265625	197.1609649658203	0.9999969005584717	548.8992919921875	197.12132263183594	0.00822332501411438	6	006
401	156.92587280273438	65.24272918701172	0.9998481273651123	158.89337158203125	66.0427474975586	0.998277485370636	549.2130737304688	199.1968231201172	0.9999856352806091	550.1207885742188	198.52340698242188	0.000155717134475708	6	006
402	156.31277465820312	66.04696655273438	0.9987609386444092	157.17198181152344	65.64497375488281	0.9992465972900391	648.7647094726562	52.9907112121582	0.0013183951377868652	157.4575653076172	63.62611770629883	7.554888725280762e-5	6	006
403	144.04843139648438	44.05269241333008	0.0016627609729766846	143.5298309326172	144.144775390625	1.5020370483398438e-5	647.2625122070312	57.11726760864258	8.019804954528809e-5	5.306959629058838	478.4897155761719	3.224611282348633e-5	6	006
404	192.70889282226562	42.707096099853516	0.07368654012680054	5.711398124694824	4.1744818687438965	9.268522262573242e-6	535.9776611328125	225.05270385742188	0.002178758382797241	5.765204429626465	478.9739074707031	2.79843807220459e-5	6	006
405	204.54302978515625	33.53471374511719	1.0	171.58633422851562	118.15077209472656	0.028410106897354126	535.3129272460938	224.7952117919922	0.0013066530227661133	210.64370727539062	40.46822738647461	5.2481889724731445e-5	6	006
406	206.07412719726562	33.1751594543457	1.0	168.72784423828125	130.9886474609375	1.0	534.6456298828125	225.02386474609375	0.00017303228378295898	162.0731964111328	132.70816040039062	0.00024625658988952637	6	006
407	207.63636779785156	32.152854919433594	1.0	164.77438354492188	135.30271911621094	0.9999999403953552	536.457275390625	225.0591583251953	0.0003234744071960449	160.54013061523438	142.4249725341797	0.0004892349243164062	6	006
408	206.68182373046875	33.4456787109375	1.0	170.7498779296875	136.12338256835938	0.999916136264801	535.2953491210938	224.81532287597656	0.030946284532546997	165.13414001464844	142.4922332763672	0.000468522310256958	6	006
409	206.8490447998047	32.834163665771484	1.0	183.21385192871094	142.46995544433594	0.0054160356521606445	536.2947387695312	225.16024780273438	0.0014322102069854736	201.88690185546875	7.1808881759643555	0.00014853477478027344	6	006
410	207.08180236816406	33.22491455078125	1.0	173.73394775390625	133.41964721679688	0.07092839479446411	535.5738525390625	223.99839782714844	0.010835140943527222	201.98013305664062	7.234122276306152	0.00016036629676818848	6	006
411	206.2880401611328	33.18611526489258	1.0	176.65176391601562	141.40945434570312	0.7256615161895752	647.9779663085938	51.42955017089844	0.000690847635269165	168.55258178710938	145.9394073486328	0.00018465518951416016	6	006
412	204.00308227539062	35.435447692871094	1.0	176.1251678466797	143.65907287597656	1.0	536.4818115234375	224.58680725097656	0.00028124451637268066	176.34884643554688	143.98741149902344	0.0015842914581298828	6	006
413	203.0049285888672	35.86105728149414	1.0	184.18801879882812	147.938232421875	0.9999996423721313	650.6229858398438	49.482051849365234	0.00023624300956726074	178.47181701660156	149.45770263671875	0.0003370344638824463	6	006
414	202.02134704589844	35.179649353027344	1.0	179.7659454345703	141.715576171875	1.0	536.1019897460938	225.32781982421875	0.0024459660053253174	178.86441040039062	142.39927673339844	0.0007087588310241699	6	006
415	200.4081268310547	35.68625259399414	1.0	185.47740173339844	149.42544555664062	0.9984742403030396	649.0172119140625	52.1019401550293	0.00010991096496582031	181.5577850341797	153.4436798095703	0.0002728402614593506	6	006
416	200.0460205078125	36.84245300292969	1.0	185.66683959960938	158.03599548339844	0.9998314380645752	649.0797729492188	51.410823822021484	0.0003593266010284424	190.66278076171875	160.358642578125	0.007139384746551514	6	006
417	201.1747589111328	35.31663131713867	1.0	182.23158264160156	163.56333923339844	1.0	536.6640014648438	224.5612030029297	0.0003329813480377197	180.1558837890625	164.432861328125	0.0030933916568756104	6	006
418	200.66502380371094	37.58766555786133	1.0	184.74533081054688	167.16676330566406	0.999998927116394	535.7616577148438	223.72195434570312	0.0005856156349182129	181.11329650878906	173.37667846679688	0.0030623972415924072	6	006
419	201.2935333251953	40.25675964355469	1.0	180.9491424560547	170.64149475097656	0.7210597991943359	536.0413208007812	224.1005859375	0.03268793225288391	201.19631958007812	50.30069351196289	5.6743621826171875e-5	6	006
420	203.1308135986328	38.36779022216797	1.0	180.9318389892578	170.1494598388672	0.6271838545799255	535.4140014648438	223.29005432128906	0.03657737374305725	175.10011291503906	168.21754455566406	8.368492126464844e-5	6	006
421	202.8566131591797	38.75902557373047	1.0	191.4315185546875	182.75076293945312	0.9999997615814209	535.718505859375	223.4149627685547	0.0004165470600128174	192.05322265625	190.84568786621094	0.00479203462600708	6	006
422	202.18922424316406	40.715858459472656	1.0	183.51141357421875	180.98272705078125	1.0	535.6975708007812	224.27212524414062	0.0026202499866485596	182.058349609375	189.5388641357422	0.0048978328704833984	6	006
423	202.77880859375	41.14359664916992	1.0	178.0391387939453	185.53775024414062	1.0	535.4689331054688	225.04666137695312	0.0012932121753692627	175.9565887451172	191.86056518554688	0.0033356547355651855	6	006
424	202.6256103515625	41.347999572753906	1.0	178.9794464111328	187.64292907714844	1.0	648.3804931640625	52.11744689941406	0.0024787485599517822	179.1759796142578	187.26422119140625	0.00191497802734375	6	006
425	203.38894653320312	39.459999084472656	1.0	181.934814453125	187.74679565429688	1.0	184.92971801757812	187.26370239257812	0.00037682056427001953	182.34735107421875	189.19546508789062	0.002562403678894043	6	006
426	201.5227508544922	42.2004280090332	1.0	181.942138671875	187.43850708007812	1.0	536.2066650390625	225.00706481933594	0.0023050010204315186	181.0633087158203	186.4759063720703	0.0016614794731140137	6	006
427	201.7250518798828	42.682926177978516	1.0	189.87677001953125	188.18019104003906	1.0	535.4371337890625	224.7164306640625	0.006207466125488281	192.47650146484375	188.39425659179688	0.0038750171661376953	6	006
428	201.57640075683594	42.54326248168945	1.0	191.6414337158203	190.27195739746094	1.0	535.8682250976562	224.80294799804688	0.0023452043533325195	193.46542358398438	189.9812469482422	0.0036993324756622314	6	006
429	200.24920654296875	44.4206657409668	1.0	192.34112548828125	191.5064697265625	1.0	648.266845703125	51.43623352050781	0.006027191877365112	193.3130340576172	191.49319458007812	0.0014407634735107422	6	006
430	199.3959197998047	43.43672561645508	1.0	193.3032684326172	191.80557250976562	1.0	535.0479125976562	223.95985412597656	0.0017700791358947754	193.12283325195312	191.6879119873047	0.0008629560470581055	6	006
431	198.78256225585938	43.793575286865234	1.0	197.24356079101562	193.4189910888672	1.0	648.9998168945312	49.6633415222168	0.00020113587379455566	194.32278442382812	194.07781982421875	0.00032085180282592773	6	006
432	198.24623107910156	43.10368728637695	1.0	197.7095947265625	193.8098907470703	1.0	649.4152221679688	50.36247253417969	0.0006346702575683594	196.2751922607422	200.62911987304688	0.00017175078392028809	6	006
433	197.58346557617188	43.49538803100586	1.0	198.60580444335938	194.88226318359375	1.0	649.0486450195312	58.184539794921875	0.002431929111480713	195.57687377929688	200.69097900390625	0.00013402104377746582	6	006
434	196.9669952392578	43.345848083496094	1.0	199.9436492919922	196.54026794433594	1.0	535.5953369140625	224.9615936279297	0.0007791221141815186	196.95095825195312	202.5845947265625	0.0001749098300933838	6	006
435	194.70797729492188	44.01484680175781	1.0	202.78897094726562	198.75485229492188	1.0	536.5503540039062	223.88827514648438	0.013979494571685791	202.7720184326172	201.27606201171875	0.00022295117378234863	6	006
436	194.34677124023438	44.05438232421875	1.0	204.97164916992188	199.2610626220703	1.0	535.8338012695312	224.209228515625	0.010883867740631104	204.56446838378906	201.4539031982422	0.00019359588623046875	6	006
437	193.0617218017578	44.411155700683594	1.0	204.77586364746094	197.5502471923828	1.0	648.053466796875	52.24026107788086	0.0020411014556884766	206.34324645996094	203.1011962890625	0.00020101666450500488	6	006
438	192.769287109375	45.05500030517578	1.0	206.93138122558594	196.69186401367188	1.0	536.586669921875	223.77102661132812	0.0021140575408935547	207.3872833251953	203.9688720703125	0.0001919865608215332	6	006
439	191.6276397705078	46.03913116455078	1.0	207.184326171875	195.76080322265625	1.0	647.9288330078125	53.14822006225586	0.0018043220043182373	4.980210304260254	477.9241027832031	7.44163990020752e-5	6	006
440	190.8092498779297	45.605892181396484	1.0	206.292724609375	197.1468048095703	1.0	536.1755981445312	224.48329162597656	0.0016414225101470947	186.7843017578125	53.00992965698242	0.00011271238327026367	6	006
441	189.8823699951172	46.84722137451172	1.0	204.07400512695312	197.8828582763672	1.0	535.572998046875	224.6759490966797	0.0029304325580596924	200.06918334960938	204.38340759277344	0.00012347102165222168	6	006
442	189.1705780029297	44.782100677490234	1.0	203.57144165039062	197.6985321044922	1.0	535.3771362304688	223.99783325195312	0.000523298978805542	198.1357879638672	199.59735107421875	0.0002612471580505371	6	006
443	188.41983032226562	44.44889450073242	1.0	203.97593688964844	200.4373016357422	1.0	535.7951049804688	224.63052368164062	0.00013151764869689941	204.05215454101562	202.02037048339844	0.0012170672416687012	6	006
444	186.88711547851562	45.40098190307617	1.0	204.35275268554688	201.10084533691406	1.0	204.58090209960938	201.46421813964844	0.00023829936981201172	203.9729766845703	202.74761962890625	0.0016156136989593506	6	006
445	186.98912048339844	46.207611083984375	1.0	204.47532653808594	202.44952392578125	1.0	535.1088256835938	224.84036254882812	0.0007398724555969238	204.0165557861328	202.88412475585938	0.00194588303565979	6	006
446	186.1366424560547	45.84657669067383	1.0	199.4518585205078	202.4477996826172	1.0	201.05787658691406	202.41368103027344	0.0004159212112426758	198.72315979003906	204.1730499267578	0.0025166869163513184	6	006
447	186.63478088378906	44.673667907714844	1.0	198.65516662597656	200.9180908203125	1.0	535.2470092773438	221.4288330078125	0.001708000898361206	199.65371704101562	202.76025390625	0.001282334327697754	6	006
448	185.22885131835938	45.10916519165039	1.0	198.07992553710938	199.2217559814453	1.0	648.1384887695312	57.80638885498047	0.00030419230461120605	200.7460174560547	201.5533905029297	0.0008583366870880127	6	006
449	185.66217041015625	45.445220947265625	1.0	197.34286499023438	198.61143493652344	1.0	201.29689025878906	196.5055694580078	8.296966552734375e-5	195.0797119140625	204.64877319335938	0.000427931547164917	6	006
450	184.31900024414062	43.7845573425293	1.0	193.85057067871094	199.57122802734375	1.0	535.656982421875	225.61717224121094	0.000179976224899292	193.49537658691406	201.56866455078125	0.0014737844467163086	6	006
451	183.72125244140625	45.21870422363281	1.0	195.6881103515625	199.05604553222656	1.0	648.3294067382812	56.94077682495117	0.0005124807357788086	192.78948974609375	205.47406005859375	0.0005999207496643066	6	006
452	182.96498107910156	44.40528106689453	1.0	193.774169921875	200.45492553710938	1.0	647.814697265625	52.780677795410156	0.0005685985088348389	193.22970581054688	201.30148315429688	0.0009626448154449463	6	006
453	183.31954956054688	44.89894104003906	1.0	192.8419952392578	200.07769775390625	0.9902976155281067	536.518310546875	222.79855346679688	0.00023192167282104492	184.1026611328125	52.334659576416016	0.00014528632164001465	6	006
454	184.07823181152344	43.81120300292969	1.0	195.88165283203125	199.88551330566406	1.0	535.4657592773438	224.02976989746094	0.00030228495597839355	194.71124267578125	201.8040008544922	0.0007126927375793457	6	006
455	183.3249969482422	44.703250885009766	1.0	190.64353942871094	200.57791137695312	0.9999984502792358	534.9204711914062	224.308349609375	0.002122640609741211	191.2992401123047	205.4198760986328	0.0002867579460144043	6	006
456	183.68309020996094	45.013423919677734	1.0	191.9081268310547	200.59536743164062	1.0	535.271240234375	224.05337524414062	0.0009464025497436523	192.30369567871094	202.1212615966797	0.0006529092788696289	6	006
457	182.9127960205078	45.383907318115234	1.0	190.7864990234375	200.95199584960938	1.0	195.7672576904297	200.20553588867188	0.00020486116409301758	191.92559814453125	201.78512573242188	0.0012001097202301025	6	006
458	181.8209991455078	45.6877326965332	1.0	187.81837463378906	201.77178955078125	1.0	535.9523315429688	224.58973693847656	0.0024208426475524902	186.22291564941406	203.0294952392578	0.0009222626686096191	6	006
459	181.6199493408203	44.434932708740234	1.0	186.31077575683594	199.7584686279297	1.0	536.108642578125	224.833251953125	0.001520305871963501	188.91697692871094	204.31773376464844	0.0004951059818267822	6	006
460	181.52195739746094	43.80035400390625	1.0	190.3805694580078	197.6045684814453	1.0	535.9624633789062	223.97239685058594	0.003196507692337036	190.57550048828125	202.7704620361328	0.00040036439895629883	6	006
461	180.8507080078125	43.740726470947266	1.0	188.18045043945312	197.5815887451172	1.0	193.24050903320312	195.732666015625	0.00014150142669677734	190.59280395507812	198.95262145996094	0.0003293752670288086	6	006
462	180.32313537597656	43.730323791503906	1.0	188.4801788330078	197.4543914794922	1.0	535.234130859375	224.68678283691406	0.005951344966888428	181.34918212890625	200.2508087158203	0.0002727508544921875	6	006
463	179.33714294433594	44.766380310058594	1.0	184.4498748779297	199.76597595214844	1.0	648.6505737304688	52.06858444213867	0.00016775727272033691	179.72860717773438	202.02967834472656	0.002557903528213501	6	006
464	179.92739868164062	44.22337341308594	1.0	188.86322021484375	198.43162536621094	1.0	536.151611328125	223.47511291503906	0.004146367311477661	182.07177734375	206.97698974609375	0.000640869140625	6	006
465	177.294189453125	45.656673431396484	1.0	187.6651153564453	200.0249481201172	1.0	535.197021484375	224.8828125	0.003242671489715576	186.5918731689453	202.2898406982422	0.0008828043937683105	6	006
466	177.3256378173828	45.43650436401367	1.0	186.44342041015625	199.77706909179688	1.0	536.2695922851562	225.34234619140625	0.0024019479751586914	179.4848175048828	206.7821044921875	0.0006058812141418457	6	006
467	176.57582092285156	45.09552001953125	1.0	185.69691467285156	196.93760681152344	1.0	648.9221801757812	50.98720169067383	0.001382201910018921	181.3808135986328	198.29995727539062	0.0006776154041290283	6	006
468	176.92124938964844	44.53684997558594	1.0	185.36129760742188	197.6871337890625	1.0	534.7701416015625	225.37985229492188	0.001085817813873291	182.08290100097656	198.8518829345703	0.0004960000514984131	6	006
469	176.9838409423828	44.4909782409668	1.0	187.4369354248047	197.2926788330078	1.0	649.3480834960938	51.709373474121094	0.0002602040767669678	180.67787170410156	204.81765747070312	0.0007117688655853271	6	006
470	176.49948120117188	46.063812255859375	1.0	184.32113647460938	200.5318145751953	1.0	184.7760009765625	201.42408752441406	0.00011718273162841797	181.41526794433594	202.1278533935547	0.003153502941131592	6	006
471	176.94566345214844	45.9253044128418	1.0	181.58340454101562	201.4134063720703	1.0	179.88339233398438	203.866455078125	0.0005052685737609863	179.28915405273438	201.60491943359375	0.008737266063690186	6	006
472	176.5382080078125	45.978858947753906	1.0	178.1286163330078	204.3577117919922	1.0	536.8262329101562	225.3848114013672	0.0004209578037261963	178.1359100341797	204.13720703125	0.005293816328048706	6	006
473	174.76950073242188	47.151763916015625	1.0	178.74887084960938	203.86981201171875	1.0	535.9967651367188	224.3351593017578	0.0001990199089050293	177.39996337890625	203.37261962890625	0.002965986728668213	6	006
474	175.09228515625	46.30620193481445	1.0	177.13839721679688	203.93710327148438	1.0	536.37109375	224.35289001464844	0.0003323853015899658	176.56301879882812	202.97207641601562	0.0023256242275238037	6	006
475	174.73681640625	47.09135055541992	1.0	174.74972534179688	203.18951416015625	1.0	535.8060913085938	223.74468994140625	0.0015863776206970215	176.73695373535156	203.37753295898438	0.0005498230457305908	6	006
476	174.0778045654297	46.9420051574707	1.0	173.38975524902344	202.6997833251953	1.0	173.61672973632812	202.75912475585938	0.00039955973625183105	175.44517517089844	203.5539093017578	0.000869452953338623	6	006
477	172.99485778808594	47.017887115478516	1.0	174.13729858398438	201.25149536132812	1.0	173.3335723876953	201.47616577148438	0.0005279481410980225	175.3404541015625	201.9904022216797	0.0015427172183990479	6	006
478	173.78262329101562	46.587459564208984	1.0	173.1481170654297	201.50201416015625	1.0	534.9058227539062	224.20932006835938	0.0027399063110351562	171.8979034423828	202.68325805664062	0.0010611414909362793	6	006
479	173.998046875	46.74860763549805	1.0	172.8403778076172	200.98765563964844	1.0	649.2634887695312	51.19268035888672	0.0004133284091949463	171.65342712402344	202.47430419921875	0.0005060732364654541	6	006
480	174.44541931152344	46.99211120605469	1.0	172.5335235595703	202.84674072265625	1.0	535.9586181640625	224.41091918945312	0.025631606578826904	170.59486389160156	203.88768005371094	0.001971036195755005	6	006
481	174.43362426757812	47.388126373291016	1.0	166.96568298339844	203.9222412109375	1.0	168.4147491455078	203.23411560058594	0.0008203685283660889	165.51974487304688	205.2549285888672	0.002038627862930298	6	006
482	173.6334228515625	47.79414367675781	1.0	166.9681854248047	203.53485107421875	1.0	168.64083862304688	202.44424438476562	0.0007962286472320557	165.71942138671875	204.50425720214844	0.0027360916137695312	6	006
483	174.06312561035156	46.83188247680664	1.0	164.82943725585938	202.72520446777344	1.0	536.0137939453125	221.14801025390625	0.0025250613689422607	164.28248596191406	202.72219848632812	0.0010571479797363281	6	006
484	173.6150360107422	47.16661071777344	1.0	162.7830352783203	203.1961212158203	1.0	535.9076538085938	225.08778381347656	0.0006530880928039551	163.0594940185547	203.03990173339844	0.0014527440071105957	6	006
485	172.25454711914062	47.90874099731445	1.0	160.62652587890625	203.20950317382812	1.0	163.6527557373047	203.2962646484375	0.0004698336124420166	162.33035278320312	203.11695861816406	0.0015048980712890625	6	006
486	172.3372344970703	48.35844039916992	0.9999995827674866	158.42837524414062	202.04116821289062	1.0	649.3049926757812	51.85915756225586	0.00037401914596557617	160.67083740234375	202.52780151367188	0.0018458366394042969	6	006
487	172.0149383544922	48.89137268066406	1.0	157.61094665527344	201.265380859375	1.0	536.23779296875	223.8917999267578	0.0004582703113555908	160.0105438232422	201.93394470214844	0.0010530650615692139	6	006
488	172.9756317138672	47.26632308959961	1.0	159.35610961914062	198.77371215820312	1.0	536.27783203125	223.56378173828125	0.029191404581069946	160.59841918945312	201.44430541992188	0.0005126297473907471	6	006
489	172.56320190429688	47.67444610595703	1.0	157.889892578125	198.41070556640625	1.0	536.198486328125	224.47323608398438	0.00063323974609375	163.948974609375	203.86993408203125	0.0007498562335968018	6	006
490	172.37042236328125	47.33899688720703	1.0	151.79119873046875	199.0125274658203	1.0	535.491455078125	224.66976928710938	0.012922286987304688	156.3468780517578	203.78819274902344	0.00039264559745788574	6	006
491	170.56614685058594	47.081626892089844	1.0	149.9950714111328	199.79925537109375	1.0	535.0887451171875	224.05418395996094	0.002070099115371704	151.591796875	201.7059326171875	0.0012357831001281738	6	006
492	170.9002685546875	46.246116638183594	1.0	148.50152587890625	196.42056274414062	1.0	535.4033813476562	224.46932983398438	0.07974550127983093	146.55780029296875	202.53990173339844	0.000414043664932251	6	006
493	169.049560546875	46.94550704956055	1.0	150.4044952392578	194.4356231689453	1.0	535.9950561523438	224.4064178466797	0.0004100799560546875	147.78280639648438	200.7035675048828	0.0008518695831298828	6	006
494	169.2136688232422	46.034793853759766	1.0	153.69314575195312	194.57350158691406	1.0	535.3595581054688	224.39183044433594	0.0009751319885253906	159.73147583007812	201.75845336914062	0.001834094524383545	6	006
495	167.3962860107422	46.66697692871094	1.0	153.28367614746094	194.6949462890625	1.0	535.7344360351562	224.80946350097656	0.0018839836120605469	159.26422119140625	204.25958251953125	0.0008738338947296143	6	006
496	168.29505920410156	46.29263687133789	1.0	152.621337890625	194.68356323242188	1.0	535.8383178710938	224.37347412109375	0.010655879974365234	168.4010772705078	52.43766784667969	0.00041219592094421387	6	006
497	167.7700958251953	45.970130920410156	1.0	151.36839294433594	195.01388549804688	1.0	535.67431640625	225.06411743164062	0.0005207657814025879	158.96409606933594	201.76930236816406	0.000225067138671875	6	006
498	167.94866943359375	45.52003479003906	1.0	149.18206787109375	194.3273468017578	1.0	649.5984497070312	50.41577911376953	0.0003447532653808594	158.84129333496094	201.9956817626953	0.0025230050086975098	6	006
499	167.1925811767578	46.289588928222656	1.0	149.16993713378906	196.10238647460938	1.0	535.575927734375	224.5988006591797	0.0001723766326904297	157.8308563232422	202.869384765625	0.0009718239307403564	6	006
500	167.17764282226562	46.53110885620117	1.0	147.67568969726562	197.37059020996094	1.0	535.2982788085938	224.48008728027344	0.0003534555435180664	145.55088806152344	204.12625122070312	0.0008732378482818604	6	006
501	165.97972106933594	46.73884582519531	1.0	145.2462158203125	196.91873168945312	1.0	167.87782287597656	46.70809555053711	0.0001341402530670166	145.78155517578125	202.92617797851562	0.0019828379154205322	6	006
502	165.29905700683594	47.624114990234375	1.0	146.3407745361328	194.23338317871094	1.0	535.6536865234375	224.63311767578125	0.0015032291412353516	147.21383666992188	200.40353393554688	0.0007823407649993896	6	006
503	165.49034118652344	46.98424530029297	1.0	152.71231079101562	193.27403259277344	1.0	648.7040405273438	57.17282485961914	0.001910865306854248	157.5037384033203	195.1036834716797	0.0008087158203125	6	006
504	165.5242462158203	47.140384674072266	1.0	155.65394592285156	193.5108184814453	1.0	535.3324584960938	224.8411407470703	0.03241410851478577	158.447998046875	194.00689697265625	0.0011333823204040527	6	006
505	165.23193359375	47.08863830566406	1.0	155.7000732421875	194.3126220703125	1.0	649.6121215820312	57.672218322753906	0.0006750822067260742	159.2978057861328	203.4708251953125	0.0003762245178222656	6	006
506	166.06417846679688	47.14496994018555	1.0	150.1206512451172	192.57354736328125	1.0	535.7323608398438	224.9880828857422	0.0005186200141906738	146.7239227294922	192.7241973876953	0.0003007054328918457	6	006
507	166.364501953125	46.495330810546875	1.0	147.29685974121094	193.35162353515625	1.0	535.6221313476562	222.22323608398438	0.00031363964080810547	146.96282958984375	199.8900909423828	0.00031259655952453613	6	006
508	165.95596313476562	48.480323791503906	1.0	149.90847778320312	189.9286346435547	1.0	535.1124877929688	224.59857177734375	0.0009251534938812256	148.33087158203125	189.96278381347656	0.005803525447845459	6	006
509	164.5229949951172	47.864715576171875	1.0	152.3907928466797	190.66836547851562	0.9999912977218628	535.4453735351562	224.5577392578125	0.0009198486804962158	157.9323272705078	193.7412109375	0.014446109533309937	6	006
510	164.97747802734375	46.88233184814453	1.0	154.38613891601562	191.86392211914062	1.0	535.9589233398438	224.1886444091797	0.005174130201339722	157.7681884765625	193.11410522460938	0.001096576452255249	6	006
511	163.6261749267578	48.965171813964844	1.0	147.87692260742188	191.59132385253906	1.0	535.2630615234375	223.83848571777344	0.003262042999267578	145.7378387451172	191.347900390625	0.0005280673503875732	6	006
512	164.0345916748047	47.38309097290039	1.0	146.73048400878906	192.7750244140625	1.0	650.108642578125	51.89939498901367	0.00023916363716125488	144.54379272460938	192.21395874023438	0.00045928359031677246	6	006
513	163.74508666992188	48.42619323730469	1.0	145.83197021484375	190.38169860839844	1.0	536.0567016601562	224.68121337890625	0.0011413395404815674	145.5812530517578	190.45684814453125	0.007392287254333496	6	006
514	165.0245819091797	47.62781524658203	1.0	155.99166870117188	190.939697265625	0.0004000365734100342	649.646728515625	58.476131439208984	0.0005049407482147217	166.6490478515625	53.51084899902344	0.00021126866340637207	6	006
515	163.97222900390625	49.388877868652344	1.0	162.21400451660156	195.4809112548828	0.9999909400939941	535.6610107421875	224.67112731933594	0.0010004639625549316	160.7241973876953	195.3955078125	0.00036704540252685547	6	006
516	163.86431884765625	48.43132781982422	1.0	150.11012268066406	192.6658935546875	1.0	534.8319702148438	224.69224548339844	0.001050502061843872	147.22305297851562	193.24072265625	0.0005051791667938232	6	006
517	163.51023864746094	48.54857635498047	1.0	147.16835021972656	193.273681640625	1.0	535.7838745117188	221.2943115234375	0.008187949657440186	147.38621520996094	199.92941284179688	0.0004775524139404297	6	006
518	161.86575317382812	48.90314483642578	1.0	146.16441345214844	190.29176330566406	1.0	148.6337127685547	189.00918579101562	0.0005358457565307617	145.4361572265625	189.72645568847656	0.0020850002765655518	6	006
519	161.9851837158203	47.67021942138672	1.0	148.00640869140625	191.50465393066406	0.21861091256141663	648.4454345703125	50.46416473388672	0.0010424256324768066	166.1495819091797	52.73074722290039	8.01384449005127e-5	6	006
520	161.72750854492188	48.628173828125	1.0	165.46975708007812	49.88510513305664	0.0018188059329986572	535.3884887695312	224.93792724609375	0.0010271966457366943	165.7253875732422	53.028099060058594	8.767843246459961e-5	6	006
521	162.91448974609375	47.942893981933594	1.0	157.68995666503906	194.3703155517578	1.0	535.6779174804688	224.69833374023438	0.010660022497177124	159.48338317871094	194.5560760498047	0.006688892841339111	6	006
522	161.79354858398438	48.97630310058594	1.0	152.687255859375	191.61184692382812	1.0	535.13916015625	223.74832153320312	0.005824744701385498	157.50404357910156	192.74317932128906	0.0022724568843841553	6	006
523	162.37460327148438	48.064971923828125	1.0	150.06886291503906	192.30850219726562	1.0	535.9503784179688	224.25372314453125	0.0017366111278533936	146.83604431152344	192.12669372558594	0.0010862946510314941	6	006
524	161.90725708007812	48.94232940673828	1.0	148.6699676513672	193.13661193847656	1.0	648.157470703125	57.93302536010742	0.0025787353515625	148.06967163085938	200.1239013671875	0.00035515427589416504	6	006
525	162.44003295898438	48.72231674194336	1.0	148.3670654296875	194.21060180664062	1.0	534.8954467773438	225.38467407226562	0.005799472332000732	146.6805877685547	201.30032348632812	0.00021591782569885254	6	006
526	161.7563018798828	48.1285514831543	1.0	145.8263702392578	195.0819549560547	1.0	535.400390625	225.15736389160156	0.0006688237190246582	146.35691833496094	201.07705688476562	0.0006121695041656494	6	006
527	161.2364044189453	48.99814987182617	1.0	143.58396911621094	193.74267578125	1.0	535.5755004882812	222.27391052246094	0.0005356371402740479	146.30322265625	200.4706268310547	0.0004545748233795166	6	006
528	161.5680694580078	48.47285079956055	1.0	145.31982421875	191.03640747070312	1.0	147.87557983398438	189.3813018798828	0.00042244791984558105	145.2583465576172	189.96156311035156	0.002087414264678955	6	006
529	160.98147583007812	49.14138412475586	1.0	149.65196228027344	191.8209991455078	0.9876147508621216	535.0741577148438	223.95126342773438	0.0037521719932556152	147.8495635986328	194.08961486816406	0.0001589953899383545	6	006
530	161.74598693847656	49.139686584472656	1.0	163.54226684570312	51.953975677490234	0.0011713802814483643	649.5094604492188	59.564796447753906	0.0002219080924987793	165.5719451904297	53.891780853271484	8.484721183776855e-5	6	006
531	161.810546875	49.95188903808594	1.0	149.2347869873047	193.24839782714844	0.9999942183494568	535.2630004882812	221.3030242919922	0.009285837411880493	146.83311462402344	193.25779724121094	0.0008278489112854004	6	006
532	160.96768188476562	49.47404098510742	1.0	152.38925170898438	193.02354431152344	0.9999998211860657	535.6671752929688	224.30429077148438	0.004266798496246338	150.73085021972656	193.5275421142578	0.0006954073905944824	6	006
533	161.74917602539062	49.735084533691406	1.0	148.43882751464844	193.9132843017578	1.0	535.9927368164062	223.78634643554688	0.00485306978225708	146.76866149902344	193.4081573486328	0.0037256181240081787	6	006
534	159.7979736328125	50.047752380371094	1.0	148.82846069335938	193.80540466308594	1.0	648.0116577148438	57.05500411987305	0.0012119710445404053	146.0640106201172	194.71961975097656	0.0006133019924163818	6	006
535	160.67584228515625	48.735923767089844	1.0	147.15525817871094	193.70411682128906	1.0	534.7842407226562	224.31195068359375	0.000190049409866333	147.48544311523438	200.64796447753906	0.0003069937229156494	6	006
536	160.24935913085938	48.41124725341797	1.0	142.50865173339844	196.73214721679688	1.0	535.4719848632812	224.4135284423828	0.012069761753082275	144.20738220214844	202.9796905517578	0.000540316104888916	6	006
537	160.36459350585938	48.892181396484375	1.0	139.8882293701172	196.39501953125	1.0	535.8920288085938	224.80648803710938	0.0009590983390808105	143.44715881347656	203.1519775390625	0.00044292211532592773	6	006
538	160.69683837890625	49.96123123168945	1.0	139.8984832763672	195.265625	1.0	535.5919189453125	224.12432861328125	0.0002639293670654297	144.1140594482422	201.6723175048828	0.0002709627151489258	6	006
