# Supplementary material for: An automated feeding system for the African killifish reveals the impact of diet on lifespan and allows scalable assessment of associative learning
Source: eLife. 2022 Nov 10;11:e69008. doi: 10.7554/eLife.69008 (PMC9788828; doi:10.7554/eLife.69008)
Supplement: Figure 6—source data 2. [file elife-69008-fig6-data2.zip › Training Trajectories/t2_REC055DLC_resnet50_TrainAllTheThingsJun28shuffle1_1030000.csv]

bodyparts_coords	fishhead_x	fishhead_y	fishhead_likelihood	fishtail_x	fishtail_y	fishtail_likelihood	redlight_x	redlight_y	redlight_likelihood	fooddrop_x	fooddrop_y	fooddrop_likelihood	fishnum	recordingnum
0	137.84124755859375	299.1018981933594	0.9999945163726807	223.56822204589844	235.2542266845703	1.0	222.9366912841797	236.1050567626953	0.00020366907119750977	221.71168518066406	237.6725311279297	0.00026986002922058105	2	055
1	136.32843017578125	300.48858642578125	0.9999554753303528	219.34194946289062	236.40737915039062	1.0	219.67726135253906	235.91702270507812	0.00030362606048583984	217.25494384765625	238.26870727539062	0.0002721250057220459	2	055
2	136.0682830810547	300.50323486328125	0.9999995231628418	215.3200225830078	236.3563690185547	1.0	216.48233032226562	235.49630737304688	0.0001493990421295166	214.73532104492188	237.924072265625	0.00029265880584716797	2	055
3	135.07508850097656	302.6351013183594	0.8429989814758301	215.73126220703125	235.73594665527344	1.0	217.08517456054688	235.03131103515625	0.00014662742614746094	215.1162567138672	237.02682495117188	0.0004042685031890869	2	055
4	136.4495086669922	296.92718505859375	1.0	216.13803100585938	234.7574462890625	1.0	143.78932189941406	296.4220886230469	5.987286567687988e-5	215.5795135498047	236.76385498046875	8.106231689453125e-5	2	055
5	136.3844757080078	299.4378662109375	0.9999998807907104	215.98910522460938	235.12100219726562	1.0	217.4840087890625	235.6703643798828	0.0002981126308441162	215.66587829589844	237.1686248779297	0.0009803175926208496	2	055
6	137.80836486816406	296.73663330078125	0.9999995231628418	215.0535430908203	231.7008056640625	1.0	144.48365783691406	295.8298645019531	5.1349401473999023e-5	215.73782348632812	235.86021423339844	6.389617919921875e-5	2	055
7	136.65130615234375	300.31256103515625	1.0	216.787353515625	231.42811584472656	1.0	136.23875427246094	301.64581298828125	0.00018513202667236328	135.79827880859375	306.9091796875	6.526708602905273e-5	2	055
8	138.7002410888672	299.2800598144531	1.0	219.1490478515625	230.40084838867188	1.0	139.3095703125	301.3370361328125	0.00014847517013549805	132.9705810546875	287.3783874511719	0.00010952353477478027	2	055
9	139.128173828125	296.92626953125	1.0	218.357666015625	228.73931884765625	1.0	139.47296142578125	300.52667236328125	0.00022849440574645996	138.00889587402344	304.8905334472656	0.0001156926155090332	2	055
10	140.46017456054688	297.99786376953125	1.0	218.8795623779297	227.45748901367188	1.0	144.9659423828125	299.16748046875	0.000132828950881958	137.6289520263672	306.5455627441406	3.7729740142822266e-5	2	055
11	140.75326538085938	296.29522705078125	1.0	218.1471405029297	225.7929229736328	1.0	144.7711944580078	300.250244140625	7.909536361694336e-5	222.4189453125	227.01406860351562	3.8743019104003906e-5	2	055
12	140.39796447753906	292.5428466796875	1.0	215.6818389892578	224.544921875	1.0	145.36585998535156	291.1521911621094	0.00018662214279174805	213.51580810546875	225.06494140625	5.665421485900879e-5	2	055
13	139.90707397460938	290.9154357910156	1.0	215.96376037597656	224.5807342529297	1.0	145.0475616455078	289.79400634765625	0.00036525726318359375	214.23529052734375	225.2765655517578	6.255507469177246e-5	2	055
14	141.6302490234375	292.8593444824219	1.0	214.8019256591797	225.98594665527344	1.0	145.4710693359375	290.9953308105469	9.912252426147461e-5	211.4286346435547	225.5191650390625	5.316734313964844e-5	2	055
15	141.23138427734375	293.0760498046875	1.0	216.41061401367188	225.0128936767578	1.0	145.06671142578125	291.57208251953125	7.212162017822266e-5	213.8134765625	226.93739318847656	8.45491886138916e-5	2	055
16	140.6729278564453	292.6080322265625	1.0	217.2849884033203	223.61709594726562	1.0	219.47412109375	221.18495178222656	0.00016123056411743164	215.72410583496094	224.23423767089844	0.00012189149856567383	2	055
17	141.08157348632812	291.6748046875	1.0	219.1023712158203	222.93809509277344	1.0	221.10679626464844	220.9259490966797	0.00021347403526306152	217.9479217529297	223.0981903076172	0.0003040730953216553	2	055
18	141.150146484375	292.16802978515625	1.0	219.63674926757812	221.44361877441406	1.0	222.3307647705078	220.83348083496094	0.00015854835510253906	219.8646240234375	222.2984619140625	0.0002219676971435547	2	055
19	141.3328857421875	291.26312255859375	1.0	223.3119354248047	220.3246612548828	1.0	225.02114868164062	221.0455780029297	0.0002308189868927002	223.73977661132812	222.16123962402344	0.0002474784851074219	2	055
20	144.549560546875	291.1997985839844	1.0	225.8466796875	220.0206298828125	1.0	230.0242919921875	216.9558868408203	4.988908767700195e-5	225.69949340820312	221.65533447265625	0.0001188516616821289	2	055
21	145.1579132080078	292.65203857421875	1.0	228.8747100830078	219.23989868164062	1.0	232.58627319335938	216.03189086914062	5.671381950378418e-5	225.47019958496094	222.40142822265625	6.112456321716309e-5	2	055
22	150.87850952148438	292.94580078125	1.0	231.55934143066406	218.1772003173828	1.0	154.2715606689453	296.71343994140625	9.47713851928711e-5	226.51327514648438	225.27830505371094	6.595253944396973e-5	2	055
23	153.81932067871094	293.15118408203125	1.0	234.3497314453125	218.33316040039062	1.0	234.03065490722656	217.5558319091797	4.1097402572631836e-5	234.54473876953125	220.50015258789062	4.25875186920166e-5	2	055
24	166.70542907714844	295.5179748535156	0.00026148557662963867	237.57591247558594	218.78372192382812	1.0	234.1204071044922	217.6956024169922	7.471442222595215e-5	227.7580108642578	220.32106018066406	2.4586915969848633e-5	2	055
25	178.19757080078125	301.2491455078125	0.999987781047821	232.33071899414062	223.41845703125	1.0	512.1947021484375	201.29273986816406	1.0	508.7916564941406	202.2350311279297	0.0009481310844421387	2	055
26	189.57827758789062	305.7886962890625	1.0	216.8396453857422	228.53475952148438	1.0	512.5299682617188	201.23399353027344	1.0	509.08135986328125	202.28912353515625	0.0008899867534637451	2	055
27	194.42205810546875	308.0807189941406	1.0	211.72409057617188	227.6585235595703	0.9834279417991638	512.153564453125	201.02914428710938	1.0	508.7707824707031	201.8625030517578	0.0010317862033843994	2	055
28	209.1112060546875	222.2919464111328	1.0	210.2963409423828	224.73904418945312	0.003139197826385498	511.5255126953125	201.51597595214844	1.0	508.3111267089844	201.90496826171875	0.001932293176651001	2	055
29	200.6299591064453	310.4389343261719	1.0	208.31927490234375	216.56539916992188	0.9999995231628418	512.5121459960938	201.52493286132812	1.0	508.81939697265625	202.10580444335938	0.0005910098552703857	2	055
30	202.15476989746094	312.875732421875	1.0	207.1090545654297	213.79200744628906	1.0	512.2838745117188	201.8733367919922	1.0	508.8780517578125	202.32553100585938	0.0018531382083892822	2	055
31	205.42996215820312	314.0382385253906	1.0	208.00640869140625	210.54544067382812	1.0	512.22314453125	201.67747497558594	1.0	508.4938659667969	202.290283203125	0.0026197731494903564	2	055
32	207.8255615234375	313.5754699707031	1.0	209.10227966308594	209.47601318359375	1.0	512.413330078125	201.6224365234375	1.0	509.25390625	202.28689575195312	0.0024472475051879883	2	055
33	208.28028869628906	313.287353515625	1.0	211.49948120117188	207.1832733154297	1.0	512.220458984375	201.26333618164062	1.0	508.8249816894531	202.42691040039062	0.0006329119205474854	2	055
34	210.7231903076172	313.83251953125	1.0	214.2698211669922	201.8540802001953	1.0	511.8443908691406	201.64077758789062	1.0	508.4302673339844	202.6879119873047	0.001112222671508789	2	055
35	211.54673767089844	314.6846008300781	1.0	215.54391479492188	199.40882873535156	1.0	512.514404296875	201.14849853515625	1.0	508.93585205078125	202.0531768798828	0.0013929903507232666	2	055
36	212.57504272460938	315.01361083984375	1.0	216.95863342285156	198.60836791992188	1.0	511.7341613769531	201.03713989257812	1.0	508.58251953125	202.0546417236328	0.0010922253131866455	2	055
37	214.92955017089844	315.7215270996094	1.0	220.35260009765625	197.1284942626953	1.0	512.1483764648438	201.32321166992188	1.0	508.7759094238281	201.96873474121094	0.00238838791847229	2	055
38	218.4208526611328	315.7156982421875	1.0	222.44137573242188	199.07440185546875	1.0	511.9173278808594	201.50973510742188	1.0	508.8936462402344	202.73770141601562	0.0013890266418457031	2	055
39	221.22683715820312	315.2808532714844	1.0	224.43344116210938	199.71078491210938	1.0	512.5680541992188	201.384765625	1.0	508.96533203125	202.2925567626953	0.0006059110164642334	2	055
40	223.76942443847656	315.5580139160156	1.0	224.5104217529297	198.8190155029297	1.0	512.469482421875	201.38827514648438	1.0	509.0616760253906	202.135986328125	0.0008637011051177979	2	055
41	226.9986572265625	317.0247802734375	1.0	223.13771057128906	201.61065673828125	1.0	512.39013671875	201.65536499023438	1.0	508.9638671875	202.2470245361328	0.0011995434761047363	2	055
42	230.87185668945312	320.5885314941406	1.0	223.37864685058594	203.5250244140625	1.0	512.1174926757812	201.4215850830078	1.0	508.5591125488281	202.50770568847656	0.0007172226905822754	2	055
43	236.089111328125	322.75299072265625	1.0	222.535400390625	204.8041534423828	1.0	512.1829223632812	201.48480224609375	1.0	508.6649475097656	201.97438049316406	0.0008741319179534912	2	055
44	240.42147827148438	323.5146484375	1.0	221.59713745117188	203.51112365722656	1.0	512.315673828125	201.3379669189453	1.0	508.83551025390625	202.13584899902344	0.0007889270782470703	2	055
45	245.201171875	327.753662109375	1.0	221.08560180664062	204.561279296875	1.0	512.419189453125	201.13320922851562	1.0	509.01190185546875	202.2137451171875	0.0006616711616516113	2	055
46	248.5152130126953	329.7854919433594	1.0	221.6116485595703	209.70263671875	1.0	512.150146484375	201.76934814453125	1.0	508.66156005859375	202.28306579589844	0.0009621083736419678	2	055
47	252.60885620117188	331.1334533691406	1.0	222.50025939941406	212.73898315429688	1.0	512.4048461914062	201.251220703125	1.0	508.767578125	202.0097198486328	0.0005648434162139893	2	055
48	258.2538757324219	332.0157775878906	1.0	221.27557373046875	213.6137237548828	1.0	512.1839599609375	201.54771423339844	1.0	508.97857666015625	202.81735229492188	0.00150337815284729	2	055
49	262.5860900878906	334.6606140136719	1.0	223.58197021484375	214.09359741210938	1.0	511.9094543457031	201.33726501464844	1.0	508.5653991699219	202.0041961669922	0.001590043306350708	2	055
50	269.0978698730469	337.8262939453125	1.0	224.13343811035156	216.71334838867188	0.9999999403953552	512.3234252929688	201.26487731933594	1.0	508.6316223144531	202.15805053710938	0.0006930530071258545	2	055
51	274.08380126953125	338.98260498046875	1.0	227.97317504882812	221.97314453125	1.0	512.06396484375	200.87098693847656	1.0	508.7543029785156	201.9449005126953	0.0011020302772521973	2	055
52	280.2043762207031	342.10699462890625	1.0	227.5066375732422	228.0362091064453	1.0	512.7908325195312	201.1062469482422	1.0	508.8916015625	202.0110626220703	0.0005172193050384521	2	055
53	285.8445739746094	343.225830078125	1.0	230.2318572998047	230.037841796875	1.0	511.841064453125	201.79122924804688	1.0	508.16278076171875	202.73712158203125	0.0007054507732391357	2	055
54	291.6042785644531	347.3111572265625	1.0	231.55885314941406	230.30201721191406	1.0	512.2272338867188	201.1633758544922	1.0	508.8392333984375	202.33343505859375	0.00041601061820983887	2	055
55	295.9092102050781	349.1519775390625	1.0	234.11021423339844	232.01023864746094	1.0	512.1881103515625	201.41119384765625	1.0	508.7508850097656	202.0709228515625	0.0014593005180358887	2	055
56	296.5986633300781	350.7215270996094	0.9999998807907104	235.66812133789062	233.53280639648438	1.0	512.4031372070312	201.40623474121094	1.0	509.0126647949219	202.50753784179688	0.0015903115272521973	2	055
57	300.1444396972656	349.24078369140625	1.0	245.050048828125	237.20391845703125	1.0	512.3004760742188	201.35647583007812	1.0	508.6686706542969	202.34922790527344	0.0006077587604522705	2	055
58	304.4549560546875	349.0293884277344	1.0	248.27835083007812	247.9752655029297	1.0	512.2695922851562	201.2769775390625	1.0	509.07965087890625	202.20411682128906	0.0014466941356658936	2	055
59	318.96197509765625	361.4132995605469	0.9999977350234985	254.24375915527344	245.82411193847656	1.0	512.4973754882812	200.95948791503906	1.0	508.85760498046875	202.03500366210938	0.0009334385395050049	2	055
60	323.3279724121094	363.577880859375	0.9999483227729797	254.7327117919922	247.2683868408203	1.0	511.7338562011719	201.22047424316406	1.0	508.3955993652344	202.2544708251953	0.001036316156387329	2	055
61	330.0519104003906	365.2998352050781	0.9921276569366455	256.51788330078125	249.47305297851562	1.0	512.2574462890625	200.91607666015625	1.0	509.15093994140625	201.84173583984375	0.0009869933128356934	2	055
62	334.22088623046875	362.3400573730469	0.9999999403953552	253.82508850097656	253.91343688964844	1.0	512.4714965820312	201.47671508789062	1.0	509.028564453125	202.1143035888672	0.0007834732532501221	2	055
63	339.0420227050781	356.4635925292969	0.9999998807907104	266.7822265625	270.08447265625	0.9999997615814209	512.3880004882812	201.5157470703125	1.0	508.9332580566406	202.52651977539062	0.001523345708847046	2	055
64	347.61529541015625	354.03680419921875	0.9998778104782104	266.4925537109375	271.3426818847656	1.0	512.3431396484375	201.98678588867188	1.0	508.7811584472656	202.692138671875	0.0010653138160705566	2	055
65	359.81585693359375	353.8205261230469	0.9999997615814209	286.1808776855469	278.29541015625	0.9924699068069458	512.2338256835938	201.24952697753906	1.0	508.67596435546875	202.31817626953125	0.0007002949714660645	2	055
66	370.69952392578125	351.80853271484375	1.0	311.48193359375	285.49163818359375	1.0	512.3642578125	201.48316955566406	1.0	509.1128234863281	202.22415161132812	0.000674903392791748	2	055
67	374.39141845703125	349.99005126953125	1.0	371.4251403808594	353.3787536621094	0.00031751394271850586	512.43115234375	201.5270233154297	1.0	508.9201354980469	202.5605926513672	0.0010228753089904785	2	055
68	380.9459228515625	350.6498107910156	0.9994000196456909	349.9122009277344	277.7496337890625	0.9999999403953552	512.604248046875	201.47215270996094	1.0	509.30413818359375	202.2985076904297	0.0011512935161590576	2	055
69	515.86669921875	208.3685302734375	5.510449409484863e-5	357.9817810058594	276.5163879394531	0.983008861541748	512.5866088867188	201.7480010986328	1.0	509.2310485839844	202.57252502441406	0.0009475946426391602	2	055
70	369.8082580566406	269.7961120605469	0.0009875297546386719	359.8607177734375	271.9891052246094	1.0	512.7745361328125	201.49671936035156	1.0	509.26055908203125	202.48971557617188	0.00048065185546875	2	055
71	431.4390869140625	343.6723327636719	0.9999999403953552	377.89453125	256.6602478027344	0.0005416274070739746	511.6936950683594	201.201171875	1.0	508.0049743652344	202.23822021484375	0.0016999244689941406	2	055
72	445.9428405761719	346.83966064453125	0.456485390663147	387.5179748535156	254.03530883789062	0.03022494912147522	512.4519653320312	201.47128295898438	1.0	508.75592041015625	202.25181579589844	0.0005102753639221191	2	055
73	440.74786376953125	349.95025634765625	0.0019311606884002686	401.1856384277344	239.57354736328125	0.9999999403953552	512.0910034179688	201.35641479492188	1.0	508.86517333984375	201.98703002929688	0.0014959275722503662	2	055
74	514.523681640625	205.0465850830078	5.272030830383301e-5	510.9321594238281	201.89059448242188	0.0001266002655029297	512.1256713867188	201.10963439941406	1.0	508.90240478515625	202.1553192138672	0.0008869469165802002	2	055
75	515.0999145507812	204.22421264648438	4.622340202331543e-5	513.9662475585938	203.28001403808594	9.524822235107422e-5	512.2509155273438	200.33212280273438	1.0	509.45404052734375	201.45159912109375	0.0005516111850738525	2	055
76	514.7991943359375	204.3133087158203	6.303191184997559e-5	513.6392822265625	203.37741088867188	0.00013017654418945312	511.73187255859375	200.43287658691406	1.0	509.0784606933594	201.55665588378906	0.001299142837524414	2	055
77	516.2225341796875	205.67686462402344	9.253621101379395e-5	513.9336547851562	203.08111572265625	0.0002505481243133545	512.8173828125	200.39031982421875	0.9999998807907104	510.2011413574219	200.3619842529297	0.0026717185974121094	2	055
78	514.447509765625	203.1663055419922	7.072091102600098e-5	513.2280883789062	201.81314086914062	0.00013619661331176758	512.4522705078125	198.9019775390625	1.0	509.555908203125	199.85781860351562	0.0009355843067169189	2	055
79	443.8937683105469	359.8537902832031	0.6007565259933472	513.837158203125	203.8182373046875	0.0002117156982421875	512.9517211914062	200.92855834960938	1.0	509.7050476074219	201.21031188964844	0.003025650978088379	2	055
80	449.59149169921875	357.6969299316406	0.9999998807907104	426.19720458984375	234.60617065429688	0.9999871850013733	511.7916564941406	200.53060913085938	0.9999998211860657	509.4185485839844	200.6509246826172	0.0020759403705596924	2	055
81	447.8649597167969	354.5245056152344	0.9987373352050781	415.4299011230469	240.10623168945312	0.12660300731658936	512.6200561523438	201.842041015625	1.0	508.76483154296875	202.4766845703125	0.000887066125869751	2	055
82	448.5724182128906	356.9884033203125	0.9999996423721313	408.76849365234375	229.35189819335938	0.9903156757354736	512.0233764648438	201.2196044921875	1.0	508.7348937988281	202.13027954101562	0.001227349042892456	2	055
83	448.4247131347656	358.89434814453125	0.9999997615814209	426.2814636230469	252.2699737548828	0.006532847881317139	511.6366271972656	201.77066040039062	1.0	508.4316711425781	202.1510467529297	0.00328943133354187	2	055
84	514.3744506835938	205.25112915039062	7.623434066772461e-5	429.67669677734375	244.06166076660156	0.005054742097854614	511.5505065917969	200.74020385742188	1.0	508.6319885253906	201.75405883789062	0.0017412304878234863	2	055
85	514.543701171875	204.98538208007812	6.42538070678711e-5	513.6884765625	204.26356506347656	0.00012385845184326172	511.97662353515625	201.1354217529297	1.0	508.4234619140625	201.9557342529297	0.0007422566413879395	2	055
86	514.5437622070312	205.30810546875	4.988908767700195e-5	513.5194702148438	204.55458068847656	0.00010982155799865723	511.70819091796875	201.72926330566406	1.0	508.4880065917969	202.6534881591797	0.0010482370853424072	2	055
87	515.2325439453125	204.0421142578125	7.876753807067871e-5	513.8256225585938	203.03201293945312	0.00016453862190246582	512.6365356445312	199.90963745117188	1.0	509.9539489746094	200.93980407714844	0.0006634891033172607	2	055
88	514.9378051757812	204.79139709472656	9.506940841674805e-5	513.4883422851562	203.67431640625	0.0002517104148864746	512.6639404296875	201.0972137451172	1.0	509.43231201171875	201.4775390625	0.0011657774448394775	2	055
89	514.721923828125	204.69654846191406	0.00010123848915100098	514.0369262695312	203.8414764404297	0.00016647577285766602	512.591796875	201.0460205078125	1.0	508.82623291015625	201.84716796875	0.0006029307842254639	2	055
90	514.4760131835938	205.1394500732422	8.428096771240234e-5	513.4003295898438	203.48651123046875	0.0002644062042236328	511.64654541015625	201.06491088867188	0.9999998807907104	508.95135498046875	201.43466186523438	0.0038517117500305176	2	055
91	514.8806762695312	204.6177978515625	7.808208465576172e-5	513.9862670898438	202.90745544433594	0.00021183490753173828	512.2515869140625	200.59886169433594	1.0	509.3088073730469	200.8112335205078	0.0014951229095458984	2	055
92	437.31793212890625	357.8166198730469	0.999817967414856	513.1254272460938	203.17352294921875	0.00015178322792053223	511.3987731933594	200.26669311523438	1.0	509.03338623046875	201.20159912109375	0.001268625259399414	2	055
93	514.58349609375	204.68507385253906	0.00010475516319274902	513.7208251953125	203.45916748046875	0.0002588331699371338	511.7611389160156	200.36302185058594	1.0	508.982666015625	201.31040954589844	0.0013785958290100098	2	055
94	463.184814453125	360.22662353515625	0.0014668107032775879	513.5911254882812	205.22222900390625	0.00010177493095397949	511.7590026855469	201.5290985107422	1.0	508.112548828125	202.7565460205078	0.0004419088363647461	2	055
95	514.5869750976562	204.91226196289062	0.00010475516319274902	513.5519409179688	203.76942443847656	0.00020948052406311035	512.5513916015625	200.66957092285156	0.9999999403953552	509.5071716308594	201.21568298339844	0.0013830065727233887	2	055
96	440.1229553222656	354.54638671875	0.3950420022010803	415.7921447753906	235.72642517089844	0.9999999403953552	512.7490844726562	200.504638671875	1.0	509.12396240234375	201.42787170410156	0.00048148632049560547	2	055
97	439.2956237792969	352.9729309082031	1.0	445.9780578613281	353.66461181640625	0.003431648015975952	511.53338623046875	201.78761291503906	1.0	508.1535339355469	202.5199737548828	0.0009951293468475342	2	055
98	431.596923828125	350.7516784667969	0.9999998807907104	423.3938293457031	220.69911193847656	0.9999600052833557	511.6958923339844	201.3630828857422	0.9999998807907104	508.9912414550781	201.4661102294922	0.003939777612686157	2	055
99	426.9362487792969	349.5369567871094	1.0	426.43670654296875	218.63177490234375	0.9999983906745911	511.5816955566406	201.59234619140625	1.0	508.1964416503906	202.04461669921875	0.001481562852859497	2	055
100	422.4795227050781	351.0787353515625	1.0	420.68389892578125	353.3906555175781	0.0025547444820404053	511.29388427734375	202.5890655517578	1.0	507.7724914550781	203.1184844970703	0.0006827116012573242	2	055
101	427.6268005371094	351.37152099609375	1.0	435.3548889160156	352.0975341796875	0.001118391752243042	512.0577392578125	202.48362731933594	1.0	508.46038818359375	202.5952911376953	0.0012431144714355469	2	055
102	442.15777587890625	352.58111572265625	0.9734325408935547	414.7613830566406	233.8726348876953	0.9999997615814209	511.26031494140625	201.44752502441406	1.0	508.1744079589844	202.48675537109375	0.0011776983737945557	2	055
103	514.9464111328125	205.42181396484375	4.360079765319824e-5	404.0718994140625	238.584228515625	1.0	512.9990234375	201.63406372070312	1.0	509.42413330078125	202.38047790527344	0.000883251428604126	2	055
104	514.7857055664062	205.0087432861328	7.706880569458008e-5	513.8522338867188	203.89793395996094	0.00019297003746032715	511.76678466796875	201.0251007080078	1.0	509.19482421875	201.5113983154297	0.001384824514389038	2	055
105	515.5881958007812	205.3910369873047	5.8531761169433594e-5	426.9660339355469	211.5426788330078	0.960236668586731	511.5325622558594	200.32618713378906	0.9999999403953552	508.9478759765625	200.84242248535156	0.0019544363021850586	2	055
106	515.8195190429688	205.72618103027344	0.00018861889839172363	509.3155212402344	201.31317138671875	0.000276029109954834	512.5315551757812	201.09701538085938	0.9999998807907104	509.2793273925781	200.86163330078125	0.0011173486709594727	2	055
107	514.9567260742188	204.85398864746094	9.009242057800293e-5	514.207763671875	204.41554260253906	0.00014495849609375	512.9864501953125	200.93161010742188	1.0	509.31719970703125	202.070068359375	0.0005779266357421875	2	055
108	421.0283203125	344.3138122558594	1.0	425.0329895019531	348.7527160644531	0.00021722912788391113	511.7803955078125	200.90460205078125	1.0	508.43780517578125	202.24159240722656	0.0005960166454315186	2	055
109	425.3364562988281	345.00311279296875	1.0	418.62774658203125	269.20965576171875	0.8578144311904907	512.3919677734375	200.5071258544922	1.0	509.1003112792969	201.33502197265625	0.0005235671997070312	2	055
110	428.42724609375	343.277587890625	1.0	440.3905029296875	339.00250244140625	0.00037556886672973633	512.32275390625	201.99305725097656	1.0	508.7580871582031	202.70797729492188	0.0005764663219451904	2	055
111	426.6766357421875	341.8631896972656	1.0	404.1903381347656	265.6936340332031	0.9095331430435181	511.893310546875	202.12364196777344	1.0	508.8628234863281	202.55282592773438	0.0005042850971221924	2	055
112	424.29443359375	341.2040100097656	0.9999960660934448	422.9495849609375	342.2249755859375	0.005001574754714966	512.1217651367188	201.3828887939453	1.0	508.94879150390625	201.91815185546875	0.0006283223628997803	2	055
113	420.227783203125	338.82269287109375	1.0	418.5689697265625	340.7557373046875	0.00019749999046325684	511.6443786621094	201.48532104492188	1.0	508.62982177734375	202.3478240966797	0.0012142956256866455	2	055
114	411.5906982421875	335.9118347167969	1.0	415.2599182128906	338.7088317871094	0.0036383867263793945	512.4228515625	201.4077911376953	1.0	509.2150573730469	202.1965789794922	0.0015398263931274414	2	055
115	401.0614929199219	332.0694885253906	1.0	402.5651550292969	334.858642578125	0.0005690455436706543	511.6771545410156	201.67137145996094	1.0	508.15142822265625	202.4161376953125	0.0018317997455596924	2	055
116	514.67236328125	205.0623321533203	6.341934204101562e-5	513.6233520507812	203.94483947753906	0.00015035271644592285	512.2747192382812	200.8961944580078	1.0	509.0513610839844	201.68104553222656	0.0022438764572143555	2	055
117	419.0943908691406	321.8738098144531	0.9999995231628418	381.3980712890625	249.16734313964844	0.0014616549015045166	513.052490234375	201.1244354248047	1.0	509.563720703125	201.62979125976562	0.0008640587329864502	2	055
118	426.0221862792969	336.13677978515625	1.0	376.8697814941406	250.25479125976562	0.9998989701271057	513.0172729492188	199.97097778320312	1.0	509.50177001953125	201.52012634277344	0.0012455582618713379	2	055
119	416.6775207519531	332.63409423828125	1.0	377.7616882324219	246.91355895996094	0.9999908208847046	512.6663818359375	200.56607055664062	1.0	509.2157897949219	201.44961547851562	0.0018156170845031738	2	055
120	403.798095703125	335.63946533203125	0.9999989867210388	513.5025634765625	203.69366455078125	0.0001799166202545166	511.89739990234375	200.7982635498047	1.0	508.9280090332031	201.438720703125	0.001176595687866211	2	055
121	397.5341796875	335.0755615234375	0.9999998807907104	513.4541015625	203.4278564453125	0.00022041797637939453	512.2279052734375	200.62747192382812	1.0	509.4785461425781	201.3074188232422	0.003116786479949951	2	055
122	393.97039794921875	335.9029235839844	0.7995455265045166	513.5856323242188	204.52732849121094	0.0001392960548400879	512.091796875	201.00845336914062	1.0	508.6566467285156	202.03834533691406	0.0013844966888427734	2	055
123	425.00567626953125	335.50897216796875	0.003549337387084961	513.6461791992188	204.29550170898438	0.0001412034034729004	511.8977966308594	200.88624572753906	1.0	508.6414489746094	201.688232421875	0.0009942054748535156	2	055
124	437.5968017578125	342.09478759765625	1.0	513.4042358398438	204.5740509033203	0.00019869208335876465	512.3316040039062	201.73419189453125	1.0	508.904541015625	202.34649658203125	0.0029017627239227295	2	055
125	431.9683532714844	341.5751647949219	1.0	425.7872619628906	341.76007080078125	0.0004711151123046875	512.30029296875	201.3904266357422	1.0	509.4281921386719	202.16049194335938	0.0010804235935211182	2	055
126	514.9547119140625	204.78587341308594	7.402896881103516e-5	514.3143310546875	203.6651611328125	0.00018426775932312012	512.8115234375	201.0982208251953	1.0	509.53411865234375	201.41009521484375	0.0011023283004760742	2	055
127	515.0396118164062	204.79248046875	5.283951759338379e-5	514.242919921875	204.00929260253906	0.0001131892204284668	512.707275390625	201.03765869140625	1.0	509.4359436035156	202.08193969726562	0.0010166764259338379	2	055
128	430.7713317871094	336.9700012207031	0.9999988079071045	422.4067687988281	225.0526580810547	0.007737249135971069	512.37158203125	200.55844116210938	1.0	509.183349609375	201.88548278808594	0.000861436128616333	2	055
129	414.025390625	342.6820373535156	1.0	510.7648620605469	200.4810791015625	0.0002168715000152588	512.4414672851562	201.06175231933594	1.0	509.3067321777344	201.15843200683594	0.0009219348430633545	2	055
130	414.5290832519531	338.3620910644531	1.0	405.73492431640625	232.0711669921875	1.0	512.5194091796875	200.84153747558594	1.0	508.896728515625	201.454833984375	0.0008278489112854004	2	055
131	413.5100402832031	339.5080261230469	1.0	396.76800537109375	231.8341827392578	1.0	512.0602416992188	200.9690399169922	1.0	508.65533447265625	202.1201171875	0.0008444786071777344	2	055
132	411.6442565917969	338.1390686035156	1.0	394.87762451171875	227.65199279785156	1.0	511.73529052734375	201.5447235107422	1.0	508.52691650390625	202.1513214111328	0.003854513168334961	2	055
133	415.30706787109375	340.498046875	1.0	405.5116271972656	227.024169921875	0.9999995827674866	512.031982421875	200.7450714111328	1.0	508.8627624511719	201.77392578125	0.0029293596744537354	2	055
134	422.1866455078125	340.5557556152344	1.0	397.7735595703125	233.6024932861328	0.9999921321868896	512.1075439453125	200.63711547851562	1.0	508.65234375	201.85813903808594	0.00139695405960083	2	055
135	429.4772033691406	342.0080261230469	0.9599381685256958	423.82916259765625	342.5352783203125	0.00019547343254089355	513.2368774414062	201.0887451171875	1.0	509.86785888671875	202.05633544921875	0.0018218159675598145	2	055
136	421.7137145996094	340.14288330078125	0.9991947412490845	512.8469848632812	203.44003295898438	0.0001957416534423828	511.84869384765625	200.69430541992188	1.0	508.7582092285156	201.43740844726562	0.003882169723510742	2	055
137	514.7523803710938	204.8970489501953	7.793307304382324e-5	513.3364868164062	203.8134307861328	0.00019425153732299805	512.4364013671875	201.10147094726562	1.0	509.2923583984375	201.53355407714844	0.0024284422397613525	2	055
138	400.5774841308594	333.6322937011719	0.4346415102481842	400.194091796875	332.9530334472656	0.002756267786026001	512.3731079101562	201.8028564453125	0.9999999403953552	509.06158447265625	202.515380859375	0.002835571765899658	2	055
139	407.1688537597656	329.02020263671875	1.0	409.801025390625	335.0321960449219	0.0009043514728546143	512.3983764648438	201.14361572265625	1.0	509.2947082519531	201.7484588623047	0.0020497143268585205	2	055
140	411.576904296875	329.6899108886719	1.0	411.91864013671875	334.6214599609375	0.0010162293910980225	512.4642333984375	200.14547729492188	1.0	410.79345703125	337.5010070800781	0.0008074343204498291	2	055
141	411.7910461425781	324.10101318359375	1.0	408.27508544921875	326.8077697753906	0.00047153234481811523	511.7445983886719	200.64671325683594	1.0	508.54473876953125	201.49136352539062	0.0005109906196594238	2	055
142	412.2472229003906	321.6918640136719	1.0	408.34661865234375	324.19268798828125	0.0006809234619140625	511.92083740234375	201.67855834960938	1.0	508.65545654296875	202.70603942871094	0.0007336437702178955	2	055
143	406.6864929199219	316.7082824707031	1.0	404.1611633300781	321.0023193359375	0.0012656748294830322	512.4071655273438	201.17257690429688	1.0	508.9130554199219	201.65550231933594	0.001008063554763794	2	055
144	405.9560546875	304.1389465332031	1.0	403.1153869628906	306.4459228515625	0.00022152066230773926	512.8197021484375	201.0698699951172	1.0	509.30303955078125	201.6715087890625	0.0016768872737884521	2	055
145	407.0174865722656	301.239990234375	1.0	402.8841552734375	303.671875	0.00035691261291503906	512.6939086914062	201.9410400390625	1.0	509.1639099121094	202.4774169921875	0.001711130142211914	2	055
146	406.71337890625	303.3580322265625	1.0	403.0805969238281	305.7291259765625	0.00029656291007995605	511.7294616699219	200.9408416748047	1.0	508.87066650390625	201.81683349609375	0.0011670291423797607	2	055
147	402.9908752441406	303.1084899902344	1.0	400.9944763183594	304.3472900390625	0.00029152631759643555	512.0729370117188	201.5234375	1.0	508.4600830078125	202.27267456054688	0.002149254083633423	2	055
148	404.14825439453125	303.4012756347656	1.0	371.13323974609375	235.9847869873047	0.9999995827674866	511.477783203125	200.94729614257812	1.0	508.2689208984375	201.60435485839844	0.0011741816997528076	2	055
149	411.3794250488281	306.2252197265625	1.0	371.89642333984375	240.0972900390625	0.9999966621398926	512.1371459960938	201.45477294921875	0.9999998807907104	508.8381652832031	201.7048797607422	0.0038625001907348633	2	055
150	411.5623779296875	311.40814208984375	0.9999996423721313	415.7267150878906	313.0340881347656	0.033070892095565796	511.87255859375	200.554443359375	1.0	508.97540283203125	201.3998565673828	0.0032965540885925293	2	055
151	414.4173889160156	311.0303649902344	0.9999719858169556	416.5198974609375	313.10040283203125	0.22858595848083496	512.3610229492188	201.15167236328125	1.0	509.0190124511719	201.8876495361328	0.0023586153984069824	2	055
152	410.2300109863281	311.01885986328125	0.999955952167511	379.5120544433594	231.5618896484375	1.0	512.8040161132812	201.2509765625	1.0	509.0548400878906	201.9391326904297	0.0005691349506378174	2	055
153	413.58282470703125	312.9614562988281	1.0	381.0977783203125	232.20359802246094	0.03895461559295654	511.90972900390625	200.43887329101562	1.0	508.83209228515625	201.50926208496094	0.001022934913635254	2	055
154	412.7187805175781	315.4308776855469	1.0	419.9594421386719	316.50439453125	0.00028648972511291504	512.4962768554688	201.09103393554688	1.0	508.9773864746094	201.66094970703125	0.0017529129981994629	2	055
155	413.6734313964844	315.1595458984375	1.0	377.8498229980469	231.19219970703125	0.0007913708686828613	512.6700439453125	200.74127197265625	1.0	509.68463134765625	201.59568786621094	0.000938713550567627	2	055
156	413.81768798828125	312.22216796875	1.0	379.7347717285156	230.63790893554688	0.9999587535858154	513.0062866210938	200.68153381347656	1.0	509.70782470703125	201.51536560058594	0.0009507536888122559	2	055
157	411.5785827636719	312.9853820800781	1.0	374.1528625488281	233.28131103515625	1.0	512.784912109375	200.2884521484375	1.0	509.76544189453125	201.35308837890625	0.00047791004180908203	2	055
158	410.4501037597656	312.10845947265625	1.0	374.01422119140625	232.69424438476562	1.0	513.0767211914062	200.32269287109375	1.0	509.9045104980469	201.16700744628906	0.0012111663818359375	2	055
159	411.05242919921875	318.0972900390625	1.0	407.8716735839844	323.0838317871094	0.00041618943214416504	512.5391235351562	201.52911376953125	1.0	509.1647644042969	202.6227569580078	0.0012853741645812988	2	055
160	412.2437744140625	325.5305480957031	1.0	378.84063720703125	252.3655242919922	0.027338266372680664	512.3975830078125	201.3644256591797	1.0	508.86431884765625	202.5227508544922	0.000619053840637207	2	055
161	415.3677673339844	329.27301025390625	1.0	378.22210693359375	253.6138458251953	0.9950301647186279	512.7518920898438	201.0537109375	1.0	509.0608215332031	202.03085327148438	0.000822901725769043	2	055
162	416.10540771484375	331.46282958984375	1.0	378.8820495605469	254.7158966064453	1.0	512.6596069335938	200.7780303955078	1.0	509.2640380859375	201.6079864501953	0.0006283819675445557	2	055
163	417.9360046386719	333.86968994140625	1.0	379.4017333984375	257.3067321777344	0.5973748564720154	512.2774658203125	201.54005432128906	1.0	508.6239013671875	202.3419189453125	0.00212213397026062	2	055
164	417.27618408203125	334.7779846191406	1.0	377.5850830078125	257.5084228515625	0.001044154167175293	512.7719116210938	200.96005249023438	1.0	509.3434143066406	201.78907775878906	0.0006675124168395996	2	055
165	416.96527099609375	334.88507080078125	1.0	374.8899841308594	261.0119934082031	0.052926331758499146	511.5254211425781	201.73358154296875	1.0	508.31219482421875	202.43548583984375	0.000637441873550415	2	055
166	417.1751708984375	335.4489440917969	1.0	375.0096740722656	262.2884826660156	0.9973593950271606	512.3030395507812	200.92613220214844	1.0	508.7726745605469	201.99758911132812	0.0006386637687683105	2	055
167	417.7308349609375	335.0994567871094	1.0	427.7735900878906	334.28582763671875	0.00021398067474365234	512.4574584960938	201.2920379638672	1.0	508.6462097167969	202.38702392578125	0.0006620287895202637	2	055
168	417.0172119140625	334.712890625	1.0	415.5740661621094	337.5987243652344	0.00016823410987854004	512.8255615234375	200.2967987060547	1.0	509.352294921875	201.4615936279297	0.0006507933139801025	2	055
169	417.2984924316406	334.80999755859375	1.0	382.4149475097656	262.5144958496094	0.5169020295143127	512.9498901367188	201.354248046875	1.0	509.23175048828125	201.94639587402344	0.00046074390411376953	2	055
170	417.80572509765625	335.66229248046875	1.0	427.5455017089844	334.57177734375	0.0001730024814605713	512.804931640625	200.6224822998047	1.0	509.3385314941406	201.960693359375	0.0005105435848236084	2	055
171	417.9426574707031	335.88824462890625	1.0	513.84130859375	204.13929748535156	0.00014695525169372559	512.0530395507812	201.279541015625	1.0	508.6285095214844	202.17974853515625	0.0007069110870361328	2	055
172	418.0364990234375	336.240478515625	1.0	421.7015380859375	339.6221618652344	0.00011208653450012207	513.3025512695312	201.85818481445312	1.0	509.3446044921875	202.81927490234375	0.0005498826503753662	2	055
173	418.04388427734375	336.6218566894531	1.0	421.8679504394531	339.48468017578125	0.0001373887062072754	512.4501342773438	201.7334442138672	1.0	508.9788513183594	202.75357055664062	0.0008227527141571045	2	055
174	419.40557861328125	337.3170166015625	1.0	428.5860290527344	335.97613525390625	0.00022205710411071777	512.5339965820312	200.74620056152344	1.0	508.95977783203125	201.5957489013672	0.0007350444793701172	2	055
175	419.924560546875	336.6723327636719	1.0	428.6944885253906	335.61651611328125	0.00031960010528564453	512.677001953125	200.68753051757812	1.0	509.10986328125	201.5755157470703	0.0005144476890563965	2	055
176	420.12457275390625	337.6682434082031	1.0	376.7377624511719	266.9236145019531	0.31713277101516724	513.2210083007812	200.62400817871094	1.0	509.377685546875	201.73158264160156	0.00041496753692626953	2	055
177	419.9579162597656	337.4166259765625	1.0	380.7204284667969	266.2314147949219	0.9999995231628418	513.366455078125	201.0294647216797	1.0	509.81103515625	202.06509399414062	0.0004894137382507324	2	055
178	421.9317321777344	338.2572937011719	1.0	380.32891845703125	264.9148254394531	0.01158192753791809	512.918212890625	200.91732788085938	1.0	509.0057678222656	202.3056640625	0.0007760822772979736	2	055
179	421.73101806640625	337.7267150878906	1.0	376.9157409667969	270.6844482421875	0.9974017143249512	512.9740600585938	201.1134490966797	1.0	509.41619873046875	202.14744567871094	0.0012111663818359375	2	055
180	422.8325500488281	338.90325927734375	1.0	376.8128356933594	274.5074462890625	0.09548529982566833	513.1021728515625	201.01446533203125	1.0	509.7339782714844	202.18905639648438	0.0013256669044494629	2	055
181	422.8648986816406	338.66241455078125	1.0	379.1965026855469	273.52252197265625	0.008516877889633179	512.9965209960938	200.5756072998047	1.0	509.9757080078125	201.95700073242188	0.0005449354648590088	2	055
182	424.34979248046875	338.5489501953125	1.0	431.1831970214844	341.6422119140625	0.0004330575466156006	513.0928344726562	201.0229949951172	1.0	509.3023986816406	201.59072875976562	0.0008376538753509521	2	055
183	425.0707702636719	337.8876647949219	1.0	376.96514892578125	273.5163269042969	0.9999991655349731	513.1386108398438	200.77734375	1.0	509.6300964355469	201.9902801513672	0.0007495880126953125	2	055
184	426.1817626953125	338.7403259277344	1.0	375.2174987792969	272.4163818359375	1.0	512.4761352539062	200.3826904296875	1.0	509.1831359863281	201.46823120117188	0.0008493959903717041	2	055
185	424.4209289550781	338.71038818359375	1.0	375.8195495605469	270.4800720214844	0.9999994039535522	512.913818359375	200.58853149414062	1.0	509.6368713378906	202.0323028564453	0.0005694329738616943	2	055
186	425.5002136230469	338.74200439453125	1.0	375.01971435546875	268.0967102050781	1.0	513.119384765625	200.1359405517578	1.0	509.7351379394531	201.39450073242188	0.0003625452518463135	2	055
187	426.0440673828125	338.62078857421875	1.0	374.3658447265625	266.9696350097656	1.0	512.7907104492188	201.02456665039062	1.0	509.4471740722656	202.52081298828125	0.0008970797061920166	2	055
188	426.1792907714844	338.5006408691406	1.0	373.17291259765625	264.4984130859375	1.0	513.348388671875	201.17904663085938	1.0	509.60919189453125	202.18267822265625	0.0006472468376159668	2	055
189	425.468994140625	338.03692626953125	1.0	374.682861328125	263.5485534667969	1.0	513.4149780273438	200.47305297851562	1.0	510.0545349121094	201.92111206054688	0.0006435811519622803	2	055
190	424.7684326171875	338.4969787597656	1.0	373.9149169921875	263.75738525390625	0.9999986886978149	512.89794921875	200.4193572998047	1.0	509.2706604003906	201.48431396484375	0.0005678236484527588	2	055
191	423.5542297363281	339.0265197753906	1.0	374.726318359375	263.2379455566406	1.0	513.19189453125	200.60206604003906	1.0	509.5179443359375	201.60211181640625	0.0006190240383148193	2	055
192	423.37841796875	339.3656311035156	1.0	375.8492431640625	267.66986083984375	0.9999266862869263	513.8209838867188	200.53195190429688	1.0	510.14959716796875	201.74151611328125	0.00046515464782714844	2	055
193	423.0509948730469	338.837158203125	1.0	381.39501953125	259.576171875	0.9615576267242432	513.00048828125	200.5001220703125	1.0	509.6004638671875	201.3807830810547	0.0017379522323608398	2	055
194	424.2550048828125	338.8817443847656	1.0	383.95074462890625	259.5592956542969	1.0	513.3701782226562	201.0390625	1.0	383.88232421875	260.6432189941406	0.0008064508438110352	2	055
195	425.41058349609375	339.88482666015625	1.0	435.114501953125	339.4196472167969	0.0003110170364379883	513.349609375	200.7973175048828	1.0	509.7402038574219	202.0691680908203	0.0005697309970855713	2	055
196	425.8775634765625	339.6242980957031	1.0	383.9168701171875	266.00634765625	0.004781365394592285	513.2190551757812	201.03688049316406	1.0	510.0289611816406	201.86355590820312	0.001019299030303955	2	055
197	429.0330505371094	339.5445556640625	1.0	437.903076171875	337.6768798828125	0.00017321109771728516	512.878662109375	201.16615295410156	1.0	509.2967224121094	201.9273223876953	0.0009364783763885498	2	055
198	427.87890625	340.5889587402344	1.0	381.5113220214844	281.04193115234375	0.9999598264694214	512.7445068359375	200.84628295898438	1.0	509.4630126953125	201.64865112304688	0.0010972023010253906	2	055
199	428.5640563964844	340.4754638671875	1.0	382.1025390625	283.2599792480469	0.9999999403953552	512.755859375	200.8447265625	1.0	509.1596984863281	201.74969482421875	0.0006316900253295898	2	055
200	429.30889892578125	341.1911926269531	1.0	380.8182067871094	281.114013671875	1.0	512.5499267578125	200.2490692138672	1.0	509.12896728515625	201.28871154785156	0.00040665268898010254	2	055
201	429.5845947265625	340.5906677246094	1.0	380.2252197265625	278.1233215332031	1.0	512.870849609375	200.7367401123047	1.0	509.3869323730469	201.89537048339844	0.00045624375343322754	2	055
202	429.116943359375	340.3242492675781	1.0	382.2523498535156	275.9925842285156	1.0	512.5885620117188	201.0402374267578	1.0	509.2018127441406	202.15989685058594	0.0005149543285369873	2	055
203	428.79278564453125	340.0862121582031	1.0	383.8382568359375	276.2752990722656	1.0	512.338134765625	200.94215393066406	1.0	508.8149108886719	201.93365478515625	0.0021156668663024902	2	055
204	430.5791015625	340.7211608886719	1.0	382.62725830078125	274.9723205566406	1.0	512.7211303710938	200.84353637695312	1.0	509.047119140625	201.99476623535156	0.0004665553569793701	2	055
205	429.813720703125	339.7882385253906	1.0	382.05224609375	276.1192321777344	1.0	513.068115234375	200.4612579345703	1.0	509.6011047363281	201.6121063232422	0.0008531808853149414	2	055
206	431.2597351074219	336.7904052734375	0.9999996423721313	385.4474182128906	269.877685546875	1.0	513.0535278320312	201.16082763671875	1.0	509.52569580078125	202.13739013671875	0.000861823558807373	2	055
207	433.382568359375	338.0401306152344	1.0	386.96905517578125	270.43865966796875	0.9999999403953552	513.0667114257812	200.7443389892578	1.0	509.6233215332031	201.83026123046875	0.0004959702491760254	2	055
208	432.5066223144531	339.3338623046875	1.0	425.6181945800781	342.4674377441406	0.00034689903259277344	513.1035766601562	200.7875518798828	1.0	509.1538391113281	201.77870178222656	0.0004776120185852051	2	055
209	436.18157958984375	341.3598937988281	1.0	387.330810546875	292.66009521484375	0.541469395160675	512.4686889648438	201.35520935058594	1.0	508.83636474609375	202.18038940429688	0.0010809898376464844	2	055
210	437.183837890625	342.8391418457031	1.0	386.3445129394531	298.06072998046875	1.0	512.6331787109375	200.74581909179688	1.0	509.1052551269531	201.92718505859375	0.0008507668972015381	2	055
211	436.4080810546875	342.2638244628906	1.0	385.2271423339844	300.88018798828125	1.0	513.4102172851562	200.96383666992188	1.0	510.1579284667969	201.83522033691406	0.0016655027866363525	2	055
212	437.9719543457031	342.8529052734375	1.0	387.8014221191406	301.63568115234375	1.0	513.1376342773438	200.7276153564453	1.0	509.5850524902344	201.91419982910156	0.0005851387977600098	2	055
213	436.47900390625	343.51531982421875	1.0	386.4142150878906	303.55963134765625	1.0	512.4810791015625	201.17996215820312	1.0	508.7008972167969	202.18728637695312	0.0009493231773376465	2	055
214	435.504150390625	342.44268798828125	1.0	382.76397705078125	307.09326171875	1.0	512.5750732421875	200.5198211669922	1.0	509.18212890625	201.5271453857422	0.0010204017162322998	2	055
215	437.4481201171875	343.6755065917969	1.0	381.32305908203125	308.2641906738281	1.0	512.2437133789062	200.88429260253906	1.0	508.72222900390625	201.80191040039062	0.0020829737186431885	2	055
216	436.97625732421875	344.9110412597656	1.0	381.1191711425781	308.02117919921875	1.0	513.066162109375	201.0169677734375	1.0	509.2836608886719	202.14540100097656	0.0004512369632720947	2	055
217	436.1462707519531	343.89544677734375	1.0	383.8968200683594	305.9013366699219	1.0	513.0178833007812	200.9627685546875	1.0	509.448974609375	201.8484649658203	0.0008126497268676758	2	055
218	436.82098388671875	345.2567443847656	1.0	382.37890625	306.3054504394531	1.0	512.5017700195312	201.08026123046875	1.0	508.5520324707031	201.66195678710938	0.0008249282836914062	2	055
219	436.37310791015625	345.362060546875	1.0	382.8596496582031	304.20025634765625	1.0	513.1040649414062	200.78643798828125	1.0	509.4044189453125	201.6195831298828	0.0011979341506958008	2	055
220	435.9247741699219	345.2690124511719	1.0	383.9879150390625	303.6223449707031	1.0	512.4862670898438	200.98690795898438	1.0	509.0998840332031	201.82968139648438	0.0009371638298034668	2	055
221	437.79510498046875	346.9869689941406	1.0	384.1640319824219	303.6763610839844	1.0	512.4542236328125	200.8762969970703	1.0	509.0355224609375	202.3177947998047	0.0009077787399291992	2	055
222	436.9298095703125	346.43646240234375	1.0	384.5039367675781	304.6656188964844	1.0	511.8852233886719	201.1185302734375	1.0	508.8023376464844	202.2559356689453	0.0007644593715667725	2	055
223	436.676513671875	346.3935852050781	1.0	384.4571838378906	303.5156555175781	1.0	512.122802734375	200.80078125	1.0	508.8590087890625	202.04751586914062	0.000644296407699585	2	055
224	436.0708312988281	345.5622863769531	1.0	385.1552429199219	304.5854187011719	1.0	511.2311706542969	200.87969970703125	1.0	508.3069152832031	201.9856414794922	0.002698153257369995	2	055
225	437.7645568847656	347.3130798339844	1.0	385.6867370605469	304.2116394042969	1.0	512.1875	200.910888671875	1.0	509.04595947265625	202.0494842529297	0.001170426607131958	2	055
226	436.7921142578125	346.8675842285156	1.0	385.32244873046875	302.6874694824219	1.0	512.4165649414062	201.2338409423828	1.0	509.33953857421875	201.97012329101562	0.0014651119709014893	2	055
227	437.6899719238281	345.9046630859375	1.0	385.0328369140625	303.51251220703125	1.0	511.8600158691406	200.91835021972656	1.0	508.63970947265625	201.91102600097656	0.0032146573066711426	2	055
228	437.9113464355469	346.97735595703125	1.0	387.9100341796875	302.221435546875	1.0	512.2946166992188	200.64239501953125	1.0	508.89996337890625	201.85427856445312	0.0004798769950866699	2	055
229	438.0522766113281	347.10455322265625	1.0	383.477783203125	303.96807861328125	1.0	512.7368774414062	201.0032501220703	1.0	509.3066711425781	202.1663360595703	0.0004462301731109619	2	055
230	439.431884765625	348.1070251464844	1.0	386.31866455078125	304.98809814453125	1.0	512.1693115234375	201.3389129638672	1.0	508.9576416015625	202.02853393554688	0.0007934272289276123	2	055
231	437.8548889160156	346.3285827636719	1.0	386.7433776855469	304.7774963378906	1.0	512.1162109375	200.7270965576172	1.0	508.8913879394531	201.69581604003906	0.0006249845027923584	2	055
232	437.48126220703125	345.9932556152344	1.0	385.2513427734375	304.4814453125	1.0	512.3916015625	200.39288330078125	1.0	509.0282287597656	201.76756286621094	0.0006957054138183594	2	055
233	438.2948303222656	346.2278747558594	1.0	381.1057434082031	306.4078063964844	1.0	511.94207763671875	200.09829711914062	1.0	508.92608642578125	201.41502380371094	0.000731348991394043	2	055
234	438.2272033691406	346.31292724609375	1.0	379.1867980957031	306.1866149902344	1.0	511.93316650390625	200.3217315673828	1.0	508.6947937011719	201.24034118652344	0.0005183219909667969	2	055
235	438.3927307128906	346.1438293457031	1.0	376.6741943359375	308.1975402832031	1.0	512.1737670898438	201.03579711914062	1.0	508.72900390625	201.95152282714844	0.0012834668159484863	2	055
236	437.5743408203125	346.1365966796875	1.0	379.0398254394531	306.577880859375	1.0	511.56292724609375	201.1551513671875	1.0	508.1919860839844	202.09161376953125	0.0008463561534881592	2	055
237	438.3450622558594	345.8260192871094	1.0	379.16424560546875	307.7494812011719	1.0	512.4940795898438	200.78253173828125	1.0	509.0076599121094	201.76882934570312	0.000446319580078125	2	055
238	438.34820556640625	345.5692443847656	1.0	377.7319030761719	307.6185302734375	1.0	512.0283203125	200.5696258544922	1.0	508.9699401855469	201.67568969726562	0.0008886158466339111	2	055
239	436.4581298828125	343.2755126953125	1.0	372.3046569824219	309.37652587890625	1.0	512.8499755859375	200.38377380371094	1.0	509.72418212890625	201.66358947753906	0.0009600222110748291	2	055
240	437.36175537109375	344.23956298828125	1.0	374.5526123046875	311.7043151855469	1.0	512.10546875	200.60260009765625	1.0	508.59552001953125	201.85003662109375	0.0009237825870513916	2	055
241	437.07403564453125	344.34735107421875	1.0	382.40716552734375	306.4388732910156	1.0	512.4456787109375	200.57376098632812	1.0	509.4541931152344	201.86468505859375	0.001757502555847168	2	055
242	437.03082275390625	344.2383117675781	1.0	381.9743347167969	304.66448974609375	1.0	512.3740844726562	199.8925323486328	1.0	509.497802734375	201.21351623535156	0.0008452236652374268	2	055
243	436.6369934082031	343.68182373046875	1.0	386.0433044433594	298.1399841308594	1.0	511.84906005859375	201.13002014160156	1.0	508.419677734375	201.87339782714844	0.0006676912307739258	2	055
244	436.2032165527344	343.50933837890625	0.9733564853668213	386.81463623046875	292.65325927734375	1.0	511.9632568359375	200.50450134277344	1.0	508.9191589355469	201.35047912597656	0.0009053945541381836	2	055
245	438.2044982910156	345.08447265625	1.0	387.5020751953125	286.63104248046875	1.0	512.1718139648438	200.4321746826172	1.0	509.3810729980469	201.4597930908203	0.0009056925773620605	2	055
246	435.905517578125	344.25360107421875	0.9999958276748657	387.3912353515625	284.7608642578125	1.0	512.3757934570312	200.98338317871094	1.0	509.2602233886719	202.28761291503906	0.0008689761161804199	2	055
247	439.67578125	344.95135498046875	1.0	388.5670471191406	293.8675842285156	1.0	511.75848388671875	200.8863983154297	1.0	508.49200439453125	201.77365112304688	0.0007926821708679199	2	055
248	434.3852844238281	346.05517578125	1.0	392.33642578125	287.355224609375	1.0	511.501220703125	200.6165008544922	1.0	508.67486572265625	201.6642303466797	0.0017351210117340088	2	055
249	436.7279052734375	346.42010498046875	0.9999914169311523	392.6288146972656	281.4965515136719	1.0	511.38702392578125	201.0922088623047	1.0	508.57940673828125	202.13755798339844	0.0033217668533325195	2	055
250	437.02508544921875	344.8731994628906	0.9999067783355713	392.56829833984375	278.111328125	1.0	512.345703125	200.6394805908203	1.0	509.1708679199219	201.55645751953125	0.0004899203777313232	2	055
251	437.16064453125	348.5693054199219	0.9971469044685364	391.7131042480469	271.970947265625	1.0	511.9137268066406	200.42062377929688	1.0	508.9752197265625	201.65084838867188	0.000448375940322876	2	055
252	434.7985534667969	346.83154296875	1.0	389.08660888671875	279.273681640625	0.9999999403953552	512.2200317382812	200.51414489746094	1.0	509.0118713378906	201.50155639648438	0.0004398524761199951	2	055
253	431.5895080566406	347.6466369628906	1.0	388.340087890625	287.4067077636719	0.9999998807907104	511.761962890625	200.56295776367188	1.0	508.4952087402344	201.6061248779297	0.0005355179309844971	2	055
254	429.01263427734375	346.44781494140625	1.0	394.6426086425781	273.9666442871094	0.21558058261871338	511.96826171875	200.72335815429688	1.0	508.9727478027344	201.81591796875	0.0009565353393554688	2	055
255	431.9779968261719	347.1383056640625	1.0	399.632568359375	245.01882934570312	0.9859200119972229	511.9506530761719	200.966064453125	1.0	508.60919189453125	201.88197326660156	0.0006210505962371826	2	055
256	431.8061828613281	345.7312927246094	0.9999994039535522	424.7047119140625	347.767578125	0.00015491247177124023	512.2025756835938	200.97723388671875	1.0	509.0047607421875	202.0332489013672	0.001005023717880249	2	055
257	424.9674072265625	347.0521240234375	0.004757225513458252	512.8573608398438	203.1652069091797	0.00011163949966430664	511.8501892089844	200.4241180419922	1.0	508.6733703613281	201.1302490234375	0.000741124153137207	2	055
258	417.9829406738281	344.283935546875	0.999894380569458	423.9779968261719	342.4249267578125	0.0006102919578552246	512.7752075195312	200.66432189941406	1.0	509.90435791015625	201.47007751464844	0.0008488893508911133	2	055
259	404.24957275390625	337.597412109375	0.9999997615814209	404.3576965332031	338.2749328613281	0.0020518600940704346	511.6988220214844	201.03469848632812	1.0	509.1141662597656	202.1165771484375	0.0017080605030059814	2	055
260	401.0879821777344	334.78228759765625	1.0	402.8934020996094	337.9677429199219	0.0014583170413970947	511.7997741699219	199.90423583984375	1.0	509.51470947265625	200.60374450683594	0.0015370845794677734	2	055
261	401.0350341796875	336.172607421875	0.9999940395355225	411.79107666015625	254.8341064453125	0.9998990297317505	511.63983154296875	200.56036376953125	1.0	508.8381042480469	201.0356903076172	0.00070953369140625	2	055
262	404.7268371582031	332.09954833984375	1.0	411.1505432128906	257.22955322265625	0.9999998807907104	511.4772644042969	200.52767944335938	1.0	508.6331481933594	201.27883911132812	0.00092315673828125	2	055
263	403.7110290527344	331.6296081542969	1.0	403.0789489746094	334.8809509277344	0.0008320808410644531	511.5440673828125	200.92823791503906	1.0	508.94989013671875	201.65316772460938	0.005882382392883301	2	055
264	411.80804443359375	330.85638427734375	1.0	411.7096862792969	335.28692626953125	0.00098419189453125	511.07623291015625	201.88270568847656	1.0	508.4862976074219	202.54702758789062	0.005518317222595215	2	055
265	418.3422546386719	334.66619873046875	1.0	421.68017578125	338.0734558105469	0.0001329183578491211	511.8334655761719	200.55873107910156	1.0	508.41436767578125	201.71353149414062	0.0006990134716033936	2	055
266	424.6390380859375	336.828125	1.0	382.3388671875	241.33029174804688	1.0	511.5845642089844	201.21994018554688	1.0	508.4302978515625	201.7242431640625	0.0031964778900146484	2	055
267	424.01312255859375	336.8309631347656	1.0	391.98309326171875	249.9819793701172	0.9999998211860657	512.4388427734375	200.8558807373047	1.0	509.2924499511719	202.2905731201172	0.0005285739898681641	2	055
268	415.61212158203125	337.5193176269531	1.0	394.2961730957031	255.3369903564453	1.0	511.35040283203125	201.2257080078125	1.0	508.525634765625	202.38851928710938	0.0013889074325561523	2	055
269	412.50396728515625	337.4700622558594	1.0	387.8179626464844	249.06504821777344	1.0	511.7022399902344	200.4071502685547	1.0	508.7273254394531	201.79942321777344	0.0017086565494537354	2	055
270	410.85455322265625	335.3907470703125	1.0	393.96502685546875	245.43003845214844	0.9999999403953552	511.0975036621094	200.55064392089844	1.0	508.3486633300781	201.58372497558594	0.0010367929935455322	2	055
271	416.18841552734375	335.43731689453125	1.0	379.7434997558594	253.63258361816406	0.7740062475204468	512.007568359375	201.11534118652344	1.0	508.68963623046875	202.0875701904297	0.0008202791213989258	2	055
272	514.8195190429688	204.5106658935547	6.398558616638184e-5	514.201171875	203.6794891357422	0.0001176297664642334	512.6424560546875	200.62481689453125	1.0	509.33544921875	201.84446716308594	0.0005916059017181396	2	055
273	423.44464111328125	335.7803039550781	0.9999997615814209	421.9346923828125	337.8755187988281	0.00015810132026672363	512.3721313476562	200.7179718017578	1.0	509.62664794921875	202.2593994140625	0.001278609037399292	2	055
274	401.55902099609375	334.2796325683594	0.9987905025482178	406.04498291015625	338.10888671875	0.0001741945743560791	512.627197265625	201.10572814941406	1.0	509.2545166015625	201.9420928955078	0.0012114942073822021	2	055
275	397.7897644042969	329.07421875	1.0	398.08953857421875	332.6911315917969	0.0009023547172546387	511.8432312011719	201.3384246826172	1.0	508.6362609863281	201.9572296142578	0.0010930895805358887	2	055
276	396.9671325683594	327.93994140625	1.0	402.1057434082031	256.1303405761719	0.0815783441066742	512.5823974609375	200.52487182617188	1.0	509.23455810546875	201.58876037597656	0.001238495111465454	2	055
277	411.59197998046875	329.5498352050781	1.0	411.64898681640625	335.00482177734375	0.00045049190521240234	512.1717529296875	201.16009521484375	1.0	509.388916015625	202.17031860351562	0.0015840232372283936	2	055
278	418.8827819824219	334.5506286621094	1.0	417.0469970703125	338.1187438964844	0.0002601146697998047	511.8312683105469	200.70126342773438	1.0	508.72747802734375	201.9622344970703	0.0012825429439544678	2	055
279	409.3379821777344	333.5877380371094	1.0	414.8715515136719	338.1421203613281	0.0007652938365936279	511.7537841796875	201.6155242919922	1.0	508.8495788574219	202.72312927246094	0.0018116533756256104	2	055
280	406.93963623046875	330.7923583984375	1.0	414.9742126464844	333.98223876953125	0.0005201101303100586	511.9573974609375	200.78927612304688	1.0	508.9260559082031	201.4007110595703	0.001160264015197754	2	055
281	409.22222900390625	327.7578125	1.0	419.6678161621094	325.9208068847656	0.0002142190933227539	511.54351806640625	200.65150451660156	1.0	508.8298645019531	201.49014282226562	0.0011720359325408936	2	055
282	411.64739990234375	330.45013427734375	1.0	384.4136657714844	247.48809814453125	1.0	511.85540771484375	200.93321228027344	1.0	509.0469970703125	202.07020568847656	0.0012829303741455078	2	055
283	415.984130859375	334.6736145019531	1.0	377.9748229980469	244.82992553710938	0.9999867081642151	512.1971435546875	200.10855102539062	1.0	509.36346435546875	201.26638793945312	0.0006652474403381348	2	055
284	420.9448547363281	335.6686706542969	1.0	382.2862243652344	253.050048828125	1.0	512.138671875	201.06275939941406	1.0	509.1307373046875	201.43972778320312	0.0011174678802490234	2	055
285	423.9667053222656	335.6468505859375	1.0	420.4813232421875	338.8012390136719	0.0002913177013397217	511.29168701171875	200.60321044921875	1.0	508.8686828613281	201.38400268554688	0.009529799222946167	2	055
286	423.0071716308594	335.9386901855469	1.0	400.9537658691406	232.01722717285156	0.9999896883964539	511.4815673828125	200.77392578125	1.0	508.6776428222656	201.79469299316406	0.0010368525981903076	2	055
287	419.1781005859375	335.5184020996094	1.0	416.5185241699219	338.41241455078125	0.00017064809799194336	511.8626708984375	200.82669067382812	1.0	508.8919372558594	202.08287048339844	0.0008885562419891357	2	055
288	408.8902282714844	333.75250244140625	0.9859610795974731	410.15545654296875	335.8926086425781	0.00039064884185791016	511.4207458496094	200.68350219726562	1.0	509.1634826660156	201.9910888671875	0.0017146766185760498	2	055
289	390.2464599609375	329.3076171875	0.0004092752933502197	391.79815673828125	329.5455017089844	0.010834366083145142	511.9726867675781	201.291748046875	1.0	509.0612487792969	202.4762725830078	0.0015777051448822021	2	055
290	383.576904296875	329.052490234375	1.0	384.1090393066406	332.4970397949219	0.001171708106994629	511.7474365234375	201.09666442871094	1.0	508.90850830078125	201.7071990966797	0.002836555242538452	2	055
291	383.26373291015625	326.49664306640625	1.0	388.5852355957031	328.3885192871094	0.00027066469192504883	512.1615600585938	200.60531616210938	1.0	509.0860290527344	201.6365509033203	0.0008246004581451416	2	055
292	380.67010498046875	324.16033935546875	1.0	399.3292236328125	262.5042724609375	0.02660110592842102	511.8907165527344	200.4976806640625	1.0	509.3669128417969	201.57705688476562	0.0009401440620422363	2	055
293	410.5373840332031	326.8099365234375	0.9999998807907104	409.1516418457031	335.7594909667969	0.0004933476448059082	511.80902099609375	200.2965087890625	1.0	509.1727294921875	201.0386962890625	0.0009332597255706787	2	055
294	412.7421569824219	327.83123779296875	1.0	419.9443664550781	328.7338562011719	0.00010660290718078613	511.7684326171875	200.5590362548828	1.0	509.14556884765625	201.8765411376953	0.0004392564296722412	2	055
295	412.2122497558594	326.8374328613281	1.0	385.83111572265625	240.4425811767578	0.9999999403953552	511.4975891113281	200.8573455810547	1.0	508.6019592285156	202.4711151123047	0.000643998384475708	2	055
296	412.112548828125	326.8709411621094	1.0	385.63116455078125	244.86441040039062	1.0	512.185791015625	201.27139282226562	1.0	509.3136901855469	202.08303833007812	0.0007845759391784668	2	055
297	411.6644287109375	325.79595947265625	1.0	386.3617858886719	244.05215454101562	1.0	511.82598876953125	200.69561767578125	1.0	509.069580078125	201.677978515625	0.0031197965145111084	2	055
298	410.4813232421875	324.22711181640625	1.0	387.47186279296875	239.78152465820312	1.0	511.9416198730469	200.72914123535156	1.0	508.90478515625	202.28033447265625	0.0006741881370544434	2	055
299	409.3944091796875	324.5635986328125	1.0	385.2325744628906	233.24200439453125	0.9990849494934082	512.3896484375	200.951904296875	1.0	511.2008972167969	201.4608917236328	0.0012077689170837402	2	055
300	409.806884765625	325.2059631347656	1.0	388.0801086425781	232.81454467773438	0.9999057054519653	512.0073852539062	201.34268188476562	1.0	508.86236572265625	202.259765625	0.0005488991737365723	2	055
301	408.36175537109375	324.6003723144531	1.0	415.5798645019531	328.7175598144531	0.00040274858474731445	511.73052978515625	200.58950805664062	1.0	509.0447998046875	201.8765106201172	0.0019321143627166748	2	055
302	408.8806457519531	324.66546630859375	1.0	416.2330322265625	328.7105712890625	0.00034242868423461914	512.0072021484375	201.46078491210938	1.0	508.9982604980469	203.06011962890625	0.0006531178951263428	2	055
303	409.726318359375	324.0615234375	1.0	389.8152160644531	230.45645141601562	0.9981988668441772	512.7581787109375	201.58114624023438	1.0	509.6905517578125	202.12290954589844	0.001992136240005493	2	055
304	407.0340881347656	322.83319091796875	1.0	414.99517822265625	326.7066955566406	0.00029087066650390625	512.124755859375	201.1720428466797	1.0	508.8793640136719	201.8975372314453	0.0006492137908935547	2	055
305	405.21905517578125	322.15966796875	1.0	513.2966918945312	203.9635772705078	7.921457290649414e-5	511.4097595214844	200.8862762451172	1.0	508.7662048339844	202.18955993652344	0.0009992122650146484	2	055
306	404.63006591796875	321.96624755859375	1.0	403.2065124511719	227.97364807128906	0.0013583600521087646	512.2825317382812	200.8770751953125	1.0	509.25274658203125	201.92919921875	0.0007605850696563721	2	055
307	404.6808776855469	321.49078369140625	1.0	388.9563903808594	234.95623779296875	0.9999960660934448	512.1831665039062	201.40487670898438	1.0	508.9837341308594	202.66378784179688	0.0006725490093231201	2	055
308	409.96539306640625	325.6911926269531	1.0	418.3148193359375	328.8189697265625	0.00025016069412231445	512.2991943359375	200.63677978515625	1.0	509.4912414550781	201.60487365722656	0.000890880823135376	2	055
309	408.4745788574219	327.6947021484375	1.0	388.5491943359375	253.21902465820312	0.7671200037002563	511.53155517578125	201.49041748046875	1.0	508.3265380859375	202.00537109375	0.0013689994812011719	2	055
310	408.65142822265625	328.72412109375	1.0	388.5164794921875	261.0574035644531	0.7598217129707336	511.74298095703125	200.6815948486328	1.0	508.72467041015625	202.133544921875	0.0005910992622375488	2	055
311	410.9155578613281	329.61871337890625	1.0	410.8273010253906	334.2718505859375	0.0005494654178619385	512.2955932617188	200.691650390625	1.0	509.3727722167969	201.47877502441406	0.0012745857238769531	2	055
312	413.01416015625	330.0596008300781	1.0	382.2157287597656	257.8306884765625	0.9975254535675049	512.1834716796875	200.90237426757812	1.0	508.8050842285156	202.01441955566406	0.0013971030712127686	2	055
313	413.20123291015625	331.2454833984375	1.0	413.4313049316406	335.6776123046875	0.0005270540714263916	512.4644775390625	201.1993408203125	1.0	509.2188415527344	202.38522338867188	0.00031054019927978516	2	055
314	412.9395751953125	331.2708435058594	1.0	412.9030456542969	335.6066589355469	0.0007472038269042969	512.3777465820312	200.72178649902344	1.0	509.41583251953125	201.55442810058594	0.0008296966552734375	2	055
315	412.461181640625	332.35919189453125	1.0	412.3444519042969	335.73419189453125	0.0008065700531005859	512.0196533203125	201.0556640625	1.0	508.88763427734375	202.12437438964844	0.0009713470935821533	2	055
316	411.17724609375	332.8514099121094	1.0	411.7657470703125	335.74273681640625	0.001039952039718628	512.4280395507812	201.18711853027344	1.0	509.3935546875	202.25765991210938	0.000695645809173584	2	055
317	411.70654296875	334.0031433105469	1.0	390.9501037597656	270.474609375	0.06666135787963867	512.1590576171875	200.67800903320312	1.0	508.86065673828125	201.5735321044922	0.0008256137371063232	2	055
318	409.3836669921875	336.736572265625	1.0	405.37298583984375	340.277099609375	0.0007538497447967529	512.122802734375	200.97662353515625	1.0	508.8697204589844	201.95217895507812	0.0009107589721679688	2	055
319	408.3970031738281	337.74053955078125	1.0	415.9477844238281	342.7145690917969	0.0005012452602386475	512.208984375	200.4009552001953	1.0	509.01116943359375	201.3083038330078	0.0016369819641113281	2	055
320	411.7017517089844	337.8083801269531	1.0	389.99639892578125	278.8053894042969	0.7620381116867065	512.17138671875	201.0353546142578	1.0	509.0562744140625	201.997802734375	0.0013069510459899902	2	055
321	416.2520446777344	337.7687072753906	1.0	421.59356689453125	341.67767333984375	0.0010755658149719238	511.87603759765625	200.90972900390625	1.0	508.83758544921875	201.3828887939453	0.0011780261993408203	2	055
322	421.7703857421875	341.3155212402344	1.0	381.7543029785156	285.7023620605469	0.0018636584281921387	512.3925170898438	200.5235595703125	1.0	509.3152770996094	201.37611389160156	0.0011714398860931396	2	055
323	424.07574462890625	341.9383850097656	1.0	382.615234375	284.7294616699219	1.0	511.72222900390625	201.2252960205078	1.0	508.4939270019531	202.46115112304688	0.0010440349578857422	2	055
324	427.398681640625	342.23199462890625	1.0	382.0927734375	285.1991271972656	1.0	512.2260131835938	201.23422241210938	1.0	508.97821044921875	202.6422119140625	0.0006228089332580566	2	055
325	426.9365539550781	341.12896728515625	1.0	377.4374084472656	286.641357421875	0.0013034343719482422	512.0194091796875	201.04342651367188	1.0	508.6163635253906	202.06521606445312	0.0006462335586547852	2	055
326	427.17596435546875	342.1437072753906	1.0	375.98187255859375	287.751220703125	0.9994211196899414	511.6487121582031	201.2452850341797	1.0	508.27496337890625	202.4568634033203	0.0009727776050567627	2	055
327	427.7279968261719	342.72576904296875	1.0	375.69366455078125	288.525634765625	0.9999991059303284	511.97314453125	201.08206176757812	1.0	508.3619689941406	202.5364990234375	0.0006722807884216309	2	055
328	433.03948974609375	343.4585876464844	0.9999998807907104	382.7694396972656	289.526611328125	1.0	511.332763671875	200.748291015625	1.0	508.4273376464844	201.9422607421875	0.002415567636489868	2	055
329	431.8897399902344	326.52056884765625	0.99998539686203	424.8028869628906	325.8891906738281	0.0025446414947509766	511.96331787109375	201.24607849121094	1.0	508.8620910644531	202.2951202392578	0.0005193054676055908	2	055
330	432.17816162109375	318.83441162109375	1.0	432.77349853515625	320.7378845214844	0.16341280937194824	511.82391357421875	200.68775939941406	1.0	508.8982849121094	202.01820373535156	0.0012853443622589111	2	055
331	434.44805908203125	314.4976501464844	1.0	427.8998718261719	317.4031982421875	0.006901293992996216	512.6914672851562	201.30191040039062	1.0	509.1846923828125	202.0316162109375	0.0010925233364105225	2	055
332	435.0290222167969	310.80511474609375	1.0	376.8725891113281	318.33758544921875	0.9997309446334839	512.24462890625	201.221435546875	1.0	508.9626159667969	202.48562622070312	0.0009631812572479248	2	055
333	434.60015869140625	309.1502990722656	1.0	378.45306396484375	324.0066833496094	1.0	511.9677429199219	200.888427734375	1.0	508.5105285644531	201.85890197753906	0.000864565372467041	2	055
334	436.1394958496094	304.83624267578125	1.0	377.4460754394531	334.5097351074219	0.9999930262565613	512.4070434570312	201.03363037109375	1.0	508.9280700683594	201.99618530273438	0.0006680190563201904	2	055
335	435.51141357421875	304.1689147949219	1.0	377.3540954589844	333.0223693847656	1.0	512.4241333007812	201.44192504882812	1.0	508.857666015625	202.58126831054688	0.0012127161026000977	2	055
336	436.64739990234375	305.33782958984375	1.0	375.4805908203125	336.9065856933594	0.9999995827674866	512.5240478515625	200.43634033203125	1.0	509.51983642578125	201.82945251464844	0.0013021528720855713	2	055
337	435.2972717285156	294.6881103515625	1.0	377.50482177734375	328.6236877441406	0.8007450103759766	512.14892578125	200.34376525878906	1.0	509.0740661621094	201.08375549316406	0.0012000203132629395	2	055
338	434.8005676269531	284.136474609375	1.0	385.78240966796875	327.5289306640625	0.056521832942962646	511.4620361328125	200.5206756591797	1.0	508.331787109375	201.96995544433594	0.0008518397808074951	2	055
339	435.0227355957031	274.4618225097656	1.0	389.9126892089844	336.2132568359375	0.2056584358215332	512.4194946289062	200.63772583007812	1.0	509.47406005859375	201.7553253173828	0.0009053647518157959	2	055
340	433.92449951171875	268.15673828125	1.0	392.5645751953125	340.3864440917969	0.9999366998672485	512.5316772460938	200.50726318359375	1.0	509.2101135253906	201.3235321044922	0.0008139312267303467	2	055
341	435.4939880371094	265.6770935058594	1.0	393.6080627441406	341.0111999511719	0.999680757522583	512.6358642578125	200.35311889648438	1.0	509.3387451171875	201.1656036376953	0.0006319880485534668	2	055
342	434.3870544433594	264.784423828125	1.0	390.1766662597656	338.5860595703125	0.9999988079071045	512.266845703125	200.41990661621094	1.0	509.3275146484375	201.42555236816406	0.00046184659004211426	2	055
343	434.7605895996094	262.1543273925781	1.0	387.02093505859375	338.93328857421875	1.0	512.8465576171875	200.37608337402344	1.0	509.59832763671875	201.31973266601562	0.0005588233470916748	2	055
344	434.6248779296875	261.0882263183594	1.0	389.04034423828125	339.9715270996094	1.0	512.4021606445312	200.23764038085938	1.0	509.51104736328125	201.1300811767578	0.0011828243732452393	2	055
345	435.0924377441406	258.75970458984375	1.0	388.9464111328125	336.71185302734375	1.0	512.7901000976562	199.9407196044922	1.0	509.64697265625	201.125244140625	0.0005502104759216309	2	055
346	435.5804748535156	256.40234375	1.0	389.158935546875	334.2356872558594	1.0	513.4136962890625	200.30416870117188	1.0	509.74517822265625	201.02011108398438	0.0005699396133422852	2	055
347	435.1582946777344	254.773681640625	1.0	388.4877624511719	333.8354187011719	1.0	512.6739501953125	200.12631225585938	1.0	509.3236999511719	201.16537475585938	0.0005960166454315186	2	055
348	434.7587585449219	254.21600341796875	1.0	385.6385803222656	333.3409729003906	1.0	512.8094482421875	200.19186401367188	1.0	509.63873291015625	201.64620971679688	0.000683218240737915	2	055
349	435.2114562988281	253.69015502929688	1.0	382.8352355957031	332.5644226074219	1.0	512.4468994140625	199.9464111328125	1.0	509.61846923828125	200.92086791992188	0.001011878252029419	2	055
350	434.55743408203125	253.5357208251953	1.0	380.9084777832031	331.3257751464844	1.0	512.7752075195312	200.0665740966797	1.0	509.77728271484375	201.04319763183594	0.0006431341171264648	2	055
351	435.73455810546875	252.52566528320312	1.0	379.435546875	329.95947265625	1.0	512.9593505859375	199.8473358154297	1.0	511.1720275878906	200.23045349121094	0.00037214159965515137	2	055
352	434.30029296875	252.9425048828125	1.0	378.2368469238281	329.2711181640625	1.0	512.421142578125	200.27294921875	1.0	509.30181884765625	201.67333984375	0.0005002021789550781	2	055
353	435.1446838378906	252.50936889648438	1.0	376.7101135253906	328.38067626953125	1.0	512.8575439453125	200.3299560546875	1.0	509.5014953613281	201.71104431152344	0.0005966722965240479	2	055
354	435.797119140625	252.25210571289062	1.0	373.4154968261719	326.64691162109375	1.0	512.7780151367188	200.08856201171875	1.0	509.8399658203125	201.01812744140625	0.0013246536254882812	2	055
355	434.32427978515625	251.83834838867188	1.0	373.4953918457031	326.6165466308594	1.0	512.6488037109375	199.5738067626953	1.0	509.5922546386719	200.60406494140625	0.0009419918060302734	2	055
356	434.74505615234375	251.50601196289062	1.0	370.58984375	326.7414245605469	1.0	512.7528076171875	200.109130859375	1.0	509.5875549316406	201.10891723632812	0.0007741451263427734	2	055
357	434.9383239746094	252.00033569335938	1.0	370.49755859375	325.44488525390625	1.0	513.3993530273438	200.1990509033203	1.0	511.40447998046875	200.9539794921875	0.0007432401180267334	2	055
358	435.4797058105469	251.60464477539062	1.0	366.9875793457031	324.19305419921875	1.0	512.8502197265625	200.24729919433594	1.0	509.41326904296875	201.44187927246094	0.0006104707717895508	2	055
359	435.75518798828125	251.75732421875	1.0	365.7284851074219	323.01641845703125	1.0	512.9314575195312	200.4958953857422	1.0	509.6125793457031	201.3129425048828	0.0015788674354553223	2	055
360	435.44940185546875	252.42396545410156	1.0	363.763671875	320.57373046875	1.0	512.7472534179688	200.11134338378906	1.0	509.4325256347656	200.97467041015625	0.00048229098320007324	2	055
361	436.1585693359375	251.731689453125	1.0	360.9987487792969	317.7436828613281	1.0	512.45947265625	200.0859375	1.0	511.2935485839844	200.4889678955078	0.000927358865737915	2	055
362	435.5260314941406	251.5446014404297	1.0	360.93017578125	316.1443176269531	1.0	512.7471923828125	200.14646911621094	1.0	509.663818359375	201.19998168945312	0.0004820823669433594	2	055
363	436.0068054199219	252.38345336914062	1.0	359.0766906738281	314.5104064941406	1.0	513.2492065429688	200.20584106445312	1.0	359.2855224609375	317.66046142578125	0.0009473562240600586	2	055
364	435.6217041015625	251.353271484375	1.0	359.96453857421875	314.53729248046875	1.0	512.695556640625	199.9700469970703	1.0	360.2361755371094	316.81939697265625	0.0010189414024353027	2	055
365	436.0426330566406	250.8681640625	1.0	360.0395812988281	314.2770690917969	1.0	512.4288330078125	200.3407745361328	1.0	360.1021423339844	316.288330078125	0.0007998347282409668	2	055
366	435.2253723144531	250.68511962890625	1.0	362.0664367675781	314.8624572753906	1.0	513.0205078125	200.19241333007812	1.0	361.9886169433594	316.6808776855469	0.0016509592533111572	2	055
367	436.2767639160156	250.102783203125	1.0	360.9914855957031	313.2415771484375	1.0	513.039306640625	200.03465270996094	1.0	360.5614318847656	316.12847900390625	0.0006583034992218018	2	055
368	436.0626220703125	250.6963653564453	1.0	359.95458984375	310.70977783203125	1.0	513.1122436523438	200.20445251464844	1.0	510.010009765625	201.3134765625	0.0005142390727996826	2	055
369	437.38214111328125	250.90145874023438	1.0	359.6170654296875	307.94134521484375	1.0	512.8287353515625	200.39405822753906	1.0	509.8871765136719	201.64358520507812	0.0008781552314758301	2	055
370	436.6242980957031	251.3136749267578	1.0	367.5967712402344	310.2717590332031	1.0	512.9401245117188	200.4049072265625	1.0	509.8199462890625	201.30824279785156	0.0008189678192138672	2	055
371	435.9508972167969	251.40928649902344	1.0	365.5185546875	309.8183898925781	1.0	513.5724487304688	200.28367614746094	1.0	510.2596740722656	201.11184692382812	0.0009209513664245605	2	055
372	435.0972595214844	251.9899139404297	1.0	364.70245361328125	312.34197998046875	1.0	512.299072265625	200.25045776367188	1.0	509.0934143066406	201.35116577148438	0.0005537867546081543	2	055
373	436.06585693359375	251.94911193847656	1.0	362.8917236328125	310.2222595214844	1.0	512.7882080078125	200.35018920898438	1.0	509.4635314941406	201.28091430664062	0.0004018843173980713	2	055
374	435.0882263183594	252.642822265625	1.0	361.9053649902344	309.6416931152344	1.0	511.9674987792969	200.68995666503906	1.0	509.2213439941406	201.57594299316406	0.00035953521728515625	2	055
375	437.0179748535156	252.80441284179688	1.0	361.2408142089844	308.3027038574219	1.0	512.4227294921875	200.0910186767578	1.0	509.3638916015625	201.06195068359375	0.0007710754871368408	2	055
376	436.6896057128906	252.97203063964844	1.0	361.1245422363281	308.2171936035156	1.0	512.705322265625	200.76425170898438	1.0	509.328125	201.75990295410156	0.001016467809677124	2	055
377	436.0581359863281	253.72607421875	1.0	361.1056823730469	308.4603271484375	1.0	512.9931030273438	200.24026489257812	1.0	509.7113952636719	201.16453552246094	0.0011982917785644531	2	055
378	436.6468505859375	255.21917724609375	1.0	360.7839050292969	307.7433166503906	1.0	512.7728881835938	200.4331817626953	1.0	509.56597900390625	201.4477081298828	0.0010733306407928467	2	055
379	436.5113220214844	256.625244140625	1.0	358.93939208984375	305.82525634765625	1.0	512.7747802734375	200.52664184570312	1.0	509.45648193359375	201.50462341308594	0.000476837158203125	2	055
380	437.07427978515625	258.813232421875	1.0	356.2415466308594	303.634765625	1.0	512.2635498046875	200.4288787841797	1.0	509.0447082519531	201.68167114257812	0.0004800558090209961	2	055
381	436.0523681640625	258.990478515625	1.0	355.46380615234375	300.8490905761719	0.9999986886978149	513.1160888671875	200.45748901367188	1.0	356.4529113769531	294.3315734863281	0.0006629824638366699	2	055
382	437.2876892089844	260.3153381347656	1.0	362.4970703125	300.2047119140625	1.0	512.88232421875	200.0547637939453	1.0	509.736328125	201.29672241210938	0.0009743273258209229	2	055
383	436.8106384277344	260.17633056640625	1.0	361.9991149902344	301.007080078125	1.0	512.3212890625	199.35047912597656	1.0	509.5737609863281	200.45155334472656	0.0006541013717651367	2	055
384	438.8175048828125	261.2407531738281	1.0	359.7471008300781	301.24639892578125	1.0	512.8264770507812	199.8980255126953	1.0	509.70782470703125	201.10552978515625	0.0006471574306488037	2	055
385	437.2701721191406	261.82672119140625	1.0	361.799072265625	299.4949035644531	1.0	512.2512817382812	200.53663635253906	1.0	509.0855407714844	201.44302368164062	0.000601351261138916	2	055
386	438.99041748046875	262.4610900878906	1.0	361.39312744140625	300.6838073730469	1.0	512.0162963867188	200.17332458496094	1.0	509.1790771484375	201.06387329101562	0.0008136928081512451	2	055
387	438.3523864746094	262.65606689453125	1.0	359.8306884765625	299.845947265625	1.0	512.5656127929688	200.654541015625	1.0	509.44677734375	201.7041015625	0.0004366636276245117	2	055
388	437.3002014160156	264.6858825683594	1.0	357.80487060546875	298.5843811035156	1.0	511.9740905761719	200.2625732421875	1.0	508.9410095214844	200.99270629882812	0.0011720061302185059	2	055
389	438.6014099121094	266.9018249511719	1.0	360.354248046875	296.9241027832031	1.0	513.0121459960938	200.6314239501953	1.0	509.6308898925781	201.67686462402344	0.0005653798580169678	2	055
390	438.1524963378906	267.79931640625	1.0	362.89190673828125	296.8137512207031	0.9985032081604004	512.452880859375	201.029541015625	1.0	509.5653076171875	201.95230102539062	0.0026082396507263184	2	055
391	438.80987548828125	269.2196960449219	1.0	363.67236328125	298.178955078125	1.0	512.1928100585938	200.2550048828125	1.0	509.0348205566406	201.42327880859375	0.0007709860801696777	2	055
392	439.40020751953125	271.4806823730469	1.0	362.2924499511719	297.3812255859375	1.0	513.0951538085938	199.8291015625	1.0	510.18536376953125	200.728759765625	0.0004870891571044922	2	055
393	437.8976135253906	271.17181396484375	1.0	360.4743347167969	295.804931640625	1.0	512.6451416015625	200.94662475585938	1.0	509.3157958984375	202.10284423828125	0.0007134377956390381	2	055
394	437.75732421875	274.4956359863281	1.0	357.7852478027344	292.5788879394531	1.0	512.755615234375	200.55938720703125	1.0	509.64776611328125	201.63262939453125	0.001415938138961792	2	055
395	437.35186767578125	275.3564147949219	1.0	356.5549621582031	290.5230712890625	1.0	513.2009887695312	199.79104614257812	1.0	510.0875549316406	201.0480194091797	0.0004925727844238281	2	055
396	436.0242004394531	277.28631591796875	1.0	356.0279235839844	289.51824951171875	0.9999490976333618	512.9110107421875	200.37277221679688	1.0	509.81732177734375	201.70169067382812	0.0004929602146148682	2	055
397	437.7460632324219	277.6199951171875	1.0	360.2354736328125	289.10882568359375	0.0015724599361419678	512.3550415039062	200.9361114501953	1.0	509.2436828613281	202.18405151367188	0.0006285309791564941	2	055
398	436.3262939453125	279.0672302246094	1.0	361.1505432128906	291.9731140136719	0.9667681455612183	512.457275390625	200.76776123046875	1.0	509.0675354003906	201.8097381591797	0.0004858970642089844	2	055
399	437.28326416015625	279.16845703125	1.0	360.4298400878906	288.2459411621094	0.034357547760009766	512.1251831054688	200.68069458007812	1.0	508.73785400390625	201.71734619140625	0.0008926987648010254	2	055
400	437.02392578125	281.7666320800781	1.0	357.3567199707031	290.1142883300781	0.0008151233196258545	512.5643310546875	200.3555145263672	1.0	509.2018127441406	201.60223388671875	0.0008917748928070068	2	055
401	436.01544189453125	280.28204345703125	1.0	357.92462158203125	290.49951171875	0.3857504725456238	512.6411743164062	199.9954833984375	1.0	509.44232177734375	201.02760314941406	0.0006082057952880859	2	055
402	436.6710205078125	280.88446044921875	1.0	357.0690002441406	286.00726318359375	0.022162169218063354	512.4669799804688	200.2566375732422	1.0	509.25537109375	201.64625549316406	0.0005843937397003174	2	055
403	437.1307373046875	281.1957092285156	1.0	436.5577087402344	281.2055358886719	0.00025588274002075195	512.3350830078125	200.53916931152344	1.0	509.1461181640625	201.67893981933594	0.00048422813415527344	2	055
404	437.12896728515625	282.8940124511719	1.0	359.0404357910156	285.8873596191406	0.8982746601104736	512.4474487304688	200.45626831054688	1.0	509.1859436035156	201.71018981933594	0.0009443759918212891	2	055
405	436.9413757324219	284.7773132324219	1.0	360.9961853027344	287.7066650390625	0.9923340082168579	512.3818359375	200.71165466308594	1.0	508.9068908691406	201.94142150878906	0.001331329345703125	2	055
406	436.24285888671875	284.6773376464844	1.0	359.2232971191406	289.8253479003906	0.5822610259056091	512.4840698242188	200.7383575439453	1.0	509.2544860839844	201.75454711914062	0.0010166168212890625	2	055
407	438.9599304199219	286.9012145996094	0.9999998807907104	359.44146728515625	289.3322448730469	0.9255514144897461	511.9735107421875	200.49545288085938	0.9999998211860657	509.5911560058594	201.76724243164062	0.004543781280517578	2	055
408	436.693359375	286.8734436035156	1.0	364.9335021972656	294.1885070800781	0.041887253522872925	439.7894287109375	285.0206604003906	0.0001558065414428711	437.9293212890625	275.8378601074219	0.00030365586280822754	2	055
409	434.7760009765625	288.16357421875	1.0	361.64483642578125	291.9724426269531	0.9999789595603943	433.8163757324219	288.5993347167969	0.00011995434761047363	436.8502502441406	276.8035888671875	0.00011771917343139648	2	055
410	437.5876159667969	287.6905212402344	0.9999961853027344	359.686767578125	291.4075622558594	0.018641024827957153	441.6790771484375	284.63311767578125	0.00013694167137145996	438.50628662109375	278.7651672363281	0.0003013312816619873	2	055
411	434.5294189453125	289.264404296875	0.9999878406524658	358.2304992675781	289.8854675292969	0.9988486766815186	436.4927062988281	286.6465148925781	0.0001080632209777832	428.0153503417969	281.03973388671875	0.00011578202247619629	2	055
412	435.8604431152344	288.27630615234375	0.9999996423721313	433.7388916015625	288.52825927734375	0.0010945796966552734	436.65496826171875	286.35260009765625	0.00017502903938293457	437.859375	277.9288635253906	0.00026494264602661133	2	055
413	434.9082946777344	288.01263427734375	0.9997762441635132	364.0833740234375	291.4391784667969	0.5708216428756714	436.34130859375	285.680419921875	8.70823860168457e-5	438.6804504394531	277.2344055175781	0.00012803077697753906	2	055
414	438.82379150390625	287.3072204589844	0.9977842569351196	360.960693359375	286.5822448730469	0.9987423419952393	361.34100341796875	288.489501953125	0.0001226961612701416	360.52825927734375	279.7606201171875	7.963180541992188e-5	2	055
415	438.3929443359375	289.2643737792969	0.9999915361404419	361.89886474609375	287.5229187011719	0.9999343752861023	438.026611328125	287.1329650878906	0.00012621283531188965	438.7873840332031	277.021240234375	0.00011274218559265137	2	055
416	436.8495788574219	286.41766357421875	0.9995917081832886	362.43804931640625	287.68682861328125	1.0	363.6376037597656	283.1377258300781	0.0001100301742553711	362.98223876953125	288.2955322265625	0.0001551210880279541	2	055
417	436.4326171875	287.5530700683594	0.9999984502792358	361.37774658203125	288.7014465332031	0.9986181259155273	436.158203125	287.7294921875	9.328126907348633e-5	364.1829833984375	288.9415283203125	3.555417060852051e-5	2	055
418	435.6640319824219	290.5741882324219	1.0	361.8663024902344	292.2279357910156	0.9991796016693115	434.6332092285156	291.1203918457031	7.644295692443848e-5	424.1399230957031	294.9886474609375	5.066394805908203e-5	2	055
419	436.9765930175781	290.2091369628906	0.999998927116394	360.38201904296875	292.75433349609375	0.7596907615661621	435.2822265625	291.3826904296875	3.427267074584961e-5	424.424072265625	295.8768310546875	1.8388032913208008e-5	2	055
420	433.34405517578125	293.87115478515625	1.0	360.40240478515625	293.4520263671875	1.0	360.123779296875	293.706787109375	0.0001010894775390625	355.5677795410156	295.30078125	6.681680679321289e-5	2	055
421	435.7382507324219	295.61541748046875	1.0	363.0082092285156	296.9893798828125	1.0	366.6923522949219	297.4764099121094	0.0001322925090789795	363.8179931640625	298.4881896972656	0.00021070241928100586	2	055
422	435.7367248535156	296.24853515625	1.0	360.08917236328125	295.5303039550781	1.0	364.55206298828125	295.7427978515625	9.968876838684082e-5	423.35272216796875	288.1213073730469	0.00010257959365844727	2	055
423	437.6461181640625	297.06463623046875	1.0	358.4234313964844	293.62945556640625	1.0	358.2647705078125	293.1453857421875	0.00010749697685241699	423.6968078613281	290.54278564453125	0.00020495057106018066	2	055
424	437.6000061035156	297.2207336425781	0.9999998807907104	354.5014343261719	291.78106689453125	1.0	358.2995300292969	291.5715637207031	0.00010710954666137695	424.36669921875	290.0550537109375	8.627772331237793e-5	2	055
425	435.76666259765625	296.7296142578125	1.0	355.9235534667969	291.8028564453125	1.0	359.8955383300781	291.5614929199219	0.00015819072723388672	422.54400634765625	288.6264343261719	0.0002199411392211914	2	055
426	434.19110107421875	297.36077880859375	0.9999998807907104	354.7165222167969	288.9378662109375	0.14434143900871277	432.2656555175781	296.5267333984375	4.6193599700927734e-5	423.4615478515625	290.83758544921875	0.0005546212196350098	2	055
427	436.4029846191406	296.4087219238281	1.0	357.05950927734375	290.4694519042969	0.00024327635765075684	434.8968200683594	295.48846435546875	7.450580596923828e-5	423.8023986816406	289.45245361328125	0.00015407800674438477	2	055
428	436.6229553222656	296.3018493652344	1.0	367.4382019042969	290.5780944824219	0.9711802005767822	366.1636962890625	292.8107604980469	2.9861927032470703e-5	423.55047607421875	288.2981262207031	5.0127506256103516e-5	2	055
429	435.2533874511719	297.4293518066406	0.9999998211860657	361.7281188964844	290.9392395019531	0.9867704510688782	363.278076171875	292.14306640625	3.7670135498046875e-5	423.7709655761719	288.7695617675781	6.780028343200684e-5	2	055
430	435.8258361816406	296.30078125	1.0	358.225830078125	287.693359375	0.9995110630989075	434.76751708984375	295.22137451171875	4.667043685913086e-5	423.3348388671875	289.1622619628906	0.00019666552543640137	2	055
431	434.80194091796875	297.38079833984375	1.0	360.2561950683594	288.9087219238281	1.0	357.44635009765625	291.32232666015625	5.4270029067993164e-5	422.8337707519531	288.9856872558594	0.00024011731147766113	2	055
432	435.3424987792969	297.6222839355469	1.0	362.11065673828125	290.3261413574219	0.9999932050704956	434.9090270996094	300.4201965332031	9.128451347351074e-5	422.9922790527344	288.46142578125	0.0002110600471496582	2	055
433	435.845947265625	298.1487121582031	1.0	368.7051086425781	292.9515686035156	0.9055873155593872	366.9793395996094	293.7485656738281	5.7250261306762695e-5	423.8104553222656	290.3741149902344	0.00019791722297668457	2	055
434	434.58099365234375	296.3949279785156	1.0	365.230224609375	295.35833740234375	0.0006324946880340576	438.2386474609375	297.99993896484375	7.358193397521973e-5	423.0389404296875	288.0511779785156	0.0001443922519683838	2	055
435	434.82269287109375	296.9535827636719	1.0	425.77386474609375	300.5638732910156	0.0002716481685638428	434.45013427734375	300.07421875	7.95125961303711e-5	422.75946044921875	288.70941162109375	0.00028055906295776367	2	055
436	435.02911376953125	298.50323486328125	1.0	425.5966491699219	302.3505554199219	0.0001951456069946289	434.94854736328125	300.920654296875	8.702278137207031e-5	423.497802734375	290.8231201171875	0.0003935098648071289	2	055
437	434.3040771484375	297.6022033691406	1.0	370.1524963378906	293.21478271484375	0.9848897457122803	433.9046325683594	300.38409423828125	8.034706115722656e-5	422.9776306152344	288.3563232421875	0.0001589655876159668	2	055
438	435.663818359375	298.5042419433594	1.0	363.8274230957031	289.9120178222656	0.9999513626098633	433.095703125	297.0113220214844	8.162856101989746e-5	423.6748046875	290.99285888671875	0.0003833472728729248	2	055
439	433.88385009765625	297.36370849609375	1.0	362.0834045410156	288.9972229003906	0.9768463373184204	435.40679931640625	295.9594421386719	5.7190656661987305e-5	422.5950622558594	287.45965576171875	0.00022283196449279785	2	055
440	435.42254638671875	297.517822265625	1.0	357.789306640625	287.4491882324219	0.9999866485595703	438.5862121582031	298.8900146484375	6.386637687683105e-5	423.0710754394531	289.365966796875	0.00024709105491638184	2	055
441	433.6767578125	297.9741516113281	1.0	424.91632080078125	301.45489501953125	0.0004406273365020752	435.02813720703125	296.85247802734375	8.872151374816895e-5	422.4796142578125	288.93768310546875	0.00031438469886779785	2	055
442	435.70648193359375	298.2003479003906	1.0	363.8372497558594	292.71490478515625	0.01213344931602478	438.2575378417969	300.1045837402344	8.973479270935059e-5	423.1809997558594	289.9098205566406	0.0004576742649078369	2	055
443	433.9232482910156	298.1609802246094	1.0	367.4242858886719	292.00164794921875	0.006909608840942383	433.72930908203125	301.0706481933594	0.00010752677917480469	423.0422058105469	287.9981689453125	0.00012609362602233887	2	055
444	433.81109619140625	297.65057373046875	1.0	424.9768981933594	301.4915466308594	0.0002562999725341797	433.4615478515625	300.9823913574219	0.0001552104949951172	422.2659912109375	287.34320068359375	0.00015565752983093262	2	055
445	433.7721252441406	298.16961669921875	1.0	365.3446350097656	294.0126037597656	0.9647101759910583	434.8211364746094	296.60821533203125	6.780028343200684e-5	422.93603515625	288.1086730957031	0.00021195411682128906	2	055
446	433.3574523925781	298.5955810546875	1.0	424.8345947265625	302.0425109863281	0.000303119421005249	432.8140563964844	301.2318115234375	0.00014266371726989746	423.0956115722656	289.6145935058594	0.0003432333469390869	2	055
447	433.56890869140625	298.0302429199219	1.0	425.3218688964844	301.45556640625	0.00015467405319213867	433.0325012207031	300.9009094238281	0.00012350082397460938	422.6728210449219	288.06866455078125	0.00013425946235656738	2	055
448	433.0634460449219	298.0953063964844	1.0	424.70623779296875	301.52960205078125	0.0004856884479522705	434.55657958984375	296.6659240722656	9.03010368347168e-5	422.66729736328125	288.4882507324219	0.0003738105297088623	2	055
449	434.53167724609375	297.7699279785156	1.0	361.2911071777344	291.49298095703125	0.9989211559295654	433.8145446777344	300.5494384765625	9.301304817199707e-5	422.7698059082031	288.3938293457031	0.00011497735977172852	2	055
450	433.4884338378906	298.15289306640625	1.0	359.0754089355469	290.38031005859375	0.9999945163726807	433.0318908691406	301.03631591796875	0.00015681982040405273	426.87744140625	305.7042236328125	0.0001335442066192627	2	055
451	434.91876220703125	297.3220520019531	1.0	357.7189636230469	289.4964599609375	0.9999964237213135	360.134521484375	290.13958740234375	0.0001327991485595703	422.4548034667969	286.89715576171875	9.381771087646484e-5	2	055
452	433.6236572265625	296.8909912109375	1.0	356.6557922363281	289.1370544433594	0.9999873638153076	358.9762878417969	290.86322021484375	7.31050968170166e-5	421.7724609375	285.4798889160156	6.183981895446777e-5	2	055
453	433.5233154296875	298.0469970703125	1.0	356.9967041015625	290.429931640625	0.9999982118606567	434.6860656738281	296.3465576171875	9.086728096008301e-5	422.8643798828125	287.70098876953125	0.00020608305931091309	2	055
454	432.0411682128906	299.1733093261719	1.0	423.3647766113281	304.88330078125	0.00013706088066101074	431.0594787597656	301.4660339355469	0.00012934207916259766	423.67041015625	289.21832275390625	0.0002932548522949219	2	055
455	432.8987121582031	299.0003356933594	1.0	360.09716796875	290.9935607910156	0.026400268077850342	431.04779052734375	301.592041015625	0.00017693638801574707	426.30291748046875	306.424560546875	0.0003387629985809326	2	055
456	432.5818786621094	298.58172607421875	1.0	423.242431640625	304.40435791015625	0.00019472837448120117	431.2936706542969	301.5234375	0.00023442506790161133	426.2402648925781	306.5635681152344	0.0004401206970214844	2	055
457	431.6510925292969	298.5954284667969	1.0	352.2764587402344	291.45831298828125	1.0	430.8271789550781	300.86505126953125	0.00019621849060058594	426.6775817871094	306.1252136230469	0.00022810697555541992	2	055
458	432.9521789550781	299.09405517578125	1.0	357.6043395996094	296.7321472167969	1.0	434.770263671875	297.0504150390625	0.00016319751739501953	435.09027099609375	289.3329772949219	0.00019693374633789062	2	055
459	431.9919128417969	298.3879699707031	1.0	355.1993713378906	294.63275146484375	1.0	430.98651123046875	301.52056884765625	0.00015300512313842773	427.6233215332031	306.2324523925781	0.00023663043975830078	2	055
460	431.9293212890625	298.5286865234375	1.0	356.9413757324219	293.47210693359375	0.03793209791183472	431.0316467285156	301.0699462890625	0.00014925003051757812	426.4658508300781	306.01593017578125	0.00027623772621154785	2	055
461	432.5055236816406	299.3939514160156	1.0	361.6923828125	295.90386962890625	0.5810202360153198	430.9040222167969	301.6224060058594	0.00037732720375061035	423.022705078125	290.46502685546875	0.0007546842098236084	2	055
462	432.9273681640625	302.959716796875	1.0	363.3091125488281	299.9736633300781	0.9999998807907104	363.879150390625	300.92901611328125	0.00018322467803955078	361.4744873046875	301.99560546875	0.00038361549377441406	2	055
463	434.45941162109375	304.71649169921875	1.0	367.06964111328125	304.4078674316406	1.0	432.6634826660156	304.9140930175781	9.08970832824707e-5	367.20013427734375	305.0774841308594	0.00011739134788513184	2	055
464	434.9890441894531	304.2889099121094	1.0	365.1636657714844	303.9057312011719	1.0	432.8558044433594	304.46697998046875	0.00015112757682800293	367.1601257324219	304.8339538574219	0.0002579689025878906	2	055
465	436.37213134765625	304.01934814453125	1.0	366.37347412109375	301.0810852050781	1.0	364.2005615234375	299.8282165527344	0.00017946958541870117	367.774169921875	302.06134033203125	0.00018844008445739746	2	055
466	435.6703796386719	304.49554443359375	1.0	370.9571228027344	301.2964172363281	0.9999675750732422	433.3794860839844	303.7166748046875	0.00012868642807006836	372.57281494140625	294.37164306640625	0.00016498565673828125	2	055
467	436.6217346191406	303.738525390625	1.0	433.9974670410156	305.29620361328125	0.00020682811737060547	434.01568603515625	303.8759765625	0.0002402961254119873	425.0536193847656	309.2751159667969	0.00016796588897705078	2	055
468	436.57037353515625	301.1420593261719	1.0	371.6534423828125	301.5586853027344	0.03600415587425232	433.69451904296875	303.35931396484375	0.00024050474166870117	425.97747802734375	309.2230529785156	0.00019165873527526855	2	055
469	438.5484924316406	300.8858642578125	1.0	372.73480224609375	303.38165283203125	0.998504102230072	437.6395263671875	301.8977966308594	0.00019228458404541016	426.4813537597656	309.7834167480469	0.00017893314361572266	2	055
470	437.8990173339844	300.6778259277344	1.0	373.16064453125	302.8075256347656	0.999998927116394	437.0671691894531	301.8580627441406	0.000311046838760376	426.78387451171875	308.1159362792969	0.00019875168800354004	2	055
471	435.5992736816406	300.92132568359375	1.0	372.7967529296875	302.8790588378906	0.7399536371231079	438.8704528808594	298.36041259765625	0.00013756752014160156	435.77386474609375	290.3448791503906	0.0003319084644317627	2	055
472	436.12200927734375	300.50262451171875	1.0	375.0023498535156	303.3112487792969	0.9999728798866272	435.9284973144531	301.0394592285156	0.00019216537475585938	425.6898498535156	306.6377258300781	0.00014296174049377441	2	055
473	437.9073791503906	298.3099670410156	1.0	373.842529296875	303.69775390625	0.9999991655349731	437.1969299316406	300.6665344238281	0.00010466575622558594	439.1624755859375	304.52252197265625	0.00012165307998657227	2	055
474	433.2001953125	303.3934326171875	0.9999185800552368	373.6895751953125	305.16351318359375	0.9999381899833679	433.2892761230469	301.5595703125	0.00015440583229064941	437.8149108886719	291.78289794921875	9.962916374206543e-5	2	055
475	437.1255798339844	297.97589111328125	1.0	374.2968444824219	304.8280334472656	0.9999995231628418	436.85162353515625	300.2333679199219	8.431077003479004e-5	424.93109130859375	290.8785705566406	9.864568710327148e-5	2	055
476	434.4081115722656	300.5731201171875	1.0	376.07989501953125	305.71929931640625	0.9931426048278809	434.8410339355469	301.2060546875	0.00015851855278015137	425.62786865234375	307.1319885253906	0.00022238492965698242	2	055
477	436.9442138671875	296.7104187011719	1.0	374.2680358886719	304.86029052734375	0.9999998807907104	373.133544921875	306.4446105957031	0.00011095404624938965	369.8807678222656	307.23663330078125	0.00021657347679138184	2	055
478	434.4851989746094	301.470947265625	0.9999997615814209	375.0425109863281	305.0138244628906	0.9999998211860657	434.79052734375	300.4563903808594	0.00012376904487609863	435.620361328125	290.25701904296875	0.00010573863983154297	2	055
479	436.7936706542969	298.73162841796875	1.0	375.33245849609375	307.0078125	1.0	439.5111999511719	299.88427734375	7.787346839904785e-5	439.68548583984375	305.1588439941406	7.370114326477051e-5	2	055
480	434.822265625	304.28668212890625	0.7968895435333252	375.12786865234375	306.6912536621094	0.999998927116394	376.5889587402344	306.8453674316406	5.1021575927734375e-5	439.1250915527344	291.3144226074219	9.807944297790527e-5	2	055
481	435.09161376953125	298.36090087890625	0.9999984502792358	374.86224365234375	306.53887939453125	0.7030853033065796	438.25177001953125	298.4581604003906	7.319450378417969e-5	425.2206726074219	292.1994323730469	0.00011026859283447266	2	055
482	434.05450439453125	301.2752380371094	0.9999841451644897	374.6526794433594	305.94219970703125	0.9998060464859009	433.1083068847656	300.451904296875	0.00010526180267333984	436.2512512207031	290.2185974121094	8.091330528259277e-5	2	055
483	433.6245422363281	300.43621826171875	0.9999892711639404	375.52337646484375	305.90460205078125	0.9999998807907104	433.1072998046875	300.3243713378906	0.0001016855239868164	369.11309814453125	308.0382995605469	0.00010332465171813965	2	055
484	435.49053955078125	296.8755187988281	1.0	375.5612487792969	304.3998107910156	0.9999916553497314	438.6876220703125	298.4442443847656	0.00010928511619567871	424.0961608886719	289.04583740234375	5.951523780822754e-5	2	055
485	437.0272216796875	296.7771301269531	1.0	374.9902038574219	306.0216979980469	1.0	373.38494873046875	307.9790344238281	8.654594421386719e-5	370.446533203125	308.3376770019531	0.00013524293899536133	2	055
486	433.8606872558594	301.1299743652344	0.9996405839920044	374.06353759765625	307.4302673339844	1.0	373.3976745605469	307.6131286621094	8.77678394317627e-5	371.0299072265625	307.5038757324219	9.554624557495117e-5	2	055
487	433.9243469238281	298.86419677734375	0.9999833106994629	372.6947937011719	305.3550720214844	1.0	375.3965148925781	303.6087341308594	9.638071060180664e-5	370.04296875	304.9075622558594	0.00010395050048828125	2	055
488	434.7564392089844	298.1181335449219	0.9999999403953552	373.651123046875	308.1612548828125	1.0	373.15020751953125	307.873291015625	0.00015926361083984375	369.0291442871094	308.37969970703125	0.0001385807991027832	2	055
489	437.3482360839844	297.22393798828125	1.0	371.9560241699219	307.05426025390625	1.0	374.291259765625	304.5215759277344	0.00010922551155090332	439.26507568359375	303.3181457519531	6.22868537902832e-5	2	055
490	438.0797424316406	297.9627990722656	0.9999997615814209	372.2745361328125	306.1727294921875	0.9999979734420776	374.21484375	302.97991943359375	6.663799285888672e-5	435.6266174316406	286.2665710449219	3.540515899658203e-5	2	055
491	438.112060546875	296.1192626953125	1.0	372.7816162109375	306.5769348144531	1.0	375.2776794433594	304.5953369140625	7.727742195129395e-5	369.5202331542969	306.5413513183594	6.22868537902832e-5	2	055
492	437.3616027832031	293.05035400390625	1.0	370.0048522949219	308.23748779296875	1.0	370.47772216796875	310.92657470703125	5.251169204711914e-5	368.6188049316406	306.2721252441406	8.621811866760254e-5	2	055
493	438.626953125	289.2861633300781	1.0	375.3067321777344	305.5527648925781	0.04079696536064148	435.85687255859375	291.00006103515625	0.00013461709022521973	437.8736267089844	279.78204345703125	8.276104927062988e-5	2	055
494	436.609375	283.9013366699219	1.0	445.05389404296875	284.24749755859375	0.0004622340202331543	434.45916748046875	288.1371154785156	0.0006319880485534668	425.65374755859375	294.040771484375	0.0003046691417694092	2	055
495	436.6959228515625	278.2230224609375	1.0	445.2223205566406	280.7371826171875	0.0004925429821014404	439.9732360839844	282.0759582519531	0.00015866756439208984	436.4856872558594	288.8071594238281	3.49581241607666e-5	2	055
496	437.74676513671875	269.806396484375	1.0	387.247802734375	323.93560791015625	1.0	434.7758483886719	271.98284912109375	0.00012499094009399414	383.4883728027344	323.5336608886719	0.00010654330253601074	2	055
497	438.089599609375	266.0317687988281	1.0	389.42742919921875	319.5513000488281	0.9999998807907104	440.50823974609375	267.5727233886719	0.00018581748008728027	384.7127990722656	322.2002868652344	0.0004030466079711914	2	055
498	438.47137451171875	262.0954284667969	1.0	446.3056640625	263.9883117675781	0.00046050548553466797	441.7137451171875	265.6645202636719	6.312131881713867e-5	449.1158752441406	268.6484680175781	4.374980926513672e-5	2	055
499	437.5865173339844	258.4914855957031	1.0	388.974609375	319.77850341796875	0.0004684031009674072	443.0340270996094	258.86944580078125	0.00010266900062561035	446.2257080078125	261.09228515625	3.075599670410156e-5	2	055
500	439.3883056640625	253.4030303955078	1.0	390.09674072265625	322.93682861328125	0.030126482248306274	435.2284851074219	256.3390808105469	0.0001569986343383789	425.82122802734375	261.3461608886719	0.00011011958122253418	2	055
501	440.0558776855469	249.85031127929688	1.0	395.9356689453125	324.4163818359375	1.0	442.22760009765625	251.83633422851562	0.00035443902015686035	441.7716064453125	257.1448974609375	0.0003813207149505615	2	055
502	440.4061279296875	245.4503936767578	1.0	397.44256591796875	319.35992431640625	1.0	394.6998291015625	318.6014404296875	0.00010403990745544434	398.6275634765625	319.9014892578125	9.614229202270508e-5	2	055
503	440.1827087402344	241.47305297851562	1.0	395.7770690917969	314.2894592285156	1.0	394.5860595703125	314.9168395996094	0.00020012259483337402	395.35589599609375	317.0803527832031	0.0001481771469116211	2	055
504	439.54022216796875	239.74853515625	1.0	396.2649841308594	311.23785400390625	1.0	393.14447021484375	313.2383117675781	0.00019532442092895508	424.8651428222656	246.3839874267578	7.933378219604492e-5	2	055
505	440.1387634277344	236.95875549316406	1.0	396.3114929199219	309.38275146484375	1.0	445.8978576660156	238.47393798828125	0.0001652240753173828	426.497802734375	244.8477020263672	8.842349052429199e-5	2	055
506	440.1025390625	234.32623291015625	1.0	397.3750305175781	309.4166259765625	1.0	442.8797607421875	236.39752197265625	0.0005795061588287354	442.0435485839844	241.7681427001953	0.0003199577331542969	2	055
507	440.8243713378906	231.51995849609375	1.0	397.9118347167969	308.2996826171875	1.0	448.9425354003906	230.2944793701172	9.73045825958252e-5	442.2579040527344	240.256103515625	0.00011515617370605469	2	055
508	440.4476623535156	230.01515197753906	1.0	396.6044006347656	307.5182189941406	1.0	449.4685974121094	228.85865783691406	7.769465446472168e-5	424.8310852050781	224.61273193359375	3.1381845474243164e-5	2	055
509	442.21868896484375	227.36766052246094	1.0	397.7088928222656	307.60791015625	1.0	392.4346923828125	311.5154113769531	0.0001449882984161377	424.9380798339844	233.73780822753906	5.239248275756836e-5	2	055
510	441.0325012207031	226.62461853027344	1.0	396.21514892578125	307.180419921875	1.0	446.309326171875	225.31005859375	0.00013715028762817383	425.0836181640625	233.08978271484375	5.272030830383301e-5	2	055
511	440.73016357421875	226.57113647460938	1.0	395.0062255859375	306.0857238769531	1.0	391.4881896972656	309.75982666015625	0.0001919269561767578	392.31396484375	297.54644775390625	8.225440979003906e-5	2	055
512	440.42755126953125	224.99990844726562	1.0	393.6619873046875	304.4294738769531	1.0	390.70941162109375	308.2336120605469	0.00027120113372802734	391.55853271484375	297.8892517089844	0.00024956464767456055	2	055
513	441.3694763183594	224.4239959716797	1.0	393.3289794921875	303.9373779296875	1.0	390.4681396484375	308.556396484375	0.00019231438636779785	392.09271240234375	297.87115478515625	0.00021317601203918457	2	055
514	441.1294250488281	225.22544860839844	1.0	391.9636535644531	301.05828857421875	1.0	395.3312683105469	299.6090087890625	0.0002288520336151123	389.9952392578125	297.31439208984375	0.00023868680000305176	2	055
515	440.2093200683594	224.15670776367188	1.0	391.92938232421875	301.3514709472656	1.0	394.7926025390625	299.6565856933594	0.00021913647651672363	389.1908874511719	297.7627258300781	0.0002181529998779297	2	055
516	441.4852294921875	222.87982177734375	1.0	390.5609436035156	301.95428466796875	0.9999086856842041	443.81365966796875	224.0688934326172	0.00016453862190246582	389.2156677246094	296.9836730957031	0.00022962689399719238	2	055
517	441.2420654296875	223.0666961669922	1.0	389.94842529296875	299.84991455078125	0.9999998807907104	446.0551452636719	222.9010772705078	0.00014281272888183594	385.57415771484375	304.5310974121094	0.00020003318786621094	2	055
518	441.7110290527344	222.80551147460938	1.0	392.0288391113281	296.92657470703125	0.9999996423721313	446.12530517578125	222.94805908203125	0.00016680359840393066	387.7835693359375	295.4169006347656	6.377696990966797e-5	2	055
519	441.036865234375	222.2012176513672	1.0	390.2459411621094	297.8506774902344	1.0	446.3595886230469	222.61705017089844	0.00029724836349487305	429.025634765625	217.10935974121094	0.0003581047058105469	2	055
520	440.89373779296875	222.24697875976562	1.0	388.0596618652344	297.9798278808594	1.0	390.79901123046875	299.0954895019531	0.00016221404075622559	428.338623046875	215.8351593017578	0.00021347403526306152	2	055
521	440.9240417480469	221.6254425048828	1.0	389.4490661621094	296.12823486328125	1.0	443.4359436035156	222.435302734375	0.00021848082542419434	441.6978454589844	227.33921813964844	0.00010254979133605957	2	055
522	440.20025634765625	222.503662109375	1.0	388.7231140136719	295.9758605957031	1.0	445.5119323730469	222.88705444335938	0.00013747811317443848	428.3429260253906	216.20071411132812	0.00018388032913208008	2	055
523	440.1580505371094	219.75416564941406	1.0	388.63128662109375	294.6024169921875	1.0	443.05963134765625	221.56761169433594	0.00029203295707702637	427.2362365722656	213.90049743652344	0.00022843480110168457	2	055
524	439.4056091308594	214.73211669921875	0.9999927282333374	393.49554443359375	285.97686767578125	0.9999997615814209	396.3351745605469	284.4003601074219	0.0003387629985809326	392.5657958984375	281.95379638671875	0.00044599175453186035	2	055
525	436.1465759277344	205.28709411621094	0.9971460700035095	392.4695739746094	279.4704284667969	0.9999445676803589	439.0677490234375	205.5507049560547	0.000202178955078125	438.373779296875	209.3126678466797	0.00014287233352661133	2	055
526	434.9995422363281	193.99185180664062	0.9822819232940674	432.49169921875	194.48211669921875	0.9977418184280396	435.7607116699219	192.31285095214844	0.00018724799156188965	427.8443298339844	195.80880737304688	0.0002522766590118408	2	055
527	434.8283996582031	185.2632598876953	1.0	401.3736267089844	286.64178466796875	0.7311199307441711	434.44891357421875	184.6339569091797	6.538629531860352e-5	438.6533508300781	193.82740783691406	4.6372413635253906e-5	2	055
528	433.0597229003906	178.64736938476562	1.0	402.74835205078125	291.0142517089844	1.0	432.693115234375	178.91055297851562	0.0002735555171966553	426.1316223144531	182.2292022705078	0.00020748376846313477	2	055
529	434.3191833496094	170.00291442871094	1.0	407.5208435058594	286.6703186035156	0.9918553233146667	409.2663269042969	287.19549560546875	9.736418724060059e-5	407.8800048828125	280.5723876953125	0.00018158555030822754	2	055
530	432.86126708984375	162.99468994140625	1.0	435.29486083984375	166.01510620117188	0.0006841719150543213	435.93756103515625	162.24880981445312	0.00011068582534790039	425.3048095703125	166.09239196777344	7.212162017822266e-5	2	055
531	435.7755432128906	157.57774353027344	1.0	405.5353088378906	273.12823486328125	1.0	438.3382568359375	157.8036346435547	0.00016605854034423828	439.0388488769531	163.49362182617188	9.113550186157227e-5	2	055
532	436.47869873046875	153.45669555664062	1.0	404.0005187988281	269.1981201171875	0.9999997615814209	437.78692626953125	156.57540893554688	5.4717063903808594e-5	405.0598449707031	270.99774169921875	6.967782974243164e-5	2	055
533	438.0733947753906	149.13539123535156	1.0	402.6830139160156	263.4049987792969	0.9991554021835327	402.8193664550781	264.782470703125	4.571676254272461e-5	402.85736083984375	262.34075927734375	8.893013000488281e-5	2	055
534	438.2385559082031	144.4176483154297	1.0	402.0562744140625	263.96844482421875	1.0	434.91217041015625	147.6772003173828	0.00012606382369995117	400.75762939453125	270.33856201171875	0.00014254450798034668	2	055
535	438.92529296875	140.99363708496094	1.0	402.9090881347656	259.0784912109375	1.0	440.66058349609375	143.25633239746094	0.0003025531768798828	440.2713317871094	148.78428649902344	0.00025004148483276367	2	055
536	438.1949157714844	137.83694458007812	1.0	402.9467468261719	257.00640869140625	1.0	405.2231140136719	256.8697509765625	0.0002408921718597412	400.78460693359375	257.6930847167969	0.0003592073917388916	2	055
537	438.15673828125	132.30540466308594	1.0	401.2170104980469	254.45448303222656	1.0	402.25579833984375	255.66714477539062	0.00010925531387329102	400.6293029785156	255.3585968017578	0.0005121529102325439	2	055
538	438.0795593261719	131.131103515625	1.0	401.22027587890625	252.0998077392578	1.0	404.8277282714844	250.12466430664062	0.0001526176929473877	402.4442443847656	253.52413940429688	0.00038367509841918945	2	055
539	438.52532958984375	129.83950805664062	1.0	401.4542541503906	251.29640197753906	1.0	435.2635498046875	133.38710021972656	0.0001532137393951416	425.7646179199219	137.09730529785156	0.0002440810203552246	2	055
540	438.9752197265625	127.67794799804688	1.0	400.94818115234375	248.0867156982422	1.0	404.1908874511719	248.74551391601562	0.00010690093040466309	399.41534423828125	254.88047790527344	0.0001017451286315918	2	055
541	438.3876953125	126.32527160644531	1.0	402.1743469238281	248.30099487304688	1.0	405.5454406738281	247.5708465576172	0.00012254714965820312	399.91497802734375	255.2435302734375	0.0001004636287689209	2	055
542	438.9642333984375	124.56681060791016	1.0	401.88299560546875	248.06333923339844	1.0	403.9781494140625	248.5197296142578	0.00015032291412353516	400.3348388671875	255.82122802734375	8.38935375213623e-5	2	055
543	439.047607421875	125.67161560058594	1.0	403.1070556640625	248.0641326904297	1.0	440.591064453125	128.01065063476562	0.00010293722152709961	400.99114990234375	254.98985290527344	0.00011461973190307617	2	055
544	441.3736267089844	122.48625946044922	0.9999998807907104	402.7879333496094	248.35284423828125	1.0	406.4435729980469	247.739990234375	0.00010645389556884766	400.2724304199219	255.1329345703125	0.0001614987850189209	2	055
545	438.7298583984375	126.17829132080078	1.0	400.23382568359375	246.63186645507812	1.0	440.8839111328125	127.70608520507812	0.00010210275650024414	440.2362060546875	133.3759307861328	7.283687591552734e-5	2	055
