# Supplementary material for: An automated feeding system for the African killifish reveals the impact of diet on lifespan and allows scalable assessment of associative learning
Source: eLife. 2022 Nov 10;11:e69008. doi: 10.7554/eLife.69008 (PMC9788828; doi:10.7554/eLife.69008)
Supplement: Figure 6—source data 2. [file elife-69008-fig6-data2.zip › Training Trajectories/t15_REC012DLC_resnet50_TrainAllTheThingsJun28shuffle1_1030000.csv]

bodyparts_coords	fishhead_x	fishhead_y	fishhead_likelihood	fishtail_x	fishtail_y	fishtail_likelihood	redlight_x	redlight_y	redlight_likelihood	fooddrop_x	fooddrop_y	fooddrop_likelihood	fishnum	recordingnum
0	354.4267272949219	146.03562927246094	0.999998927116394	397.4912414550781	55.23915100097656	1.0	647.0565185546875	29.63614845275879	0.0005156397819519043	475.00341796875	158.52423095703125	0.0005540847778320312	15	012
1	477.56103515625	155.93893432617188	0.9999842047691345	399.1712646484375	58.8907470703125	1.0	480.4071044921875	156.68653869628906	0.0002899765968322754	474.21124267578125	159.6818389892578	0.00034505128860473633	15	012
2	355.0303649902344	147.8299102783203	0.9834094047546387	400.12994384765625	58.00048828125	1.0	480.1532897949219	154.6006622314453	0.0002760589122772217	475.2885437011719	158.60470581054688	0.0005841255187988281	15	012
3	475.7961120605469	157.42575073242188	0.9951480031013489	398.45025634765625	58.52949142456055	1.0	479.64019775390625	157.07496643066406	0.0002708137035369873	476.43121337890625	60.14712905883789	0.00014898180961608887	15	012
4	477.1492919921875	157.17662048339844	0.9999899864196777	400.88226318359375	57.068641662597656	1.0	646.570556640625	95.87060546875	0.0014059245586395264	473.9087219238281	148.45933532714844	0.000322192907333374	15	012
5	479.3730163574219	156.27151489257812	0.9999992847442627	401.7618103027344	54.967063903808594	1.0	482.0890808105469	157.5397491455078	0.0005301833152770996	474.2408752441406	161.51792907714844	0.000422060489654541	15	012
6	479.5229797363281	156.08180236816406	1.0	403.47393798828125	55.91644287109375	1.0	482.44580078125	157.16424560546875	0.00029671192169189453	474.5703430175781	147.01126098632812	0.0007080137729644775	15	012
7	477.829345703125	158.6243438720703	1.0	401.5822448730469	59.49279022216797	1.0	481.5782775878906	158.12612915039062	0.0005463063716888428	404.8406066894531	61.757713317871094	8.907914161682129e-5	15	012
8	476.4281005859375	158.5248260498047	0.9891926050186157	402.2958068847656	60.1977424621582	1.0	480.3095703125	157.07310485839844	0.0007260739803314209	403.1825866699219	62.48028564453125	0.00021508336067199707	15	012
9	477.9405212402344	158.4183807373047	0.9999998807907104	402.1344299316406	58.275325775146484	1.0	481.2061767578125	157.61752319335938	0.0002650320529937744	474.3720397949219	148.44171142578125	0.0003045499324798584	15	012
10	477.0408630371094	157.36874389648438	0.999999463558197	401.89727783203125	55.96086883544922	1.0	481.2559509277344	157.0434112548828	0.0008839070796966553	475.0475769042969	148.64083862304688	0.0005569159984588623	15	012
11	357.701171875	150.3279571533203	0.9999966025352478	401.2161560058594	57.70255661010742	1.0	481.6211853027344	157.78366088867188	0.0006812214851379395	476.8033142089844	149.34323120117188	0.00031489133834838867	15	012
12	479.11480712890625	157.18310546875	1.0	403.6438293457031	62.543113708496094	1.0	647.3554077148438	131.072265625	0.0002790391445159912	473.4438781738281	161.47891235351562	0.00013840198516845703	15	012
13	477.1372985839844	158.5098876953125	0.9999996423721313	402.7995910644531	69.8857650756836	1.0	481.5310974121094	158.0088653564453	0.00024083256721496582	471.6777038574219	63.25174331665039	0.0007706582546234131	15	012
14	477.72076416015625	156.07395935058594	0.9983199834823608	402.68017578125	60.476226806640625	1.0	480.0965881347656	155.5109100341797	0.00032633543014526367	474.61114501953125	147.09915161132812	0.000570833683013916	15	012
15	479.5903625488281	156.0047607421875	0.9999473094940186	399.0706481933594	61.9285774230957	1.0	645.572265625	29.85964012145996	0.0006571412086486816	474.66131591796875	147.9109649658203	0.0002713501453399658	15	012
16	477.02886962890625	158.5784454345703	0.9999983310699463	401.31695556640625	70.73053741455078	1.0	481.7640380859375	158.46876525878906	0.00045242905616760254	474.84417724609375	149.8017578125	8.702278137207031e-5	15	012
17	479.83111572265625	160.666015625	0.9986777305603027	401.1087646484375	77.70991516113281	1.0	482.39044189453125	159.32418823242188	0.0009047091007232666	477.3482666015625	79.27999114990234	0.0002117455005645752	15	012
18	478.2527160644531	162.3159942626953	0.9999985694885254	396.20904541015625	82.94629669189453	1.0	481.5247497558594	161.93968200683594	0.0003164708614349365	470.1601867675781	83.6487045288086	9.47713851928711e-5	15	012
19	475.7193908691406	165.883056640625	0.036321789026260376	395.1615905761719	84.15414428710938	1.0	646.3081665039062	30.428150177001953	0.00027745962142944336	395.5719299316406	80.67375183105469	5.072355270385742e-5	15	012
20	476.1250915527344	165.99925231933594	0.4932018518447876	391.95849609375	88.98368835449219	1.0	393.7459716796875	91.39046478271484	0.0005810856819152832	346.4806823730469	157.837646484375	0.0002677738666534424	15	012
21	346.70123291015625	155.0412139892578	0.9131500124931335	389.64178466796875	98.56015014648438	1.0	347.4566650390625	156.05397033691406	0.0006805658340454102	345.9739074707031	159.46041870117188	0.0003598928451538086	15	012
22	343.75830078125	158.16200256347656	0.9999489784240723	389.0517578125	102.7060317993164	1.0	346.2684326171875	157.80242919921875	0.00035178661346435547	344.9191589355469	161.4962921142578	0.0001976490020751953	15	012
23	344.64849853515625	159.12322998046875	0.9994387626647949	384.30010986328125	108.65210723876953	1.0	646.6744995117188	30.338022232055664	0.00022324919700622559	481.2585144042969	113.2016830444336	0.000826418399810791	15	012
24	341.8085021972656	161.91433715820312	0.9999986886978149	380.0650329589844	109.75676727294922	1.0	381.6968078613281	110.14678192138672	0.0005354583263397217	379.9512939453125	111.57049560546875	0.0006008744239807129	15	012
25	344.7129211425781	162.7841033935547	0.9999999403953552	376.2794494628906	112.7146224975586	1.0	544.36669921875	204.9574432373047	0.9999998807907104	543.1528930664062	206.24659729003906	0.01978340744972229	15	012
26	345.6134338378906	162.4777069091797	0.9999772310256958	375.84503173828125	113.597412109375	1.0	544.8280029296875	205.50180053710938	1.0	542.3072509765625	206.81178283691406	0.005969911813735962	15	012
27	344.574951171875	163.25970458984375	0.9965038895606995	376.3209533691406	114.72982025146484	1.0	544.9667358398438	204.81246948242188	1.0	541.782470703125	204.8528594970703	0.0007710754871368408	15	012
28	343.25384521484375	162.91845703125	1.0	377.6611022949219	117.23619079589844	1.0	545.0675048828125	205.52613830566406	1.0	541.599853515625	205.45225524902344	0.0017178058624267578	15	012
29	344.390869140625	164.0502471923828	1.0	376.1462707519531	118.19215393066406	1.0	545.0317993164062	205.60108947753906	1.0	541.7030029296875	205.5511474609375	0.004062950611114502	15	012
30	344.6788330078125	162.99951171875	1.0	375.6351013183594	118.09103393554688	1.0	545.0537109375	205.00050354003906	1.0	542.9901123046875	207.0345916748047	0.00278472900390625	15	012
31	346.2447814941406	164.6354217529297	0.9999997615814209	374.6775817871094	120.25525665283203	1.0	544.556396484375	204.0317840576172	0.9999999403953552	541.4876098632812	204.09254455566406	0.004759877920150757	15	012
32	344.74224853515625	165.1709747314453	0.7867882251739502	374.3940734863281	121.75260162353516	1.0	545.1489868164062	205.03997802734375	1.0	541.6694946289062	205.3246307373047	0.0026319921016693115	15	012
33	345.93878173828125	163.80723571777344	0.999998927116394	374.9654541015625	121.72156524658203	1.0	545.3287963867188	204.81640625	1.0	541.85595703125	204.75482177734375	0.0037358105182647705	15	012
34	345.3469543457031	163.42982482910156	1.0	374.5107116699219	120.3172607421875	1.0	544.697998046875	205.23439025878906	1.0	541.3219604492188	205.45860290527344	0.0019123256206512451	15	012
35	346.3096008300781	164.01702880859375	1.0	376.6385498046875	119.93934631347656	1.0	544.7299194335938	204.7886199951172	0.9999998807907104	542.6779174804688	206.37220764160156	0.004376202821731567	15	012
36	346.7698059082031	164.7581787109375	1.0	376.5069885253906	121.65547943115234	1.0	545.8090209960938	205.35670471191406	1.0	487.97125244140625	129.36985778808594	0.006445944309234619	15	012
37	345.1047668457031	166.71705627441406	0.9912574291229248	373.9327697753906	121.89080810546875	1.0	545.000732421875	204.44149780273438	0.9999998807907104	541.9790649414062	204.77679443359375	0.004338324069976807	15	012
38	342.6771240234375	167.10646057128906	0.3287092447280884	376.9236755371094	121.92512512207031	1.0	544.81103515625	205.2449493408203	1.0	541.5877075195312	205.53024291992188	0.002383887767791748	15	012
39	345.39031982421875	167.1767120361328	0.9999998211860657	376.6304016113281	120.17886352539062	1.0	545.2135009765625	205.13388061523438	1.0	484.1062927246094	127.34721374511719	0.0023749172687530518	15	012
40	343.949951171875	167.42124938964844	0.9999986886978149	377.2606506347656	120.08358764648438	1.0	545.0191650390625	205.5616455078125	0.9999998807907104	542.7071533203125	206.9219207763672	0.010669052600860596	15	012
41	342.61737060546875	168.3227081298828	0.9999978542327881	378.0036926269531	121.83142852783203	1.0	544.7816162109375	205.64305114746094	0.9999998807907104	542.8768920898438	207.11859130859375	0.002374708652496338	15	012
42	341.2345275878906	168.4147491455078	0.9992064237594604	377.3051452636719	120.8209228515625	1.0	544.2994384765625	205.53399658203125	1.0	542.1620483398438	206.9828643798828	0.0023994743824005127	15	012
43	342.40618896484375	167.63104248046875	0.19789603352546692	377.07562255859375	120.56359100341797	1.0	544.85693359375	205.6314697265625	0.9999999403953552	543.1002807617188	207.28086853027344	0.011597782373428345	15	012
44	341.7737731933594	167.3798828125	0.9999984502792358	377.86212158203125	121.25335693359375	1.0	544.6488647460938	205.69847106933594	0.9999998807907104	543.2301025390625	207.22718811035156	0.014475852251052856	15	012
45	339.27490234375	167.6488494873047	0.9985736608505249	374.0274658203125	121.67150115966797	1.0	545.0760498046875	205.38954162597656	1.0	541.6758422851562	205.59268188476562	0.0033782124519348145	15	012
46	340.5085144042969	168.1804656982422	0.9963171482086182	371.1724853515625	116.91981506347656	1.0	544.4736938476562	204.7677764892578	1.0	542.5441284179688	206.42796325683594	0.005130976438522339	15	012
47	338.72869873046875	167.62542724609375	0.002158552408218384	370.2102355957031	116.18863677978516	1.0	545.680419921875	204.9567413330078	1.0	543.1093139648438	207.07652282714844	0.0011763274669647217	15	012
48	338.685546875	167.62454223632812	0.9999996423721313	368.1368408203125	119.6363296508789	1.0	545.0501098632812	205.89114379882812	0.9999998807907104	542.831787109375	207.61026000976562	0.005722731351852417	15	012
49	335.89556884765625	167.18186950683594	0.9999998211860657	366.0590515136719	116.88959503173828	1.0	544.9678955078125	204.74244689941406	1.0	542.8771362304688	206.28802490234375	0.00494617223739624	15	012
50	336.45751953125	167.7393035888672	0.9776281118392944	365.1325378417969	116.53877258300781	1.0	544.970458984375	204.9005126953125	1.0	542.6368408203125	206.9593963623047	0.002607196569442749	15	012
51	333.97705078125	167.1730499267578	0.9999992847442627	362.3523254394531	116.3845443725586	1.0	544.6112670898438	205.46139526367188	0.9999998211860657	541.5261840820312	205.56903076171875	0.015343070030212402	15	012
52	333.3457336425781	168.2638397216797	0.9999920129776001	360.96221923828125	117.96100616455078	1.0	545.3229370117188	205.60496520996094	1.0	541.4180908203125	205.76902770996094	0.0006973743438720703	15	012
53	331.3008728027344	168.85830688476562	0.9999892711639404	361.763427734375	117.94743347167969	1.0	544.3359375	205.42837524414062	0.9999998807907104	540.90869140625	205.29725646972656	0.0036611855030059814	15	012
54	328.5065002441406	167.36740112304688	1.0	361.05426025390625	117.0001220703125	1.0	545.5601196289062	204.9170684814453	1.0	544.5440673828125	206.72201538085938	0.0005642175674438477	15	012
55	328.0323181152344	168.0032958984375	0.9999996423721313	361.8311767578125	116.50384521484375	1.0	544.980224609375	206.1063995361328	0.9999999403953552	543.1882934570312	207.6319580078125	0.002815812826156616	15	012
56	326.67181396484375	168.4703369140625	0.9999995231628418	358.6451721191406	115.98882293701172	1.0	544.7824096679688	205.16220092773438	1.0	542.3843383789062	206.90667724609375	0.0011566579341888428	15	012
57	328.83880615234375	172.7627410888672	0.9999921917915344	350.4147033691406	120.62350463867188	0.9999994039535522	544.7412109375	204.91709899902344	1.0	541.2962036132812	205.31700134277344	0.0012837052345275879	15	012
58	317.06988525390625	184.32469177246094	0.9989100694656372	341.7078857421875	133.7991943359375	0.9468222260475159	545.4837646484375	204.82260131835938	1.0	544.1304931640625	206.30764770507812	0.0009230375289916992	15	012
59	304.96185302734375	185.9564971923828	0.9999998807907104	346.11138916015625	131.90504455566406	1.0	546.3801879882812	205.01931762695312	1.0	541.6998291015625	205.32138061523438	0.00031259655952453613	15	012
60	294.1073913574219	185.56356811523438	1.0	353.9540100097656	129.6331024169922	0.9999998807907104	546.45556640625	204.75938415527344	1.0	544.0575561523438	205.03912353515625	0.0006121695041656494	15	012
61	281.5720520019531	189.99807739257812	1.0	354.5185546875	119.7986068725586	1.0	546.11279296875	205.53240966796875	1.0	541.8863525390625	205.58251953125	0.0003590881824493408	15	012
62	269.3717041015625	194.41175842285156	1.0	359.5703125	121.2481460571289	1.0	546.156494140625	205.0926971435547	1.0	465.4327392578125	128.74343872070312	0.0005840659141540527	15	012
63	254.94281005859375	196.44618225097656	1.0	360.10528564453125	120.70711517333984	1.0	546.435546875	205.4541015625	1.0	541.8888549804688	205.62362670898438	0.0003642141819000244	15	012
64	243.0318603515625	198.19618225097656	1.0	350.5334777832031	127.73397827148438	1.0	546.252197265625	204.7967987060547	1.0	542.1586303710938	205.2054443359375	0.0008108317852020264	15	012
65	228.3065643310547	200.48806762695312	1.0	336.4678649902344	141.71417236328125	1.0	545.490966796875	205.65249633789062	1.0	542.6982421875	207.20481872558594	0.0008976459503173828	15	012
66	215.856689453125	199.61764526367188	1.0	316.26666259765625	147.22987365722656	1.0	544.383544921875	205.78964233398438	0.9999998807907104	541.7887573242188	206.4738311767578	0.00530591607093811	15	012
67	204.1865234375	202.796142578125	1.0	302.0316467285156	151.5391845703125	1.0	545.3819580078125	205.15887451171875	1.0	542.8733520507812	205.985107421875	0.0021016597747802734	15	012
68	195.3866424560547	202.99940490722656	1.0	292.99578857421875	157.74864196777344	1.0	545.7144165039062	206.37086486816406	1.0	544.2279052734375	207.1147918701172	0.0013349652290344238	15	012
69	187.719482421875	203.92230224609375	1.0	285.0608825683594	162.8426055908203	1.0	544.7171020507812	203.93714904785156	1.0	541.4076538085938	204.22427368164062	0.0019307434558868408	15	012
70	180.53515625	203.88531494140625	1.0	280.34063720703125	168.9736785888672	1.0	545.5717163085938	205.6157684326172	1.0	542.4329223632812	207.2251434326172	0.0006459057331085205	15	012
71	176.66238403320312	200.48812866210938	1.0	264.6557312011719	172.11965942382812	1.0	544.748779296875	204.55303955078125	1.0	540.7590942382812	204.73794555664062	0.0008206069469451904	15	012
72	172.77540588378906	201.57298278808594	1.0	257.8360900878906	172.57150268554688	1.0	545.6436767578125	205.13055419921875	1.0	541.7971801757812	205.25526428222656	0.0010824203491210938	15	012
73	167.1012420654297	198.90652465820312	1.0	255.48452758789062	172.9758758544922	1.0	543.9487915039062	205.2677001953125	0.9999997019767761	540.8117065429688	204.8743133544922	0.01494508981704712	15	012
74	163.3445281982422	197.10888671875	1.0	246.635986328125	164.22508239746094	1.0	544.0375366210938	204.550537109375	0.9999998807907104	541.8600463867188	205.04420471191406	0.033448219299316406	15	012
75	159.8210906982422	195.77584838867188	1.0	235.04098510742188	161.83529663085938	1.0	544.5731201171875	204.6942901611328	1.0	541.1251220703125	204.91453552246094	0.004703134298324585	15	012
76	157.1355438232422	194.91213989257812	1.0	234.8419952392578	161.39967346191406	1.0	544.08251953125	205.06668090820312	0.9999995231628418	540.8353271484375	204.43319702148438	0.04096522927284241	15	012
77	154.78195190429688	194.45957946777344	1.0	230.6849365234375	155.4046630859375	1.0	544.5299682617188	205.93324279785156	0.9999999403953552	539.8622436523438	206.76641845703125	0.034999698400497437	15	012
78	151.21034240722656	194.55538940429688	1.0	224.3790283203125	148.90948486328125	1.0	544.9325561523438	205.7473907470703	1.0	541.05078125	205.9266815185547	0.0007570981979370117	15	012
79	148.04505920410156	192.994873046875	1.0	223.63400268554688	149.2543487548828	1.0	544.3151245117188	205.83990478515625	0.9999998807907104	541.51806640625	205.9539794921875	0.016675859689712524	15	012
80	142.87179565429688	192.85549926757812	1.0	222.0149688720703	152.86509704589844	1.0	544.1566772460938	205.49208068847656	0.9999998807907104	539.9898071289062	204.53184509277344	0.024963021278381348	15	012
81	140.56130981445312	192.30555725097656	1.0	213.29405212402344	146.26449584960938	1.0	544.56787109375	205.92323303222656	1.0	541.9556884765625	206.30714416503906	0.008630812168121338	15	012
82	136.58059692382812	188.6497802734375	1.0	208.44415283203125	143.0308380126953	1.0	544.8577270507812	205.4609832763672	0.9999999403953552	541.5053100585938	205.70509338378906	0.004832267761230469	15	012
83	134.15988159179688	187.5122528076172	1.0	207.3380126953125	142.58831787109375	1.0	543.2066040039062	205.66909790039062	0.9999998807907104	540.78369140625	206.3056640625	0.004081904888153076	15	012
84	130.62924194335938	191.0635528564453	1.0	203.20779418945312	135.37612915039062	1.0	544.52294921875	205.47537231445312	1.0	540.9341430664062	205.43739318847656	0.0028100311756134033	15	012
85	126.87477111816406	189.57887268066406	1.0	201.48866271972656	130.09471130371094	1.0	544.277587890625	205.04441833496094	1.0	540.9561157226562	205.3036346435547	0.007504135370254517	15	012
86	123.87101745605469	187.40382385253906	1.0	195.16864013671875	134.3103485107422	1.0	545.312744140625	205.82919311523438	0.9999998807907104	541.9956665039062	205.87075805664062	0.007248669862747192	15	012
87	120.27987670898438	187.84945678710938	1.0	194.80892944335938	123.65350341796875	1.0	544.61376953125	205.5198211669922	0.9999999403953552	541.2963256835938	205.8275909423828	0.0050695836544036865	15	012
88	118.05377197265625	187.67941284179688	1.0	193.98536682128906	122.46420288085938	1.0	544.54931640625	205.63705444335938	1.0	542.1463623046875	206.68838500976562	0.01088416576385498	15	012
89	115.47274017333984	185.03793334960938	1.0	191.59718322753906	124.15482330322266	1.0	544.3361206054688	205.1414031982422	1.0	541.062744140625	205.15342712402344	0.0024448037147521973	15	012
90	112.1632308959961	186.85467529296875	1.0	186.4234619140625	119.3524169921875	1.0	544.7239379882812	205.29722595214844	1.0	541.427490234375	205.69679260253906	0.0036793947219848633	15	012
91	109.91339874267578	187.00416564941406	1.0	186.16738891601562	116.82255554199219	1.0	543.7481689453125	205.29087829589844	0.9999996423721313	540.9598999023438	205.19882202148438	0.08695197105407715	15	012
92	108.54029846191406	185.6868133544922	1.0	183.56874084472656	116.4227294921875	1.0	544.0472412109375	204.86370849609375	0.9999998807907104	540.9395751953125	204.72911071777344	0.013445824384689331	15	012
93	105.99817657470703	185.6796875	0.9999999403953552	179.83741760253906	115.17723083496094	1.0	543.5557250976562	205.24656677246094	0.9999998807907104	540.8749389648438	205.4268035888672	0.045913100242614746	15	012
94	106.055419921875	183.5330047607422	1.0	178.31668090820312	113.37676239013672	1.0	545.1976928710938	204.658203125	1.0	544.5859985351562	206.07427978515625	0.002256423234939575	15	012
95	104.31891632080078	183.86744689941406	1.0	174.16395568847656	112.23001098632812	1.0	543.9466552734375	205.7149200439453	0.9999998807907104	541.4656372070312	206.10829162597656	0.02319839596748352	15	012
96	100.8396987915039	183.52403259277344	1.0	171.2574920654297	112.59969329833984	1.0	544.11279296875	204.43467712402344	0.9999997615814209	541.3173217773438	204.57044982910156	0.03040650486946106	15	012
97	99.81350708007812	182.85215759277344	0.9999984502792358	168.230712890625	111.86891174316406	1.0	543.4252319335938	205.24615478515625	0.9999996423721313	540.9169921875	204.99404907226562	0.03523939847946167	15	012
98	98.25746154785156	182.1449737548828	1.0	168.3453369140625	112.08985137939453	1.0	544.47314453125	205.736083984375	0.9999998807907104	541.5599975585938	205.94082641601562	0.00948566198348999	15	012
99	96.6426773071289	181.07188415527344	1.0	164.9559326171875	110.85176086425781	1.0	543.9927368164062	205.6233367919922	0.9999998807907104	541.3170166015625	206.40550231933594	0.016585499048233032	15	012
100	95.56763458251953	180.37001037597656	1.0	161.52655029296875	109.31444549560547	1.0	544.159912109375	205.60789489746094	0.9999998807907104	541.2369995117188	205.6027069091797	0.01896551251411438	15	012
101	94.52616119384766	180.117431640625	1.0	160.07801818847656	109.23851776123047	1.0	544.6904907226562	206.0873565673828	1.0	542.1704711914062	207.33956909179688	0.002419024705886841	15	012
102	93.35064697265625	179.38072204589844	1.0	155.62631225585938	111.2911148071289	1.0	543.7705688476562	205.0267791748047	0.999999463558197	540.9559326171875	204.8617706298828	0.07322007417678833	15	012
103	89.70857238769531	180.46888732910156	0.9999809265136719	151.90426635742188	107.49474334716797	1.0	544.542724609375	204.21914672851562	0.9999998807907104	541.70166015625	204.2903594970703	0.017652660608291626	15	012
104	86.4521484375	181.40052795410156	0.9999991059303284	147.89727783203125	107.42924499511719	1.0	543.63818359375	205.15463256835938	0.9999995231628418	541.1184692382812	204.82733154296875	0.047247618436813354	15	012
105	81.37773132324219	181.44918823242188	0.9999708533287048	142.309814453125	107.555908203125	1.0	545.6939697265625	204.9094696044922	1.0	543.8380737304688	205.08290100097656	0.0008952319622039795	15	012
106	75.31694793701172	179.9665985107422	0.13844791054725647	136.22515869140625	110.73909759521484	1.0	544.8213500976562	205.66172790527344	0.9999998807907104	541.58251953125	205.753173828125	0.008186489343643188	15	012
107	132.6208953857422	113.35765838623047	0.0012148022651672363	131.30612182617188	113.49190521240234	0.9999759197235107	544.3754272460938	204.36648559570312	0.9999998211860657	541.2271728515625	204.60459899902344	0.006208628416061401	15	012
108	71.8274154663086	175.08868408203125	0.0012101829051971436	122.29444885253906	112.66241455078125	0.7627333402633667	544.1366577148438	204.86679077148438	0.9999998807907104	541.103515625	204.87042236328125	0.015642762184143066	15	012
109	5.396844387054443	482.5547180175781	0.00019371509552001953	6.931275844573975	481.53155517578125	0.0003643333911895752	544.3339233398438	204.84713745117188	0.9999997615814209	540.5946044921875	204.11343383789062	0.07842573523521423	15	012
110	546.596435546875	210.74041748046875	0.0002333223819732666	124.274169921875	130.97901916503906	0.9575327634811401	543.7410278320312	204.83474731445312	0.9999991655349731	541.056884765625	204.40380859375	0.03259855508804321	15	012
111	546.1812744140625	211.131103515625	0.0001278221607208252	123.25591278076172	132.14366149902344	1.0	544.426513671875	205.91195678710938	1.0	542.18896484375	207.2932586669922	0.001409292221069336	15	012
112	547.3511962890625	210.9064178466797	0.0001678466796875	131.85760498046875	146.25135803222656	0.059153467416763306	545.8700561523438	205.3151092529297	1.0	544.6611938476562	206.39913940429688	0.0028014779090881348	15	012
113	69.20977020263672	159.55445861816406	0.0008297264575958252	136.3365478515625	152.73916625976562	1.0	544.3139038085938	204.70765686035156	0.9999991655349731	541.1385498046875	204.5668487548828	0.15340584516525269	15	012
114	69.08011627197266	157.33773803710938	0.04586780071258545	139.37388610839844	156.7816619873047	1.0	544.1096801757812	204.96151733398438	0.9999998807907104	540.885986328125	205.23648071289062	0.019172489643096924	15	012
115	66.20701599121094	155.3540496826172	0.9999998807907104	141.0088348388672	157.79205322265625	1.0	544.396484375	205.32220458984375	1.0	541.680419921875	206.0105438232422	0.0027040839195251465	15	012
116	65.574951171875	155.81134033203125	0.9999998807907104	138.38345336914062	161.95774841308594	0.9999983310699463	544.7578735351562	205.3373565673828	1.0	542.2208251953125	206.9281768798828	0.0029793381690979004	15	012
117	69.6550064086914	153.70733642578125	0.08496567606925964	132.1427001953125	167.83274841308594	1.0	544.2040405273438	205.02728271484375	0.9999992847442627	541.4934692382812	204.98178100585938	0.04157346487045288	15	012
118	67.48854064941406	154.74722290039062	0.9999870657920837	127.70529174804688	165.25962829589844	1.0	543.70751953125	205.2992401123047	0.9999998807907104	541.0100708007812	205.17430114746094	0.006858229637145996	15	012
119	546.5311889648438	210.52073669433594	0.00020498037338256836	116.5471420288086	158.4935760498047	1.0	544.659423828125	204.78887939453125	1.0	541.8921508789062	205.4899139404297	0.0017674565315246582	15	012
120	69.36153411865234	153.1223907470703	0.00020831823348999023	121.40338897705078	159.6186981201172	0.9999128580093384	544.1268920898438	205.97344970703125	0.9999998807907104	541.465576171875	206.82568359375	0.011889159679412842	15	012
121	65.22380828857422	149.53848266601562	0.04061311483383179	120.13494873046875	159.39120483398438	0.9999986290931702	545.255615234375	205.48049926757812	1.0	543.0120239257812	207.00392150878906	0.005961179733276367	15	012
122	60.29228210449219	144.25918579101562	0.0018071234226226807	126.64860534667969	164.69558715820312	0.9999996423721313	544.0643920898438	206.0048370361328	0.9999998807907104	542.068115234375	205.79759216308594	0.0457552969455719	15	012
123	546.44287109375	210.8578643798828	0.00020736455917358398	125.46833801269531	171.56390380859375	1.0	543.9347534179688	205.25482177734375	0.9999996423721313	541.1367797851562	204.86561584472656	0.025731921195983887	15	012
124	59.081321716308594	133.80357360839844	0.0006201863288879395	121.62439727783203	174.54209899902344	0.9999794960021973	543.7080078125	204.43301391601562	0.9999994039535522	541.0569458007812	204.22769165039062	0.03845036029815674	15	012
125	545.9815673828125	211.04261779785156	0.00013118982315063477	543.82177734375	208.69418334960938	0.00044524669647216797	543.1062622070312	204.89306640625	0.9999979138374329	541.0203247070312	205.64451599121094	0.14383196830749512	15	012
126	59.41949462890625	131.96241760253906	0.0002537667751312256	544.5797119140625	209.8788604736328	0.00022459030151367188	544.2254028320312	205.37738037109375	0.9999998807907104	542.5971069335938	206.87432861328125	0.017831385135650635	15	012
127	546.0367431640625	211.2708740234375	0.00016838312149047852	114.93914794921875	169.60641479492188	0.9860208034515381	544.138671875	205.62420654296875	0.9999997615814209	541.4171752929688	205.45120239257812	0.01975172758102417	15	012
128	546.495361328125	210.42457580566406	0.00017580389976501465	105.64991760253906	172.92572021484375	0.9999986886978149	544.0140991210938	204.57638549804688	0.9999997615814209	541.4534912109375	204.96136474609375	0.03188049793243408	15	012
129	546.1070556640625	211.0875244140625	0.0002683103084564209	546.0165405273438	206.93165588378906	0.0006965398788452148	543.45751953125	205.0433349609375	0.9999929666519165	541.1340942382812	204.64547729492188	0.1336662769317627	15	012
130	546.057373046875	211.2648162841797	0.00024145841598510742	107.21956634521484	185.9008026123047	0.9997358322143555	543.5526733398438	205.66159057617188	0.9999986886978149	541.2859497070312	206.3660430908203	0.06711658835411072	15	012
131	38.56877517700195	102.49576568603516	0.0013622939586639404	106.1401596069336	189.62588500976562	1.0	544.7765502929688	204.34071350097656	1.0	541.726806640625	204.71694946289062	0.007147401571273804	15	012
132	104.97645568847656	193.34402465820312	0.0001391768455505371	104.34819793701172	188.85643005371094	1.0	543.7993774414062	205.03782653808594	1.0	541.2529907226562	205.49305725097656	0.0184536874294281	15	012
133	39.902587890625	104.8957290649414	0.027148425579071045	98.32511901855469	188.4527587890625	1.0	544.5738525390625	204.6080322265625	1.0	541.5654907226562	204.669921875	0.012932062149047852	15	012
134	38.170406341552734	101.47041320800781	0.9962701201438904	96.14342498779297	186.5763702392578	1.0	544.9510498046875	205.7067413330078	1.0	541.5239868164062	205.87457275390625	0.001962214708328247	15	012
135	546.03564453125	210.5841827392578	0.00015911459922790527	95.82266235351562	182.51248168945312	0.6864010691642761	543.5636596679688	204.9150390625	0.9999994039535522	540.8818969726562	204.63633728027344	0.02875727415084839	15	012
136	546.39013671875	210.9332733154297	0.0001455545425415039	84.5736083984375	188.1520538330078	1.0	543.71826171875	205.1584930419922	0.9999998211860657	540.736572265625	205.27854919433594	0.01709577441215515	15	012
137	38.7127799987793	95.72566223144531	0.0173833966255188	34.08864974975586	97.728515625	0.0010135471820831299	543.7508544921875	204.8375701904297	0.9999995231628418	541.3533325195312	205.53565979003906	0.08074119687080383	15	012
138	37.93812942504883	95.92835998535156	0.0005216896533966064	85.17780303955078	189.4586639404297	0.0003376305103302002	544.224365234375	204.5863494873047	1.0	541.5492553710938	205.39076232910156	0.008797675371170044	15	012
139	38.60841751098633	95.40606689453125	0.03289175033569336	81.10069274902344	189.13111877441406	0.6942970752716064	544.4706420898438	204.63812255859375	0.9999998807907104	541.1447143554688	204.80262756347656	0.014434784650802612	15	012
140	40.23004913330078	95.64114379882812	0.00019735097885131836	91.33042907714844	181.45907592773438	0.45326998829841614	544.2677001953125	205.98187255859375	1.0	541.598876953125	206.27862548828125	0.007633835077285767	15	012
141	546.0512084960938	211.15318298339844	0.00012630224227905273	545.9650268554688	207.18533325195312	0.00015014410018920898	543.5974731445312	205.2860107421875	0.9999998807907104	541.0532836914062	205.41465759277344	0.009782999753952026	15	012
142	546.5243530273438	210.5015869140625	0.0001296401023864746	96.83883666992188	157.36190795898438	0.0032070577144622803	543.6797485351562	204.6987762451172	0.9999997615814209	541.177978515625	205.13853454589844	0.02536940574645996	15	012
143	2.8556318283081055	201.87557983398438	0.0005582273006439209	98.91963958740234	159.14553833007812	0.9999902248382568	544.30126953125	204.88070678710938	1.0	541.0014038085938	205.07135009765625	0.0023514926433563232	15	012
144	6.376357078552246	481.6854553222656	0.0002866685390472412	91.52312469482422	156.6490936279297	0.01613035798072815	543.6754150390625	204.98260498046875	0.9999998807907104	541.003173828125	205.83628845214844	0.009158134460449219	15	012
145	546.4025268554688	210.76979064941406	0.00010728836059570312	85.89404296875	159.10923767089844	0.00725787878036499	544.1590576171875	205.27127075195312	1.0	541.3214721679688	205.85865783691406	0.002611309289932251	15	012
146	546.574951171875	210.89869689941406	0.00014969706535339355	94.6238021850586	156.15562438964844	0.0018102824687957764	544.36328125	205.12110900878906	0.9999998807907104	541.1331787109375	205.01382446289062	0.013794809579849243	15	012
147	53.868682861328125	68.35629272460938	0.019774317741394043	46.61458969116211	70.93157196044922	0.9984078407287598	543.9420776367188	204.81422424316406	0.9999998807907104	541.3239135742188	204.99081420898438	0.0167505145072937	15	012
148	546.1294555664062	210.7552490234375	0.0001359879970550537	3.275486469268799	202.78683471679688	0.008513122797012329	544.015625	205.3866424560547	0.9999998211860657	541.0	205.2886505126953	0.00678640604019165	15	012
149	80.9840087890625	67.2936019897461	0.00029543042182922363	3.576063632965088	203.82257080078125	0.0005221962928771973	545.5760498046875	205.62326049804688	1.0	544.612548828125	206.7706298828125	0.0010100007057189941	15	012
150	82.87031555175781	68.1341323852539	0.022860229015350342	84.55677032470703	72.04371643066406	0.9985983371734619	544.650146484375	205.43313598632812	1.0	541.2452392578125	205.85214233398438	0.001587897539138794	15	012
151	86.21846771240234	66.24134063720703	0.9471017122268677	115.23639678955078	175.6843719482422	1.0	544.38134765625	205.02670288085938	1.0	541.1806640625	205.0187530517578	0.003842979669570923	15	012
152	92.46537017822266	65.82472229003906	0.9993246793746948	125.15947723388672	163.61985778808594	0.9999998807907104	544.8658447265625	205.009521484375	0.9999998807907104	541.7349243164062	205.09365844726562	0.007080674171447754	15	012
153	93.038818359375	58.287044525146484	1.0	133.91574096679688	149.26104736328125	0.9262642860412598	545.3453979492188	205.0449981689453	1.0	541.8335571289062	205.30381774902344	0.003186851739883423	15	012
154	96.2804946899414	59.71772384643555	1.0	137.9202117919922	147.3045196533203	0.9999922513961792	544.1875610351562	205.39437866210938	0.9999998807907104	541.1624755859375	205.5496826171875	0.009417951107025146	15	012
155	99.53276062011719	55.723026275634766	1.0	140.05209350585938	153.17332458496094	1.0	544.1372680664062	205.8443603515625	1.0	542.3148803710938	207.08285522460938	0.004502594470977783	15	012
156	100.46772003173828	55.701751708984375	0.9999387860298157	144.37721252441406	158.35040283203125	1.0	544.4603271484375	205.13243103027344	0.9999998807907104	541.553955078125	205.3495330810547	0.00897526741027832	15	012
157	100.88036346435547	54.031532287597656	0.9999987483024597	144.74505615234375	153.20289611816406	1.0	544.4891357421875	205.1340789794922	0.9999998807907104	541.94384765625	205.72430419921875	0.007259488105773926	15	012
158	104.4258804321289	54.89555740356445	0.9999891519546509	154.74668884277344	141.6865997314453	0.9999998807907104	544.89990234375	204.46742248535156	1.0	151.29844665527344	142.97579956054688	0.0018856525421142578	15	012
159	104.01875305175781	56.447967529296875	0.9999988079071045	164.9792938232422	149.58518981933594	1.0	544.2401123046875	205.51748657226562	0.9999998807907104	541.3989868164062	206.1807403564453	0.0071363747119903564	15	012
160	104.81688690185547	57.422306060791016	0.9993929862976074	166.9370880126953	153.1226043701172	1.0	544.687744140625	205.50784301757812	1.0	541.6242065429688	206.10890197753906	0.0033332407474517822	15	012
161	104.89604187011719	57.05643081665039	0.9999430775642395	171.9624786376953	148.92303466796875	1.0	544.270263671875	204.60797119140625	0.9999998807907104	541.073486328125	204.68899536132812	0.010862529277801514	15	012
162	107.01358795166016	55.22868728637695	0.9784327745437622	174.17417907714844	143.862548828125	1.0	544.432861328125	205.6053009033203	0.9999997615814209	541.5810546875	205.6962127685547	0.03011941909790039	15	012
163	104.05047607421875	55.12017822265625	0.9999364018440247	177.48004150390625	134.63169860839844	1.0	544.7433471679688	205.10072326660156	1.0	541.5712280273438	205.483642578125	0.008780360221862793	15	012
164	105.46624755859375	61.27836227416992	0.0007850527763366699	176.04766845703125	128.526611328125	1.0	543.7373657226562	205.62081909179688	1.0	540.982177734375	205.77427673339844	0.012015938758850098	15	012
165	101.7284164428711	56.84977722167969	0.9967631101608276	178.19740295410156	129.1642608642578	1.0	544.154296875	205.2024383544922	0.9999998211860657	541.5748901367188	205.45477294921875	0.01629549264907837	15	012
166	545.9261474609375	211.30245971679688	0.00016325712203979492	182.34005737304688	121.50260162353516	1.0	543.4736328125	205.60508728027344	0.9999985098838806	540.5440673828125	205.1431427001953	0.08226004242897034	15	012
167	100.6418228149414	53.608612060546875	0.05015239119529724	182.70443725585938	117.5076904296875	1.0	544.195068359375	204.56077575683594	0.9999999403953552	541.2553100585938	204.513427734375	0.006454139947891235	15	012
168	94.12916564941406	52.855716705322266	0.00036451220512390137	185.36595153808594	114.41281127929688	1.0	544.1761474609375	205.34091186523438	0.9999998807907104	541.2849731445312	205.14129638671875	0.016446828842163086	15	012
169	546.5349731445312	210.94442749023438	0.00011238455772399902	174.53616333007812	107.40392303466797	0.009544551372528076	544.0711059570312	204.91403198242188	1.0	540.708251953125	205.06072998046875	0.013821959495544434	15	012
170	1.843895673751831	198.9539794921875	0.0002703070640563965	178.07296752929688	112.93839263916016	1.0	544.205322265625	204.68414306640625	0.9999999403953552	177.8041229248047	113.5186538696289	0.005053162574768066	15	012
171	546.2190551757812	211.02622985839844	8.541345596313477e-5	175.05213928222656	106.88597106933594	1.0	543.6583862304688	205.19895935058594	1.0	541.2783813476562	205.69918823242188	0.01879897713661194	15	012
172	546.0881958007812	211.56900024414062	0.00028395652770996094	176.87120056152344	101.6219253540039	1.0	544.3868408203125	205.73399353027344	0.9999970197677612	541.645263671875	205.28013610839844	0.06850290298461914	15	012
173	5.073920249938965	189.27894592285156	0.0032435357570648193	178.27786254882812	97.20675659179688	1.0	544.4298095703125	205.0767364501953	0.9999998211860657	541.8049926757812	205.7664337158203	0.03294849395751953	15	012
174	546.455078125	210.3866424560547	0.00011959671974182129	4.1040873527526855	182.88079833984375	0.0005218386650085449	545.1983642578125	205.1181640625	1.0	541.0496826171875	204.91854858398438	0.0007707476615905762	15	012
175	546.3565063476562	210.7511444091797	0.0001945197582244873	546.3221435546875	207.57345581054688	0.00011754035949707031	544.447998046875	205.34974670410156	1.0	540.8181762695312	205.1709442138672	0.0012032687664031982	15	012
176	546.4347534179688	210.90809631347656	0.00012195110321044922	545.652587890625	207.73056030273438	0.00013765692710876465	543.8589477539062	205.339599609375	0.9999998807907104	541.4545288085938	205.59420776367188	0.02039092779159546	15	012
177	546.4713134765625	210.85044860839844	0.00026488304138183594	2.455272674560547	199.69064331054688	0.0027039051055908203	543.7355346679688	204.89427185058594	0.999998927116394	541.4257202148438	204.41751098632812	0.040996402502059937	15	012
178	96.9897689819336	54.979515075683594	0.15943408012390137	2.9198055267333984	200.21896362304688	0.0011778175830841064	544.3626098632812	204.91848754882812	1.0	541.045654296875	205.2703094482422	0.005077391862869263	15	012
179	89.7303695678711	53.406776428222656	0.9975866079330444	546.5860595703125	207.8385772705078	0.00018808245658874512	544.5126342773438	205.94036865234375	0.9999997615814209	541.9402465820312	206.1959991455078	0.05223429203033447	15	012
180	85.73855590820312	57.69490051269531	0.8394593000411987	4.253702163696289	193.6124267578125	0.008309543132781982	544.291748046875	205.35562133789062	1.0	540.7791748046875	205.4196319580078	0.002988368272781372	15	012
181	89.41036224365234	57.18290710449219	0.9986461400985718	92.67501068115234	56.958351135253906	0.0007354021072387695	543.9247436523438	205.05580139160156	0.9999997019767761	540.9454345703125	204.55999755859375	0.02774679660797119	15	012
182	88.5546875	56.33558654785156	0.999989926815033	174.7172088623047	94.4217529296875	0.3490790128707886	544.5933227539062	205.34254455566406	0.9999998807907104	541.2349243164062	205.3709259033203	0.0026425421237945557	15	012
183	96.61300659179688	59.911643981933594	0.000778496265411377	171.68272399902344	87.62785339355469	0.0001577436923980713	543.7396850585938	206.20089721679688	0.9999998807907104	541.4459228515625	206.27757263183594	0.041156649589538574	15	012
184	96.28358459472656	60.87581253051758	0.99889075756073	171.3182830810547	88.52053833007812	0.0023401975631713867	543.9703369140625	205.56881713867188	0.9999998807907104	541.0340576171875	205.9202423095703	0.02127179503440857	15	012
185	108.3291015625	62.44528579711914	0.9999980926513672	158.0547637939453	118.82350158691406	1.0	544.2833862304688	205.6365509033203	0.9999999403953552	540.8591918945312	205.88153076171875	0.012743949890136719	15	012
186	110.1717758178711	64.9061050415039	1.0	140.22564697265625	107.73001861572266	0.05659201741218567	543.421142578125	205.23414611816406	0.9999996423721313	540.7564697265625	205.1942901611328	0.01770925521850586	15	012
187	112.54927062988281	66.7559814453125	0.9999890327453613	107.75579071044922	67.2857894897461	0.45815542340278625	544.4461059570312	206.32749938964844	0.9999998211860657	541.79296875	207.3997039794922	0.018586188554763794	15	012
188	111.39419555664062	70.20494842529297	0.9998040199279785	119.4388656616211	71.32242584228516	0.00019675493240356445	544.4867553710938	205.7599639892578	0.9999998807907104	541.3195190429688	205.80807495117188	0.008865326642990112	15	012
189	112.65774536132812	72.31591796875	0.9995328783988953	119.96690368652344	71.78019714355469	0.00020051002502441406	545.8258056640625	205.110595703125	1.0	541.76513671875	205.54959106445312	0.0008556544780731201	15	012
190	119.30094909667969	75.44632720947266	0.027893871068954468	7.796804904937744	125.13529968261719	0.0002605319023132324	544.1012573242188	204.2382049560547	0.9999998807907104	541.14111328125	204.26345825195312	0.034033387899398804	15	012
191	121.96186065673828	79.988525390625	0.0005571842193603516	543.0325317382812	205.29434204101562	0.0002308189868927002	543.80224609375	204.3751678466797	0.9999999403953552	540.7904663085938	204.46141052246094	0.009295880794525146	15	012
192	122.21400451660156	79.6522216796875	0.22907039523124695	546.1528930664062	206.95709228515625	0.0002071857452392578	544.1507568359375	204.41444396972656	1.0	540.9400634765625	204.8366241455078	0.01300281286239624	15	012
193	119.20693969726562	77.94990539550781	0.9992105960845947	3.9864559173583984	202.79745483398438	0.0009832382202148438	544.2172241210938	204.87322998046875	1.0	541.5668334960938	205.49366760253906	0.008232295513153076	15	012
194	122.39911651611328	78.77021026611328	0.9998905658721924	545.2313232421875	207.7180938720703	0.00014293193817138672	543.95947265625	205.21470642089844	0.9999998807907104	540.4274291992188	205.3639373779297	0.006349891424179077	15	012
195	122.8077392578125	79.67973327636719	0.9999990463256836	546.3646240234375	207.452880859375	0.0002256333827972412	544.268798828125	205.4881591796875	0.9999995231628418	541.294189453125	205.41415405273438	0.07908090949058533	15	012
196	125.47511291503906	76.70238494873047	1.0	545.8803100585938	206.8328857421875	0.00016012787818908691	545.010986328125	204.20909118652344	1.0	541.038330078125	204.44662475585938	0.0009185969829559326	15	012
197	124.8917007446289	75.15435028076172	0.9999998807907104	3.422502040863037	201.6667022705078	0.0027367770671844482	544.2290649414062	205.91079711914062	0.9999999403953552	540.9149169921875	205.73101806640625	0.006923764944076538	15	012
198	130.41648864746094	77.2298583984375	0.3478027582168579	169.1745147705078	82.23249053955078	0.0013030767440795898	544.7831420898438	204.6806182861328	1.0	542.6304321289062	206.6771240234375	0.0014590322971343994	15	012
199	141.52932739257812	130.38226318359375	1.0	131.48707580566406	74.48702239990234	0.023251980543136597	545.1229858398438	205.44082641601562	1.0	541.5955200195312	205.48289489746094	0.0045573413372039795	15	012
200	149.41635131835938	141.21292114257812	1.0	546.6632080078125	207.33677673339844	0.00016042590141296387	544.2064819335938	204.7138671875	1.0	541.2052001953125	205.06976318359375	0.0072512030601501465	15	012
201	159.55865478515625	160.54881286621094	1.0	138.01174926757812	70.09786987304688	0.0023229122161865234	544.3001098632812	204.2369384765625	0.9999998807907104	541.3045654296875	204.328125	0.007566392421722412	15	012
202	170.84861755371094	181.64523315429688	1.0	136.10169982910156	77.42774200439453	0.999998927116394	543.9763793945312	204.45437622070312	0.9999998807907104	542.033447265625	205.85391235351562	0.021272599697113037	15	012
203	177.4844512939453	196.0621795654297	1.0	150.57730102539062	75.27519226074219	0.003215014934539795	544.0908813476562	205.39466857910156	0.9999997019767761	541.5806274414062	206.03900146484375	0.019618481397628784	15	012
204	187.15142822265625	210.0935821533203	1.0	148.6162567138672	68.99669647216797	1.0	542.6226806640625	204.50901794433594	0.9999961853027344	540.5857543945312	204.9480743408203	0.07337188720703125	15	012
205	193.8959197998047	219.57275390625	1.0	148.73074340820312	74.77587127685547	0.9966217875480652	544.212158203125	205.6721954345703	0.9999997615814209	541.4957885742188	205.79530334472656	0.032409727573394775	15	012
206	200.79151916503906	227.02615356445312	1.0	156.26461791992188	84.5181655883789	0.22797119617462158	543.6467895507812	204.57212829589844	0.9999998807907104	541.4562377929688	204.7447509765625	0.022053033113479614	15	012
207	203.50279235839844	231.88465881347656	1.0	161.166259765625	95.22393798828125	1.0	544.063232421875	205.66319274902344	0.9999994039535522	542.3007202148438	206.99365234375	0.03700771927833557	15	012
208	206.7168426513672	233.08656311035156	1.0	170.01356506347656	102.15848541259766	1.0	544.3148193359375	204.2001495361328	1.0	540.7363891601562	204.61624145507812	0.004893988370895386	15	012
209	208.69677734375	235.3445587158203	1.0	179.97836303710938	110.04906463623047	1.0	544.9729614257812	205.79681396484375	1.0	542.08740234375	206.05426025390625	0.0062163472175598145	15	012
210	209.87185668945312	237.3180389404297	1.0	187.50514221191406	116.31831359863281	1.0	544.5	205.98854064941406	0.9999998211860657	541.6114501953125	205.8747100830078	0.02572876214981079	15	012
211	210.92100524902344	238.25250244140625	1.0	190.06011962890625	118.60981750488281	1.0	545.3858642578125	205.9071044921875	1.0	542.7680053710938	207.91160583496094	0.0005470514297485352	15	012
212	210.48648071289062	237.09617614746094	1.0	193.23309326171875	118.59014892578125	1.0	545.0565795898438	205.2428741455078	0.9999998807907104	541.9119873046875	205.3939666748047	0.0020281076431274414	15	012
213	206.26754760742188	233.00921630859375	1.0	194.29974365234375	121.2042236328125	1.0	544.4735717773438	205.38836669921875	1.0	542.1469116210938	207.3520050048828	0.0008211731910705566	15	012
214	195.97067260742188	224.6992645263672	1.0	199.4672088623047	122.0427474975586	1.0	544.8339233398438	205.87889099121094	0.9999996423721313	542.0612182617188	205.78118896484375	0.026485413312911987	15	012
215	193.0840606689453	218.8970184326172	0.9958207011222839	201.69378662109375	127.69004821777344	1.0	544.8436889648438	205.0867156982422	1.0	542.5675659179688	206.79049682617188	0.0017987489700317383	15	012
216	247.45944213867188	167.0691680908203	0.81041419506073	182.53919982910156	215.6247100830078	0.7425796985626221	544.5855102539062	204.71971130371094	1.0	540.8868408203125	204.25030517578125	0.0012316703796386719	15	012
217	169.05601501464844	198.01275634765625	1.0	175.40859985351562	201.36927795410156	0.003629744052886963	544.492431640625	205.46034240722656	0.9999992847442627	543.3905029296875	207.0911407470703	0.02225041389465332	15	012
218	158.50758361816406	186.8951416015625	1.0	241.95632934570312	152.58558654785156	0.9999994039535522	546.233642578125	204.97781372070312	1.0	544.2426147460938	206.00038146972656	0.0007924139499664307	15	012
219	149.41351318359375	186.14349365234375	0.9999998807907104	152.6097412109375	189.9120330810547	0.012562334537506104	544.7498779296875	204.9633026123047	1.0	542.51806640625	206.3858642578125	0.0033963918685913086	15	012
220	275.1444396972656	176.55882263183594	1.0	278.3887939453125	176.364990234375	0.0739356279373169	544.7780151367188	204.37649536132812	1.0	540.9577026367188	204.45108032226562	0.0006571412086486816	15	012
221	130.42306518554688	180.01177978515625	1.0	286.9239807128906	174.86859130859375	0.9999992251396179	545.238037109375	205.81146240234375	1.0	541.445068359375	205.60525512695312	0.001005619764328003	15	012
222	116.94812774658203	179.1198272705078	1.0	280.6299133300781	169.2290802001953	1.0	544.5718994140625	205.67446899414062	0.9999998807907104	541.6941528320312	205.56390380859375	0.005129814147949219	15	012
223	273.3488464355469	184.53521728515625	0.9999998807907104	275.6448059082031	183.04588317871094	0.020534545183181763	544.0001831054688	205.26028442382812	0.9999997019767761	541.6539916992188	205.39585876464844	0.019959092140197754	15	012
224	97.26083374023438	179.44790649414062	1.0	277.0076599121094	180.02127075195312	1.0	544.8828125	205.3475341796875	0.9999999403953552	541.97607421875	205.5086212158203	0.008588194847106934	15	012
225	92.97002410888672	179.3654022216797	1.0	274.0780029296875	178.7449493408203	1.0	544.3143920898438	205.3804473876953	0.9999998807907104	542.4537963867188	206.58599853515625	0.00970408320426941	15	012
226	90.00445556640625	180.9130401611328	1.0	267.5327453613281	176.08737182617188	1.0	544.053466796875	205.62083435058594	0.9999995231628418	541.2836303710938	205.5344696044922	0.03567734360694885	15	012
227	83.68140411376953	183.265380859375	1.0	263.79150390625	175.13856506347656	1.0	544.2137451171875	204.61253356933594	0.9999998807907104	541.2827758789062	204.7812957763672	0.02174052596092224	15	012
228	80.65000915527344	183.88528442382812	0.9999762773513794	261.7757263183594	173.49940490722656	1.0	544.7953491210938	204.32371520996094	0.9999997615814209	541.7841186523438	204.3739471435547	0.013991177082061768	15	012
229	78.8338623046875	185.89796447753906	1.0	257.8716125488281	173.01707458496094	1.0	544.9061279296875	205.7506103515625	1.0	257.6221923828125	173.47769165039062	0.0013145804405212402	15	012
230	74.91044616699219	183.88392639160156	1.0	247.3325653076172	167.22434997558594	1.0	544.9798583984375	204.54421997070312	1.0	541.7515258789062	204.7130584716797	0.003068774938583374	15	012
231	69.20280456542969	181.43446350097656	1.0	242.89559936523438	159.15223693847656	1.0	545.2290649414062	204.89761352539062	1.0	542.0307006835938	205.0634002685547	0.002873361110687256	15	012
232	70.04425811767578	184.29766845703125	1.0	233.74966430664062	156.46139526367188	1.0	544.5198974609375	203.609375	0.9999998807907104	541.7620849609375	203.78831481933594	0.01614278554916382	15	012
233	189.2257537841797	207.62515258789062	0.9996118545532227	226.31971740722656	160.6583251953125	1.0	544.744384765625	204.33328247070312	0.9999999403953552	541.7390747070312	204.53045654296875	0.010240048170089722	15	012
234	182.08963012695312	208.83975219726562	0.061489611864089966	221.78627014160156	162.6769256591797	1.0	545.4454345703125	203.93878173828125	1.0	543.0820922851562	205.71810913085938	0.0015721917152404785	15	012
235	176.61785888671875	207.14491271972656	0.0005204379558563232	219.2904815673828	165.79884338378906	1.0	544.1774291992188	204.65863037109375	0.9999997615814209	541.887451171875	205.0479278564453	0.016829639673233032	15	012
236	213.88368225097656	176.2906951904297	0.00028336048126220703	212.37713623046875	172.31309509277344	1.0	545.0857543945312	205.98416137695312	0.9999998807907104	542.1900024414062	205.99786376953125	0.01612246036529541	15	012
237	546.3671264648438	210.54815673828125	0.0001258254051208496	207.13467407226562	171.9918212890625	1.0	544.1419677734375	205.02438354492188	1.0	540.82861328125	205.2306671142578	0.0034627318382263184	15	012
238	72.9213638305664	180.5071258544922	0.0005618631839752197	202.64268493652344	177.89955139160156	1.0	544.9998168945312	205.63502502441406	1.0	543.0496215820312	207.2047119140625	0.0041803717613220215	15	012
239	195.26878356933594	181.13131713867188	0.9879562854766846	200.60809326171875	184.6488800048828	0.9999979734420776	544.9229736328125	204.88990783691406	0.9999997615814209	542.1571044921875	204.8041534423828	0.004075199365615845	15	012
240	196.346923828125	179.7801055908203	0.9977087378501892	199.92138671875	184.22454833984375	0.9999125003814697	544.45654296875	205.4033660888672	0.9999997019767761	542.7433471679688	206.66009521484375	0.037446528673172	15	012
241	196.57162475585938	182.51580810546875	0.0005747377872467041	200.57505798339844	197.0197296142578	0.9999998807907104	543.8233032226562	204.5504150390625	0.9999992847442627	543.086669921875	206.08914184570312	0.018178343772888184	15	012
242	198.42681884765625	205.56381225585938	0.00020116567611694336	198.527099609375	198.95689392089844	1.0	544.9793701171875	204.9371795654297	1.0	543.3358154296875	206.1772918701172	0.00688818097114563	15	012
243	199.83050537109375	207.44204711914062	0.00024941563606262207	197.74778747558594	202.48699951171875	1.0	545.2802734375	205.4119415283203	0.9999988079071045	544.0859985351562	206.65374755859375	0.060490965843200684	15	012
244	66.471923828125	196.69703674316406	0.0007759928703308105	198.9029083251953	201.21282958984375	1.0	544.7211303710938	206.67881774902344	0.9999998807907104	543.3170166015625	207.9325408935547	0.018637895584106445	15	012
245	68.30152130126953	194.46229553222656	0.0024612843990325928	199.5341796875	204.5505828857422	1.0	544.22265625	204.43199157714844	0.9999927878379822	543.7479858398438	205.92596435546875	0.029298245906829834	15	012
246	546.9200439453125	210.0884246826172	0.00028571486473083496	196.5557403564453	208.0518798828125	1.0	545.0537109375	204.30430603027344	1.0	544.0543212890625	205.7515411376953	0.004285961389541626	15	012
247	195.0730743408203	213.58868408203125	0.00025793910026550293	192.5215301513672	211.8690948486328	1.0	544.323974609375	204.4088897705078	1.0	542.5485229492188	205.9177703857422	0.0042075514793396	15	012
248	546.91943359375	210.16360473632812	0.00026467442512512207	189.51132202148438	209.8005828857422	1.0	544.4874267578125	204.31008911132812	1.0	542.6356811523438	205.4163055419922	0.004443526268005371	15	012
249	546.3733520507812	210.2679443359375	0.00034287571907043457	186.86727905273438	206.72413635253906	1.0	543.7984008789062	204.0201873779297	0.9999973773956299	543.443603515625	206.0149383544922	0.02188432216644287	15	012
250	547.1160888671875	209.2938232421875	0.0005917549133300781	188.92079162597656	200.75088500976562	1.0	544.4581298828125	203.08981323242188	0.9999997615814209	543.5328979492188	204.41278076171875	0.006784409284591675	15	012
251	182.190185546875	204.7894744873047	0.0010936260223388672	183.50672912597656	198.19512939453125	1.0	544.7172241210938	205.2170867919922	0.9999998807907104	543.1026611328125	206.3451385498047	0.01250845193862915	15	012
252	546.97216796875	209.5967559814453	0.0005238354206085205	174.46363830566406	204.38931274414062	1.0	544.022216796875	203.85739135742188	0.9999999403953552	541.1503295898438	203.5292510986328	0.0032300949096679688	15	012
253	177.7526092529297	211.8689727783203	0.0007537901401519775	168.620849609375	208.17640686035156	1.0	544.8739013671875	204.34573364257812	0.9999998807907104	544.1508178710938	205.55165100097656	0.004177004098892212	15	012
254	547.05126953125	209.34161376953125	0.0004514157772064209	163.09921264648438	191.94847106933594	1.0	543.9343872070312	203.1962890625	0.9999997615814209	541.1951904296875	203.08682250976562	0.015717387199401855	15	012
255	546.5449829101562	210.18663024902344	0.0003790855407714844	156.40023803710938	183.72103881835938	1.0	543.9370727539062	204.62965393066406	0.9999998807907104	542.829345703125	206.0397491455078	0.002750217914581299	15	012
256	546.5204467773438	210.3870391845703	0.0004000365734100342	157.37973022460938	189.3936309814453	1.0	543.6031494140625	204.51608276367188	0.9999984502792358	542.923583984375	205.4656524658203	0.05225086212158203	15	012
257	5.912720680236816	207.0620574951172	0.0007415115833282471	161.61459350585938	185.04116821289062	1.0	544.7918090820312	205.4912872314453	0.9999998807907104	541.5784301757812	205.08436584472656	0.007309854030609131	15	012
258	546.4268188476562	210.0045166015625	0.00040280818939208984	164.9156036376953	182.7853240966797	1.0	544.0692749023438	204.19142150878906	0.9999996423721313	541.3298950195312	204.0888671875	0.009728074073791504	15	012
259	546.104248046875	210.2110137939453	0.00028389692306518555	165.84422302246094	182.22271728515625	1.0	543.8500366210938	204.34368896484375	0.9999998807907104	542.243408203125	205.80117797851562	0.00769120454788208	15	012
260	5.937955856323242	208.6135711669922	0.001737445592880249	167.64950561523438	179.0674591064453	1.0	544.3295288085938	204.1520538330078	0.9999999403953552	544.0474243164062	205.50660705566406	0.012132912874221802	15	012
261	11.155240058898926	208.50332641601562	0.0008862316608428955	169.1829833984375	174.39292907714844	1.0	544.7470703125	204.5361328125	1.0	544.1055297851562	205.76473999023438	0.0026175975799560547	15	012
262	5.0857133865356445	211.788818359375	0.0006093382835388184	169.0250244140625	173.38174438476562	1.0	543.8910522460938	205.09512329101562	0.9999995231628418	541.1832885742188	205.09515380859375	0.02815258502960205	15	012
263	546.910888671875	210.56289672851562	0.0003165900707244873	168.013427734375	170.2986297607422	1.0	544.4847412109375	204.93460083007812	0.9999997019767761	541.6017456054688	205.13514709472656	0.020017266273498535	15	012
264	546.3426513671875	210.6384735107422	0.00037291646003723145	161.55274963378906	167.2226104736328	1.0	543.8208618164062	204.86770629882812	0.9999957084655762	542.9503173828125	206.1724395751953	0.07397124171257019	15	012
265	546.5460815429688	210.2527618408203	0.0002633035182952881	163.98178100585938	176.16751098632812	1.0	543.7855224609375	204.36968994140625	0.9999998211860657	542.3421020507812	205.637451171875	0.021129697561264038	15	012
266	546.830810546875	210.60391235351562	0.0001341104507446289	165.20619201660156	175.69715881347656	1.0	544.885498046875	204.95252990722656	1.0	544.4835815429688	205.8273162841797	0.0033628642559051514	15	012
267	153.78269958496094	167.05218505859375	0.0017767548561096191	163.6383056640625	174.4044189453125	1.0	544.9268188476562	204.4561767578125	0.9999999403953552	541.6907348632812	204.70350646972656	0.001787334680557251	15	012
268	162.17059326171875	178.03948974609375	0.0008417367935180664	160.40016174316406	174.7657928466797	1.0	543.9290161132812	204.1792449951172	0.9999990463256836	543.0363159179688	205.68748474121094	0.020108282566070557	15	012
269	546.619873046875	206.95823669433594	0.00011786818504333496	152.47174072265625	185.29869079589844	1.0	544.4290771484375	204.3319549560547	1.0	541.1766357421875	204.80621337890625	0.00250813364982605	15	012
270	153.79556274414062	192.98072814941406	0.0001639723777770996	153.57028198242188	187.6454620361328	1.0	544.8090209960938	205.15768432617188	1.0	542.02099609375	205.55596923828125	0.006453335285186768	15	012
271	545.8370361328125	210.9060821533203	0.00025218725204467773	152.11045837402344	188.61630249023438	1.0	543.3728637695312	205.30422973632812	0.9999967813491821	541.4319458007812	206.119384765625	0.09950664639472961	15	012
272	146.9469451904297	182.12332153320312	0.006874024868011475	152.87384033203125	188.81993103027344	0.9999998807907104	544.4998779296875	204.54568481445312	0.9999995231628418	541.407958984375	204.4803009033203	0.017291665077209473	15	012
273	546.653564453125	210.72811889648438	0.00026160478591918945	147.311767578125	195.10107421875	1.0	544.7324829101562	204.8560791015625	0.9999998807907104	541.63134765625	204.6717071533203	0.00789138674736023	15	012
274	546.66943359375	210.5717010498047	0.00028842687606811523	149.5180206298828	202.98748779296875	1.0	544.5711059570312	204.8248748779297	0.9999999403953552	150.90744018554688	204.95497131347656	0.0053272545337677	15	012
275	546.74267578125	210.3235626220703	0.0005242526531219482	151.73570251464844	199.07554626464844	1.0	544.1572875976562	204.64492797851562	0.9999992847442627	543.2394409179688	205.80455017089844	0.017628848552703857	15	012
276	546.9347534179688	210.25611877441406	0.0006133913993835449	154.67710876464844	197.93043518066406	1.0	544.910400390625	204.86602783203125	0.9999999403953552	544.5116577148438	205.71730041503906	0.008995473384857178	15	012
277	546.1865844726562	210.34463500976562	0.0006136596202850342	155.26661682128906	199.61886596679688	1.0	543.7579345703125	204.724853515625	0.9999980926513672	543.2247314453125	206.21376037597656	0.019252866506576538	15	012
278	149.45086669921875	197.76353454589844	0.0004851222038269043	155.2632293701172	201.00794982910156	1.0	544.6209106445312	204.1358184814453	1.0	544.5946655273438	205.64395141601562	0.00714758038520813	15	012
279	149.0093231201172	196.65316772460938	0.027968376874923706	155.75755310058594	200.90176391601562	0.9999998807907104	544.1800537109375	204.64512634277344	0.9999994039535522	543.0736083984375	205.9607391357422	0.0134829580783844	15	012
280	546.851806640625	210.34396362304688	0.0004476010799407959	158.504638671875	199.20993041992188	1.0	545.044189453125	204.99395751953125	1.0	543.2803955078125	206.47145080566406	0.00423005223274231	15	012
281	546.6851806640625	211.05734252929688	0.00031384825706481934	160.74539184570312	196.4977569580078	1.0	544.633544921875	205.08746337890625	0.9999995827674866	541.78466796875	204.69761657714844	0.01541087031364441	15	012
282	547.2506713867188	209.5799102783203	0.0005899369716644287	161.5883026123047	196.42086791992188	1.0	545.406005859375	204.1562957763672	0.9999998807907104	544.8025512695312	205.58016967773438	0.0027207136154174805	15	012
283	150.75918579101562	183.38192749023438	0.0003231167793273926	158.90200805664062	193.1857147216797	1.0	544.3516235351562	205.09405517578125	1.0	542.2906494140625	206.40020751953125	0.008407890796661377	15	012
284	546.5643920898438	210.3983917236328	0.000535130500793457	157.3546142578125	194.99270629882812	1.0	544.0107421875	204.4293975830078	0.9999997615814209	542.943359375	206.04168701171875	0.013444334268569946	15	012
285	6.451048851013184	236.97596740722656	0.0009434521198272705	155.14344787597656	193.65658569335938	1.0	544.677734375	204.26126098632812	0.9999999403953552	543.892578125	205.92738342285156	0.0019773542881011963	15	012
286	547.0641479492188	210.3843231201172	0.0003318190574645996	157.15765380859375	194.3011474609375	1.0	545.5458984375	204.9157257080078	1.0	543.23974609375	206.28175354003906	0.0024019479751586914	15	012
287	547.0327758789062	210.2595672607422	0.0004703700542449951	159.52516174316406	196.33282470703125	1.0	544.5742797851562	204.31053161621094	0.9999998807907104	544.2692260742188	205.7832489013672	0.009749621152877808	15	012
288	546.9283447265625	209.53025817871094	0.0005743205547332764	163.09559631347656	200.14266967773438	1.0	544.5316162109375	203.78443908691406	0.9999994039535522	544.2489624023438	205.34927368164062	0.0063362717628479	15	012
289	547.1905517578125	210.44012451171875	0.00017708539962768555	166.1586456298828	211.39205932617188	1.0	544.5306396484375	204.50302124023438	1.0	544.0414428710938	205.8865966796875	0.004108428955078125	15	012
290	546.678466796875	210.7514190673828	0.00023245811462402344	165.52313232421875	214.87646484375	0.9999998807907104	544.7401733398438	204.9473114013672	0.9999999403953552	543.1121826171875	206.77059936523438	0.006717681884765625	15	012
291	94.8802490234375	209.55320739746094	0.9999149441719055	163.8340301513672	233.3774871826172	1.0	544.396728515625	205.29737854003906	0.9999997019767761	541.542724609375	205.42076110839844	0.022560179233551025	15	012
292	91.30744934082031	207.76361083984375	0.02716502547264099	152.84300231933594	235.09349060058594	0.9999998807907104	544.2144775390625	204.27891540527344	0.9999998807907104	544.2511596679688	205.51046752929688	0.004499226808547974	15	012
293	0.7620401382446289	202.33482360839844	0.0005248188972473145	151.21527099609375	222.55682373046875	0.9999999403953552	544.3629760742188	204.30264282226562	0.9999998807907104	542.7639770507812	205.71832275390625	0.0044238269329071045	15	012
294	2.573925733566284	197.83689880371094	0.0008882880210876465	159.24835205078125	205.71815490722656	1.0	544.114990234375	203.8349609375	0.9999987483024597	543.5423583984375	205.05809020996094	0.017376214265823364	15	012
295	163.0556182861328	196.61878967285156	0.0003344416618347168	158.9560089111328	199.47280883789062	1.0	544.5504760742188	204.10903930664062	0.9999997615814209	543.7041015625	205.60963439941406	0.031326889991760254	15	012
296	112.66474914550781	198.7678680419922	0.005281209945678711	157.18612670898438	194.22264099121094	0.9999996423721313	543.6502075195312	204.99310302734375	0.9999997615814209	542.5750732421875	206.208984375	0.01505705714225769	15	012
297	118.20664978027344	196.7032928466797	0.0021143853664398193	154.59487915039062	189.60096740722656	0.9999545812606812	544.6140747070312	203.6485595703125	0.9999999403953552	540.8316040039062	203.77317810058594	0.0010602474212646484	15	012
298	546.7770385742188	209.73373413085938	0.00044035911560058594	156.29730224609375	186.75054931640625	0.9999172687530518	544.4229736328125	203.94097900390625	0.9999996423721313	541.7615356445312	203.7001495361328	0.006120800971984863	15	012
299	547.0126342773438	210.2845916748047	0.00016990303993225098	156.44073486328125	186.1470947265625	0.9999991655349731	544.5303955078125	204.55950927734375	0.9999999403953552	541.3710327148438	204.8892059326172	0.00691986083984375	15	012
300	2.9392619132995605	198.3877410888672	0.000916600227355957	158.19227600097656	181.69786071777344	0.9999825954437256	543.4083251953125	204.95762634277344	0.9999679327011108	543.0626831054688	206.8351287841797	0.05140101909637451	15	012
301	148.37620544433594	169.04246520996094	0.005395323038101196	156.33523559570312	181.5142364501953	0.999999463558197	544.441650390625	204.40664672851562	0.9999988079071045	543.1534423828125	205.76316833496094	0.007665157318115234	15	012
302	160.8316650390625	178.90493774414062	0.00025847554206848145	158.21401977539062	183.17324829101562	0.9999996423721313	545.152099609375	205.04180908203125	1.0	542.9027099609375	206.68458557128906	0.001995086669921875	15	012
303	546.6971435546875	209.85499572753906	0.000673443078994751	158.86056518554688	198.46961975097656	1.0	544.329345703125	204.19496154785156	0.9999997019767761	543.1973876953125	205.42938232421875	0.011039525270462036	15	012
304	546.678466796875	210.0012664794922	0.0005687475204467773	158.25137329101562	200.29766845703125	1.0	544.4725341796875	203.94406127929688	0.9999997615814209	543.7623291015625	205.33563232421875	0.006249278783798218	15	012
305	116.77136993408203	194.51536560058594	0.037733644247055054	155.9597930908203	197.9219970703125	1.0	543.4388427734375	203.85218811035156	0.9999893307685852	543.35986328125	205.6634063720703	0.01576945185661316	15	012
306	546.4593505859375	210.56546020507812	0.00036031007766723633	154.5321502685547	189.6016082763672	0.9999998807907104	544.0160522460938	205.01058959960938	0.9999998211860657	542.9039916992188	206.22727966308594	0.018980473279953003	15	012
307	9.246503829956055	190.38697814941406	0.0005180835723876953	148.4278106689453	195.92330932617188	1.0	544.4135131835938	204.8871612548828	0.9999998807907104	541.5344848632812	204.72926330566406	0.0046783387660980225	15	012
308	92.21776580810547	325.1665344238281	0.020312070846557617	136.3168487548828	201.6592254638672	1.0	544.3589477539062	203.94873046875	1.0	542.6070556640625	205.3057098388672	0.005268275737762451	15	012
309	95.86341094970703	328.12176513671875	0.9999990463256836	130.44956970214844	184.2450408935547	1.0	544.1249389648438	205.46392822265625	0.9999992847442627	543.0357055664062	206.65548706054688	0.027776241302490234	15	012
310	102.64185333251953	331.4628601074219	0.9999966621398926	118.0732421875	174.1525421142578	1.0	543.97998046875	203.873046875	0.9999995231628418	541.5902099609375	203.99346923828125	0.02871754765510559	15	012
311	112.78455352783203	336.2862548828125	0.9999964833259583	121.44075775146484	181.2087860107422	1.0	544.873291015625	204.81668090820312	0.9999998807907104	543.38525390625	206.3297576904297	0.004910796880722046	15	012
312	114.00104522705078	338.807861328125	0.9997899532318115	103.37069702148438	183.9427490234375	1.0	546.0165405273438	204.91441345214844	1.0	543.579833984375	206.67034912109375	0.0009647905826568604	15	012
313	123.41293334960938	342.8067321777344	0.9995507001876831	99.72232055664062	182.71188354492188	1.0	545.4228515625	204.33396911621094	1.0	544.618408203125	205.9781494140625	0.0007055401802062988	15	012
314	130.32310485839844	344.32373046875	1.0	100.20747375488281	183.1640625	1.0	545.0560302734375	204.54039001464844	1.0	541.4213256835938	204.8148193359375	0.0016267895698547363	15	012
315	134.48257446289062	343.50555419921875	0.049385249614715576	108.8491439819336	186.8812255859375	1.0	544.863037109375	204.51702880859375	1.0	541.7243041992188	204.94163513183594	0.0020706653594970703	15	012
316	144.78329467773438	347.59808349609375	0.9986997842788696	112.72396087646484	190.74620056152344	1.0	544.2901000976562	204.1195831298828	0.9999998807907104	540.9684448242188	204.15475463867188	0.005987882614135742	15	012
317	151.62001037597656	349.2823486328125	0.9992860555648804	112.36872863769531	196.9453887939453	1.0	543.9632568359375	203.9925537109375	0.9999996423721313	541.11962890625	203.75738525390625	0.009632140398025513	15	012
318	160.36915588378906	353.39813232421875	0.9999933242797852	98.73995971679688	199.4232177734375	0.9938458204269409	543.3974609375	204.43260192871094	0.9999920129776001	542.656494140625	206.1555633544922	0.015713781118392944	15	012
319	162.63499450683594	352.63128662109375	0.9978808164596558	98.3913803100586	197.4432830810547	1.0	544.7881469726562	205.52198791503906	1.0	541.786865234375	205.68772888183594	0.008287936449050903	15	012
320	168.36692810058594	354.3287353515625	0.9997084140777588	98.81908416748047	195.8514404296875	1.0	543.585693359375	205.7232208251953	0.9999998807907104	540.6974487304688	206.06163024902344	0.012367874383926392	15	012
321	167.3614959716797	353.0106506347656	0.8180369138717651	98.89448547363281	195.84552001953125	1.0	544.6771240234375	205.1912841796875	1.0	542.7618408203125	206.7293701171875	0.0015191435813903809	15	012
322	174.606689453125	354.6861877441406	0.9999880790710449	99.03162384033203	195.9810333251953	1.0	544.9531860351562	204.84153747558594	0.9999999403953552	541.6668701171875	205.15431213378906	0.0018173456192016602	15	012
323	177.25375366210938	354.997802734375	0.994062066078186	97.93145751953125	199.07659912109375	1.0	545.083984375	204.92160034179688	1.0	542.808349609375	206.1535186767578	0.006878972053527832	15	012
324	178.63526916503906	355.4347839355469	0.3545684516429901	98.3130874633789	205.73577880859375	1.0	544.3001098632812	204.83145141601562	1.0	541.5120849609375	205.4901123046875	0.005230069160461426	15	012
325	182.84878540039062	356.6240234375	0.9998254776000977	101.25194549560547	204.80601501464844	1.0	544.1161499023438	204.89361572265625	1.0	541.2667846679688	205.36477661132812	0.0055655837059021	15	012
326	187.4813232421875	356.2210693359375	0.9303356409072876	109.51437377929688	198.8209991455078	1.0	543.9594116210938	204.53309631347656	0.9999982118606567	541.32958984375	204.37733459472656	0.02541467547416687	15	012
327	190.70816040039062	356.15234375	0.9999910593032837	111.43638610839844	199.70819091796875	1.0	544.5826416015625	205.2657470703125	0.9999998807907104	542.8992919921875	206.63392639160156	0.002650618553161621	15	012
328	195.1969451904297	359.61358642578125	0.6656568050384521	110.96630859375	201.4832000732422	1.0	544.2171630859375	204.5942840576172	0.9999998807907104	541.437255859375	204.9741668701172	0.013795584440231323	15	012
329	204.0471954345703	360.3095703125	0.9999613761901855	116.2047348022461	207.69017028808594	1.0	544.2000122070312	205.0399627685547	0.9999997615814209	541.4656372070312	205.0723419189453	0.013561993837356567	15	012
330	209.2705841064453	359.7824401855469	0.9999961853027344	132.5178680419922	209.11387634277344	1.0	544.3659057617188	204.75799560546875	1.0	541.3847045898438	204.92501831054688	0.006663471460342407	15	012
331	219.65414428710938	372.7499694824219	0.9999995231628418	130.84657287597656	207.4342803955078	1.0	544.6607666015625	205.24200439453125	1.0	542.7715454101562	206.60073852539062	0.0038151144981384277	15	012
332	224.7523956298828	378.3504333496094	0.9996249675750732	131.2251434326172	210.4486541748047	1.0	544.8217163085938	205.09556579589844	1.0	542.5614624023438	206.80323791503906	0.0013181567192077637	15	012
333	229.54824829101562	376.3094482421875	0.9998199343681335	130.427734375	216.8445281982422	1.0	544.373779296875	205.49429321289062	0.9999998807907104	542.0623779296875	205.7673797607422	0.022065401077270508	15	012
334	234.55345153808594	369.070556640625	0.9999571442604065	135.56350708007812	219.39231872558594	1.0	544.4673461914062	203.9276123046875	0.9999998211860657	543.5097045898438	205.5157928466797	0.007874280214309692	15	012
335	239.88031005859375	369.4122009277344	0.9999014139175415	146.64364624023438	213.74122619628906	1.0	544.6270141601562	204.6581573486328	0.9999998807907104	541.6840209960938	204.7375946044922	0.00415194034576416	15	012
336	241.66397094726562	368.58172607421875	0.9998428821563721	145.7376708984375	218.56536865234375	1.0	542.8834838867188	203.7376251220703	0.9999989867210388	540.182373046875	203.80615234375	0.045356184244155884	15	012
337	246.39027404785156	369.04156494140625	1.0	145.96380615234375	222.14634704589844	1.0	544.9253540039062	205.11741638183594	0.9999998807907104	543.1038818359375	206.10641479492188	0.004267573356628418	15	012
338	249.6808624267578	368.79937744140625	0.9999990463256836	147.42013549804688	221.69808959960938	1.0	544.97802734375	204.83262634277344	0.9999998807907104	544.2536010742188	205.81655883789062	0.002402782440185547	15	012
339	252.66098022460938	366.0378723144531	0.9996439218521118	158.58389282226562	217.23252868652344	1.0	544.3643188476562	204.73081970214844	0.9999998807907104	543.3155517578125	206.17620849609375	0.00583609938621521	15	012
340	257.26519775390625	365.0422668457031	0.9999998807907104	167.94007873535156	214.7283172607422	1.0	545.25390625	203.7475128173828	1.0	544.604248046875	205.0938262939453	0.0018420815467834473	15	012
341	264.27703857421875	367.21246337890625	0.9999998807907104	170.45680236816406	218.80764770507812	1.0	544.4680786132812	205.28244018554688	1.0	542.6670532226562	206.46395874023438	0.013540834188461304	15	012
342	271.31201171875	369.3157958984375	1.0	170.9322967529297	220.1558837890625	1.0	544.353515625	204.93885803222656	1.0	542.9447631835938	206.1270751953125	0.006610363721847534	15	012
343	279.6232604980469	373.87640380859375	1.0	180.8581085205078	221.12701416015625	1.0	545.0122680664062	204.63656616210938	1.0	543.231689453125	206.21383666992188	0.0031108558177948	15	012
344	285.3082275390625	373.51959228515625	1.0	185.946533203125	226.34246826171875	1.0	544.0311889648438	204.99774169921875	0.9999997615814209	542.9465942382812	206.5773468017578	0.04333856701850891	15	012
345	289.2408447265625	370.98004150390625	1.0	185.9366455078125	232.97984313964844	1.0	543.93115234375	205.2410125732422	0.9999997615814209	541.3065795898438	205.19419860839844	0.018919646739959717	15	012
346	295.7324523925781	369.131591796875	1.0	197.5631103515625	233.68649291992188	1.0	544.4810791015625	204.70144653320312	1.0	541.354248046875	205.09764099121094	0.0025312304496765137	15	012
347	311.37493896484375	356.4226379394531	0.8414535522460938	188.21798706054688	251.3947296142578	1.0	544.5540161132812	205.30848693847656	1.0	541.3689575195312	205.53387451171875	0.0028186142444610596	15	012
348	320.2695617675781	340.9724426269531	0.9999946355819702	183.1351776123047	255.9573211669922	1.0	543.896728515625	205.15829467773438	0.9999994039535522	541.3308715820312	205.10076904296875	0.09942558407783508	15	012
349	323.7852783203125	336.2900695800781	0.9452142715454102	181.51300048828125	263.704833984375	1.0	544.8189086914062	204.8126983642578	1.0	541.681640625	205.05929565429688	0.0028212368488311768	15	012
350	324.03125	327.46246337890625	0.00308343768119812	326.1476745605469	329.8493347167969	1.0	544.3038940429688	204.40863037109375	0.9999998807907104	541.3211059570312	204.74343872070312	0.006497055292129517	15	012
351	331.1659240722656	324.963134765625	0.9999975562095642	329.9059143066406	326.6302795410156	0.2548394799232483	544.49609375	204.7872772216797	0.9999999403953552	541.4375610351562	205.06570434570312	0.007749766111373901	15	012
352	336.8449401855469	323.7317810058594	1.0	216.227294921875	238.89920043945312	0.9999035596847534	544.2844848632812	205.55429077148438	0.9999999403953552	541.406494140625	205.73533630371094	0.011301308870315552	15	012
353	341.62750244140625	325.51068115234375	1.0	221.7164764404297	227.97305297851562	1.0	544.395751953125	205.52432250976562	0.9999998807907104	542.5459594726562	206.97206115722656	0.0028462111949920654	15	012
354	349.2603759765625	327.5509033203125	0.9999957084655762	230.2261962890625	226.0271759033203	1.0	544.1541748046875	205.13812255859375	0.9999998807907104	541.2727661132812	205.3517608642578	0.011122912168502808	15	012
355	351.26055908203125	327.3067321777344	1.0	235.39845275878906	233.1979217529297	1.0	545.2830200195312	205.76255798339844	1.0	542.0116577148438	205.85223388671875	0.0015337765216827393	15	012
356	352.62127685546875	330.4373474121094	1.0	252.6095733642578	233.84930419921875	1.0	544.3120727539062	205.72579956054688	0.9999997615814209	542.5830078125	206.84414672851562	0.02278900146484375	15	012
357	354.3756103515625	332.4828186035156	1.0	252.58702087402344	229.6182861328125	1.0	544.4542846679688	205.27389526367188	1.0	542.8179931640625	206.48155212402344	0.0026826560497283936	15	012
358	358.94256591796875	331.1830139160156	1.0	270.69415283203125	209.17662048339844	1.0	543.96728515625	204.88365173339844	0.9999997615814209	542.8751220703125	205.92393493652344	0.01874101161956787	15	012
359	366.9571228027344	323.4659423828125	0.955422043800354	283.6694641113281	208.55935668945312	1.0	543.3934936523438	204.57713317871094	0.9999998211860657	540.6494140625	204.89920043945312	0.009615063667297363	15	012
360	383.5013122558594	307.3255615234375	0.004377156496047974	290.6172790527344	210.31915283203125	1.0	544.29150390625	204.72109985351562	0.9999997615814209	541.6746826171875	204.8533172607422	0.007545262575149536	15	012
361	392.5668640136719	295.1654052734375	0.9999998807907104	299.13018798828125	224.17840576171875	0.9999987483024597	545.1392822265625	205.1774139404297	1.0	541.335205078125	205.27012634277344	0.0007905960083007812	15	012
362	399.689453125	288.68377685546875	1.0	295.6540222167969	247.8963165283203	0.38130563497543335	544.43505859375	204.744873046875	1.0	541.3714599609375	205.14292907714844	0.002896428108215332	15	012
363	407.6607360839844	286.09649658203125	1.0	287.37286376953125	259.924072265625	0.08931288123130798	544.937255859375	204.72434997558594	1.0	544.3615112304688	206.00779724121094	0.0030105113983154297	15	012
364	419.4202880859375	288.6396179199219	1.0	284.8807373046875	276.2973327636719	1.0	544.0504150390625	204.81207275390625	1.0	541.2581176757812	205.15399169921875	0.007438242435455322	15	012
365	422.1788635253906	286.5372314453125	1.0	279.4936828613281	290.8063659667969	1.0	544.17529296875	204.2194061279297	1.0	540.8751220703125	204.7689208984375	0.0021515488624572754	15	012
366	426.191650390625	286.5415344238281	1.0	290.5575256347656	304.1437072753906	1.0	544.8616943359375	204.5814208984375	1.0	541.9235229492188	204.8449249267578	0.0023981034755706787	15	012
367	431.51678466796875	287.5180358886719	1.0	297.0221252441406	298.36517333984375	1.0	543.5753173828125	204.2889404296875	0.9999998807907104	543.9032592773438	205.64602661132812	0.007134556770324707	15	012
368	437.8352355957031	291.096435546875	0.9999997615814209	302.7399597167969	291.27923583984375	1.0	544.116943359375	204.72552490234375	0.9999998807907104	541.2512817382812	205.13421630859375	0.00821569561958313	15	012
369	441.603759765625	288.80584716796875	1.0	315.571044921875	294.5018310546875	1.0	545.37841796875	204.95828247070312	0.9999999403953552	541.362060546875	205.0841827392578	0.0015385448932647705	15	012
370	443.38873291015625	292.8954162597656	0.9994896650314331	325.78363037109375	307.2174072265625	1.0	544.8117065429688	204.6594696044922	1.0	541.2742919921875	204.98904418945312	0.0018087923526763916	15	012
371	447.0911865234375	290.80157470703125	0.9998771548271179	323.3041687011719	308.52264404296875	1.0	543.9639892578125	204.79420471191406	0.999998927116394	541.2899780273438	204.63189697265625	0.04202258586883545	15	012
372	444.7048034667969	289.6055603027344	1.0	328.24896240234375	305.932861328125	1.0	545.170654296875	204.5582275390625	1.0	541.9476928710938	204.6632080078125	0.0016964972019195557	15	012
373	449.0123291015625	291.7283020019531	0.01727139949798584	332.5390930175781	303.7695007324219	1.0	543.7306518554688	204.37548828125	0.9999999403953552	544.2733764648438	205.35028076171875	0.003911405801773071	15	012
374	444.1427001953125	287.47845458984375	0.9999997019767761	336.0801086425781	301.0638427734375	1.0	544.2569580078125	204.37490844726562	0.9999998211860657	541.7637329101562	204.92808532714844	0.019579052925109863	15	012
375	446.34478759765625	288.0138244628906	1.0	335.57470703125	296.0881652832031	0.9999999403953552	544.1970825195312	205.88528442382812	0.9999999403953552	543.1709594726562	207.1262664794922	0.010213851928710938	15	012
376	545.955078125	211.7815704345703	0.00022390484809875488	346.3562927246094	306.6085205078125	1.0	543.94921875	206.18191528320312	0.9999994039535522	541.1985473632812	206.03565979003906	0.017425179481506348	15	012
377	447.93682861328125	303.4709777832031	0.999678373336792	346.14105224609375	308.0735778808594	1.0	544.6786499023438	204.05592346191406	1.0	541.0794067382812	204.3094482421875	0.001290649175643921	15	012
378	447.81951904296875	297.0400695800781	0.8870876431465149	347.2413024902344	311.90679931640625	1.0	544.2857666015625	205.09866333007812	1.0	541.1541748046875	205.50453186035156	0.003906339406967163	15	012
379	450.67999267578125	305.2674560546875	0.47513386607170105	346.307373046875	310.60040283203125	1.0	544.31640625	205.35565185546875	0.9999998807907104	541.4818115234375	205.44248962402344	0.010274678468704224	15	012
380	451.2330017089844	308.0870666503906	0.0036727190017700195	348.5690612792969	318.3269348144531	1.0	543.9999389648438	205.7117919921875	0.9999999403953552	540.8338623046875	205.8718719482422	0.0029497742652893066	15	012
381	448.6382751464844	307.3763427734375	0.9999963045120239	350.6983337402344	326.4547119140625	1.0	544.527099609375	205.47068786621094	1.0	541.5105590820312	205.25294494628906	0.004867643117904663	15	012
382	546.89501953125	210.31460571289062	0.00014647841453552246	356.20751953125	319.3937683105469	0.9999999403953552	544.512939453125	204.1432342529297	1.0	541.2937622070312	204.7809600830078	0.0025063157081604004	15	012
383	450.0104675292969	307.3857421875	0.5123785734176636	363.9634704589844	318.592041015625	1.0	545.1528930664062	204.5514678955078	1.0	541.2327880859375	205.06332397460938	0.0010145306587219238	15	012
384	450.3698425292969	306.9299621582031	0.011664927005767822	368.9840087890625	315.34283447265625	1.0	544.0073852539062	205.76629638671875	0.9999990463256836	542.9848022460938	207.17031860351562	0.03418073058128357	15	012
385	443.7811584472656	295.41815185546875	0.04516631364822388	373.0172119140625	293.3022766113281	0.014158368110656738	544.5215454101562	204.20822143554688	1.0	541.5742797851562	204.5921630859375	0.002602100372314453	15	012
386	444.03045654296875	293.734130859375	0.999927282333374	385.0616760253906	322.5780029296875	1.0	544.1448974609375	204.80625915527344	0.9999998211860657	541.2344360351562	205.0200653076172	0.014772206544876099	15	012
387	443.84039306640625	286.7248840332031	0.9999992251396179	392.66949462890625	315.0108947753906	0.9999995231628418	544.27294921875	205.6305694580078	1.0	541.3441772460938	205.9387664794922	0.0035765767097473145	15	012
388	446.7250671386719	285.26806640625	0.9999939203262329	398.99615478515625	325.7694091796875	1.0	544.465576171875	205.14663696289062	1.0	541.14697265625	205.34300231933594	0.002021282911300659	15	012
389	446.00958251953125	279.6449279785156	1.0	397.89520263671875	333.51361083984375	1.0	545.3372192382812	204.28466796875	1.0	544.3159790039062	205.7755889892578	0.0011230707168579102	15	012
390	449.3602600097656	278.4479675292969	1.0	402.626708984375	339.2633056640625	1.0	544.3911743164062	205.3340606689453	0.9999998807907104	541.6101684570312	205.776611328125	0.006031632423400879	15	012
391	448.33306884765625	270.51556396484375	0.99448162317276	405.75054931640625	334.4661560058594	1.0	544.9639282226562	205.29632568359375	1.0	541.817138671875	205.4260711669922	0.0031280815601348877	15	012
392	453.96832275390625	263.4105529785156	0.993746817111969	406.2286376953125	336.8429870605469	1.0	544.0067138671875	203.67323303222656	1.0	540.7992553710938	204.2926483154297	0.004927873611450195	15	012
393	457.9826354980469	249.9267578125	1.0	404.1657409667969	348.93951416015625	0.055985093116760254	544.7109375	205.37611389160156	1.0	541.2799072265625	205.8035125732422	0.0017187297344207764	15	012
394	446.6220397949219	258.5113220214844	1.0	391.62640380859375	366.1685485839844	1.0	543.4713134765625	204.8311004638672	0.9999998807907104	541.1404418945312	204.98216247558594	0.0042473673820495605	15	012
395	443.599609375	260.34124755859375	1.0	392.5022888183594	365.7309875488281	1.0	544.796630859375	204.83596801757812	1.0	542.4166259765625	206.00979614257812	0.0019965171813964844	15	012
396	439.6036376953125	259.9088134765625	0.9999961853027344	394.2762451171875	362.5299987792969	1.0	544.2164306640625	204.26953125	1.0	540.2931518554688	204.72271728515625	0.0007957518100738525	15	012
397	434.8765869140625	257.52325439453125	0.9999983310699463	400.1560974121094	355.3812255859375	1.0	544.5980834960938	204.8508758544922	1.0	543.2223510742188	205.16920471191406	0.00531315803527832	15	012
398	432.3174743652344	255.80458068847656	1.0	406.1711730957031	351.5535888671875	0.9999998807907104	544.13916015625	205.2573699951172	0.9999999403953552	541.395263671875	205.6298828125	0.0030111074447631836	15	012
399	435.095703125	254.45375061035156	1.0	433.13250732421875	340.91693115234375	1.0	545.0203247070312	205.54432678222656	1.0	542.9422607421875	205.46324157714844	0.001028597354888916	15	012
400	435.7066345214844	254.59527587890625	1.0	430.79931640625	341.2502136230469	1.0	544.4022827148438	205.01451110839844	1.0	541.0692138671875	205.63394165039062	0.0011694729328155518	15	012
401	432.2167663574219	253.1175537109375	0.9999997615814209	434.3564453125	340.8486633300781	1.0	544.7066040039062	205.53903198242188	0.9999996423721313	542.6989135742188	205.384033203125	0.0032491981983184814	15	012
402	430.713134765625	252.76840209960938	1.0	436.2578125	341.53680419921875	1.0	544.0202026367188	205.23658752441406	0.9999999403953552	541.0591430664062	205.94435119628906	0.009596914052963257	15	012
403	430.9921875	250.17013549804688	0.9999951124191284	437.4411315917969	339.3945617675781	1.0	543.996337890625	206.33792114257812	1.0	541.25341796875	206.84521484375	0.0025592446327209473	15	012
404	430.06744384765625	246.5514373779297	1.0	428.47454833984375	347.5109558105469	0.9999856948852539	543.3438110351562	204.91555786132812	0.9999997615814209	542.4102783203125	205.77708435058594	0.0030164718627929688	15	012
405	429.0612487792969	249.91470336914062	1.0	422.69024658203125	358.1380920410156	1.0	428.1468505859375	252.62017822265625	0.0004214942455291748	426.3560791015625	257.1816101074219	0.00017750263214111328	15	012
406	432.2186279296875	250.0142059326172	0.9999760389328003	428.1173400878906	356.6451721191406	1.0	428.3259582519531	252.1024627685547	0.0017199814319610596	426.4152526855469	255.54354858398438	0.0006907284259796143	15	012
407	426.1716613769531	244.14991760253906	1.0	425.44146728515625	354.67669677734375	1.0	431.1294860839844	243.1687774658203	0.00011691451072692871	430.703125	355.6913146972656	0.00012356042861938477	15	012
408	425.85723876953125	245.83465576171875	1.0	434.6360168457031	244.74169921875	0.000903785228729248	648.0689697265625	125.41141510009766	0.0003743171691894531	425.15692138671875	255.03775024414062	0.00010263919830322266	15	012
409	426.19256591796875	244.7141876220703	1.0	414.1716613769531	345.1821594238281	1.0	646.684814453125	29.244140625	0.00015300512313842773	427.8216552734375	241.59945678710938	6.562471389770508e-5	15	012
410	425.1880187988281	244.5764617919922	1.0	420.072509765625	344.6893615722656	1.0	646.6166381835938	30.0820255279541	0.0001754462718963623	427.956787109375	241.72265625	6.35683536529541e-5	15	012
411	425.0329895019531	243.7944793701172	1.0	416.8863525390625	348.157470703125	0.9999998807907104	430.9683837890625	242.521240234375	9.748339653015137e-5	421.9444580078125	341.951171875	5.313754081726074e-5	15	012
412	423.87445068359375	242.69444274902344	1.0	401.1398620605469	352.761474609375	0.9999998807907104	647.969482421875	128.2203369140625	0.00012788176536560059	401.4388427734375	353.4544982910156	0.00032770633697509766	15	012
413	420.1556091308594	243.3136749267578	0.9998611211776733	422.9310607910156	243.8251190185547	0.9996283054351807	421.33050537109375	242.7606201171875	6.905198097229004e-5	413.0253601074219	244.56468200683594	6.842613220214844e-5	15	012
414	421.72137451171875	243.84707641601562	1.0	399.2646179199219	357.2353820800781	0.9999999403953552	648.234619140625	113.15940856933594	0.000209122896194458	399.60845947265625	357.57525634765625	0.0006219744682312012	15	012
415	422.283203125	241.66000366210938	1.0	402.98712158203125	358.7784423828125	1.0	649.0464477539062	138.74356079101562	0.00017938017845153809	411.0796203613281	246.2337646484375	5.766749382019043e-5	15	012
416	420.0595397949219	243.82119750976562	0.9999996423721313	406.0104064941406	358.4286193847656	1.0	431.5451965332031	242.19796752929688	6.181001663208008e-5	427.36590576171875	240.35902404785156	6.687641143798828e-5	15	012
417	422.8437194824219	242.626220703125	1.0	404.61279296875	356.6813049316406	1.0	647.41748046875	30.8472957611084	0.00021475553512573242	427.94989013671875	241.5941925048828	4.2557716369628906e-5	15	012
418	423.309814453125	243.6462860107422	1.0	408.04998779296875	354.3975830078125	1.0	431.30316162109375	242.5948486328125	0.00014534592628479004	403.8270263671875	355.05035400390625	0.00024706125259399414	15	012
419	422.4521484375	244.0100860595703	1.0	406.487060546875	358.52362060546875	1.0	647.8696899414062	318.2146911621094	0.00012880563735961914	427.7157287597656	241.58474731445312	4.908442497253418e-5	15	012
420	421.8290100097656	243.10183715820312	1.0	408.4490661621094	357.38433837890625	1.0	647.1512451171875	30.155986785888672	0.000365525484085083	427.5018005371094	240.4956817626953	6.312131881713867e-5	15	012
421	422.5893859863281	243.0850372314453	1.0	405.8594055175781	357.2706298828125	1.0	428.2593078613281	243.60231018066406	0.0001588761806488037	427.69091796875	241.59715270996094	7.146596908569336e-5	15	012
422	424.0933837890625	242.9142608642578	1.0	401.6422424316406	354.8211669921875	1.0	646.3614501953125	115.38508605957031	0.0003743171691894531	400.5776062011719	355.884033203125	0.00016757845878601074	15	012
423	422.19903564453125	241.42044067382812	0.9996957182884216	400.67486572265625	353.13812255859375	1.0	404.72314453125	353.2608947753906	0.0002135932445526123	400.8061828613281	353.8982238769531	0.0005203187465667725	15	012
424	422.7389221191406	243.02330017089844	1.0	405.0624694824219	354.030517578125	1.0	427.98345947265625	243.34336853027344	0.00011053681373596191	403.4794921875	354.135986328125	0.0008789598941802979	15	012
425	423.0801086425781	243.65452575683594	1.0	405.0019836425781	358.0668640136719	1.0	431.78240966796875	243.66400146484375	0.00012505054473876953	427.8275451660156	240.81234741210938	4.938244819641113e-5	15	012
426	423.81195068359375	243.01834106445312	1.0	405.88104248046875	359.0383605957031	1.0	422.1263122558594	243.71484375	0.00011795759201049805	412.0664367675781	246.7581024169922	7.507205009460449e-5	15	012
427	420.3450927734375	244.35475158691406	0.9999970197677612	397.834716796875	355.5613708496094	1.0	646.199462890625	29.3516788482666	0.00012794137001037598	397.95562744140625	359.6818542480469	0.00010141730308532715	15	012
428	424.81732177734375	238.5367889404297	0.9999992847442627	390.9621887207031	349.4744567871094	1.0	646.441162109375	29.59716796875	0.0001951754093170166	397.467041015625	353.0704650878906	0.0001621246337890625	15	012
429	427.6167297363281	233.50033569335938	0.9688624143600464	390.8548583984375	347.2981872558594	1.0	427.4170837402344	234.70327758789062	0.0012293756008148193	425.9661865234375	238.2490692138672	0.00045239925384521484	15	012
430	426.7422790527344	234.54049682617188	0.9999829530715942	398.4218444824219	348.6258239746094	1.0	426.64404296875	235.50941467285156	0.0020752549171447754	425.1913757324219	239.68060302734375	0.0005658268928527832	15	012
431	427.9456787109375	232.7492218017578	1.0	399.89276123046875	348.8998107910156	1.0	427.32421875	235.23854064941406	0.0003692805767059326	400.99462890625	350.3235778808594	0.00013270974159240723	15	012
432	428.4997863769531	233.1204071044922	0.9999998807907104	404.3804931640625	349.353515625	1.0	427.673828125	235.8870849609375	0.0007154941558837891	404.6013488769531	352.5099792480469	0.0002167224884033203	15	012
433	430.1126708984375	231.21910095214844	1.0	405.91290283203125	349.72100830078125	1.0	646.7889404296875	30.639793395996094	0.00026729702949523926	405.3786926269531	352.08856201171875	0.0001831352710723877	15	012
434	426.54669189453125	229.67971801757812	0.852785587310791	404.4007873535156	349.57958984375	1.0	430.8122863769531	229.12661743164062	0.00020170211791992188	418.5779724121094	231.37599182128906	0.00021785497665405273	15	012
435	431.2505798339844	230.4641571044922	1.0	412.4409484863281	352.60650634765625	1.0	647.6476440429688	125.99504089355469	6.645917892456055e-5	415.4703369140625	353.9804382324219	8.061528205871582e-5	15	012
436	430.75836181640625	231.8941192626953	1.0	410.6532287597656	353.6883239746094	1.0	646.2907104492188	29.90228271484375	0.00030729174613952637	415.3240661621094	355.16851806640625	0.00010696053504943848	15	012
437	431.5451965332031	231.92462158203125	1.0	413.5274658203125	354.0332946777344	1.0	646.074951171875	30.049442291259766	0.00020182132720947266	415.7384338378906	355.3870849609375	0.00012311339378356934	15	012
438	432.7673034667969	228.1319580078125	0.909331202507019	410.780029296875	351.8404541015625	1.0	647.306884765625	29.85765266418457	0.00022345781326293945	414.95989990234375	353.95404052734375	0.0001919865608215332	15	012
439	432.8331298828125	224.9969940185547	1.0	415.0793151855469	356.07073974609375	1.0	647.2732543945312	30.892948150634766	0.0002849102020263672	415.49737548828125	359.8580627441406	0.00033023953437805176	15	012
440	432.7002868652344	223.4326934814453	1.0	417.6163024902344	355.4208068847656	1.0	649.830322265625	132.996826171875	0.00010702013969421387	417.7026062011719	358.52911376953125	0.00020435452461242676	15	012
441	433.4469299316406	224.14947509765625	1.0	422.3218688964844	353.9721984863281	1.0	643.789794921875	287.8724670410156	0.00018548965454101562	429.68646240234375	356.81121826171875	0.00014966726303100586	15	012
442	435.77972412109375	223.35971069335938	0.9999960660934448	423.0832824707031	351.5518798828125	1.0	647.8319702148438	98.28441619873047	0.0002555251121520996	429.8550720214844	354.6354064941406	0.00011423230171203613	15	012
443	435.9482421875	221.27676391601562	1.0	424.34625244140625	351.8270263671875	1.0	438.42437744140625	220.77847290039062	0.000261843204498291	428.6839599609375	226.53074645996094	0.0001729428768157959	15	012
444	438.2713623046875	220.37730407714844	1.0	427.7899475097656	353.12255859375	1.0	439.8453063964844	221.1807861328125	0.0002861618995666504	430.6147155761719	355.88275146484375	0.00018915534019470215	15	012
445	437.1671142578125	220.8629608154297	0.9999931454658508	435.1063232421875	358.0859069824219	1.0	440.2172546386719	219.0225067138672	0.0004597008228302002	433.7719421386719	359.135009765625	0.0003134608268737793	15	012
446	438.2687683105469	220.34014892578125	1.0	434.69122314453125	359.8433532714844	1.0	440.7373352050781	219.62762451171875	0.000508725643157959	439.89654541015625	225.14999389648438	0.00017270445823669434	15	012
447	440.1387023925781	222.2516632080078	0.9999996423721313	420.6453857421875	352.43121337890625	1.0	648.6871337890625	126.42035675048828	0.0006168484687805176	419.2046813964844	352.778076171875	0.0002624392509460449	15	012
448	437.766357421875	222.38357543945312	0.9730799198150635	422.8291320800781	353.4201965332031	1.0	442.0057373046875	219.34974670410156	0.001149207353591919	440.6441650390625	223.24465942382812	0.000361025333404541	15	012
449	437.92852783203125	223.84637451171875	0.9998764991760254	421.8197021484375	353.7366638183594	1.0	441.3980712890625	219.64990234375	0.0005072057247161865	439.7428283691406	224.12924194335938	0.0002497434616088867	15	012
450	439.9007263183594	222.28482055664062	0.9997225403785706	417.7991027832031	354.41973876953125	1.0	441.5752868652344	219.4634246826172	0.0008088052272796631	440.4239501953125	223.87271118164062	0.0003445446491241455	15	012
451	438.0301513671875	222.2303009033203	0.9999830722808838	416.82794189453125	357.52008056640625	1.0	441.6017150878906	219.35629272460938	0.0009004473686218262	440.3804931640625	224.12220764160156	0.0003344714641571045	15	012
452	438.5067138671875	222.67800903320312	0.9999803304672241	415.2787780761719	357.9109191894531	1.0	441.259033203125	220.0526580810547	0.0006799995899200439	440.135009765625	224.67449951171875	0.0002675056457519531	15	012
453	442.40771484375	219.15054321289062	1.0	416.080322265625	359.23895263671875	1.0	646.6719360351562	31.046695709228516	0.0007829666137695312	416.2558288574219	361.2574768066406	0.00029328465461730957	15	012
454	440.8242492675781	221.632080078125	0.9996707439422607	422.9229431152344	359.9737854003906	1.0	442.46453857421875	219.1920166015625	0.0006138086318969727	440.99456787109375	223.51243591308594	0.00021585822105407715	15	012
455	439.5473937988281	222.5329132080078	0.16483333706855774	421.38739013671875	361.6026916503906	1.0	442.2892761230469	218.9335479736328	0.0004006326198577881	440.8380126953125	221.94081115722656	0.00021883845329284668	15	012
456	438.0300598144531	224.61195373535156	0.9999104142189026	420.6082763671875	361.97039794921875	1.0	441.68756103515625	220.89718627929688	0.00029838085174560547	422.4695129394531	365.6130676269531	0.00017327070236206055	15	012
457	438.77923583984375	223.9789276123047	1.0	420.1144104003906	362.976806640625	1.0	442.54974365234375	223.115478515625	0.00015053153038024902	429.2792053222656	227.64820861816406	7.045269012451172e-5	15	012
458	439.4375305175781	222.3197784423828	1.0	420.9841613769531	363.71856689453125	1.0	423.4457092285156	365.2840881347656	0.00038874149322509766	421.3779602050781	366.6169738769531	0.0008687376976013184	15	012
459	436.7993469238281	224.67237854003906	0.9999395608901978	421.68707275390625	364.6802978515625	1.0	424.062744140625	365.6568298339844	0.0005472302436828613	422.2927551269531	367.3579406738281	0.0010944902896881104	15	012
460	438.5650939941406	222.71087646484375	1.0	416.5379333496094	367.4627380371094	1.0	421.1861877441406	367.381591796875	0.0003636181354522705	417.6209716796875	367.7389831542969	0.0008577704429626465	15	012
461	436.2996520996094	223.08338928222656	1.0	423.6427307128906	370.13763427734375	1.0	441.95159912109375	223.36598205566406	0.00022789835929870605	435.7081298828125	214.01585388183594	0.00031560659408569336	15	012
462	438.3038330078125	224.0062255859375	0.9999996423721313	431.9341735839844	368.6957702636719	1.0	441.04620361328125	220.74269104003906	0.00011232495307922363	433.1669616699219	370.1044921875	0.0008213222026824951	15	012
463	438.8036193847656	223.0051727294922	1.0	427.1039733886719	378.7923278808594	0.9999998807907104	648.96337890625	205.78591918945312	0.0001105964183807373	438.2488098144531	215.10108947753906	0.00020298361778259277	15	012
464	438.7799072265625	224.188720703125	1.0	432.0733947753906	374.6604309082031	1.0	435.5271911621094	372.5267333984375	0.00019851326942443848	431.63970947265625	374.9471435546875	0.00012162327766418457	15	012
465	437.9608459472656	222.9061737060547	1.0	445.7777099609375	223.66571044921875	0.0008138120174407959	442.9150695800781	223.23385620117188	0.00016042590141296387	3.424069881439209	477.9179992675781	0.00012701749801635742	15	012
466	437.2816162109375	224.22372436523438	1.0	430.3383483886719	373.0856018066406	0.029094308614730835	442.4621887207031	224.59619140625	0.000170975923538208	3.198668956756592	477.8491516113281	3.215670585632324e-5	15	012
467	437.4432678222656	222.77569580078125	1.0	416.2545166015625	387.2308044433594	0.9997428059577942	442.8912353515625	222.9672088623047	0.00011551380157470703	414.3817138671875	388.4065856933594	6.499886512756348e-5	15	012
468	437.3161926269531	223.15863037109375	1.0	418.9288635253906	387.40167236328125	1.0	647.279541015625	31.7159481048584	0.00023683905601501465	417.0834655761719	388.19287109375	0.00015598535537719727	15	012
469	436.9070129394531	224.11990356445312	1.0	420.87548828125	386.1223449707031	1.0	422.868408203125	385.92578125	0.00028640031814575195	418.2198181152344	387.6656188964844	0.00019925832748413086	15	012
470	437.4048767089844	225.97463989257812	1.0	420.2708435058594	384.03167724609375	1.0	443.184814453125	225.9248046875	0.0002116560935974121	417.7623596191406	385.85772705078125	8.913874626159668e-5	15	012
471	436.01593017578125	226.1532440185547	1.0	437.9286804199219	228.2178955078125	0.17595252394676208	441.6601867675781	225.6897430419922	8.806586265563965e-5	425.6652526855469	229.5221405029297	2.726912498474121e-5	15	012
472	437.6028137207031	227.17111206054688	1.0	413.66839599609375	385.07037353515625	0.999998927116394	647.6913452148438	197.79046630859375	0.0002525448799133301	3.266056776046753	478.0491027832031	6.583333015441895e-5	15	012
473	438.9077453613281	225.3618927001953	1.0	409.78057861328125	387.8001403808594	0.9999990463256836	648.4403686523438	139.87876892089844	0.0001552104949951172	443.827880859375	222.85252380371094	5.9992074966430664e-5	15	012
474	436.56463623046875	226.3689727783203	1.0	408.086181640625	386.0498962402344	1.0	442.56829833984375	225.91253662109375	9.66191291809082e-5	444.1585998535156	223.95303344726562	4.3839216232299805e-5	15	012
475	436.4181213378906	228.6804656982422	1.0	444.8908996582031	231.58816528320312	0.001393824815750122	649.19287109375	141.8517608642578	0.00013300776481628418	444.8615417480469	224.55506896972656	8.869171142578125e-5	15	012
476	436.61529541015625	228.4289093017578	1.0	408.3313293457031	389.31024169921875	0.9852378964424133	441.5010986328125	227.1871337890625	7.253885269165039e-5	3.43733549118042	476.3241271972656	3.218650817871094e-5	15	012
477	436.3167419433594	229.06427001953125	1.0	402.28839111328125	389.91455078125	0.9999254941940308	646.8609619140625	31.359468460083008	0.00016304850578308105	444.9958801269531	224.97659301757812	3.743171691894531e-5	15	012
478	436.0045166015625	230.69265747070312	1.0	397.4613342285156	392.05706787109375	0.9991527795791626	441.3919677734375	230.17254638671875	9.804964065551758e-5	3.1406922340393066	477.78985595703125	4.07099723815918e-5	15	012
479	438.32452392578125	231.31996154785156	1.0	396.7035827636719	392.2326354980469	0.9999933242797852	447.7389831542969	230.83071899414062	9.107589721679688e-5	398.1278076171875	387.02569580078125	6.708502769470215e-5	15	012
480	436.57586669921875	231.12399291992188	1.0	399.3077392578125	393.2343444824219	0.08852368593215942	649.471435546875	196.12185668945312	0.0002681612968444824	3.5918688774108887	477.8112487792969	5.885958671569824e-5	15	012
481	438.12115478515625	231.0041961669922	1.0	391.8719787597656	391.20477294921875	0.8775492310523987	646.9285888671875	30.289478302001953	0.00015410780906677246	3.312044143676758	477.2021484375	5.981326103210449e-5	15	012
482	439.0270690917969	231.77044677734375	1.0	396.0375061035156	393.15936279296875	0.06817010045051575	441.042724609375	234.53421020507812	0.00015294551849365234	440.1352844238281	239.70281982421875	7.337331771850586e-5	15	012
483	440.288330078125	231.09213256835938	1.0	399.8128662109375	391.3001403808594	0.9805821180343628	646.9767456054688	29.980127334594727	0.00015169382095336914	440.7347412109375	239.14437866210938	4.64320182800293e-5	15	012
484	441.4817199707031	231.26390075683594	1.0	398.7944641113281	391.63836669921875	0.6275229454040527	442.2646484375	234.74530029296875	0.0002148747444152832	445.41070556640625	225.8326873779297	0.00011414289474487305	15	012
485	439.7926330566406	234.25538635253906	1.0	394.992431640625	392.32525634765625	0.9999961853027344	441.5704345703125	235.04884338378906	0.00039184093475341797	440.64923095703125	240.56239318847656	0.000168532133102417	15	012
486	440.73272705078125	234.25437927246094	1.0	394.01031494140625	391.50543212890625	1.0	442.4604797363281	234.446533203125	0.00038945674896240234	441.482177734375	239.879150390625	0.00014403462409973145	15	012
487	440.9581604003906	234.05104064941406	1.0	390.36370849609375	390.6337890625	1.0	442.204345703125	235.1163330078125	0.0003140270709991455	441.468994140625	241.45541381835938	0.00014266371726989746	15	012
488	440.9410400390625	235.2860565185547	1.0	388.95697021484375	388.9550476074219	1.0	442.1513671875	236.42385864257812	0.000333636999130249	440.4791564941406	242.48910522460938	0.00015276670455932617	15	012
489	441.59613037109375	236.24107360839844	1.0	387.1611022949219	391.258544921875	1.0	443.04052734375	235.28607177734375	0.00035858154296875	440.63671875	240.88882446289062	0.00011101365089416504	15	012
490	442.2506103515625	235.43161010742188	1.0	388.4891052246094	390.0893249511719	1.0	649.8598022460938	189.30178833007812	0.0005604028701782227	441.5892333984375	242.32186889648438	0.00018090009689331055	15	012
491	442.2263488769531	235.62159729003906	1.0	390.5932922363281	390.5887451171875	1.0	442.8738098144531	236.1533966064453	0.0004316866397857666	441.2476806640625	241.8164520263672	0.00016430020332336426	15	012
492	441.17791748046875	235.79550170898438	1.0	389.5369873046875	390.4174499511719	1.0	442.4681396484375	236.3251953125	0.0001710653305053711	440.8243408203125	242.28076171875	7.209181785583496e-5	15	012
493	441.6998596191406	235.4960174560547	1.0	389.59552001953125	389.0224304199219	1.0	647.2037963867188	97.69524383544922	0.0003897547721862793	441.3932800292969	241.87530517578125	0.00010821223258972168	15	012
494	442.4944763183594	236.62274169921875	1.0	383.6905517578125	386.1795959472656	1.0	646.032470703125	28.638391494750977	0.00020143389701843262	384.93316650390625	389.85595703125	9.119510650634766e-5	15	012
495	442.3144836425781	236.31068420410156	1.0	387.0545349121094	390.6092529296875	1.0	443.2214050292969	237.2918701171875	0.00021898746490478516	441.19482421875	242.72959899902344	8.347630500793457e-5	15	012
496	441.57562255859375	236.1428985595703	1.0	387.7877197265625	392.3983459472656	1.0	645.321533203125	31.497095108032227	0.00015440583229064941	440.8466491699219	243.2154541015625	5.370378494262695e-5	15	012
497	440.9771423339844	237.28118896484375	1.0	389.0546875	392.5622863769531	1.0	648.7368774414062	206.4591827392578	0.00012007355690002441	386.11541748046875	391.0727844238281	5.614757537841797e-5	15	012
498	439.48370361328125	236.81358337402344	1.0	385.0143737792969	390.6688537597656	1.0	648.050048828125	317.6124267578125	0.00022420287132263184	439.35540771484375	241.5129852294922	7.149577140808105e-5	15	012
499	442.78961181640625	236.1415557861328	1.0	377.74285888671875	385.5818176269531	1.0	646.4852294921875	30.00045394897461	0.00023663043975830078	441.24658203125	242.98760986328125	9.03010368347168e-5	15	012
500	444.772705078125	237.19683837890625	1.0	383.1386413574219	391.2953796386719	1.0	447.7826843261719	236.4649658203125	9.259581565856934e-5	437.72503662109375	227.3088836669922	9.950995445251465e-5	15	012
501	442.0097961425781	238.61480712890625	1.0	384.0574951171875	391.034423828125	1.0	647.6194458007812	202.80728149414062	0.000149458646774292	384.0704040527344	394.0845031738281	3.7729740142822266e-5	15	012
502	442.6012878417969	239.6031951904297	1.0	382.6839599609375	390.2899169921875	1.0	646.11669921875	29.979448318481445	0.000149458646774292	438.3443298339844	230.55059814453125	8.726119995117188e-5	15	012
503	446.17401123046875	239.51513671875	1.0	385.1017150878906	390.2420349121094	1.0	388.499267578125	390.4703369140625	0.00013211369514465332	383.82806396484375	393.58477783203125	7.05718994140625e-5	15	012
504	450.5805358886719	238.92137145996094	1.0	396.586669921875	389.23565673828125	0.9999982714653015	646.876953125	30.05704116821289	9.134411811828613e-5	442.4970397949219	228.81707763671875	4.1812658309936523e-5	15	012
505	453.5947570800781	235.68072509765625	1.0	396.4898986816406	379.6029052734375	0.9998867511749268	460.6394348144531	237.63400268554688	0.00016131997108459473	396.247802734375	380.9179992675781	0.0001087188720703125	15	012
506	452.78094482421875	229.67327880859375	1.0	387.96405029296875	375.8039245605469	0.9869676232337952	646.0291137695312	29.42589569091797	0.00015494227409362793	384.4981994628906	375.4946594238281	4.0471553802490234e-5	15	012
507	458.0831298828125	221.599365234375	1.0	384.20135498046875	379.41326904296875	1.0	645.8190307617188	29.07113265991211	0.0002193152904510498	385.71868896484375	382.251953125	0.00010433793067932129	15	012
508	458.06964111328125	220.65875244140625	1.0	384.3280334472656	378.7603454589844	1.0	648.2923583984375	105.97062683105469	0.00036072731018066406	461.4888000488281	208.17227172851562	0.00010305643081665039	15	012
509	454.5140075683594	218.21502685546875	1.0	382.5588073730469	378.13726806640625	0.9999998807907104	646.5357055664062	30.383358001708984	0.00015732645988464355	381.2099609375	380.5218811035156	0.00026997923851013184	15	012
510	451.4648132324219	219.52615356445312	1.0	383.2003173828125	380.1600341796875	1.0	648.3280639648438	176.13819885253906	0.00018286705017089844	441.09759521484375	210.4189910888672	0.00012770295143127441	15	012
511	444.7806091308594	218.07643127441406	1.0	384.5227355957031	380.4184875488281	0.9999995827674866	444.4156799316406	221.80215454101562	0.0004303157329559326	441.535888671875	226.9608154296875	0.00039637088775634766	15	012
512	442.7556457519531	215.9397430419922	1.0	390.3691101074219	382.63677978515625	1.0	447.44256591796875	215.04727172851562	0.00011733174324035645	440.5707092285156	224.70681762695312	8.597970008850098e-5	15	012
513	444.492919921875	215.19273376464844	1.0	394.9735107421875	386.5660400390625	1.0	448.47564697265625	214.80416870117188	0.00011625885963439941	441.3641662597656	225.32308959960938	0.00010627508163452148	15	012
514	444.99493408203125	213.92774963378906	1.0	397.8100891113281	387.1424255371094	1.0	647.3124389648438	114.38906860351562	0.00019109249114990234	397.6771545410156	384.41192626953125	7.489323616027832e-5	15	012
515	443.6800537109375	214.69189453125	1.0	397.4860534667969	388.1167907714844	0.9999998807907104	447.9605712890625	213.87966918945312	8.308887481689453e-5	399.26678466796875	389.96820068359375	6.300210952758789e-5	15	012
516	442.0514831542969	214.05113220214844	1.0	398.16094970703125	387.9173583984375	1.0	447.7513122558594	213.4964141845703	0.00019153952598571777	399.65936279296875	389.9421081542969	0.00013774633407592773	15	012
517	443.48150634765625	211.4853515625	1.0	394.700439453125	384.9792175292969	1.0	447.7013244628906	210.9654998779297	6.347894668579102e-5	395.6325988769531	386.3625793457031	5.453824996948242e-5	15	012
518	443.9493103027344	210.25051879882812	1.0	396.61102294921875	386.31195068359375	1.0	448.98126220703125	210.3069610595703	0.00012511014938354492	399.5606384277344	388.7015380859375	8.323788642883301e-5	15	012
519	445.1912841796875	208.03533935546875	1.0	394.9824523925781	384.4149169921875	1.0	646.6083984375	29.632753372192383	0.0001723766326904297	449.11517333984375	214.80296325683594	5.7190656661987305e-5	15	012
520	445.7247619628906	207.06727600097656	1.0	394.5897521972656	383.97930908203125	1.0	647.4669799804688	333.56317138671875	0.00011202692985534668	388.92388916015625	381.0847473144531	5.987286567687988e-5	15	012
521	444.85272216796875	208.44436645507812	1.0	393.1593933105469	383.21075439453125	1.0	447.94525146484375	208.9196319580078	0.00011488795280456543	448.94671630859375	214.96778869628906	6.133317947387695e-5	15	012
522	444.3616027832031	204.70716857910156	1.0	392.5201416015625	382.70550537109375	1.0	444.2472229003906	207.28871154785156	0.00019231438636779785	441.78436279296875	212.5037384033203	0.0001570582389831543	15	012
523	444.98333740234375	205.4737548828125	1.0	390.18243408203125	380.9897155761719	1.0	445.2818603515625	207.49859619140625	0.00018337368965148926	441.6114501953125	211.81201171875	0.0001214444637298584	15	012
524	444.6181945800781	204.877685546875	1.0	393.412353515625	383.77618408203125	1.0	444.3238830566406	206.83673095703125	0.0002789795398712158	442.20819091796875	211.47084045410156	0.00025203824043273926	15	012
525	444.92266845703125	205.70204162597656	1.0	391.51605224609375	380.3564453125	1.0	393.4166259765625	382.0503845214844	0.0001347064971923828	391.3104553222656	383.6728820800781	7.340312004089355e-5	15	012
526	446.2336730957031	202.4085235595703	1.0	399.26141357421875	375.5535583496094	1.0	445.4378662109375	207.47344970703125	0.00021761655807495117	441.697021484375	212.3927001953125	0.0005812942981719971	15	012
527	450.4532165527344	195.14593505859375	1.0	398.0101623535156	369.9308776855469	1.0	647.62451171875	29.686199188232422	0.0001811683177947998	399.9827575683594	370.4259338378906	0.00016611814498901367	15	012
528	454.58709716796875	191.2377471923828	1.0	396.80224609375	364.19049072265625	0.9999999403953552	646.7335815429688	29.154321670532227	0.00020930171012878418	395.83648681640625	366.45245361328125	7.298588752746582e-5	15	012
529	455.6881408691406	184.8529510498047	1.0	390.3138427734375	356.35791015625	1.0	647.7347412109375	30.70890998840332	0.0004080235958099365	456.7468566894531	194.10435485839844	0.0001137852668762207	15	012
530	457.25390625	180.0147247314453	1.0	383.697509765625	350.7754821777344	1.0	388.8895568847656	351.37701416015625	0.00023514032363891602	384.9815673828125	351.212890625	0.00029462575912475586	15	012
531	456.16253662109375	182.02536010742188	1.0	381.84576416015625	349.71710205078125	1.0	648.5154418945312	140.55010986328125	0.0005890130996704102	384.3679504394531	351.05816650390625	0.00021564960479736328	15	012
532	456.615478515625	183.04006958007812	1.0	380.8988952636719	348.0954895019531	1.0	463.93865966796875	181.1633758544922	0.00018742680549621582	384.21307373046875	350.1632995605469	0.00024139881134033203	15	012
533	457.312744140625	181.80410766601562	1.0	380.2330322265625	347.74908447265625	1.0	382.2110595703125	347.3294982910156	0.00019690394401550293	383.8760681152344	349.6619873046875	0.00021916627883911133	15	012
534	458.19073486328125	181.68565368652344	1.0	380.3940734863281	346.1780700683594	1.0	464.15472412109375	180.16339111328125	0.00011894106864929199	382.7952575683594	349.170654296875	0.00015479326248168945	15	012
535	459.5498962402344	177.9216766357422	1.0	390.2430114746094	345.0235290527344	1.0	648.2240600585938	112.50104522705078	0.000153273344039917	387.30133056640625	344.0531005859375	7.253885269165039e-5	15	012
536	461.54022216796875	173.8961639404297	1.0	395.22796630859375	335.8746643066406	1.0	648.9644165039062	127.15345764160156	0.0001779794692993164	399.640625	337.3489685058594	0.00018209218978881836	15	012
537	464.0437316894531	168.87701416015625	1.0	400.6558837890625	341.1639404296875	1.0	469.1727600097656	170.11961364746094	0.0001074373722076416	457.6321105957031	177.2968292236328	4.717707633972168e-5	15	012
538	462.7768859863281	166.28736877441406	1.0	404.2439270019531	335.8444519042969	1.0	649.0083618164062	140.81329345703125	0.0006842315196990967	403.6353454589844	338.6995544433594	0.0003689229488372803	15	012
539	455.62738037109375	166.23562622070312	1.0	402.2215270996094	331.4106140136719	1.0	464.062744140625	165.59451293945312	0.0001455545425415039	404.46002197265625	334.9845275878906	0.00015285611152648926	15	012
540	451.61639404296875	165.2826690673828	1.0	455.2036437988281	167.7471466064453	0.0003145933151245117	648.0452880859375	253.01905822753906	9.486079216003418e-5	452.2471923828125	169.7056884765625	1.531839370727539e-5	15	012
541	447.74359130859375	168.25157165527344	1.0	452.5863952636719	169.7089385986328	0.0009872019290924072	450.42095947265625	172.29942321777344	0.00011157989501953125	449.4278564453125	176.1551055908203	3.376603126525879e-5	15	012
542	445.33489990234375	167.69334411621094	1.0	450.4072570800781	170.49423217773438	0.002986907958984375	448.76177978515625	166.7295379638672	0.00012198090553283691	446.52410888671875	162.5413818359375	0.00014767050743103027	15	012
543	444.16778564453125	164.7836456298828	1.0	402.995361328125	332.18206787109375	1.0	645.9712524414062	28.546226501464844	0.00012138485908508301	404.5045166015625	335.7582092285156	9.316205978393555e-5	15	012
544	447.1733093261719	164.74697875976562	1.0	410.14501953125	335.2846374511719	1.0	450.4425354003906	164.0859375	0.00011992454528808594	415.160400390625	336.91864013671875	0.0001595616340637207	15	012
