# Supplementary material for: An automated feeding system for the African killifish reveals the impact of diet on lifespan and allows scalable assessment of associative learning
Source: eLife. 2022 Nov 10;11:e69008. doi: 10.7554/eLife.69008 (PMC9788828; doi:10.7554/eLife.69008)
Supplement: Figure 6—source data 2. [file elife-69008-fig6-data2.zip › Training Trajectories/t9_REC019DLC_resnet50_TrainAllTheThingsJun28shuffle1_1030000.csv]

bodyparts_coords	fishhead_x	fishhead_y	fishhead_likelihood	fishtail_x	fishtail_y	fishtail_likelihood	redlight_x	redlight_y	redlight_likelihood	fooddrop_x	fooddrop_y	fooddrop_likelihood	fishnum	recordingnum
0	88.84015655517578	54.69843673706055	0.00026550889015197754	644.2376708984375	206.06813049316406	6.026029586791992e-5	646.07666015625	206.98110961914062	0.0004999041557312012	376.0920104980469	1.4612476825714111	4.5299530029296875e-6	9	019
1	92.289306640625	56.513492584228516	0.054423898458480835	94.32219696044922	56.33526611328125	0.001581341028213501	648.21484375	193.43478393554688	0.00012043118476867676	76.89850616455078	61.926063537597656	1.4126300811767578e-5	9	019
2	90.30619049072266	69.12642669677734	0.010485470294952393	646.6648559570312	160.55148315429688	9.378790855407715e-5	647.5712890625	190.16551208496094	0.00018453598022460938	426.4477233886719	2.892061710357666	6.109476089477539e-6	9	019
3	96.06182098388672	69.63630676269531	0.9215033054351807	96.13809967041016	71.80204772949219	0.0011516213417053223	648.14794921875	192.95594787597656	0.00023066997528076172	641.2998046875	3.5907583236694336	1.5527009963989258e-5	9	019
4	98.38351440429688	70.26680755615234	0.5455013513565063	99.40318298339844	72.41000366210938	0.008253306150436401	648.3978271484375	192.18186950683594	0.0003217756748199463	92.08480072021484	66.63429260253906	2.2858381271362305e-5	9	019
5	99.31212615966797	77.72949981689453	0.9850317239761353	101.686279296875	74.62863159179688	0.0054166316986083984	648.658447265625	189.22215270996094	0.0005402266979217529	92.75092315673828	84.68203735351562	3.24249267578125e-5	9	019
6	100.08390808105469	81.92526245117188	0.006868451833724976	101.45458221435547	82.37621307373047	0.004449039697647095	647.7623901367188	193.58995056152344	0.00014907121658325195	93.79315185546875	86.66561126708984	7.569789886474609e-6	9	019
7	100.57455444335938	82.80941772460938	0.0898282527923584	101.20061492919922	83.06700134277344	0.4271602928638458	642.4661254882812	215.64073181152344	0.00026926398277282715	95.04444885253906	86.6179428100586	4.5925378799438477e-5	9	019
8	97.6062240600586	86.3370590209961	9.000301361083984e-6	644.3668823242188	207.05015563964844	1.2665987014770508e-5	641.9288940429688	221.75559997558594	6.22868537902832e-5	359.912109375	1.7772676944732666	5.453824996948242e-6	9	019
9	110.85330200195312	85.17829895019531	0.02768579125404358	110.47657775878906	88.68844604492188	0.752427339553833	640.75	221.16673278808594	0.00012418627738952637	104.03245544433594	83.86904907226562	4.947185516357422e-6	9	019
10	438.97265625	319.1582946777344	0.0001182854175567627	443.72833251953125	319.877197265625	0.9945530295372009	645.25439453125	209.9170684814453	0.00029921531677246094	442.5642395019531	312.7225646972656	4.9114227294921875e-5	9	019
11	116.28683471679688	84.4399185180664	0.10343685746192932	117.19371795654297	85.67440032958984	0.9999997019767761	648.519287109375	192.93910217285156	0.00010249018669128418	110.12669372558594	86.44512176513672	0.00012493133544921875	9	019
12	645.1707763671875	192.37254333496094	1.683831214904785e-5	643.6605224609375	204.96112060546875	0.00015753507614135742	646.527099609375	205.8274688720703	0.0014748871326446533	640.326416015625	194.4100799560547	4.4405460357666016e-6	9	019
13	78.2968521118164	83.86539459228516	2.0891427993774414e-5	643.8524169921875	206.42868041992188	4.443526268005371e-5	647.9990844726562	191.08656311035156	5.4389238357543945e-5	409.6602783203125	3.018217086791992	3.427267074584961e-6	9	019
14	72.37877655029297	84.15865325927734	0.0007859468460083008	79.76725006103516	78.87759399414062	0.0018054842948913574	645.6240844726562	207.9197540283203	8.955597877502441e-5	345.23406982421875	4.001057147979736	3.069639205932617e-6	9	019
15	644.3314819335938	192.71389770507812	7.68899917602539e-6	647.6157836914062	159.6393280029297	6.604194641113281e-5	645.894287109375	207.56494140625	0.0007592439651489258	360.0926818847656	3.842703104019165	3.7848949432373047e-6	9	019
16	58.7907829284668	96.52733612060547	0.0002530813217163086	443.2534484863281	319.900634765625	6.473064422607422e-5	645.5018920898438	207.8751220703125	0.0005203485488891602	625.2545776367188	207.04576110839844	2.682209014892578e-6	9	019
17	646.0087890625	77.64839935302734	3.4570693969726562e-6	648.206787109375	157.44287109375	2.440810203552246e-5	641.5072021484375	221.58670043945312	5.3822994232177734e-5	361.3384094238281	2.981323719024658	1.8775463104248047e-6	9	019
18	24.8230037689209	93.76318359375	5.662441253662109e-6	438.0105895996094	322.00341796875	0.0002295374870300293	648.5977783203125	191.06201171875	0.00010728836059570312	639.2525634765625	3.5974385738372803	3.5762786865234375e-6	9	019
19	3.0547127723693848	4.111012935638428	2.8312206268310547e-6	643.60107421875	205.16563415527344	2.47955322265625e-5	648.3914184570312	191.37474060058594	5.2303075790405273e-5	425.6382751464844	2.659176826477051	3.606081008911133e-6	9	019
20	61.73029708862305	101.56311798095703	4.5925378799438477e-5	643.6840209960938	206.436279296875	3.3974647521972656e-5	646.443603515625	194.9710693359375	6.16312026977539e-5	3.4853920936584473	1.1403658390045166	2.086162567138672e-6	9	019
21	633.7952270507812	232.17782592773438	5.036592483520508e-6	438.1173400878906	323.2501220703125	0.04149535298347473	640.207275390625	221.49984741210938	0.0005875527858734131	346.2377014160156	4.798886775970459	2.3245811462402344e-6	9	019
22	76.28417205810547	98.96888732910156	0.3368373215198517	87.70269775390625	96.12751007080078	0.00017219781875610352	648.7745361328125	193.6708221435547	0.0014156103134155273	640.16748046875	3.6119863986968994	3.248453140258789e-6	9	019
23	90.57472229003906	86.26231384277344	7.742643356323242e-5	443.7070617675781	322.0351257324219	0.0001099705696105957	642.2640991210938	220.93487548828125	9.551644325256348e-5	639.8020629882812	3.1678123474121094	6.735324859619141e-6	9	019
24	72.7352066040039	106.5985336303711	0.010120570659637451	643.7393798828125	203.90872192382812	5.605816841125488e-5	647.47705078125	193.4889678955078	0.000438004732131958	72.23577880859375	99.67521667480469	5.7220458984375e-6	9	019
25	89.5053482055664	101.82764434814453	0.09175854921340942	645.42822265625	158.59747314453125	8.484721183776855e-5	645.7941284179688	206.5355682373047	0.0002650916576385498	361.1123046875	2.677178382873535	3.069639205932617e-6	9	019
26	609.4606323242188	191.77061462402344	0.00016686320304870605	443.833984375	322.90667724609375	0.20506450533866882	612.9773559570312	187.78604125976562	1.0	610.9816284179688	187.2953643798828	0.0007829070091247559	9	019
27	59.666587829589844	134.70623779296875	0.004811793565750122	610.062744140625	187.61566162109375	8.279085159301758e-5	614.3556518554688	186.4512481689453	1.0	613.4581298828125	187.6079559326172	0.0007990002632141113	9	019
28	68.5208969116211	150.75657653808594	0.09784391522407532	610.2391357421875	187.5290069580078	0.00018677115440368652	614.6511840820312	186.9678497314453	1.0	613.1141357421875	187.4842071533203	0.0008749961853027344	9	019
29	71.49051666259766	160.8712158203125	0.999538004398346	618.2989501953125	189.8939208984375	8.127093315124512e-5	614.8468627929688	187.05714416503906	1.0	613.5078125	187.37503051757812	0.0008518397808074951	9	019
30	70.63676452636719	164.48455810546875	0.9530593156814575	618.0068969726562	190.0364227294922	0.00010704994201660156	614.8110961914062	187.0257110595703	1.0	613.0982666015625	187.52981567382812	0.0009077787399291992	9	019
31	75.83386993408203	163.56072998046875	0.4563600420951843	78.40837860107422	115.61843872070312	0.03821682929992676	614.6860961914062	187.36903381347656	0.9999999403953552	613.5658569335938	187.75579833984375	0.0006313621997833252	9	019
32	79.61192321777344	115.65790557861328	0.9999178051948547	79.97057342529297	116.8065414428711	0.00361025333404541	615.07568359375	186.33514404296875	1.0	613.7992553710938	186.9030303955078	0.00046691298484802246	9	019
33	86.76886749267578	175.16456604003906	0.8497271537780762	70.28350830078125	128.77964782714844	0.9998650550842285	614.8949584960938	186.09458923339844	0.9999999403953552	614.2679443359375	186.99725341796875	0.0011467039585113525	9	019
34	94.16868591308594	176.29612731933594	0.9934391975402832	96.29780578613281	176.8437042236328	0.4064309895038605	615.0852661132812	187.1161346435547	1.0	92.08146667480469	177.8690948486328	0.0009681880474090576	9	019
35	67.8123779296875	150.1720428466797	0.9969232678413391	67.73002624511719	150.69557189941406	0.0011822879314422607	614.7347412109375	186.50987243652344	0.9999999403953552	613.7286987304688	187.24691772460938	0.0007029175758361816	9	019
36	127.34031677246094	172.10279846191406	0.9999997615814209	129.5564422607422	174.67835998535156	0.01919284462928772	614.3828125	186.0522003173828	1.0	613.0933837890625	187.32179260253906	0.0008856654167175293	9	019
37	142.26083374023438	172.28138732910156	1.0	141.9223175048828	175.95506286621094	0.00034308433532714844	615.5946044921875	187.85557556152344	1.0	613.6359252929688	188.36343383789062	0.0009800493717193604	9	019
38	151.9146728515625	175.00192260742188	1.0	158.7164306640625	176.03448486328125	0.00035962462425231934	614.2365112304688	186.4021759033203	1.0	613.2304077148438	187.3449249267578	0.0011932849884033203	9	019
39	159.6776123046875	175.54876708984375	1.0	442.3581237792969	320.9223937988281	0.5751801133155823	614.52099609375	187.91488647460938	1.0	612.9581909179688	188.37258911132812	0.0007572770118713379	9	019
40	168.37750244140625	176.06951904296875	1.0	109.59150695800781	171.97471618652344	0.0006323456764221191	614.5866088867188	186.96131896972656	0.9999999403953552	613.7225341796875	188.1155548095703	0.0008246898651123047	9	019
41	116.18360900878906	164.73680114746094	1.0	119.49549865722656	166.29248046875	0.001901090145111084	614.8298950195312	187.11343383789062	1.0	613.3534545898438	187.419921875	0.0009923577308654785	9	019
42	189.8408660888672	178.11737060546875	1.0	123.38494873046875	162.80401611328125	0.6244055032730103	615.0957641601562	186.42124938964844	1.0	614.1705322265625	187.55355834960938	0.000760495662689209	9	019
43	198.94602966308594	178.1958465576172	1.0	128.53724670410156	167.50718688964844	0.00020840764045715332	615.5435180664062	187.71217346191406	1.0	614.3238525390625	188.03872680664062	0.0009649693965911865	9	019
44	207.24671936035156	176.99176025390625	1.0	443.1168518066406	321.4433898925781	0.03565835952758789	614.8042602539062	186.37469482421875	1.0	613.7945556640625	187.27792358398438	0.0008289813995361328	9	019
45	214.16883850097656	176.81153869628906	1.0	141.32272338867188	166.23167419433594	1.0	615.0704956054688	187.63121032714844	1.0	613.4847412109375	187.8357696533203	0.0008063614368438721	9	019
46	223.12158203125	181.23179626464844	1.0	151.97940063476562	165.02577209472656	0.9974069595336914	614.8345336914062	187.53271484375	1.0	613.6829833984375	187.72842407226562	0.0007195472717285156	9	019
47	160.14674377441406	153.4128875732422	1.0	163.8961181640625	152.6725616455078	0.006303459405899048	614.158203125	186.53472900390625	1.0	613.1503295898438	187.44757080078125	0.0006408989429473877	9	019
48	249.0987091064453	190.00503540039062	1.0	162.64703369140625	149.3518829345703	1.0	615.4918823242188	186.6458282470703	1.0	614.5980224609375	187.63052368164062	0.0009047389030456543	9	019
49	259.23260498046875	191.78778076171875	1.0	171.65066528320312	152.6913299560547	1.0	613.8300170898438	186.6689453125	1.0	612.4798583984375	187.63803100585938	0.0006760060787200928	9	019
50	271.8776550292969	192.2667999267578	1.0	178.07200622558594	150.53173828125	1.0	614.3651733398438	187.26536560058594	1.0	612.7421264648438	187.82843017578125	0.00099220871925354	9	019
51	294.9505310058594	196.81219482421875	1.0	198.6671905517578	161.9735107421875	1.0	614.8023071289062	187.58859252929688	1.0	613.7041625976562	187.72386169433594	0.0008513033390045166	9	019
52	319.34368896484375	200.82199096679688	1.0	215.686279296875	161.06234741210938	0.999993085861206	615.1276245117188	187.1876983642578	1.0	613.7703857421875	187.4713134765625	0.0008270442485809326	9	019
53	337.83624267578125	205.1932830810547	1.0	233.3936004638672	166.5235595703125	0.9999745488166809	614.5238647460938	186.2903594970703	1.0	613.728515625	187.11721801757812	0.0007008612155914307	9	019
54	355.2284240722656	206.94635009765625	1.0	254.4950408935547	167.7586212158203	0.9997193813323975	614.9102172851562	186.2918701171875	0.9999999403953552	613.83935546875	186.77847290039062	0.0007003247737884521	9	019
55	369.9598083496094	209.45327758789062	0.9900676012039185	270.5075988769531	175.08438110351562	0.9999999403953552	615.4177856445312	186.40342712402344	0.9999999403953552	614.44384765625	187.0939483642578	0.0009059607982635498	9	019
56	383.0077209472656	211.06478881835938	0.9668091535568237	385.0596618652344	210.4679412841797	0.9999998807907104	615.8739013671875	186.891357421875	1.0	614.5736694335938	186.949951171875	0.0010277032852172852	9	019
57	393.75439453125	211.87925720214844	1.0	294.55316162109375	179.1681671142578	0.9999998807907104	615.9370727539062	187.6450653076172	0.9999999403953552	614.753173828125	187.87423706054688	0.0011516213417053223	9	019
58	401.0963439941406	212.39395141601562	1.0	305.6662902832031	177.3840789794922	0.999997615814209	615.771240234375	188.42124938964844	1.0	614.2247314453125	188.7424774169922	0.0008474290370941162	9	019
59	408.10687255859375	210.11380004882812	1.0	310.11163330078125	176.25148010253906	0.9999765157699585	615.91845703125	187.62240600585938	1.0	614.7855834960938	187.96482849121094	0.0010486841201782227	9	019
60	409.4188537597656	209.9704132080078	1.0	315.5495300292969	170.6365203857422	0.9999999403953552	614.8253784179688	187.81761169433594	1.0	613.3123168945312	188.22830200195312	0.0010220110416412354	9	019
61	410.32330322265625	210.14329528808594	1.0	315.25909423828125	165.65316772460938	1.0	614.8367309570312	186.96856689453125	0.9999998807907104	613.31884765625	187.6763916015625	0.0007686316967010498	9	019
62	410.142822265625	209.27047729492188	1.0	317.8273010253906	164.15090942382812	1.0	615.6336669921875	187.4552459716797	1.0	614.451416015625	187.63352966308594	0.0007499754428863525	9	019
63	409.5987243652344	208.93392944335938	1.0	318.85345458984375	160.1505584716797	0.999998152256012	614.9649658203125	186.9006805419922	1.0	613.7481689453125	187.915771484375	0.0009195804595947266	9	019
64	413.5664367675781	206.4803466796875	1.0	324.3232727050781	162.10101318359375	1.0	615.3421630859375	187.966064453125	1.0	613.8343505859375	188.2627716064453	0.000596851110458374	9	019
65	425.2179260253906	208.28298950195312	1.0	334.73101806640625	165.60171508789062	0.9999942779541016	614.6931762695312	186.3020477294922	1.0	613.6270141601562	187.32525634765625	0.000838160514831543	9	019
66	438.2633056640625	208.94424438476562	1.0	351.0321044921875	165.6724395751953	0.9991072416305542	615.1808471679688	186.14382934570312	1.0	614.3138427734375	186.5968475341797	0.0007645189762115479	9	019
67	449.4307556152344	209.73876953125	1.0	363.29058837890625	170.3656005859375	0.9643311500549316	615.07958984375	187.51608276367188	1.0	613.8626098632812	187.5205841064453	0.0004572570323944092	9	019
68	457.3909606933594	208.4866485595703	1.0	382.7188720703125	180.30628967285156	0.9974181652069092	614.5228881835938	186.6213836669922	1.0	613.478271484375	187.49087524414062	0.0008178353309631348	9	019
69	466.00762939453125	208.35446166992188	1.0	390.7346496582031	180.4038543701172	0.9999997019767761	614.9550170898438	186.49676513671875	1.0	613.6732788085938	187.3524169921875	0.0008348822593688965	9	019
70	475.1515197753906	207.37413024902344	1.0	392.9244384765625	180.89105224609375	0.9999979734420776	614.43994140625	186.5444793701172	1.0	613.4832153320312	187.37425231933594	0.0008015632629394531	9	019
71	481.31622314453125	205.4474639892578	1.0	394.1746826171875	180.60362243652344	0.9997508525848389	614.6069946289062	186.12326049804688	1.0	613.8704223632812	186.85400390625	0.0006927251815795898	9	019
72	487.19219970703125	205.72450256347656	1.0	399.4559631347656	179.88328552246094	0.10519593954086304	614.8114624023438	187.46408081054688	0.9999999403953552	613.5228271484375	187.8438262939453	0.0007331371307373047	9	019
73	489.0096435546875	205.25277709960938	1.0	403.59710693359375	180.246337890625	0.01263052225112915	614.6447143554688	186.34568786621094	1.0	613.2864379882812	187.0848846435547	0.0008269548416137695	9	019
74	490.79229736328125	203.74269104003906	1.0	403.06048583984375	176.91122436523438	0.004122287034988403	614.9318237304688	186.15736389160156	1.0	614.4313354492188	186.8868408203125	0.0006203055381774902	9	019
75	491.42474365234375	201.86178588867188	1.0	403.1605529785156	174.7230224609375	0.21195533871650696	614.664794921875	186.0587615966797	0.9999998807907104	613.9758911132812	187.00250244140625	0.0008169114589691162	9	019
76	492.2745361328125	200.83963012695312	1.0	402.8843078613281	167.99908447265625	0.0021044015884399414	614.8278198242188	185.84104919433594	1.0	614.0151977539062	186.54673767089844	0.0008805990219116211	9	019
77	490.92388916015625	199.3557586669922	1.0	400.52630615234375	166.10647583007812	0.037109166383743286	614.8826293945312	185.92782592773438	0.9999998807907104	613.9130859375	186.74066162109375	0.0005199909210205078	9	019
78	490.5272521972656	199.20364379882812	1.0	402.40338134765625	166.68218994140625	0.06648951768875122	615.6234741210938	186.95718383789062	1.0	614.2755126953125	187.3927764892578	0.0006959736347198486	9	019
79	489.5812683105469	198.56919860839844	1.0	399.4197998046875	163.70518493652344	0.9995005130767822	614.9926147460938	186.25033569335938	1.0	613.77490234375	187.3267059326172	0.0010602176189422607	9	019
80	489.49920654296875	198.5129852294922	1.0	402.7171936035156	160.92013549804688	0.006553590297698975	614.9712524414062	186.09271240234375	1.0	614.0339965820312	186.92355346679688	0.0006356239318847656	9	019
81	487.78631591796875	198.0557098388672	1.0	400.6438903808594	160.59347534179688	0.15611973404884338	615.0889892578125	186.3209686279297	1.0	613.5943603515625	186.8227081298828	0.0005977153778076172	9	019
82	487.0867004394531	195.7469482421875	1.0	401.0198669433594	158.91188049316406	0.9975930452346802	616.4996948242188	186.86764526367188	0.9999999403953552	614.9732666015625	187.38662719726562	0.0005873441696166992	9	019
83	484.0019226074219	195.1162109375	1.0	402.4134216308594	158.12086486816406	0.23521023988723755	614.9044799804688	186.08668518066406	1.0	613.6277465820312	187.28492736816406	0.0007441341876983643	9	019
84	474.89453125	193.3850555419922	1.0	404.43914794921875	153.62869262695312	0.00044417381286621094	615.4164428710938	185.8476104736328	1.0	614.2678833007812	186.1915283203125	0.0004808008670806885	9	019
85	464.8008728027344	191.20065307617188	1.0	418.6383361816406	153.9283905029297	0.59867924451828	615.9757690429688	186.6593017578125	1.0	614.4296264648438	187.06492614746094	0.0008206367492675781	9	019
86	457.11968994140625	191.2197723388672	0.9999998211860657	618.0523071289062	189.17410278320312	8.860230445861816e-5	614.796875	186.38558959960938	1.0	613.6849975585938	186.6912078857422	0.0009628534317016602	9	019
87	449.36376953125	191.84686279296875	0.9999997615814209	618.2056274414062	189.1880645751953	9.194016456604004e-5	614.212646484375	185.85183715820312	1.0	613.5951538085938	186.80078125	0.000773698091506958	9	019
88	442.6378479003906	194.87252807617188	0.9999886751174927	456.9236145019531	166.12400817871094	0.1786268651485443	615.059326171875	187.3163299560547	1.0	613.5664672851562	187.35885620117188	0.0006933212280273438	9	019
89	443.6831970214844	194.39898681640625	0.985181450843811	452.0531921386719	164.48353576660156	0.992081344127655	614.0941162109375	186.04678344726562	1.0	613.1260375976562	187.00030517578125	0.0006748735904693604	9	019
90	443.3526916503906	194.78311157226562	0.9099587202072144	449.1849060058594	163.4349365234375	0.9999527931213379	614.5940551757812	186.19996643066406	1.0	613.6259765625	186.91639709472656	0.0005973577499389648	9	019
91	441.0194396972656	192.1525115966797	0.38026878237724304	449.3046569824219	162.97021484375	0.9999794363975525	614.3289184570312	184.9536895751953	1.0	614.0046997070312	186.0683135986328	0.0011699199676513672	9	019
92	447.0656433105469	183.24319458007812	0.9995290040969849	445.8016357421875	166.36705017089844	0.9999603033065796	614.9625244140625	186.3338623046875	0.9999999403953552	614.3861694335938	187.18690490722656	0.0006353259086608887	9	019
93	436.5193786621094	162.846435546875	1.0	463.8033142089844	198.1671142578125	0.0009927451610565186	614.9159545898438	185.0476837158203	1.0	613.8800048828125	185.88661193847656	0.0007976293563842773	9	019
94	429.54229736328125	156.39144897460938	1.0	444.339599609375	321.0003356933594	0.006540566682815552	614.4529418945312	185.856689453125	1.0	613.0256958007812	186.92636108398438	0.0006178915500640869	9	019
95	476.2915344238281	198.9517059326172	1.0	425.5776062011719	153.06639099121094	0.999984860420227	615.6300659179688	185.7260284423828	1.0	614.6380004882812	186.66917419433594	0.0006642639636993408	9	019
96	479.2939147949219	197.62913513183594	1.0	424.6372375488281	152.0990753173828	0.9999954104423523	615.0621337890625	185.64439392089844	0.9999999403953552	613.853759765625	186.78826904296875	0.0005644559860229492	9	019
97	483.0498046875	196.82228088378906	1.0	426.61236572265625	151.77496337890625	0.9999780654907227	614.5635986328125	185.95599365234375	1.0	613.6277465820312	187.15283203125	0.0007435083389282227	9	019
98	484.92694091796875	196.11167907714844	1.0	427.37225341796875	150.1579132080078	0.9999988079071045	615.2273559570312	185.81886291503906	1.0	613.9512939453125	186.24649047851562	0.0007050633430480957	9	019
99	486.7034606933594	195.13870239257812	1.0	430.6959533691406	151.169921875	0.9999999403953552	614.4005126953125	186.31353759765625	1.0	613.073974609375	187.10707092285156	0.0006621479988098145	9	019
100	487.40960693359375	194.22732543945312	1.0	428.9679260253906	149.65939331054688	0.9999997615814209	615.7930908203125	187.0037384033203	1.0	614.17626953125	187.24900817871094	0.000621497631072998	9	019
101	487.78564453125	193.5654296875	1.0	430.7378234863281	149.155517578125	0.9999917149543762	615.6161499023438	185.78219604492188	1.0	614.3424682617188	186.27601623535156	0.0005251765251159668	9	019
102	488.86962890625	191.55340576171875	1.0	428.4999694824219	147.10736083984375	0.9999957084655762	615.0863647460938	186.2672119140625	0.9999999403953552	613.9309692382812	186.90577697753906	0.0007246434688568115	9	019
103	496.0035705566406	186.82708740234375	1.0	431.3857116699219	147.920166015625	0.9991857409477234	614.6901245117188	186.4853515625	1.0	613.6687622070312	187.09921264648438	0.0005268454551696777	9	019
104	504.3640441894531	187.19705200195312	1.0	445.796142578125	149.48683166503906	0.952290952205658	615.3897705078125	186.64370727539062	1.0	614.0673217773438	186.9962158203125	0.0003904104232788086	9	019
105	512.4368286132812	186.48313903808594	1.0	442.6543273925781	147.95826721191406	1.0	615.135009765625	187.2333526611328	1.0	613.7977905273438	187.63328552246094	0.0005631148815155029	9	019
106	518.7008056640625	185.70870971679688	1.0	451.5899963378906	153.5614776611328	0.9999998211860657	615.2694091796875	187.316162109375	1.0	613.59326171875	187.68092346191406	0.00048795342445373535	9	019
107	520.4544067382812	185.60462951660156	1.0	454.6420593261719	152.7950439453125	1.0	614.4518432617188	186.87599182128906	1.0	613.1353759765625	187.0980224609375	0.0004655420780181885	9	019
108	519.498779296875	186.24380493164062	1.0	456.24078369140625	148.8162841796875	1.0	615.5324096679688	186.37579345703125	1.0	614.55126953125	186.5111083984375	0.00031298398971557617	9	019
109	518.25048828125	185.06954956054688	1.0	457.4368896484375	147.5296173095703	0.9999886751174927	614.8555297851562	187.38197326660156	1.0	613.267578125	187.63153076171875	0.00029736757278442383	9	019
110	518.362060546875	184.599609375	1.0	456.7848205566406	147.74815368652344	1.0	615.8433227539062	186.55682373046875	1.0	614.321533203125	186.7232208251953	0.00026285648345947266	9	019
111	517.60498046875	184.41111755371094	1.0	455.8277893066406	147.16546630859375	1.0	614.496826171875	186.0220184326172	1.0	613.4644165039062	186.61949157714844	0.0004105567932128906	9	019
112	517.221435546875	183.43907165527344	1.0	453.6705322265625	146.52894592285156	0.9999932050704956	614.561279296875	186.6508331298828	1.0	613.2824096679688	186.6352081298828	0.000247955322265625	9	019
113	517.3898315429688	182.8927764892578	1.0	454.0046081542969	144.7574920654297	1.0	615.3677978515625	186.65086364746094	1.0	613.9149169921875	186.58848571777344	0.00037404894828796387	9	019
114	517.3594970703125	181.802001953125	1.0	451.12493896484375	145.59933471679688	1.0	614.1968994140625	186.96893310546875	1.0	613.0308837890625	187.33590698242188	0.00036087632179260254	9	019
115	517.016357421875	180.28318786621094	1.0	450.64923095703125	144.6876678466797	0.9999998807907104	614.2705688476562	186.8892364501953	1.0	613.069091796875	186.9120330810547	0.00041031837463378906	9	019
116	516.9953002929688	180.3671112060547	1.0	449.0426330566406	144.01976013183594	1.0	615.1456298828125	186.979248046875	1.0	614.25146484375	187.01454162597656	0.0003841519355773926	9	019
117	516.887451171875	180.49606323242188	1.0	449.7173156738281	143.60504150390625	0.9999995231628418	614.3915405273438	187.333740234375	1.0	612.9844970703125	187.39097595214844	0.00048550963401794434	9	019
118	516.8917236328125	180.0121612548828	1.0	448.06317138671875	142.05780029296875	1.0	614.6868286132812	186.14825439453125	1.0	613.6051025390625	186.159912109375	0.00024300813674926758	9	019
119	517.23974609375	179.69097900390625	1.0	447.07208251953125	141.04452514648438	1.0	614.0845336914062	187.41014099121094	1.0	613.3634033203125	187.30792236328125	0.00024068355560302734	9	019
120	517.044921875	177.80001831054688	1.0	448.208740234375	142.3713836669922	1.0	614.3231811523438	187.4688720703125	1.0	613.1620483398438	187.51641845703125	0.0004336535930633545	9	019
121	517.3258056640625	176.13003540039062	1.0	449.55462646484375	145.91929626464844	0.9999718070030212	614.2205200195312	186.9995880126953	1.0	613.0745239257812	187.09613037109375	0.0004904568195343018	9	019
122	518.1177368164062	175.75131225585938	1.0	455.9681091308594	147.4539031982422	1.0	614.5802612304688	186.06723022460938	1.0	613.8367309570312	186.69891357421875	0.00048363208770751953	9	019
123	517.5993041992188	176.47145080566406	1.0	462.581787109375	150.025146484375	0.9999998807907104	615.0100708007812	187.1295928955078	1.0	613.4985961914062	187.43125915527344	0.0006077289581298828	9	019
124	515.3475341796875	175.89828491210938	1.0	465.5490417480469	151.8542938232422	0.9996447563171387	614.9019775390625	187.240966796875	1.0	613.4490356445312	187.21847534179688	0.000291287899017334	9	019
125	513.6718139648438	175.21148681640625	1.0	466.83941650390625	152.7877197265625	0.8356655240058899	613.7913818359375	186.76585388183594	1.0	613.2670288085938	187.7521514892578	0.00044986605644226074	9	019
126	512.6238403320312	174.55772399902344	1.0	466.91522216796875	152.00047302246094	0.24731454253196716	615.0390625	187.24209594726562	1.0	613.8582153320312	187.32481384277344	0.0004930198192596436	9	019
127	511.6250915527344	174.59176635742188	1.0	466.2457275390625	151.87863159179688	0.31137269735336304	615.1237182617188	186.80166625976562	1.0	614.021484375	186.87550354003906	0.0005515515804290771	9	019
128	504.7359924316406	173.4495391845703	1.0	462.78509521484375	148.9683074951172	0.9998283386230469	614.3471069335938	188.6956787109375	0.9999999403953552	613.2017211914062	188.72698974609375	0.0007548034191131592	9	019
129	498.34051513671875	172.57687377929688	1.0	463.06085205078125	149.89588928222656	0.9953747987747192	614.319091796875	186.64047241210938	0.9999998807907104	489.71685791015625	164.8909149169922	0.0008305013179779053	9	019
130	492.590576171875	174.83584594726562	1.0	437.1374206542969	323.6166687011719	0.0006629824638366699	615.3786010742188	186.8209991455078	0.9999999403953552	488.3131103515625	165.30496215820312	0.0020921528339385986	9	019
131	486.2213134765625	173.9840850830078	0.9999997615814209	617.3406372070312	190.10902404785156	8.305907249450684e-5	613.9509887695312	187.45030212402344	1.0	612.5628662109375	187.64657592773438	0.0005186200141906738	9	019
132	486.1038513183594	169.635986328125	0.9999923706054688	618.0953369140625	190.75775146484375	9.486079216003418e-5	614.7952880859375	188.14703369140625	1.0	613.41259765625	188.3440704345703	0.000691533088684082	9	019
133	486.5333557128906	170.2331085205078	0.9999998807907104	495.4811096191406	168.1686248779297	0.00010183453559875488	614.3807983398438	187.1478271484375	0.9999998807907104	493.25	158.50257873535156	0.0006638765335083008	9	019
134	492.06048583984375	168.9073944091797	0.9999417066574097	439.211181640625	322.7376708984375	0.7562825083732605	615.2763061523438	187.5694122314453	1.0	613.5344848632812	187.92481994628906	0.0006324350833892822	9	019
135	451.1589050292969	161.44593811035156	1.0	512.4056396484375	169.0482177734375	0.0001997053623199463	615.409423828125	187.58285522460938	1.0	613.8448486328125	187.9827423095703	0.0008386969566345215	9	019
136	511.5542297363281	162.1730194091797	1.0	514.6937255859375	166.1140899658203	9.736418724060059e-5	615.9722290039062	187.23513793945312	1.0	614.7918090820312	187.2608184814453	0.0010394155979156494	9	019
137	513.0123901367188	163.2848663330078	1.0	517.1527709960938	166.35203552246094	0.00019100308418273926	615.712646484375	186.10157775878906	0.9999998807907104	615.1520385742188	186.78236389160156	0.0008003711700439453	9	019
138	431.8901062011719	169.43360900878906	1.0	514.1050415039062	165.25872802734375	0.012342453002929688	615.5735473632812	186.8207244873047	0.9999999403953552	614.2736206054688	188.15762329101562	0.000846564769744873	9	019
139	429.0823669433594	169.05569458007812	1.0	516.0344848632812	166.95346069335938	0.6166277527809143	615.3892822265625	187.8295135498047	1.0	613.6978759765625	188.4402618408203	0.0005274116992950439	9	019
140	424.567626953125	167.59445190429688	1.0	513.109130859375	169.48426818847656	0.9883524179458618	615.8344116210938	187.07481384277344	1.0	614.4168701171875	187.3678436279297	0.00047457218170166016	9	019
141	422.8410949707031	164.48497009277344	1.0	512.838134765625	172.26193237304688	0.5319530963897705	614.1185913085938	186.779541015625	1.0	613.052490234375	187.2611083984375	0.0006442368030548096	9	019
142	421.45831298828125	164.35433959960938	1.0	510.4929504394531	171.31689453125	0.9700804352760315	614.6082763671875	187.3949737548828	1.0	613.4990234375	187.9847412109375	0.0009898543357849121	9	019
143	419.8715515136719	162.32955932617188	1.0	507.6083068847656	171.46621704101562	0.9999938011169434	615.3827514648438	186.78021240234375	1.0	613.7891845703125	187.17478942871094	0.0006798803806304932	9	019
144	419.47760009765625	160.70077514648438	1.0	505.5877990722656	170.3396453857422	1.0	614.6959228515625	187.91073608398438	1.0	612.8474731445312	188.40574645996094	0.0006423294544219971	9	019
145	419.1133728027344	160.443359375	1.0	504.69659423828125	170.6277313232422	1.0	614.808837890625	188.19215393066406	1.0	613.3389892578125	188.47695922851562	0.0006204843521118164	9	019
146	418.14447021484375	159.43283081054688	1.0	505.607421875	171.74803161621094	0.9999998807907104	615.8485107421875	188.19158935546875	0.9999998807907104	613.8402099609375	188.99856567382812	0.0006909966468811035	9	019
147	417.4681396484375	159.08497619628906	1.0	504.7436218261719	170.87570190429688	1.0	615.0546875	186.86695861816406	1.0	613.5008544921875	187.5852508544922	0.0004926025867462158	9	019
148	423.6591491699219	160.4171905517578	1.0	505.88934326171875	170.75938415527344	0.9999998807907104	615.3602905273438	187.1310577392578	1.0	613.7245483398438	187.87391662597656	0.0005557835102081299	9	019
149	431.95843505859375	163.51852416992188	1.0	498.10980224609375	170.4846954345703	1.0	615.474365234375	187.63003540039062	1.0	613.9157104492188	188.21270751953125	0.0005727112293243408	9	019
150	436.575927734375	165.09774780273438	1.0	484.7549743652344	166.89097595214844	0.9999998807907104	615.4772338867188	188.35194396972656	0.9999998807907104	482.97119140625	172.3694610595703	0.001249760389328003	9	019
151	442.6546936035156	168.68482971191406	1.0	459.0643615722656	157.2864227294922	0.0025062859058380127	614.7548828125	186.4266357421875	1.0	613.512451171875	187.47012329101562	0.0008095800876617432	9	019
152	447.278076171875	168.5755615234375	0.9999949932098389	441.4331359863281	172.5626983642578	0.00011703372001647949	615.6056518554688	186.6347198486328	0.9999999403953552	614.5322875976562	187.9794464111328	0.0005539059638977051	9	019
153	451.85260009765625	161.4980010986328	0.637282133102417	452.4090270996094	149.64901733398438	0.0002162456512451172	615.4700927734375	187.59925842285156	1.0	613.8513793945312	188.0626220703125	0.0006566643714904785	9	019
154	444.02410888671875	156.46714782714844	0.998458206653595	450.5476989746094	152.36595153808594	0.004209667444229126	615.8670654296875	186.98062133789062	1.0	614.7236938476562	187.56210327148438	0.0006854832172393799	9	019
155	443.66094970703125	148.7498016357422	1.0	447.6353454589844	148.7293701171875	0.048099130392074585	615.626953125	186.74635314941406	1.0	614.1956176757812	187.43508911132812	0.0005573630332946777	9	019
156	439.9332275390625	147.03245544433594	1.0	446.0830078125	146.6355743408203	0.007118344306945801	615.6552734375	185.80792236328125	0.9999998807907104	614.6494750976562	187.2593536376953	0.0007244646549224854	9	019
157	437.1515808105469	141.8233184814453	1.0	446.3045959472656	142.99708557128906	0.0002396702766418457	615.4099731445312	187.37554931640625	1.0	614.3074951171875	187.81089782714844	0.0005530118942260742	9	019
158	430.46539306640625	135.77236938476562	1.0	484.3189392089844	168.81031799316406	0.00018024444580078125	615.1209106445312	187.57229614257812	1.0	613.9089965820312	187.9764862060547	0.0005520880222320557	9	019
159	482.9422302246094	168.97491455078125	1.0	428.6537780761719	133.02288818359375	1.0	614.851806640625	187.10423278808594	1.0	614.0359497070312	187.7439727783203	0.0007495284080505371	9	019
160	485.8748474121094	167.8846435546875	1.0	428.7378234863281	129.3736572265625	0.9999998807907104	616.0083618164062	186.72662353515625	1.0	615.0765991210938	187.32839965820312	0.0008397102355957031	9	019
161	486.78985595703125	167.460693359375	1.0	428.4571228027344	127.66707611083984	1.0	615.2583618164062	187.00450134277344	1.0	613.9629516601562	187.3976287841797	0.00054892897605896	9	019
162	488.7154235839844	167.18983459472656	1.0	430.8388366699219	125.40727233886719	1.0	613.7633666992188	185.60743713378906	0.9999999403953552	613.2360229492188	187.1473846435547	0.0006700754165649414	9	019
163	489.2865295410156	166.41835021972656	1.0	429.8665771484375	125.69855499267578	1.0	615.3419189453125	187.03285217285156	1.0	614.12646484375	187.34957885742188	0.0005311071872711182	9	019
164	489.9472351074219	165.2956085205078	1.0	430.97662353515625	124.47766876220703	1.0	615.9381713867188	187.2732696533203	1.0	614.4869995117188	187.49400329589844	0.0005462765693664551	9	019
165	491.0662536621094	164.5776824951172	1.0	430.1151123046875	123.82097625732422	1.0	614.806884765625	186.76654052734375	1.0	613.9933471679688	187.08200073242188	0.0008714199066162109	9	019
166	490.9539489746094	163.29019165039062	1.0	430.3586730957031	123.89657592773438	0.9999998807907104	614.7601318359375	186.70086669921875	1.0	613.7821655273438	187.15113830566406	0.0006310641765594482	9	019
167	493.5715637207031	162.68724060058594	1.0	427.5509033203125	122.22990417480469	0.9999998211860657	614.4439697265625	185.21470642089844	1.0	613.8067626953125	186.369384765625	0.0004792511463165283	9	019
168	498.10003662109375	162.75852966308594	1.0	425.2134094238281	123.53331756591797	1.0	614.871826171875	186.03286743164062	1.0	614.234375	187.02322387695312	0.0008907020092010498	9	019
169	503.05938720703125	162.289794921875	1.0	428.4524230957031	125.07554626464844	0.9999806880950928	615.0464477539062	186.83880615234375	1.0	614.197998046875	187.17474365234375	0.000699847936630249	9	019
170	506.9218444824219	162.15074157714844	1.0	427.9534912109375	122.01934814453125	1.0	615.170654296875	186.29949951171875	1.0	614.1787719726562	186.41647338867188	0.000705033540725708	9	019
171	510.4885559082031	163.981689453125	1.0	430.3527526855469	124.08031463623047	0.9998151063919067	614.510009765625	186.64727783203125	1.0	613.3845825195312	186.98696899414062	0.0007724165916442871	9	019
172	510.313720703125	165.077392578125	1.0	435.0243835449219	128.40606689453125	1.0	615.5670166015625	186.89646911621094	1.0	614.5639038085938	186.9259796142578	0.0005152523517608643	9	019
173	511.1190185546875	166.15286254882812	1.0	433.93572998046875	123.19817352294922	1.0	615.4363403320312	186.58384704589844	1.0	614.631591796875	186.90020751953125	0.00057944655418396	9	019
174	510.94744873046875	166.3262176513672	1.0	436.34649658203125	121.29644012451172	1.0	615.34375	186.36373901367188	1.0	614.6265869140625	186.59576416015625	0.0006169974803924561	9	019
175	510.35833740234375	165.61378479003906	1.0	435.63165283203125	119.40898132324219	1.0	615.2210693359375	187.51541137695312	1.0	614.499755859375	187.68008422851562	0.0008818209171295166	9	019
176	510.7220764160156	163.426513671875	1.0	435.91473388671875	116.47291564941406	1.0	614.607421875	186.5926513671875	1.0	613.56201171875	186.83070373535156	0.0008428990840911865	9	019
177	510.8045654296875	160.88467407226562	1.0	434.33905029296875	113.55174255371094	1.0	615.50830078125	186.4611053466797	1.0	614.5346069335938	186.6326141357422	0.0007576346397399902	9	019
178	511.6261291503906	158.49615478515625	1.0	432.4304504394531	109.74114990234375	1.0	614.0626220703125	186.4190673828125	1.0	434.825439453125	109.97469329833984	0.000988304615020752	9	019
179	511.54510498046875	156.8585662841797	1.0	432.919677734375	111.54106903076172	0.9999549388885498	614.8521118164062	186.72145080566406	1.0	613.92822265625	186.63687133789062	0.0006955862045288086	9	019
180	511.99945068359375	154.6591796875	1.0	433.13525390625	109.45978546142578	1.0	615.2884521484375	187.10183715820312	1.0	614.384521484375	187.21612548828125	0.0006684660911560059	9	019
181	512.4525756835938	153.3076934814453	1.0	432.27252197265625	108.8486099243164	1.0	615.8790283203125	186.89320373535156	1.0	615.0905151367188	187.10475158691406	0.0006695091724395752	9	019
182	512.526123046875	151.70211791992188	1.0	432.7530517578125	109.85846710205078	1.0	614.9217529296875	187.4052276611328	1.0	613.7102661132812	187.83346557617188	0.0006377100944519043	9	019
183	514.2848510742188	149.6743621826172	1.0	433.80224609375	109.75201416015625	1.0	613.9805297851562	185.66781616210938	1.0	613.7698364257812	186.32069396972656	0.0008293688297271729	9	019
184	513.591796875	150.54779052734375	1.0	435.3048095703125	108.64002227783203	1.0	614.3375854492188	185.73947143554688	1.0	614.2579345703125	186.77235412597656	0.0005871057510375977	9	019
185	512.112060546875	149.64959716796875	1.0	435.1164855957031	104.65113830566406	1.0	614.5076904296875	186.12301635742188	1.0	613.6865844726562	187.24302673339844	0.0006545186042785645	9	019
186	509.9324645996094	149.88311767578125	1.0	432.6054992675781	104.12934112548828	1.0	614.4133911132812	187.8221435546875	1.0	613.4185791015625	188.0907440185547	0.0006829202175140381	9	019
187	509.40740966796875	150.3087615966797	1.0	430.88226318359375	100.28517150878906	1.0	614.9972534179688	186.29551696777344	1.0	614.8636474609375	187.19769287109375	0.0008273124694824219	9	019
188	508.4682312011719	150.12173461914062	1.0	431.6385498046875	100.50232696533203	1.0	614.2664794921875	186.347412109375	1.0	613.8297119140625	187.27133178710938	0.0007476806640625	9	019
189	507.3663635253906	148.08633422851562	1.0	428.1751708984375	99.61247253417969	1.0	613.8941040039062	185.3741912841797	1.0	614.13916015625	186.39459228515625	0.0009710788726806641	9	019
190	505.4532165527344	146.26876831054688	1.0	426.1434020996094	97.85083770751953	0.9999990463256836	614.1987915039062	185.84103393554688	1.0	614.1570434570312	186.9637451171875	0.0006659626960754395	9	019
191	503.5599670410156	144.5677947998047	1.0	425.1554260253906	95.29407501220703	0.9999996423721313	614.6719970703125	186.035400390625	1.0	614.2376708984375	186.8232421875	0.0008970797061920166	9	019
192	502.4748840332031	142.17996215820312	1.0	426.2682800292969	95.2533187866211	1.0	614.4923706054688	186.40179443359375	1.0	614.2517700195312	186.89205932617188	0.0004982650279998779	9	019
193	502.5182189941406	140.87350463867188	1.0	427.62286376953125	94.59095764160156	1.0	614.3823852539062	186.5854034423828	1.0	614.2098388671875	187.13099670410156	0.0006707906723022461	9	019
194	502.4190673828125	140.01112365722656	1.0	422.3048400878906	95.0431137084961	1.0	615.029052734375	187.4514617919922	1.0	614.1242065429688	187.23291015625	0.0006798207759857178	9	019
195	499.7733154296875	143.7963104248047	1.0	428.7522888183594	95.96354675292969	1.0	614.67822265625	187.060546875	1.0	613.9314575195312	186.7354278564453	0.0005922317504882812	9	019
196	499.0664367675781	147.80419921875	1.0	430.6216125488281	91.1248779296875	1.0	614.4948120117188	186.01242065429688	1.0	613.9133911132812	186.77117919921875	0.0007810294628143311	9	019
197	499.3240661621094	151.98536682128906	1.0	431.89703369140625	87.85195922851562	1.0	614.5746459960938	185.55731201171875	1.0	614.0106201171875	186.3526153564453	0.0006425082683563232	9	019
198	501.9645080566406	154.45469665527344	1.0	435.3586120605469	89.96846771240234	1.0	614.80615234375	186.64993286132812	1.0	613.9273071289062	186.64761352539062	0.0006517171859741211	9	019
199	504.2386474609375	155.98257446289062	1.0	437.9234924316406	90.62954711914062	1.0	614.6602172851562	187.27630615234375	1.0	613.6420288085938	187.248046875	0.000583946704864502	9	019
200	507.9203186035156	157.46902465820312	1.0	440.48016357421875	90.45318603515625	1.0	615.0652465820312	186.28439331054688	1.0	614.2777709960938	186.38682556152344	0.0009159743785858154	9	019
201	513.3377685546875	161.7476043701172	1.0	446.62249755859375	96.09508514404297	1.0	614.7734375	186.8180389404297	1.0	613.9732666015625	186.87490844726562	0.000905454158782959	9	019
202	516.3154296875	162.2959442138672	1.0	454.09405517578125	100.4327621459961	1.0	614.865234375	185.69798278808594	1.0	614.3974609375	186.21298217773438	0.0008156299591064453	9	019
203	518.1171875	162.1917724609375	1.0	461.585205078125	104.37155151367188	1.0	614.4238891601562	187.02381896972656	1.0	613.3622436523438	187.25790405273438	0.0008272528648376465	9	019
204	520.8237915039062	158.8592529296875	1.0	467.4908142089844	106.58808135986328	1.0	614.3696899414062	185.63462829589844	1.0	613.6617431640625	186.24668884277344	0.0005934238433837891	9	019
205	520.9645385742188	156.4691925048828	1.0	469.1768493652344	106.32991027832031	1.0	614.4588623046875	186.31838989257812	1.0	614.0462646484375	187.06117248535156	0.0006999969482421875	9	019
206	520.6162109375	149.9123077392578	1.0	476.9385070800781	113.04145050048828	1.0	614.8016357421875	186.2236328125	1.0	614.0430297851562	186.80702209472656	0.0008626878261566162	9	019
207	524.3524169921875	146.52597045898438	1.0	483.77239990234375	120.83788299560547	1.0	614.726318359375	185.64993286132812	1.0	613.956787109375	186.3486328125	0.0005615651607513428	9	019
208	526.6500854492188	142.18626403808594	0.9997676610946655	486.4265441894531	121.18846893310547	0.9999929666519165	614.5099487304688	186.3375244140625	1.0	613.69580078125	187.1241912841797	0.0007645785808563232	9	019
209	484.528076171875	119.7636947631836	0.9999991655349731	486.28619384765625	119.96772766113281	0.2744332551956177	615.2593994140625	187.00625610351562	1.0	614.0653686523438	187.33030700683594	0.0007571280002593994	9	019
210	486.24896240234375	119.7359390258789	1.0	437.6237487792969	322.45428466796875	0.011959552764892578	614.8453979492188	185.9906768798828	1.0	614.0138549804688	186.57798767089844	0.0006227493286132812	9	019
211	486.8609924316406	121.02383422851562	0.9999999403953552	485.38482666015625	125.65281677246094	0.00040540099143981934	614.58984375	186.1968994140625	1.0	613.4074096679688	187.3167266845703	0.0008232593536376953	9	019
212	486.5511779785156	122.43209075927734	1.0	443.4658203125	322.0579528808594	9.360909461975098e-5	614.52197265625	185.89678955078125	1.0	613.6604614257812	186.73190307617188	0.0006330311298370361	9	019
213	485.29144287109375	119.76383972167969	1.0	489.4427490234375	121.22544860839844	0.0001766979694366455	614.1041870117188	185.8783721923828	1.0	612.8674926757812	186.6062469482422	0.0005296468734741211	9	019
214	485.10723876953125	116.98287200927734	1.0	488.6601867675781	118.25141906738281	0.00037544965744018555	614.4932861328125	186.38319396972656	1.0	613.3927001953125	187.12620544433594	0.0006383061408996582	9	019
215	485.64898681640625	118.17718505859375	0.9999999403953552	489.546630859375	119.44042205810547	0.00020247697830200195	614.8902587890625	185.44122314453125	1.0	541.2640380859375	178.478515625	0.02106902003288269	9	019
216	483.72113037109375	116.52433013916016	1.0	443.029541015625	320.5898132324219	0.9028147459030151	614.404296875	185.97030639648438	1.0	612.9135131835938	186.54307556152344	0.0006306171417236328	9	019
217	481.056884765625	115.27197265625	1.0	444.3370361328125	322.70941162109375	0.002309143543243408	614.406494140625	185.91262817382812	1.0	541.0733032226562	179.35342407226562	0.0021289587020874023	9	019
218	479.0980529785156	112.64152526855469	0.9999998807907104	486.4322509765625	112.00596618652344	0.0020522773265838623	614.2073974609375	186.2418212890625	1.0	612.8486328125	186.73318481445312	0.0006185770034790039	9	019
219	481.0220031738281	114.18370056152344	1.0	489.7695007324219	112.86023712158203	0.0003260672092437744	614.2545166015625	185.9805145263672	1.0	613.1710205078125	186.89068603515625	0.000683128833770752	9	019
220	482.2680969238281	115.61229705810547	1.0	487.97607421875	117.7626953125	0.00027444958686828613	615.0294189453125	185.84475708007812	1.0	614.2017822265625	186.2335662841797	0.0006957054138183594	9	019
221	485.1270446777344	113.27433013916016	0.9999998807907104	489.425537109375	116.11244201660156	0.00015810132026672363	614.6321411132812	187.2230987548828	1.0	540.2368774414062	165.3272705078125	0.009229004383087158	9	019
222	480.5140075683594	112.95416259765625	0.9999991655349731	443.7252502441406	321.03424072265625	0.9997714757919312	614.598876953125	186.9999542236328	1.0	613.5289306640625	186.8805389404297	0.0005942583084106445	9	019
223	483.07080078125	102.66506958007812	1.0	487.9842529296875	103.85205841064453	0.001621931791305542	614.3931884765625	185.69775390625	1.0	539.7796630859375	176.5177001953125	0.026172637939453125	9	019
224	477.14306640625	93.43312072753906	1.0	555.9976806640625	92.5543212890625	0.0017783641815185547	614.0634765625	185.47610473632812	1.0	613.4976806640625	186.15338134765625	0.000817030668258667	9	019
225	472.4974365234375	86.1129379272461	1.0	470.41021728515625	88.38130950927734	0.0018793940544128418	614.5052490234375	186.91978454589844	1.0	613.4041137695312	187.05958557128906	0.000771939754486084	9	019
226	467.5704345703125	82.19637298583984	1.0	444.0392761230469	324.21527099609375	0.03480127453804016	614.8069458007812	185.74110412597656	1.0	614.0468139648438	186.24066162109375	0.000979393720626831	9	019
227	464.2371520996094	74.833251953125	1.0	459.24310302734375	77.47026824951172	0.0035739243030548096	615.7784423828125	186.552734375	0.9999999403953552	614.7902221679688	186.5984344482422	0.0005939900875091553	9	019
228	510.8448181152344	134.4852294921875	1.0	460.2001037597656	71.77877044677734	1.0	614.3955078125	186.24728393554688	1.0	613.77294921875	186.857421875	0.0007987618446350098	9	019
229	510.6492004394531	133.49424743652344	1.0	458.23712158203125	69.57630157470703	1.0	614.9566650390625	186.08335876464844	1.0	614.0023193359375	186.69384765625	0.0008712112903594971	9	019
230	511.5677490234375	133.8527374267578	1.0	456.3879699707031	67.96163177490234	1.0	615.0053100585938	186.84927368164062	1.0	614.0093994140625	187.0304412841797	0.0006448030471801758	9	019
231	512.0197143554688	133.88839721679688	1.0	459.01922607421875	71.8090591430664	1.0	614.12890625	186.26071166992188	1.0	613.13916015625	186.84213256835938	0.0006381869316101074	9	019
232	511.5565185546875	133.10809326171875	1.0	458.5184631347656	70.35242462158203	1.0	614.4888916015625	186.72866821289062	1.0	613.4074096679688	187.5441131591797	0.0007637739181518555	9	019
233	511.49755859375	131.03863525390625	1.0	457.6390686035156	69.51773834228516	1.0	615.1220703125	186.7169952392578	1.0	614.2637939453125	187.5087432861328	0.0010366439819335938	9	019
234	513.60595703125	129.71749877929688	1.0	458.260009765625	72.03890228271484	0.9999992847442627	615.36474609375	186.58457946777344	0.9999999403953552	614.7282104492188	186.90347290039062	0.0006060004234313965	9	019
235	513.5750732421875	125.85869598388672	1.0	455.3829040527344	70.20454406738281	1.0	615.0599975585938	186.33021545410156	1.0	614.1000366210938	186.90281677246094	0.0006210505962371826	9	019
236	514.1005249023438	124.75221252441406	1.0	452.11749267578125	68.00484466552734	1.0	614.5838623046875	186.16416931152344	1.0	613.358642578125	186.6478729248047	0.0004837214946746826	9	019
237	514.5485229492188	123.28054809570312	1.0	452.9005126953125	69.62442016601562	1.0	614.8828125	186.07447814941406	1.0	613.9010009765625	186.71311950683594	0.0006330311298370361	9	019
238	513.585693359375	120.72871398925781	1.0	451.19024658203125	70.23251342773438	1.0	614.4013671875	185.89320373535156	1.0	613.2916259765625	186.09490966796875	0.0005699098110198975	9	019
239	514.6624755859375	118.75240325927734	1.0	449.8170471191406	69.09895324707031	1.0	615.0615234375	186.20469665527344	1.0	614.6028442382812	186.70294189453125	0.0006121397018432617	9	019
240	515.7172241210938	118.24903869628906	1.0	451.6570129394531	71.57494354248047	0.9999967813491821	614.1780395507812	186.0465087890625	1.0	613.3446044921875	186.25311279296875	0.0005098581314086914	9	019
241	515.8251953125	119.49131774902344	1.0	454.27301025390625	75.5079345703125	1.0	615.1890258789062	187.77261352539062	1.0	613.7382202148438	187.69961547851562	0.00050392746925354	9	019
242	516.7216796875	120.59523010253906	1.0	453.8735656738281	74.92728424072266	1.0	614.9111328125	186.18418884277344	1.0	614.0280151367188	186.29164123535156	0.0005172789096832275	9	019
243	517.4054565429688	121.59034729003906	1.0	454.5462951660156	74.60061645507812	1.0	614.6629638671875	186.3354949951172	1.0	613.7699584960938	186.77737426757812	0.0006546974182128906	9	019
244	518.475341796875	120.91275787353516	1.0	454.840576171875	76.31108093261719	1.0	614.6775512695312	186.15855407714844	0.9999999403953552	613.6755981445312	186.2816925048828	0.0006281733512878418	9	019
245	519.3501586914062	120.24829864501953	1.0	456.3395080566406	78.40837097167969	1.0	614.7489624023438	186.7034912109375	1.0	614.0181274414062	187.20947265625	0.000674813985824585	9	019
246	521.2647094726562	117.8632583618164	1.0	457.407470703125	78.6196060180664	1.0	614.7219848632812	186.80650329589844	1.0	613.9645385742188	187.50535583496094	0.0005366206169128418	9	019
247	523.311279296875	116.78005981445312	1.0	454.9315185546875	79.76922607421875	1.0	613.783447265625	185.81077575683594	1.0	613.0070190429688	186.29945373535156	0.0004967451095581055	9	019
248	525.1911010742188	115.52155303955078	1.0	456.4782409667969	83.32429504394531	1.0	614.5046997070312	186.67111206054688	1.0	613.9071655273438	186.76739501953125	0.0004965662956237793	9	019
249	528.755126953125	114.45204162597656	1.0	459.8211669921875	88.31709289550781	1.0	615.0811157226562	185.97702026367188	1.0	613.7525634765625	186.16342163085938	0.0005507767200469971	9	019
250	528.391845703125	112.6082763671875	0.9999998807907104	460.3129577636719	90.72596740722656	1.0	614.2713012695312	186.2240447998047	1.0	613.196044921875	186.74658203125	0.0005599260330200195	9	019
251	528.611328125	108.05023193359375	0.9999999403953552	459.46630859375	90.35913848876953	1.0	615.0901489257812	185.9068145751953	1.0	614.5491333007812	186.1185760498047	0.0004222095012664795	9	019
252	528.9437866210938	103.68093872070312	0.9999999403953552	462.5932922363281	92.87893676757812	1.0	614.3934326171875	185.28855895996094	1.0	464.8050537109375	93.35234832763672	0.0008199810981750488	9	019
253	527.44482421875	100.77080535888672	1.0	465.7486267089844	96.44749450683594	1.0	615.2348022460938	186.13754272460938	1.0	614.4725341796875	186.26416015625	0.0006191134452819824	9	019
254	528.020263671875	97.77354431152344	1.0	464.7054138183594	99.65858459472656	1.0	614.5952758789062	185.76617431640625	1.0	614.1756591796875	186.2216339111328	0.0005983114242553711	9	019
255	527.9811401367188	95.12294006347656	1.0	464.7188415527344	103.20194244384766	0.999992847442627	614.980712890625	186.4217071533203	1.0	614.1553955078125	186.79603576660156	0.0005303621292114258	9	019
256	528.8338012695312	91.24659729003906	1.0	465.4056396484375	104.40205383300781	0.6578437089920044	615.0473022460938	185.968994140625	1.0	614.5289306640625	186.45938110351562	0.0005084574222564697	9	019
257	529.0929565429688	88.05026245117188	1.0	465.76324462890625	103.84091186523438	0.41640403866767883	615.8326416015625	186.61924743652344	1.0	614.3975219726562	186.45050048828125	0.00044420361518859863	9	019
258	528.551025390625	86.16216278076172	1.0	462.2494812011719	107.0588150024414	0.0551450252532959	614.7316284179688	186.2342529296875	1.0	614.2056274414062	186.71240234375	0.0007998347282409668	9	019
259	528.294677734375	83.04388427734375	1.0	534.1937255859375	85.95304107666016	0.00042241811752319336	614.3564453125	185.8173828125	1.0	613.4541625976562	185.92002868652344	0.0004608631134033203	9	019
260	529.4281616210938	79.11407470703125	1.0	467.5860595703125	106.21432495117188	0.999914288520813	614.3628540039062	186.140625	1.0	613.043212890625	186.63291931152344	0.0006835758686065674	9	019
261	523.0999145507812	77.89544677734375	1.0	532.4676513671875	77.48673248291016	0.0001768171787261963	614.9594116210938	186.6524200439453	1.0	613.9638061523438	187.19300842285156	0.0006389617919921875	9	019
262	520.2607421875	77.5599136352539	1.0	443.5943603515625	323.2852478027344	0.027089297771453857	614.6094360351562	186.26290893554688	1.0	613.5836791992188	186.9261932373047	0.0006264448165893555	9	019
263	517.9171142578125	75.5331802368164	1.0	526.4985961914062	76.24800872802734	0.0002886950969696045	615.040283203125	186.0560760498047	1.0	614.2427368164062	186.40130615234375	0.0005146265029907227	9	019
264	514.7374877929688	75.20494079589844	1.0	463.22735595703125	108.33600616455078	0.9995664358139038	615.26220703125	186.42576599121094	1.0	614.7214965820312	186.58544921875	0.0006860494613647461	9	019
265	512.0186767578125	74.90394592285156	1.0	618.1318969726562	188.81507873535156	6.127357482910156e-5	614.8392333984375	185.83419799804688	1.0	614.0226440429688	186.19970703125	0.0005748271942138672	9	019
266	511.04217529296875	73.71759033203125	1.0	461.2974548339844	105.93004608154297	0.002849370241165161	614.9931640625	186.0793914794922	1.0	614.1370239257812	186.47055053710938	0.0005244910717010498	9	019
267	507.6101379394531	73.66637420654297	1.0	463.64642333984375	103.34012603759766	0.9700103998184204	614.5469360351562	186.2362518310547	1.0	613.6322631835938	186.2982940673828	0.0006208121776580811	9	019
268	503.7469787597656	73.25850677490234	1.0	617.6900634765625	189.27096557617188	5.7250261306762695e-5	614.4671020507812	185.7164764404297	1.0	613.7572631835938	185.83114624023438	0.0005016326904296875	9	019
269	500.7606506347656	73.02899932861328	1.0	461.66778564453125	101.64913177490234	0.0007537007331848145	614.9342651367188	186.89352416992188	1.0	613.7374877929688	187.70558166503906	0.0007299482822418213	9	019
270	494.08807373046875	77.27344512939453	1.0	462.6490173339844	104.77037048339844	0.07312473654747009	614.8480834960938	186.84585571289062	1.0	613.5758666992188	186.9628448486328	0.0006517469882965088	9	019
271	490.1221618652344	77.10535430908203	0.9999999403953552	455.88970947265625	105.87684631347656	0.9928520321846008	615.5455932617188	186.46603393554688	1.0	614.333740234375	186.52247619628906	0.00046572089195251465	9	019
272	487.4510192871094	76.37603759765625	1.0	462.4582214355469	105.61541748046875	0.004061490297317505	614.4210815429688	187.14944458007812	1.0	613.2395629882812	187.66384887695312	0.0005708932876586914	9	019
273	484.5906982421875	74.62279510498047	1.0	454.5789489746094	106.87039947509766	0.0005908608436584473	614.4282836914062	186.18858337402344	1.0	613.5330200195312	186.3806610107422	0.000634312629699707	9	019
274	482.17755126953125	75.69593811035156	0.9999998807907104	457.006103515625	109.32632446289062	0.9353550672531128	614.7086181640625	186.24073791503906	1.0	613.9291381835938	186.79356384277344	0.0006081163883209229	9	019
275	480.8410949707031	74.9104232788086	1.0	455.2894287109375	111.02754211425781	0.9974591732025146	615.6412963867188	187.31231689453125	1.0	614.3953247070312	187.27940368652344	0.000579833984375	9	019
276	479.65850830078125	74.48220825195312	1.0	452.2823791503906	111.38135528564453	1.0	614.9827880859375	186.14503479003906	1.0	613.9381103515625	187.09107971191406	0.000775068998336792	9	019
277	477.6075439453125	75.70159912109375	1.0	449.1669921875	110.16783905029297	0.9999855756759644	615.0386962890625	186.91090393066406	1.0	614.0663452148438	187.02215576171875	0.0007690787315368652	9	019
278	477.24261474609375	75.54867553710938	1.0	446.2974548339844	109.25218200683594	0.9999919533729553	614.6891479492188	186.44369506835938	1.0	613.9304809570312	186.9346160888672	0.0005490481853485107	9	019
279	477.5375671386719	76.7687759399414	1.0	445.23211669921875	109.04971313476562	0.9999992251396179	615.5123291015625	186.8929443359375	1.0	614.4246826171875	187.04388427734375	0.0005532205104827881	9	019
280	475.8812255859375	76.48023223876953	1.0	441.2990417480469	110.8860855102539	0.9999988079071045	615.3014526367188	186.43348693847656	1.0	614.5327758789062	187.19984436035156	0.0006782114505767822	9	019
281	475.1521911621094	75.02772521972656	1.0	440.00408935546875	111.1488265991211	0.9999865293502808	614.4117431640625	186.21487426757812	1.0	613.2478637695312	186.91358947753906	0.0004920363426208496	9	019
282	475.6452331542969	75.18521881103516	1.0	437.7221984863281	111.68218231201172	0.9999920129776001	614.8875122070312	185.98110961914062	1.0	614.3694458007812	186.6253204345703	0.0005723536014556885	9	019
283	475.8811950683594	75.8612060546875	1.0	435.7556457519531	110.93793487548828	0.9999987483024597	614.6978149414062	185.35032653808594	1.0	614.3464965820312	185.7786102294922	0.0006398260593414307	9	019
284	475.5663146972656	74.73468780517578	1.0	433.95989990234375	111.17340850830078	0.9999998807907104	614.6130981445312	186.029052734375	1.0	613.5172119140625	186.72386169433594	0.0004913210868835449	9	019
285	473.72509765625	74.76847076416016	1.0	432.4969787597656	109.11927032470703	0.9999999403953552	614.7389526367188	185.79136657714844	1.0	613.97607421875	186.42901611328125	0.0007297098636627197	9	019
286	473.08782958984375	74.86553955078125	1.0	432.2198181152344	111.16387176513672	0.9999605417251587	614.3040771484375	185.55140686035156	1.0	613.4163208007812	186.13385009765625	0.0005982518196105957	9	019
287	473.2769470214844	74.54430389404297	1.0	432.1696472167969	110.1400146484375	0.9999982714653015	614.817626953125	186.30413818359375	1.0	614.2320556640625	187.01907348632812	0.000753551721572876	9	019
288	474.2169189453125	74.70792388916016	1.0	431.9749755859375	108.58614349365234	0.9999997615814209	615.2587890625	187.15283203125	1.0	614.2090454101562	187.12066650390625	0.0005989670753479004	9	019
289	473.7842102050781	73.9417953491211	1.0	430.8857421875	108.88294219970703	0.9999990463256836	615.0587158203125	185.89988708496094	1.0	613.79052734375	186.21981811523438	0.000523298978805542	9	019
290	473.8319091796875	74.33760070800781	1.0	432.1151123046875	106.58977508544922	0.9999999403953552	614.3427734375	185.91488647460938	1.0	613.01123046875	186.36363220214844	0.0006186962127685547	9	019
291	472.84527587890625	75.90570068359375	1.0	433.5021667480469	105.5085220336914	1.0	616.12744140625	186.78746032714844	0.9999999403953552	433.4258117675781	112.309814453125	0.0006949901580810547	9	019
292	473.6073303222656	76.86943817138672	1.0	433.66693115234375	102.17127990722656	0.9999979734420776	615.7557983398438	186.5135955810547	1.0	614.4405517578125	186.7504425048828	0.0006710290908813477	9	019
293	473.4775390625	81.56214141845703	0.9999999403953552	437.3163146972656	97.1221694946289	0.999362587928772	615.349853515625	186.2659912109375	1.0	614.100830078125	187.14508056640625	0.0006284415721893311	9	019
294	475.14349365234375	84.68364715576172	1.0	445.6518859863281	88.52635192871094	0.6846516728401184	614.9515991210938	185.87213134765625	1.0	614.0850219726562	186.11802673339844	0.0006595253944396973	9	019
295	473.2852783203125	86.53231048583984	1.0	444.5084533691406	322.57537841796875	0.6254186034202576	615.7899780273438	186.00132751464844	1.0	614.2282104492188	186.13156127929688	0.000597834587097168	9	019
296	486.3970642089844	90.21929931640625	0.9999997615814209	443.86077880859375	84.13001251220703	1.0	614.9070434570312	186.66729736328125	1.0	614.2156372070312	187.68637084960938	0.0007788538932800293	9	019
297	490.2054443359375	90.48954772949219	0.03810569643974304	446.513671875	81.92214965820312	1.0	614.675048828125	186.43087768554688	1.0	613.4901733398438	187.01783752441406	0.0007159411907196045	9	019
298	494.7569580078125	91.54197692871094	0.9999923706054688	446.6802978515625	82.3529281616211	1.0	615.1895751953125	186.6556396484375	1.0	614.0569458007812	186.91302490234375	0.000858306884765625	9	019
299	496.8337707519531	91.76004028320312	1.0	450.34735107421875	83.2605209350586	1.0	615.9083251953125	186.3823699951172	0.9999999403953552	615.2582397460938	187.05055236816406	0.0006757378578186035	9	019
300	497.735595703125	91.3929214477539	1.0	450.1832275390625	84.29640197753906	1.0	615.0855712890625	187.21243286132812	1.0	613.7078247070312	187.32151794433594	0.0006996393203735352	9	019
301	501.02667236328125	91.1119613647461	1.0	451.64599609375	85.17015838623047	1.0	614.2755737304688	186.21441650390625	1.0	613.4994506835938	186.75802612304688	0.0010423362255096436	9	019
302	501.6110534667969	91.27297973632812	1.0	450.8050842285156	84.48605346679688	1.0	615.7133178710938	186.5931854248047	1.0	614.8815307617188	186.57821655273438	0.0006454586982727051	9	019
303	501.7348937988281	90.50975036621094	1.0	449.64581298828125	83.81707000732422	1.0	614.721923828125	186.29954528808594	1.0	613.6217041015625	186.49652099609375	0.0006766021251678467	9	019
304	501.4132385253906	89.5837631225586	1.0	449.9065246582031	83.28096771240234	1.0	615.31005859375	185.99549865722656	1.0	614.946533203125	186.09866333007812	0.0006524324417114258	9	019
305	502.70611572265625	88.58622741699219	1.0	452.1235656738281	82.53458404541016	1.0	615.1224365234375	185.91900634765625	1.0	614.5646362304688	186.22723388671875	0.0006980597972869873	9	019
306	507.05780029296875	89.10132598876953	0.9969313144683838	454.8697814941406	83.5033950805664	1.0	614.9122314453125	185.7841033935547	1.0	614.208984375	186.3612823486328	0.0006543993949890137	9	019
307	512.5107421875	91.97769927978516	1.0	455.42877197265625	88.33787536621094	0.9999923706054688	614.9437866210938	186.812744140625	0.9999999403953552	614.1190185546875	187.10305786132812	0.0005678236484527588	9	019
308	515.164794921875	94.33538818359375	1.0	458.5502014160156	84.67689514160156	1.0	615.6600341796875	186.93936157226562	1.0	614.146240234375	187.06056213378906	0.0005481541156768799	9	019
309	518.1463012695312	94.33186340332031	1.0	458.7904357910156	83.56456756591797	1.0	615.2882080078125	186.8827362060547	0.9999999403953552	614.3192749023438	186.60995483398438	0.00053444504737854	9	019
310	521.7363891601562	94.24195861816406	1.0	458.3766784667969	80.00328063964844	1.0	615.0633544921875	186.29904174804688	1.0	614.1748657226562	186.5399627685547	0.0004659891128540039	9	019
311	523.6395874023438	93.7824935913086	1.0	456.7237854003906	81.32960510253906	1.0	615.033935546875	185.75917053222656	1.0	614.051025390625	186.10845947265625	0.00046944618225097656	9	019
312	524.48779296875	94.26268005371094	0.9999998807907104	458.08087158203125	84.22328186035156	1.0	614.3416137695312	187.03529357910156	1.0	613.552978515625	187.33567810058594	0.0007267594337463379	9	019
313	525.9066772460938	92.56855773925781	1.0	460.0551452636719	84.3592758178711	1.0	615.518310546875	187.30918884277344	1.0	614.5348510742188	187.13551330566406	0.0006971657276153564	9	019
314	527.416259765625	91.16838836669922	1.0	462.20513916015625	81.86500549316406	1.0	615.110107421875	186.3115234375	1.0	614.1707763671875	187.07345581054688	0.000552058219909668	9	019
315	527.7567749023438	92.02214813232422	1.0	462.3468322753906	80.42938995361328	1.0	615.2822265625	185.62168884277344	1.0	614.59326171875	185.8841094970703	0.0005691647529602051	9	019
316	530.2482299804688	92.25749969482422	1.0	463.9681396484375	78.3594741821289	1.0	614.4215087890625	185.78782653808594	1.0	613.6702880859375	186.65196228027344	0.0007572472095489502	9	019
317	531.9698486328125	91.74928283691406	1.0	464.059814453125	77.2412338256836	1.0	615.1720581054688	186.24221801757812	0.9999999403953552	614.1461791992188	186.0983123779297	0.0004253983497619629	9	019
318	533.0184326171875	91.86317443847656	1.0	463.5933837890625	80.27384948730469	1.0	614.2717895507812	186.31004333496094	1.0	613.145263671875	186.9273681640625	0.0005864202976226807	9	019
319	534.3497924804688	91.96315002441406	1.0	464.3758850097656	79.14797973632812	1.0	615.0767822265625	185.81912231445312	1.0	614.4677734375	186.4001922607422	0.0005783140659332275	9	019
320	534.4622192382812	92.10232543945312	1.0	465.65191650390625	77.41824340820312	1.0	616.1812744140625	187.37452697753906	1.0	614.6244506835938	187.363037109375	0.0006040632724761963	9	019
321	535.5062255859375	92.11698150634766	1.0	463.81793212890625	77.03225708007812	1.0	614.5093383789062	185.4458465576172	1.0	613.5492553710938	186.33737182617188	0.0006563365459442139	9	019
322	536.2586059570312	92.04690551757812	1.0	464.14361572265625	79.13679504394531	1.0	615.0187377929688	185.25082397460938	1.0	614.0061645507812	185.94601440429688	0.0005488395690917969	9	019
323	537.1691284179688	92.99561309814453	1.0	464.7384338378906	78.776611328125	1.0	615.273681640625	186.41650390625	1.0	614.3592529296875	186.98828125	0.0007017850875854492	9	019
324	538.1195678710938	92.57723999023438	1.0	463.7431945800781	77.33758544921875	1.0	614.3698120117188	185.9186248779297	1.0	613.15234375	186.6305694580078	0.0005032122135162354	9	019
325	538.4257202148438	92.4379653930664	1.0	464.87652587890625	76.48819732666016	1.0	615.0674438476562	186.3712158203125	1.0	613.7463989257812	187.09669494628906	0.0006615817546844482	9	019
326	542.3746337890625	92.78176879882812	1.0	464.56982421875	73.08724975585938	1.0	615.0070190429688	185.99447631835938	1.0	614.2479248046875	186.3103790283203	0.0003936588764190674	9	019
327	541.0081176757812	93.02532196044922	1.0	465.039794921875	73.18377685546875	1.0	615.3577270507812	187.52734375	1.0	613.9351806640625	187.65618896484375	0.0005750656127929688	9	019
328	540.700927734375	93.23726654052734	1.0	463.98016357421875	73.40894317626953	1.0	614.7614135742188	186.44679260253906	1.0	613.6116943359375	186.77456665039062	0.0005067288875579834	9	019
329	539.995849609375	93.35188293457031	1.0	464.2900390625	72.06173706054688	1.0	614.9236450195312	186.76600646972656	1.0	613.721435546875	187.27732849121094	0.0007052719593048096	9	019
330	539.8657836914062	92.89434051513672	1.0	464.30328369140625	72.09497833251953	1.0	613.0205078125	186.03135681152344	1.0	612.2637329101562	186.92898559570312	0.0007098615169525146	9	019
331	538.5850830078125	92.1180419921875	1.0	461.7906799316406	70.48263549804688	1.0	614.659912109375	186.3353729248047	1.0	613.7967529296875	186.62387084960938	0.0005227923393249512	9	019
332	536.5015258789062	90.17498779296875	1.0	463.9848937988281	68.95343017578125	1.0	614.1378173828125	185.73484802246094	1.0	613.1867065429688	186.3131561279297	0.000784754753112793	9	019
333	533.6219482421875	88.14442443847656	1.0	461.8061218261719	70.99852752685547	1.0	615.353759765625	186.60818481445312	1.0	614.2237548828125	186.5930938720703	0.0006465315818786621	9	019
334	533.3336791992188	86.78164672851562	1.0	462.31585693359375	70.32939147949219	1.0	615.9402465820312	186.53030395507812	1.0	614.385009765625	186.2437286376953	0.0003890395164489746	9	019
335	533.0881958007812	83.74137878417969	0.999992847442627	464.0607604980469	70.80309295654297	1.0	615.1685180664062	185.87564086914062	1.0	614.2569580078125	186.1780242919922	0.0005970895290374756	9	019
336	531.6292114257812	77.68844604492188	0.9981111884117126	465.00701904296875	73.29322814941406	1.0	615.2821044921875	186.91470336914062	1.0	614.2194213867188	186.7633056640625	0.0006349086761474609	9	019
337	529.3667602539062	65.59259796142578	1.0	463.4712829589844	72.88883972167969	1.0	614.3668823242188	185.7973175048828	1.0	614.1558837890625	186.52671813964844	0.0008325576782226562	9	019
338	521.89697265625	56.93378829956055	1.0	471.9140625	84.60208129882812	1.0	614.883544921875	186.69699096679688	1.0	614.6172485351562	187.3189697265625	0.0007156133651733398	9	019
339	517.075439453125	52.516029357910156	1.0	472.3363952636719	88.2853775024414	1.0	614.4530639648438	186.49844360351562	1.0	532.733154296875	227.11044311523438	0.001476973295211792	9	019
340	513.887939453125	50.54169464111328	1.0	470.7159729003906	88.77664184570312	1.0	614.3448486328125	186.15350341796875	1.0	613.333984375	186.7014923095703	0.0005493760108947754	9	019
341	511.3645324707031	46.26860046386719	1.0	469.8941345214844	93.28219604492188	1.0	615.49609375	186.79441833496094	1.0	614.5222778320312	187.17352294921875	0.000683903694152832	9	019
342	511.0198059082031	44.620079040527344	1.0	471.8222351074219	93.14336395263672	0.999996542930603	615.3938598632812	187.40501403808594	1.0	614.1019287109375	187.4322509765625	0.0006529092788696289	9	019
343	511.6149597167969	43.95157241821289	1.0	469.6648254394531	94.17532348632812	1.0	615.1868286132812	186.739501953125	1.0	614.2764892578125	186.6414031982422	0.0006296634674072266	9	019
344	511.8478088378906	45.52402877807617	1.0	470.1793212890625	90.93814849853516	1.0	615.2437133789062	187.4571075439453	1.0	613.938232421875	187.40115356445312	0.0006913840770721436	9	019
345	465.6141662597656	84.7005615234375	0.7729699611663818	466.42864990234375	84.54742431640625	0.9999992847442627	614.9952392578125	187.2867889404297	1.0	613.8727416992188	187.3778839111328	0.0005243420600891113	9	019
346	465.7934875488281	78.89653778076172	0.03773137927055359	460.8565979003906	80.44950866699219	1.0	615.0555419921875	187.2942352294922	1.0	613.8618774414062	187.33590698242188	0.0006286203861236572	9	019
347	523.1103515625	60.3301887512207	1.0	456.4080810546875	77.625732421875	1.0	615.2843627929688	187.1278076171875	0.9999999403953552	614.176513671875	187.21226501464844	0.0006913244724273682	9	019
348	522.6224975585938	60.04130172729492	1.0	452.938232421875	72.84867858886719	1.0	614.0313720703125	186.3866424560547	1.0	612.6648559570312	187.00717163085938	0.0007614493370056152	9	019
349	523.6682739257812	60.15713119506836	1.0	451.7736511230469	70.7192611694336	1.0	614.9443969726562	186.6980438232422	1.0	613.8108520507812	186.88995361328125	0.0006698966026306152	9	019
350	523.2817993164062	60.67900848388672	1.0	450.34124755859375	69.43439483642578	1.0	614.2351684570312	186.0751190185547	1.0	613.3195190429688	186.98577880859375	0.0008336007595062256	9	019
351	524.1055297851562	61.29929733276367	1.0	449.0877685546875	67.71137237548828	1.0	615.18115234375	186.19940185546875	0.9999998807907104	614.7124633789062	186.7803192138672	0.0008641481399536133	9	019
352	526.9583740234375	59.79840087890625	1.0	447.9909362792969	65.00640869140625	0.9999728798866272	615.6427001953125	186.78904724121094	1.0	614.4620971679688	186.95162963867188	0.0007955729961395264	9	019
353	530.5513916015625	62.16764831542969	0.9999988079071045	451.69293212890625	63.12531280517578	0.9999998807907104	614.3834228515625	187.26882934570312	1.0	613.322021484375	187.4178924560547	0.0007789134979248047	9	019
354	532.519287109375	63.23031234741211	1.0	461.7976379394531	52.08272171020508	0.011082470417022705	615.8244018554688	187.45957946777344	1.0	614.3248291015625	187.2913360595703	0.0006135702133178711	9	019
355	532.0423583984375	65.11122131347656	1.0	461.1083984375	35.144630432128906	0.002989351749420166	614.9019775390625	185.1507568359375	1.0	614.5044555664062	185.29580688476562	0.0006564855575561523	9	019
356	532.4981689453125	66.57075500488281	1.0	443.4721374511719	320.4891357421875	0.006361335515975952	615.4356689453125	186.66500854492188	1.0	614.2327880859375	186.53512573242188	0.00045880675315856934	9	019
357	536.3018188476562	65.73863220214844	1.0	457.6032409667969	42.01138687133789	0.15454503893852234	614.427001953125	186.26239013671875	1.0	613.4545288085938	186.82090759277344	0.0007979869842529297	9	019
358	535.927734375	66.36717224121094	1.0	458.6435241699219	33.883949279785156	0.0007046163082122803	614.5214233398438	186.97972106933594	1.0	613.6123657226562	187.08045959472656	0.0007958114147186279	9	019
359	537.7647094726562	67.82829284667969	1.0	442.9414978027344	321.2937927246094	0.00022798776626586914	614.5225830078125	186.32809448242188	1.0	613.6985473632812	186.8884735107422	0.0005708634853363037	9	019
360	538.194580078125	69.80599975585938	1.0	461.19232177734375	32.8958625793457	0.0010248422622680664	615.0894775390625	186.6331329345703	1.0	613.4486083984375	186.6328125	0.0004928708076477051	9	019
361	539.81396484375	71.01556396484375	1.0	465.2422790527344	29.093416213989258	0.0006871521472930908	614.75634765625	185.56166076660156	1.0	533.625	172.70831298828125	0.03341519832611084	9	019
362	539.5111694335938	70.30293273925781	1.0	459.656494140625	32.28246307373047	0.9744714498519897	615.4926147460938	187.7454376220703	1.0	459.9130859375	7.468599319458008	0.001263350248336792	9	019
363	541.5591430664062	70.7168960571289	1.0	465.0058288574219	32.273590087890625	0.05914723873138428	614.5908203125	187.45635986328125	1.0	460.0948486328125	6.068077087402344	0.0007526278495788574	9	019
364	542.5620727539062	70.21641540527344	1.0	443.8470458984375	322.53521728515625	0.2651185989379883	614.4508666992188	187.1585235595703	1.0	613.13427734375	187.25778198242188	0.0006460249423980713	9	019
365	542.3330688476562	69.66603088378906	1.0	465.8909912109375	35.195430755615234	0.3739769756793976	614.4297485351562	186.1068878173828	1.0	613.4362182617188	186.61561584472656	0.0007288753986358643	9	019
366	540.6558227539062	69.14822387695312	1.0	467.56768798828125	32.99620056152344	0.5266496539115906	614.7224731445312	187.33189392089844	1.0	613.7002563476562	187.36880493164062	0.0005045533180236816	9	019
367	540.6047973632812	65.53666687011719	1.0	466.0122985839844	31.540985107421875	0.0030604004859924316	614.177490234375	186.50572204589844	1.0	613.1011352539062	187.42051696777344	0.0008569955825805664	9	019
368	537.8556518554688	61.518882751464844	0.9999979734420776	467.47314453125	33.87540054321289	0.17142263054847717	615.0615844726562	186.94740295410156	1.0	460.76177978515625	6.659679412841797	0.0009687542915344238	9	019
369	531.6025390625	53.461265563964844	0.9989155530929565	469.97027587890625	39.33987808227539	0.009531557559967041	613.823486328125	187.18875122070312	1.0	612.4088134765625	187.3937530517578	0.0006766319274902344	9	019
370	520.2925415039062	45.90529251098633	0.9999933838844299	472.0688171386719	58.81664276123047	0.11548852920532227	614.2813110351562	186.7962646484375	1.0	613.2197265625	187.2866668701172	0.0007257759571075439	9	019
371	515.1599731445312	40.6141471862793	0.9999999403953552	469.50762939453125	59.68167495727539	1.0	614.869140625	186.1231231689453	1.0	613.7459106445312	186.6468048095703	0.0007341206073760986	9	019
372	514.3419799804688	37.93629837036133	0.9999989867210388	466.73370361328125	61.09856033325195	1.0	614.4677124023438	186.14552307128906	1.0	613.2909545898438	186.73208618164062	0.000820159912109375	9	019
373	512.0612182617188	34.817264556884766	1.0	464.1958312988281	60.049190521240234	1.0	615.0245361328125	187.60690307617188	1.0	613.6741943359375	187.99844360351562	0.000838935375213623	9	019
374	510.1133728027344	32.28045654296875	1.0	464.48876953125	62.50075149536133	0.9999983310699463	614.4378662109375	186.08956909179688	1.0	613.73095703125	186.85781860351562	0.0008662939071655273	9	019
375	509.59429931640625	30.673429489135742	0.9999997615814209	461.90899658203125	65.29808807373047	0.9999996423721313	614.4474487304688	186.33204650878906	1.0	613.1109619140625	187.00286865234375	0.0006903707981109619	9	019
376	507.1092834472656	29.928936004638672	0.9999999403953552	459.1376953125	66.49314880371094	1.0	614.5867309570312	186.95753479003906	1.0	533.4935913085938	175.44876098632812	0.011235624551773071	9	019
377	504.5576477050781	27.773771286010742	0.9999967217445374	460.4351501464844	65.99380493164062	0.003682851791381836	614.25732421875	185.8256378173828	1.0	484.9140625	2.9957966804504395	0.0006960034370422363	9	019
378	503.8631286621094	28.319581985473633	0.9999964237213135	462.9971923828125	60.65810012817383	0.005159050226211548	614.9793701171875	186.75079345703125	1.0	613.984619140625	186.83065795898438	0.0006309449672698975	9	019
379	502.2100830078125	28.33317756652832	0.9992052912712097	495.97491455078125	6.409807205200195	0.0003472566604614258	616.0120849609375	187.21719360351562	1.0	484.8020324707031	2.6091535091400146	0.0006198287010192871	9	019
380	502.7608337402344	30.992443084716797	0.9758702516555786	479.0804748535156	6.359282970428467	0.00047084689140319824	614.7598876953125	186.87564086914062	1.0	474.0105895996094	4.803647041320801	0.0006438195705413818	9	019
381	501.4275207519531	28.985614776611328	0.9999985694885254	480.2982482910156	5.572998523712158	0.0008613467216491699	614.1851196289062	186.880615234375	1.0	485.28131103515625	2.4770405292510986	0.0018191635608673096	9	019
382	500.7119445800781	30.063011169433594	0.9982699751853943	451.14617919921875	56.476234436035156	0.0007984638214111328	614.9597778320312	187.3988494873047	1.0	486.076904296875	1.1417944431304932	0.0006959438323974609	9	019
383	495.7579650878906	27.545352935791016	0.004672706127166748	451.5505065917969	59.740482330322266	0.003796100616455078	614.6632080078125	187.09912109375	1.0	531.6476440429688	169.6189422607422	0.2624858617782593	9	019
384	495.4690246582031	4.456045150756836	0.0009532272815704346	479.768310546875	4.364798545837402	0.001110851764678955	614.2682495117188	186.9523162841797	1.0	490.8987731933594	2.213224411010742	0.0008203387260437012	9	019
385	494.0285339355469	3.318152904510498	0.0008817017078399658	493.966064453125	4.449465274810791	0.0013951659202575684	614.0379638671875	186.14370727539062	1.0	613.0616455078125	186.98159790039062	0.0006985366344451904	9	019
386	489.4291076660156	6.691774845123291	0.02954411506652832	482.1051330566406	5.173801422119141	0.004260212182998657	614.4734497070312	187.15370178222656	1.0	475.74774169921875	1.5200138092041016	0.0018041729927062988	9	019
387	487.26007080078125	7.568233966827393	0.2813625931739807	450.3612365722656	65.26924133300781	0.05594801902770996	614.81640625	186.07781982421875	1.0	473.907958984375	1.4171738624572754	0.0012458264827728271	9	019
388	485.7093505859375	6.986795902252197	0.17903539538383484	450.2460021972656	65.1028060913086	0.9999338388442993	614.9641723632812	187.14935302734375	1.0	473.4297790527344	0.8184013366699219	0.002092719078063965	9	019
389	484.7441101074219	3.2450342178344727	0.01274767518043518	447.7602233886719	66.39411163330078	1.0	614.7936401367188	185.85235595703125	1.0	474.33270263671875	1.1195025444030762	0.005389273166656494	9	019
390	478.1678466796875	3.126891613006592	0.2502245306968689	447.9732971191406	66.84419250488281	0.9999933242797852	615.0221557617188	187.2371063232422	1.0	472.5299377441406	0.026394128799438477	0.0016312897205352783	9	019
391	478.77703857421875	1.8009068965911865	0.011324942111968994	443.6076354980469	71.6615219116211	0.9957860708236694	614.23828125	187.7423095703125	1.0	472.6684875488281	0.14964914321899414	0.0008491277694702148	9	019
392	475.26910400390625	1.5396769046783447	0.015518486499786377	443.9848327636719	67.97091674804688	1.0	615.3529052734375	186.35292053222656	1.0	614.1893310546875	186.8923797607422	0.000699460506439209	9	019
393	461.9814147949219	2.6700963973999023	0.0012875497341156006	442.1548767089844	69.77619934082031	1.0	613.9344482421875	186.15480041503906	1.0	612.4660034179688	186.9400634765625	0.0005682706832885742	9	019
394	449.77203369140625	56.62934875488281	0.008639991283416748	449.0679931640625	63.64692306518555	0.3064895272254944	614.8457641601562	186.56613159179688	1.0	613.1312866210938	187.37136840820312	0.0006022453308105469	9	019
395	451.0293273925781	67.1722412109375	0.5952110886573792	450.0302734375	68.56210327148438	0.2183314561843872	615.4237670898438	186.57034301757812	1.0	613.900634765625	186.41981506347656	0.0005542337894439697	9	019
396	451.69757080078125	71.393798828125	0.9996236562728882	451.93572998046875	74.6131362915039	0.798605740070343	614.631103515625	187.85496520996094	1.0	613.0313720703125	187.82135009765625	0.0005184710025787354	9	019
397	451.3680725097656	80.90930938720703	0.9997400045394897	452.46240234375	82.4400405883789	0.8669427037239075	614.7182006835938	187.01461791992188	1.0	613.3687744140625	186.6754608154297	0.00047788023948669434	9	019
398	455.0909118652344	83.98503875732422	0.06261759996414185	454.7064514160156	85.90422058105469	1.0	614.587158203125	185.8483123779297	1.0	613.5974731445312	186.2204132080078	0.0007196664810180664	9	019
399	455.7537841796875	88.41777801513672	0.0005392730236053467	455.0428466796875	91.54179382324219	1.0	614.7779541015625	186.12782287597656	1.0	455.06158447265625	93.20213317871094	0.0012499690055847168	9	019
400	444.85504150390625	0.8708972930908203	5.397200584411621e-5	454.7984313964844	93.2152328491211	0.9999997615814209	615.0603637695312	185.85275268554688	1.0	613.6263427734375	185.92030334472656	0.0004959404468536377	9	019
401	454.6939392089844	95.59794616699219	0.0005447864532470703	454.9244384765625	94.55670166015625	0.8585169911384583	614.212646484375	186.5352783203125	0.9999999403953552	612.9952392578125	186.43638610839844	0.0005858242511749268	9	019
402	616.2877807617188	189.2478790283203	3.7670135498046875e-5	455.0787048339844	86.30795288085938	0.9999988079071045	614.9476928710938	186.97543334960938	1.0	613.4920654296875	186.9635772705078	0.000640183687210083	9	019
403	616.0595703125	188.36361694335938	3.567337989807129e-5	442.6025085449219	321.14520263671875	0.7488296031951904	614.9450073242188	185.49351501464844	1.0	613.304931640625	185.4474334716797	0.00038188695907592773	9	019
404	443.2326965332031	1.3207945823669434	4.357099533081055e-5	452.90838623046875	87.20111846923828	0.9901950359344482	614.849365234375	186.33740234375	1.0	613.6626586914062	186.88954162597656	0.0008102655410766602	9	019
405	616.2645263671875	189.04177856445312	3.9517879486083984e-5	452.00732421875	87.2142333984375	0.06424766778945923	614.6976318359375	186.49032592773438	1.0	613.2806396484375	186.48629760742188	0.0004100203514099121	9	019
406	616.2774047851562	189.28860473632812	3.4421682357788086e-5	451.9427795410156	93.04039001464844	0.9026230573654175	615.1948852539062	187.0601806640625	1.0	613.6014404296875	186.77615356445312	0.0005556344985961914	9	019
407	451.5529479980469	85.71923828125	0.0003038346767425537	450.908203125	86.01595306396484	0.9999700784683228	614.5181884765625	186.61618041992188	1.0	612.9081420898438	186.35008239746094	0.0005153119564056396	9	019
408	451.6434326171875	84.44609832763672	9.876489639282227e-5	449.0611572265625	81.7626724243164	1.0	614.7318725585938	187.0766143798828	1.0	450.7215881347656	90.2453384399414	0.0009765028953552246	9	019
409	444.4346923828125	1.2836949825286865	6.085634231567383e-5	447.9728698730469	76.66423797607422	1.0	615.0459594726562	185.9511260986328	1.0	613.8261108398438	186.37925720214844	0.0004940330982208252	9	019
410	452.149169921875	70.9392318725586	0.0004521012306213379	448.16107177734375	74.10320281982422	1.0	614.675537109375	186.5570526123047	1.0	613.5480346679688	186.9660186767578	0.0005998909473419189	9	019
411	441.11663818359375	1.310014247894287	9.614229202270508e-5	443.4413757324219	321.0889587402344	0.008022546768188477	445.68536376953125	3.007361888885498	2.5838613510131836e-5	426.5335388183594	1.1181235313415527	9.432435035705566e-5	9	019
412	446.1430969238281	3.561004877090454	3.170967102050781e-5	645.4424438476562	157.59381103515625	3.4362077713012695e-5	644.7886352539062	209.53564453125	5.4836273193359375e-5	429.567138671875	1.3031549453735352	1.5944242477416992e-5	9	019
413	460.61376953125	37.77191925048828	0.9477810859680176	461.52081298828125	36.42000961303711	0.43047764897346497	451.51849365234375	7.9834465980529785	0.00032636523246765137	437.888427734375	1.7079763412475586	0.0009534657001495361	9	019
414	460.6271057128906	35.94084930419922	0.9999979138374329	462.7281494140625	36.320579528808594	0.1316225826740265	451.0142822265625	7.174397945404053	0.0002168118953704834	436.1705017089844	1.4584505558013916	0.000959247350692749	9	019
415	461.29412841796875	34.10417938232422	0.997673749923706	461.9739685058594	34.99324417114258	0.8791267275810242	451.97369384765625	8.19074535369873	0.0006434321403503418	436.55535888671875	0.8696756362915039	0.0008619129657745361	9	019
416	460.5856018066406	35.290164947509766	0.9999568462371826	461.82550048828125	35.72421646118164	0.7483011484146118	451.57147216796875	7.67058801651001	0.0007265806198120117	437.1148986816406	0.26792311668395996	0.0014720261096954346	9	019
417	458.7621154785156	39.00271224975586	0.24668192863464355	455.1058654785156	38.39277648925781	0.6321595311164856	446.5719299316406	4.6503119468688965	0.00046059489250183105	438.2353820800781	1.6213843822479248	0.00273740291595459	9	019
418	459.20172119140625	40.722145080566406	0.8322744369506836	455.4678955078125	39.947357177734375	0.051472485065460205	447.85955810546875	4.030924320220947	0.0011247098445892334	439.0465087890625	1.2383575439453125	0.0021937191486358643	9	019
419	458.31536865234375	39.23979187011719	0.228774756193161	455.8500671386719	44.60881042480469	0.6922507286071777	447.3165283203125	3.490349531173706	0.0011119544506072998	438.2314758300781	0.7703473567962646	0.0028207004070281982	9	019
420	458.0193176269531	42.651817321777344	0.09964090585708618	455.3242492675781	45.16582107543945	0.990979015827179	447.5646057128906	3.541248321533203	0.0013071298599243164	438.8646240234375	0.5914866924285889	0.004510819911956787	9	019
421	453.9607849121094	41.10988998413086	0.0016498267650604248	452.44207763671875	48.81232452392578	0.616865873336792	447.6907043457031	3.406153917312622	0.001177281141281128	442.7560729980469	1.6262927055358887	0.001738041639328003	9	019
422	457.4222412109375	42.96098327636719	0.006609678268432617	455.7240295410156	47.33795928955078	0.9999979734420776	447.2888488769531	3.774242401123047	0.0015326738357543945	439.1615905761719	1.3412439823150635	0.004049897193908691	9	019
423	454.169921875	43.09162521362305	0.0031519830226898193	453.5565185546875	50.308536529541016	1.0	451.6020202636719	5.635021209716797	0.0006190836429595947	439.1626281738281	0.8868839740753174	0.0023001432418823242	9	019
424	456.06414794921875	43.849544525146484	0.0014508068561553955	453.4640808105469	50.41361999511719	1.0	450.8553771972656	4.9710869789123535	0.00019472837448120117	437.4652099609375	1.0118999481201172	0.0009103715419769287	9	019
425	451.5774230957031	51.81681823730469	0.02485448122024536	451.9554748535156	51.973812103271484	0.9999999403953552	451.7662353515625	5.1799540519714355	0.00019538402557373047	438.09423828125	0.8772571086883545	0.0008364617824554443	9	019
426	451.8710632324219	49.05605697631836	0.7648410797119141	453.7489013671875	48.17641830444336	0.9999972581863403	451.5088195800781	5.471687316894531	0.00016734004020690918	437.7354736328125	1.3009591102600098	0.0016062259674072266	9	019
427	451.1952209472656	52.12742614746094	0.14792579412460327	451.1136779785156	52.009281158447266	1.0	451.382568359375	6.351012229919434	0.0003947913646697998	438.6183776855469	1.2750165462493896	0.0032376348972320557	9	019
428	452.1797180175781	9.28913402557373	0.10320886969566345	450.584228515625	55.22785949707031	0.9999998807907104	448.3146057128906	5.441164493560791	0.0017529428005218506	438.9249572753906	0.7151193618774414	0.0018984675407409668	9	019
429	453.62481689453125	4.164977550506592	0.00843954086303711	459.0542297363281	1.566258192062378	0.0009157955646514893	440.8634948730469	3.3993258476257324	0.000629037618637085	429.0973205566406	1.7512540817260742	0.0009945034980773926	9	019
430	448.5972595214844	48.216575622558594	0.9999998807907104	443.01025390625	320.412353515625	0.9706107378005981	644.7057495117188	209.01806640625	0.00017648935317993164	438.7755432128906	1.5650300979614258	0.00034996867179870605	9	019
431	448.9429626464844	57.34621810913086	0.9999960660934448	450.41656494140625	61.01300811767578	0.992387592792511	449.189208984375	61.213600158691406	0.0008438229560852051	445.78369140625	63.10750198364258	0.0004801452159881592	9	019
432	449.81024169921875	67.73411560058594	0.7641855478286743	450.1313781738281	67.97172546386719	0.9999998807907104	452.3944396972656	65.2916488647461	4.929304122924805e-5	450.6955871582031	75.41915130615234	0.00013121962547302246	9	019
433	448.90081787109375	74.13321685791016	1.0	451.889892578125	76.34178924560547	0.04256477952003479	449.102783203125	76.48027038574219	0.00035950541496276855	445.41351318359375	79.20806884765625	0.00045949220657348633	9	019
434	446.6590881347656	82.01527404785156	0.999996542930603	448.09808349609375	82.3768539428711	0.9720687866210938	450.2264709472656	80.51669311523438	0.000268787145614624	439.447021484375	-0.37477731704711914	0.00034239888191223145	9	019
435	446.6939697265625	85.94062042236328	1.0	448.12921142578125	3.6340219974517822	0.0041351318359375	449.0055847167969	4.3163743019104	0.0014957189559936523	439.61041259765625	1.793661117553711	0.013707935810089111	9	019
436	445.8082275390625	92.35258483886719	0.9999979138374329	448.57867431640625	93.29045104980469	0.1611592173576355	445.49432373046875	93.33039855957031	0.0013580620288848877	439.31341552734375	2.7670977115631104	0.00858578085899353	9	019
437	443.60333251953125	97.40465545654297	1.0	450.87213134765625	15.733358383178711	0.0849761962890625	449.873291015625	8.803956985473633	0.0016222000122070312	439.56060791015625	4.996381759643555	0.028644055128097534	9	019
438	441.4779052734375	102.15727996826172	1.0	454.41546630859375	19.417522430419922	0.35710394382476807	455.1347351074219	12.114197731018066	0.0028229355812072754	440.03125	4.282311916351318	0.01770380139350891	9	019
439	440.9670715332031	106.74146270751953	1.0	453.7842102050781	24.118064880371094	0.07779550552368164	458.06378173828125	14.751689910888672	0.008998483419418335	454.4571838378906	6.200723648071289	0.015832573175430298	9	019
440	442.4562072753906	112.73039245605469	1.0	451.64947509765625	22.923900604248047	0.6221407055854797	440.0927429199219	9.22802734375	0.00537535548210144	453.6309509277344	6.091727256774902	0.005959510803222656	9	019
441	444.43817138671875	117.13062286376953	1.0	450.4745178222656	26.94615364074707	0.9851644039154053	448.5367736816406	15.507089614868164	0.005977272987365723	441.038330078125	9.062935829162598	0.004688858985900879	9	019
442	445.07208251953125	120.57730865478516	1.0	449.3681945800781	33.40483093261719	0.9835310578346252	446.17742919921875	14.495599746704102	0.004690021276473999	440.65545654296875	9.518295288085938	0.012705177068710327	9	019
443	445.9227600097656	123.00940704345703	0.9999971389770508	447.8949890136719	34.894466400146484	0.9575021862983704	443.2688293457031	13.539668083190918	0.0009209811687469482	439.684326171875	8.856184959411621	0.006733447313308716	9	019
444	449.19842529296875	125.66166687011719	1.0	450.53106689453125	38.908321380615234	0.07695502042770386	444.888427734375	11.238134384155273	9.819865226745605e-5	426.95135498046875	6.413599014282227	0.0019726455211639404	9	019
445	450.4176330566406	126.64732360839844	1.0	451.0032958984375	39.035133361816406	0.8864839673042297	453.3567810058594	127.01799011230469	0.00010517239570617676	426.1686706542969	6.174915313720703	0.001150369644165039	9	019
446	450.88287353515625	127.7506103515625	1.0	448.61798095703125	41.081050872802734	0.9999790191650391	453.15509033203125	128.19155883789062	9.334087371826172e-5	426.51544189453125	6.064011573791504	0.0010652542114257812	9	019
447	449.9186706542969	127.7763900756836	1.0	451.7364807128906	39.756629943847656	0.12729042768478394	647.7673950195312	192.23233032226562	0.0001308917999267578	440.7435607910156	5.860184669494629	0.0001901686191558838	9	019
448	450.9459533691406	126.7598876953125	1.0	449.7835388183594	41.134647369384766	0.5455437898635864	453.51007080078125	127.68135833740234	5.537271499633789e-5	427.0566101074219	5.525390148162842	0.0004905760288238525	9	019
449	452.2973327636719	129.6145477294922	1.0	448.2373962402344	41.466304779052734	0.9993943572044373	449.95526123046875	40.983699798583984	0.00017410516738891602	427.04559326171875	5.183755874633789	0.0008883774280548096	9	019
450	451.3657531738281	129.15054321289062	1.0	449.0103759765625	37.394493103027344	0.005379140377044678	645.6355590820312	209.18812561035156	3.769993782043457e-5	439.9786682128906	132.74310302734375	3.8564205169677734e-5	9	019
451	452.2588195800781	129.56329345703125	1.0	449.8125915527344	45.01287841796875	0.11197274923324585	448.52593994140625	42.409217834472656	9.301304817199707e-5	426.4685974121094	5.028848171234131	0.00031641125679016113	9	019
452	451.0641784667969	127.76879119873047	1.0	448.4432373046875	41.815452575683594	0.9999992847442627	450.34857177734375	41.318336486816406	0.00012692809104919434	427.328125	5.980375289916992	0.00018921494483947754	9	019
453	450.8935241699219	127.19380950927734	1.0	447.83172607421875	41.65406036376953	0.999996542930603	454.1728515625	127.11466217041016	8.860230445861816e-5	426.9140625	6.145410537719727	0.0004399418830871582	9	019
454	452.3288879394531	127.74874114990234	1.0	447.6978454589844	42.370609283447266	0.9999046921730042	449.7921142578125	41.03316879272461	0.00011542439460754395	426.3324890136719	4.857488632202148	0.0016635656356811523	9	019
455	452.99224853515625	127.31727600097656	1.0	451.3218688964844	42.68122863769531	0.9678524732589722	450.4875793457031	42.04043960571289	0.00013235211372375488	426.282470703125	5.957828044891357	0.0004470646381378174	9	019
456	452.9349670410156	127.250244140625	1.0	448.9762268066406	43.70794677734375	0.9888345003128052	450.1323547363281	41.469844818115234	0.00013148784637451172	426.5629577636719	5.903158187866211	0.0010844171047210693	9	019
457	454.5111999511719	128.87757873535156	1.0	448.676513671875	44.489933013916016	0.16638079285621643	460.5244140625	129.76914978027344	0.00012043118476867676	425.82452392578125	5.151679039001465	0.000999152660369873	9	019
458	454.8788757324219	132.26341247558594	1.0	444.4700927734375	320.8674621582031	0.9998480081558228	460.1382141113281	131.9827880859375	0.0002275407314300537	427.0298156738281	4.549740314483643	0.00029927492141723633	9	019
459	458.6215515136719	134.4048309326172	1.0	451.7625427246094	51.90299987792969	0.0019698739051818848	464.3978576660156	133.75514221191406	0.0001518726348876953	425.8049621582031	4.652127265930176	0.00013762712478637695	9	019
460	462.5433044433594	138.73109436035156	1.0	450.3404846191406	51.298851013183594	0.8660284876823425	465.4350891113281	139.90188598632812	0.0002002418041229248	425.3439025878906	4.8806471824646	0.000494837760925293	9	019
461	465.1776123046875	146.30841064453125	1.0	437.6834411621094	323.673095703125	0.00013148784637451172	467.8763732910156	145.455322265625	2.3424625396728516e-5	453.74896240234375	133.98126220703125	2.4378299713134766e-5	9	019
462	469.27874755859375	150.3962860107422	1.0	438.3327331542969	322.8231201171875	0.0002956986427307129	648.398681640625	191.367919921875	0.0001283884048461914	468.20111083984375	160.13265991210938	3.30805778503418e-5	9	019
463	473.7101745605469	155.61614990234375	1.0	444.35675048828125	64.16336059570312	0.00446811318397522	474.6891784667969	156.13128662109375	9.235739707946777e-5	469.7796325683594	143.75140380859375	0.00011268258094787598	9	019
464	474.48504638671875	160.53549194335938	1.0	444.6274108886719	73.25054168701172	0.9899569153785706	646.4463500976562	201.01754760742188	0.00021076202392578125	458.2292175292969	168.1925048828125	0.00011259317398071289	9	019
465	474.9441833496094	163.41326904296875	1.0	439.2702331542969	71.95238494873047	0.9293766617774963	647.5695190429688	190.6700897216797	0.00011777877807617188	456.79718017578125	169.84817504882812	2.7447938919067383e-5	9	019
466	475.6536865234375	167.09613037109375	1.0	444.7920837402344	79.44422149658203	0.9961900115013123	476.9563293457031	171.6036376953125	5.799531936645508e-5	475.1490478515625	174.0765838623047	0.00011032819747924805	9	019
467	476.75384521484375	169.14779663085938	1.0	447.8799743652344	80.37750244140625	0.43326863646507263	477.8876037597656	172.3974151611328	0.0005689561367034912	475.0652770996094	176.51986694335938	0.00042575597763061523	9	019
468	478.072265625	170.1561737060547	1.0	446.5830993652344	80.09368133544922	0.9999994039535522	478.6090087890625	172.95880126953125	0.00019732117652893066	474.8938293457031	177.39639282226562	0.0001086890697479248	9	019
469	479.4214172363281	173.00852966308594	1.0	445.7001953125	82.49366760253906	0.9756827354431152	646.8480224609375	199.2626190185547	0.00037351250648498535	484.49444580078125	177.6004180908203	5.555152893066406e-5	9	019
470	480.8841857910156	173.35861206054688	1.0	447.8583679199219	84.84707641601562	0.9995934963226318	479.9236145019531	175.02366638183594	0.00011211633682250977	484.7778625488281	177.5268096923828	6.321072578430176e-5	9	019
471	481.4620056152344	174.33258056640625	1.0	447.5428771972656	81.67225646972656	1.0	450.1089172363281	81.79729461669922	8.851289749145508e-5	472.7688903808594	180.4727325439453	3.802776336669922e-5	9	019
472	482.8792419433594	174.8480224609375	1.0	448.7253723144531	89.98355865478516	0.9999843239784241	481.16217041015625	176.3162384033203	9.277462959289551e-5	451.8836975097656	96.97029876708984	9.045004844665527e-5	9	019
473	484.2688293457031	174.9197540283203	1.0	448.1683044433594	83.2547607421875	0.9999984502792358	483.38592529296875	176.43255615234375	0.00017851591110229492	475.1558532714844	180.05752563476562	0.0001283586025238037	9	019
474	485.7355651855469	176.07254028320312	0.9210994243621826	446.111328125	84.60015106201172	1.0	485.94390869140625	177.43316650390625	0.00019693374633789062	481.7069091796875	178.81297302246094	0.0002690255641937256	9	019
475	489.3559265136719	174.2871856689453	0.9999997615814209	443.97552490234375	88.00601196289062	0.9999998807907104	491.9761047363281	173.47628784179688	0.00021007657051086426	479.4337158203125	179.90232849121094	0.0001710653305053711	9	019
476	492.1067810058594	174.27224731445312	0.9999984502792358	439.2094421386719	88.33757019042969	1.0	492.67425537109375	173.4805450439453	0.0002193450927734375	488.97900390625	177.5411376953125	0.00012281537055969238	9	019
477	495.3339538574219	173.41506958007812	1.0	441.83660888671875	94.22079467773438	1.0	494.0236511230469	174.22323608398438	0.0004887282848358154	490.8546142578125	178.23348999023438	0.0001863539218902588	9	019
478	496.20166015625	173.0136260986328	1.0	442.69647216796875	96.66587829589844	1.0	494.94305419921875	174.1318359375	0.00037917494773864746	490.5690002441406	178.65821838378906	0.0001710951328277588	9	019
479	497.118896484375	173.40782165527344	1.0	443.72900390625	97.55094146728516	1.0	495.5699768066406	174.4192352294922	0.0003421008586883545	489.9425354003906	178.6216583251953	0.00019052624702453613	9	019
480	497.9672546386719	173.70755004882812	1.0	444.9974060058594	98.37848663330078	1.0	496.0875244140625	174.43077087402344	0.0004254281520843506	490.5556640625	178.72705078125	0.0002599656581878662	9	019
481	498.0447998046875	174.68923950195312	1.0	443.27679443359375	97.25646209716797	1.0	495.9617614746094	175.7196044921875	0.00019058585166931152	489.48687744140625	179.76417541503906	0.00011238455772399902	9	019
482	498.4785461425781	174.1491241455078	1.0	444.1584167480469	97.69429779052734	1.0	496.495849609375	175.27825927734375	0.00019022822380065918	489.147705078125	179.3821258544922	0.00011238455772399902	9	019
483	496.6647033691406	175.1851806640625	1.0	444.6731262207031	97.37013244628906	1.0	496.29803466796875	175.84666442871094	0.00020048022270202637	490.0163879394531	178.9793701171875	0.0001404881477355957	9	019
484	497.7731018066406	174.39381408691406	1.0	443.4984130859375	97.08457946777344	1.0	496.8515319824219	174.99649047851562	0.00030860304832458496	489.9532775878906	178.89108276367188	0.00018134713172912598	9	019
485	498.9649963378906	174.37892150878906	1.0	443.7301025390625	97.89986419677734	1.0	496.8154296875	175.32046508789062	0.00018471479415893555	489.3869934082031	179.53810119628906	0.00011086463928222656	9	019
486	499.3143310546875	175.26068115234375	1.0	442.98065185546875	99.57025909423828	1.0	497.1903991699219	176.45755004882812	9.050965309143066e-5	436.2898254394531	102.90042114257812	0.00012734532356262207	9	019
487	501.5443115234375	180.0475616455078	1.0	448.5720520019531	105.59431457519531	1.0	646.9071655273438	189.69546508789062	0.00017952919006347656	450.8890380859375	108.65861511230469	0.0005597770214080811	9	019
488	503.6668701171875	183.80165100097656	1.0	453.25225830078125	108.1533203125	1.0	454.9166259765625	107.41736602783203	0.00015234947204589844	452.2127685546875	108.87976837158203	0.00023376941680908203	9	019
489	504.58544921875	184.4713897705078	1.0	453.7359924316406	104.99012756347656	1.0	506.0528564453125	185.8818359375	0.00011977553367614746	505.6119689941406	188.15908813476562	0.00018158555030822754	9	019
490	503.01727294921875	183.4744415283203	1.0	454.235595703125	103.69048309326172	1.0	647.85595703125	191.45957946777344	6.48200511932373e-5	488.4019470214844	193.82205200195312	9.351968765258789e-5	9	019
491	500.65338134765625	182.8598175048828	1.0	452.6684265136719	100.81331634521484	1.0	499.3686828613281	186.88864135742188	7.474422454833984e-5	485.89166259765625	193.59434509277344	8.356571197509766e-5	9	019
492	501.3732604980469	183.03176879882812	1.0	449.8522033691406	95.79276275634766	1.0	452.8042907714844	93.45446014404297	0.0002627074718475342	449.8455810546875	96.63214111328125	0.00018215179443359375	9	019
493	500.8344421386719	183.00465393066406	1.0	447.0799255371094	93.7866439819336	1.0	449.18060302734375	93.23540496826172	0.00010269880294799805	444.0525207519531	93.63093566894531	8.448958396911621e-5	9	019
494	500.56671142578125	182.7598876953125	1.0	443.6064453125	93.79222869873047	1.0	446.15679931640625	93.21240234375	9.15825366973877e-5	485.25811767578125	193.6374969482422	0.0001011192798614502	9	019
495	499.54949951171875	181.69044494628906	1.0	446.85382080078125	99.76920318603516	1.0	642.6884155273438	220.32798767089844	8.00788402557373e-5	484.7228698730469	193.06973266601562	6.762146949768066e-5	9	019
496	498.4737854003906	181.23553466796875	1.0	445.55999755859375	98.59613800048828	1.0	449.0064697265625	102.05809783935547	4.544854164123535e-5	436.2214660644531	102.78057861328125	6.175041198730469e-5	9	019
497	496.6949157714844	181.06915283203125	1.0	444.2989807128906	98.00281524658203	1.0	490.5221252441406	180.32568359375	4.792213439941406e-5	436.1424560546875	102.07145690917969	6.893277168273926e-5	9	019
498	497.2570495605469	181.8963165283203	1.0	442.3131408691406	96.10527801513672	1.0	491.9042663574219	180.288818359375	8.466839790344238e-5	439.7034912109375	96.66826629638672	6.917119026184082e-5	9	019
499	497.4444580078125	181.004638671875	1.0	440.4932861328125	99.2751235961914	1.0	647.8120727539062	194.0680389404297	9.518861770629883e-5	434.99212646484375	100.2492904663086	0.00010070204734802246	9	019
500	498.6084899902344	180.62147521972656	1.0	440.2559814453125	100.67359161376953	1.0	439.21246337890625	100.92472839355469	6.833672523498535e-5	434.2743225097656	102.0300064086914	8.678436279296875e-5	9	019
501	501.4001159667969	180.38746643066406	0.9999999403953552	439.078369140625	102.250244140625	1.0	646.6702270507812	200.62832641601562	0.00020638108253479004	434.4744567871094	109.96820831298828	9.950995445251465e-5	9	019
502	505.19305419921875	177.47769165039062	0.9999979138374329	437.8983154296875	103.74642944335938	1.0	646.4408569335938	208.8147735595703	0.00042372941970825195	493.00653076171875	182.56857299804688	0.00011232495307922363	9	019
503	505.914794921875	175.67933654785156	1.0	434.8518371582031	105.02999114990234	1.0	502.4599914550781	178.52261352539062	0.00013265013694763184	436.4593505859375	107.63642883300781	0.00013884902000427246	9	019
504	506.3938293457031	174.7209014892578	1.0	429.5487060546875	105.94934844970703	1.0	434.7980041503906	106.17333221435547	0.0001290738582611084	432.4740905761719	107.01800537109375	0.00014165043830871582	9	019
505	505.65997314453125	175.596923828125	1.0	430.43829345703125	107.92931365966797	1.0	502.2723693847656	178.810302734375	0.00016817450523376465	429.2647705078125	113.07817077636719	0.00039649009704589844	9	019
506	508.1847839355469	175.73422241210938	1.0	432.5699768066406	105.88018798828125	1.0	645.3265380859375	210.5652618408203	0.0001710951328277588	433.9201965332031	107.47544860839844	0.00023701786994934082	9	019
507	508.9758605957031	175.09136962890625	1.0	434.61370849609375	106.39289855957031	1.0	503.54583740234375	180.32955932617188	0.00014123320579528809	436.21331787109375	107.01685333251953	0.00038492679595947266	9	019
508	509.041748046875	174.1600341796875	1.0	434.35687255859375	105.47639465332031	1.0	646.8990478515625	200.49761962890625	0.0003237426280975342	436.26824951171875	106.09591674804688	6.428360939025879e-5	9	019
509	510.87109375	171.92779541015625	1.0	436.62286376953125	105.49649810791016	1.0	509.8839416503906	173.96298217773438	0.0003477334976196289	437.147705078125	106.73468017578125	0.00025197863578796387	9	019
510	511.2254943847656	170.7772674560547	0.9999998211860657	435.93096923828125	106.25978088378906	1.0	511.2913818359375	171.57704162597656	0.0008180141448974609	437.3887023925781	106.35882568359375	0.00032272934913635254	9	019
511	512.103515625	170.07749938964844	1.0	437.1961975097656	106.10905456542969	1.0	511.4189453125	171.7095184326172	0.00019654631614685059	438.53656005859375	105.82835388183594	0.00011655688285827637	9	019
512	514.7952880859375	169.0868682861328	1.0	437.6596984863281	107.65323638916016	1.0	517.2131958007812	170.5089111328125	0.0001258552074432373	437.7465515136719	107.90718078613281	0.0004681050777435303	9	019
513	516.462646484375	169.4482421875	1.0	438.4283752441406	108.14884948730469	1.0	518.7867431640625	170.18936157226562	0.00011336803436279297	437.7455139160156	108.15853881835938	0.00015777349472045898	9	019
514	518.2950439453125	168.8910369873047	1.0	439.2188720703125	109.13153076171875	1.0	519.7850341796875	170.8272705078125	0.00013270974159240723	437.92572021484375	108.59738159179688	0.00011771917343139648	9	019
515	520.3251953125	168.54376220703125	1.0	441.38629150390625	111.40989685058594	1.0	521.72998046875	171.1419219970703	0.00013396143913269043	446.7167663574219	110.51060485839844	0.0001838207244873047	9	019
516	521.666748046875	167.97113037109375	1.0	440.8800048828125	109.45990753173828	1.0	527.8525390625	165.97816467285156	0.0002835392951965332	444.3614807128906	113.68777465820312	0.0003248751163482666	9	019
517	525.1812744140625	167.7640380859375	1.0	442.7064208984375	110.00528717041016	1.0	642.4549560546875	221.82516479492188	0.0002734959125518799	443.70208740234375	113.60364532470703	0.0007101297378540039	9	019
518	526.4453125	168.24111938476562	1.0	446.0978088378906	110.31035614013672	1.0	529.6212158203125	171.03182983398438	0.0001533031463623047	448.3537292480469	111.84500122070312	0.0003210008144378662	9	019
519	529.1915893554688	169.02438354492188	1.0	448.91448974609375	113.29846954345703	1.0	451.816162109375	111.66954040527344	9.021162986755371e-5	448.1736145019531	115.26295471191406	7.474422454833984e-5	9	019
520	530.7603759765625	171.9952850341797	1.0	449.6632080078125	113.8496322631836	1.0	529.09130859375	173.6018829345703	0.00020885467529296875	530.6431274414062	161.70460510253906	0.00015479326248168945	9	019
521	534.1672973632812	173.48411560058594	1.0	449.8631591796875	113.0253677368164	1.0	545.4965209960938	172.46731567382812	9.718537330627441e-5	532.8460083007812	161.55206298828125	0.00012284517288208008	9	019
522	532.8822021484375	172.94361877441406	1.0	448.6510009765625	113.24142456054688	1.0	529.6659545898438	175.0424346923828	0.00011870265007019043	443.95294189453125	115.63805389404297	0.00010019540786743164	9	019
523	529.12548828125	171.542724609375	1.0	452.71160888671875	112.15625	1.0	527.790771484375	173.61875915527344	0.00018295645713806152	451.0611572265625	111.13945007324219	0.0004704594612121582	9	019
524	526.8998413085938	169.61703491210938	1.0	451.4339904785156	111.17522430419922	1.0	525.6766967773438	172.23062133789062	0.00018709897994995117	450.2790832519531	110.6952133178711	0.0001901090145111084	9	019
525	525.0140380859375	169.20352172851562	1.0	448.114501953125	107.05091094970703	1.0	528.5805053710938	172.0001220703125	0.00022482872009277344	448.96826171875	108.91035461425781	0.0003222823143005371	9	019
526	522.5892333984375	170.0250244140625	1.0	447.2010192871094	102.08467102050781	1.0	526.9179077148438	172.940185546875	0.0002664327621459961	522.9231567382812	175.04905700683594	0.00019946694374084473	9	019
527	522.6444702148438	169.62652587890625	1.0	448.62255859375	100.0245590209961	1.0	523.1234130859375	171.27200317382812	0.0002657771110534668	447.2574157714844	102.22057342529297	0.00028589367866516113	9	019
528	518.8775634765625	167.30300903320312	1.0	448.5480651855469	96.33552551269531	1.0	451.8436279296875	95.33352661132812	0.00014138221740722656	448.4042663574219	98.50393676757812	0.0003921985626220703	9	019
529	514.8773193359375	164.9212646484375	0.99977707862854	450.67401123046875	95.41759490966797	1.0	453.1467590332031	94.20204162597656	0.00013557076454162598	450.16259765625	95.10187530517578	0.0006362199783325195	9	019
530	506.24200439453125	162.61050415039062	1.0	455.0211181640625	94.01726531982422	1.0	510.0090637207031	161.90113830566406	0.00013020634651184082	453.6100158691406	94.85030364990234	0.0004226863384246826	9	019
531	497.44500732421875	164.1210174560547	1.0	458.08599853515625	92.73017883300781	0.9999999403953552	461.3971252441406	91.8734130859375	5.361437797546387e-5	456.4157409667969	93.39224243164062	8.07642936706543e-5	9	019
532	493.413818359375	165.10301208496094	1.0	462.1242980957031	94.1456069946289	0.9999997019767761	645.3986206054688	209.70785522460938	7.69495964050293e-5	497.7991638183594	173.51007080078125	3.1441450119018555e-5	9	019
533	485.7373046875	165.31320190429688	1.0	472.32940673828125	95.64117431640625	0.9999997615814209	646.432861328125	195.16693115234375	6.264448165893555e-5	489.8823547363281	173.54327392578125	0.00011870265007019043	9	019
534	479.1961364746094	164.3235626220703	1.0	475.6235656738281	95.98182678222656	1.0	481.425048828125	96.5719223022461	8.276104927062988e-5	473.7772216796875	96.65792846679688	0.00020945072174072266	9	019
535	474.4601135253906	163.11358642578125	1.0	474.6038513183594	97.71438598632812	0.9999943971633911	646.1102905273438	205.23724365234375	6.16312026977539e-5	476.6371154785156	97.25210571289062	0.0001316368579864502	9	019
536	470.278564453125	163.91197204589844	1.0	474.5954284667969	95.28019714355469	1.0	481.05560302734375	94.18585968017578	0.00010439753532409668	473.1719055175781	95.94499206542969	0.0002232193946838379	9	019
537	463.1533508300781	159.27662658691406	1.0	472.433349609375	95.8005599975586	1.0	647.8638305664062	193.65296936035156	0.00021338462829589844	470.79095458984375	95.71770477294922	0.0001150965690612793	9	019
538	456.23492431640625	150.321044921875	1.0	442.4470520019531	320.96478271484375	0.0010950565338134766	647.189453125	194.6711883544922	0.0002079606056213379	456.8232421875	134.95445251464844	1.3768672943115234e-5	9	019
539	447.47772216796875	139.25973510742188	1.0	480.8037414550781	129.27586364746094	0.0004374980926513672	648.665283203125	191.26165771484375	5.4508447647094727e-5	453.617919921875	128.21250915527344	5.161762237548828e-5	9	019
540	444.76446533203125	134.4423065185547	1.0	483.1775207519531	131.8379364013672	0.015093475580215454	452.42169189453125	131.0234375	8.83638858795166e-5	427.27996826171875	128.07737731933594	4.121661186218262e-5	9	019
541	439.1960754394531	126.29336547851562	1.0	478.5115966796875	137.0245361328125	0.9997231960296631	452.93109130859375	130.19058227539062	0.00018867850303649902	478.59014892578125	130.48052978515625	0.00016799569129943848	9	019
542	434.068359375	119.86715698242188	1.0	475.9474792480469	138.37484741210938	0.18885496258735657	478.0237121582031	138.00633239746094	5.3554773330688477e-5	473.7380065917969	135.25367736816406	4.410743713378906e-5	9	019
543	430.8728332519531	115.69329833984375	1.0	438.0168762207031	118.71746063232422	0.00031572580337524414	648.4277954101562	188.95066833496094	6.759166717529297e-5	411.5607604980469	123.38331604003906	2.8908252716064453e-5	9	019
544	428.2320556640625	113.19317626953125	1.0	465.9755859375	139.2813262939453	0.062270939350128174	646.5006103515625	205.65245056152344	0.00010475516319274902	410.54925537109375	111.21539306640625	1.9878149032592773e-5	9	019
545	426.7795104980469	108.66089630126953	1.0	459.2925720214844	144.3468475341797	0.9763196110725403	645.020263671875	209.72999572753906	0.00028964877128601074	534.67919921875	151.39242553710938	0.00021019577980041504	9	019
546	423.4637451171875	107.75001525878906	1.0	455.51312255859375	147.13441467285156	0.999965250492096	424.7899475097656	108.69327545166016	0.00013566017150878906	424.6426086425781	114.89746856689453	0.00011941790580749512	9	019
547	421.9521484375	106.03041076660156	1.0	453.8522644042969	148.39642333984375	1.0	420.54583740234375	109.33901977539062	6.750226020812988e-5	408.97149658203125	97.39785766601562	0.00013914704322814941	9	019
548	421.8572082519531	104.77963256835938	1.0	449.0535583496094	149.85968017578125	0.9999992847442627	450.4217529296875	150.3670654296875	7.197260856628418e-5	525.4666748046875	164.8209686279297	0.000629812479019165	9	019
549	421.8763122558594	101.81305694580078	1.0	448.5463562011719	149.03060913085938	1.0	646.241943359375	197.67581176757812	0.00022074580192565918	526.1381225585938	163.40257263183594	0.000621795654296875	9	019
