# Supplementary material for: An automated feeding system for the African killifish reveals the impact of diet on lifespan and allows scalable assessment of associative learning
Source: eLife. 2022 Nov 10;11:e69008. doi: 10.7554/eLife.69008 (PMC9788828; doi:10.7554/eLife.69008)
Supplement: Figure 6—source data 2. [file elife-69008-fig6-data2.zip › Training Trajectories/t7_REC036DLC_resnet50_TrainAllTheThingsJun28shuffle1_1030000.csv]

bodyparts_coords	fishhead_x	fishhead_y	fishhead_likelihood	fishtail_x	fishtail_y	fishtail_likelihood	redlight_x	redlight_y	redlight_likelihood	fooddrop_x	fooddrop_y	fooddrop_likelihood	fishnum	recordingnum
0	37.5125732421875	70.4192886352539	1.0	18.89735984802246	134.5333251953125	1.0	651.0426635742188	235.36656188964844	0.00017690658569335938	10.258504867553711	134.4407958984375	0.0003376603126525879	7	036
1	41.72779846191406	67.1754379272461	1.0	17.167034149169922	127.63308715820312	1.0	13.150749206542969	133.48155212402344	0.0002574920654296875	8.055276870727539	131.8518524169922	0.00045987963676452637	7	036
2	45.40023422241211	63.39757537841797	0.9999998807907104	17.67458724975586	124.64750671386719	1.0	648.8671875	234.44454956054688	0.0002510547637939453	7.236143112182617	131.27745056152344	0.0004265904426574707	7	036
3	48.186065673828125	59.21247863769531	0.9999994039535522	18.510690689086914	123.17300415039062	1.0	9.575657844543457	130.9133758544922	0.0001513659954071045	7.0847272872924805	131.65003967285156	0.0002709031105041504	7	036
4	53.49958801269531	55.12339401245117	0.9999985694885254	20.552127838134766	119.91405487060547	1.0	23.915910720825195	118.3209457397461	0.00011014938354492188	10.736109733581543	119.36802673339844	0.00028574466705322266	7	036
5	55.05836486816406	53.147220611572266	0.18933120369911194	22.74628448486328	118.10173034667969	1.0	14.924448013305664	119.86620330810547	0.00037658214569091797	11.167766571044922	119.21121978759766	0.000574260950088501	7	036
6	56.79829025268555	50.702003479003906	0.00287550687789917	23.947816848754883	115.73133850097656	1.0	650.6372680664062	219.2623748779297	0.00024440884590148926	9.135017395019531	110.40785217285156	0.000202864408493042	7	036
7	57.930877685546875	50.22728729248047	0.00034692883491516113	26.011394500732422	113.39672088623047	1.0	11.829845428466797	108.05683898925781	0.00019314885139465332	9.22903823852539	109.22235870361328	0.0001779794692993164	7	036
8	59.145729064941406	49.907569885253906	0.00031617283821105957	25.49542236328125	113.20211029052734	1.0	11.260791778564453	107.84020233154297	0.00026223063468933105	9.066719055175781	109.12592315673828	0.00019934773445129395	7	036
9	63.44699478149414	49.369415283203125	0.0009535551071166992	29.31998062133789	111.09626770019531	1.0	31.359167098999023	109.94475555419922	0.0002620518207550049	28.838823318481445	110.90120697021484	0.0004551708698272705	7	036
10	61.899635314941406	48.87256622314453	0.14581206440925598	30.88418960571289	108.93354797363281	0.9999999403953552	31.630952835083008	109.27244567871094	0.00015312433242797852	30.896289825439453	109.70071411132812	0.0003075897693634033	7	036
11	32.39685821533203	114.3391342163086	0.000576317310333252	30.986007690429688	110.78278350830078	0.9999997615814209	32.3116455078125	109.85264587402344	0.0002288818359375	31.283164978027344	110.45010375976562	0.0003165006637573242	7	036
12	33.29707336425781	112.39981079101562	0.03529950976371765	32.131465911865234	108.72075653076172	0.9999991655349731	32.8931999206543	108.9891357421875	0.00015434622764587402	32.05199432373047	110.16155242919922	0.00013530254364013672	7	036
13	34.50137710571289	108.46623992919922	0.6692836880683899	32.47823715209961	109.54802703857422	0.9993728399276733	34.578163146972656	106.94827270507812	0.0001074373722076416	30.950288772583008	111.271240234375	9.563565254211426e-5	7	036
14	33.013145446777344	111.84107208251953	0.24714213609695435	31.664026260375977	109.66411590576172	0.9999055862426758	31.73272705078125	109.07318115234375	0.00012668967247009277	29.773086547851562	110.74909210205078	8.386373519897461e-5	7	036
15	34.402408599853516	114.64287567138672	0.0710814893245697	34.06550979614258	113.10568237304688	0.9999976754188538	34.504638671875	111.4089584350586	0.00015109777450561523	29.82244110107422	114.13621520996094	0.0002129673957824707	7	036
16	33.90060806274414	114.25719451904297	0.03123721480369568	32.51683807373047	113.87488555908203	0.9999582767486572	648.9812622070312	235.015625	3.6269426345825195e-5	27.309181213378906	114.73573303222656	3.960728645324707e-5	7	036
17	34.754878997802734	114.54066467285156	0.020155340433120728	36.005462646484375	112.8172378540039	0.9999964833259583	35.671974182128906	112.33380889892578	0.00014767050743103027	30.57172966003418	114.1755599975586	0.0001513063907623291	7	036
18	35.54991149902344	114.93673706054688	0.08917766809463501	36.05821228027344	113.93465423583984	0.9999816417694092	36.5655632019043	113.45023345947266	0.00010511279106140137	30.336483001708984	116.1705322265625	0.00019943714141845703	7	036
19	36.596702575683594	112.66378784179688	0.004864424467086792	35.86051559448242	113.22486877441406	0.9999997615814209	35.51481246948242	112.26495361328125	0.00012674927711486816	30.299291610717773	114.47602844238281	0.0001335740089416504	7	036
20	35.720603942871094	114.09750366210938	0.18006491661071777	36.24637985229492	113.29053497314453	0.999945342540741	35.8916130065918	113.19270324707031	8.592009544372559e-5	30.01478385925293	115.77638244628906	0.0001513957977294922	7	036
21	46.9261589050293	111.62686920166016	0.0003656148910522461	37.927772521972656	114.24769592285156	0.9999873638153076	648.4229125976562	124.29681396484375	0.00019341707229614258	31.66141700744629	116.56009674072266	4.786252975463867e-5	7	036
22	47.357704162597656	112.10130310058594	0.001259446144104004	39.97514343261719	115.00385284423828	0.9999617338180542	646.9956665039062	142.0874786376953	6.717443466186523e-5	33.292457580566406	119.71935272216797	5.0127506256103516e-5	7	036
23	47.135379791259766	114.78567504882812	0.00031948089599609375	39.274742126464844	114.61355590820312	0.9999927282333374	37.74535369873047	116.13062286376953	2.73287296295166e-5	31.667118072509766	117.75241088867188	3.635883331298828e-5	7	036
24	47.79553985595703	116.47926330566406	0.001175612211227417	40.45553970336914	117.21633911132812	0.9999995231628418	39.432315826416016	117.45606994628906	4.5746564865112305e-5	32.86879348754883	119.49453735351562	3.725290298461914e-5	7	036
25	47.0384521484375	109.64825439453125	0.8201165199279785	41.275550842285156	112.3088150024414	0.46800684928894043	45.64942932128906	106.52570343017578	2.2351741790771484e-5	41.31089401245117	102.68831634521484	3.361701965332031e-5	7	036
26	68.92864227294922	56.75542449951172	0.925331711769104	41.13560104370117	116.04814147949219	0.9998997449874878	528.2279052734375	208.60818481445312	0.9999999403953552	527.1856689453125	210.0832061767578	0.0009578466415405273	7	036
27	71.60785675048828	54.38019943237305	0.9999876022338867	43.85321044921875	119.20579528808594	0.9999977350234985	528.1752319335938	207.08348083496094	1.0	527.0955200195312	206.36631774902344	0.0003123283386230469	7	036
28	76.44095611572266	54.2869987487793	0.9999994039535522	41.21092224121094	118.71568298339844	0.9999992251396179	528.534423828125	207.12010192871094	1.0	526.79345703125	209.0215301513672	0.0005181431770324707	7	036
29	80.06987762451172	53.44831085205078	1.0	42.127506256103516	122.17449188232422	1.0	528.4093627929688	207.51681518554688	1.0	42.04533386230469	123.75390625	0.0006628632545471191	7	036
30	82.94149780273438	50.91216278076172	0.9999998807907104	42.27435302734375	123.85369110107422	1.0	529.70947265625	207.78411865234375	1.0	41.54008865356445	125.04039001464844	0.001256704330444336	7	036
31	84.3586654663086	51.25961685180664	1.0	42.41034698486328	126.35794830322266	0.9998900890350342	528.8470458984375	208.16778564453125	1.0	527.232421875	209.7271270751953	0.00048157572746276855	7	036
32	84.34281158447266	53.06822204589844	1.0	43.04866027832031	129.26834106445312	0.9999991655349731	529.22314453125	207.55421447753906	1.0	527.1749267578125	207.28077697753906	0.00045752525329589844	7	036
33	85.46678161621094	52.67802047729492	1.0	41.17713165283203	137.32516479492188	0.9999023675918579	528.5120849609375	208.0037384033203	1.0	527.2037963867188	207.41598510742188	0.00048682093620300293	7	036
34	86.50077056884766	53.28982162475586	1.0	43.272727966308594	137.74176025390625	0.5640589594841003	529.253173828125	207.6605987548828	1.0	527.3014526367188	209.31642150878906	0.000374525785446167	7	036
35	86.82232666015625	53.27607345581055	1.0	38.79811096191406	141.24351501464844	0.0036046504974365234	528.4085083007812	208.08465576171875	1.0	527.034423828125	206.79632568359375	0.00036600232124328613	7	036
36	88.09612274169922	53.52326583862305	1.0	57.61054992675781	134.20018005371094	0.0011693239212036133	528.9232788085938	207.49908447265625	1.0	527.5738525390625	206.18685913085938	0.0003571808338165283	7	036
37	87.65243530273438	56.06916809082031	0.9999999403953552	57.28879165649414	128.09918212890625	0.9755629897117615	529.999267578125	207.6061248779297	1.0	528.01171875	209.5462646484375	0.00028580427169799805	7	036
38	88.18994140625	55.50433349609375	1.0	58.834571838378906	126.07714080810547	0.9924284815788269	528.8543090820312	207.74078369140625	1.0	527.4200439453125	209.11834716796875	0.0004024505615234375	7	036
39	87.30082702636719	56.34342575073242	0.9999998807907104	60.48347473144531	125.24768829345703	0.999940037727356	528.5785522460938	207.2435760498047	1.0	527.6343383789062	209.68519592285156	0.0005388557910919189	7	036
40	87.31968688964844	57.14093017578125	1.0	62.44829177856445	127.00308990478516	0.9999746680259705	528.3685913085938	207.7813720703125	1.0	526.912841796875	206.88255310058594	0.0004875659942626953	7	036
41	87.84739685058594	60.238121032714844	1.0	62.71310043334961	131.8925323486328	0.8469735383987427	528.1182861328125	208.0164337158203	1.0	526.420654296875	206.91697692871094	0.0004336833953857422	7	036
42	87.44454193115234	65.82035064697266	1.0	61.817256927490234	127.28445434570312	0.9999982118606567	528.835205078125	208.29095458984375	1.0	527.099853515625	210.0358428955078	0.0006501674652099609	7	036
43	85.9918212890625	73.5716323852539	0.9999994039535522	64.95035552978516	130.88104248046875	0.0013960301876068115	529.3485717773438	208.17221069335938	1.0	527.3563232421875	208.0594940185547	0.000583350658416748	7	036
44	64.14306640625	102.39375305175781	0.4333040118217468	64.48970794677734	103.77164459228516	0.948603630065918	529.2025146484375	208.24742126464844	1.0	527.4155883789062	209.54629516601562	0.0004017353057861328	7	036
45	66.70479583740234	98.52925109863281	0.001758486032485962	67.1819076538086	96.03416442871094	0.9999963641166687	529.1990356445312	208.63339233398438	1.0	527.1654052734375	210.23765563964844	0.0006807446479797363	7	036
46	529.9745483398438	213.0868682861328	0.00014638900756835938	68.20035552978516	89.19055938720703	0.10775017738342285	528.8980102539062	208.2708282470703	1.0	527.4169311523438	207.35833740234375	0.00070914626121521	7	036
47	530.099365234375	212.2820587158203	0.00016757845878601074	78.3099365234375	76.99209594726562	0.00017249584197998047	528.7021484375	207.2590789794922	1.0	527.4046630859375	209.00453186035156	0.00034362077713012695	7	036
48	127.30735778808594	91.62195587158203	0.5520761609077454	80.73509216308594	82.44661712646484	0.011193037033081055	528.2278442382812	208.17820739746094	1.0	527.362060546875	209.47784423828125	0.00046837329864501953	7	036
49	130.47142028808594	92.9421615600586	0.010290294885635376	92.46894073486328	73.94929504394531	0.016477108001708984	528.6207275390625	207.9384307861328	1.0	527.1173095703125	206.57992553710938	0.0005279183387756348	7	036
50	144.17868041992188	94.35652160644531	0.3604201078414917	138.50323486328125	95.73226165771484	0.998522162437439	528.9496459960938	207.48544311523438	1.0	527.4502563476562	206.90248107910156	0.0006102025508880615	7	036
51	145.5208282470703	97.74772644042969	0.8899136185646057	144.6403350830078	98.68836212158203	0.9960679411888123	530.0897216796875	207.68601989746094	1.0	527.6785888671875	209.66244506835938	0.0004450976848602295	7	036
52	151.58233642578125	98.32154846191406	0.15382173657417297	108.33734130859375	81.84473419189453	0.007899433374404907	528.8455810546875	208.2296142578125	1.0	527.1448364257812	207.64390563964844	0.000712662935256958	7	036
53	160.299072265625	99.85441589355469	0.6737543940544128	116.83308410644531	81.7819595336914	0.9839757680892944	529.082763671875	207.18194580078125	1.0	527.4481201171875	208.93507385253906	0.0005128383636474609	7	036
54	164.3754119873047	99.92098236083984	0.00031253695487976074	118.30281066894531	85.13990783691406	0.00014600157737731934	528.5860595703125	207.4906463623047	1.0	527.3419189453125	206.29736328125	0.00035452842712402344	7	036
55	168.4746856689453	97.92546081542969	0.4805147647857666	132.88343811035156	87.5323715209961	0.9998165369033813	528.710693359375	208.4119110107422	1.0	526.9214477539062	207.19642639160156	0.000530630350112915	7	036
56	530.0191650390625	213.1473846435547	0.00011742115020751953	138.27833557128906	89.8058853149414	0.9737434387207031	528.857666015625	208.2630157470703	1.0	527.2459106445312	210.523681640625	0.0008469223976135254	7	036
57	530.2861328125	212.69398498535156	7.855892181396484e-5	172.44418334960938	99.72975158691406	0.9976128339767456	529.150634765625	207.7054443359375	1.0	527.3582763671875	206.81565856933594	0.0004400312900543213	7	036
58	530.6040649414062	212.34771728515625	0.00012981891632080078	142.8503875732422	89.08269500732422	0.5095239877700806	529.3173217773438	207.4697265625	1.0	528.031982421875	209.10888671875	0.0002875328063964844	7	036
59	151.7335205078125	88.51087951660156	0.0002002716064453125	146.72238159179688	91.40648651123047	0.9999232888221741	529.3756713867188	208.29159545898438	1.0	527.5392456054688	210.08877563476562	0.00035056471824645996	7	036
60	530.1448364257812	212.9105682373047	0.00012940168380737305	151.88075256347656	92.11111450195312	0.9975581765174866	529.0203247070312	207.86203002929688	1.0	527.3355712890625	209.50482177734375	0.00040084123611450195	7	036
61	152.18753051757812	89.84614562988281	0.0009508132934570312	147.5121307373047	93.30579376220703	0.9996218681335449	529.4462890625	208.14930725097656	1.0	527.6453247070312	207.17166137695312	0.0003973245620727539	7	036
62	167.66131591796875	94.89507293701172	0.0005325078964233398	151.84193420410156	90.62667083740234	0.9999537467956543	529.0759887695312	208.66128540039062	1.0	527.5711669921875	210.37814331054688	0.000471651554107666	7	036
63	162.90394592285156	90.63284301757812	0.001111745834350586	152.78390502929688	88.82508850097656	0.9997910261154175	528.3992309570312	208.40919494628906	1.0	527.2948608398438	209.38082885742188	0.0003788173198699951	7	036
64	165.95294189453125	90.140380859375	0.02324312925338745	162.51646423339844	90.42267608642578	0.9984023571014404	528.7513427734375	207.51417541503906	1.0	527.5770263671875	209.06024169921875	0.0003871619701385498	7	036
65	165.84414672851562	89.18878936767578	0.015431195497512817	162.26719665527344	90.96576690673828	0.9415825605392456	528.900146484375	207.74684143066406	1.0	527.5785522460938	209.72607421875	0.0004897117614746094	7	036
66	167.93997192382812	89.56584930419922	0.20647132396697998	164.81564331054688	91.42310333251953	0.003318607807159424	528.8753051757812	208.20458984375	1.0	527.1904296875	206.888916015625	0.0004608035087585449	7	036
67	169.85369873046875	89.64100646972656	0.34474682807922363	167.97572326660156	91.54548645019531	0.9998860359191895	529.8563842773438	207.7158966064453	1.0	528.2631225585938	208.83529663085938	0.00030356645584106445	7	036
68	163.77267456054688	87.81519317626953	0.0012515485286712646	162.4817352294922	91.8897933959961	0.9949402809143066	528.3809204101562	208.3237762451172	1.0	526.770263671875	207.43502807617188	0.00055733323097229	7	036
69	530.016357421875	212.7152557373047	8.705258369445801e-5	183.9371337890625	100.57231140136719	0.9996898174285889	528.7098388671875	207.72283935546875	1.0	527.2307739257812	206.69412231445312	0.0004858672618865967	7	036
70	529.9682006835938	212.4061279296875	0.0001672208309173584	181.39707946777344	99.85568237304688	0.997769832611084	528.0913696289062	207.1734619140625	1.0	527.133544921875	206.60047912597656	0.0004997849464416504	7	036
71	167.01010131835938	88.07837677001953	0.0038596391677856445	174.65904235839844	97.16220092773438	0.871516764163971	529.0238647460938	207.2181854248047	1.0	527.04736328125	209.5083770751953	0.00045877695083618164	7	036
72	178.1319122314453	95.93903350830078	0.0006107985973358154	175.78567504882812	97.06573486328125	0.999998927116394	528.9302368164062	207.77232360839844	1.0	527.7551879882812	209.09739685058594	0.000387728214263916	7	036
73	530.2879638671875	212.4872283935547	0.00010958313941955566	176.8068084716797	98.4975357055664	0.9972718954086304	529.0496826171875	207.015869140625	1.0	527.5858154296875	209.47653198242188	0.00045159459114074707	7	036
74	179.57778930664062	98.18028259277344	0.0005476772785186768	181.09793090820312	99.04182434082031	0.8807144165039062	528.7009887695312	207.74880981445312	1.0	527.1220092773438	209.84046936035156	0.00036394596099853516	7	036
75	177.57469177246094	97.4712142944336	0.0006456971168518066	178.46803283691406	98.70818328857422	0.9995692372322083	529.2000122070312	208.0321807861328	1.0	527.5629272460938	209.7490234375	0.0003796815872192383	7	036
76	177.5520782470703	97.2457275390625	0.0009414255619049072	176.7198944091797	100.02042388916016	0.8334429264068604	528.1543579101562	207.333984375	1.0	526.9247436523438	206.862548828125	0.0005075037479400635	7	036
77	529.7188720703125	212.8904266357422	0.00012677907943725586	175.84925842285156	98.29615020751953	0.5273647904396057	528.5604858398438	208.05880737304688	1.0	526.6887817382812	210.05984497070312	0.0004939138889312744	7	036
78	173.7474365234375	96.32064056396484	0.03569495677947998	178.25143432617188	98.1597671508789	0.9996517896652222	528.9434814453125	207.57896423339844	1.0	527.4810791015625	209.48614501953125	0.0004754364490509033	7	036
79	165.51756286621094	86.81182861328125	0.0001633167266845703	161.53659057617188	87.58889770507812	0.2963836193084717	529.0552368164062	207.71731567382812	1.0	527.6060791015625	209.30641174316406	0.00033417344093322754	7	036
80	530.0549926757812	212.7284698486328	0.0001004338264465332	158.69224548339844	86.86956787109375	0.008764147758483887	528.6702270507812	208.21498107910156	1.0	527.502197265625	207.08799743652344	0.0003024935722351074	7	036
81	530.3545532226562	212.61436462402344	0.00011482834815979004	179.94158935546875	101.2148208618164	0.012405604124069214	529.0780639648438	207.56626892089844	1.0	527.7498168945312	209.49061584472656	0.0003330111503601074	7	036
82	529.941650390625	212.8349609375	0.00014263391494750977	527.6030883789062	208.99514770507812	7.531046867370605e-5	528.5529174804688	207.97048950195312	1.0	527.0146484375	207.08731079101562	0.0005355477333068848	7	036
83	530.3758544921875	212.5511474609375	0.00013303756713867188	177.4378662109375	104.67035675048828	0.006906628608703613	529.1556396484375	207.71353149414062	1.0	527.9276123046875	209.39117431640625	0.00031563639640808105	7	036
84	176.80140686035156	96.5273666381836	0.0006992220878601074	179.42800903320312	99.23458862304688	0.3928670287132263	528.9605102539062	207.5059814453125	1.0	527.48388671875	209.01747131347656	0.0002713203430175781	7	036
85	530.3235473632812	212.72677612304688	0.0001195371150970459	528.75732421875	209.8125	7.328391075134277e-5	528.7402954101562	207.86972045898438	1.0	527.5587768554688	209.2279815673828	0.0002808868885040283	7	036
86	530.2077026367188	212.85157775878906	0.0001144111156463623	176.43760681152344	100.75804138183594	0.014487624168395996	528.9949340820312	208.2655792236328	1.0	527.48046875	207.2650146484375	0.0004942417144775391	7	036
87	175.46412658691406	94.48551940917969	0.03225088119506836	174.43130493164062	95.28759002685547	0.9369550347328186	529.1680908203125	207.84518432617188	1.0	527.5774536132812	206.8741455078125	0.0003857612609863281	7	036
88	181.25546264648438	87.7214126586914	0.9999997615814209	167.6658172607422	103.0892333984375	0.006787389516830444	528.8743286132812	207.89108276367188	1.0	527.0942993164062	206.8343963623047	0.00048160552978515625	7	036
89	183.61801147460938	85.29766082763672	1.0	165.2886505126953	105.89044952392578	0.8603695631027222	529.2152709960938	207.29312133789062	1.0	527.5590209960938	209.2803955078125	0.0003446340560913086	7	036
90	184.96255493164062	82.35558319091797	1.0	169.25296020507812	112.0266342163086	0.9999945759773254	529.0016479492188	207.71778869628906	1.0	527.1459350585938	209.66421508789062	0.0005882978439331055	7	036
91	183.38987731933594	85.7520980834961	1.0	169.1257781982422	107.89871978759766	0.9990050792694092	528.8508911132812	208.1212158203125	1.0	527.0162353515625	209.76434326171875	0.0003909468650817871	7	036
92	181.1869354248047	87.91983795166016	0.9999992847442627	168.47564697265625	105.12159729003906	0.0381159782409668	528.6194458007812	207.5359649658203	1.0	526.9981689453125	209.6608428955078	0.0006094276905059814	7	036
93	181.8232421875	88.15154266357422	0.02555561065673828	169.19923400878906	88.97747039794922	0.8766875863075256	529.2429809570312	207.91094970703125	1.0	527.3474731445312	209.723388671875	0.00036910176277160645	7	036
94	187.9369354248047	89.40481567382812	0.013614088296890259	191.73411560058594	93.33783721923828	0.43712541460990906	529.1998901367188	207.93597412109375	1.0	527.5731811523438	207.149658203125	0.0006256103515625	7	036
95	197.9556427001953	98.78753662109375	0.0006881654262542725	163.54495239257812	90.26814270019531	0.9908934831619263	529.3392333984375	207.76280212402344	1.0	528.0974731445312	209.63296508789062	0.00036782026290893555	7	036
96	529.907470703125	213.07090759277344	0.00011307001113891602	203.97669982910156	100.86534118652344	0.09157559275627136	528.9464721679688	208.3120574951172	1.0	526.7057495117188	210.0514373779297	0.0005168914794921875	7	036
97	209.82498168945312	100.85933685302734	0.036028265953063965	172.05958557128906	90.07672882080078	0.8171715140342712	528.8707885742188	208.30902099609375	1.0	527.2736206054688	209.6105194091797	0.0003356039524078369	7	036
98	179.33905029296875	88.43047332763672	0.0006778538227081299	209.2809600830078	101.7633056640625	0.9980285167694092	528.992431640625	208.0249786376953	1.0	527.5239868164062	209.30630493164062	0.00047469139099121094	7	036
99	530.0438842773438	212.21307373046875	0.00019943714141845703	182.04908752441406	93.55335998535156	0.7508586645126343	528.4158325195312	207.0077362060547	1.0	526.6444091796875	206.1515350341797	0.0005400776863098145	7	036
100	213.4910430908203	103.10143280029297	0.004538089036941528	213.07553100585938	104.15409851074219	0.01941967010498047	529.7838745117188	207.4884796142578	1.0	527.9412841796875	209.09364318847656	0.0003712773323059082	7	036
101	530.0431518554688	212.820556640625	8.249282836914062e-5	192.29360961914062	100.16170501708984	0.05222788453102112	528.9190673828125	207.6566162109375	1.0	527.2681274414062	207.18597412109375	0.00038117170333862305	7	036
102	213.2263946533203	102.9896240234375	0.005224347114562988	212.9638214111328	104.74446868896484	0.027200371026992798	528.8394775390625	207.39280700683594	1.0	527.4254150390625	209.1727752685547	0.00029709935188293457	7	036
103	529.7479248046875	212.68643188476562	0.00012350082397460938	211.77587890625	103.07392120361328	0.00047588348388671875	528.4076538085938	207.59356689453125	1.0	526.7443237304688	206.92381286621094	0.00041535496711730957	7	036
104	212.39598083496094	102.8051528930664	0.9179032444953918	211.72132873535156	104.84530639648438	0.005082190036773682	530.0382080078125	207.25416564941406	1.0	528.5613403320312	208.96405029296875	0.0004356205463409424	7	036
105	213.23663330078125	101.32109832763672	0.9983797073364258	528.45947265625	209.2430419921875	8.988380432128906e-5	528.8402099609375	207.50608825683594	1.0	527.4561157226562	206.2506561279297	0.00032848119735717773	7	036
106	213.89981079101562	102.64649963378906	0.931823194026947	528.6419677734375	209.87001037597656	7.072091102600098e-5	529.1954345703125	207.79359436035156	1.0	527.2608032226562	206.43365478515625	0.00039896368980407715	7	036
107	216.37806701660156	103.79206085205078	0.9835237264633179	221.97885131835938	104.36969757080078	0.00012812018394470215	529.2542724609375	207.7668914794922	1.0	527.7169189453125	209.44021606445312	0.0003580152988433838	7	036
108	216.09368896484375	103.04698944091797	0.9999110698699951	528.2603759765625	209.61264038085938	8.019804954528809e-5	528.7340087890625	207.2905731201172	1.0	527.01611328125	206.67625427246094	0.0005331039428710938	7	036
109	214.49974060058594	103.08568572998047	0.9999563694000244	215.4471435546875	104.26805114746094	0.00026100873947143555	528.4096069335938	206.9047088623047	1.0	526.9303588867188	205.81173706054688	0.0003351867198944092	7	036
110	213.82337951660156	103.19538879394531	0.9976523518562317	212.7405548095703	106.99879455566406	0.0002804696559906006	528.6509399414062	208.01014709472656	1.0	526.724853515625	207.1975860595703	0.0004927515983581543	7	036
111	216.74696350097656	102.6204833984375	0.9999994039535522	216.83961486816406	106.69940185546875	0.00038293004035949707	528.923828125	208.31243896484375	1.0	527.6571655273438	207.31143188476562	0.000444948673248291	7	036
112	212.06454467773438	103.06463623046875	0.9999896287918091	198.97003173828125	109.59964752197266	0.0007393956184387207	528.3898315429688	207.66128540039062	1.0	526.8499755859375	209.92279052734375	0.0004883408546447754	7	036
113	205.9504852294922	105.31656646728516	0.9999943971633911	197.03768920898438	110.16068267822266	0.010272234678268433	529.1390380859375	207.94677734375	1.0	527.1175537109375	209.96238708496094	0.0004512965679168701	7	036
114	207.9080352783203	105.9758529663086	0.9999909400939941	196.8776397705078	110.7414321899414	0.0007184445858001709	528.950439453125	207.17544555664062	1.0	527.9603271484375	209.10736083984375	0.0004926919937133789	7	036
115	214.67144775390625	103.14435577392578	0.9999915361404419	199.22518920898438	110.19570922851562	0.0007584095001220703	529.0689086914062	207.98719787597656	1.0	527.6742553710938	206.34628295898438	0.0005564391613006592	7	036
116	214.95394897460938	103.64826965332031	0.999940037727356	198.50767517089844	109.79988098144531	0.00201985239982605	528.9978637695312	208.36264038085938	1.0	526.93798828125	210.0330047607422	0.0005496442317962646	7	036
117	214.03826904296875	103.72240447998047	0.999953031539917	193.81881713867188	111.838623046875	0.05718356370925903	529.4144897460938	207.5601043701172	1.0	527.8782958984375	209.83827209472656	0.0003172457218170166	7	036
118	217.2414093017578	103.51795959472656	0.9999998807907104	216.12440490722656	107.44300079345703	6.663799285888672e-5	528.9144897460938	207.88510131835938	1.0	527.074951171875	206.7801055908203	0.00030174851417541504	7	036
119	213.15530395507812	105.92095947265625	0.9999808669090271	196.1356658935547	113.74543762207031	0.01111745834350586	529.0318603515625	207.4955596923828	1.0	527.2339477539062	208.8509063720703	0.0005142688751220703	7	036
120	216.3124542236328	103.49867248535156	0.9999966621398926	193.7283172607422	112.83731079101562	0.0014884471893310547	528.8035278320312	207.8836669921875	1.0	527.0786743164062	210.0449676513672	0.0005888640880584717	7	036
121	216.8137664794922	102.71076965332031	0.9999934434890747	199.1253204345703	112.74121856689453	0.00032070279121398926	528.9979858398438	208.10455322265625	1.0	527.3887329101562	209.88633728027344	0.0003152787685394287	7	036
122	219.4467010498047	103.40904235839844	1.0	199.95144653320312	109.93392181396484	0.00012955069541931152	528.8924560546875	207.53573608398438	1.0	527.2319946289062	206.63809204101562	0.0004769861698150635	7	036
123	226.03567504882812	115.10629272460938	0.02627938985824585	187.4126434326172	112.49307250976562	0.9999420642852783	529.2559814453125	206.81166076660156	1.0	525.7501220703125	204.5197296142578	0.00028884410858154297	7	036
124	202.53262329101562	102.46333312988281	0.021384835243225098	200.90447998046875	103.57564544677734	0.9985029697418213	529.4722900390625	207.89942932128906	1.0	527.5140380859375	209.47474670410156	0.00040608644485473633	7	036
125	241.16848754882812	119.7524642944336	0.9999849796295166	196.98196411132812	102.62223052978516	1.0	529.3496704101562	208.0666961669922	1.0	527.67138671875	209.78167724609375	0.00040850043296813965	7	036
126	246.23834228515625	123.36085510253906	0.9481239318847656	199.4959259033203	106.80689239501953	0.9999990463256836	528.86865234375	207.86082458496094	1.0	527.310791015625	209.7347869873047	0.0005848109722137451	7	036
127	249.8996124267578	126.04853820800781	0.025734663009643555	206.415771484375	108.8645248413086	0.9999999403953552	529.2254638671875	206.72752380371094	1.0	250.9779052734375	126.77009582519531	0.0005484223365783691	7	036
128	208.15191650390625	104.36805725097656	0.9999916553497314	253.98846435546875	123.25708770751953	0.9999980926513672	528.5469360351562	208.0674591064453	1.0	526.8526611328125	209.08714294433594	0.0004622042179107666	7	036
129	211.74758911132812	112.93868255615234	0.8501434326171875	211.45318603515625	113.33436584472656	0.999995231628418	529.0523071289062	207.70484924316406	1.0	527.3949584960938	206.84127807617188	0.0002754330635070801	7	036
130	260.26983642578125	120.52310180664062	0.12446272373199463	263.12139892578125	121.34658813476562	0.972846269607544	529.329833984375	208.56854248046875	1.0	527.9119262695312	207.39938354492188	0.0003744065761566162	7	036
131	267.93963623046875	117.08899688720703	0.5739840865135193	269.83233642578125	117.92909240722656	0.2962566018104553	529.010498046875	208.00750732421875	1.0	527.308837890625	207.27366638183594	0.0005729794502258301	7	036
132	271.87982177734375	115.0660400390625	0.9790332317352295	271.4477844238281	116.69671630859375	0.00039768218994140625	528.7731323242188	208.8947296142578	1.0	526.8408813476562	210.4630889892578	0.0005404055118560791	7	036
133	274.02606201171875	111.0	0.9999982118606567	232.0682830810547	121.37602233886719	0.006131023168563843	528.942626953125	208.37867736816406	1.0	527.0021362304688	207.42825317382812	0.0007505714893341064	7	036
134	274.9248046875	110.23857879638672	0.9959039688110352	276.4488830566406	110.25654602050781	0.937789261341095	529.0895385742188	208.1569366455078	1.0	526.8206176757812	209.65338134765625	0.0006589591503143311	7	036
135	276.03997802734375	108.07717895507812	0.8359789848327637	276.9879150390625	108.11209106445312	0.9988629817962646	528.7390747070312	208.3201141357422	1.0	527.6318969726562	207.36160278320312	0.00044527649879455566	7	036
136	276.3824462890625	106.87315368652344	0.999507486820221	237.06045532226562	129.67453002929688	0.9999998211860657	529.1888427734375	208.20361328125	1.0	527.2506713867188	209.4285888671875	0.00048783421516418457	7	036
137	277.72601318359375	105.8792724609375	0.9999988675117493	236.08599853515625	130.86619567871094	1.0	528.7840576171875	207.8844757080078	1.0	527.1559448242188	209.5495147705078	0.0003744661808013916	7	036
138	278.10235595703125	104.87716674804688	0.9999996423721313	237.2624053955078	131.1901397705078	1.0	529.2540283203125	207.42880249023438	1.0	527.681396484375	206.4643096923828	0.0003822147846221924	7	036
139	276.13043212890625	104.9744644165039	0.996879518032074	237.98609924316406	129.7405548095703	0.9999622106552124	529.1336669921875	208.28236389160156	1.0	527.3030395507812	207.3412322998047	0.0005470216274261475	7	036
140	278.1646423339844	105.22177124023438	0.9999989867210388	238.2383270263672	129.66603088378906	0.9999986886978149	528.01025390625	207.60073852539062	1.0	526.6737060546875	207.12234497070312	0.0004363059997558594	7	036
141	278.70550537109375	105.09419250488281	0.9999983906745911	237.4129638671875	131.5102081298828	1.0	528.8394775390625	207.93516540527344	1.0	527.3086547851562	209.57264709472656	0.0002745985984802246	7	036
142	278.0455322265625	104.92619323730469	0.9998905658721924	238.92172241210938	130.74256896972656	1.0	529.2130126953125	208.12779235839844	1.0	527.0492553710938	210.22158813476562	0.0003471672534942627	7	036
143	278.5599670410156	104.72702026367188	0.999954104423523	239.2664337158203	129.4095458984375	1.0	529.1929931640625	208.3223419189453	1.0	527.3718872070312	210.2522735595703	0.0005092918872833252	7	036
144	276.63275146484375	105.06021881103516	0.9999408721923828	239.36822509765625	128.6536865234375	1.0	529.0198364257812	207.61119079589844	1.0	527.6114501953125	209.56088256835938	0.0006276369094848633	7	036
145	279.0471496582031	104.57806396484375	0.9994693994522095	240.24859619140625	128.51519775390625	1.0	528.8848266601562	207.68934631347656	1.0	527.229736328125	206.99571228027344	0.00044339895248413086	7	036
146	278.92449951171875	105.99560546875	0.9999998211860657	240.6521759033203	128.09976196289062	1.0	528.2001953125	207.57322692871094	1.0	241.21128845214844	128.02110290527344	0.0004946589469909668	7	036
147	278.07427978515625	107.66893005371094	0.9999820590019226	240.8988037109375	124.54312896728516	0.9763802886009216	529.5025024414062	207.836669921875	1.0	527.53076171875	209.00428771972656	0.000272601842880249	7	036
148	277.9560852050781	108.36425018310547	0.9799178838729858	241.8814697265625	124.09192657470703	0.9965065717697144	529.2437133789062	208.25396728515625	1.0	527.694091796875	207.175537109375	0.0007017254829406738	7	036
149	277.8423156738281	107.655517578125	0.999040961265564	245.75128173828125	118.66278839111328	0.9712430834770203	529.1263427734375	207.7697296142578	1.0	527.4036254882812	206.92581176757812	0.00038880109786987305	7	036
150	279.0759582519531	108.45724487304688	0.999311089515686	244.8780059814453	117.5467758178711	0.002705216407775879	528.92236328125	207.6832275390625	1.0	527.3568725585938	206.9254608154297	0.00042301416397094727	7	036
151	243.10853576660156	127.7012939453125	0.00019189715385437012	271.3467712402344	111.95682525634766	0.9999967813491821	529.3540649414062	207.16036987304688	1.0	269.8997802734375	113.57244873046875	0.00041666626930236816	7	036
152	276.5814514160156	121.66510772705078	0.0008492469787597656	255.3083953857422	109.24059295654297	0.9999982714653015	528.95556640625	207.9540252685547	1.0	527.6591186523438	207.20608520507812	0.0007422566413879395	7	036
153	285.8530578613281	120.64508819580078	0.03575557470321655	252.15093994140625	108.00845336914062	0.9999063014984131	529.633056640625	207.7197723388672	1.0	527.477783203125	209.74913024902344	0.0005831420421600342	7	036
154	285.89453125	125.93816375732422	0.006574094295501709	255.25656127929688	111.8700180053711	0.9999949932098389	529.093017578125	208.48109436035156	1.0	283.3270568847656	127.79348754882812	0.0004756748676300049	7	036
155	283.3460388183594	128.65513610839844	0.45026999711990356	257.1661071777344	105.96039581298828	0.9999991655349731	528.9617309570312	207.2935333251953	1.0	527.0243530273438	206.6261444091797	0.0005713999271392822	7	036
156	288.8971862792969	130.2752227783203	0.0003453493118286133	262.40447998046875	111.30351257324219	0.9999998807907104	528.135009765625	206.88714599609375	1.0	526.7010498046875	209.05862426757812	0.0004814565181732178	7	036
157	289.5716857910156	133.43507385253906	0.03537425398826599	262.9401550292969	112.62464904785156	0.9998272657394409	528.8963623046875	207.70872497558594	1.0	527.333251953125	209.69412231445312	0.0004298388957977295	7	036
158	289.7039489746094	134.59022521972656	0.0970340371131897	264.33172607421875	114.12025451660156	0.9999136924743652	529.4229125976562	207.7454071044922	1.0	527.970703125	207.34002685546875	0.0004267096519470215	7	036
159	271.7735900878906	117.85433197021484	0.0004221796989440918	270.31610107421875	119.32059478759766	0.043128520250320435	529.3773803710938	207.79344177246094	1.0	527.6873779296875	209.7724609375	0.0002492666244506836	7	036
160	530.1327514648438	212.8037109375	0.00011783838272094727	270.63037109375	123.43419647216797	0.00028321146965026855	529.0442504882812	207.90621948242188	1.0	526.98828125	209.4459686279297	0.000432819128036499	7	036
161	272.00836181640625	124.68937683105469	0.007606536149978638	269.62353515625	125.05956268310547	0.9591187238693237	529.0823974609375	208.01901245117188	1.0	527.3192749023438	209.6549530029297	0.0004671812057495117	7	036
162	270.3358154296875	124.84681701660156	0.13395476341247559	271.0047302246094	125.62411499023438	0.04106718301773071	529.3627319335938	207.53695678710938	1.0	527.6319580078125	209.18824768066406	0.00031769275665283203	7	036
163	272.7259521484375	127.25556182861328	0.2834059000015259	272.93408203125	127.89559936523438	0.0015524625778198242	528.5076293945312	207.8588104248047	1.0	526.9658813476562	209.5152587890625	0.000697791576385498	7	036
164	276.68267822265625	130.78787231445312	0.0028887391090393066	276.2983703613281	130.95140075683594	7.003545761108398e-5	529.1617431640625	208.3925323486328	1.0	526.684814453125	210.137939453125	0.00044786930084228516	7	036
165	530.4724731445312	212.58590698242188	8.577108383178711e-5	273.2287292480469	132.0396270751953	0.0004659593105316162	529.2369995117188	207.39639282226562	1.0	527.4042358398438	206.98104858398438	0.0003471076488494873	7	036
166	276.0289611816406	132.47792053222656	0.009259670972824097	277.7577209472656	133.12631225585938	0.9249366521835327	529.2442016601562	208.41226196289062	1.0	526.73291015625	210.35110473632812	0.0003656446933746338	7	036
167	530.3606567382812	212.7359619140625	9.72449779510498e-5	528.1615600585938	208.84136962890625	5.2481889724731445e-5	529.0401611328125	207.7264862060547	1.0	527.6827392578125	207.03993225097656	0.0005162656307220459	7	036
168	530.2294921875	212.64854431152344	9.050965309143066e-5	527.9973754882812	208.5573272705078	4.881620407104492e-5	529.0902099609375	207.66049194335938	1.0	527.6654052734375	209.20291137695312	0.0002529323101043701	7	036
169	530.1412353515625	212.96853637695312	0.00012058019638061523	279.97186279296875	135.19737243652344	0.0014098584651947021	529.0857543945312	208.02188110351562	1.0	526.951904296875	209.822509765625	0.00048488378524780273	7	036
170	529.9555053710938	212.58010864257812	0.00013914704322814941	639.0755615234375	4.960326671600342	0.0001068413257598877	528.5159912109375	207.4710693359375	1.0	527.1166381835938	209.37879943847656	0.0005559623241424561	7	036
171	530.0252685546875	212.7303009033203	0.00014150142669677734	285.2962646484375	136.07980346679688	0.07591965794563293	529.2748413085938	208.11917114257812	1.0	527.25390625	209.51321411132812	0.000385284423828125	7	036
172	296.7854919433594	135.4121856689453	0.00047841668128967285	285.3708190917969	136.26817321777344	0.000553131103515625	528.8597412109375	207.9384765625	1.0	527.5177612304688	209.51177978515625	0.00035950541496276855	7	036
173	297.3014221191406	136.0485076904297	0.0026078224182128906	291.5604553222656	138.07247924804688	0.6618222594261169	528.7821044921875	208.49691772460938	1.0	526.9177856445312	209.93687438964844	0.0005195438861846924	7	036
174	529.6929321289062	212.5434112548828	0.0001335740089416504	527.4182739257812	208.41629028320312	5.701184272766113e-5	528.4722290039062	207.7266082763672	1.0	527.1370239257812	209.1751251220703	0.00042364001274108887	7	036
175	530.220703125	212.6396484375	0.00010976195335388184	528.7077026367188	210.0778045654297	5.4895877838134766e-5	528.9568481445312	207.75352478027344	1.0	527.5291137695312	209.63613891601562	0.00044083595275878906	7	036
176	529.7173461914062	212.7926025390625	0.00016993284225463867	286.1500549316406	135.3660888671875	0.0002702772617340088	528.2732543945312	207.9740447998047	1.0	526.8809814453125	209.25799560546875	0.0005275905132293701	7	036
177	295.1177062988281	133.64942932128906	0.017114102840423584	292.35101318359375	135.4156494140625	0.037623703479766846	528.7567749023438	207.8762969970703	1.0	527.2554321289062	206.882080078125	0.0007115006446838379	7	036
178	295.6886291503906	134.67250061035156	0.001377701759338379	290.61614990234375	137.0185089111328	0.5489331483840942	528.3760986328125	207.72068786621094	1.0	527.2365112304688	207.01531982421875	0.0009527802467346191	7	036
179	295.0540466308594	134.11280822753906	0.00027889013290405273	290.2101745605469	135.9600067138672	0.9856013655662537	528.7806396484375	207.46739196777344	1.0	527.54345703125	209.35061645507812	0.0005747377872467041	7	036
180	297.0686340332031	136.10324096679688	0.05324634909629822	291.87774658203125	139.03292846679688	0.003988116979598999	528.9515991210938	207.5540008544922	1.0	526.703857421875	206.59791564941406	0.0005767643451690674	7	036
181	296.7621154785156	136.1394805908203	0.6073539853096008	273.0703125	141.20326232910156	0.0014270544052124023	529.037353515625	208.15203857421875	1.0	526.8656616210938	209.93524169921875	0.0006150007247924805	7	036
182	294.1827087402344	134.56387329101562	0.004188477993011475	289.5793762207031	136.577392578125	0.010083615779876709	529.0377197265625	207.3225860595703	1.0	527.502685546875	206.37570190429688	0.00024187564849853516	7	036
183	530.2904663085938	212.5673370361328	7.671117782592773e-5	277.7529296875	136.57896423339844	0.4392872452735901	529.3040771484375	207.30288696289062	1.0	527.4658203125	207.10987854003906	0.0003434121608734131	7	036
184	471.32720947265625	126.54523468017578	0.9658246040344238	275.3648986816406	132.78851318359375	0.9999998807907104	528.6815795898438	208.36854553222656	1.0	472.8969421386719	130.02442932128906	0.0007808208465576172	7	036
185	470.27923583984375	128.3546600341797	0.9998756051063538	277.7455139160156	133.61099243164062	0.9999996423721313	529.5408325195312	208.02755737304688	1.0	317.79302978515625	158.0574188232422	0.00030732154846191406	7	036
186	469.3210754394531	127.06971740722656	0.9735581874847412	287.7164001464844	134.5523223876953	1.0	528.4489135742188	206.9812469482422	1.0	437.6476745605469	158.9313201904297	0.0012680888175964355	7	036
187	466.04132080078125	131.5416717529297	0.0016581416130065918	291.6993103027344	138.23533630371094	1.0	529.6849365234375	208.13214111328125	1.0	430.56719970703125	162.69871520996094	0.00037023425102233887	7	036
188	415.8493957519531	171.19349670410156	0.0008164644241333008	418.863525390625	166.6151123046875	1.0	529.2967529296875	207.3686065673828	1.0	339.2442321777344	172.1018524169922	0.0013933777809143066	7	036
189	304.8266906738281	144.52938842773438	0.0008251965045928955	414.505859375	169.17129516601562	0.9999997019767761	528.4135131835938	207.7203369140625	1.0	342.0935974121094	174.63153076171875	0.0006618499755859375	7	036
190	353.5436706542969	174.0885467529297	0.06042250990867615	407.39031982421875	173.35140991210938	0.9999998807907104	528.562255859375	206.93524169921875	1.0	348.364013671875	175.0415496826172	0.001017928123474121	7	036
191	355.2487487792969	177.20558166503906	0.6517680883407593	442.5843505859375	142.623291015625	1.0	529.0914306640625	208.03379821777344	1.0	349.2253112792969	177.94888305664062	0.0015803873538970947	7	036
192	356.3372802734375	177.72564697265625	0.32496631145477295	318.1400451660156	151.13487243652344	0.9999997615814209	528.1669921875	207.4202880859375	1.0	526.4468994140625	206.9557342529297	0.0006910860538482666	7	036
193	392.63568115234375	179.97499084472656	0.0005287230014801025	433.4337463378906	145.8058624267578	0.9999998807907104	528.435791015625	208.3551025390625	1.0	526.8036499023438	207.21524047851562	0.0004968047142028809	7	036
194	360.69293212890625	178.37347412109375	0.011522084474563599	434.09039306640625	145.52725219726562	0.9999999403953552	529.0642700195312	207.85330200195312	1.0	525.1436157226562	205.3848876953125	0.00021892786026000977	7	036
195	363.5892639160156	178.0108184814453	0.6920696496963501	431.9403991699219	144.9351043701172	0.9999998807907104	527.97900390625	207.5786590576172	1.0	526.428466796875	206.34872436523438	0.0004661977291107178	7	036
196	368.56439208984375	180.1381072998047	0.013705432415008545	327.6424865722656	148.9501190185547	1.0	528.46044921875	207.93211364746094	1.0	527.0610961914062	206.90966796875	0.0002988576889038086	7	036
197	368.6009216308594	178.88816833496094	0.9999976754188538	328.636474609375	148.90087890625	0.9999980330467224	528.1544189453125	207.7535400390625	1.0	526.982666015625	206.77301025390625	0.0005033612251281738	7	036
198	368.60302734375	179.61656188964844	0.9958834052085876	427.9277648925781	143.11988830566406	1.0	528.38134765625	207.722900390625	1.0	527.512451171875	209.45367431640625	0.00031572580337524414	7	036
199	371.2286682128906	179.66021728515625	1.0	331.73431396484375	148.04098510742188	1.0	528.240234375	208.12899780273438	1.0	526.8408813476562	207.21612548828125	0.0004649162292480469	7	036
200	372.6534118652344	180.5273895263672	1.0	429.3684997558594	141.48435974121094	0.9999999403953552	528.9667358398438	207.8407745361328	1.0	526.9490966796875	206.9142608642578	0.0006599724292755127	7	036
201	373.997314453125	181.20523071289062	1.0	335.4588623046875	149.0299835205078	1.0	528.254638671875	207.56155395507812	1.0	526.7130737304688	206.6166534423828	0.00033611059188842773	7	036
202	373.8443908691406	180.01248168945312	1.0	424.49151611328125	141.12547302246094	1.0	527.7244873046875	207.60665893554688	1.0	526.2470703125	206.4474639892578	0.0005238950252532959	7	036
203	374.4888000488281	180.62728881835938	1.0	423.48004150390625	139.63491821289062	1.0	528.4656982421875	207.66790771484375	1.0	526.5626831054688	207.19302368164062	0.0005178153514862061	7	036
204	373.92681884765625	180.61334228515625	1.0	420.56854248046875	140.0312957763672	1.0	528.333251953125	207.5728759765625	1.0	527.0818481445312	209.65731811523438	0.000467151403427124	7	036
205	373.8412170410156	180.51597595214844	1.0	421.6018371582031	138.11000061035156	1.0	528.4647827148438	207.3409423828125	1.0	526.4373168945312	206.5701904296875	0.0005093216896057129	7	036
206	373.8291015625	180.5807647705078	1.0	421.4834289550781	137.61219787597656	1.0	528.8137817382812	207.01919555664062	1.0	527.4734497070312	206.22616577148438	0.00047600269317626953	7	036
207	373.8597412109375	179.92172241210938	1.0	420.48046875	137.16781616210938	1.0	528.5968627929688	207.7772216796875	1.0	527.0416259765625	206.3504638671875	0.0004303157329559326	7	036
208	374.0758056640625	179.85035705566406	1.0	421.1175231933594	136.03900146484375	1.0	529.103271484375	207.97454833984375	1.0	527.578857421875	206.97509765625	0.0003890097141265869	7	036
209	373.3073425292969	180.88821411132812	1.0	420.94635009765625	135.64247131347656	1.0	528.9418334960938	207.38868713378906	1.0	527.361083984375	206.40347290039062	0.00022530555725097656	7	036
210	373.9512023925781	181.55247497558594	1.0	419.65093994140625	135.27716064453125	1.0	528.15673828125	207.32330322265625	1.0	526.6110229492188	206.62310791015625	0.0004710257053375244	7	036
211	374.63525390625	181.78729248046875	1.0	419.2494812011719	136.08255004882812	1.0	528.2583618164062	208.03904724121094	1.0	527.122314453125	209.65304565429688	0.00042000412940979004	7	036
212	374.78155517578125	182.77740478515625	1.0	415.60015869140625	140.6652374267578	1.0	528.17431640625	207.73822021484375	1.0	526.906982421875	206.51918029785156	0.0004463791847229004	7	036
213	374.8981628417969	183.8961639404297	1.0	414.96563720703125	141.01560974121094	1.0	528.2728881835938	207.4767303466797	1.0	526.8368530273438	206.9123077392578	0.00044295191764831543	7	036
214	375.0401916503906	185.61378479003906	1.0	414.5436096191406	139.5232696533203	1.0	528.8197021484375	207.77227783203125	1.0	527.2822875976562	206.9169921875	0.0004839003086090088	7	036
215	374.9097595214844	187.03504943847656	1.0	414.8346862792969	138.5281219482422	0.9999998807907104	528.5035400390625	208.12631225585938	1.0	526.9718017578125	207.2417755126953	0.0006698071956634521	7	036
216	375.0875244140625	187.32740783691406	1.0	414.1268310546875	140.8314971923828	1.0	528.4182739257812	207.35279846191406	1.0	527.0679321289062	207.04136657714844	0.00048595666885375977	7	036
217	374.2185974121094	189.45652770996094	1.0	413.74224853515625	140.3775634765625	1.0	528.4224853515625	208.18966674804688	1.0	526.5067749023438	207.2681427001953	0.0006699562072753906	7	036
218	373.95623779296875	190.03236389160156	1.0	414.84564208984375	139.16738891601562	0.9999998807907104	528.711181640625	207.92112731933594	1.0	527.0631713867188	206.82054138183594	0.0005812644958496094	7	036
219	374.31915283203125	190.39442443847656	1.0	415.4246826171875	137.3464813232422	0.9999998807907104	528.7139282226562	207.34934997558594	1.0	526.6731567382812	206.4093475341797	0.0003808736801147461	7	036
220	373.9083251953125	190.0374298095703	1.0	417.5429382324219	135.97312927246094	1.0	528.46044921875	207.3855438232422	1.0	528.1229248046875	209.76002502441406	0.00040906667709350586	7	036
221	374.4224548339844	190.60479736328125	1.0	417.2023620605469	135.7738037109375	1.0	529.33984375	207.44842529296875	1.0	527.3045043945312	206.25967407226562	0.0002779364585876465	7	036
222	374.1165466308594	190.61471557617188	1.0	415.0271911621094	138.4185791015625	0.9999979734420776	528.6812133789062	207.65487670898438	1.0	526.9715576171875	206.91397094726562	0.0006155669689178467	7	036
223	374.71160888671875	191.20260620117188	1.0	416.5860290527344	138.31631469726562	1.0	528.5934448242188	207.3760986328125	1.0	526.5426025390625	206.6362762451172	0.0005607903003692627	7	036
224	373.9504089355469	191.3816375732422	1.0	414.6378173828125	139.85704040527344	0.999981164932251	528.6331787109375	207.7388153076172	1.0	527.29541015625	209.5588836669922	0.00040790438652038574	7	036
225	373.8459777832031	191.336669921875	1.0	416.7201843261719	137.82456970214844	1.0	528.313720703125	207.84024047851562	1.0	527.1781005859375	206.98483276367188	0.0006175637245178223	7	036
226	374.2763977050781	191.14056396484375	1.0	416.7672424316406	138.6378631591797	1.0	528.4395751953125	207.39657592773438	1.0	527.5609130859375	209.88677978515625	0.0004902482032775879	7	036
227	374.19171142578125	191.33413696289062	1.0	414.8155822753906	140.4153594970703	1.0	528.3272705078125	207.16761779785156	1.0	527.1735229492188	206.44947814941406	0.0004565417766571045	7	036
228	374.3147277832031	190.45376586914062	1.0	343.9291076660156	150.6881866455078	0.9999992847442627	529.1839599609375	207.80007934570312	1.0	527.46826171875	209.603271484375	0.00048604607582092285	7	036
229	374.1357421875	191.28282165527344	1.0	415.41717529296875	141.40052795410156	0.9999986290931702	528.7260131835938	206.7877960205078	1.0	527.1490478515625	206.36817932128906	0.0004419386386871338	7	036
230	374.3505554199219	191.06585693359375	1.0	415.22369384765625	139.18206787109375	0.9999998807907104	527.9306030273438	207.31588745117188	1.0	526.2278442382812	205.77670288085938	0.0003465116024017334	7	036
231	374.2001953125	191.2025909423828	1.0	415.79150390625	139.6897735595703	0.9999995231628418	528.385498046875	208.16944885253906	1.0	526.8424682617188	207.3141326904297	0.0004863739013671875	7	036
232	374.2243347167969	191.80897521972656	1.0	416.9596252441406	138.54847717285156	0.9999998807907104	528.1779174804688	207.71058654785156	1.0	526.9519653320312	206.97669982910156	0.0006875097751617432	7	036
233	374.1338195800781	191.9064483642578	1.0	416.83209228515625	140.13494873046875	1.0	528.950439453125	207.18089294433594	1.0	527.2607421875	206.03842163085938	0.00044724345207214355	7	036
234	371.7226257324219	190.4799041748047	1.0	414.6250305175781	141.72634887695312	0.9998513460159302	527.8834838867188	207.1743927001953	1.0	526.495361328125	206.71893310546875	0.0007415413856506348	7	036
235	371.9163513183594	188.83445739746094	1.0	410.3798828125	150.64041137695312	0.5714671611785889	528.102294921875	207.34228515625	1.0	526.6546630859375	206.69256591796875	0.0006498396396636963	7	036
236	372.6148986816406	188.73899841308594	1.0	405.4713134765625	156.3281707763672	0.999995231628418	528.9257202148438	208.0926971435547	1.0	527.0382690429688	207.31707763671875	0.00045031309127807617	7	036
237	372.8379211425781	189.4272918701172	1.0	404.8656311035156	155.70364379882812	1.0	528.825927734375	207.81246948242188	1.0	527.10400390625	209.62356567382812	0.0004534125328063965	7	036
238	371.90045166015625	190.22474670410156	1.0	403.6263427734375	151.2273712158203	0.9957561492919922	528.78955078125	208.1684112548828	1.0	527.265869140625	206.956787109375	0.0005169212818145752	7	036
239	372.9273376464844	192.03720092773438	0.9864805340766907	405.91790771484375	150.29466247558594	1.0	529.6895141601562	208.10911560058594	1.0	527.6361694335938	206.8932342529297	0.0003393590450286865	7	036
240	370.22674560546875	194.8515167236328	0.9999960660934448	402.88970947265625	158.01239013671875	0.9999798536300659	528.623779296875	207.96238708496094	1.0	527.246826171875	206.81614685058594	0.0004953145980834961	7	036
241	373.40576171875	196.9086456298828	0.9999822974205017	403.87701416015625	156.71678161621094	1.0	528.236083984375	206.9190216064453	1.0	527.3956909179688	209.14724731445312	0.0006585121154785156	7	036
242	367.53564453125	198.12744140625	0.9999740123748779	403.496826171875	158.02740478515625	0.9999998807907104	528.7542724609375	207.3489532470703	1.0	526.7228393554688	206.93043518066406	0.0006568729877471924	7	036
243	370.82537841796875	200.15806579589844	0.9999969005584717	403.2580261230469	157.20254516601562	0.9999940991401672	528.4327392578125	207.6974334716797	1.0	527.0003051757812	207.04893493652344	0.000742793083190918	7	036
244	364.9001159667969	201.7256317138672	0.9998940229415894	404.1524353027344	160.7852020263672	0.99996417760849	528.8091430664062	208.30577087402344	1.0	526.99658203125	206.65464782714844	0.0006031990051269531	7	036
245	364.54974365234375	205.31475830078125	0.9986892938613892	403.3361511230469	162.53871154785156	0.9999760389328003	527.9861450195312	208.0521697998047	1.0	527.0956420898438	206.93702697753906	0.000742107629776001	7	036
246	365.7275695800781	207.40347290039062	0.999995768070221	403.6280517578125	160.78590393066406	0.0024818480014801025	528.969482421875	207.56370544433594	1.0	527.643310546875	206.3520965576172	0.00045043230056762695	7	036
247	369.3421325683594	211.7075653076172	0.9999563694000244	402.452392578125	162.95819091796875	0.9999759793281555	528.5255126953125	207.8148193359375	1.0	526.9212036132812	206.81024169921875	0.0004974901676177979	7	036
248	366.84649658203125	212.1494598388672	0.9999970197677612	404.0115661621094	166.56954956054688	1.0	528.6400756835938	207.98391723632812	1.0	527.1990966796875	207.36410522460938	0.0004884004592895508	7	036
249	367.685546875	215.31797790527344	1.0	403.8422546386719	167.56442260742188	0.9999867677688599	527.7601928710938	207.29869079589844	1.0	526.5490112304688	206.74424743652344	0.0005984306335449219	7	036
250	369.01483154296875	216.81663513183594	0.9999998807907104	403.9489440917969	167.31492614746094	0.9999794363975525	528.9844360351562	207.39871215820312	1.0	527.0880126953125	206.75067138671875	0.0004951357841491699	7	036
251	368.5682373046875	220.30809020996094	0.9999852180480957	376.9935607910156	216.99990844726562	0.011326611042022705	528.0017700195312	208.03594970703125	1.0	368.9358825683594	213.51084899902344	0.001908332109451294	7	036
252	368.4499816894531	223.72694396972656	0.999955415725708	373.7270812988281	223.83523559570312	0.0008830428123474121	528.6944580078125	207.45704650878906	1.0	362.67010498046875	216.52146911621094	0.000803142786026001	7	036
253	367.70745849609375	223.72775268554688	1.0	372.5437316894531	226.0575714111328	0.000515371561050415	528.2791748046875	208.14791870117188	1.0	526.5280151367188	207.4182891845703	0.0007341206073760986	7	036
254	366.6125793457031	223.94090270996094	1.0	372.76947021484375	225.38832092285156	0.0006674826145172119	528.7473754882812	207.26275634765625	1.0	527.2105712890625	206.4615020751953	0.000545203685760498	7	036
255	368.0857238769531	225.53175354003906	1.0	374.0010681152344	227.78448486328125	0.0002551078796386719	528.7064208984375	207.4713592529297	1.0	526.7733764648438	207.01161193847656	0.0005604326725006104	7	036
256	368.7728576660156	226.28932189941406	1.0	375.4222106933594	225.98843383789062	0.002905428409576416	527.7901611328125	207.1970672607422	1.0	526.4658203125	206.55345153808594	0.0005088150501251221	7	036
257	369.28607177734375	227.64761352539062	0.9999998807907104	375.9235534667969	226.13059997558594	0.0010887384414672852	528.0729370117188	207.59657287597656	1.0	526.721435546875	209.76760864257812	0.0006763339042663574	7	036
258	368.7894287109375	226.40289306640625	1.0	375.2722473144531	225.68777465820312	0.0007572174072265625	528.67626953125	207.82789611816406	1.0	527.3687133789062	210.07876586914062	0.000504612922668457	7	036
259	368.892578125	227.4964599609375	1.0	374.1470947265625	228.7022247314453	0.0002665221691131592	528.1261596679688	207.32962036132812	1.0	526.7236328125	206.7909698486328	0.0003463327884674072	7	036
260	370.00091552734375	226.62887573242188	1.0	401.1123046875	184.462646484375	0.006216853857040405	528.5680541992188	207.39219665527344	1.0	527.2546997070312	207.1487579345703	0.0006672441959381104	7	036
261	368.8794250488281	227.2397918701172	1.0	402.0823974609375	195.1011962890625	0.0029827654361724854	528.6015625	208.40135192871094	1.0	527.2494506835938	207.65576171875	0.0005936324596405029	7	036
262	369.37298583984375	226.44879150390625	1.0	402.9834289550781	183.14076232910156	0.9999298453330994	527.6774291992188	208.27767944335938	1.0	526.5108032226562	207.61756896972656	0.0006538629531860352	7	036
263	368.9801025390625	226.62164306640625	1.0	374.21148681640625	228.36062622070312	0.0006685554981231689	528.62158203125	207.28099060058594	1.0	526.9497680664062	206.8372039794922	0.0005345940589904785	7	036
264	368.89776611328125	227.62640380859375	0.9999998807907104	401.45330810546875	189.3424072265625	0.9386948943138123	528.304931640625	207.25164794921875	1.0	526.796630859375	207.249755859375	0.000743567943572998	7	036
265	369.2154235839844	227.5565185546875	1.0	402.16229248046875	190.66293334960938	0.9996929168701172	528.4197387695312	207.41943359375	1.0	526.6721801757812	205.99024963378906	0.00040990114212036133	7	036
266	369.1484069824219	226.9578857421875	1.0	403.42254638671875	191.4736785888672	0.9994083046913147	528.8411254882812	207.8282012939453	1.0	526.6471557617188	206.93093872070312	0.0004994571208953857	7	036
267	369.2621154785156	227.6288604736328	1.0	404.2566223144531	190.83108520507812	0.9998769760131836	528.1673583984375	208.47396850585938	1.0	527.5557861328125	207.3695526123047	0.0010688304901123047	7	036
268	369.6714172363281	226.66259765625	1.0	404.4856262207031	182.4900360107422	1.0	528.53369140625	207.5974884033203	1.0	526.7471313476562	206.2088623046875	0.0007040202617645264	7	036
269	368.70233154296875	227.39556884765625	0.9999999403953552	404.18646240234375	187.44114685058594	0.9999997019767761	528.3533935546875	208.22134399414062	1.0	527.0645141601562	207.08139038085938	0.0005737841129302979	7	036
270	370.3520202636719	227.0950927734375	1.0	402.667724609375	184.28836059570312	0.9999964833259583	528.5609741210938	207.77774047851562	1.0	527.2132568359375	207.01657104492188	0.0005712211132049561	7	036
271	368.95867919921875	226.58126831054688	1.0	404.5605773925781	187.0198211669922	1.0	528.5753784179688	207.96791076660156	1.0	527.0801391601562	206.82998657226562	0.0005274116992950439	7	036
272	369.54962158203125	226.6495819091797	1.0	403.1999206542969	186.70252990722656	0.9999783039093018	528.5850830078125	207.81398010253906	1.0	527.141845703125	206.98574829101562	0.0005885660648345947	7	036
273	371.37249755859375	227.6234588623047	1.0	405.1448669433594	184.79547119140625	1.0	528.36376953125	208.32156372070312	1.0	526.9180908203125	206.89736938476562	0.00043511390686035156	7	036
274	370.87664794921875	227.94012451171875	1.0	404.16357421875	186.11534118652344	0.999994158744812	527.68701171875	207.4974365234375	1.0	527.0202026367188	206.9581756591797	0.0007017850875854492	7	036
275	369.98309326171875	227.6314697265625	1.0	402.7677917480469	188.827880859375	0.9999666213989258	528.7586669921875	207.37158203125	1.0	527.2430419921875	206.6776123046875	0.0005224347114562988	7	036
276	370.615234375	227.6830596923828	1.0	404.93841552734375	184.6173095703125	0.9999992251396179	528.380615234375	207.12388610839844	1.0	526.584228515625	206.84030151367188	0.001433342695236206	7	036
277	368.980224609375	228.03631591796875	1.0	406.0697937011719	188.10899353027344	1.0	528.1805419921875	207.2382354736328	1.0	526.8898315429688	207.03256225585938	0.0009396374225616455	7	036
278	371.84661865234375	227.8265380859375	1.0	406.1971740722656	185.6297149658203	1.0	527.8470458984375	207.21376037597656	1.0	526.3847045898438	207.04953002929688	0.000613480806350708	7	036
279	370.1856994628906	228.06056213378906	1.0	405.40350341796875	186.24002075195312	1.0	528.6156005859375	207.8843231201172	1.0	526.8551635742188	206.866943359375	0.0004431605339050293	7	036
280	369.6528015136719	227.71026611328125	1.0	406.4288330078125	187.4596405029297	1.0	528.9356689453125	207.9931182861328	1.0	527.4678344726562	207.33758544921875	0.000559002161026001	7	036
281	369.91326904296875	227.62350463867188	1.0	406.7936706542969	187.46971130371094	1.0	528.9586791992188	207.18504333496094	1.0	527.6168212890625	209.61346435546875	0.0005169212818145752	7	036
282	369.2019958496094	227.88673400878906	1.0	407.7135925292969	186.6942596435547	0.9999998807907104	528.0977783203125	207.81051635742188	1.0	526.6708984375	206.9112548828125	0.0008294880390167236	7	036
283	369.1451110839844	227.67425537109375	0.9999998807907104	407.82415771484375	187.5226593017578	1.0	528.6787109375	208.07156372070312	1.0	526.8160400390625	207.0399627685547	0.0006713569164276123	7	036
284	369.3242492675781	227.7870635986328	1.0	408.06072998046875	187.60134887695312	1.0	527.6307373046875	207.1924285888672	1.0	526.11083984375	206.66395568847656	0.0005518496036529541	7	036
285	369.61468505859375	228.882080078125	1.0	407.3032531738281	187.2830047607422	1.0	527.7299194335938	208.02301025390625	1.0	526.6152954101562	207.6206512451172	0.0006443560123443604	7	036
286	370.11279296875	227.6322021484375	1.0	406.8723449707031	187.19935607910156	1.0	528.7365112304688	207.7923126220703	1.0	526.6527099609375	206.4232177734375	0.00046819448471069336	7	036
287	368.83831787109375	227.94369506835938	0.9999998807907104	408.1036682128906	187.9001007080078	1.0	528.3505859375	208.1638641357422	1.0	526.8751220703125	207.560302734375	0.0005957186222076416	7	036
288	369.8070068359375	227.33651733398438	1.0	408.493408203125	187.41452026367188	0.9999998807907104	528.4996948242188	207.33065795898438	1.0	527.0717163085938	206.3147735595703	0.0007068812847137451	7	036
289	368.4816589355469	227.70240783691406	0.9999998807907104	408.2982177734375	188.44325256347656	0.9999998807907104	528.7852783203125	208.37026977539062	1.0	526.9395141601562	207.1175994873047	0.0007263422012329102	7	036
290	367.7787780761719	227.848388671875	1.0	407.9232482910156	189.326416015625	0.9998509287834167	528.1669921875	207.58322143554688	1.0	526.5643310546875	205.94252014160156	0.0006206035614013672	7	036
291	369.23876953125	227.49462890625	1.0	409.0633239746094	188.56626892089844	0.9999954104423523	528.9730224609375	207.9732208251953	1.0	526.6993408203125	206.98216247558594	0.0005238354206085205	7	036
292	368.0132751464844	226.73106384277344	0.9999999403953552	409.55023193359375	189.0985565185547	0.999985933303833	528.4260864257812	207.4420166015625	1.0	526.9213256835938	206.75148010253906	0.0005944371223449707	7	036
293	368.6080627441406	228.0561065673828	1.0	409.4591979980469	188.49676513671875	0.9999798536300659	528.9505004882812	208.51742553710938	1.0	527.1671142578125	207.15933227539062	0.000698387622833252	7	036
294	369.3755187988281	227.5233917236328	1.0	409.3997802734375	189.93528747558594	0.9999998807907104	528.0299682617188	207.80361938476562	1.0	526.3909912109375	205.9912567138672	0.00047025084495544434	7	036
295	368.97998046875	227.2803497314453	1.0	408.3069152832031	190.56607055664062	0.9999984502792358	528.6434326171875	208.13064575195312	1.0	526.677001953125	206.99066162109375	0.000782698392868042	7	036
296	368.47442626953125	227.2577362060547	1.0	409.35968017578125	189.68585205078125	0.9999986886978149	528.203857421875	208.04721069335938	1.0	526.6771240234375	207.48451232910156	0.0008004903793334961	7	036
297	368.9471435546875	227.64016723632812	1.0	409.012451171875	191.17176818847656	0.9999874830245972	529.312744140625	207.9244384765625	1.0	527.4342041015625	207.36294555664062	0.0006740093231201172	7	036
298	368.4834289550781	227.19386291503906	0.9999998807907104	410.3454895019531	190.12632751464844	0.9999953508377075	529.302978515625	207.9514617919922	1.0	527.2073364257812	206.80308532714844	0.00048294663429260254	7	036
299	368.6051330566406	226.83865356445312	0.9999995231628418	347.41107177734375	194.96875	0.9999925494194031	528.3663330078125	207.73312377929688	1.0	526.7525634765625	206.54296875	0.0005005300045013428	7	036
300	370.40362548828125	226.48486328125	1.0	410.01080322265625	189.37774658203125	0.9999839067459106	528.46728515625	207.51930236816406	1.0	526.725341796875	206.58975219726562	0.0005691945552825928	7	036
301	368.0741882324219	226.87289428710938	0.9999995827674866	410.0632629394531	190.09765625	0.9999959468841553	528.078369140625	207.37576293945312	1.0	526.839111328125	206.9290008544922	0.0006791949272155762	7	036
302	367.930908203125	226.85540771484375	0.9999980926513672	410.4384460449219	190.50962829589844	0.9999996423721313	529.0289306640625	207.93931579589844	1.0	527.2616577148438	207.2334747314453	0.0006423592567443848	7	036
303	368.336669921875	226.18495178222656	0.9999590516090393	410.23455810546875	191.27027893066406	0.9999977350234985	528.0714721679688	208.04917907714844	1.0	526.7008666992188	206.92080688476562	0.0005697309970855713	7	036
304	368.6549377441406	227.42529296875	0.9999973773956299	409.0199890136719	191.548828125	0.9999927878379822	528.2020263671875	207.52032470703125	1.0	526.6903076171875	206.4739532470703	0.0007378458976745605	7	036
305	370.40643310546875	225.9463653564453	0.9999989867210388	410.450927734375	191.32313537597656	0.9999985098838806	528.9324951171875	208.3556365966797	1.0	527.0746459960938	210.05979919433594	0.0006372630596160889	7	036
306	367.7476501464844	226.65504455566406	0.9999815225601196	410.3692321777344	190.47206115722656	0.9999998807907104	528.2660522460938	207.66714477539062	1.0	526.1973876953125	206.1349334716797	0.0005476772785186768	7	036
307	369.4106750488281	226.61264038085938	0.9999996423721313	410.2795715332031	190.91012573242188	0.9999980330467224	527.9257202148438	207.4893341064453	1.0	526.7694091796875	206.48382568359375	0.0006950199604034424	7	036
308	369.30291748046875	225.63531494140625	0.9997727274894714	410.66925048828125	191.64768981933594	0.9993377923965454	528.644287109375	206.84664916992188	1.0	526.5203857421875	205.90219116210938	0.00046265125274658203	7	036
309	368.8130798339844	226.5775604248047	0.9999881982803345	410.8258361816406	191.1097412109375	0.9999665021896362	529.0430908203125	207.48446655273438	1.0	527.08984375	206.58447265625	0.0007166564464569092	7	036
310	368.5949401855469	226.31141662597656	0.9997752904891968	410.8883056640625	190.9749298095703	0.9999998807907104	528.6359252929688	207.5011444091797	1.0	526.9434204101562	206.9589080810547	0.0006827414035797119	7	036
311	366.4912109375	227.00416564941406	0.9999966621398926	410.24639892578125	191.0402374267578	0.9999997019767761	529.1600952148438	207.52877807617188	1.0	527.208740234375	206.17803955078125	0.0004361271858215332	7	036
312	370.378662109375	225.47409057617188	0.9988574981689453	410.31475830078125	191.49099731445312	0.9999897480010986	529.4630126953125	207.5052947998047	1.0	353.1324462890625	198.45571899414062	0.0005970597267150879	7	036
313	369.2665100097656	225.95152282714844	0.9999855756759644	410.9106750488281	191.56341552734375	0.9999896883964539	528.0689086914062	207.2704315185547	1.0	351.8436584472656	194.5836181640625	0.000650256872177124	7	036
314	370.8774108886719	225.59799194335938	0.9999259114265442	410.9040222167969	190.6334228515625	0.9999927282333374	528.3626708984375	207.86500549316406	1.0	526.7323608398438	206.94305419921875	0.000730365514755249	7	036
315	369.0425109863281	226.49447631835938	0.9994311332702637	410.3526306152344	191.47962951660156	0.999994695186615	528.9591674804688	207.7929229736328	1.0	527.0071411132812	206.469970703125	0.0006705522537231445	7	036
316	366.0745849609375	226.2188262939453	0.9999933242797852	410.3369445800781	191.9870147705078	0.9999762773513794	527.9608764648438	207.52371215820312	1.0	526.4281005859375	206.92210388183594	0.0005221068859100342	7	036
317	368.85516357421875	225.5936737060547	0.9946578145027161	409.2734680175781	193.10394287109375	0.9920009970664978	528.8670043945312	207.8883056640625	1.0	526.9745483398438	206.9214630126953	0.0005655884742736816	7	036
318	365.7567443847656	225.4977569580078	0.9999492168426514	410.1697082519531	191.99160766601562	0.9998341798782349	528.9369506835938	208.1635284423828	1.0	527.0169677734375	207.15631103515625	0.0007702112197875977	7	036
319	366.29852294921875	225.26844787597656	0.9997017979621887	409.30413818359375	194.3395233154297	0.9999865293502808	528.5421752929688	206.9851837158203	1.0	526.8344116210938	206.44471740722656	0.0006892085075378418	7	036
320	366.8084716796875	225.57200622558594	0.9997700452804565	408.4927673339844	192.53907775878906	0.9999985694885254	527.6519165039062	206.96580505371094	1.0	526.36962890625	206.43679809570312	0.0005828440189361572	7	036
321	368.5331726074219	226.43527221679688	0.9996172785758972	409.9768981933594	192.03347778320312	0.9999986290931702	528.0736694335938	207.29135131835938	1.0	352.70550537109375	197.33932495117188	0.0011268258094787598	7	036
322	369.58770751953125	225.94667053222656	0.9999496936798096	409.6305236816406	191.01463317871094	0.9999797940254211	527.8162841796875	207.59274291992188	1.0	526.2279052734375	207.04991149902344	0.000906527042388916	7	036
323	369.9128112792969	226.29959106445312	0.9999203681945801	409.8509521484375	193.0839385986328	0.9999997019767761	528.1332397460938	208.4793701171875	1.0	526.990966796875	208.21310424804688	0.001014024019241333	7	036
324	365.430419921875	226.08343505859375	0.9999868869781494	409.77618408203125	192.15777587890625	0.9999878406524658	527.975830078125	207.8821563720703	1.0	526.8689575195312	206.7584991455078	0.0005011856555938721	7	036
325	368.2126770019531	225.825927734375	0.9954513311386108	408.43548583984375	193.03939819335938	0.9999853372573853	528.2066040039062	207.9777069091797	1.0	526.3890991210938	206.78546142578125	0.0006318092346191406	7	036
326	369.69805908203125	225.47738647460938	0.99465012550354	409.6996765136719	190.67315673828125	0.9999992847442627	529.0086669921875	207.48558044433594	1.0	527.256103515625	206.57859802246094	0.0005873143672943115	7	036
327	371.0288391113281	224.79818725585938	0.5742117166519165	409.0784912109375	191.93992614746094	0.9999887943267822	528.9268188476562	207.61123657226562	1.0	526.9383544921875	206.98114013671875	0.0004913210868835449	7	036
328	367.687255859375	225.60238647460938	0.999374508857727	409.6974792480469	192.24330139160156	0.9999948740005493	528.1818237304688	208.22891235351562	1.0	525.9783325195312	207.60308837890625	0.0005149543285369873	7	036
329	368.8857421875	226.1766357421875	0.9991474151611328	408.625	192.17454528808594	0.9999650716781616	528.90869140625	207.3892364501953	1.0	527.014892578125	207.32614135742188	0.0006286799907684326	7	036
330	364.820556640625	225.8780059814453	0.9998067617416382	408.47308349609375	191.66915893554688	0.9999532699584961	528.7325439453125	207.9363555908203	1.0	526.8370971679688	207.1290283203125	0.0007207095623016357	7	036
331	366.5449523925781	225.08026123046875	0.9880254864692688	408.58648681640625	192.04574584960938	0.9993337392807007	528.3989868164062	207.84486389160156	1.0	526.4522094726562	206.6847381591797	0.0005139708518981934	7	036
332	365.7221374511719	225.82728576660156	0.9997451305389404	408.6355285644531	191.4521026611328	0.9999977350234985	529.0152587890625	207.5852813720703	1.0	527.512451171875	209.4420166015625	0.00045609474182128906	7	036
333	368.11669921875	225.51597595214844	0.9999929666519165	408.6479187011719	192.09197998046875	0.9998116493225098	528.2755737304688	207.76699829101562	1.0	526.7514038085938	206.8308868408203	0.0007255375385284424	7	036
334	368.39398193359375	224.65267944335938	0.999405562877655	408.9474792480469	191.74618530273438	0.9999759793281555	528.1820678710938	207.3993377685547	1.0	526.9559936523438	207.08529663085938	0.0005124807357788086	7	036
335	366.8764953613281	224.85458374023438	0.9999828338623047	408.5497131347656	192.29263305664062	0.9997897148132324	528.2904052734375	207.85682678222656	1.0	526.8779296875	207.1459197998047	0.0005086064338684082	7	036
336	365.9125061035156	224.9832763671875	0.9999080896377563	409.52691650390625	191.26116943359375	0.9999979734420776	528.2283935546875	207.9290313720703	1.0	526.5338745117188	206.9665069580078	0.0006118118762969971	7	036
337	365.5685119628906	225.31419372558594	0.9999523758888245	409.31488037109375	190.65403747558594	0.9999935626983643	528.2050170898438	207.6930389404297	1.0	526.4271850585938	206.574462890625	0.0004303157329559326	7	036
338	367.7295227050781	225.0054168701172	0.9999793171882629	409.1779479980469	191.0157470703125	0.9999498724937439	528.8167114257812	207.27407836914062	1.0	527.3876953125	206.69906616210938	0.000491708517074585	7	036
339	366.5555725097656	225.1269989013672	0.9967087507247925	409.91119384765625	190.82711791992188	0.9999994039535522	528.216552734375	207.80772399902344	1.0	526.90234375	206.7251434326172	0.0006066858768463135	7	036
340	366.1320495605469	225.4021453857422	0.9180121421813965	408.7862243652344	191.0604248046875	0.9998834729194641	528.2738647460938	206.8540802001953	1.0	526.9713134765625	206.12771606445312	0.0006372332572937012	7	036
341	365.22320556640625	224.9500732421875	0.9999234676361084	409.6955871582031	190.6305389404297	0.9999166131019592	528.4735717773438	207.89773559570312	1.0	527.014404296875	206.62001037597656	0.0008802115917205811	7	036
342	365.87982177734375	224.73834228515625	0.996403694152832	410.1723937988281	190.595947265625	0.9999322295188904	528.7907104492188	208.02757263183594	1.0	527.7693481445312	207.26100158691406	0.0004533827304840088	7	036
343	365.6053466796875	225.80105590820312	0.998633623123169	410.2969665527344	189.88015747070312	0.9999887347221375	528.3854370117188	207.3903350830078	1.0	526.73388671875	206.61375427246094	0.0007604062557220459	7	036
344	361.4330749511719	227.64578247070312	0.9996768832206726	408.8451232910156	192.49620056152344	0.9999614953994751	528.1475830078125	208.06187438964844	1.0	526.8550415039062	206.73843383789062	0.0005363821983337402	7	036
345	359.2679138183594	231.31573486328125	0.4267674684524536	408.0168762207031	195.71144104003906	0.9999189376831055	528.3721313476562	207.64242553710938	1.0	526.8323974609375	206.65621948242188	0.0008202493190765381	7	036
346	356.65045166015625	237.5773468017578	0.7582874298095703	404.9835205078125	194.74295043945312	0.2982710003852844	529.0650024414062	207.60755920410156	1.0	527.0763549804688	207.006591796875	0.0005353987216949463	7	036
347	354.37274169921875	239.52471923828125	0.9994972348213196	402.20086669921875	191.99884033203125	0.12234070897102356	528.7311401367188	207.53689575195312	1.0	526.9713134765625	206.75314331054688	0.0006217658519744873	7	036
348	351.8562927246094	242.2322540283203	0.4224092960357666	352.2984313964844	243.3485107421875	0.0036168694496154785	528.809326171875	207.95260620117188	1.0	527.0836791992188	207.0361328125	0.0005547404289245605	7	036
349	351.88018798828125	244.42495727539062	0.9999997615814209	399.7528991699219	192.6229705810547	0.6668552160263062	528.780029296875	207.92066955566406	1.0	527.0776977539062	206.93624877929688	0.0005020797252655029	7	036
350	351.39715576171875	245.81158447265625	1.0	356.8863220214844	246.85064697265625	0.00013780593872070312	528.9194946289062	208.21783447265625	1.0	527.3886108398438	207.6223602294922	0.0004431009292602539	7	036
351	350.1325988769531	249.83413696289062	0.9999570846557617	353.8507385253906	249.11691284179688	0.047527700662612915	528.8046875	207.96151733398438	1.0	527.4317016601562	207.3775177001953	0.000532686710357666	7	036
352	350.6805114746094	252.88612365722656	0.9999783039093018	354.65167236328125	250.99436950683594	0.0032621920108795166	528.2640380859375	207.64703369140625	1.0	526.5895385742188	206.54855346679688	0.00040650367736816406	7	036
353	350.0111999511719	254.56349182128906	0.9999950528144836	352.4432373046875	255.35801696777344	0.03527700901031494	528.5396728515625	207.75807189941406	1.0	527.563232421875	207.16819763183594	0.000648796558380127	7	036
354	349.6459655761719	256.0231628417969	1.0	356.3971252441406	255.80349731445312	0.00031825900077819824	528.5426025390625	207.9850616455078	1.0	527.0146484375	206.6714630126953	0.0004385411739349365	7	036
355	349.5470275878906	257.2816162109375	1.0	356.91790771484375	256.1208801269531	0.00021848082542419434	528.3380126953125	207.23318481445312	1.0	524.4906005859375	206.61968994140625	0.00027298927307128906	7	036
356	349.9620361328125	260.36395263671875	1.0	353.6193542480469	262.6668701171875	0.00022363662719726562	528.5613403320312	207.9398956298828	1.0	527.1315307617188	207.10862731933594	0.0003317594528198242	7	036
357	349.9065246582031	261.1240234375	1.0	353.486083984375	263.3963623046875	0.0001221299171447754	529.180419921875	207.93067932128906	1.0	527.4219970703125	210.0000762939453	0.000357210636138916	7	036
358	350.3453674316406	263.3888854980469	1.0	357.12286376953125	264.8421936035156	0.00017333030700683594	528.6641235351562	207.79739379882812	1.0	526.9872436523438	206.4100799560547	0.0003469884395599365	7	036
359	350.10003662109375	264.2858581542969	1.0	357.2494201660156	265.23345947265625	0.00038811564445495605	529.22705078125	208.06166076660156	1.0	527.1053466796875	209.81175231933594	0.00034418702125549316	7	036
360	350.61053466796875	264.6178894042969	1.0	357.49176025390625	265.6660461425781	0.0003172159194946289	529.1950073242188	207.12445068359375	1.0	527.5887451171875	207.02293395996094	0.00026404857635498047	7	036
361	350.32940673828125	264.4994812011719	1.0	357.59881591796875	266.0545959472656	0.0001869499683380127	528.8093872070312	207.94931030273438	1.0	527.2155151367188	209.73580932617188	0.00038620829582214355	7	036
362	350.6828918457031	264.49554443359375	0.9999999403953552	358.3094787597656	266.6139831542969	0.00014650821685791016	529.0968017578125	207.84088134765625	1.0	527.6760864257812	207.00131225585938	0.0003310739994049072	7	036
363	350.9085388183594	265.3078918457031	0.9999998807907104	357.4062805175781	265.8581848144531	0.00030109286308288574	529.1326293945312	208.40325927734375	1.0	527.5782470703125	209.96090698242188	0.00036779046058654785	7	036
364	350.1645812988281	264.2265319824219	0.9999998807907104	354.1669921875	263.9289245605469	0.00017583370208740234	529.0458374023438	207.77391052246094	1.0	527.6709594726562	207.01904296875	0.00045427680015563965	7	036
365	350.49945068359375	264.04656982421875	0.9999999403953552	354.27569580078125	263.7723693847656	0.00032532215118408203	528.7280883789062	208.20372009277344	1.0	526.8060302734375	209.75611877441406	0.0004261434078216553	7	036
366	350.9366455078125	264.82110595703125	0.9999999403953552	357.99359130859375	265.6429443359375	0.00018134713172912598	528.8297119140625	207.60107421875	1.0	527.1814575195312	209.40231323242188	0.0005181431770324707	7	036
367	350.4377746582031	264.6354064941406	0.9999998807907104	357.47955322265625	265.9560546875	0.00026616454124450684	528.838134765625	207.73008728027344	1.0	527.2128295898438	207.06802368164062	0.0005826950073242188	7	036
368	351.169677734375	265.1370544433594	0.9999998807907104	354.8840026855469	264.44757080078125	0.0006138086318969727	529.1892700195312	208.28846740722656	1.0	526.9972534179688	209.87646484375	0.00043573975563049316	7	036
369	350.4792785644531	264.9539794921875	1.0	358.02728271484375	265.67095947265625	0.0004433095455169678	528.2886352539062	207.6489715576172	1.0	526.6050415039062	209.9005584716797	0.0005646049976348877	7	036
370	350.6399230957031	264.6696472167969	0.9999998807907104	354.20263671875	263.41314697265625	0.0003459155559539795	529.619873046875	208.32403564453125	1.0	527.6549682617188	209.96658325195312	0.0003184676170349121	7	036
371	350.5288391113281	264.03271484375	0.9999998807907104	354.45904541015625	263.9206848144531	0.00034746527671813965	529.3011474609375	207.50149536132812	1.0	527.5960693359375	209.92977905273438	0.00044482946395874023	7	036
372	350.467041015625	264.2908020019531	0.9999998807907104	357.1148376464844	265.88934326171875	0.000260084867477417	529.1336669921875	207.674072265625	1.0	527.7340087890625	209.39254760742188	0.00030732154846191406	7	036
373	349.8995361328125	264.4134521484375	1.0	358.1357421875	265.9101257324219	0.00024232268333435059	529.5433959960938	208.1903076171875	1.0	527.9285278320312	209.92196655273438	0.0003356039524078369	7	036
374	350.0059814453125	265.0993957519531	1.0	358.7730407714844	214.37042236328125	0.47209495306015015	529.0894165039062	207.22344970703125	1.0	527.4378662109375	209.41896057128906	0.00037235021591186523	7	036
375	350.2165222167969	264.2485046386719	0.9999997615814209	353.927978515625	264.21697998046875	0.0002973973751068115	528.3057250976562	207.5221405029297	1.0	526.8546752929688	209.60198974609375	0.00041496753692626953	7	036
376	350.1467590332031	264.85150146484375	1.0	357.72467041015625	213.39120483398438	0.04582887887954712	528.8097534179688	207.33169555664062	1.0	526.7078247070312	208.4642791748047	0.00024566054344177246	7	036
377	350.91412353515625	265.3719482421875	1.0	355.89129638671875	213.97726440429688	0.9921199083328247	529.1987915039062	207.65411376953125	1.0	527.0992431640625	206.4458770751953	0.0003497600555419922	7	036
378	350.3019714355469	265.305908203125	0.9999998211860657	348.8589172363281	217.63125610351562	0.9999668598175049	528.4907836914062	208.0703125	1.0	527.1802978515625	207.2848663330078	0.0007374286651611328	7	036
379	348.6270751953125	264.94049072265625	0.9999997615814209	408.63323974609375	217.28179931640625	0.9999135732650757	528.5314331054688	208.0830841064453	1.0	343.3456726074219	240.03848266601562	0.0008474886417388916	7	036
380	344.92169189453125	266.1524658203125	1.0	351.8561096191406	223.58041381835938	0.9999992847442627	528.3580322265625	207.94424438476562	1.0	346.1247863769531	239.28285217285156	0.0008318424224853516	7	036
381	342.966552734375	269.0186462402344	1.0	405.40374755859375	224.15194702148438	0.9999861717224121	529.2243041992188	207.86358642578125	1.0	343.4231262207031	260.47747802734375	0.001492232084274292	7	036
382	342.55535888671875	271.65985107421875	1.0	406.58056640625	229.19287109375	0.9999998807907104	528.6793212890625	208.5299835205078	1.0	344.6934509277344	252.88424682617188	0.0008378922939300537	7	036
383	339.6236572265625	276.4322814941406	1.0	349.1817321777344	236.1411895751953	0.999999463558197	415.8083801269531	275.2560119628906	0.004337996244430542	347.2171325683594	241.19334411621094	0.0006432533264160156	7	036
384	338.6729736328125	278.5710144042969	1.0	408.1665954589844	230.97433471679688	0.9999998807907104	417.058837890625	277.3670349121094	0.020927071571350098	343.1503601074219	257.84661865234375	8.603930473327637e-5	7	036
385	337.640625	281.43450927734375	1.0	344.8194580078125	241.6879119873047	0.9999881386756897	340.346435546875	275.43963623046875	0.00771602988243103	340.5874328613281	243.48704528808594	0.002089589834213257	7	036
386	335.6420593261719	285.1337585449219	0.9999998807907104	344.71429443359375	243.1103973388672	1.0	417.5924072265625	285.26824951171875	0.01179361343383789	350.8332824707031	244.14100646972656	0.0020245015621185303	7	036
387	334.1442565917969	285.8689880371094	0.999998927116394	344.04095458984375	244.1611328125	0.9999995827674866	417.80194091796875	287.9627685546875	0.09036561846733093	351.01397705078125	244.54794311523438	0.0021286606788635254	7	036
388	331.88934326171875	287.665771484375	0.9999986886978149	340.0763854980469	246.8190460205078	1.0	419.1071472167969	287.64898681640625	0.02344861626625061	338.86065673828125	247.49696350097656	0.0008147954940795898	7	036
389	330.7224426269531	290.78558349609375	0.9999979734420776	339.0223388671875	250.40292358398438	1.0	417.6883544921875	288.29461669921875	0.00586313009262085	336.3544921875	260.2814025878906	0.0004245340824127197	7	036
390	329.9960632324219	292.5166320800781	0.9999998807907104	338.9215393066406	252.6782989501953	1.0	419.8018798828125	290.0036926269531	0.009575575590133667	338.5924377441406	257.7933654785156	0.0027241110801696777	7	036
391	328.7060241699219	294.4228820800781	0.9997357726097107	416.48101806640625	253.41177368164062	0.9999997615814209	418.7853698730469	292.2567138671875	0.2758695185184479	336.5783386230469	256.2892150878906	0.0007017254829406738	7	036
392	418.9017333984375	294.49945068359375	0.999998927116394	416.6998291015625	253.97190856933594	1.0	420.1809387207031	291.1965637207031	0.003214806318283081	335.7449951171875	258.1901550292969	0.0004693567752838135	7	036
393	327.0770263671875	295.72174072265625	0.9999779462814331	418.8088684082031	257.8231201171875	1.0	419.8470153808594	291.6546630859375	0.010867595672607422	419.2545166015625	258.0340576171875	0.0005816221237182617	7	036
394	325.9889221191406	297.1398620605469	0.9999816417694092	333.2890625	261.208984375	1.0	419.5325012207031	291.8464050292969	0.0030549466609954834	334.7392883300781	261.66455078125	0.0010428130626678467	7	036
395	324.9659423828125	297.9555358886719	0.9999985694885254	333.7778015136719	261.0807189941406	1.0	326.8475341796875	298.57379150390625	0.0032920539379119873	419.8825988769531	257.8306884765625	0.001063227653503418	7	036
396	324.5143127441406	297.65960693359375	0.999996542930603	332.853515625	261.110107421875	1.0	326.4585266113281	298.6785583496094	0.0020450949668884277	334.5478515625	261.70867919921875	0.0002903938293457031	7	036
397	324.3446350097656	298.1546936035156	0.999999463558197	332.6107177734375	260.9303894042969	1.0	325.814697265625	298.7716369628906	0.0032625198364257812	334.4736328125	261.1924743652344	0.00026363134384155273	7	036
398	324.0919189453125	298.03424072265625	0.9999976754188538	332.6961364746094	260.8214416503906	1.0	325.7687683105469	298.68341064453125	0.002699732780456543	419.7467041015625	261.1343078613281	0.00045484304428100586	7	036
399	323.5599365234375	299.0848693847656	0.9999992847442627	332.4563293457031	261.5637512207031	1.0	325.5385437011719	299.21240234375	0.004397213459014893	334.49127197265625	260.59637451171875	0.00017195940017700195	7	036
400	323.5854797363281	298.77166748046875	0.9999989867210388	332.2311706542969	263.67291259765625	0.9999998807907104	325.46978759765625	298.86322021484375	0.007451504468917847	422.2376708984375	260.1408996582031	0.00035136938095092773	7	036
401	323.9486999511719	299.65264892578125	0.9999998807907104	332.3019104003906	265.1322937011719	0.9999991655349731	325.6397399902344	299.65765380859375	0.0034713149070739746	333.34930419921875	264.7081298828125	0.0001468062400817871	7	036
402	323.64471435546875	299.44415283203125	0.9999999403953552	332.57501220703125	264.8720703125	1.0	325.2657470703125	299.8442687988281	0.0032746493816375732	332.72589111328125	265.6765441894531	6.797909736633301e-5	7	036
403	323.73876953125	298.6253356933594	0.9999755620956421	329.197998046875	269.44610595703125	0.9985551834106445	324.88494873046875	298.43341064453125	0.01894611120223999	328.30560302734375	265.56640625	0.00012201070785522461	7	036
404	323.6180419921875	299.5354309082031	0.9999628067016602	329.1084899902344	266.8168029785156	0.9999707937240601	324.68414306640625	299.4468994140625	0.02609318494796753	333.72076416015625	267.96136474609375	0.00019726157188415527	7	036
405	323.8027648925781	299.88458251953125	0.9999654293060303	327.9115295410156	265.5144348144531	0.9999776482582092	325.19024658203125	299.2934265136719	0.012623339891433716	333.75555419921875	266.3904113769531	0.0001067817211151123	7	036
406	323.1831970214844	299.13592529296875	0.9999699592590332	328.6596374511719	265.09747314453125	0.9999717473983765	324.5525817871094	299.1134948730469	0.007771849632263184	333.89971923828125	266.3911437988281	0.00014868378639221191	7	036
407	423.694091796875	296.97271728515625	0.9998332262039185	328.5159606933594	263.4252014160156	0.9999997615814209	323.9790954589844	297.2572021484375	0.02970793843269348	430.8717041015625	260.9014892578125	0.0003974437713623047	7	036
408	323.896240234375	299.4688720703125	0.9993464946746826	326.75933837890625	263.97662353515625	0.999584436416626	324.9346008300781	299.1864013671875	0.002282261848449707	332.360107421875	264.8404846191406	7.179379463195801e-5	7	036
409	323.8335876464844	300.48126220703125	0.9998803734779358	327.3066711425781	264.5729064941406	0.999995768070221	325.79437255859375	299.7381286621094	0.027451366186141968	431.0043029785156	260.0705261230469	0.0003421306610107422	7	036
410	323.4690246582031	299.6605529785156	0.9998913407325745	425.93450927734375	261.23052978515625	0.9999764561653137	324.98907470703125	299.2813415527344	0.019500374794006348	431.07843017578125	261.8995666503906	0.000299990177154541	7	036
411	323.61810302734375	299.36627197265625	0.9637516736984253	427.6668395996094	261.5221252441406	0.999774694442749	324.3437805175781	298.9283447265625	0.00833272933959961	430.7119140625	261.1695861816406	0.00014463067054748535	7	036
412	323.5674133300781	298.7559814453125	0.9971606731414795	429.23504638671875	260.23638916015625	0.9999960660934448	323.6767272949219	296.8199157714844	0.014418095350265503	431.547119140625	260.1446533203125	0.0024933815002441406	7	036
413	324.08416748046875	299.5632629394531	0.9995384216308594	326.4811096191406	264.05316162109375	0.9999923706054688	325.3350830078125	299.3065490722656	0.04342871904373169	426.3307189941406	261.375244140625	0.0011382997035980225	7	036
414	423.8891906738281	296.6308288574219	0.9999648332595825	430.275390625	260.99163818359375	0.9999983310699463	325.04351806640625	298.99725341796875	0.01282733678817749	431.5309753417969	261.20513916015625	0.0008164048194885254	7	036
415	323.4822692871094	299.4743347167969	0.9999825954437256	325.1275329589844	264.7252197265625	0.9999876022338867	324.6518859863281	298.6449279785156	0.0483299195766449	431.52069091796875	260.98065185546875	0.0010204911231994629	7	036
416	323.65386962890625	300.15386962890625	0.9999384880065918	429.56781005859375	262.2102355957031	0.9999995827674866	325.21234130859375	299.10162353515625	0.013137251138687134	431.3409423828125	262.6313781738281	0.00046709179878234863	7	036
417	323.6013488769531	297.8018798828125	0.9362763166427612	430.51654052734375	262.38555908203125	0.999984622001648	323.73297119140625	291.6286926269531	0.008212953805923462	431.93109130859375	262.7591552734375	0.0013912618160247803	7	036
418	424.2073669433594	296.53936767578125	0.9979250431060791	431.354736328125	262.4919128417969	0.9999995827674866	323.7742004394531	297.40802001953125	0.005520999431610107	431.512939453125	261.9733581542969	0.0009540319442749023	7	036
419	323.22900390625	299.531982421875	0.9999682903289795	430.8675537109375	261.6255187988281	0.9999942779541016	324.82867431640625	298.9061279296875	0.011973977088928223	429.3570556640625	260.5856628417969	0.0015841126441955566	7	036
420	423.8634338378906	297.4438171386719	0.9999470710754395	429.5516662597656	262.03717041015625	0.9999993443489075	324.4740905761719	292.23284912109375	0.011387497186660767	431.3583984375	262.107666015625	0.0005532801151275635	7	036
421	422.7259521484375	297.8553771972656	0.999991774559021	430.2504577636719	262.9954528808594	0.9999997019767761	421.7420654296875	294.27703857421875	0.0004220902919769287	431.1424255371094	262.6098937988281	0.0004242062568664551	7	036
422	421.7779541015625	299.59344482421875	0.9999998807907104	323.8822937011719	268.04302978515625	0.9999998807907104	420.754150390625	294.2747497558594	0.0001455247402191162	326.13763427734375	271.3575744628906	0.0006965696811676025	7	036
423	420.728759765625	300.7140197753906	1.0	433.5472412109375	265.35308837890625	1.0	328.4608154296875	303.35955810546875	0.000703275203704834	323.7378234863281	272.2344970703125	0.0001423656940460205	7	036
424	419.2612609863281	302.55926513671875	1.0	434.2044372558594	263.5351867675781	1.0	329.4375915527344	306.3240051269531	0.008453011512756348	432.6287536621094	262.26678466796875	0.00013557076454162598	7	036
425	417.6792297363281	303.4837951660156	1.0	434.4532775878906	262.25262451171875	1.0	331.8977355957031	306.6211242675781	0.0015043318271636963	433.3662109375	260.2917175292969	0.00014546513557434082	7	036
426	417.078125	304.49969482421875	0.9999998807907104	432.16839599609375	260.2528381347656	1.0	332.2649230957031	308.0708923339844	0.00947195291519165	432.47467041015625	258.515380859375	0.00017833709716796875	7	036
427	416.4101257324219	305.6318664550781	0.9999999403953552	318.9576110839844	264.7673645019531	1.0	334.0050354003906	308.5610656738281	0.002995431423187256	317.47540283203125	265.2423400878906	0.00010228157043457031	7	036
428	415.1790466308594	309.06439208984375	1.0	432.88336181640625	261.09283447265625	1.0	336.3043212890625	310.3399963378906	0.002542167901992798	432.1436767578125	260.7061767578125	0.00013402104377746582	7	036
429	414.30169677734375	311.270263671875	0.9999991059303284	316.7425842285156	263.46337890625	1.0	336.1427001953125	312.1603698730469	0.001288771629333496	431.3030090332031	258.4425964355469	8.082389831542969e-5	7	036
430	413.4179382324219	311.9888916015625	0.9999985694885254	316.1472473144531	262.3638610839844	1.0	337.8199462890625	314.2010498046875	0.003213256597518921	432.2625732421875	258.500732421875	0.00010165572166442871	7	036
431	410.30029296875	314.6522521972656	0.9999991655349731	317.6130065917969	263.8981018066406	1.0	340.32293701171875	318.91119384765625	0.003235459327697754	431.1236267089844	259.252197265625	0.00012025237083435059	7	036
432	409.8251953125	314.1955261230469	0.9999963045120239	317.99993896484375	263.61505126953125	1.0	341.44061279296875	318.634033203125	0.0014039576053619385	430.8446044921875	259.7802429199219	8.392333984375e-5	7	036
433	411.9140319824219	313.1750183105469	0.9999997615814209	317.0291748046875	263.0465087890625	1.0	341.5392761230469	318.30010986328125	0.0019043684005737305	317.0979309082031	264.3954772949219	5.728006362915039e-5	7	036
434	411.0290832519531	313.3119201660156	0.9999998807907104	317.591796875	259.0776062011719	1.0	342.0921325683594	318.4237060546875	0.0045337677001953125	319.5072937011719	261.8107604980469	0.0001768171787261963	7	036
435	411.0035705566406	313.3670654296875	0.9999997615814209	316.7246398925781	257.0872497558594	1.0	342.22589111328125	319.0735778808594	0.002482086420059204	319.533447265625	260.19464111328125	0.00010418891906738281	7	036
436	410.1650695800781	313.7869873046875	0.9999998211860657	318.4259338378906	257.1411437988281	1.0	342.0859375	318.89044189453125	0.002894580364227295	320.1504211425781	260.1185302734375	8.493661880493164e-5	7	036
437	410.4969482421875	313.85076904296875	0.9999998807907104	319.4845886230469	258.6535339355469	1.0	340.181396484375	318.870361328125	0.00040024518966674805	319.77313232421875	261.7073974609375	0.00015524029731750488	7	036
438	409.8502197265625	314.1244812011719	0.9999994039535522	321.8216857910156	260.1054992675781	1.0	340.1070251464844	318.9195861816406	0.00014254450798034668	321.1662902832031	262.754150390625	0.00017726421356201172	7	036
439	409.51385498046875	314.669189453125	0.9999997615814209	322.2388916015625	259.00067138671875	1.0	325.38421630859375	258.10565185546875	0.0001443326473236084	321.36407470703125	260.76416015625	0.00046643614768981934	7	036
440	410.4742126464844	314.89892578125	0.9999995827674866	324.875244140625	259.91387939453125	1.0	341.2305908203125	319.2683410644531	0.00047332048416137695	323.053955078125	259.5367431640625	9.238719940185547e-5	7	036
441	409.5802307128906	314.4837951660156	0.9999996423721313	323.46905517578125	258.0437927246094	1.0	340.9641418457031	318.4082946777344	0.0005019009113311768	323.0598449707031	260.13360595703125	0.0002580583095550537	7	036
442	410.15576171875	313.6330871582031	0.9999997615814209	324.845947265625	259.1340026855469	1.0	341.74725341796875	319.19775390625	0.0011954307556152344	323.80224609375	260.88006591796875	0.000179290771484375	7	036
443	409.3367004394531	314.2451171875	0.9999997615814209	325.3775634765625	260.1070251464844	1.0	341.66400146484375	319.1549072265625	0.001130223274230957	322.9584045410156	260.07861328125	0.0001100003719329834	7	036
444	409.44482421875	314.68463134765625	0.9999995231628418	326.25634765625	259.6195983886719	1.0	341.5528259277344	318.555419921875	0.0011237561702728271	323.6333923339844	259.4916076660156	9.608268737792969e-5	7	036
445	410.3112487792969	313.10089111328125	0.9999997019767761	326.75262451171875	258.713623046875	1.0	339.7790222167969	317.90142822265625	0.0001048743724822998	325.2507629394531	260.4709777832031	0.00018009543418884277	7	036
446	410.1213073730469	313.5485534667969	0.9999996423721313	327.24212646484375	259.7632141113281	1.0	341.16314697265625	318.7615661621094	0.0008125603199005127	325.3137512207031	261.39923095703125	7.49826431274414e-5	7	036
447	410.84124755859375	314.45025634765625	0.999999463558197	420.288818359375	259.5837707519531	1.0	340.42840576171875	317.068115234375	0.0002122819423675537	417.7104797363281	259.1835021972656	4.336237907409668e-5	7	036
448	409.88641357421875	314.586669921875	0.9999997615814209	325.61090087890625	260.3770751953125	1.0	340.7314453125	317.54620361328125	0.0007219910621643066	323.5856018066406	262.4061584472656	0.0001533031463623047	7	036
449	409.64300537109375	314.49822998046875	0.9999995231628418	324.4617919921875	259.6236572265625	1.0	340.7279968261719	318.0507507324219	0.0001647472381591797	323.2727355957031	261.5568542480469	0.0003109574317932129	7	036
450	410.08087158203125	314.53594970703125	0.9999997019767761	323.2196044921875	257.8683166503906	1.0	340.3928527832031	317.7725524902344	0.0002860426902770996	322.9849853515625	260.3318786621094	0.0005744993686676025	7	036
451	410.427490234375	314.83984375	0.9999997615814209	324.2528991699219	256.2799072265625	1.0	326.7471008300781	255.84291076660156	0.0004272758960723877	324.1543273925781	258.6737060546875	0.0012521445751190186	7	036
452	410.32562255859375	315.30230712890625	0.9999997019767761	325.4830322265625	258.4508056640625	1.0	340.3216857910156	318.7342834472656	0.00015658140182495117	324.113037109375	260.9301452636719	0.0004067420959472656	7	036
453	410.6533508300781	315.4757995605469	0.9999998211860657	324.7848815917969	256.9862976074219	1.0	340.76531982421875	319.73272705078125	0.00035625696182250977	324.1189880371094	259.0168151855469	0.0004864335060119629	7	036
454	409.776611328125	314.8906555175781	0.9999994039535522	325.4328918457031	256.9944152832031	1.0	341.0917053222656	318.8418884277344	0.00042134523391723633	324.359619140625	258.90093994140625	0.0012114942073822021	7	036
455	410.1014099121094	314.5882568359375	0.9999997019767761	324.53466796875	257.72625732421875	1.0	341.40863037109375	319.2442321777344	0.0008249580860137939	323.7549743652344	259.1263427734375	0.0016311705112457275	7	036
456	410.2500915527344	314.24969482421875	0.9999995827674866	324.823974609375	257.1932067871094	1.0	341.34454345703125	319.09320068359375	0.0011284053325653076	323.34661865234375	260.0188903808594	0.0006120800971984863	7	036
457	410.0685119628906	314.4753112792969	0.9999997019767761	326.14013671875	259.81884765625	1.0	341.39495849609375	318.8938293457031	0.0006500780582427979	324.13116455078125	261.6758117675781	5.5730342864990234e-5	7	036
458	410.4742736816406	313.65423583984375	0.999998927116394	325.1355895996094	260.02423095703125	1.0	340.67181396484375	318.49267578125	9.021162986755371e-5	323.8466796875	262.3616027832031	0.00017118453979492188	7	036
459	409.49127197265625	314.1508483886719	0.9999992847442627	324.5412902832031	261.0570068359375	1.0	340.44073486328125	320.0055847167969	0.00018551945686340332	322.90509033203125	263.4702453613281	0.00020945072174072266	7	036
460	409.3554992675781	314.195556640625	0.9999997615814209	323.78704833984375	260.3072814941406	1.0	340.40228271484375	319.0194396972656	0.0003046393394470215	322.6268005371094	262.5305480957031	0.00031757354736328125	7	036
461	409.9060363769531	315.6826477050781	0.9999997615814209	325.7355651855469	260.1929931640625	1.0	340.57861328125	319.5554504394531	0.0003713071346282959	324.4745178222656	262.1006774902344	0.0001710653305053711	7	036
462	410.08026123046875	314.52789306640625	0.9999997615814209	324.9111633300781	258.9386901855469	1.0	340.0779724121094	319.9029235839844	0.0002021491527557373	323.7658996582031	260.732177734375	0.0003115534782409668	7	036
463	409.5689697265625	315.2361755371094	0.9999998807907104	325.082275390625	260.1398010253906	1.0	341.0857849121094	319.1229248046875	0.0007120072841644287	323.0561218261719	262.649169921875	0.000367969274520874	7	036
464	409.82257080078125	313.7738342285156	0.9999995231628418	325.2577209472656	260.3088684082031	1.0	341.0755310058594	319.4106140136719	0.0011134147644042969	323.3605651855469	262.4759521484375	0.0003198981285095215	7	036
465	409.56048583984375	314.6518859863281	0.9999997615814209	323.52642822265625	261.76141357421875	1.0	341.20574951171875	319.1546325683594	0.00036984682083129883	321.72088623046875	263.7080078125	0.0002498328685760498	7	036
466	409.6197509765625	315.0096740722656	0.9999997615814209	324.3715515136719	261.7394104003906	1.0	340.62109375	319.52813720703125	0.0011930763721466064	322.2424011230469	264.0793762207031	0.000183790922164917	7	036
467	410.1470642089844	313.1231994628906	0.9999996423721313	325.8503112792969	261.3476867675781	1.0	340.770751953125	319.53662109375	0.0012463033199310303	323.7357177734375	263.2193603515625	0.0002104341983795166	7	036
468	409.9499816894531	314.4661560058594	0.9999997615814209	325.7500915527344	261.0250244140625	1.0	341.1033935546875	318.80291748046875	0.0017598271369934082	323.5545349121094	263.5680847167969	0.0002608299255371094	7	036
469	410.09539794921875	314.45819091796875	0.9999995827674866	323.4153137207031	261.38970947265625	1.0	340.4303283691406	320.4508056640625	0.0005607306957244873	321.3290100097656	263.31591796875	0.0005362033843994141	7	036
470	410.3112487792969	314.1673278808594	0.9999998807907104	325.1148681640625	261.520263671875	1.0	340.1852111816406	319.7348937988281	0.0002315044403076172	323.665771484375	264.0140380859375	0.00014287233352661133	7	036
471	409.59051513671875	315.2868347167969	0.9999984502792358	324.5502624511719	262.12762451171875	1.0	341.1477966308594	319.49725341796875	0.0008650720119476318	322.6966552734375	264.66131591796875	0.0001442432403564453	7	036
472	409.4866027832031	315.3367614746094	0.9999996423721313	323.8699645996094	264.01983642578125	1.0	340.938232421875	319.8783874511719	0.0012315213680267334	322.7007751464844	262.14532470703125	6.35683536529541e-5	7	036
473	409.5921630859375	315.40167236328125	0.9999986886978149	325.32318115234375	262.7377624511719	1.0	339.681396484375	320.380859375	9.760260581970215e-5	323.18194580078125	264.7501220703125	0.0001246929168701172	7	036
474	410.09259033203125	314.0199890136719	0.9999995231628418	325.9027099609375	263.7715759277344	1.0	340.1053771972656	320.5955810546875	0.00012952089309692383	323.010009765625	265.556396484375	0.00013628602027893066	7	036
475	409.6454162597656	314.97344970703125	0.9999996423721313	324.2785949707031	263.48150634765625	1.0	340.1760559082031	318.9556884765625	0.00048089027404785156	322.3330078125	265.4604797363281	0.00011199712753295898	7	036
476	409.5329284667969	314.7994689941406	0.9999994039535522	324.23321533203125	264.97332763671875	1.0	340.1747131347656	320.55682373046875	0.0006056427955627441	324.33209228515625	262.7054748535156	9.545683860778809e-5	7	036
477	409.97259521484375	314.97119140625	0.9999997019767761	325.0716857910156	263.95709228515625	1.0	341.326904296875	320.4715881347656	0.004499554634094238	322.4276123046875	265.6697692871094	9.414553642272949e-5	7	036
478	409.9180908203125	315.0333557128906	0.9999992847442627	326.3101806640625	263.88861083984375	1.0	340.9358825683594	320.5130310058594	0.0012646019458770752	322.3434143066406	264.3753356933594	9.202957153320312e-5	7	036
479	409.6135559082031	314.5175476074219	0.9999996423721313	324.6177062988281	264.83831787109375	1.0	340.8024597167969	319.7257385253906	0.002955526113510132	430.5828552246094	265.1914367675781	8.83638858795166e-5	7	036
480	410.20794677734375	315.1168518066406	0.9999998211860657	427.9620361328125	262.8790283203125	1.0	340.58123779296875	320.307373046875	0.0050885677337646484	321.9244079589844	271.3838195800781	0.00012063980102539062	7	036
481	336.4385681152344	321.04168701171875	0.9993940591812134	324.9183654785156	264.10064697265625	1.0	338.84796142578125	319.1572570800781	0.0010627210140228271	430.68402099609375	263.7396240234375	0.000129014253616333	7	036
482	419.1289367675781	313.90869140625	0.999931812286377	422.7351989746094	265.8169250488281	1.0	334.2895812988281	312.2773742675781	0.0007229745388031006	325.63677978515625	273.6015319824219	0.0025739073753356934	7	036
483	327.4934997558594	311.02978515625	1.0	333.9623107910156	276.3583679199219	0.9999995827674866	328.7955627441406	368.2950744628906	0.00011679530143737793	335.2833557128906	276.9400329589844	0.0008396506309509277	7	036
484	326.5575256347656	302.7484436035156	1.0	336.276123046875	280.7730712890625	0.3181658983230591	326.12286376953125	302.99786376953125	0.00011259317398071289	334.28369140625	283.8165588378906	0.006568551063537598	7	036
485	326.37066650390625	298.108642578125	0.9999999403953552	335.9678649902344	280.1489562988281	0.07759711146354675	325.7418518066406	294.3516540527344	0.0004799962043762207	330.0619812011719	288.70391845703125	0.005185574293136597	7	036
486	323.9849548339844	295.5329284667969	0.999997615814209	438.34735107421875	292.0738830566406	0.8695777654647827	330.51470947265625	291.7731628417969	0.0007250010967254639	327.4902648925781	288.7269592285156	0.0004443526268005371	7	036
487	317.2204895019531	296.85595703125	0.9999999403953552	337.9499816894531	288.25042724609375	0.9999984502792358	314.311279296875	296.8344421386719	0.00020006299018859863	334.4080810546875	289.15631103515625	8.779764175415039e-5	7	036
488	316.1866149902344	296.5540771484375	0.9999990463256836	339.9136657714844	285.1385192871094	1.0	313.41925048828125	295.4371337890625	0.0001392662525177002	347.99017333984375	285.9950866699219	8.082389831542969e-5	7	036
489	308.3863525390625	293.30523681640625	0.9999998807907104	334.7336730957031	290.51824951171875	0.9999924898147583	309.55609130859375	292.03326416015625	0.0013456940650939941	453.9811706542969	293.44091796875	0.00010356307029724121	7	036
490	303.86834716796875	290.61163330078125	0.9999998807907104	336.6809387207031	292.10772705078125	1.0	306.3251647949219	291.3003845214844	0.0005664825439453125	457.5106201171875	291.61865234375	0.00010436773300170898	7	036
491	459.462646484375	284.3944396972656	1.0	334.8876647949219	294.2723388671875	1.0	460.2507629394531	282.69769287109375	0.0003927648067474365	455.5127868652344	276.4897766113281	0.0005589425563812256	7	036
492	295.96160888671875	287.2973327636719	0.9999995827674866	331.5199279785156	295.58984375	0.9999997019767761	463.3108215332031	281.1065979003906	0.00024458765983581543	457.6915588378906	275.0176086425781	0.0002836287021636963	7	036
493	467.3802490234375	279.5384826660156	1.0	326.12060546875	294.58837890625	0.9999975562095642	293.10162353515625	286.5532531738281	0.0001818835735321045	457.995849609375	271.7701110839844	0.0002060532569885254	7	036
494	468.8601989746094	278.81072998046875	1.0	433.1560974121094	292.0491943359375	0.9982426762580872	294.5870361328125	285.9515380859375	0.0006352365016937256	283.3614807128906	276.6683044433594	0.00025710463523864746	7	036
495	470.5380859375	278.0323791503906	1.0	319.3429870605469	296.1652526855469	0.9999653100967407	291.32769775390625	282.6968078613281	0.00039708614349365234	281.1022644042969	273.63916015625	0.0004471242427825928	7	036
496	470.6531677246094	276.85345458984375	1.0	317.0819396972656	295.75	0.9999949336051941	284.8984069824219	282.4310302734375	0.0003654360771179199	279.9110107421875	274.9086608886719	0.0007389187812805176	7	036
497	283.3568420410156	281.2296142578125	1.0	318.3261413574219	294.3629455566406	0.9999998807907104	282.64666748046875	282.3847351074219	0.0005083084106445312	269.0251770019531	285.17877197265625	0.00024697184562683105	7	036
498	280.9252014160156	279.3529052734375	1.0	315.3523864746094	293.2817077636719	0.9999988079071045	280.7089538574219	279.2195129394531	0.000489652156829834	268.114013671875	281.79156494140625	0.00038442015647888184	7	036
499	280.4590148925781	278.7972106933594	1.0	315.11859130859375	291.5029296875	0.9999998211860657	279.07183837890625	278.7516174316406	0.00027298927307128906	264.8921813964844	281.6635437011719	0.00012665987014770508	7	036
500	279.67034912109375	279.2969055175781	1.0	314.3320617675781	289.7339172363281	1.0	278.3166198730469	279.04510498046875	0.000258713960647583	264.7319030761719	281.48095703125	0.00015625357627868652	7	036
501	279.125	278.4515075683594	1.0	314.580810546875	289.46490478515625	0.9999997019767761	277.7441101074219	277.8952331542969	0.00016552209854125977	264.7690124511719	280.970947265625	9.387731552124023e-5	7	036
502	279.49737548828125	279.1158447265625	1.0	313.73883056640625	288.76806640625	0.999987006187439	278.3368225097656	278.42437744140625	0.00020304322242736816	264.4678039550781	281.1331787109375	0.00012734532356262207	7	036
503	279.78009033203125	278.2432861328125	1.0	314.7048034667969	289.41192626953125	0.9999994039535522	278.195556640625	277.9665222167969	0.00016763806343078613	264.89727783203125	281.6998596191406	9.518861770629883e-5	7	036
504	280.4691467285156	278.0227966308594	1.0	313.2677001953125	288.947998046875	0.9999927878379822	278.9683532714844	277.55133056640625	0.0002633631229400635	265.5659484863281	281.7732849121094	0.00019246339797973633	7	036
505	280.361083984375	277.4828186035156	1.0	312.37188720703125	288.3280944824219	0.9904372692108154	278.7701110839844	277.3363342285156	0.000398486852645874	266.27947998046875	281.5001525878906	0.00021958351135253906	7	036
506	280.73431396484375	277.1816711425781	1.0	312.0169372558594	289.0419616699219	1.0	278.35296630859375	277.1783447265625	0.0002454519271850586	266.0835876464844	281.282470703125	0.00013828277587890625	7	036
507	281.0979919433594	277.367919921875	1.0	312.9486389160156	289.1357116699219	1.0	476.1643371582031	271.9432067871094	0.00017344951629638672	473.1509094238281	274.1911315917969	7.960200309753418e-5	7	036
508	280.5270690917969	276.7934265136719	1.0	313.8857116699219	288.4710693359375	1.0	277.99102783203125	276.9262390136719	0.00016361474990844727	265.14385986328125	281.6000061035156	8.979439735412598e-5	7	036
509	281.4030456542969	277.03570556640625	1.0	312.86651611328125	288.2479248046875	1.0	279.0918273925781	277.45098876953125	0.0003649592399597168	473.6344909667969	273.52056884765625	0.00019472837448120117	7	036
510	281.44287109375	276.38232421875	1.0	314.99200439453125	288.1070556640625	1.0	279.1250915527344	277.02606201171875	0.00032001733779907227	266.49029541015625	282.0618591308594	0.00014013051986694336	7	036
511	281.5259704589844	276.58319091796875	1.0	315.4243469238281	289.4309387207031	1.0	279.15850830078125	277.54522705078125	0.00030854344367980957	266.11871337890625	282.14715576171875	0.00013530254364013672	7	036
512	281.5016784667969	276.43853759765625	1.0	314.242431640625	289.3739318847656	0.9999998807907104	279.52783203125	276.70013427734375	0.00033992528915405273	267.1678161621094	281.0787658691406	0.00025781989097595215	7	036
513	281.70025634765625	276.94854736328125	1.0	314.9793701171875	289.4875793457031	1.0	279.5598449707031	277.5052490234375	0.0003941059112548828	266.7165222167969	282.20745849609375	0.00018361210823059082	7	036
514	282.4457092285156	275.85369873046875	1.0	314.4822082519531	289.104248046875	0.9999998807907104	279.70709228515625	277.5682678222656	0.00035941600799560547	267.695556640625	281.72515869140625	0.00014197826385498047	7	036
515	281.8455505371094	276.2367858886719	1.0	315.9535217285156	290.76806640625	0.9999970197677612	279.80010986328125	276.7156066894531	0.00042679905891418457	267.4842834472656	281.34625244140625	0.0002549588680267334	7	036
516	281.96673583984375	275.6095275878906	1.0	316.3331298828125	290.5094299316406	0.9999969005584717	279.74896240234375	276.7234802246094	0.0004923045635223389	267.2048034667969	281.2505187988281	0.00023895502090454102	7	036
517	281.6771545410156	275.9205322265625	1.0	317.9861145019531	289.8164367675781	1.0	279.33306884765625	277.4576416015625	0.00042706727981567383	266.6026611328125	282.33209228515625	0.00017258524894714355	7	036
518	282.44793701171875	276.3811340332031	1.0	316.36553955078125	290.07574462890625	1.0	279.7673645019531	277.59771728515625	0.0004105865955352783	267.1839294433594	282.10723876953125	0.0001665353775024414	7	036
519	282.06317138671875	276.86993408203125	1.0	315.02191162109375	289.87261962890625	0.9999984502792358	280.2419738769531	277.7245788574219	0.0008834600448608398	267.8769836425781	281.9461364746094	0.0004311203956604004	7	036
520	281.8925476074219	276.2672119140625	1.0	315.58721923828125	290.4548034667969	0.9999984502792358	279.7679443359375	277.1542663574219	0.0004881918430328369	267.2577209472656	281.9100036621094	0.00026786327362060547	7	036
521	282.28973388671875	276.0234069824219	1.0	316.07208251953125	290.8516540527344	0.9999997019767761	279.91473388671875	277.2410583496094	0.0003382861614227295	267.79412841796875	281.4680480957031	0.00017493963241577148	7	036
522	282.66741943359375	276.0193786621094	1.0	316.3192138671875	291.62677001953125	0.9999985694885254	280.01715087890625	277.60919189453125	0.00027629733085632324	267.8193359375	281.7558288574219	0.0001258552074432373	7	036
