# Supplementary material for: An automated feeding system for the African killifish reveals the impact of diet on lifespan and allows scalable assessment of associative learning
Source: eLife. 2022 Nov 10;11:e69008. doi: 10.7554/eLife.69008 (PMC9788828; doi:10.7554/eLife.69008)
Supplement: Figure 6—source data 2. [file elife-69008-fig6-data2.zip › Training Trajectories/t11_REC015DLC_resnet50_TrainAllTheThingsJun28shuffle1_1030000.csv]

bodyparts_coords	fishhead_x	fishhead_y	fishhead_likelihood	fishtail_x	fishtail_y	fishtail_likelihood	redlight_x	redlight_y	redlight_likelihood	fooddrop_x	fooddrop_y	fooddrop_likelihood	fishnum	recordingnum
0	0.7962985038757324	144.069091796875	9.08970832824707e-5	1.103682041168213	206.34019470214844	0.00026702880859375	647.437255859375	72.44660949707031	3.612041473388672e-5	2.7867255210876465	2.6222586631774902	8.463859558105469e-6	11	015
1	2.233433246612549	148.52601623535156	0.00010460615158081055	5.486270904541016	156.60501098632812	0.0014415383338928223	7.7307820320129395	162.12110900878906	1.2069940567016602e-5	3.3119962215423584	3.2942166328430176	2.2917985916137695e-5	11	015
2	3.911461591720581	30.106847763061523	0.00015208125114440918	209.23553466796875	277.4861755371094	0.0003120005130767822	648.4237060546875	64.46112823486328	1.3083219528198242e-5	2.537304401397705	477.6327209472656	1.6808509826660156e-5	11	015
3	3.191347122192383	153.32017517089844	0.0002511739730834961	3.5662145614624023	146.07443237304688	0.0002442896366119385	648.3466186523438	319.4916076660156	3.9696693420410156e-5	3.140129566192627	2.929535388946533	6.377696990966797e-6	11	015
4	4.842623710632324	149.89532470703125	9.202957153320312e-5	4.331554889678955	147.55648803710938	0.00011616945266723633	647.3262939453125	268.532470703125	1.3321638107299805e-5	2.305006742477417	477.6137390136719	1.3709068298339844e-5	11	015
5	1.225856065750122	156.24063110351562	3.349781036376953e-5	3.3916196823120117	273.4129333496094	9.909272193908691e-5	650.337158203125	208.07260131835938	1.1205673217773438e-5	2.3747262954711914	477.590087890625	1.2189149856567383e-5	11	015
6	0.8314661979675293	300.60760498046875	3.466010093688965e-5	3.4687414169311523	1.8438045978546143	4.25875186920166e-5	647.1759643554688	336.0771789550781	1.3619661331176758e-5	3.217567205429077	477.2242736816406	9.387731552124023e-6	11	015
7	0.8945486545562744	147.48098754882812	4.9561262130737305e-5	3.0169920921325684	147.93858337402344	0.00026148557662963867	647.0004272460938	317.7558288574219	1.77919864654541e-5	2.523749828338623	477.45758056640625	1.1742115020751953e-5	11	015
8	3.734210968017578	3.386568069458008	1.806020736694336e-5	3.102426528930664	1.6771478652954102	5.307793617248535e-5	647.139892578125	317.1383056640625	3.904104232788086e-5	3.100799798965454	2.5950381755828857	8.761882781982422e-6	11	015
9	3.7434558868408203	3.752052068710327	7.137656211853027e-5	146.1670684814453	275.2126770019531	0.9765068292617798	647.4053955078125	68.93891906738281	1.9431114196777344e-5	145.25062561035156	277.91290283203125	0.0011546909809112549	11	015
10	1.2660229206085205	145.5210723876953	7.599592208862305e-5	2.613522529602051	146.52371215820312	0.00021034479141235352	646.8660278320312	316.3388671875	6.99758529663086e-5	3.5252575874328613	476.8486328125	9.924173355102539e-6	11	015
11	7.17219352722168	150.01309204101562	0.001896500587463379	139.10740661621094	273.7509460449219	0.08584827184677124	648.3346557617188	117.84024047851562	3.358721733093262e-5	140.05438232421875	273.4951477050781	0.0015108883380889893	11	015
12	4.247238636016846	4.086548805236816	3.8236379623413086e-5	3.981043577194214	147.3704071044922	0.0005400776863098145	647.1763916015625	315.4571228027344	5.128979682922363e-5	134.9383087158203	273.61175537109375	1.773238182067871e-5	11	015
13	2.8765344619750977	29.367551803588867	5.97834587097168e-5	128.54420471191406	271.1812438964844	0.8818820118904114	647.9108276367188	144.49302673339844	0.00014382600784301758	130.11207580566406	271.81036376953125	0.001815885305404663	11	015
14	4.162230014801025	3.559497833251953	3.644824028015137e-5	126.79695129394531	270.8548583984375	0.40010833740234375	647.6019287109375	96.46253967285156	0.00021159648895263672	126.97665405273438	273.1092834472656	0.003952056169509888	11	015
15	4.137499809265137	3.2938060760498047	4.07099723815918e-5	128.54237365722656	271.2930603027344	8.827447891235352e-5	647.7692260742188	76.11296081542969	0.0001920461654663086	133.34469604492188	273.266845703125	1.570582389831543e-5	11	015
16	4.618267059326172	482.0328369140625	5.295872688293457e-5	123.09371948242188	270.2165222167969	0.9971304535865784	124.25675201416016	268.7855529785156	0.0002453625202178955	127.38877868652344	270.0920104980469	0.0005325973033905029	11	015
17	2.5226941108703613	148.5191650390625	0.00015249848365783691	120.55391693115234	270.1938171386719	0.9999978542327881	122.63601684570312	269.843017578125	0.00027489662170410156	126.53469848632812	272.3818664550781	0.0014672279357910156	11	015
18	3.8110334873199463	4.258586883544922	1.9431114196777344e-5	120.36499786376953	270.6959228515625	0.48581212759017944	122.57109832763672	271.0987548828125	3.8057565689086914e-5	122.630615234375	270.7547912597656	0.001614004373550415	11	015
19	4.156275749206543	3.87271785736084	6.455183029174805e-5	121.05461883544922	270.2026672363281	0.9477502107620239	122.49653625488281	269.2088317871094	9.28044319152832e-5	120.80199432373047	272.5311584472656	0.0021486878395080566	11	015
20	3.4297733306884766	30.60127830505371	7.909536361694336e-5	121.48189544677734	268.8748474121094	0.9995545148849487	123.76083374023438	267.7405090332031	0.00017970800399780273	125.17217254638672	271.3682556152344	0.0027579069137573242	11	015
21	3.591275215148926	2.863369941711426	2.205371856689453e-5	1.6232550144195557	215.6515655517578	7.328391075134277e-5	646.5787963867188	318.37982177734375	7.322430610656738e-5	2.793879985809326	2.288573741912842	1.895427703857422e-5	11	015
22	0.6174304485321045	318.4881896972656	1.0102987289428711e-5	3.0665299892425537	146.56590270996094	0.00010815262794494629	649.2396240234375	198.75750732421875	0.00024017691612243652	2.6172618865966797	2.335800886154175	4.947185516357422e-6	11	015
23	2.28403377532959	142.9202117919922	7.262825965881348e-5	2.481382131576538	130.01443481445312	0.00011020898818969727	646.1831665039062	78.06183624267578	0.00037410855293273926	3.098013162612915	477.1373596191406	8.344650268554688e-6	11	015
24	4.589380264282227	482.37127685546875	3.376603126525879e-5	3.144467353820801	337.02252197265625	4.845857620239258e-5	648.9230346679688	344.5168762207031	5.272030830383301e-5	2.5117132663726807	477.2514343261719	6.884336471557617e-6	11	015
25	5.002445697784424	482.41424560546875	4.214048385620117e-5	7.440727710723877	481.05987548828125	5.85019588470459e-5	647.295654296875	336.42425537109375	0.00022593140602111816	2.865203857421875	477.3777770996094	2.1904706954956055e-5	11	015
26	546.6180419921875	211.46746826171875	0.0004699826240539551	541.2222290039062	208.22471618652344	0.0003164708614349365	544.8037109375	206.88150024414062	0.9999998807907104	544.1634521484375	207.59713745117188	0.002331286668777466	11	015
27	545.9978637695312	211.50914001464844	0.0005400776863098145	1.1589601039886475	128.83621215820312	0.00018978118896484375	544.0110473632812	206.63638305664062	0.9999999403953552	543.213134765625	206.9753875732422	0.000691533088684082	11	015
28	544.6121215820312	211.87283325195312	0.0002714991569519043	541.974365234375	208.9827117919922	0.0001030266284942627	542.2224731445312	206.60874938964844	0.9999999403953552	541.5574951171875	206.18606567382812	0.0009069442749023438	11	015
29	545.2394409179688	211.88658142089844	0.0003522038459777832	4.353327751159668	149.9530029296875	0.0018391907215118408	542.9074096679688	206.89808654785156	1.0	542.1987915039062	205.99266052246094	0.0014784932136535645	11	015
30	545.8519287109375	211.44903564453125	0.0009083747863769531	5.510547637939453	153.43313598632812	0.010659515857696533	543.2318115234375	206.36367797851562	1.0	542.1539306640625	207.6942138671875	0.0008486509323120117	11	015
31	545.4346313476562	211.7766571044922	0.00045102834701538086	3.24997878074646	147.40252685546875	0.0012236833572387695	543.0482177734375	206.75933837890625	1.0	542.59912109375	205.7848663330078	0.0009004771709442139	11	015
32	545.7672729492188	211.9481964111328	0.00045037269592285156	5.085121154785156	150.992431640625	0.0005894899368286133	543.6229248046875	206.79483032226562	0.9999998807907104	542.5057373046875	207.46475219726562	0.0012743771076202393	11	015
33	545.8990478515625	211.3111114501953	0.0005093812942504883	4.913529872894287	161.55416870117188	0.0005036890506744385	543.6339111328125	205.87429809570312	1.0	541.64990234375	206.8623504638672	0.0008615553379058838	11	015
34	545.6758422851562	211.9429473876953	0.00036215782165527344	2.3513100147247314	147.89761352539062	0.0003409385681152344	543.1497192382812	206.909912109375	0.9999998807907104	542.7557373046875	207.80331420898438	0.0021860599517822266	11	015
35	2.296001434326172	166.39889526367188	0.0005736351013183594	4.074255466461182	155.77720642089844	0.011588811874389648	543.36181640625	206.75274658203125	0.9999998807907104	542.5407104492188	205.55043029785156	0.0011141002178192139	11	015
36	545.6197509765625	211.8253936767578	0.0004259645938873291	543.2107543945312	208.2330780029297	0.00013083219528198242	543.6157836914062	207.12167358398438	1.0	541.94580078125	207.9192352294922	0.0007740259170532227	11	015
37	545.4747314453125	211.60597229003906	0.0004894435405731201	3.8728630542755127	147.76828002929688	0.0010723471641540527	543.1541137695312	206.7626190185547	1.0	542.6784057617188	205.55181884765625	0.0012397170066833496	11	015
38	1.0427334308624268	218.23275756835938	0.0003587305545806885	3.3143441677093506	191.08055114746094	0.00015121698379516602	543.5034790039062	206.6422119140625	1.0	539.40478515625	206.36196899414062	0.0008429586887359619	11	015
39	545.8364868164062	212.06045532226562	0.00039693713188171387	2.1420364379882812	217.51702880859375	0.0004309713840484619	543.8615112304688	206.99996948242188	0.9999999403953552	543.3768920898438	206.09080505371094	0.0010511577129364014	11	015
40	545.8687744140625	212.167236328125	0.0003274977207183838	3.477992057800293	148.81117248535156	0.002153545618057251	543.8590087890625	207.28118896484375	0.9999999403953552	542.85888671875	207.7547607421875	0.00141867995262146	11	015
41	545.5045166015625	211.41856384277344	0.0006421804428100586	3.044309616088867	148.05307006835938	0.0002713203430175781	543.069091796875	206.35464477539062	0.9999999403953552	542.617431640625	205.6478271484375	0.0017242133617401123	11	015
42	545.1895141601562	211.73672485351562	0.0005257725715637207	6.313231945037842	154.63999938964844	0.004589945077896118	542.7548217773438	206.7781524658203	1.0	541.7431640625	205.5561981201172	0.00133436918258667	11	015
43	545.556640625	211.45909118652344	0.0003120899200439453	5.08455753326416	151.26736450195312	0.012911498546600342	543.3305053710938	206.4340057373047	1.0	542.4826049804688	205.43406677246094	0.000555872917175293	11	015
44	2.407555341720581	166.55819702148438	0.000686943531036377	3.470714569091797	152.194580078125	0.49705371260643005	543.328125	206.26620483398438	1.0	541.493408203125	207.2400665283203	0.0007734596729278564	11	015
45	545.296142578125	211.4473114013672	0.0003688931465148926	2.6792054176330566	146.8393096923828	0.00014725327491760254	542.6807250976562	206.1679229736328	1.0	538.4581298828125	205.6094512939453	0.0004493892192840576	11	015
46	545.5811157226562	211.94183349609375	0.0006356239318847656	77.81594848632812	201.43368530273438	0.998512864112854	543.5442504882812	207.07862854003906	1.0	542.65966796875	205.98245239257812	0.0013436973094940186	11	015
47	545.8056030273438	212.16656494140625	0.00028631091117858887	2.9116032123565674	171.4086456298828	0.00018084049224853516	543.879638671875	207.34744262695312	1.0	542.6735229492188	205.91065979003906	0.000747978687286377	11	015
48	2.7059669494628906	165.6567840576172	0.0009084045886993408	3.675795555114746	152.26324462890625	0.029467344284057617	543.1603393554688	205.562744140625	1.0	539.3736572265625	204.75221252441406	0.0004958510398864746	11	015
49	545.80126953125	211.2572784423828	0.000554502010345459	76.87226867675781	197.54812622070312	0.9943807125091553	543.1214599609375	206.0892333984375	1.0	542.6255493164062	204.85723876953125	0.0009574592113494873	11	015
50	545.770263671875	211.46063232421875	0.000497967004776001	3.2180771827697754	157.1686553955078	0.00022605061531066895	543.5235595703125	206.46141052246094	1.0	542.7174682617188	205.14088439941406	0.0008917450904846191	11	015
51	545.7366943359375	211.12338256835938	0.0005741417407989502	92.4959945678711	201.02891540527344	0.933226466178894	542.6505126953125	206.08045959472656	0.9999998807907104	542.7357788085938	206.6040496826172	0.0016788840293884277	11	015
52	545.6526489257812	211.40525817871094	0.00047340989112854004	2.879659652709961	148.46719360351562	0.0010176897048950195	543.3349609375	206.4468994140625	1.0	542.8627319335938	205.54376220703125	0.0009168088436126709	11	015
53	66.0677490234375	176.2017059326172	0.0024267733097076416	541.8671264648438	208.77760314941406	0.0002892613410949707	542.3221435546875	206.0532684326172	0.9999998807907104	542.6522216796875	207.11412048339844	0.0017771124839782715	11	015
54	546.0572509765625	211.7277069091797	0.0003331899642944336	543.6173095703125	207.7266082763672	0.00014865398406982422	544.419189453125	206.95877075195312	1.0	543.2655639648438	205.8989715576172	0.0005115270614624023	11	015
55	545.5791015625	211.5040740966797	0.0005521178245544434	3.232649564743042	148.09510803222656	0.0002320408821105957	543.30224609375	206.75582885742188	1.0	542.7457275390625	205.6149139404297	0.0010783970355987549	11	015
56	545.5025024414062	211.5473175048828	0.00035506486892700195	3.8052964210510254	149.59771728515625	0.0007786750793457031	543.2335205078125	206.6663818359375	1.0	542.1677856445312	205.6165008544922	0.0010665059089660645	11	015
57	545.6431274414062	211.32981872558594	0.0006517469882965088	542.8724365234375	206.98890686035156	0.00018736720085144043	542.9705200195312	206.30575561523438	0.9999999403953552	542.6643676757812	205.09771728515625	0.0018767118453979492	11	015
58	545.8494873046875	211.88595581054688	0.0005046725273132324	87.05255889892578	196.50192260742188	0.9957073330879211	544.0654296875	206.99127197265625	1.0	543.0104370117188	205.51776123046875	0.0012358129024505615	11	015
59	545.4319458007812	211.82786560058594	0.0002829432487487793	2.7710371017456055	200.32647705078125	0.0006389915943145752	543.3917236328125	207.11557006835938	1.0	542.4360961914062	205.6559295654297	0.0009598433971405029	11	015
60	545.5287475585938	211.80992126464844	0.00029096007347106934	3.3664095401763916	147.93936157226562	0.00019475817680358887	543.76953125	207.0622100830078	1.0	542.546630859375	205.67723083496094	0.0007801949977874756	11	015
61	545.6085815429688	211.19749450683594	0.0008487701416015625	4.354973316192627	155.69198608398438	0.0024950504302978516	543.2855224609375	206.1387481689453	0.9999999403953552	542.7156372070312	205.46026611328125	0.001463383436203003	11	015
62	545.6403198242188	211.50135803222656	0.0005732476711273193	4.378380298614502	156.36570739746094	0.0003133416175842285	543.37890625	206.6784210205078	1.0	542.7892456054688	205.1800994873047	0.0011853575706481934	11	015
63	545.8588256835938	211.30067443847656	0.0004169940948486328	3.366363525390625	171.3802490234375	0.0005590319633483887	543.692626953125	206.0594024658203	1.0	542.4556274414062	205.2338104248047	0.0007794797420501709	11	015
64	545.5418090820312	211.78524780273438	0.0004254579544067383	2.893099308013916	150.5447998046875	0.00024431943893432617	543.3743286132812	206.9410400390625	1.0	542.8018188476562	205.65670776367188	0.0009509027004241943	11	015
65	545.5151977539062	211.7232666015625	0.0006478428840637207	542.9668579101562	207.24508666992188	0.00025841593742370605	543.333251953125	206.7323760986328	0.9999998807907104	542.774169921875	206.0360107421875	0.0023108720779418945	11	015
66	545.782470703125	211.7176055908203	0.00024265050888061523	546.3173828125	208.4333038330078	9.1552734375e-5	543.7984008789062	206.38720703125	1.0	542.3206176757812	205.98251342773438	0.0011329352855682373	11	015
67	545.5733032226562	211.685302734375	0.0003616511821746826	5.096634864807129	147.68612670898438	0.0008038878440856934	543.2906494140625	206.70668029785156	1.0	542.5919189453125	205.6113739013672	0.0007005929946899414	11	015
68	63.114044189453125	170.7411651611328	0.9999242424964905	4.251697540283203	146.55795288085938	0.00045555830001831055	542.6885986328125	206.2888946533203	1.0	538.9384765625	205.7054443359375	0.0010008811950683594	11	015
69	65.19400787353516	175.1680908203125	0.04061439633369446	3.835846185684204	147.75086975097656	0.00018739700317382812	543.1671142578125	206.67498779296875	1.0	542.397705078125	206.09234619140625	0.001062929630279541	11	015
70	61.77263641357422	171.4200439453125	0.13599923253059387	3.676677942276001	148.1996307373047	0.0015790164470672607	543.22998046875	206.6671905517578	1.0	541.7332153320312	205.09376525878906	0.0009461939334869385	11	015
71	65.19449615478516	172.13006591796875	0.3348652720451355	3.6269049644470215	171.15440368652344	0.0003973245620727539	543.4130859375	205.7201690673828	1.0	542.668701171875	205.29942321777344	0.000790715217590332	11	015
72	62.89846420288086	167.9085693359375	0.001827627420425415	542.6639404296875	207.71998596191406	0.00012037158012390137	542.4234619140625	206.6118927001953	1.0	542.77734375	206.7630157470703	0.0014192759990692139	11	015
73	64.81246948242188	169.82872009277344	0.3496645390987396	5.871842384338379	151.31175231933594	0.003261059522628784	543.1396484375	206.349853515625	1.0	538.9483642578125	206.06488037109375	0.0004195570945739746	11	015
74	63.29572296142578	167.63848876953125	0.7087612152099609	73.09762573242188	179.5244140625	0.0006315708160400391	543.19970703125	206.9974822998047	1.0	542.3074951171875	206.17044067382812	0.0011187195777893066	11	015
75	64.40081787109375	171.8751678466797	0.8827085494995117	1.6405353546142578	204.69036865234375	0.00045931339263916016	543.8253784179688	206.36563110351562	1.0	543.0325317382812	205.86903381347656	0.0010672807693481445	11	015
76	545.14501953125	212.28199768066406	0.0003730654716491699	3.7160959243774414	144.38516235351562	0.00017902255058288574	543.0907592773438	207.61514282226562	1.0	542.3090209960938	206.0244140625	0.001698136329650879	11	015
77	66.0721206665039	166.97840881347656	0.9820696115493774	71.62772369384766	177.59744262695312	0.08621522784233093	542.8395385742188	206.1920623779297	1.0	542.3939819335938	205.55252075195312	0.0010950267314910889	11	015
78	63.15774154663086	166.76438903808594	0.9883699417114258	75.30316162109375	181.34962463378906	0.4289780259132385	542.57177734375	206.51312255859375	0.9999999403953552	542.0856323242188	205.59408569335938	0.0011334717273712158	11	015
79	64.26593780517578	165.87344360351562	0.012875586748123169	5.01105260848999	147.2089385986328	0.007182985544204712	542.5817260742188	205.98580932617188	0.9999999403953552	541.6768188476562	205.33192443847656	0.0012133419513702393	11	015
80	64.60469055175781	173.17221069335938	0.001421511173248291	67.20288848876953	176.38821411132812	0.17746615409851074	542.885009765625	206.77487182617188	1.0	542.178955078125	205.69677734375	0.000851362943649292	11	015
81	545.4864501953125	211.4833984375	0.0003376603126525879	2.0596389770507812	219.9429473876953	0.0005047917366027832	543.2021484375	206.30511474609375	1.0	542.2203979492188	205.7290496826172	0.0012509524822235107	11	015
82	546.26171875	211.52134704589844	0.0004946887493133545	2.781747817993164	147.46185302734375	0.25173163414001465	543.931640625	206.26817321777344	1.0	543.1400756835938	207.01661682128906	0.0019346773624420166	11	015
83	545.1634521484375	211.81295776367188	0.00026157498359680176	545.7327880859375	208.4571533203125	8.32676887512207e-5	542.8433227539062	206.7809295654297	1.0	541.5855102539062	206.1278839111328	0.0008899271488189697	11	015
84	545.6084594726562	211.27610778808594	0.00048476457595825195	3.6377668380737305	200.18336486816406	0.0004886984825134277	543.0527954101562	206.0357666015625	1.0	542.0477294921875	205.0552978515625	0.0006375312805175781	11	015
85	545.9522705078125	211.98756408691406	0.0003940165042877197	3.202052116394043	174.68777465820312	0.0002015531063079834	544.0362548828125	206.915283203125	1.0	542.7044677734375	207.41673278808594	0.0009602010250091553	11	015
86	545.2564697265625	211.8512725830078	0.00025334954261779785	542.5897827148438	208.3219757080078	9.578466415405273e-5	542.9288940429688	207.0504913330078	1.0	542.07568359375	205.5633544921875	0.0007565617561340332	11	015
87	546.0353393554688	211.1097869873047	0.0003528892993927002	545.7742309570312	207.63290405273438	0.00011539459228515625	543.691162109375	205.89015197753906	1.0	539.4476318359375	205.2933349609375	0.0009081065654754639	11	015
88	545.30078125	211.91627502441406	0.00035002827644348145	542.7560424804688	207.95999145507812	0.00019812583923339844	542.8876342773438	206.60740661621094	1.0	542.3938598632812	205.85610961914062	0.002288728952407837	11	015
89	1.8930728435516357	199.49636840820312	0.00032779574394226074	2.508958339691162	190.36219787597656	0.0006099343299865723	543.2293090820312	206.3170623779297	1.0	542.5916137695312	205.58494567871094	0.0008650124073028564	11	015
90	545.8467407226562	211.90200805664062	0.00044739246368408203	4.1914873123168945	31.17131805419922	0.00022339820861816406	543.5798950195312	206.66751098632812	1.0	542.6710205078125	207.65631103515625	0.001067817211151123	11	015
91	545.4365844726562	212.35751342773438	0.00031697750091552734	2.7590553760528564	1.7895171642303467	0.00014165043830871582	543.7429809570312	207.4540252685547	1.0	542.2394409179688	205.81784057617188	0.0010326504707336426	11	015
92	545.2509765625	212.10533142089844	0.0005218386650085449	542.54638671875	207.762451171875	0.00022029876708984375	543.2396240234375	207.19180297851562	0.9999998807907104	542.3582763671875	206.46287536621094	0.00218924880027771	11	015
93	545.176513671875	212.24522399902344	0.0005097389221191406	4.710182189941406	149.5122833251953	0.001933962106704712	542.950927734375	207.02650451660156	0.9999999403953552	542.888671875	206.52650451660156	0.002901226282119751	11	015
94	3.685953140258789	154.37904357910156	0.000890195369720459	3.5175602436065674	147.71334838867188	0.0001850724220275879	543.0767822265625	206.23081970214844	1.0	542.2844848632812	205.4163360595703	0.0009506940841674805	11	015
95	545.7952880859375	211.65982055664062	0.0004100203514099121	539.666748046875	208.35621643066406	0.00014230608940124512	543.6439819335938	206.5511474609375	1.0	542.63916015625	205.64187622070312	0.0008148550987243652	11	015
96	545.922119140625	211.23822021484375	0.0010180473327636719	3.4487457275390625	198.28602600097656	0.006631404161453247	543.4197387695312	205.69097900390625	0.9999999403953552	542.9172973632812	206.69790649414062	0.001748204231262207	11	015
97	546.0390625	211.12954711914062	0.0005807578563690186	14.106014251708984	481.2115173339844	0.00028887391090393066	543.5479125976562	205.87173461914062	1.0	542.2928466796875	203.4683837890625	0.001098334789276123	11	015
98	545.5682983398438	211.62088012695312	0.0006523728370666504	2.677029848098755	146.62710571289062	0.00045990943908691406	543.4508666992188	206.47628784179688	0.9999998807907104	541.7579956054688	205.72714233398438	0.0009791254997253418	11	015
99	72.96492004394531	125.94686889648438	0.9931901693344116	2.8607332706451416	145.72708129882812	0.00031951069831848145	543.1485595703125	207.01502990722656	1.0	541.9417114257812	205.83517456054688	0.0010624527931213379	11	015
100	73.06319427490234	126.74226379394531	0.008544385433197021	544.3518676757812	210.5431365966797	0.00015658140182495117	542.970947265625	205.60035705566406	1.0	539.0259399414062	205.04638671875	0.0008714795112609863	11	015
101	545.19189453125	211.15203857421875	0.00035005807876586914	542.153564453125	207.55299377441406	0.00016102194786071777	542.8338012695312	206.0918426513672	0.9999999403953552	541.9199829101562	205.5499725341797	0.0017603039741516113	11	015
102	545.9053344726562	211.26089477539062	0.0008715987205505371	539.6407470703125	207.4005584716797	0.00012129545211791992	543.9015502929688	205.92189025878906	1.0	543.0126953125	207.0135040283203	0.0004868805408477783	11	015
103	71.46192932128906	122.5089111328125	0.009111613035202026	539.2496337890625	208.41815185546875	0.00010591745376586914	543.052734375	206.45372009277344	1.0	542.6971435546875	207.41632080078125	0.001463562250137329	11	015
104	2.609440803527832	166.01760864257812	0.0008058249950408936	4.540769100189209	156.80862426757812	0.0013622939586639404	543.5223388671875	206.29212951660156	1.0	539.5741577148438	205.71546936035156	0.0012157857418060303	11	015
105	72.88085174560547	124.01512908935547	0.9979708194732666	74.91334533691406	127.10138702392578	0.001947551965713501	543.5089721679688	206.52760314941406	1.0	539.4243774414062	206.37774658203125	0.0005818009376525879	11	015
106	71.71271514892578	118.56636047363281	0.01921665668487549	3.690110445022583	168.57447814941406	0.00012162327766418457	542.9277954101562	206.874755859375	1.0	541.15673828125	207.6471710205078	0.0009707212448120117	11	015
107	70.73822784423828	124.70657348632812	0.018960237503051758	75.32917022705078	124.31405639648438	0.17694297432899475	543.6695556640625	206.05369567871094	0.9999999403953552	543.077392578125	207.1592559814453	0.0009264945983886719	11	015
108	72.43391418457031	124.74816131591797	0.05846336483955383	75.36250305175781	127.93635559082031	0.0028382539749145508	543.3544921875	206.41770935058594	1.0	541.543212890625	207.279541015625	0.0006871223449707031	11	015
109	73.28779602050781	125.02002716064453	0.9917432069778442	74.77873992919922	128.75132751464844	0.007873475551605225	543.398193359375	206.36154174804688	1.0	542.6891479492188	205.10772705078125	0.0009781420230865479	11	015
110	72.3035888671875	126.59110260009766	0.9957568645477295	74.96610260009766	128.9637451171875	0.0008159279823303223	543.2223510742188	206.37583923339844	1.0	541.7579345703125	207.50299072265625	0.0007281601428985596	11	015
111	71.73393249511719	120.52610778808594	0.01782017946243286	75.59070587158203	129.14991760253906	0.0001328587532043457	543.5083618164062	206.876953125	1.0	539.5767211914062	206.59768676757812	0.000821530818939209	11	015
112	71.17971801757812	124.71112823486328	0.0476301908493042	76.69525909423828	127.17799377441406	0.34607863426208496	543.2283935546875	206.85733032226562	1.0	542.4615478515625	205.57810974121094	0.0007239580154418945	11	015
113	72.93563079833984	123.629150390625	0.960381031036377	75.18391418457031	129.447265625	0.00020265579223632812	543.55859375	207.34994506835938	1.0	542.5048828125	206.2724609375	0.0012808442115783691	11	015
114	545.4480590820312	211.6974639892578	0.0004260241985321045	542.9509887695312	207.39524841308594	0.00015154480934143066	543.11962890625	206.84072875976562	1.0	542.7438354492188	206.03826904296875	0.0012729167938232422	11	015
115	545.3611450195312	211.8226318359375	0.00037401914596557617	543.0653686523438	208.4325714111328	0.00028640031814575195	542.909912109375	206.6256103515625	0.9999998807907104	542.739990234375	206.0443878173828	0.002123236656188965	11	015
116	73.62714385986328	118.31660461425781	0.20477500557899475	79.99068450927734	130.33352661132812	0.0015282630920410156	543.4021606445312	207.00714111328125	1.0	541.7135009765625	208.06979370117188	0.0008285343647003174	11	015
117	546.09326171875	211.53121948242188	0.0004182159900665283	3.8163249492645264	129.92141723632812	0.0001677870750427246	544.4622802734375	206.6608123779297	1.0	542.9720458984375	205.56019592285156	0.000606536865234375	11	015
118	545.5076293945312	211.4280548095703	0.0003097057342529297	3.4372479915618896	129.96978759765625	0.00011545419692993164	543.1594848632812	206.32423400878906	1.0	542.1834106445312	205.33750915527344	0.0006632208824157715	11	015
119	545.0202026367188	211.9007110595703	0.0004312098026275635	4.321033000946045	148.16372680664062	0.00037744641304016113	542.1141967773438	207.22608947753906	0.9999998807907104	542.0562133789062	205.49542236328125	0.0021355152130126953	11	015
120	545.1681518554688	211.30813598632812	0.0004214644432067871	4.014891624450684	146.9562225341797	0.00026091933250427246	542.9396362304688	206.29847717285156	1.0	541.885986328125	205.3993377685547	0.001005023717880249	11	015
121	2.7703590393066406	159.81436157226562	0.002391219139099121	5.549941062927246	153.741943359375	0.017771780490875244	543.3074951171875	206.7191925048828	0.9999998807907104	542.5422973632812	206.52197265625	0.0007997751235961914	11	015
122	545.8463134765625	211.3873748779297	0.0003159642219543457	546.24560546875	208.5004425048828	7.361173629760742e-5	544.011962890625	206.65118408203125	1.0	542.3662109375	204.62791442871094	0.00045049190521240234	11	015
123	3.872250556945801	150.8845977783203	0.00017389655113220215	5.881410121917725	147.8736572265625	0.00017854571342468262	543.1567993164062	206.36013793945312	1.0	540.5239868164062	207.17030334472656	0.00033399462699890137	11	015
124	545.483154296875	211.73074340820312	0.00031954050064086914	13.752673149108887	480.8763122558594	9.560585021972656e-5	543.498291015625	206.6875	1.0	542.0680541992188	205.62985229492188	0.0009058117866516113	11	015
125	71.05867767333984	114.67337799072266	0.3531709611415863	74.75288391113281	118.44650268554688	0.020217299461364746	543.4738159179688	206.85446166992188	1.0	541.5317993164062	207.617431640625	0.000820547342300415	11	015
126	545.2161865234375	211.910400390625	0.00024521350860595703	542.8703002929688	208.55166625976562	0.0001493990421295166	543.02734375	206.73049926757812	0.9999999403953552	540.8496704101562	207.42605590820312	0.0011247992515563965	11	015
127	545.6137084960938	211.27081298828125	0.0002754330635070801	542.657470703125	207.48155212402344	0.00012689828872680664	542.7565307617188	206.08938598632812	1.0	542.473388671875	205.5267333984375	0.0011199712753295898	11	015
128	545.9631958007812	211.90704345703125	0.0002816319465637207	4.385987281799316	147.4404754638672	0.00022777915000915527	543.5119018554688	206.46495056152344	1.0	543.16455078125	207.7166290283203	0.0010763704776763916	11	015
129	545.5964965820312	211.27066040039062	0.0005247592926025391	14.131490707397461	481.3585510253906	0.00015154480934143066	543.1220703125	206.1520538330078	1.0	542.4227905273438	205.0428009033203	0.0009199082851409912	11	015
130	545.4208984375	211.32992553710938	0.0003705322742462158	545.6728515625	208.13755798339844	0.00011357665061950684	543.1220703125	206.2718048095703	1.0	538.8511962890625	205.7179412841797	0.0005876123905181885	11	015
131	545.5657958984375	212.01531982421875	0.00022393465042114258	6.911787986755371	481.2862243652344	0.00018349289894104004	543.6052856445312	206.9154815673828	1.0	542.2314453125	206.0203094482422	0.0010643303394317627	11	015
132	71.94485473632812	117.13406372070312	0.001281648874282837	77.1190414428711	121.31019592285156	0.9607635736465454	544.1143798828125	207.2423553466797	1.0	542.9025268554688	206.07562255859375	0.0005167126655578613	11	015
133	3.532604694366455	170.0772705078125	0.0007625222206115723	4.349480628967285	160.34178161621094	0.0005314946174621582	543.6400756835938	207.57130432128906	1.0	542.7804565429688	206.35304260253906	0.0018960237503051758	11	015
134	545.8046264648438	211.5213623046875	0.0004557371139526367	543.0291137695312	207.64105224609375	0.00010502338409423828	543.3819580078125	206.25021362304688	1.0	542.5880126953125	207.1871337890625	0.001263648271560669	11	015
135	545.4003295898438	211.7076416015625	0.00030741095542907715	2.512828826904297	217.94744873046875	0.00048482418060302734	543.3936157226562	207.1278533935547	0.9999999403953552	539.425048828125	206.90582275390625	0.0008991658687591553	11	015
136	545.6740112304688	211.27438354492188	0.00040784478187561035	545.6959838867188	207.72447204589844	0.00016456842422485352	543.1736450195312	206.0414276123047	0.9999998807907104	541.113037109375	205.4824676513672	0.0018396973609924316	11	015
137	95.52996826171875	95.5376968383789	0.7792279720306396	91.45702362060547	98.20259857177734	0.0006820261478424072	543.0017700195312	206.33218383789062	0.9999999403953552	539.2193603515625	205.7230224609375	0.0011205673217773438	11	015
138	98.67892456054688	92.69091796875	0.9943534135818481	99.0167007446289	94.19844818115234	0.336631715297699	543.47900390625	207.0929412841797	1.0	542.6642456054688	205.96177673339844	0.0010925531387329102	11	015
139	102.93059539794922	88.357421875	0.9999984502792358	102.58113098144531	92.72110748291016	0.0036740899085998535	542.6340942382812	207.33346557617188	0.9999998807907104	542.4519653320312	206.2616424560547	0.002359926700592041	11	015
140	109.82611846923828	84.11746215820312	0.9962819218635559	109.51289367675781	85.19108581542969	0.9672826528549194	543.4859008789062	206.63223266601562	1.0	542.6487426757812	205.81292724609375	0.000980287790298462	11	015
141	113.52095031738281	83.4083480834961	0.5027140974998474	111.04048919677734	85.59777069091797	0.9891624450683594	543.3353271484375	206.60964965820312	0.9999998807907104	542.4484252929688	207.266357421875	0.0010685324668884277	11	015
142	114.00811004638672	81.97076416015625	0.9999980926513672	115.5151138305664	83.75225067138672	0.32769790291786194	543.0202026367188	206.24267578125	1.0	542.1926879882812	205.56796264648438	0.0009791553020477295	11	015
143	119.41127014160156	79.72404479980469	1.0	98.11680603027344	107.46256256103516	0.009155184030532837	543.7483520507812	206.49440002441406	1.0	539.2927856445312	206.1658172607422	0.0004954934120178223	11	015
144	123.65963745117188	77.58255004882812	1.0	101.30191802978516	111.05342102050781	0.9999946355819702	543.7722778320312	206.23243713378906	1.0	542.860595703125	205.50616455078125	0.0006952881813049316	11	015
145	128.4043731689453	77.17313385009766	1.0	106.90506744384766	110.02369689941406	0.9638042449951172	543.5939331054688	206.42970275878906	1.0	543.330078125	206.2387237548828	0.0005015134811401367	11	015
146	133.32797241210938	73.64479064941406	1.0	110.84607696533203	102.97196960449219	0.07090833783149719	543.8370971679688	206.1693115234375	1.0	542.766845703125	206.85275268554688	0.000594794750213623	11	015
147	138.10865783691406	73.66314697265625	0.9999992847442627	117.80328369140625	100.58576202392578	0.2434004843235016	542.6298217773438	206.68638610839844	1.0	538.8701171875	206.4463348388672	0.001184016466140747	11	015
148	141.877685546875	72.31719207763672	1.0	121.64839935302734	104.73660278320312	0.6437103152275085	543.5731201171875	207.022216796875	1.0	539.6318969726562	206.60159301757812	0.0011174678802490234	11	015
149	143.60386657714844	70.88887786865234	1.0	122.0388412475586	105.58983612060547	0.0013947784900665283	544.2535400390625	206.89608764648438	1.0	540.276611328125	206.86947631835938	0.0007431209087371826	11	015
150	146.1785125732422	70.00372314453125	1.0	127.0727767944336	102.67472839355469	0.9030976295471191	542.3660278320312	206.00955200195312	1.0	541.1752319335938	206.88055419921875	0.000916212797164917	11	015
151	148.5579833984375	69.1514892578125	1.0	127.46035766601562	105.12261199951172	0.9999385476112366	543.8339233398438	206.0479278564453	1.0	542.1298828125	207.15386962890625	0.0006284713745117188	11	015
152	148.5674285888672	70.82451629638672	1.0	130.30137634277344	103.36717224121094	0.0010464191436767578	544.0711669921875	207.51206970214844	1.0	542.416015625	206.4852752685547	0.0008604228496551514	11	015
153	150.33676147460938	70.21846008300781	1.0	129.96435546875	105.14708709716797	0.9999244809150696	543.1959838867188	205.65196228027344	1.0	542.4503173828125	205.4705047607422	0.0008829236030578613	11	015
154	150.68057250976562	69.62728881835938	1.0	131.5999755859375	108.7930908203125	0.9999994039535522	543.4131469726562	205.75881958007812	1.0	543.1867065429688	206.66473388671875	0.0010893940925598145	11	015
155	151.2954559326172	72.2702865600586	1.0	133.20167541503906	110.35762023925781	0.9999997615814209	542.9807739257812	207.25547790527344	0.9999999403953552	541.5534057617188	208.41986083984375	0.0016623139381408691	11	015
156	152.25372314453125	72.76451110839844	1.0	134.21214294433594	111.01892852783203	1.0	543.2402954101562	206.24598693847656	1.0	542.6181640625	205.5027313232422	0.000681459903717041	11	015
157	149.231689453125	77.77516174316406	1.0	150.1029052734375	81.86442565917969	0.0005145668983459473	543.298583984375	206.4626922607422	0.9999999403953552	542.04736328125	205.85446166992188	0.001010984182357788	11	015
158	139.7650909423828	78.93408966064453	0.9999889731407166	144.6785888671875	90.6434097290039	0.0015711784362792969	543.153564453125	206.3841094970703	1.0	542.115966796875	205.4530487060547	0.0007965564727783203	11	015
159	132.22181701660156	75.23446655273438	0.4598741829395294	134.6146697998047	76.25647735595703	0.6992824077606201	543.5625610351562	206.68202209472656	1.0	539.496337890625	206.40065002441406	0.000523000955581665	11	015
160	131.85353088378906	71.19461059570312	0.06455186009407043	131.2744598388672	74.0275650024414	0.9861606359481812	543.7095336914062	205.8725128173828	1.0	542.8182373046875	205.05978393554688	0.0006915926933288574	11	015
161	130.0961456298828	71.03113555908203	1.0	136.73866271972656	79.27933502197266	0.0055558085441589355	544.0184326171875	207.152587890625	1.0	542.3050537109375	208.15731811523438	0.0008658170700073242	11	015
162	130.0416259765625	69.70011138916016	0.007153600454330444	129.62301635742188	72.00807189941406	0.9999939799308777	543.7698364257812	207.17129516601562	1.0	542.83251953125	206.28994750976562	0.0012635588645935059	11	015
163	129.0870361328125	69.90943145751953	0.188585102558136	130.26187133789062	74.41678619384766	0.999982476234436	543.38525390625	206.24978637695312	1.0	539.1342163085938	205.72755432128906	0.0007124245166778564	11	015
164	128.90321350097656	70.37295532226562	0.7414613366127014	130.53717041015625	75.03981018066406	0.43684765696525574	543.303955078125	207.64874267578125	0.9999998807907104	542.4512939453125	206.90823364257812	0.0014077723026275635	11	015
165	127.78500366210938	72.09764099121094	0.9998208284378052	131.40330505371094	74.77091979980469	0.7376474142074585	542.9652709960938	207.04959106445312	1.0	542.5296020507812	206.18443298339844	0.0009800493717193604	11	015
166	127.82603454589844	69.6236343383789	0.9999995827674866	137.1515350341797	80.37248992919922	0.0005151331424713135	544.1469116210938	207.37850952148438	1.0	542.7861328125	206.09564208984375	0.0007547736167907715	11	015
167	126.54511260986328	70.6329116821289	0.9974099397659302	129.38104248046875	71.30779266357422	0.0008147954940795898	543.5369873046875	206.26950073242188	1.0	539.2357788085938	205.9920196533203	0.0006577074527740479	11	015
168	128.46482849121094	71.5511245727539	0.9999980926513672	131.40985107421875	72.19982147216797	0.0016970336437225342	543.5548095703125	206.39195251464844	1.0	541.6995849609375	207.44190979003906	0.000767439603805542	11	015
169	128.55613708496094	70.16435241699219	0.9999998807907104	132.89674377441406	75.44386291503906	0.0012052059173583984	543.908935546875	207.06375122070312	1.0	542.1489868164062	208.4108428955078	0.0013632774353027344	11	015
170	128.85350036621094	71.4083251953125	0.9999998211860657	146.48548889160156	84.94705963134766	0.8568106889724731	543.258056640625	206.64735412597656	1.0	542.0191040039062	205.764892578125	0.0009139180183410645	11	015
171	129.31460571289062	71.83140563964844	0.9999715089797974	140.69834899902344	82.00847625732422	0.02316400408744812	544.1685791015625	207.00277709960938	1.0	539.8287963867188	206.58726501464844	0.000507742166519165	11	015
172	128.00491333007812	72.4974136352539	0.9997764825820923	132.0191650390625	76.67044830322266	0.07233819365501404	543.47412109375	205.90377807617188	1.0	542.8436279296875	207.0965576171875	0.0007108747959136963	11	015
173	130.663330078125	70.65478515625	0.22114866971969604	133.4920654296875	76.68484497070312	0.9999990463256836	543.1063232421875	206.3765411376953	1.0	542.6643676757812	207.0315399169922	0.0008126199245452881	11	015
174	129.4059295654297	72.21923828125	0.9982010126113892	132.21815490722656	75.91694641113281	0.9856452345848083	543.820556640625	206.95510864257812	1.0	542.4418334960938	205.73052978515625	0.0009289979934692383	11	015
175	129.0864715576172	71.48189544677734	0.9922022819519043	144.79747009277344	84.91525268554688	0.8451221585273743	543.01904296875	206.3045654296875	0.9999998807907104	539.444580078125	205.8169708251953	0.0006317198276519775	11	015
176	125.9705810546875	71.49650573730469	0.9168830513954163	126.63470458984375	72.7108154296875	0.7838301062583923	543.5745849609375	206.5765838623047	1.0	542.4570922851562	205.576416015625	0.0009317398071289062	11	015
177	117.73944854736328	68.79924774169922	0.1728634536266327	119.41875457763672	69.80149841308594	0.3149452805519104	542.5166625976562	206.90554809570312	0.9999998807907104	541.0164794921875	207.89581298828125	0.0040788352489471436	11	015
178	114.00010681152344	65.37799072265625	0.8990166187286377	116.51959991455078	66.17719268798828	0.4985325336456299	543.594482421875	206.74530029296875	0.9999998807907104	542.9805908203125	205.53311157226562	0.0009431242942810059	11	015
179	114.55717468261719	64.9124755859375	0.9997427463531494	121.17674255371094	67.5177993774414	0.8993126153945923	544.3123168945312	206.66082763671875	1.0	539.9398193359375	206.52609252929688	0.0011959969997406006	11	015
180	110.64415740966797	61.7288932800293	1.0	4.5060858726501465	146.6007080078125	0.011919409036636353	543.601806640625	207.1220703125	0.9999998807907104	539.7693481445312	206.49134826660156	0.0005546212196350098	11	015
181	111.40333557128906	61.04256820678711	0.9993623495101929	543.2213745117188	207.64645385742188	0.0001080930233001709	543.4419555664062	206.2380828857422	1.0	541.6451416015625	207.29534912109375	0.001242309808731079	11	015
182	111.81364440917969	61.89209747314453	0.999794065952301	116.38611602783203	64.16337585449219	0.09389457106590271	543.1611328125	206.5812530517578	1.0	541.9375	205.82785034179688	0.0009727776050567627	11	015
183	109.31275939941406	60.55918502807617	0.9999977350234985	543.2280883789062	207.45635986328125	0.00017315149307250977	542.8101806640625	206.04769897460938	0.9999999403953552	542.5833129882812	206.83148193359375	0.0009025633335113525	11	015
184	105.5260238647461	61.395347595214844	0.9963884353637695	543.4813232421875	207.47262573242188	0.0001856386661529541	543.7081298828125	206.7034149169922	1.0	543.028564453125	205.48805236816406	0.0011411309242248535	11	015
185	108.16622161865234	61.144596099853516	0.9999932646751404	4.21951150894165	164.97177124023438	0.0005142092704772949	543.0921020507812	206.50242614746094	1.0	541.5924682617188	207.41563415527344	0.0010554492473602295	11	015
186	112.02062225341797	62.15686798095703	0.9966150522232056	3.7681829929351807	161.20602416992188	0.0007022321224212646	543.1398315429688	206.85731506347656	1.0	542.074951171875	205.232177734375	0.0009678304195404053	11	015
187	111.74726104736328	63.76306915283203	0.9680125713348389	1.7496914863586426	29.729137420654297	0.0007276237010955811	544.0650634765625	206.93882751464844	1.0	540.0301513671875	206.72970581054688	0.0006261765956878662	11	015
188	113.25827026367188	63.1653938293457	0.9988842606544495	116.45010375976562	67.41399383544922	0.00019598007202148438	543.3707275390625	206.7439727783203	1.0	542.9204711914062	206.99119567871094	0.001372694969177246	11	015
189	115.51490783691406	65.48041534423828	0.31954139471054077	4.058364391326904	154.97764587402344	0.004750460386276245	542.8748779296875	206.27520751953125	1.0	539.430419921875	205.6289520263672	0.0010796189308166504	11	015
190	545.6165161132812	211.9541778564453	0.0004341006278991699	542.8908081054688	207.92532348632812	0.00011488795280456543	542.99462890625	206.75949096679688	1.0	541.1256713867188	207.35292053222656	0.0018676519393920898	11	015
191	119.37151336669922	66.94544982910156	0.9999880194664001	543.41552734375	207.20095825195312	0.00010460615158081055	543.5548095703125	206.22103881835938	1.0	539.8297119140625	205.85821533203125	0.0012623965740203857	11	015
192	118.25325012207031	69.1540298461914	0.9994111061096191	119.220458984375	70.32485961914062	0.0001570284366607666	543.1137084960938	206.5789794921875	1.0	539.172607421875	206.11158752441406	0.0010745227336883545	11	015
193	118.18891143798828	67.80191802978516	0.48707303404808044	539.2362060546875	207.7552490234375	0.00012305378913879395	543.3948974609375	206.57156372070312	0.9999999403953552	542.6109619140625	205.1585235595703	0.0005779862403869629	11	015
194	119.25626373291016	70.33709716796875	0.9608618021011353	125.9664077758789	80.41033172607422	0.002664715051651001	542.6898193359375	206.476806640625	1.0	542.2276611328125	205.8590850830078	0.0013018250465393066	11	015
195	119.97972869873047	70.92088317871094	0.8753172159194946	4.350282192230225	150.2432098388672	0.0016146600246429443	542.8313598632812	206.44471740722656	0.9999998807907104	542.2208251953125	206.8731231689453	0.003315180540084839	11	015
196	123.39775085449219	72.15386199951172	0.9999788999557495	120.95835876464844	72.26993560791016	0.0007719099521636963	543.295166015625	207.07803344726562	1.0	542.5238037109375	205.55133056640625	0.0010378360748291016	11	015
197	122.31990051269531	72.47039794921875	0.9999668598175049	123.25589752197266	79.96342468261719	0.0015025138854980469	543.6039428710938	207.47763061523438	1.0	541.6716918945312	208.16925048828125	0.0007069706916809082	11	015
198	120.00480651855469	72.68898010253906	0.9999879598617554	125.15240478515625	83.03649139404297	0.8778349161148071	543.4778442382812	206.40797424316406	0.9999999403953552	542.0096435546875	207.65882873535156	0.0007975101470947266	11	015
199	120.16678619384766	72.49492645263672	0.999992847442627	121.9533462524414	81.60563659667969	0.0013680756092071533	543.439697265625	206.76483154296875	1.0	542.3234252929688	205.8336944580078	0.0014116466045379639	11	015
200	118.64956665039062	68.27330017089844	0.9999535083770752	124.29216766357422	88.25373840332031	0.9998482465744019	543.813720703125	206.96717834472656	1.0	542.7904052734375	205.89820861816406	0.0006761252880096436	11	015
201	120.97855377197266	62.73406982421875	0.9999999403953552	122.50454711914062	89.12480163574219	0.9986458420753479	543.0460815429688	206.364990234375	1.0	541.9304809570312	205.30294799804688	0.0009529292583465576	11	015
202	121.67697143554688	59.764991760253906	0.9999997615814209	122.66429138183594	69.65032958984375	0.0028815865516662598	542.5198364257812	205.99676513671875	1.0	542.3161010742188	205.17605590820312	0.0007288157939910889	11	015
203	123.761962890625	54.64097213745117	1.0	121.92036437988281	81.50080108642578	0.9410851001739502	543.2722778320312	206.90789794921875	0.9999998807907104	542.469970703125	205.7537078857422	0.0008049607276916504	11	015
204	126.99040985107422	49.116249084472656	1.0	122.70372772216797	82.48107147216797	0.12025624513626099	542.83349609375	206.13124084472656	1.0	542.2340087890625	205.432373046875	0.0007554590702056885	11	015
205	127.88563537597656	46.945308685302734	1.0	3.8695645332336426	146.03472900390625	0.000750809907913208	543.9628295898438	206.4996795654297	0.9999999403953552	543.07763671875	205.6208953857422	0.0011083781719207764	11	015
206	129.39321899414062	40.77782440185547	1.0	4.790082931518555	146.87953186035156	0.0007213950157165527	543.821044921875	206.360107421875	1.0	543.1026000976562	207.0159912109375	0.0013057589530944824	11	015
207	131.5269775390625	38.45514678955078	1.0	546.13818359375	207.9185791015625	0.0001195371150970459	543.6568603515625	206.24703979492188	0.9999998807907104	539.6438598632812	205.78147888183594	0.0008106827735900879	11	015
208	135.0238800048828	36.49335861206055	0.9999978542327881	131.38128662109375	67.64387512207031	0.0005150437355041504	543.2667236328125	206.48348999023438	1.0	542.6658935546875	205.87762451171875	0.0006390213966369629	11	015
209	136.13600158691406	33.415199279785156	0.9999988079071045	5.952900409698486	148.0089111328125	0.0005123615264892578	543.1229858398438	206.25978088378906	1.0	539.0203247070312	205.8474578857422	0.0008231401443481445	11	015
210	135.9685516357422	33.28981399536133	0.9923751950263977	4.3224334716796875	32.330013275146484	0.0014803409576416016	544.0541381835938	206.63108825683594	1.0	542.4097900390625	205.6956024169922	0.0008537173271179199	11	015
211	138.12940979003906	34.134437561035156	0.9999924898147583	3.9620587825775146	143.4635009765625	0.0005216002464294434	543.75732421875	205.85670471191406	1.0	541.2946166992188	206.0703582763672	0.0005968213081359863	11	015
212	139.40174865722656	35.656517028808594	1.0	2.501251697540283	200.23379516601562	0.002880662679672241	543.9966430664062	206.8258056640625	1.0	542.5966796875	205.72491455078125	0.0004164576530456543	11	015
213	140.47906494140625	35.865478515625	0.9999998807907104	3.0485568046569824	31.38888931274414	0.00021979212760925293	543.87744140625	206.49545288085938	1.0	539.2857666015625	206.15701293945312	0.0004919171333312988	11	015
214	139.82618713378906	34.00884246826172	1.0	4.867849349975586	148.66204833984375	0.0003146827220916748	543.4806518554688	207.1131134033203	1.0	541.7059936523438	207.45761108398438	0.0009858906269073486	11	015
215	140.55503845214844	34.743873596191406	1.0	145.10614013671875	38.87481689453125	0.000371783971786499	543.9039306640625	206.92935180664062	1.0	542.78369140625	206.4445343017578	0.001040130853652954	11	015
216	140.1691436767578	35.022735595703125	1.0	144.7018280029297	66.56426239013672	0.9979511499404907	543.5906372070312	207.39183044433594	1.0	541.5597534179688	208.07659912109375	0.0006958842277526855	11	015
217	139.52627563476562	36.04634475708008	1.0	145.22705078125	68.5243148803711	0.9993631839752197	542.591064453125	206.89224243164062	0.9999995231628418	542.8873291015625	206.97140502929688	0.006394296884536743	11	015
218	139.432373046875	33.88381576538086	1.0	147.5594482421875	67.88735961914062	0.0020411908626556396	543.1680297851562	206.5854949951172	0.9999998807907104	542.7548828125	206.96588134765625	0.0010732710361480713	11	015
219	139.29782104492188	33.82391357421875	1.0	145.39773559570312	67.9063720703125	0.886099636554718	542.2840576171875	207.02159118652344	0.9999998211860657	541.6754150390625	206.15072631835938	0.0021439194679260254	11	015
220	136.8590850830078	35.5494270324707	1.0	143.39988708496094	40.647979736328125	0.0003059208393096924	543.0888061523438	206.3745880126953	1.0	538.9843139648438	205.86431884765625	0.0008370280265808105	11	015
221	133.76803588867188	43.54683303833008	0.9999902248382568	539.6286010742188	208.79336547851562	0.0001246929168701172	543.914306640625	207.2404022216797	1.0	542.7726440429688	206.14254760742188	0.0014162659645080566	11	015
222	131.38758850097656	46.24235916137695	0.999841034412384	4.712800979614258	146.523193359375	0.000547558069229126	543.1405029296875	205.9351806640625	0.9999998807907104	543.0296630859375	204.6420135498047	0.0007059872150421143	11	015
223	129.82882690429688	50.312843322753906	0.9999349117279053	543.74072265625	209.28506469726562	0.0001539289951324463	543.8685913085938	207.51031494140625	0.9999998807907104	542.9869384765625	207.92735290527344	0.0020845532417297363	11	015
224	133.77525329589844	47.45579147338867	0.9995242953300476	135.3627471923828	54.42426300048828	0.00027686357498168945	543.5311279296875	206.53115844726562	1.0	542.2344360351562	205.90670776367188	0.0009770095348358154	11	015
225	135.42930603027344	46.682674407958984	0.995447039604187	140.92236328125	45.7670783996582	0.006648540496826172	543.249267578125	206.8276824951172	1.0	542.79833984375	206.1245880126953	0.0006697177886962891	11	015
226	124.42173767089844	67.11019897460938	0.9999882578849792	137.8942413330078	50.171173095703125	0.04440295696258545	543.3883666992188	206.77561950683594	1.0	542.6482543945312	207.12506103515625	0.0010058283805847168	11	015
227	122.12781524658203	68.0157699584961	0.9999420046806335	138.53663635253906	46.38042449951172	0.9887195825576782	543.4075317382812	206.308349609375	1.0	542.73486328125	205.75772094726562	0.0004955530166625977	11	015
228	125.71800231933594	68.7036361694336	1.0	139.8617706298828	46.233741760253906	0.9637489318847656	543.3641967773438	206.892822265625	1.0	542.5049438476562	206.03207397460938	0.001283019781112671	11	015
229	124.11447143554688	68.83171844482422	1.0	141.4835662841797	44.01826477050781	0.9999845027923584	543.9769897460938	207.1390838623047	1.0	539.7113647460938	206.641357421875	0.0006526410579681396	11	015
230	124.45703125	69.3979263305664	1.0	141.9845428466797	43.593719482421875	0.999987781047821	543.7394409179688	207.02122497558594	1.0	542.4341430664062	205.57080078125	0.0007144510746002197	11	015
231	121.9894027709961	69.48625183105469	1.0	147.0794677734375	40.412986755371094	0.8384031057357788	542.9010009765625	206.17689514160156	1.0	539.193359375	205.32577514648438	0.0005844831466674805	11	015
232	123.16630554199219	70.2222671508789	0.9999999403953552	145.65582275390625	43.42791748046875	0.9999999403953552	543.7581176757812	206.29803466796875	1.0	542.6810913085938	205.0978546142578	0.0006358921527862549	11	015
233	122.95015716552734	70.67825317382812	0.9999998807907104	146.86219787597656	43.93022155761719	0.8182474374771118	544.06298828125	206.9910888671875	1.0	542.7507934570312	205.909423828125	0.0010088682174682617	11	015
234	123.6794204711914	69.76631164550781	1.0	147.45045471191406	44.420249938964844	0.9998900890350342	543.028076171875	206.6248016357422	1.0	542.4649658203125	205.4234619140625	0.0012637078762054443	11	015
235	123.95207977294922	69.20965576171875	1.0	146.0853271484375	44.98374557495117	1.0	544.3021850585938	206.95529174804688	1.0	542.4846801757812	205.83831787109375	0.0008541345596313477	11	015
236	123.70272064208984	69.76915740966797	1.0	148.1084747314453	47.405941009521484	0.07539224624633789	544.5430908203125	206.3145294189453	1.0	543.3479614257812	206.88441467285156	0.00102311372756958	11	015
237	123.31171417236328	69.98402404785156	1.0	150.84629821777344	46.44169235229492	0.9953487515449524	543.4000244140625	207.13604736328125	1.0	542.2659301757812	205.53318786621094	0.001011282205581665	11	015
238	124.38043975830078	69.400634765625	1.0	151.2578887939453	46.96001434326172	0.9999303817749023	543.437744140625	206.82351684570312	1.0	539.1920776367188	206.78570556640625	0.0007266402244567871	11	015
239	141.95237731933594	49.8577766418457	0.9970771074295044	143.92620849609375	50.301090240478516	0.9991873502731323	542.662109375	206.93223571777344	0.9999998807907104	539.1655883789062	206.68150329589844	0.000991731882095337	11	015
240	129.41554260253906	53.58929443359375	0.13545936346054077	129.2594451904297	54.43338394165039	0.9999927878379822	542.947998046875	207.31033325195312	1.0	541.9236450195312	206.5362548828125	0.0023584067821502686	11	015
241	144.21722412109375	97.47474670410156	0.005471706390380859	127.55619049072266	63.10552978515625	0.999995768070221	543.140869140625	206.08901977539062	1.0	138.31521606445312	95.94741821289062	0.0007616281509399414	11	015
242	144.66062927246094	102.6229248046875	0.3484140634536743	130.16055297851562	68.06563568115234	1.0	543.1216430664062	206.98233032226562	0.9999998807907104	542.55078125	205.7672576904297	0.0013511180877685547	11	015
243	145.66796875	106.54559326171875	0.9949278831481934	128.93016052246094	73.26187896728516	1.0	544.0780639648438	205.9817657470703	1.0	539.5736083984375	205.79086303710938	0.0004911124706268311	11	015
244	147.91510009765625	113.76612854003906	0.9997513890266418	134.79299926757812	80.20597076416016	0.9999992847442627	543.302978515625	205.96755981445312	1.0	539.407958984375	205.4420166015625	0.0007722973823547363	11	015
245	148.6762237548828	117.11878204345703	0.9998332262039185	136.17103576660156	90.11512756347656	0.4645758271217346	542.9168701171875	206.21865844726562	1.0	539.4302368164062	205.82752990722656	0.0011291205883026123	11	015
246	149.6137237548828	120.33636474609375	0.9999998807907104	141.42257690429688	86.20136260986328	0.9999963641166687	543.6883544921875	206.86199951171875	1.0	542.1554565429688	205.51412963867188	0.000873565673828125	11	015
247	150.3055877685547	122.97190856933594	0.9999963641166687	144.31996154785156	85.58082580566406	0.9999335408210754	543.7472534179688	207.10328674316406	1.0	542.484130859375	205.94146728515625	0.0008141100406646729	11	015
248	152.0035400390625	127.65391540527344	0.9999556541442871	144.68276977539062	88.64543151855469	0.992348313331604	543.1774291992188	206.18594360351562	0.9999998807907104	539.8392944335938	205.55987548828125	0.0015163421630859375	11	015
249	153.02305603027344	131.33966064453125	0.9999983906745911	3.9323067665100098	30.073453903198242	0.0010246038436889648	543.6226806640625	206.5286865234375	1.0	542.5799560546875	205.32090759277344	0.0005349814891815186	11	015
250	153.0133514404297	133.24423217773438	0.9999996423721313	145.79209899902344	91.51571655273438	0.04664662480354309	543.8834838867188	207.03768920898438	1.0	542.708740234375	206.26670837402344	0.0007211267948150635	11	015
251	160.6159210205078	135.1080322265625	0.9991509914398193	137.5164337158203	101.53544616699219	0.9999972581863403	543.0217895507812	206.14402770996094	1.0	539.0183715820312	205.8231201171875	0.0006347596645355225	11	015
252	142.315673828125	101.84256744384766	0.9991108179092407	141.9146270751953	102.55957794189453	0.9894310235977173	542.8948364257812	206.25494384765625	0.9999999403953552	542.4119873046875	205.41477966308594	0.0008611977100372314	11	015
253	176.07615661621094	139.69952392578125	0.999821126461029	143.0646514892578	109.06489562988281	0.9975732564926147	543.313720703125	206.61610412597656	1.0	542.4387817382812	205.77645874023438	0.0007383823394775391	11	015
254	182.0793914794922	139.5773468017578	1.0	138.21766662597656	111.25501251220703	0.0349138081073761	543.29443359375	206.21466064453125	1.0	542.428955078125	205.10060119628906	0.0005817711353302002	11	015
255	186.774658203125	140.6745147705078	0.999999463558197	140.1487274169922	115.90510559082031	0.6618821620941162	543.1885986328125	206.88877868652344	0.9999998807907104	538.8624267578125	205.9581756591797	0.0005097687244415283	11	015
256	188.35821533203125	140.1398468017578	0.9999992251396179	193.1520233154297	140.79620361328125	0.0016366541385650635	542.9136352539062	205.79129028320312	1.0	542.0670776367188	205.006591796875	0.00132673978805542	11	015
257	189.14666748046875	139.33326721191406	0.9999996423721313	145.85848999023438	127.55326080322266	0.004557698965072632	543.5784912109375	206.64195251464844	1.0	539.5321044921875	206.4420623779297	0.0007607638835906982	11	015
258	190.66346740722656	139.47097778320312	0.9999980926513672	151.58163452148438	129.8215789794922	0.008875429630279541	543.6073608398438	206.47349548339844	1.0	542.5057983398438	205.4711456298828	0.0007125139236450195	11	015
259	190.11769104003906	137.81793212890625	0.9999960660934448	148.29876708984375	130.6060333251953	0.9280810952186584	543.7060546875	206.5069122314453	1.0	542.8489379882812	205.7494659423828	0.000855565071105957	11	015
260	190.51486206054688	137.60891723632812	0.9999994039535522	149.21092224121094	131.12730407714844	0.8686659336090088	543.2589721679688	206.67709350585938	0.9999999403953552	542.4954223632812	205.70462036132812	0.0017928779125213623	11	015
261	191.27392578125	138.75616455078125	0.9994581937789917	192.29156494140625	139.48231506347656	0.21322306990623474	543.604736328125	205.6219940185547	1.0	539.47509765625	205.08584594726562	0.0007307231426239014	11	015
262	195.2168731689453	126.90535736083984	0.9999999403953552	197.112060546875	128.57298278808594	0.3613203167915344	543.64208984375	206.63967895507812	0.9999999403953552	542.8700561523438	206.0530548095703	0.0008429884910583496	11	015
263	201.5164794921875	118.29876708984375	1.0	161.4213409423828	148.16647338867188	0.9999712109565735	542.9227905273438	206.93524169921875	1.0	542.1632080078125	205.49932861328125	0.000892937183380127	11	015
264	207.7716827392578	112.81165313720703	1.0	163.3389434814453	152.34078979492188	0.9999998807907104	543.0963745117188	207.03976440429688	0.9999998807907104	542.2403564453125	207.50575256347656	0.0014818012714385986	11	015
265	214.37957763671875	108.20883178710938	1.0	168.56015014648438	152.09902954101562	0.9998733401298523	542.974365234375	206.5967559814453	0.9999999403953552	542.0870361328125	205.77651977539062	0.0015577375888824463	11	015
266	220.38821411132812	104.08445739746094	1.0	170.1864471435547	156.215576171875	0.9999998807907104	543.43701171875	205.85494995117188	1.0	542.9322509765625	206.8266143798828	0.0007330477237701416	11	015
267	225.42926025390625	101.05621337890625	1.0	173.73370361328125	157.89093017578125	0.9999984502792358	543.592529296875	206.5288543701172	1.0	542.2491455078125	205.7239532470703	0.0008738040924072266	11	015
268	230.06663513183594	98.25308227539062	1.0	178.24417114257812	152.92681884765625	1.0	542.5953979492188	206.64178466796875	0.9999999403953552	542.038330078125	205.9927520751953	0.0022311508655548096	11	015
269	234.251220703125	95.29460906982422	1.0	182.1170654296875	151.79598999023438	1.0	543.19775390625	207.01181030273438	1.0	180.42752075195312	158.76072692871094	0.0006797313690185547	11	015
270	235.65670776367188	94.55745697021484	1.0	187.2623291015625	152.33660888671875	0.9999998807907104	542.7246704101562	206.23117065429688	1.0	542.1873168945312	205.92724609375	0.0009497404098510742	11	015
271	240.8837432861328	91.57275390625	1.0	190.15928649902344	147.73570251464844	1.0	543.181884765625	206.44264221191406	1.0	542.8180541992188	207.07489013671875	0.0010557174682617188	11	015
272	247.47906494140625	91.9909896850586	1.0	191.25164794921875	147.9783935546875	0.9999992847442627	543.6171264648438	206.42059326171875	1.0	539.5015258789062	206.14544677734375	0.0009494125843048096	11	015
273	253.54273986816406	92.23440551757812	1.0	191.94493103027344	146.6927947998047	0.9997477531433105	542.8712158203125	206.00543212890625	0.9999998807907104	542.830322265625	206.87513732910156	0.0009760856628417969	11	015
274	260.4046936035156	93.13589477539062	1.0	194.09571838378906	143.93630981445312	0.007109552621841431	543.423095703125	206.45880126953125	1.0	539.5994262695312	205.80726623535156	0.0011713802814483643	11	015
275	267.0586242675781	91.55585479736328	1.0	267.5155334472656	94.51667022705078	0.0011318624019622803	543.3311767578125	206.9449462890625	1.0	539.5731201171875	206.69619750976562	0.0009167492389678955	11	015
276	270.7132568359375	90.8282241821289	1.0	270.4123229980469	95.34927368164062	0.0007410943508148193	543.1703491210938	206.1785125732422	1.0	539.439697265625	205.7758331298828	0.001150280237197876	11	015
277	273.9610595703125	90.13525390625	1.0	271.79937744140625	95.39012145996094	0.0004165768623352051	544.24755859375	206.67225646972656	1.0	543.4207763671875	205.92481994628906	0.0006082057952880859	11	015
278	276.1208190917969	90.7333755493164	1.0	209.9850311279297	131.03123474121094	0.027185797691345215	543.1376342773438	207.01596069335938	1.0	542.2283935546875	205.50685119628906	0.0006459653377532959	11	015
279	279.1371765136719	97.54513549804688	0.9999998807907104	3.9190313816070557	147.791259765625	0.003688633441925049	543.3026123046875	206.4810333251953	1.0	542.828125	205.97984313964844	0.001545637845993042	11	015
280	291.1769104003906	98.94340515136719	1.0	224.6830596923828	110.3830337524414	0.5309287905693054	543.1943969726562	205.8220977783203	1.0	541.7388305664062	205.63522338867188	0.0016188323497772217	11	015
281	299.1495666503906	95.40753173828125	1.0	237.86529541015625	112.85482788085938	0.023597657680511475	543.662353515625	206.72207641601562	1.0	542.3956909179688	205.47166442871094	0.0009103715419769287	11	015
282	306.96759033203125	92.53855895996094	0.9999995827674866	247.12191772460938	114.552001953125	0.34010934829711914	543.5213012695312	206.24179077148438	1.0	541.4503784179688	205.78526306152344	0.001582711935043335	11	015
283	314.76495361328125	93.61055755615234	0.9999997615814209	256.1468200683594	111.3052978515625	0.5655800700187683	543.9158325195312	206.426025390625	1.0	542.8374633789062	205.60328674316406	0.0006740391254425049	11	015
284	319.7188720703125	93.67914581298828	0.9999959468841553	260.699462890625	108.74198150634766	0.7397702932357788	543.1077270507812	206.94308471679688	1.0	542.1822509765625	205.66554260253906	0.0009154081344604492	11	015
285	326.14752197265625	93.7031021118164	1.0	268.32025146484375	104.99324798583984	0.9874129891395569	544.0406494140625	207.15399169921875	1.0	543.05712890625	207.6286163330078	0.0008434653282165527	11	015
286	332.2272033691406	93.6969985961914	1.0	272.499755859375	102.61241149902344	0.9999949932098389	543.4464111328125	207.1128387451172	1.0	540.6531982421875	207.24029541015625	0.00045874714851379395	11	015
287	336.0679016113281	88.80165100097656	1.0	279.4158630371094	98.61109161376953	0.3281165659427643	543.89111328125	206.3959197998047	1.0	542.958740234375	205.6903076171875	0.0006609261035919189	11	015
288	340.1335144042969	86.08692932128906	1.0	288.1997375488281	106.95716094970703	0.9998054504394531	543.2830810546875	206.5709991455078	1.0	542.1755981445312	204.74728393554688	0.0007481276988983154	11	015
289	347.7713317871094	85.33384704589844	1.0	294.8793640136719	100.9013442993164	0.9999921917915344	543.7924194335938	206.8596954345703	1.0	542.54052734375	205.5780792236328	0.0006472766399383545	11	015
290	355.43658447265625	80.04609680175781	1.0	304.0334777832031	102.37701416015625	0.9999486207962036	543.3971557617188	206.15855407714844	1.0	539.5537109375	205.89913940429688	0.0010741353034973145	11	015
291	357.71478271484375	78.66267395019531	1.0	306.8310241699219	107.3668212890625	0.9999978542327881	543.0789794921875	206.92034912109375	1.0	542.27099609375	205.879150390625	0.0011174976825714111	11	015
292	362.3541259765625	76.35174560546875	1.0	311.972412109375	109.26714324951172	0.9999773502349854	543.1520385742188	206.28697204589844	1.0	542.95849609375	205.95257568359375	0.001368194818496704	11	015
293	369.857666015625	74.1856918334961	1.0	318.5408935546875	106.2198715209961	0.9995816946029663	543.4697875976562	206.44374084472656	1.0	539.519775390625	205.85873413085938	0.0004963576793670654	11	015
294	374.9762268066406	71.84773254394531	1.0	322.9267578125	101.76802062988281	1.0	543.574462890625	206.3535614013672	1.0	542.239990234375	205.9032440185547	0.0007694065570831299	11	015
295	378.0684509277344	71.33617401123047	1.0	325.9598693847656	101.79512023925781	1.0	543.7991333007812	207.17405700683594	0.9999998807907104	542.6767578125	207.767822265625	0.0016117095947265625	11	015
296	380.9623718261719	69.52782440185547	1.0	328.2782287597656	100.52230834960938	0.9999998807907104	543.8556518554688	206.65682983398438	1.0	539.5142211914062	206.35696411132812	0.0005605220794677734	11	015
297	378.97369384765625	68.10546112060547	1.0	329.34613037109375	103.80318450927734	0.9672117233276367	543.4586181640625	206.31375122070312	1.0	542.5389404296875	205.63711547851562	0.000917285680770874	11	015
298	381.36749267578125	68.30854034423828	1.0	331.7552490234375	103.60751342773438	1.0	543.9426879882812	207.16944885253906	1.0	542.8436889648438	207.60745239257812	0.0010015666484832764	11	015
299	381.04449462890625	68.60409545898438	1.0	331.2847595214844	103.93624877929688	0.9999998807907104	543.0465087890625	205.7140655517578	0.9999999403953552	539.740234375	204.84640502929688	0.0007035732269287109	11	015
300	381.6427917480469	69.3617935180664	1.0	333.3745422363281	105.90385437011719	0.9999999403953552	544.05908203125	206.83348083496094	1.0	539.598876953125	206.27880859375	0.0004761815071105957	11	015
301	378.8670959472656	68.22252655029297	1.0	333.62371826171875	107.08799743652344	0.9999994039535522	543.8176879882812	206.25552368164062	1.0	542.229248046875	205.42926025390625	0.0005508959293365479	11	015
302	380.25946044921875	68.56140899658203	1.0	334.1033630371094	106.68709564208984	0.9999989867210388	543.523193359375	206.67723083496094	0.9999998807907104	542.5408935546875	205.77427673339844	0.000979691743850708	11	015
303	374.176025390625	72.8682861328125	1.0	374.959228515625	71.45586395263672	0.0013268887996673584	543.1818237304688	207.13157653808594	1.0	541.8877563476562	206.04379272460938	0.001547306776046753	11	015
304	380.2919921875	80.7666244506836	0.9999943971633911	344.94970703125	79.65567779541016	0.013253331184387207	542.8350830078125	207.31698608398438	0.9999999403953552	540.8772583007812	207.45176696777344	0.0013921558856964111	11	015
305	382.67510986328125	86.26158905029297	0.9948489665985107	354.1981506347656	78.55365753173828	0.0021860599517822266	543.7982177734375	206.793701171875	1.0	539.71435546875	206.58155822753906	0.0007021725177764893	11	015
306	384.2505187988281	88.21566009521484	0.9989474415779114	382.51800537109375	89.91389465332031	0.04323840141296387	543.2141723632812	207.05691528320312	1.0	539.266357421875	206.79490661621094	0.0007153451442718506	11	015
307	545.4760131835938	211.77047729492188	0.0002732574939727783	543.2817993164062	207.4611053466797	0.00016263127326965332	543.4891967773438	207.0843963623047	1.0	543.0171508789062	206.0684051513672	0.0015447139739990234	11	015
308	384.39691162109375	82.19685363769531	0.9999998211860657	363.5234069824219	112.17596435546875	0.18333974480628967	543.111572265625	206.44944763183594	1.0	539.25341796875	205.74949645996094	0.0011033713817596436	11	015
309	386.74639892578125	80.27667999267578	0.9999919533729553	360.19281005859375	117.04063415527344	0.9995192289352417	543.4940795898438	206.7124481201172	1.0	542.49755859375	205.36795043945312	0.0005476176738739014	11	015
310	352.32183837890625	122.42247772216797	0.999985933303833	383.82403564453125	83.35281372070312	0.9999469518661499	543.4020385742188	207.27012634277344	1.0	539.2015380859375	206.7157745361328	0.0009740591049194336	11	015
311	382.69488525390625	88.2218017578125	0.9999962449073792	349.2681579589844	129.63955688476562	0.999874472618103	543.22412109375	207.06427001953125	1.0	542.1640014648438	206.12530517578125	0.000937044620513916	11	015
312	342.9481201171875	132.15093994140625	0.9999997019767761	380.60076904296875	89.58509063720703	0.9999269247055054	543.6799926757812	206.71286010742188	1.0	540.9694213867188	206.43270874023438	0.0007056891918182373	11	015
313	369.8360595703125	97.74513244628906	1.0	341.21697998046875	139.72959899902344	0.9988200664520264	543.8406982421875	206.6190185546875	1.0	542.40283203125	205.9489288330078	0.0009063184261322021	11	015
314	336.2536926269531	141.8082275390625	1.0	365.11041259765625	100.94019317626953	0.9353306293487549	543.59326171875	206.70591735839844	1.0	542.4312744140625	205.62033081054688	0.0008162260055541992	11	015
315	333.9068908691406	145.7216033935547	1.0	364.67205810546875	104.61204528808594	0.9999635815620422	543.6439208984375	207.23513793945312	1.0	542.4594116210938	206.04864501953125	0.0015701055526733398	11	015
316	353.9925842285156	112.4529037475586	1.0	325.18988037109375	158.78150939941406	0.9999996423721313	543.4170532226562	206.66795349121094	1.0	542.6138916015625	205.99156188964844	0.000652700662612915	11	015
317	355.9365234375	117.95796966552734	0.8251323699951172	315.4617614746094	163.6588134765625	1.0	543.4624633789062	207.11463928222656	1.0	542.76513671875	206.23207092285156	0.0008289217948913574	11	015
318	302.3427734375	170.64515686035156	0.9991904497146606	355.8426208496094	126.04109191894531	1.0	543.01708984375	207.0010223388672	1.0	542.4982299804688	205.32472229003906	0.0007631480693817139	11	015
319	292.4064025878906	178.67160034179688	0.12696120142936707	346.38946533203125	136.3203582763672	1.0	543.2599487304688	206.8809814453125	1.0	542.755615234375	206.21458435058594	0.0010288357734680176	11	015
320	284.7456359863281	185.028564453125	0.9999971389770508	345.9461975097656	137.88555908203125	0.9999999403953552	543.3814697265625	206.28680419921875	1.0	542.6531372070312	207.1738739013672	0.0019825100898742676	11	015
321	277.4383544921875	191.31394958496094	1.0	334.7355041503906	148.1185760498047	1.0	543.2084350585938	207.37657165527344	1.0	542.3920288085938	206.3235321044922	0.0013578832149505615	11	015
322	271.0018005371094	194.68331909179688	1.0	320.1343078613281	157.9304962158203	0.9999988079071045	543.4346923828125	206.1727752685547	1.0	542.5950927734375	204.84812927246094	0.0008857548236846924	11	015
323	263.5193176269531	201.91993713378906	0.9997958540916443	316.310302734375	161.1357421875	0.9999998807907104	543.2818603515625	205.92579650878906	1.0	542.3086547851562	205.04397583007812	0.0010786652565002441	11	015
324	257.63641357421875	208.10292053222656	0.9977726340293884	312.83941650390625	165.42733764648438	0.999971866607666	542.8680419921875	206.60194396972656	1.0	538.9252319335938	205.9490509033203	0.0006725788116455078	11	015
325	301.80987548828125	169.90159606933594	0.9999828338623047	250.7665252685547	210.3671112060547	0.9807136058807373	543.62353515625	206.78173828125	0.9999998807907104	542.5354614257812	207.3102264404297	0.00122871994972229	11	015
326	239.6182098388672	214.92669677734375	1.0	298.5330505371094	178.25511169433594	0.999996542930603	542.7470703125	206.35655212402344	0.9999998807907104	542.4556274414062	205.73135375976562	0.0015205144882202148	11	015
327	228.6560516357422	221.4269256591797	0.9999991655349731	285.0921325683594	187.11163330078125	0.9197937250137329	543.0176391601562	206.3122100830078	1.0	542.0614013671875	205.69598388671875	0.0010724961757659912	11	015
328	219.06158447265625	229.6407470703125	0.9999994039535522	271.4055480957031	194.5900421142578	0.9999999403953552	543.3301391601562	206.81155395507812	1.0	543.0715942382812	205.39877319335938	0.0008144378662109375	11	015
329	214.32278442382812	232.27467346191406	0.9989858865737915	261.52734375	200.66844177246094	0.9999130964279175	543.4611206054688	207.19639587402344	1.0	542.1864013671875	205.9685821533203	0.0009243786334991455	11	015
330	208.83470153808594	238.2840576171875	0.9999998807907104	254.3640899658203	206.2425537109375	0.9999665021896362	543.879150390625	206.79412841796875	1.0	539.6494750976562	206.76568603515625	0.0006400942802429199	11	015
331	205.98851013183594	242.8842010498047	0.9999998211860657	256.2584533691406	207.90847778320312	1.0	543.131591796875	206.32603454589844	1.0	541.8449096679688	205.5682373046875	0.0006320476531982422	11	015
332	203.88414001464844	243.267578125	0.9999998807907104	254.71412658691406	209.73049926757812	1.0	543.1156616210938	206.96551513671875	1.0	541.5730590820312	208.0390167236328	0.0011186301708221436	11	015
333	204.1262969970703	244.1627960205078	0.9999994039535522	251.69808959960938	211.78411865234375	1.0	543.34765625	206.0836639404297	1.0	542.5701904296875	205.05516052246094	0.0006524324417114258	11	015
334	204.28721618652344	244.0962371826172	0.9999991655349731	251.08871459960938	212.1742401123047	1.0	544.2197265625	207.69174194335938	1.0	543.1497802734375	206.3428192138672	0.0005931854248046875	11	015
335	203.517333984375	245.16050720214844	0.9999999403953552	250.0762176513672	213.24754333496094	1.0	542.7266845703125	206.95834350585938	1.0	541.8157348632812	205.8307647705078	0.001258939504623413	11	015
336	203.13446044921875	244.5716552734375	0.9999994039535522	249.147216796875	213.64013671875	0.9999998211860657	543.3636474609375	206.45635986328125	1.0	542.3487548828125	205.33595275878906	0.0006863176822662354	11	015
337	203.56130981445312	245.65316772460938	0.9999996423721313	248.77670288085938	214.01507568359375	1.0	543.2299194335938	206.62213134765625	1.0	540.8829345703125	206.90968322753906	0.0006719529628753662	11	015
338	203.49476623535156	245.3945770263672	0.9999998807907104	246.76795959472656	214.7751007080078	0.9999998807907104	543.096435546875	206.72747802734375	0.9999999403953552	539.8217163085938	206.29522705078125	0.0013374686241149902	11	015
339	203.8724822998047	244.6271514892578	0.9999998807907104	248.27928161621094	213.97457885742188	0.9999988079071045	542.4886474609375	206.07252502441406	0.9999998807907104	539.1602783203125	205.78359985351562	0.0018336772918701172	11	015
340	204.0797119140625	245.2367706298828	0.9999997615814209	247.64456176757812	214.91685485839844	0.8830710649490356	543.8677978515625	206.587158203125	1.0	542.735595703125	207.10400390625	0.0022192299365997314	11	015
341	203.16114807128906	237.66262817382812	1.0	247.92784118652344	217.34475708007812	0.999994158744812	544.0585327148438	206.1194305419922	1.0	542.7781372070312	205.3745574951172	0.0006300210952758789	11	015
342	203.28167724609375	231.13330078125	0.9999999403953552	237.8157501220703	231.03265380859375	0.9999999403953552	543.3245239257812	206.5120086669922	1.0	542.5934448242188	206.08941650390625	0.0010116398334503174	11	015
343	202.46664428710938	230.91683959960938	0.9998871088027954	226.3649444580078	232.0446014404297	0.9999364614486694	542.9703979492188	207.002197265625	1.0	542.083984375	205.1500244140625	0.0007122159004211426	11	015
344	201.8769073486328	226.36746215820312	0.9999960660934448	214.4173126220703	232.5978546142578	0.8789582252502441	543.4852294921875	206.54498291015625	1.0	542.4217529296875	205.86697387695312	0.002127349376678467	11	015
345	202.45550537109375	225.1338653564453	0.9999761581420898	213.32333374023438	230.00523376464844	0.003025352954864502	543.5556030273438	206.67120361328125	1.0	542.7724609375	205.76744079589844	0.0008041858673095703	11	015
346	204.28427124023438	221.65643310546875	0.999844491481781	208.8961944580078	223.86737060546875	0.0046599507331848145	543.523681640625	206.83447265625	1.0	542.4196166992188	205.72755432128906	0.000720977783203125	11	015
347	204.04766845703125	221.00820922851562	0.9984285831451416	208.06866455078125	220.0179443359375	0.00023552775382995605	543.5411376953125	207.37791442871094	1.0	542.385009765625	206.61354064941406	0.0008676052093505859	11	015
348	200.77777099609375	217.1593475341797	0.9993438720703125	2.7204742431640625	148.47132873535156	0.012000590562820435	542.5884399414062	207.1610565185547	0.9999999403953552	542.0328369140625	205.44041442871094	0.001067131757736206	11	015
349	201.51577758789062	213.47276306152344	0.741442859172821	205.34255981445312	215.09222412109375	0.0010067224502563477	542.7870483398438	207.08984375	1.0	541.834228515625	205.65660095214844	0.0007916688919067383	11	015
350	204.06314086914062	210.61129760742188	0.9999990463256836	207.8475341796875	213.26795959472656	0.0019033849239349365	543.7338256835938	207.32879638671875	1.0	542.1377563476562	205.35792541503906	0.0009312033653259277	11	015
351	207.93212890625	206.22445678710938	0.999989926815033	211.35015869140625	202.31137084960938	0.0020764172077178955	543.5813598632812	207.2469940185547	1.0	542.4503784179688	206.11932373046875	0.0006836652755737305	11	015
352	208.76296997070312	200.59095764160156	0.9999990463256836	212.15325927734375	200.84933471679688	0.00032070279121398926	544.0464477539062	206.9309539794922	1.0	543.0379638671875	206.1576690673828	0.0008833110332489014	11	015
353	210.60836791992188	194.59068298339844	1.0	212.25547790527344	197.5780792236328	0.001383751630783081	543.2740478515625	206.9582061767578	1.0	541.32373046875	207.83770751953125	0.001023322343826294	11	015
354	209.99859619140625	192.2837371826172	0.9999999403953552	211.3857421875	194.00682067871094	0.0847129225730896	543.3253784179688	206.28196716308594	0.9999998807907104	542.5963745117188	205.2858428955078	0.0009674727916717529	11	015
355	210.22442626953125	191.2084197998047	1.0	210.4058837890625	193.9205780029297	0.008243203163146973	543.1112060546875	206.76451110839844	1.0	542.3697509765625	205.69676208496094	0.0009274780750274658	11	015
356	210.56753540039062	190.50022888183594	1.0	211.77186584472656	192.87350463867188	0.00753408670425415	543.617431640625	207.02830505371094	1.0	542.402099609375	205.8365020751953	0.0017900168895721436	11	015
357	210.58724975585938	190.34146118164062	1.0	211.8715362548828	192.66722106933594	0.009901434183120728	543.435302734375	206.37020874023438	1.0	542.147705078125	205.66885375976562	0.0006795823574066162	11	015
358	210.70936584472656	191.2253875732422	1.0	210.93051147460938	193.79507446289062	0.0053910017013549805	543.4746704101562	206.1227569580078	1.0	542.6531372070312	205.45404052734375	0.0010172724723815918	11	015
359	210.8142852783203	190.3450927734375	1.0	212.30616760253906	192.8538360595703	0.008086740970611572	543.6983032226562	206.97589111328125	1.0	539.5784912109375	206.5831756591797	0.0008691847324371338	11	015
360	210.61236572265625	191.81298828125	1.0	211.0859832763672	194.228271484375	0.015146791934967041	543.0067749023438	206.9937286376953	1.0	542.4078979492188	205.85047912597656	0.0014010071754455566	11	015
361	210.71588134765625	190.88609313964844	1.0	212.18508911132812	193.36688232421875	0.006009131669998169	543.4089965820312	206.3578643798828	1.0	539.4652099609375	205.98941040039062	0.0004324018955230713	11	015
362	211.1837921142578	191.23294067382812	1.0	211.34222412109375	194.4346160888672	0.005412876605987549	542.6610717773438	206.79354858398438	0.9999999403953552	539.5587158203125	206.1370086669922	0.001694321632385254	11	015
363	211.85423278808594	190.51695251464844	1.0	212.72157287597656	192.95132446289062	0.04326063394546509	544.0497436523438	206.5166473388672	1.0	543.0743408203125	207.19827270507812	0.001211315393447876	11	015
364	212.44508361816406	190.48861694335938	1.0	211.5143585205078	193.89566040039062	0.007883906364440918	543.1992797851562	206.48390197753906	1.0	542.1328735351562	205.39747619628906	0.000796973705291748	11	015
365	212.22616577148438	192.12124633789062	1.0	213.2518768310547	194.4178466796875	0.021439820528030396	543.4066772460938	206.71658325195312	0.9999998807907104	539.4465942382812	206.471923828125	0.0008625686168670654	11	015
366	214.99285888671875	188.80174255371094	1.0	202.42523193359375	239.4499969482422	0.9806228876113892	543.4097290039062	206.8712158203125	1.0	539.1555786132812	206.68997192382812	0.0006240308284759521	11	015
367	219.5592803955078	185.8087158203125	1.0	203.4300994873047	230.0480194091797	0.0022978484630584717	543.3446044921875	206.47076416015625	0.9999998807907104	542.416748046875	205.62515258789062	0.0009157657623291016	11	015
368	221.4011688232422	183.24761962890625	1.0	200.05316162109375	229.7688446044922	0.011369079351425171	542.7967529296875	206.8140106201172	0.9999998807907104	542.5568237304688	207.2899932861328	0.0016278326511383057	11	015
369	224.3125457763672	179.59042358398438	1.0	201.57122802734375	227.21728515625	0.9999462366104126	543.9066772460938	206.58932495117188	1.0	542.9329833984375	205.58570861816406	0.0005443692207336426	11	015
370	227.7525177001953	173.59669494628906	1.0	228.25205993652344	176.1042022705078	0.0009118616580963135	543.570068359375	206.6269989013672	1.0	542.5093383789062	205.51889038085938	0.001035243272781372	11	015
371	230.21075439453125	170.56732177734375	1.0	200.48463439941406	225.31129455566406	0.999998927116394	543.600830078125	206.8897705078125	1.0	539.6973266601562	206.55615234375	0.0008799731731414795	11	015
372	232.1531219482422	166.49034118652344	1.0	203.73558044433594	221.1022186279297	0.9999865889549255	543.3182373046875	206.37002563476562	0.9999998807907104	541.6456298828125	205.75311279296875	0.000850975513458252	11	015
373	234.7238311767578	162.07106018066406	1.0	205.8773651123047	218.07147216796875	0.9999980926513672	543.7113037109375	207.44215393066406	1.0	542.272705078125	206.3197784423828	0.000895082950592041	11	015
374	236.07794189453125	159.60784912109375	1.0	207.10531616210938	220.12698364257812	0.9999998807907104	543.2428588867188	207.3922119140625	1.0	541.973876953125	206.65838623046875	0.0008304715156555176	11	015
375	236.55322265625	160.14784240722656	1.0	208.285888671875	218.937744140625	1.0	542.9956665039062	206.92564392089844	1.0	541.9265747070312	205.8168182373047	0.001515418291091919	11	015
376	237.6518096923828	160.30020141601562	1.0	206.7888946533203	222.48287963867188	0.9999998807907104	543.2666015625	206.55230712890625	0.9999998807907104	542.9859008789062	207.03294372558594	0.0018328726291656494	11	015
377	238.2169647216797	160.1029510498047	1.0	210.86875915527344	219.29916381835938	1.0	543.6008911132812	206.02159118652344	1.0	539.23876953125	205.3655242919922	0.000613093376159668	11	015
378	239.2076873779297	159.93368530273438	1.0	211.37120056152344	221.90902709960938	1.0	543.218994140625	207.07681274414062	1.0	542.4465942382812	206.07032775878906	0.0010138750076293945	11	015
379	239.53176879882812	160.52879333496094	1.0	211.41824340820312	221.7998809814453	1.0	542.5533447265625	207.366943359375	1.0	539.18896484375	206.7613067626953	0.0014483630657196045	11	015
380	239.21412658691406	160.55201721191406	1.0	211.73756408691406	219.248046875	1.0	543.1063842773438	206.1936492919922	1.0	538.9848022460938	205.8790283203125	0.0005179643630981445	11	015
381	239.37774658203125	160.29779052734375	1.0	210.60140991210938	222.52076721191406	1.0	543.526611328125	206.6101837158203	1.0	541.4467163085938	207.6662139892578	0.0007284283638000488	11	015
382	239.30032348632812	160.41217041015625	1.0	212.38150024414062	220.0731658935547	1.0	543.1263427734375	206.20098876953125	0.9999999403953552	539.0624389648438	205.9751739501953	0.0008155405521392822	11	015
383	238.4864959716797	160.31544494628906	1.0	212.4144287109375	220.9403533935547	0.9999997615814209	543.3992919921875	206.46665954589844	1.0	541.91748046875	205.75535583496094	0.0007045865058898926	11	015
384	238.98687744140625	160.0316162109375	1.0	211.64768981933594	221.68394470214844	1.0	544.1467895507812	207.0958709716797	1.0	543.0101318359375	206.53756713867188	0.0015564560890197754	11	015
385	239.36575317382812	159.18528747558594	0.9999998211860657	210.82350158691406	219.90354919433594	1.0	542.9818115234375	206.16839599609375	0.9999998807907104	542.8553466796875	207.06491088867188	0.0018535256385803223	11	015
386	242.9208221435547	155.83712768554688	1.0	213.2487335205078	212.69424438476562	0.9999995827674866	543.17236328125	207.0186767578125	1.0	541.7927856445312	208.0242919921875	0.0011061429977416992	11	015
387	251.11045837402344	150.4275360107422	1.0	209.0991668701172	214.57444763183594	1.0	543.7589111328125	207.56527709960938	1.0	541.4984741210938	208.84613037109375	0.0009104311466217041	11	015
388	257.93157958984375	142.24261474609375	1.0	213.19334411621094	205.5699920654297	1.0	543.4459228515625	207.06686401367188	1.0	539.492919921875	206.8743438720703	0.0006601214408874512	11	015
389	265.42449951171875	135.9226837158203	1.0	219.01463317871094	194.97589111328125	0.011649399995803833	543.6022338867188	206.44403076171875	1.0	539.3521728515625	206.0906982421875	0.0006392300128936768	11	015
390	274.05291748046875	129.50640869140625	1.0	221.34210205078125	191.5188446044922	0.9909870624542236	543.7196655273438	207.02330017089844	1.0	539.546630859375	206.83596801757812	0.0006074011325836182	11	015
391	280.739013671875	124.40029907226562	1.0	233.99945068359375	173.95399475097656	0.999893069267273	543.1458129882812	205.99639892578125	1.0	539.1376953125	205.3671417236328	0.0007356703281402588	11	015
392	288.39373779296875	119.66584014892578	1.0	239.21058654785156	166.3941192626953	0.9999990463256836	543.5630493164062	207.11148071289062	1.0	541.9163818359375	205.7259521484375	0.0011615753173828125	11	015
393	296.15771484375	112.0810317993164	1.0	247.29180908203125	162.01983642578125	0.9999921321868896	543.30517578125	206.73146057128906	1.0	542.4268798828125	205.6343536376953	0.0007863938808441162	11	015
394	299.6526184082031	113.70548248291016	1.0	257.61553955078125	147.82681274414062	0.9999998211860657	543.9971313476562	206.48207092285156	1.0	539.5350952148438	206.0070343017578	0.0004386305809020996	11	015
395	309.7652282714844	112.02523040771484	1.0	266.25970458984375	136.88014221191406	0.9982413053512573	543.3524780273438	205.79803466796875	0.9999998807907104	543.0897216796875	206.3726348876953	0.0014700889587402344	11	015
396	314.3908996582031	109.2101821899414	1.0	275.4124450683594	135.92425537109375	0.9999997615814209	543.3143310546875	206.82350158691406	1.0	542.4149780273438	205.57107543945312	0.00075569748878479	11	015
397	322.9708251953125	109.68562316894531	1.0	287.0804748535156	124.72883605957031	0.00267183780670166	543.5339965820312	207.05331420898438	1.0	539.3600463867188	206.88931274414062	0.0008270740509033203	11	015
398	328.0542907714844	110.47520446777344	0.9999997615814209	294.09234619140625	119.10591125488281	0.0011018216609954834	544.2281494140625	206.2469024658203	1.0	543.35986328125	207.06190490722656	0.0007526874542236328	11	015
399	333.238525390625	108.87629699707031	0.9999991655349731	336.5333251953125	111.64026641845703	0.0005688369274139404	543.4249877929688	206.2919921875	1.0	542.7415771484375	207.36846923828125	0.001492619514465332	11	015
400	335.83721923828125	111.8598861694336	0.9999960660934448	302.97821044921875	118.98316955566406	0.15254515409469604	543.4278564453125	207.26904296875	1.0	542.7473754882812	206.23126220703125	0.0009199678897857666	11	015
401	340.00054931640625	110.50566101074219	0.9999881982803345	340.87744140625	112.43798065185547	0.01286289095878601	544.2296142578125	207.35955810546875	1.0	542.7379760742188	207.83349609375	0.0007551014423370361	11	015
402	342.6542663574219	108.33816528320312	0.999996542930603	342.83563232421875	105.51952362060547	0.0012249946594238281	543.454833984375	206.9697265625	1.0	542.5415649414062	207.29405212402344	0.0010645389556884766	11	015
403	347.0166931152344	96.90751647949219	1.0	352.0690002441406	100.6502456665039	0.0005016028881072998	543.697998046875	205.86599731445312	0.9999999403953552	539.559814453125	205.3740997314453	0.0005972087383270264	11	015
404	352.2142333984375	88.91838836669922	1.0	318.5847473144531	123.95366668701172	0.9999949336051941	543.927978515625	206.6295623779297	1.0	542.8658447265625	207.36566162109375	0.0015904009342193604	11	015
405	356.16552734375	81.8179931640625	1.0	319.03582763671875	129.18673706054688	0.9999999403953552	542.9419555664062	206.66119384765625	1.0	542.3955078125	205.70126342773438	0.0012420415878295898	11	015
406	360.11669921875	77.96109008789062	1.0	319.4786682128906	131.64959716796875	1.0	543.978759765625	207.14935302734375	1.0	542.8059692382812	207.74122619628906	0.0008349716663360596	11	015
407	362.9795227050781	75.00138854980469	1.0	322.9560241699219	131.15386962890625	0.9673838019371033	543.4064331054688	206.17803955078125	1.0	542.1131591796875	205.6804656982422	0.0010754168033599854	11	015
408	365.13238525390625	72.7364273071289	1.0	326.9620056152344	130.12896728515625	0.8796266317367554	543.7396850585938	206.9388427734375	1.0	542.7890014648438	206.12869262695312	0.0006559491157531738	11	015
409	367.4150085449219	70.9037094116211	0.9999994039535522	327.7414245605469	131.00588989257812	0.9792331457138062	543.3903198242188	207.61956787109375	1.0	542.5684814453125	206.5382843017578	0.0013303160667419434	11	015
410	368.4913330078125	69.66448974609375	0.9999988079071045	369.5705871582031	70.5512466430664	0.8323273062705994	543.9246826171875	206.9370880126953	1.0	540.0	206.28102111816406	0.0008344650268554688	11	015
411	368.9140319824219	71.33016204833984	0.9999998807907104	371.546142578125	73.182373046875	0.07931134104728699	648.3126220703125	333.8641662597656	0.00023162364959716797	361.0039367675781	62.70777893066406	5.40614128112793e-5	11	015
412	368.96484375	72.21051788330078	0.9999992847442627	371.0660095214844	74.08531951904297	0.6519424915313721	648.2015991210938	128.54066467285156	0.00022277235984802246	362.4645690917969	65.89478302001953	3.36766242980957e-5	11	015
413	368.2793884277344	74.3675308227539	0.9999070167541504	369.8791809082031	74.535888671875	0.9927833080291748	368.5614929199219	74.49668884277344	0.00012627243995666504	362.548095703125	68.49020385742188	5.2988529205322266e-5	11	015
414	368.5728759765625	74.5975341796875	1.0	369.6861572265625	77.89620971679688	0.012743264436721802	367.9864501953125	75.10075378417969	0.00012686848640441895	361.6177978515625	66.77742004394531	8.121132850646973e-5	11	015
415	368.85333251953125	77.4219970703125	1.0	327.7958679199219	128.34414672851562	0.11398902535438538	647.3272705078125	316.2344970703125	0.0005744397640228271	364.2889099121094	82.93132019042969	9.679794311523438e-5	11	015
416	367.3254699707031	81.7347640991211	1.0	370.4411315917969	84.92115783691406	0.0004684627056121826	646.029541015625	317.5197448730469	9.945034980773926e-5	3.604621410369873	477.6799011230469	4.8726797103881836e-5	11	015
417	368.5335388183594	84.94757843017578	1.0	371.9671630859375	87.23226165771484	0.0014760494232177734	646.8333740234375	318.2453308105469	8.887052536010742e-5	1.881983757019043	2.8925468921661377	2.6166439056396484e-5	11	015
418	369.8582763671875	87.82418823242188	1.0	315.8621826171875	145.24705505371094	0.27388012409210205	648.1265869140625	318.2372131347656	0.0006506443023681641	317.81719970703125	147.6035919189453	6.300210952758789e-5	11	015
419	367.77252197265625	91.34326171875	1.0	311.7427673339844	144.9535675048828	0.00398138165473938	366.2855224609375	93.4932632446289	0.00035065412521362305	362.8687438964844	98.08370971679688	0.00011017918586730957	11	015
420	370.1298522949219	92.12324523925781	1.0	311.4887390136719	146.20570373535156	0.13699966669082642	368.10455322265625	94.03860473632812	0.00013658404350280762	361.5542907714844	83.57174682617188	8.26716423034668e-5	11	015
421	375.3356018066406	94.65332794189453	1.0	377.3406982421875	96.1036376953125	0.17470261454582214	377.6387939453125	93.643310546875	0.00013643503189086914	373.97955322265625	85.80399322509766	5.0961971282958984e-5	11	015
422	376.12969970703125	95.02861785888672	0.9999998807907104	377.9050598144531	96.17802429199219	0.824323296546936	378.9150390625	94.13250732421875	0.0001061558723449707	375.18084716796875	99.37268829345703	4.902482032775879e-5	11	015
423	375.3833312988281	94.48533630371094	1.0	316.7541198730469	144.76181030273438	0.9285385608673096	377.553466796875	93.81189727783203	0.0001437664031982422	373.8391418457031	85.125	5.245208740234375e-5	11	015
424	376.141845703125	95.45896911621094	0.9999997615814209	313.013671875	146.62478637695312	0.9987896680831909	384.9977111816406	93.96957397460938	0.00014334917068481445	317.50128173828125	147.82778930664062	7.781386375427246e-5	11	015
425	372.69500732421875	97.0062026977539	0.9999991655349731	375.38946533203125	96.80329895019531	0.9911090135574341	377.68902587890625	95.50386810302734	8.657574653625488e-5	3.9250378608703613	28.743383407592773	3.618001937866211e-5	11	015
426	372.85595703125	97.07350158691406	1.0	318.160888671875	149.67547607421875	0.03141707181930542	378.95416259765625	96.92790222167969	8.594989776611328e-5	382.912841796875	96.78461456298828	2.3931264877319336e-5	11	015
427	372.2188415527344	97.92408752441406	0.9999927878379822	318.4293518066406	145.62437438964844	0.9992075562477112	647.3308715820312	317.20196533203125	0.00018414855003356934	319.6185607910156	145.84640502929688	0.0001264512538909912	11	015
428	372.4743957519531	98.04523468017578	1.0	315.4891357421875	146.0302276611328	0.9999406337738037	378.2606506347656	97.17504119873047	0.00018578767776489258	318.4698181152344	146.46798706054688	0.00020399689674377441	11	015
429	372.1168212890625	98.34899139404297	1.0	374.877197265625	98.63384246826172	0.0948110818862915	649.4359741210938	133.71246337890625	0.0002072155475616455	382.48297119140625	100.42855834960938	1.665949821472168e-5	11	015
430	372.57989501953125	97.92779541015625	1.0	316.03643798828125	148.61973571777344	0.9998584985733032	378.6120910644531	97.2220687866211	0.00012293457984924316	318.27471923828125	149.01107788085938	0.00032466650009155273	11	015
431	372.2795715332031	98.72848510742188	1.0	317.06634521484375	148.01077270507812	0.9787331223487854	649.8237915039062	191.7913055419922	8.475780487060547e-5	318.47430419921875	147.89964294433594	8.38935375213623e-5	11	015
432	370.9073181152344	105.12841796875	0.9999656677246094	374.9120178222656	106.78956604003906	0.9626994729042053	375.89678955078125	103.32241821289062	0.00015798211097717285	374.9356689453125	109.19779968261719	4.64022159576416e-5	11	015
433	380.8979187011719	117.17852783203125	0.36624860763549805	379.5994873046875	118.91634368896484	0.9979726076126099	647.8583374023438	334.5995788574219	0.0003345608711242676	2.459099769592285	2.7854745388031006	1.8596649169921875e-5	11	015
434	393.36474609375	119.76151275634766	0.8715835213661194	391.44049072265625	122.28250885009766	0.9992074370384216	647.7033081054688	332.6941223144531	0.00012037158012390137	382.8561706542969	123.18025207519531	4.988908767700195e-5	11	015
435	501.85198974609375	123.17999267578125	0.9999999403953552	399.9188537597656	128.78839111328125	0.005848526954650879	502.49835205078125	124.47864532470703	0.00013849139213562012	505.0072326660156	127.7469253540039	8.341670036315918e-5	11	015
436	498.0266418457031	126.3606185913086	0.9998689889907837	361.629150390625	111.20858001708984	0.9993101358413696	499.23187255859375	125.01801300048828	0.0002531707286834717	493.0411376953125	130.9835968017578	7.891654968261719e-5	11	015
437	418.73028564453125	134.7382049560547	0.9892570972442627	496.3685607910156	129.2246856689453	0.9991587400436401	644.441650390625	27.914762496948242	0.00023487210273742676	493.8385009765625	130.0818634033203	0.00023180246353149414	11	015
438	427.8908386230469	136.74264526367188	0.9999898672103882	494.5231018066406	130.86997985839844	0.000827103853225708	647.6278686523438	78.83357238769531	4.544854164123535e-5	422.5660400390625	127.03729248046875	3.471970558166504e-5	11	015
439	3.5790905952453613	31.95753288269043	0.0009504556655883789	4.037210941314697	32.72456359863281	0.0018261969089508057	4.958313465118408	31.16972541809082	4.723668098449707e-5	2.48451566696167	28.878602981567383	4.038214683532715e-5	11	015
440	425.5126037597656	146.45896911621094	0.1448177695274353	398.22882080078125	127.05621337890625	0.9859788417816162	648.6119995117188	190.63658142089844	6.210803985595703e-5	397.49920654296875	127.85790252685547	7.262825965881348e-5	11	015
441	428.6848449707031	152.44381713867188	0.9999969005584717	404.59527587890625	131.95416259765625	0.011760979890823364	646.908203125	318.6875915527344	9.551644325256348e-5	421.8636474609375	141.29705810546875	0.00013884902000427246	11	015
442	426.8900451660156	161.8833770751953	0.013513356447219849	5.0769572257995605	150.2052764892578	0.0010956525802612305	647.3707275390625	334.40380859375	3.898143768310547e-5	3.473567247390747	477.49066162109375	1.3619661331176758e-5	11	015
443	408.65362548828125	168.5818328857422	0.0008573234081268311	420.1920471191406	132.86700439453125	0.06657189130783081	410.12701416015625	169.67642211914062	2.2351741790771484e-5	410.8960876464844	150.3385772705078	2.0563602447509766e-5	11	015
444	401.9682922363281	172.9550323486328	0.3831723928451538	402.9440612792969	173.5259552001953	0.9041385650634766	405.0209655761719	170.8921661376953	8.764863014221191e-5	422.6759338378906	134.36293029785156	7.450580596923828e-5	11	015
445	423.9969177246094	141.40435791015625	0.9999991655349731	395.4136047363281	178.7005157470703	1.0	650.01611328125	196.50038146972656	0.00017493963241577148	425.62506103515625	148.20022583007812	0.00010699033737182617	11	015
446	425.7768249511719	143.07383728027344	0.9999862313270569	387.9872131347656	183.05126953125	0.999983549118042	464.339599609375	183.142578125	0.00022238492965698242	425.146484375	149.19320678710938	0.00015142560005187988	11	015
447	466.6571960449219	187.90072631835938	1.0	380.9017333984375	187.80728149414062	0.9997323751449585	467.33660888671875	189.4892578125	0.00023317337036132812	381.03179931640625	189.5035400390625	0.0001647472381591797	11	015
448	471.4339904785156	193.64988708496094	1.0	374.4346923828125	193.0967254638672	0.9998828768730164	476.6397705078125	192.87789916992188	0.000202178955078125	375.1201477050781	195.2068634033203	0.00017276406288146973	11	015
449	368.9786071777344	192.78195190429688	1.0	407.4551696777344	158.18150329589844	0.9972944855690002	481.201416015625	195.1708221435547	0.00024273991584777832	407.2127685546875	159.8789520263672	0.00017768144607543945	11	015
450	366.2214050292969	194.8286895751953	1.0	402.1789855957031	160.06118774414062	0.9999997615814209	481.35687255859375	195.2230224609375	0.0005995631217956543	482.1459045410156	205.09776306152344	0.00018206238746643066	11	015
451	478.6287841796875	200.39976501464844	1.0	395.027099609375	163.49937438964844	0.999998927116394	482.009521484375	203.0349884033203	0.00020489096641540527	397.5390625	163.55413818359375	0.00014072656631469727	11	015
452	483.3658142089844	206.7230987548828	1.0	391.5403137207031	165.18865966796875	0.9999996423721313	485.356689453125	205.4639129638672	0.00043141841888427734	472.2830505371094	195.72535705566406	0.0004938244819641113	11	015
453	352.7325744628906	204.96969604492188	1.0	392.0088806152344	164.44317626953125	1.0	352.52984619140625	207.04698181152344	0.00028201937675476074	474.2872619628906	211.9716339111328	0.00036451220512390137	11	015
454	484.5069885253906	208.53021240234375	1.0	387.7771911621094	166.0838623046875	1.0	485.354248046875	207.49072265625	0.00019696354866027832	467.6255187988281	193.14968872070312	0.0001226365566253662	11	015
455	484.1837463378906	210.12457275390625	0.9999998807907104	384.88616943359375	169.2708740234375	0.9999997615814209	484.0694885253906	209.30984497070312	0.0003558695316314697	473.69403076171875	212.89199829101562	0.00012251734733581543	11	015
456	482.81597900390625	210.80136108398438	1.0	382.5599365234375	170.20912170410156	0.9999985694885254	350.6112060546875	208.49879455566406	0.0006300210952758789	467.7073059082031	193.19699096679688	0.00016826391220092773	11	015
457	482.7776794433594	211.88626098632812	1.0	382.542236328125	173.24551391601562	0.9977946281433105	484.1632385253906	210.45565795898438	0.00024375319480895996	467.13232421875	193.8932647705078	0.0001106560230255127	11	015
458	483.6795654296875	211.2188262939453	0.9999999403953552	469.6416015625	176.16029357910156	0.9999517202377319	646.7929077148438	29.102581024169922	0.00022014975547790527	468.56512451171875	179.124267578125	0.00011304020881652832	11	015
459	484.068359375	212.76136779785156	0.9999992847442627	470.5008850097656	177.48098754882812	0.9999986290931702	350.36578369140625	208.843505859375	0.00038129091262817383	467.04736328125	180.74472045898438	0.00017005205154418945	11	015
460	483.4073181152344	213.20379638671875	0.9999996423721313	469.71417236328125	177.49038696289062	0.9999943971633911	350.3138122558594	209.09066772460938	0.0004271864891052246	466.59893798828125	180.68154907226562	0.00018525123596191406	11	015
461	349.0125732421875	210.7283172607422	0.9997769594192505	379.2423400878906	174.63592529296875	0.9990274906158447	380.1873474121094	173.51171875	0.0002625584602355957	378.92633056640625	177.6156005859375	0.0003941655158996582	11	015
462	379.1921691894531	178.48532104492188	0.9976979494094849	466.6543273925781	185.56704711914062	0.9999974966049194	342.7568054199219	211.7631378173828	6.693601608276367e-5	489.7215270996094	221.7917022705078	0.00039649009704589844	11	015
463	325.7618713378906	220.7542724609375	0.02108478546142578	369.59222412109375	190.40634155273438	0.9999998807907104	331.67730712890625	217.9246063232422	8.83936882019043e-5	366.9381103515625	193.7278289794922	8.782744407653809e-5	11	015
464	319.9914245605469	226.87326049804688	0.0025264620780944824	363.25628662109375	198.73851013183594	1.0	367.2252197265625	199.02426147460938	2.855062484741211e-5	365.6097412109375	199.95823669433594	2.3096799850463867e-5	11	015
465	304.5857238769531	229.71568298339844	0.47244375944137573	353.38330078125	205.58763122558594	1.0	647.471923828125	319.5610656738281	0.0001093745231628418	350.6593017578125	208.15512084960938	4.83393669128418e-5	11	015
466	290.4149475097656	231.45167541503906	0.0017073750495910645	291.20989990234375	234.11956787109375	0.9999946355819702	294.5220031738281	232.51959228515625	0.00016164779663085938	340.6400146484375	213.70907592773438	4.4465065002441406e-5	11	015
467	282.06866455078125	237.09532165527344	0.9505866765975952	283.27728271484375	237.7831573486328	0.014818578958511353	284.70123291015625	234.81031799316406	0.0001234114170074463	282.9868469238281	240.4823760986328	0.00014716386795043945	11	015
468	271.6160583496094	240.1034393310547	0.9999995231628418	328.14703369140625	218.77304077148438	0.9997686147689819	271.26123046875	241.73202514648438	0.00012451410293579102	266.9085998535156	245.16317749023438	6.818771362304688e-5	11	015
469	264.4449462890625	244.2136688232422	1.0	315.6317138671875	221.65040588378906	0.009588271379470825	647.5072021484375	335.58740234375	6.958842277526855e-5	2.6371779441833496	3.8606598377227783	1.728534698486328e-5	11	015
470	255.16830444335938	242.97792053222656	1.0	305.5069580078125	226.32061767578125	0.03876844048500061	259.3514404296875	242.5271453857422	3.88026237487793e-5	3.176616907119751	477.4990234375	2.5779008865356445e-5	11	015
471	242.6259765625	241.68296813964844	1.0	305.7679748535156	231.98236083984375	0.9994813203811646	647.5824584960938	333.8202819824219	0.00022724270820617676	305.5126037597656	230.05117797851562	0.00014263391494750977	11	015
472	234.56285095214844	240.34832763671875	1.0	299.2892761230469	233.3780517578125	0.9999984502792358	646.4906616210938	28.344669342041016	0.00014460086822509766	302.5577697753906	235.85958862304688	4.026293754577637e-5	11	015
473	223.51083374023438	239.7751007080078	0.9999675750732422	286.5619201660156	236.48536682128906	0.9999838471412659	647.09423828125	316.5746154785156	0.00029519200325012207	219.67233276367188	243.49496459960938	0.00018101930618286133	11	015
474	214.65582275390625	241.47520446777344	0.48776766657829285	277.688232421875	237.0039825439453	0.5407830476760864	646.5736694335938	317.6344299316406	0.00020563602447509766	2.6882247924804688	2.596534490585327	1.4275312423706055e-5	11	015
475	205.68919372558594	238.45753479003906	0.9999364018440247	273.9565124511719	236.84254455566406	0.9950439929962158	647.3181762695312	335.0637512207031	0.00015813112258911133	204.96302795410156	241.50723266601562	5.599856376647949e-5	11	015
476	196.30126953125	235.7059783935547	0.39220258593559265	5.500906944274902	147.74502563476562	0.00019121170043945312	647.412109375	317.0325622558594	9.1552734375e-5	3.413959503173828	477.2357482910156	1.3142824172973633e-5	11	015
477	182.4647674560547	232.91285705566406	0.5033184885978699	4.115608215332031	31.626930236816406	0.00047510862350463867	646.70458984375	29.454587936401367	3.483891487121582e-5	182.93544006347656	227.3643341064453	2.4139881134033203e-5	11	015
478	173.8507537841797	232.66555786132812	0.9645128846168518	233.43130493164062	237.65213012695312	0.38532334566116333	647.3478393554688	30.099205017089844	6.189942359924316e-5	3.303954601287842	478.2701721191406	4.6759843826293945e-5	11	015
479	162.99267578125	231.8800506591797	0.9930586814880371	227.55128479003906	232.90513610839844	0.003637641668319702	647.6018676757812	28.78851890563965	0.00031703710556030273	163.97142028808594	225.5718231201172	1.3083219528198242e-5	11	015
480	156.8697509765625	227.9940643310547	0.9999990463256836	160.9151611328125	228.70079040527344	9.1552734375e-5	648.4542846679688	318.5886535644531	1.2636184692382812e-5	3.1810948848724365	477.6429138183594	2.2679567337036133e-5	11	015
481	147.50628662109375	227.76828002929688	0.9879075884819031	3.914421319961548	148.1878204345703	0.0008080601692199707	647.5760498046875	317.8150329589844	0.0001157224178314209	2.6969339847564697	477.8138427734375	1.633167266845703e-5	11	015
482	142.281005859375	225.09478759765625	0.7461008429527283	8.93606948852539	472.321044921875	0.0001023709774017334	647.755615234375	318.5190124511719	0.00017634034156799316	3.7240068912506104	476.59735107421875	1.8537044525146484e-5	11	015
483	2.9913086891174316	29.5927734375	8.305907249450684e-5	3.300848960876465	130.96630859375	9.360909461975098e-5	647.2412719726562	79.44892883300781	8.758902549743652e-5	2.7742748260498047	2.968377113342285	1.940131187438965e-5	11	015
484	130.23927307128906	223.69876098632812	0.026100873947143555	2.2547664642333984	1.566756010055542	6.42538070678711e-5	648.8548583984375	252.98451232910156	2.512335777282715e-5	2.960653305053711	2.744600296020508	1.2189149856567383e-5	11	015
485	122.85932159423828	221.94644165039062	0.9583370685577393	5.466995716094971	146.39505004882812	0.00020706653594970703	647.626220703125	317.4730529785156	6.729364395141602e-5	3.5837416648864746	477.5071105957031	2.3663043975830078e-5	11	015
486	118.58235931396484	219.25930786132812	0.9999551773071289	4.74969482421875	148.0462188720703	0.0006808340549468994	121.2923355102539	219.95895385742188	4.991888999938965e-5	122.18180084228516	224.67178344726562	4.488229751586914e-5	11	015
487	114.83845520019531	219.85772705078125	0.9999679923057556	3.7298312187194824	146.5314483642578	0.0001927018165588379	649.1650390625	143.94586181640625	6.082653999328613e-5	2.7182230949401855	477.2445983886719	8.314847946166992e-6	11	015
488	114.4788818359375	219.0807342529297	0.9999998807907104	4.370870113372803	146.0628204345703	0.0002110302448272705	647.8905029296875	318.5284118652344	0.0006058812141418457	115.34127044677734	224.7437286376953	1.7434358596801758e-5	11	015
489	114.45867156982422	219.20431518554688	0.9999998807907104	171.03102111816406	216.52845764160156	0.0004203617572784424	647.5706176757812	197.22811889648438	0.00010269880294799805	3.1918702125549316	477.7607421875	1.9609928131103516e-5	11	015
490	114.47406005859375	220.10997009277344	1.0	4.992957592010498	148.54432678222656	0.000515371561050415	648.2988891601562	333.7633361816406	0.00015875697135925293	1.2447357177734375	142.88796997070312	1.9788742065429688e-5	11	015
491	114.40575408935547	220.1614532470703	1.0	172.16012573242188	214.5572509765625	0.8763583898544312	648.628662109375	206.52513122558594	4.5418739318847656e-5	3.024109363555908	477.6618957519531	2.6285648345947266e-5	11	015
492	114.23823547363281	218.44003295898438	0.9999998211860657	169.46994018554688	212.14022827148438	0.8373857736587524	647.6580200195312	127.61934661865234	3.153085708618164e-5	2.035520553588867	3.0264883041381836	5.072355270385742e-5	11	015
493	113.76153564453125	219.97767639160156	0.9999985694885254	164.78277587890625	211.95777893066406	0.462013304233551	647.5621948242188	49.63914489746094	0.00012689828872680664	164.2540740966797	211.659423828125	2.0116567611694336e-5	11	015
494	112.6521987915039	219.51760864257812	0.9999997019767761	169.85350036621094	212.3807830810547	0.9991769790649414	116.54192352294922	220.62353515625	4.374980926513672e-5	0.5092287063598633	149.93067932128906	2.822279930114746e-5	11	015
495	113.70276641845703	221.0939178466797	0.999999463558197	168.86993408203125	210.85508728027344	0.7742846012115479	118.14379119873047	220.4861602783203	4.7594308853149414e-5	167.93087768554688	210.39486694335938	4.166364669799805e-5	11	015
496	112.7867202758789	221.0532684326172	0.9999734163284302	163.67665100097656	210.9630126953125	0.027310311794281006	646.7809448242188	28.63616371154785	8.422136306762695e-5	163.95494079589844	210.20639038085938	1.1622905731201172e-5	11	015
497	111.69348907470703	220.0379180908203	0.9999999403953552	170.44479370117188	209.68978881835938	0.9994983077049255	115.83992004394531	218.68678283691406	4.264712333679199e-5	169.2516326904297	210.24562072753906	0.00191459059715271	11	015
498	112.45933532714844	219.7798614501953	1.0	163.779052734375	210.29913330078125	0.0020911991596221924	116.62366485595703	219.31982421875	7.212162017822266e-5	2.6507391929626465	476.92022705078125	1.811981201171875e-5	11	015
499	111.65571594238281	220.73526000976562	0.9999998807907104	169.7656707763672	209.49691772460938	0.2601548433303833	115.88412475585938	220.10458374023438	0.00013560056686401367	168.8627166748047	208.26998901367188	9.125471115112305e-5	11	015
500	112.10599517822266	222.67584228515625	0.9999991655349731	168.8624725341797	208.38650512695312	0.9907317757606506	649.08447265625	205.56727600097656	0.0006801784038543701	168.20518493652344	207.70272827148438	0.00018003582954406738	11	015
501	113.10101318359375	221.25238037109375	0.9999989867210388	171.10047912597656	205.77362060546875	0.9963622093200684	648.4947509765625	196.8438262939453	0.00014892220497131348	168.19476318359375	210.36514282226562	0.0003140568733215332	11	015
502	112.14611053466797	219.38987731933594	0.9999997615814209	170.4795379638672	204.71234130859375	0.9759360551834106	171.2554168701172	203.97299194335938	8.738040924072266e-5	166.34523010253906	209.08578491210938	0.0002523362636566162	11	015
503	105.03018188476562	212.39524841308594	0.0037655234336853027	157.77989196777344	212.98641967773438	0.9998908042907715	646.8666381835938	29.97315788269043	0.00013190507888793945	159.47402954101562	213.68934631347656	0.00036144256591796875	11	015
504	97.31220245361328	212.95416259765625	0.6740185022354126	147.99951171875	212.56263732910156	0.0006650388240814209	646.9595336914062	28.460847854614258	0.00011983513832092285	1.9322679042816162	476.5145263671875	5.21540641784668e-6	11	015
505	92.94297790527344	209.29241943359375	0.0013979971408843994	146.7515106201172	214.48565673828125	0.9991012811660767	648.4104614257812	335.6844482421875	0.000248640775680542	146.30963134765625	213.998046875	9.778141975402832e-5	11	015
506	2.6044538021087646	148.06027221679688	6.893277168273926e-5	4.798399925231934	151.5393524169922	0.0003903210163116455	649.1475830078125	207.3043975830078	6.833672523498535e-5	2.082188367843628	2.2958109378814697	9.208917617797852e-6	11	015
507	2.125814437866211	29.277700424194336	7.298588752746582e-5	2.5030291080474854	30.102272033691406	0.0001201927661895752	648.1854858398438	318.2358093261719	0.00014129281044006348	2.2334508895874023	477.1943054199219	8.851289749145508e-6	11	015
508	4.325091361999512	4.0844831466674805	0.0001150965690612793	3.1346211433410645	145.52362060546875	0.00013494491577148438	646.9132080078125	284.1429443359375	3.713369369506836e-5	1.7937994003295898	2.481400728225708	2.321600914001465e-5	11	015
509	4.605465412139893	148.8731689453125	0.0007006824016571045	3.680149555206299	153.75955200195312	0.0001010596752166748	649.5175170898438	203.79803466796875	7.346272468566895e-5	2.772465229034424	477.61749267578125	4.70280647277832e-5	11	015
510	5.436051368713379	483.3901672363281	4.813075065612793e-5	3.240185022354126	146.4176483154297	0.0003598034381866455	640.9492797851562	480.6703796386719	9.289383888244629e-5	3.3410768508911133	478.0843200683594	1.8417835235595703e-5	11	015
511	6.26094388961792	481.7945251464844	3.9070844650268555e-5	3.317023754119873	145.61538696289062	3.936886787414551e-5	647.8556518554688	316.7060241699219	0.00010412931442260742	3.4640004634857178	476.7577209472656	1.1861324310302734e-5	11	015
512	3.465318202972412	285.393798828125	4.291534423828125e-5	2.290365219116211	2.1594135761260986	6.434321403503418e-5	641.53662109375	480.9070129394531	2.2619962692260742e-5	2.4623918533325195	2.756214141845703	1.6510486602783203e-5	11	015
513	4.278853416442871	4.0458173751831055	5.313754081726074e-5	2.3247056007385254	1.9879951477050781	0.00011581182479858398	645.8539428710938	55.44655227661133	2.142786979675293e-5	1.6260602474212646	2.3503594398498535	2.199411392211914e-5	11	015
514	2.398372173309326	168.24237060546875	0.00016367435455322266	4.924721717834473	163.0908660888672	0.00020453333854675293	647.6041870117188	30.54104232788086	0.00012129545211791992	3.4502243995666504	476.2532043457031	1.9669532775878906e-5	11	015
515	5.483339309692383	483.3782653808594	4.628300666809082e-5	3.9457781314849854	144.90280151367188	5.555152893066406e-5	640.8287353515625	481.01287841796875	2.98917293548584e-5	3.400859832763672	477.9398498535156	2.765655517578125e-5	11	015
516	5.242348670959473	482.6629638671875	7.015466690063477e-5	2.1187987327575684	143.2834930419922	8.860230445861816e-5	647.50146484375	335.7546081542969	0.00036901235580444336	2.0694572925567627	477.1186218261719	1.6868114471435547e-5	11	015
517	5.053563117980957	482.912353515625	2.753734588623047e-5	6.598511695861816	481.9278564453125	6.458163261413574e-5	647.1253662109375	317.521728515625	0.00021159648895263672	2.1645374298095703	477.5335998535156	1.9252300262451172e-5	11	015
518	5.1375226974487305	483.13055419921875	4.2378902435302734e-5	13.087393760681152	482.2587585449219	0.0001532137393951416	647.6119384765625	318.5582580566406	9.849667549133301e-5	3.034844160079956	477.75030517578125	3.3020973205566406e-5	11	015
519	67.02423858642578	192.23365783691406	0.09034916758537292	7.5437517166137695	472.6173095703125	7.480382919311523e-5	648.3209228515625	207.22921752929688	6.589293479919434e-5	2.419975757598877	478.1678161621094	2.9474496841430664e-5	11	015
520	5.694795608520508	482.1665954589844	5.1587820053100586e-5	7.1676344871521	471.2966003417969	5.4329633712768555e-5	646.091064453125	29.73431968688965	6.470084190368652e-5	2.259920120239258	477.7765197753906	1.8417835235595703e-5	11	015
521	5.972963333129883	482.5126647949219	6.490945816040039e-5	7.959729194641113	481.3771057128906	6.341934204101562e-5	646.2102661132812	77.72572326660156	5.91278076171875e-5	3.5147528648376465	477.35955810546875	4.0143728256225586e-5	11	015
522	4.3545050621032715	3.671165704727173	9.703636169433594e-5	4.521231651306152	151.99526977539062	0.00012674927711486816	646.9302368164062	29.320114135742188	3.2275915145874023e-5	3.563758373260498	477.167724609375	2.5212764739990234e-5	11	015
523	5.221068382263184	482.8870849609375	2.5779008865356445e-5	7.630010604858398	481.5546875	3.7670135498046875e-5	647.2183837890625	286.5790100097656	1.4007091522216797e-5	2.8384695053100586	477.3587951660156	1.3083219528198242e-5	11	015
524	4.016944408416748	30.513839721679688	8.732080459594727e-5	4.314264297485352	31.77002716064453	0.0003148317337036133	646.8687744140625	315.50946044921875	2.1219253540039062e-5	3.0849838256835938	3.5248215198516846	1.2934207916259766e-5	11	015
525	2.8211731910705566	201.77737426757812	9.649991989135742e-5	2.348867893218994	1.9923081398010254	8.252263069152832e-5	645.3638305664062	286.5797119140625	8.225440979003906e-6	4.322986602783203	186.75653076171875	1.4960765838623047e-5	11	015
526	3.579610824584961	3.581735610961914	2.327561378479004e-5	79.6427230834961	193.15895080566406	0.751958429813385	647.1314697265625	333.13397216796875	4.330277442932129e-5	2.521174430847168	477.410400390625	1.055002212524414e-5	11	015
527	5.49305534362793	483.1058654785156	3.865361213684082e-5	7.398642539978027	481.9967041015625	3.36766242980957e-5	648.3432006835938	208.442138671875	8.058547973632812e-5	2.8186330795288086	477.8505859375	2.8133392333984375e-5	11	015
528	3.313385486602783	168.61639404296875	0.00012445449829101562	3.4044156074523926	152.86444091796875	0.0010507702827453613	7.361931324005127	162.17332458496094	3.573298454284668e-5	1.7516579627990723	165.86428833007812	2.625584602355957e-5	11	015
529	3.586843967437744	3.549414873123169	1.8924474716186523e-5	2.617079973220825	1.706866979598999	5.289912223815918e-5	646.923095703125	334.585205078125	3.591179847717285e-5	2.64811372756958	2.3963241577148438	1.0907649993896484e-5	11	015
530	6.177595138549805	188.7801971435547	7.432699203491211e-5	81.19518280029297	191.46839904785156	0.0022965967655181885	648.05859375	141.11572265625	4.89354133605957e-5	2.6259870529174805	173.04257202148438	6.556510925292969e-6	11	015
531	2.6074743270874023	202.8898162841797	2.086162567138672e-5	78.84366607666016	189.25502014160156	0.889710545539856	646.1428833007812	77.3726577758789	5.6803226470947266e-5	2.3628883361816406	2.3910133838653564	4.857778549194336e-6	11	015
532	2.5090506076812744	28.942359924316406	2.8848648071289062e-5	87.20329284667969	191.07864379882812	0.09692415595054626	648.5595092773438	28.899871826171875	3.504753112792969e-5	2.5728507041931152	477.3795166015625	1.5974044799804688e-5	11	015
533	3.5034613609313965	4.514161109924316	9.360909461975098e-5	80.66378784179688	188.15097045898438	0.9738641977310181	645.53271484375	316.4229431152344	6.443262100219727e-5	86.12785339355469	191.09202575683594	1.3142824172973633e-5	11	015
534	5.558614253997803	182.7292938232422	5.1081180572509766e-5	2.634098529815674	145.98219299316406	6.365776062011719e-5	646.6925659179688	30.16016387939453	7.763504981994629e-5	1.6119019985198975	170.91311645507812	3.9458274841308594e-5	11	015
535	4.501840591430664	201.43138122558594	0.00010737776756286621	81.05968475341797	186.71971130371094	0.003849238157272339	647.6143798828125	271.12506103515625	0.00022795796394348145	4.376696586608887	198.6726531982422	5.218386650085449e-5	11	015
536	83.4725570678711	186.6927032470703	7.715821266174316e-5	80.25316619873047	186.61798095703125	0.9999998211860657	85.21755981445312	185.15252685546875	0.00011849403381347656	80.39505004882812	190.60226440429688	6.154179573059082e-5	11	015
537	4.1486310958862305	149.5755157470703	0.0003256797790527344	82.12342071533203	187.59146118164062	1.0	86.15374755859375	184.8600311279297	0.00023189187049865723	83.5573501586914	188.46751403808594	0.00010326504707336426	11	015
538	3.5673904418945312	200.81927490234375	0.00026726722717285156	82.91062927246094	185.74571228027344	0.9997485876083374	86.55394744873047	184.9804229736328	7.447600364685059e-5	86.6456527709961	190.2327880859375	4.795193672180176e-5	11	015
539	6.141912937164307	481.948974609375	3.501772880554199e-5	2.5623106956481934	2.2327795028686523	8.419156074523926e-5	647.2649536132812	29.082523345947266	2.300739288330078e-5	3.1447322368621826	476.7530822753906	2.086162567138672e-5	11	015
540	3.49527907371521	200.06411743164062	0.00013315677642822266	4.9096527099609375	199.3140106201172	0.0001055300235748291	641.9931640625	481.88238525390625	1.767277717590332e-5	2.9252138137817383	172.08172607421875	2.5033950805664062e-5	11	015
541	3.2230679988861084	149.4938507080078	0.0001475512981414795	4.572099208831787	150.0235595703125	0.0006725490093231201	648.344482421875	207.80039978027344	0.0001850426197052002	2.8543877601623535	477.4551086425781	2.1785497665405273e-5	11	015
542	4.0387749671936035	3.8447823524475098	8.386373519897461e-5	81.21172332763672	183.74066162109375	0.9999997615814209	84.58589935302734	183.00619506835938	8.034706115722656e-5	81.97892761230469	190.65196228027344	6.264448165893555e-5	11	015
543	25.913328170776367	192.19131469726562	0.00011420249938964844	27.77750587463379	191.71298217773438	0.09574541449546814	645.8613891601562	30.1400146484375	0.00012150406837463379	5.679032802581787	198.95758056640625	6.756186485290527e-5	11	015
544	1.3761093616485596	218.60794067382812	4.1872262954711914e-5	7.495527267456055	481.90362548828125	9.909272193908691e-5	647.1737060546875	111.5641098022461	2.0205974578857422e-5	3.0927677154541016	477.7666015625	2.3365020751953125e-5	11	015
545	84.39802551269531	182.64169311523438	0.00012874603271484375	81.98931121826172	182.80545043945312	0.9999994039535522	646.4778442382812	334.4572448730469	0.00030794739723205566	80.97844696044922	180.92327880859375	8.64863395690918e-5	11	015
546	6.222906589508057	482.7256164550781	0.00014066696166992188	3.1756505966186523	147.1763916015625	0.00010630488395690918	649.2767944335938	172.2468719482422	4.0858983993530273e-5	3.073990821838379	477.70263671875	7.364153861999512e-5	11	015
547	5.211007118225098	482.7104797363281	5.289912223815918e-5	80.14352416992188	183.72219848632812	0.9813968539237976	649.7203979492188	206.32481384277344	0.00044083595275878906	3.265709638595581	478.00103759765625	2.5779008865356445e-5	11	015
548	3.997511148452759	199.5919647216797	0.000239640474319458	12.326312065124512	196.48130798339844	0.04644450545310974	647.6690063476562	337.802490234375	9.512901306152344e-5	3.891937732696533	190.14962768554688	4.0978193283081055e-5	11	015
