# Supplementary material for: An automated feeding system for the African killifish reveals the impact of diet on lifespan and allows scalable assessment of associative learning
Source: eLife. 2022 Nov 10;11:e69008. doi: 10.7554/eLife.69008 (PMC9788828; doi:10.7554/eLife.69008)
Supplement: Figure 6—source data 2. [file elife-69008-fig6-data2.zip › Training Trajectories/t9_REC026DLC_resnet50_TrainAllTheThingsJun28shuffle1_1030000.csv]

bodyparts_coords	fishhead_x	fishhead_y	fishhead_likelihood	fishtail_x	fishtail_y	fishtail_likelihood	redlight_x	redlight_y	redlight_likelihood	fooddrop_x	fooddrop_y	fooddrop_likelihood	fishnum	recordingnum
0	72.12442016601562	40.02134323120117	0.9999970197677612	151.11647033691406	83.24382019042969	0.9988188147544861	451.94866943359375	50.59695816040039	0.0009751021862030029	149.478515625	86.7414779663086	0.0002532005310058594	9	026
1	449.16650390625	52.42351150512695	0.9993479251861572	447.1773986816406	322.0179748535156	0.9999411106109619	452.369384765625	51.608951568603516	0.0010768473148345947	149.67735290527344	90.24456787109375	0.00011903047561645508	9	026
2	95.56342315673828	44.09572219848633	0.9971792101860046	147.29122924804688	86.43714141845703	0.9996027946472168	449.9515686035156	52.126747131347656	0.0005544722080230713	147.33621215820312	95.84835815429688	8.565187454223633e-5	9	026
3	96.77810668945312	39.73063659667969	0.9999998807907104	145.91610717773438	80.65637969970703	0.9997429251670837	451.4299621582031	50.77677917480469	0.0020541250705718994	147.14785766601562	82.25389862060547	9.03010368347168e-5	9	026
4	448.6396789550781	52.15750503540039	0.9999725818634033	447.04022216796875	322.4370422363281	0.9994118213653564	451.6194152832031	50.6998176574707	0.0032794177532196045	424.7955017089844	4.870395183563232	7.718801498413086e-5	9	026
5	107.91371154785156	38.78441619873047	0.9913875460624695	449.95001220703125	52.58555221557617	0.9913557171821594	452.0248107910156	51.33716583251953	0.000660628080368042	423.6397399902344	4.831756591796875	5.21540641784668e-5	9	026
6	115.54556274414062	31.240684509277344	1.0	450.2759094238281	53.004066467285156	0.833997368812561	452.067626953125	50.82958221435547	0.0005995333194732666	119.05293273925781	6.061267375946045	0.0013946890830993652	9	026
7	448.05072021484375	51.542606353759766	0.6798470616340637	448.9937438964844	321.9175720214844	0.044204145669937134	450.3988952636719	52.239994049072266	0.00016355514526367188	107.60537719726562	6.196640968322754	0.00021570920944213867	9	026
8	448.51763916015625	52.4256591796875	0.9992948770523071	450.86529541015625	52.69026565551758	0.989402174949646	451.9163513183594	49.90037155151367	0.0033313632011413574	424.748046875	4.6996378898620605	8.079409599304199e-5	9	026
9	448.595458984375	52.87811279296875	0.9978814125061035	450.39947509765625	53.77118682861328	0.9577667117118835	451.75250244140625	50.51388931274414	0.002686917781829834	424.80816650390625	4.565759181976318	6.473064422607422e-5	9	026
10	116.6186294555664	54.017051696777344	0.9999998807907104	447.4791259765625	322.2237854003906	0.9999905824661255	648.3192138671875	188.59335327148438	0.0013571977615356445	137.30784606933594	7.154881954193115	0.00033846497535705566	9	026
11	447.6898498535156	52.456207275390625	0.9996724128723145	444.73382568359375	323.2131652832031	0.01764199137687683	646.2157592773438	206.8144989013672	0.0018631517887115479	425.2508239746094	4.342085838317871	4.947185516357422e-5	9	026
12	135.16685485839844	54.65645980834961	0.9999998211860657	446.17437744140625	321.38946533203125	0.9842453002929688	451.7845153808594	52.34861373901367	0.00044780969619750977	425.6679382324219	4.520711898803711	0.00010153651237487793	9	026
13	449.25518798828125	52.02573776245117	0.020580828189849854	445.5050354003906	323.9796447753906	0.003977417945861816	647.7460327148438	189.54364013671875	0.00017961859703063965	167.98858642578125	4.019816875457764	8.594989776611328e-5	9	026
14	447.1335144042969	52.28524398803711	0.9995831251144409	446.63897705078125	321.8187561035156	0.9998717308044434	448.80841064453125	51.8228759765625	0.0014355182647705078	184.17239379882812	4.8462677001953125	0.00018206238746643066	9	026
15	448.365478515625	51.39557647705078	0.9984164237976074	174.03350830078125	58.7598876953125	1.0	451.9554138183594	50.769771575927734	0.0009210705757141113	171.43748474121094	61.27824020385742	0.0003616809844970703	9	026
16	447.5778503417969	51.99985885620117	0.9972271919250488	449.267822265625	53.785831451416016	0.002385854721069336	648.1795043945312	189.86862182617188	0.0008932352066040039	200.31802368164062	5.689921855926514	0.00031438469886779785	9	026
17	448.9435729980469	51.91096496582031	0.9999663829803467	209.25531005859375	57.66242218017578	0.9928712844848633	451.65863037109375	50.12120056152344	0.004629790782928467	206.83834838867188	52.011009216308594	0.00012415647506713867	9	026
18	267.53900146484375	38.719120025634766	0.9973864555358887	450.343505859375	52.87639617919922	0.3941268026828766	648.7291259765625	189.81163024902344	0.00039526820182800293	424.7343444824219	4.734426975250244	3.2067298889160156e-5	9	026
19	277.0582275390625	33.879066467285156	0.9999499320983887	237.88125610351562	59.38934326171875	0.791422963142395	647.0135498046875	204.85491943359375	0.0022987425327301025	266.19586181640625	5.4370527267456055	0.0009350478649139404	9	026
20	448.8309631347656	51.28711700439453	0.999964714050293	244.1745147705078	64.40425109863281	0.9999997615814209	451.6399230957031	49.5958251953125	0.001425325870513916	279.94927978515625	4.648336410522461	0.0013517141342163086	9	026
21	298.03668212890625	31.935466766357422	0.9999998807907104	255.1786651611328	59.686683654785156	0.9966948628425598	291.3140563964844	11.046758651733398	0.0007305443286895752	295.6767883300781	5.044090270996094	0.0015636086463928223	9	026
22	306.4264831542969	30.347332000732422	0.9999998807907104	268.4476318359375	62.66438674926758	0.9990149140357971	302.87579345703125	11.71230411529541	0.005753755569458008	296.78131103515625	6.494007110595703	0.007597804069519043	9	026
23	320.1005554199219	32.06660079956055	0.9934748411178589	445.4422607421875	322.52227783203125	0.9999879002571106	316.8616027832031	10.907918930053711	0.0011820495128631592	310.489501953125	6.622766494750977	0.0015440583229064941	9	026
24	327.9786682128906	31.226627349853516	1.0	287.5242919921875	59.425437927246094	1.0	320.9104309082031	9.204607963562012	0.001528918743133545	327.29669189453125	4.789727210998535	0.0021269619464874268	9	026
25	336.74261474609375	29.106950759887695	1.0	296.05548095703125	63.257843017578125	1.0	333.8930358886719	12.560918807983398	0.00473436713218689	327.90283203125	6.597348213195801	0.009336352348327637	9	026
26	340.9880676269531	30.32355308532715	0.9999998211860657	299.9488220214844	68.58148193359375	0.9999394416809082	613.0547485351562	187.47091674804688	1.0	328.8117980957031	6.709637641906738	0.006874591112136841	9	026
27	345.83160400390625	31.83150863647461	1.0	445.92962646484375	321.9596862792969	0.9998792409896851	615.3872680664062	186.3527069091797	1.0	343.25921630859375	6.567390441894531	0.007115095853805542	9	026
28	385.20648193359375	37.205352783203125	1.0	446.42657470703125	323.1597595214844	0.3416127562522888	614.7965087890625	186.6239471435547	1.0	405.95025634765625	4.717785835266113	0.0008632838726043701	9	026
29	449.95306396484375	51.1177864074707	0.0006453394889831543	447.3324279785156	322.3776550292969	0.9964635372161865	613.9320678710938	186.92283630371094	1.0	612.4556884765625	186.9690704345703	0.0006071627140045166	9	026
30	385.6178283691406	42.390960693359375	0.9857580661773682	406.5631408691406	70.62744903564453	0.9639667868614197	615.0203857421875	185.55120849609375	1.0	363.84893798828125	4.723228454589844	0.0006421208381652832	9	026
31	449.2277526855469	51.871910095214844	0.9999833703041077	446.3226013183594	322.0209655761719	0.9985302090644836	615.0231323242188	187.59718322753906	1.0	613.4280395507812	187.779052734375	0.0006730258464813232	9	026
32	447.8927001953125	51.3870849609375	0.9999967813491821	446.06158447265625	323.3419189453125	0.803077220916748	615.9423217773438	186.6197509765625	1.0	614.4689331054688	186.50587463378906	0.0004895329475402832	9	026
33	447.2398681640625	52.19422149658203	0.005188584327697754	450.60516357421875	52.96629333496094	0.488839328289032	614.9437255859375	187.15769958496094	1.0	613.5130004882812	187.2257537841797	0.000951915979385376	9	026
34	448.68511962890625	52.35833740234375	0.9995701313018799	447.3398132324219	322.2188415527344	0.9999992847442627	616.0039672851562	186.123779296875	1.0	614.65087890625	186.58273315429688	0.0006451606750488281	9	026
35	448.13983154296875	51.734840393066406	0.9997483491897583	450.0607604980469	52.13932418823242	0.8528587222099304	614.9398803710938	187.31478881835938	1.0	613.3899536132812	187.5749053955078	0.0007804036140441895	9	026
36	448.53936767578125	52.34078598022461	0.997546911239624	450.4694519042969	52.6904411315918	0.9996862411499023	615.0292358398438	186.8931884765625	1.0	613.6221313476562	187.7859649658203	0.0008307695388793945	9	026
37	373.32672119140625	95.53878784179688	0.9998368620872498	450.4960021972656	51.52661895751953	0.9999958276748657	615.583251953125	186.7660369873047	1.0	614.6264038085938	186.82656860351562	0.0008947253227233887	9	026
38	396.43878173828125	47.93827438354492	1.0	371.1612243652344	103.1589584350586	1.0	616.1143798828125	185.99835205078125	1.0	614.5562133789062	187.11839294433594	0.000712960958480835	9	026
39	532.9420776367188	38.13297653198242	1.0	371.7914733886719	105.712158203125	1.0	615.595458984375	186.59986877441406	0.9999999403953552	374.09271240234375	109.01226806640625	0.0009338855743408203	9	026
40	395.7500915527344	41.07270050048828	1.0	372.51434326171875	104.57585906982422	1.0	614.6130981445312	186.6006622314453	1.0	372.193359375	107.67051696777344	0.000903785228729248	9	026
41	394.2467346191406	40.953086853027344	0.9999998807907104	372.4956359863281	105.86927032470703	1.0	615.8624267578125	186.97671508789062	1.0	372.0736389160156	108.1998291015625	0.0014774501323699951	9	026
42	394.2176208496094	41.264434814453125	0.9999998807907104	371.70794677734375	106.10469818115234	1.0	615.262939453125	187.07550048828125	1.0	371.9436950683594	108.5020523071289	0.0014650225639343262	9	026
43	392.5285949707031	40.46427917480469	0.9999998211860657	371.8992919921875	104.1148681640625	1.0	614.836669921875	187.29954528808594	1.0	372.3851318359375	108.32844543457031	0.0010890066623687744	9	026
44	396.3377380371094	40.647125244140625	1.0	371.6290588378906	102.03897094726562	1.0	615.2416381835938	186.5894012451172	1.0	613.9766235351562	187.3153533935547	0.0006833374500274658	9	026
45	402.2118835449219	38.761878967285156	1.0	373.23681640625	95.38142395019531	1.0	614.536865234375	186.84112548828125	1.0	612.7611083984375	187.5655059814453	0.0006197988986968994	9	026
46	413.0374450683594	35.515560150146484	1.0	377.7366027832031	86.72896575927734	1.0	615.2660522460938	186.9304656982422	1.0	409.7843322753906	6.500471115112305	0.0009384453296661377	9	026
47	419.1961975097656	34.462669372558594	1.0	384.01849365234375	82.58711242675781	1.0	615.6764526367188	187.0400390625	1.0	411.0467224121094	5.582983493804932	0.0008182525634765625	9	026
48	424.75970458984375	33.520626068115234	1.0	388.91131591796875	78.160400390625	1.0	615.2239379882812	186.20486450195312	1.0	424.4499206542969	5.684535980224609	0.0018679797649383545	9	026
49	430.9909973144531	34.03651428222656	1.0	393.0337829589844	77.4069595336914	0.9999998807907104	615.889892578125	186.99127197265625	1.0	614.4916381835938	186.97186279296875	0.0009957849979400635	9	026
50	434.0133056640625	34.43205642700195	1.0	395.6683349609375	74.49842071533203	0.9999922513961792	615.0184936523438	185.8114471435547	1.0	613.7672119140625	186.66473388671875	0.0007772445678710938	9	026
51	435.7032470703125	33.22978591918945	1.0	396.30255126953125	74.11772918701172	0.9999992847442627	614.7879638671875	186.50704956054688	1.0	613.3583984375	187.65155029296875	0.001092076301574707	9	026
52	443.5768737792969	38.649871826171875	0.9999998807907104	403.984130859375	82.56886291503906	0.9937694072723389	614.9354858398438	186.3339385986328	1.0	613.7001342773438	187.44554138183594	0.0009140968322753906	9	026
53	455.4075927734375	47.908390045166016	0.998318612575531	445.6644592285156	322.13922119140625	0.999967634677887	614.7507934570312	187.70733642578125	1.0	419.415283203125	3.8146772384643555	0.0012368559837341309	9	026
54	466.2654724121094	53.68422317504883	1.0	446.2861633300781	323.1604309082031	0.5046217441558838	614.8692016601562	187.3302001953125	1.0	613.47216796875	187.32318115234375	0.000601649284362793	9	026
55	471.3666076660156	58.85253143310547	1.0	446.6446533203125	323.1069641113281	0.9999998807907104	615.2086791992188	187.4698486328125	1.0	413.7187194824219	3.985168695449829	0.0012452304363250732	9	026
56	475.77435302734375	60.51115036010742	0.9999999403953552	447.326171875	321.4847412109375	1.0	614.9364013671875	186.5303955078125	0.9999999403953552	413.6017150878906	4.050099849700928	0.003906667232513428	9	026
57	475.30804443359375	64.88070678710938	0.9999995231628418	435.9800720214844	50.54376220703125	0.9998447895050049	615.269775390625	186.09951782226562	1.0	426.4494934082031	5.399972915649414	0.006658703088760376	9	026
58	437.7160339355469	50.61473083496094	0.11674755811691284	447.0250549316406	322.1018371582031	0.9999841451644897	615.8033447265625	185.8119659423828	1.0	427.152099609375	6.593416213989258	0.004262328147888184	9	026
59	504.4189147949219	52.85735321044922	0.9829336404800415	447.3848876953125	321.9554748535156	0.9999992847442627	615.0725708007812	187.74298095703125	1.0	613.4306640625	187.8408966064453	0.0007776618003845215	9	026
60	477.165283203125	85.38898468017578	0.9999923706054688	446.96649169921875	321.1416931152344	0.9998902082443237	614.9558715820312	187.82382202148438	1.0	613.401611328125	188.0443878173828	0.0008216798305511475	9	026
61	447.39483642578125	54.630149841308594	0.9995254874229431	448.49920654296875	56.20357894897461	0.9998772144317627	614.5835571289062	186.65731811523438	1.0	613.295654296875	187.56005859375	0.0008004307746887207	9	026
62	480.5579833984375	102.80371856689453	1.0	448.13995361328125	322.7673034667969	0.7187318801879883	615.3131103515625	187.7886962890625	1.0	613.7049560546875	187.90536499023438	0.0008463263511657715	9	026
63	482.4608459472656	108.92003631591797	1.0	445.94244384765625	75.6161880493164	1.0	614.3554077148438	186.7686004638672	1.0	612.9545288085938	186.8849334716797	0.0011280477046966553	9	026
64	483.70159912109375	113.14872741699219	1.0	448.1585388183594	321.7976379394531	0.9997896552085876	615.3165893554688	187.08535766601562	1.0	614.079345703125	187.25204467773438	0.0009988248348236084	9	026
65	485.98297119140625	118.02752685546875	1.0	444.8998107910156	74.74148559570312	0.9999036192893982	615.4371948242188	187.49659729003906	1.0	613.7507934570312	187.6449737548828	0.0008678436279296875	9	026
66	483.9133605957031	119.69746398925781	1.0	445.8042907714844	322.3159484863281	0.9857906699180603	615.41162109375	187.28370666503906	1.0	613.8667602539062	187.19361877441406	0.0006736218929290771	9	026
67	485.6014099121094	130.41885375976562	1.0	443.0976257324219	87.665771484375	1.0	614.783935546875	186.52197265625	1.0	613.3475952148438	187.04891967773438	0.0005823373794555664	9	026
68	486.2656555175781	140.29090881347656	1.0	449.4451599121094	86.13552856445312	0.4568213224411011	615.2356567382812	186.8002166748047	1.0	613.795166015625	186.863037109375	0.0005497932434082031	9	026
69	487.4083557128906	148.5303192138672	1.0	445.3204345703125	320.42059326171875	0.9996473789215088	614.6478881835938	187.88265991210938	1.0	613.0274047851562	187.80303955078125	0.0006567239761352539	9	026
70	486.1919860839844	158.27523803710938	1.0	454.13128662109375	97.63335418701172	1.0	614.53173828125	187.32113647460938	1.0	612.8330078125	187.13882446289062	0.0006685256958007812	9	026
71	487.5668640136719	166.4189453125	1.0	452.64678955078125	99.82234954833984	0.9999998807907104	614.4846801757812	186.7066650390625	1.0	613.0807495117188	186.76429748535156	0.0010353922843933105	9	026
72	488.96075439453125	173.44866943359375	1.0	444.1444091796875	322.7565002441406	0.9900732040405273	614.6029663085938	187.16830444335938	0.9999999403953552	613.382568359375	187.10060119628906	0.0008466243743896484	9	026
73	488.5955810546875	176.9730682373047	1.0	452.55908203125	122.08129119873047	0.9999992847442627	614.8771362304688	186.33529663085938	1.0	613.8402709960938	186.87730407714844	0.0010836422443389893	9	026
74	491.0052185058594	181.56117248535156	1.0	449.4755554199219	126.2880859375	1.0	614.4100952148438	186.2440643310547	1.0	612.9759521484375	187.19046020507812	0.0009665489196777344	9	026
75	493.72198486328125	183.33531188964844	1.0	524.1167602539062	126.83818817138672	0.9999991059303284	615.1058349609375	187.35365295410156	1.0	613.57568359375	187.13967895507812	0.0006946921348571777	9	026
76	495.1134033203125	186.39097595214844	1.0	453.4273376464844	148.91000366210938	1.0	614.5271606445312	186.38714599609375	1.0	613.3627319335938	186.26373291015625	0.0009675920009613037	9	026
77	496.1778259277344	191.76693725585938	1.0	452.4667663574219	151.62734985351562	1.0	614.4305419921875	187.3453369140625	1.0	613.3798217773438	186.9657745361328	0.0008254051208496094	9	026
78	494.94317626953125	195.849365234375	1.0	457.02984619140625	156.8740997314453	1.0	614.6173095703125	186.97422790527344	1.0	613.3134765625	186.87417602539062	0.0007371604442596436	9	026
79	496.9783630371094	196.91424560546875	1.0	454.675048828125	166.3852996826172	1.0	615.3052978515625	186.3400421142578	1.0	614.6715698242188	186.34390258789062	0.0008625686168670654	9	026
80	497.19915771484375	200.32627868652344	1.0	452.0140075683594	170.27398681640625	1.0	614.6785888671875	187.34442138671875	1.0	613.249755859375	187.1287841796875	0.0006929337978363037	9	026
81	499.90606689453125	203.65684509277344	1.0	448.6888427734375	172.8994598388672	1.0	615.43212890625	185.7423553466797	1.0	613.9176025390625	186.36378479003906	0.0007779300212860107	9	026
82	498.77496337890625	205.3056182861328	1.0	446.1834716796875	172.47254943847656	0.9999966621398926	615.678466796875	185.59352111816406	1.0	614.633544921875	185.68617248535156	0.000641942024230957	9	026
83	497.2999267578125	205.81771850585938	1.0	446.413330078125	174.25991821289062	1.0	616.0148315429688	186.62794494628906	1.0	615.17041015625	186.38206481933594	0.0006845295429229736	9	026
84	497.9490051269531	207.73211669921875	1.0	444.6579895019531	175.7849578857422	1.0	614.5676879882812	187.2910614013672	1.0	613.59619140625	187.14166259765625	0.0009396076202392578	9	026
85	496.91241455078125	208.47984313964844	1.0	443.8959655761719	178.19358825683594	1.0	615.0922241210938	187.0878143310547	1.0	614.2035522460938	187.21717834472656	0.0005736351013183594	9	026
86	498.4790954589844	209.14320373535156	1.0	441.706787109375	178.8379669189453	1.0	615.985595703125	186.47926330566406	1.0	615.1018676757812	186.47677612304688	0.0008167922496795654	9	026
87	547.3598022460938	178.00303649902344	1.0	440.131103515625	182.0484161376953	1.0	614.9515991210938	186.97415161132812	1.0	614.2793579101562	186.94009399414062	0.0006990134716033936	9	026
88	499.3396301269531	209.43702697753906	1.0	439.4068603515625	181.0817413330078	1.0	615.3880615234375	185.73538208007812	1.0	614.746337890625	185.8190155029297	0.0004719197750091553	9	026
89	498.7900695800781	210.48704528808594	1.0	438.8568115234375	182.33213806152344	1.0	615.20654296875	187.0847930908203	1.0	614.6522827148438	187.28074645996094	0.0008009374141693115	9	026
90	498.8304748535156	210.09228515625	1.0	437.7713317871094	183.53663635253906	1.0	614.7754516601562	186.69528198242188	1.0	613.7911987304688	187.5852508544922	0.0005198121070861816	9	026
91	497.9429016113281	210.7040252685547	1.0	436.8009338378906	184.8612060546875	1.0	614.5594482421875	186.32321166992188	1.0	613.7654418945312	186.8733367919922	0.0005072355270385742	9	026
92	498.2043762207031	209.90609741210938	1.0	438.1471252441406	186.56932067871094	1.0	615.5445556640625	187.18031311035156	1.0	614.678466796875	187.44471740722656	0.0008569061756134033	9	026
93	500.1138916015625	210.55557250976562	1.0	438.6637268066406	191.0130615234375	1.0	615.6832275390625	186.14111328125	1.0	614.3329467773438	186.28952026367188	0.0004951357841491699	9	026
94	547.1719970703125	189.0304412841797	1.0	437.131591796875	192.75778198242188	1.0	615.8539428710938	186.84246826171875	1.0	614.5987548828125	186.91903686523438	0.0004004538059234619	9	026
95	546.8512573242188	187.58445739746094	1.0	443.64306640625	190.8670196533203	1.0	615.5324096679688	186.72047424316406	1.0	614.4144897460938	186.73501586914062	0.0005780458450317383	9	026
96	504.4124755859375	220.96836853027344	1.0	443.3268737792969	188.7014617919922	1.0	615.80224609375	186.31138610839844	1.0	614.8373413085938	186.30458068847656	0.000733494758605957	9	026
97	500.9261169433594	223.0586395263672	1.0	443.6167297363281	190.4635772705078	1.0	615.6312866210938	186.59173583984375	1.0	614.6138305664062	186.5321807861328	0.0007151663303375244	9	026
98	499.490478515625	224.64280700683594	1.0	443.6018981933594	192.70899963378906	1.0	615.0376586914062	186.42466735839844	0.9999998807907104	614.655517578125	187.07867431640625	0.0007914602756500244	9	026
99	501.9714050292969	225.46275329589844	1.0	442.3853454589844	193.041259765625	1.0	615.2258911132812	186.5488739013672	0.9999998807907104	614.3785400390625	186.9148712158203	0.00046956539154052734	9	026
100	501.1489562988281	225.71771240234375	1.0	439.8659973144531	192.35494995117188	1.0	616.446533203125	186.85560607910156	1.0	614.9161376953125	186.99098205566406	0.0004951953887939453	9	026
101	501.23358154296875	225.83534240722656	1.0	439.0262145996094	192.337158203125	1.0	615.3934326171875	186.21807861328125	1.0	613.9140014648438	186.404296875	0.0005263090133666992	9	026
102	501.3697509765625	225.0450897216797	1.0	439.4575500488281	195.3567352294922	1.0	615.8175048828125	186.60629272460938	1.0	614.7826538085938	186.60400390625	0.0006292164325714111	9	026
103	501.9457092285156	224.6726531982422	1.0	438.27593994140625	198.87628173828125	1.0	615.7203369140625	186.23216247558594	1.0	613.9417114257812	186.35159301757812	0.00040605664253234863	9	026
104	502.82098388671875	224.7377166748047	1.0	436.5159912109375	200.6815948486328	1.0	614.4822387695312	186.29293823242188	1.0	613.36865234375	186.93240356445312	0.0007158815860748291	9	026
105	503.6501770019531	225.09756469726562	1.0	435.7342834472656	201.0608367919922	1.0	614.8306884765625	186.05145263671875	1.0	613.4579467773438	186.0875701904297	0.00044608116149902344	9	026
106	505.50482177734375	225.37266540527344	1.0	435.880859375	201.6070556640625	1.0	615.4136352539062	186.226806640625	1.0	614.3927001953125	186.34889221191406	0.00031489133834838867	9	026
107	505.63128662109375	225.94546508789062	1.0	436.2563171386719	203.71273803710938	1.0	615.4427490234375	186.61729431152344	1.0	613.9605712890625	186.97882080078125	0.0005567073822021484	9	026
108	507.3819274902344	227.00186157226562	1.0	438.15814208984375	206.902587890625	1.0	615.4838256835938	186.73468017578125	1.0	614.2655639648438	186.6976318359375	0.00045368075370788574	9	026
109	505.9380187988281	227.7838897705078	1.0	435.4418640136719	207.8149871826172	1.0	615.1503295898438	185.5081787109375	1.0	614.231689453125	186.12513732910156	0.0005936324596405029	9	026
110	505.6317138671875	228.52188110351562	1.0	434.71563720703125	208.88319396972656	1.0	614.3404541015625	186.39700317382812	1.0	612.6964721679688	186.93080139160156	0.00042244791984558105	9	026
111	504.63592529296875	228.57217407226562	1.0	433.48248291015625	208.86517333984375	1.0	614.859130859375	185.39801025390625	1.0	613.7332763671875	185.99549865722656	0.0004937946796417236	9	026
112	506.5060119628906	230.35751342773438	1.0	433.0044860839844	210.7645263671875	1.0	614.5702514648438	185.9162139892578	1.0	613.5088500976562	186.62623596191406	0.0005688369274139404	9	026
113	552.1492919921875	211.897705078125	1.0	439.6016540527344	213.3812713623047	0.9999955892562866	615.5201416015625	185.9901885986328	1.0	614.4110717773438	186.94699096679688	0.0007199645042419434	9	026
114	505.6732177734375	241.03189086914062	1.0	446.6553649902344	210.17881774902344	1.0	615.1331176757812	185.64385986328125	1.0	614.1438598632812	185.77072143554688	0.0005713999271392822	9	026
115	506.96978759765625	243.47882080078125	1.0	444.13629150390625	209.21629333496094	1.0	614.8989868164062	185.8045654296875	1.0	614.1429443359375	186.39659118652344	0.0007526278495788574	9	026
116	506.3845520019531	242.98094177246094	1.0	444.3843688964844	211.46951293945312	1.0	614.7014770507812	186.2115478515625	1.0	613.6849975585938	186.515625	0.0004704594612121582	9	026
117	506.8604431152344	244.72508239746094	1.0	444.2436828613281	216.44032287597656	1.0	614.7906494140625	186.81192016601562	1.0	613.8372192382812	187.31024169921875	0.0006496012210845947	9	026
118	507.2191162109375	247.18919372558594	1.0	442.3681945800781	219.12327575683594	1.0	614.7997436523438	184.94723510742188	1.0	614.6378784179688	185.1188201904297	0.00043570995330810547	9	026
119	509.22479248046875	249.9233856201172	1.0	443.58062744140625	217.2816925048828	1.0	614.4161376953125	185.8157501220703	1.0	613.82958984375	186.43577575683594	0.00043085217475891113	9	026
120	511.0699157714844	255.6768798828125	1.0	447.0319519042969	223.19654846191406	1.0	614.369140625	186.58749389648438	1.0	613.581298828125	187.50088500976562	0.0006499588489532471	9	026
121	512.5133056640625	260.8364562988281	1.0	447.3817138671875	228.3040008544922	1.0	615.0202026367188	186.1748046875	1.0	614.4287719726562	186.33901977539062	0.00047522783279418945	9	026
122	513.381591796875	265.6683349609375	1.0	452.6393127441406	225.118408203125	1.0	614.9254760742188	186.30075073242188	1.0	613.8948974609375	186.39686584472656	0.000551760196685791	9	026
123	511.4736633300781	269.0528259277344	1.0	451.81787109375	225.0112762451172	1.0	614.9993896484375	186.79457092285156	1.0	613.699951171875	187.62269592285156	0.0009121894836425781	9	026
124	511.4604187011719	272.3145751953125	1.0	453.1247253417969	230.65394592285156	1.0	615.6061401367188	186.97328186035156	1.0	614.1859741210938	187.02511596679688	0.0006909966468811035	9	026
125	512.8365478515625	276.2183837890625	1.0	452.01007080078125	236.83319091796875	1.0	615.4503784179688	187.07923889160156	1.0	614.068359375	187.3631134033203	0.0007872283458709717	9	026
126	514.2476806640625	279.324462890625	1.0	450.6234130859375	239.528564453125	1.0	615.1067504882812	186.5838623046875	1.0	614.0689697265625	187.0496063232422	0.0006300210952758789	9	026
127	515.4862060546875	281.5837097167969	1.0	451.1142578125	239.2386016845703	1.0	615.7021484375	187.44406127929688	1.0	614.136474609375	187.63067626953125	0.0007864236831665039	9	026
128	515.199462890625	285.6347961425781	1.0	452.2321472167969	249.24766540527344	1.0	615.9694213867188	187.29054260253906	1.0	614.65869140625	187.58433532714844	0.0008739829063415527	9	026
129	515.5961303710938	288.8334655761719	1.0	450.58612060546875	254.27207946777344	1.0	615.9830322265625	186.38113403320312	1.0	614.5916137695312	186.42706298828125	0.0006511509418487549	9	026
130	514.8407592773438	290.787109375	1.0	449.9985046386719	257.9366760253906	1.0	615.0370483398438	186.40716552734375	1.0	613.7109375	187.15994262695312	0.0006945133209228516	9	026
131	515.8094482421875	291.8525695800781	1.0	448.4921569824219	261.24200439453125	1.0	615.2494506835938	186.83932495117188	1.0	613.8074340820312	186.94790649414062	0.0008111298084259033	9	026
132	518.3430786132812	292.15496826171875	1.0	446.5773620605469	261.01483154296875	1.0	615.0824584960938	186.0003662109375	1.0	613.7841796875	186.65455627441406	0.0006062090396881104	9	026
133	519.8540649414062	289.8074645996094	0.9999998211860657	446.06402587890625	264.2648620605469	1.0	614.955322265625	185.8000030517578	0.9999999403953552	613.7905883789062	186.352783203125	0.0007726848125457764	9	026
134	448.28216552734375	51.70832443237305	0.9999744892120361	447.33758544921875	268.1484375	1.0	615.3413696289062	186.21669006347656	0.9999999403953552	614.2665405273438	186.47853088378906	0.00045186281204223633	9	026
135	522.3107299804688	282.8330078125	0.9999994039535522	446.0787353515625	266.70770263671875	1.0	614.7164306640625	185.70071411132812	1.0	613.80322265625	186.351806640625	0.0007378756999969482	9	026
136	523.877197265625	273.9951477050781	1.0	450.5484924316406	51.60436248779297	0.9871566295623779	614.8905639648438	185.38279724121094	1.0	613.514892578125	186.13304138183594	0.0008579492568969727	9	026
137	522.9027709960938	268.878662109375	1.0	454.8704528808594	290.1650390625	0.9999949336051941	615.9815673828125	186.61474609375	1.0	614.5240478515625	187.02236938476562	0.0007699429988861084	9	026
138	523.7730712890625	264.474609375	1.0	451.0458068847656	296.3586120605469	0.9999966621398926	614.9959106445312	187.55731201171875	1.0	613.2945556640625	187.78736877441406	0.0008865892887115479	9	026
139	523.0825805664062	260.7790832519531	1.0	450.36181640625	303.0479736328125	0.9999842047691345	615.7720947265625	186.48728942871094	1.0	614.59130859375	186.74375915527344	0.0008161664009094238	9	026
140	521.4544067382812	258.1023254394531	1.0	450.6390686035156	306.08978271484375	0.9959932565689087	615.275146484375	186.02699279785156	1.0	614.1031494140625	186.64805603027344	0.0007728636264801025	9	026
141	520.3228759765625	257.5550537109375	1.0	451.0254211425781	51.941898345947266	0.9945567846298218	615.13525390625	186.3969268798828	0.9999999403953552	614.5165405273438	187.49954223632812	0.0006173253059387207	9	026
142	519.6458740234375	258.02313232421875	1.0	565.346923828125	294.6441955566406	0.9841673374176025	615.0991821289062	185.8754119873047	1.0	613.8590698242188	186.16146850585938	0.0006542205810546875	9	026
143	519.3590698242188	257.0809020996094	1.0	450.1051025390625	52.820648193359375	0.17446258664131165	616.1502685546875	186.26597595214844	1.0	614.722412109375	186.1941680908203	0.0007027089595794678	9	026
144	519.1278076171875	258.0309143066406	1.0	568.9933471679688	293.5146484375	0.993563175201416	616.138916015625	186.6956329345703	1.0	614.7274780273438	186.7952117919922	0.0007272064685821533	9	026
145	518.79296875	259.07220458984375	1.0	567.4594116210938	294.5443420410156	0.44688090682029724	615.051025390625	185.7349090576172	1.0	613.3706665039062	186.5675506591797	0.0006877779960632324	9	026
146	518.843017578125	260.1310119628906	1.0	450.64007568359375	53.326377868652344	0.9621822834014893	614.405517578125	186.38540649414062	1.0	613.13671875	186.95770263671875	0.0005432665348052979	9	026
147	517.6766967773438	259.636474609375	1.0	451.06683349609375	51.23845291137695	0.9993481636047363	615.2821044921875	187.13223266601562	1.0	613.9774169921875	187.28753662109375	0.0010074079036712646	9	026
148	516.1974487304688	258.6363525390625	1.0	570.1317138671875	294.8814392089844	0.9220038056373596	614.5253295898438	186.2435760498047	1.0	613.2864379882812	187.10130310058594	0.000848233699798584	9	026
149	513.0523071289062	256.93658447265625	1.0	566.95849609375	297.0590515136719	0.9971546530723572	616.092041015625	185.73548889160156	1.0	614.773681640625	185.8966522216797	0.0007473528385162354	9	026
150	510.77069091796875	255.60292053222656	1.0	566.4876708984375	301.0190124511719	0.9999905824661255	615.7573852539062	186.58407592773438	1.0	614.3397216796875	186.74533081054688	0.000882565975189209	9	026
151	510.2228088378906	253.7247314453125	1.0	567.0689086914062	301.307861328125	0.99994295835495	616.4782104492188	187.06332397460938	1.0	615.1633911132812	187.02365112304688	0.0009941458702087402	9	026
152	509.8445739746094	252.50759887695312	1.0	446.33135986328125	316.6351623535156	0.9122387170791626	614.825439453125	186.7758331298828	1.0	613.4340209960938	186.8880615234375	0.00077858567237854	9	026
153	510.2060546875	251.12879943847656	1.0	450.096923828125	52.39830017089844	0.9999053478240967	615.7850952148438	186.95455932617188	1.0	614.3258056640625	187.0902557373047	0.0007590651512145996	9	026
154	509.17572021484375	249.95272827148438	1.0	443.57415771484375	318.02630615234375	0.9999951124191284	615.9581909179688	186.50852966308594	1.0	614.2265014648438	186.5143280029297	0.0006679892539978027	9	026
155	508.7370300292969	250.0859832763672	1.0	445.3199157714844	318.3455505371094	0.9999998807907104	615.5454711914062	186.6332550048828	1.0	613.65625	186.54940795898438	0.0006420314311981201	9	026
156	509.122314453125	249.25155639648438	1.0	444.3587341308594	319.6376037597656	0.9891294240951538	614.3433837890625	186.12416076660156	1.0	612.8526000976562	187.1283721923828	0.0008305013179779053	9	026
157	511.66619873046875	248.22166442871094	1.0	451.62530517578125	51.266212463378906	0.9999949932098389	615.9219360351562	187.01083374023438	1.0	614.4846801757812	186.919921875	0.001004338264465332	9	026
158	512.952392578125	246.06541442871094	1.0	450.4762268066406	53.07587814331055	0.4173768162727356	614.7213134765625	187.28250122070312	1.0	613.491455078125	187.5188446044922	0.0007150769233703613	9	026
159	512.4944458007812	241.803955078125	1.0	450.0959167480469	53.541969299316406	0.9451684951782227	614.925537109375	186.84829711914062	0.9999999403953552	613.7994384765625	186.74156188964844	0.0009050369262695312	9	026
160	512.4774169921875	240.35044860839844	1.0	451.2834167480469	52.97911834716797	0.997510552406311	614.20751953125	185.6135711669922	1.0	613.1161499023438	186.3939208984375	0.0008887946605682373	9	026
161	512.0280151367188	240.0869903564453	1.0	451.0050048828125	51.70453643798828	0.9999971985816956	614.9895629882812	187.1638946533203	1.0	613.4931640625	187.3119659423828	0.0006858110427856445	9	026
162	511.9266662597656	239.62350463867188	1.0	448.0108947753906	322.6051940917969	0.7942749261856079	614.8355712890625	186.10635375976562	1.0	613.9330444335938	186.5184326171875	0.0006766915321350098	9	026
163	511.5871276855469	240.19395446777344	1.0	444.71453857421875	323.88427734375	0.9997527599334717	615.2403564453125	186.16998291015625	1.0	613.8807983398438	186.4327392578125	0.0005956590175628662	9	026
164	511.8332214355469	240.58668518066406	1.0	442.8504943847656	324.2524719238281	0.9863664507865906	615.0270385742188	186.91575622558594	0.9999999403953552	613.6385498046875	187.64572143554688	0.0009172260761260986	9	026
165	512.0137939453125	239.7683868408203	1.0	450.3113098144531	52.73562240600586	0.9924914836883545	616.0692138671875	186.79476928710938	1.0	614.3554077148438	186.95187377929688	0.0008453726768493652	9	026
166	511.1981201171875	238.39352416992188	1.0	449.9307861328125	53.42872619628906	0.013318091630935669	615.4016723632812	187.42910766601562	1.0	613.7784423828125	187.31788635253906	0.0006470084190368652	9	026
167	511.774658203125	236.49618530273438	1.0	450.91259765625	52.60097122192383	0.9810982346534729	615.1519165039062	186.0776824951172	1.0	614.0466918945312	186.28863525390625	0.0007094740867614746	9	026
168	511.3689880371094	234.6550750732422	1.0	509.8445129394531	238.29527282714844	0.00010827183723449707	615.3275146484375	185.88751220703125	1.0	614.4417114257812	186.1320037841797	0.0007200241088867188	9	026
169	510.8827819824219	233.37710571289062	1.0	450.4124755859375	52.669189453125	0.13328394293785095	616.32421875	186.3604736328125	1.0	614.9463500976562	186.14649963378906	0.0008961856365203857	9	026
170	509.54754638671875	232.43287658691406	1.0	453.287109375	316.59381103515625	0.7874764800071716	615.4601440429688	186.31114196777344	1.0	614.0069580078125	186.35166931152344	0.000774770975112915	9	026
171	509.8683776855469	232.0166473388672	1.0	451.4391174316406	51.89493942260742	0.9999414682388306	615.283203125	186.38894653320312	1.0	614.2949829101562	186.18910217285156	0.0007937252521514893	9	026
172	510.468017578125	231.44000244140625	1.0	451.1260681152344	52.95924377441406	0.9957691431045532	615.157470703125	185.50070190429688	1.0	613.8187255859375	185.91384887695312	0.000762939453125	9	026
173	510.3381042480469	229.3587646484375	1.0	449.6800231933594	53.052955627441406	0.11904150247573853	615.4625244140625	186.09024047851562	1.0	613.8325805664062	186.24179077148438	0.0005950331687927246	9	026
174	508.4479064941406	226.87977600097656	1.0	451.3927917480469	52.41104507446289	0.9282367825508118	615.1702270507812	186.31640625	1.0	613.8812866210938	186.487060546875	0.0006728172302246094	9	026
175	508.43109130859375	225.87049865722656	1.0	564.328857421875	290.6184997558594	0.9065086841583252	615.4229736328125	185.54469299316406	1.0	614.0115356445312	185.9057159423828	0.0006110072135925293	9	026
176	507.8553161621094	225.19776916503906	1.0	451.0506286621094	52.76985168457031	0.9687665700912476	615.7424926757812	186.5580291748047	1.0	614.5853271484375	186.22616577148438	0.0007726848125457764	9	026
177	506.239501953125	225.2286376953125	1.0	450.7487487792969	52.75834655761719	0.9760373830795288	614.8423461914062	187.0055694580078	1.0	613.4998779296875	186.85951232910156	0.0007779598236083984	9	026
178	506.0808410644531	225.5179443359375	1.0	449.71942138671875	51.81665802001953	0.002860337495803833	615.9756469726562	186.95957946777344	0.9999999403953552	614.2789306640625	186.99639892578125	0.0008007586002349854	9	026
179	507.42144775390625	225.16883850097656	1.0	562.9423217773438	285.9306335449219	0.21276694536209106	615.6067504882812	187.47071838378906	1.0	614.0014038085938	187.2628173828125	0.0006481707096099854	9	026
180	507.3765563964844	225.07557678222656	1.0	562.710205078125	287.0295104980469	0.6485800743103027	615.6796264648438	186.65235900878906	1.0	614.3233642578125	186.2665252685547	0.0007323026657104492	9	026
181	506.0118713378906	224.93910217285156	1.0	449.2034606933594	304.8237609863281	0.6854984760284424	616.439453125	186.77316284179688	1.0	614.8540649414062	186.63636779785156	0.0006286203861236572	9	026
182	505.3118591308594	225.53103637695312	1.0	446.9515380859375	305.89849853515625	0.9039250612258911	614.9421997070312	186.6007080078125	1.0	613.449462890625	187.2567596435547	0.0011205673217773438	9	026
183	505.5321044921875	225.93946838378906	1.0	445.4523620605469	315.81170654296875	0.010976165533065796	615.504638671875	186.5354766845703	1.0	614.0822143554688	186.29226684570312	0.000654757022857666	9	026
184	506.1068115234375	227.00778198242188	1.0	449.8932800292969	298.12939453125	0.35631802678108215	615.3525390625	186.32725524902344	1.0	613.7716674804688	186.72694396972656	0.0007488727569580078	9	026
185	508.0029296875	225.75160217285156	1.0	445.87921142578125	297.29901123046875	0.9999963045120239	615.574462890625	186.54981994628906	1.0	614.0885009765625	186.37277221679688	0.0006271004676818848	9	026
186	507.580078125	223.63865661621094	1.0	445.42425537109375	296.5628967285156	0.9999957084655762	615.4729614257812	186.39450073242188	1.0	614.36669921875	186.51910400390625	0.0006685256958007812	9	026
187	506.5747375488281	221.08197021484375	1.0	445.3907775878906	294.91461181640625	1.0	615.50927734375	186.94580078125	1.0	614.1927490234375	186.97415161132812	0.00080147385597229	9	026
188	507.29541015625	219.2616729736328	1.0	442.2734375	296.0389709472656	0.9999992847442627	614.9746704101562	185.78076171875	1.0	613.5740356445312	186.06556701660156	0.0007323622703552246	9	026
189	505.97064208984375	218.01658630371094	1.0	449.4918212890625	53.14576721191406	0.05841818451881409	615.486083984375	186.80332946777344	1.0	613.696533203125	186.65579223632812	0.0005467832088470459	9	026
190	504.6398620605469	216.46141052246094	1.0	446.0063781738281	290.2994079589844	0.9997192621231079	616.1641235351562	187.2367401123047	1.0	613.9683837890625	186.90908813476562	0.0005726516246795654	9	026
191	504.4747314453125	216.60704040527344	1.0	440.4822998046875	290.68743896484375	0.9999954700469971	615.4703369140625	186.16500854492188	0.9999999403953552	613.800048828125	186.2640380859375	0.0005870461463928223	9	026
192	504.1490173339844	216.9221954345703	1.0	440.34552001953125	289.21026611328125	0.9999940395355225	614.9421997070312	186.5688018798828	1.0	543.5010986328125	172.31948852539062	0.0012412071228027344	9	026
193	505.13555908203125	216.8766632080078	1.0	438.9026184082031	289.21075439453125	0.9999999403953552	614.7922973632812	187.01588439941406	1.0	612.658935546875	186.8215789794922	0.00048279762268066406	9	026
194	504.6733093261719	215.4645233154297	1.0	440.1940002441406	287.4552001953125	0.9999994039535522	615.5687866210938	186.59327697753906	1.0	613.7853393554688	186.3653564453125	0.0005605518817901611	9	026
195	505.38104248046875	214.2126007080078	1.0	441.1517333984375	282.5045166015625	0.9999995231628418	615.4121704101562	186.00778198242188	1.0	613.911376953125	185.8685760498047	0.0006338357925415039	9	026
196	504.39215087890625	212.4993133544922	1.0	440.0294189453125	281.9272155761719	0.9999998807907104	615.7363891601562	186.39927673339844	1.0	441.11627197265625	284.433349609375	0.0014749765396118164	9	026
197	503.734619140625	211.86068725585938	1.0	439.782958984375	282.33258056640625	1.0	615.9736938476562	186.68714904785156	0.9999999403953552	440.90576171875	284.30499267578125	0.0013773739337921143	9	026
198	504.68133544921875	211.81980895996094	1.0	433.4942321777344	286.9551696777344	1.0	615.5864868164062	186.87156677246094	0.9999999403953552	614.083251953125	186.49192810058594	0.0005817711353302002	9	026
199	504.6966857910156	210.4435577392578	1.0	439.51959228515625	274.7845458984375	1.0	616.251953125	185.98837280273438	0.9999998807907104	615.0084228515625	185.8970489501953	0.0004953742027282715	9	026
200	505.70794677734375	207.5936737060547	1.0	440.2907409667969	272.5394592285156	1.0	615.7385864257812	186.20452880859375	1.0	614.2815551757812	185.76365661621094	0.0006138384342193604	9	026
201	505.32965087890625	204.90887451171875	1.0	441.0799255371094	276.7938537597656	1.0	616.0001831054688	185.40992736816406	0.9999999403953552	614.8150634765625	185.20675659179688	0.0005473196506500244	9	026
202	505.8728332519531	202.22412109375	1.0	439.4900817871094	277.4560546875	0.9999995231628418	615.861572265625	186.41163635253906	1.0	613.9804077148438	186.08154296875	0.0008070170879364014	9	026
203	504.4394836425781	199.9658203125	1.0	442.31561279296875	266.47393798828125	0.9999998807907104	614.9080200195312	185.93380737304688	1.0	443.01275634765625	268.8012390136719	0.0007793605327606201	9	026
204	504.84844970703125	198.49282836914062	1.0	440.6641845703125	265.62335205078125	1.0	615.8806762695312	186.6369171142578	1.0	614.0160522460938	186.62075805664062	0.0006835758686065674	9	026
205	503.8702697753906	197.80532836914062	1.0	438.0696105957031	264.18914794921875	1.0	615.9080810546875	186.26165771484375	0.9999999403953552	614.4755249023438	185.91380310058594	0.000670701265335083	9	026
206	503.18701171875	198.6119842529297	1.0	435.4302673339844	264.4996337890625	1.0	615.7910766601562	186.5626678466797	1.0	614.4234619140625	186.28904724121094	0.0005785524845123291	9	026
207	502.3314514160156	197.8616943359375	1.0	429.1622619628906	266.58306884765625	0.9999970197677612	615.1408081054688	186.13113403320312	1.0	614.1648559570312	186.28311157226562	0.0008482933044433594	9	026
208	502.77142333984375	196.26075744628906	1.0	434.052490234375	258.64520263671875	1.0	615.7503051757812	185.85305786132812	1.0	614.35302734375	185.67494201660156	0.00047767162322998047	9	026
209	503.0032043457031	194.85462951660156	1.0	433.84429931640625	256.8711242675781	1.0	616.594482421875	186.02035522460938	1.0	615.18994140625	185.59576416015625	0.0006131529808044434	9	026
210	504.954345703125	194.09474182128906	1.0	433.41656494140625	256.5653381347656	1.0	615.6885986328125	186.4583282470703	1.0	614.21142578125	186.47982788085938	0.0007999539375305176	9	026
211	505.68695068359375	192.70347595214844	1.0	431.6863098144531	256.08465576171875	1.0	615.9198608398438	185.72674560546875	0.9999998807907104	614.24609375	185.59730529785156	0.0005442500114440918	9	026
212	505.21343994140625	191.77130126953125	1.0	430.166015625	257.64013671875	1.0	616.1738891601562	186.28179931640625	0.9999999403953552	614.9020385742188	185.90475463867188	0.0006044209003448486	9	026
213	504.60089111328125	189.7583465576172	1.0	428.54681396484375	257.3858337402344	1.0	616.83642578125	186.29310607910156	1.0	614.932861328125	186.2512969970703	0.0006240606307983398	9	026
214	503.3044128417969	188.5350341796875	1.0	430.150634765625	251.31019592285156	0.9999998807907104	615.57177734375	185.53042602539062	1.0	614.602783203125	185.72848510742188	0.0008333027362823486	9	026
215	502.2166442871094	188.3818359375	1.0	429.95806884765625	249.99085998535156	0.9999977350234985	615.37451171875	186.11138916015625	1.0	614.0809326171875	186.3651123046875	0.00047975778579711914	9	026
216	502.4766540527344	188.100830078125	1.0	429.6227111816406	249.8032989501953	0.9999929070472717	615.9468994140625	186.0991973876953	1.0	614.365478515625	185.9577178955078	0.00045746564865112305	9	026
217	502.9600830078125	186.4612274169922	1.0	431.5545959472656	247.04849243164062	1.0	615.6156616210938	186.43472290039062	1.0	614.4198608398438	186.26812744140625	0.0007747113704681396	9	026
218	504.2206726074219	185.20802307128906	1.0	430.6729431152344	243.91946411132812	0.9999996423721313	616.2340087890625	185.61941528320312	1.0	614.8270263671875	185.51161193847656	0.00048401951789855957	9	026
219	504.0924377441406	183.80499267578125	1.0	431.7083435058594	244.07794189453125	1.0	616.4969482421875	186.0687255859375	1.0	614.349853515625	185.69126892089844	0.0003515779972076416	9	026
220	503.4982604980469	181.05259704589844	1.0	430.1505126953125	245.26922607421875	1.0	615.0653686523438	186.4802703857422	0.9999998807907104	613.7523193359375	186.73533630371094	0.0004735589027404785	9	026
221	502.9977111816406	180.12237548828125	1.0	428.5237731933594	247.4896697998047	1.0	616.0361938476562	185.87158203125	1.0	614.0164184570312	185.8022918701172	0.00032576918601989746	9	026
222	502.64190673828125	178.20928955078125	1.0	430.0141906738281	246.64732360839844	0.9999997615814209	616.2451171875	185.6293182373047	1.0	614.6466064453125	185.6810302734375	0.00043529272079467773	9	026
223	502.26055908203125	177.0089569091797	1.0	430.0927734375	241.82081604003906	1.0	615.7313842773438	186.08831787109375	1.0	614.0811767578125	186.09429931640625	0.0005007088184356689	9	026
224	503.0998840332031	176.89669799804688	1.0	428.6394348144531	239.19970703125	0.9999998807907104	616.6142578125	185.96002197265625	1.0	615.2571411132812	185.91000366210938	0.00040021538734436035	9	026
225	503.2255859375	177.34295654296875	1.0	429.3800048828125	238.81849670410156	0.9999999403953552	615.7048950195312	186.4051513671875	1.0	614.24853515625	186.1714630126953	0.0005359053611755371	9	026
226	505.4951171875	177.0816650390625	1.0	428.6630554199219	238.20326232910156	0.9999992251396179	615.6687622070312	186.01678466796875	1.0	613.916015625	186.45140075683594	0.00043570995330810547	9	026
227	505.50323486328125	175.95199584960938	1.0	431.3448791503906	231.6265869140625	1.0	615.8643798828125	186.23977661132812	0.9999999403953552	614.3243408203125	186.436279296875	0.00041425228118896484	9	026
228	503.73297119140625	172.3375244140625	1.0	430.3536682128906	230.38137817382812	0.9999992847442627	615.6705322265625	185.82699584960938	1.0	613.7185668945312	185.83412170410156	0.0003571808338165283	9	026
229	503.307373046875	169.96302795410156	1.0	431.0753479003906	230.6500244140625	1.0	616.115478515625	186.18283081054688	1.0	614.62744140625	185.99362182617188	0.00048416852951049805	9	026
230	503.6284484863281	168.45899963378906	1.0	432.0479431152344	231.0137176513672	1.0	615.3489379882812	186.7298583984375	0.9999998807907104	613.765380859375	186.8287811279297	0.0005022585391998291	9	026
231	504.0252990722656	166.02438354492188	1.0	431.420166015625	225.02218627929688	1.0	616.261962890625	186.5485076904297	0.9999999403953552	614.3217163085938	186.88511657714844	0.0004011094570159912	9	026
232	503.30950927734375	162.10182189941406	1.0	432.5329284667969	221.91854858398438	1.0	616.3509521484375	186.79644775390625	1.0	614.543701171875	186.53839111328125	0.00039073824882507324	9	026
233	504.60662841796875	159.44656372070312	1.0	433.47625732421875	220.15725708007812	1.0	615.6032104492188	186.1225128173828	0.9999999403953552	613.9849243164062	186.4159393310547	0.00042307376861572266	9	026
234	504.6340026855469	156.13755798339844	1.0	434.6938781738281	222.6242218017578	0.9999998807907104	615.549072265625	186.92764282226562	1.0	613.8466186523438	186.90455627441406	0.0005079805850982666	9	026
235	503.630126953125	151.17868041992188	1.0	436.5662536621094	211.8078155517578	1.0	616.0599975585938	186.7736358642578	1.0	614.537109375	186.8513946533203	0.0004799365997314453	9	026
236	503.6242370605469	145.0084991455078	1.0	436.0521240234375	209.85519409179688	1.0	616.2520141601562	186.80125427246094	1.0	614.8991088867188	186.93630981445312	0.0004736185073852539	9	026
237	502.81597900390625	142.67910766601562	1.0	435.3194580078125	209.8407440185547	1.0	616.2274780273438	186.39523315429688	1.0	614.9590454101562	186.05868530273438	0.0004932582378387451	9	026
238	501.0167236328125	140.5200653076172	1.0	432.750244140625	210.84378051757812	1.0	615.70751953125	186.59469604492188	1.0	614.186279296875	186.3278045654297	0.0004417896270751953	9	026
239	501.6750183105469	138.66334533691406	1.0	428.5070495605469	210.638427734375	0.9990167617797852	615.9646606445312	187.05088806152344	1.0	614.1342163085938	187.12521362304688	0.000489652156829834	9	026
240	499.6281433105469	138.04212951660156	1.0	429.85540771484375	202.2893524169922	0.9999998807907104	616.925048828125	187.04116821289062	1.0	615.2554321289062	186.9029083251953	0.00043636560440063477	9	026
241	499.15777587890625	137.56788635253906	1.0	427.2431945800781	199.10934448242188	1.0	616.3469848632812	186.71578979492188	1.0	615.066650390625	186.74234008789062	0.0004081428050994873	9	026
242	499.7978515625	136.73609924316406	1.0	428.48724365234375	199.49832153320312	1.0	615.4790649414062	186.83755493164062	1.0	613.8416748046875	186.86997985839844	0.0005088746547698975	9	026
243	501.3294677734375	133.61282348632812	1.0	429.6509094238281	192.56813049316406	1.0	615.8973388671875	186.4234161376953	1.0	614.6558227539062	186.38441467285156	0.0004897415637969971	9	026
244	500.6253967285156	130.71212768554688	1.0	429.21881103515625	190.23573303222656	0.9999999403953552	615.3838500976562	186.56382751464844	1.0	614.1268310546875	186.56292724609375	0.0006060004234313965	9	026
245	502.2718811035156	127.92066192626953	1.0	431.2337951660156	190.0457305908203	1.0	615.439453125	186.97396850585938	1.0	614.2177124023438	187.22329711914062	0.000613868236541748	9	026
246	501.5209045410156	125.7379150390625	1.0	433.4705505371094	191.27926635742188	1.0	615.087158203125	185.7307891845703	1.0	613.8373413085938	186.12583923339844	0.000495225191116333	9	026
247	500.4606628417969	122.25051879882812	1.0	435.2563171386719	185.56851196289062	1.0	615.8244018554688	186.6493682861328	1.0	614.8041381835938	186.69677734375	0.0005090832710266113	9	026
248	500.9352722167969	118.6871566772461	1.0	434.87249755859375	181.14048767089844	1.0	615.5899047851562	185.96575927734375	1.0	614.2432861328125	186.62106323242188	0.0005268454551696777	9	026
249	498.82305908203125	113.80156707763672	1.0	435.687255859375	179.31251525878906	1.0	615.5406494140625	185.74349975585938	1.0	614.8526611328125	186.19772338867188	0.0004942417144775391	9	026
250	498.9458923339844	111.15496826171875	1.0	435.8323669433594	177.85830688476562	1.0	616.0430297851562	186.54664611816406	1.0	614.9412231445312	186.71319580078125	0.0006695985794067383	9	026
251	500.37615966796875	108.8956527709961	1.0	438.4999694824219	175.58985900878906	1.0	615.7244262695312	187.0000762939453	1.0	614.4605712890625	186.9403076171875	0.0006278753280639648	9	026
252	500.5295715332031	107.20702362060547	1.0	439.2604064941406	172.4100799560547	1.0	615.072265625	185.86639404296875	1.0	439.00396728515625	174.43771362304688	0.0006246268749237061	9	026
253	498.6487731933594	105.21180725097656	1.0	435.6605224609375	171.3970184326172	1.0	615.7439575195312	185.723388671875	1.0	614.8110961914062	186.0921173095703	0.0005247294902801514	9	026
254	499.29962158203125	102.80925750732422	1.0	436.7488098144531	170.26519775390625	1.0	614.2745971679688	185.9816131591797	1.0	550.4170532226562	165.04608154296875	0.0012098848819732666	9	026
255	499.1097412109375	101.49309539794922	1.0	436.0032043457031	168.41851806640625	1.0	615.214599609375	186.3202362060547	1.0	614.23193359375	186.1363067626953	0.0005476474761962891	9	026
256	498.3099670410156	100.61518859863281	1.0	435.6930847167969	167.42459106445312	1.0	615.3837280273438	185.79515075683594	1.0	614.5529174804688	186.13619995117188	0.0004914999008178711	9	026
257	498.27655029296875	99.73970031738281	1.0	433.66943359375	166.9119110107422	1.0	615.0440063476562	185.50393676757812	1.0	614.2047729492188	186.2119598388672	0.0005826950073242188	9	026
258	497.4844970703125	99.28024291992188	1.0	432.8258056640625	166.03993225097656	1.0	615.2972412109375	186.5787353515625	1.0	614.0298461914062	186.30079650878906	0.000555187463760376	9	026
259	497.8043518066406	99.48711395263672	1.0	431.35333251953125	166.7607879638672	1.0	615.253173828125	185.57957458496094	1.0	614.0888671875	186.0041961669922	0.0005433857440948486	9	026
260	498.37567138671875	100.72492980957031	1.0	430.9486083984375	166.68101501464844	1.0	615.4447021484375	186.43560791015625	1.0	614.1192016601562	186.3468780517578	0.0005570650100708008	9	026
261	497.7310791015625	104.24982452392578	1.0	431.47711181640625	165.17181396484375	1.0	615.1832885742188	186.1580810546875	1.0	613.8356323242188	186.99819946289062	0.0007080435752868652	9	026
262	499.66302490234375	106.18338775634766	1.0	425.63690185546875	159.43499755859375	0.9999982118606567	615.6836547851562	186.45042419433594	1.0	614.697021484375	186.43922424316406	0.0005188882350921631	9	026
263	499.7465515136719	105.76201629638672	1.0	425.5049743652344	157.7435760498047	0.9999919533729553	615.5533447265625	186.72608947753906	1.0	614.5949096679688	186.6181182861328	0.0006252825260162354	9	026
264	500.5946350097656	106.1521987915039	1.0	425.04974365234375	156.9447479248047	0.9999998807907104	615.4747314453125	186.1592559814453	1.0	614.2274780273438	185.92068481445312	0.0004552602767944336	9	026
265	500.4617004394531	106.3784408569336	1.0	425.4370422363281	156.50379943847656	0.9999999403953552	614.4625244140625	185.61538696289062	1.0	613.4414672851562	185.9145965576172	0.0006594657897949219	9	026
266	500.14764404296875	106.0866470336914	1.0	426.5040588378906	154.1940460205078	0.9999997615814209	615.4224853515625	185.92767333984375	1.0	543.1536865234375	193.91046142578125	0.0055214762687683105	9	026
267	500.71063232421875	103.91608428955078	1.0	425.22967529296875	151.25462341308594	0.9690579175949097	615.594482421875	186.63429260253906	1.0	614.3077392578125	186.66490173339844	0.000555574893951416	9	026
268	501.64813232421875	100.90665435791016	1.0	432.623046875	152.83396911621094	0.9999997615814209	614.9993896484375	185.69406127929688	1.0	614.567138671875	186.0801544189453	0.0006879270076751709	9	026
269	503.2135925292969	103.42784881591797	0.8873230218887329	430.7767639160156	154.6662139892578	0.9999913573265076	614.8772583007812	185.75086975097656	1.0	613.6984252929688	185.9795684814453	0.0005492866039276123	9	026
270	448.7389831542969	52.18343734741211	0.9982774257659912	432.2424621582031	143.85926818847656	0.9999994039535522	614.7929077148438	186.415771484375	1.0	613.7000732421875	186.47552490234375	0.0006756782531738281	9	026
271	504.1070251464844	104.57186126708984	0.9999998807907104	430.1080322265625	139.7119903564453	0.9953704476356506	614.9426879882812	185.9022674560547	1.0	614.065673828125	186.02593994140625	0.000672459602355957	9	026
272	500.7940368652344	105.12590789794922	1.0	446.54840087890625	322.3892517089844	0.9999889731407166	614.888427734375	185.9621124267578	1.0	613.7103881835938	186.3789520263672	0.0006710588932037354	9	026
273	498.6845397949219	106.98353576660156	1.0	449.209228515625	52.447547912597656	0.7743017673492432	614.8378295898438	186.7664337158203	1.0	613.6619873046875	186.72854614257812	0.000749051570892334	9	026
274	497.55291748046875	108.01644897460938	1.0	446.9254455566406	322.81488037109375	0.9981337189674377	615.4323120117188	186.35165405273438	1.0	614.4246215820312	186.81211853027344	0.0007443130016326904	9	026
275	496.6770324707031	108.91638946533203	1.0	445.2718200683594	323.5117492675781	0.9996743202209473	615.6431274414062	186.3114471435547	1.0	614.5037841796875	186.006103515625	0.0006352663040161133	9	026
276	497.0661926269531	108.9429931640625	1.0	448.88568115234375	52.92624282836914	0.002906113862991333	615.1724853515625	187.4313507080078	1.0	613.8515625	187.0558319091797	0.0007243454456329346	9	026
277	499.1278991699219	109.3279800415039	1.0	445.5105895996094	322.51873779296875	0.9993737936019897	615.242431640625	185.49911499023438	1.0	614.5607299804688	185.42466735839844	0.0006117522716522217	9	026
278	498.8192138671875	110.74436950683594	1.0	446.7774963378906	322.3948059082031	0.999592661857605	615.0453491210938	186.53407287597656	1.0	613.9031372070312	186.8809356689453	0.0007697939872741699	9	026
279	500.9527282714844	110.74419403076172	1.0	449.9720764160156	52.2757568359375	0.8129507899284363	615.2427368164062	186.2423095703125	1.0	614.2678833007812	186.49282836914062	0.000682532787322998	9	026
280	504.7021179199219	109.07073974609375	1.0	447.4145202636719	324.48284912109375	0.4550553858280182	614.8842163085938	187.08575439453125	1.0	613.2396240234375	186.78271484375	0.0006140172481536865	9	026
281	504.9691162109375	108.6939697265625	1.0	449.50823974609375	52.47875213623047	0.7708383202552795	615.5938110351562	186.03753662109375	1.0	614.4594116210938	185.68414306640625	0.000757068395614624	9	026
282	502.1266784667969	109.66960144042969	1.0	449.2532653808594	52.6670036315918	0.018697261810302734	615.513427734375	186.3751983642578	1.0	614.1945190429688	186.4826202392578	0.0007242858409881592	9	026
283	501.1233215332031	110.28495025634766	1.0	447.0458679199219	323.3826904296875	0.9999973773956299	614.9805297851562	186.1909942626953	1.0	613.6080932617188	186.4376983642578	0.0005041956901550293	9	026
284	500.2236633300781	110.43658447265625	1.0	448.4563903808594	322.52117919921875	0.8476148843765259	615.0067749023438	185.9367218017578	1.0	613.891845703125	186.50833129882812	0.0005165338516235352	9	026
285	500.24237060546875	110.75010681152344	1.0	450.6180114746094	51.97132110595703	0.9998109340667725	614.5508422851562	185.95761108398438	1.0	613.1973266601562	186.0854034423828	0.0006135106086730957	9	026
286	498.7197265625	110.80049133300781	1.0	426.046875	125.20541381835938	0.710350751876831	614.7139282226562	186.48890686035156	1.0	613.2855224609375	187.10203552246094	0.0007769763469696045	9	026
287	499.1439208984375	108.11318969726562	1.0	450.92254638671875	51.75593948364258	0.999961256980896	615.8179931640625	186.0325164794922	0.9999998807907104	615.25	185.57398986816406	0.0006040334701538086	9	026
288	498.2313232421875	103.8375244140625	1.0	450.007568359375	53.12514114379883	0.9993381500244141	615.2120361328125	186.27972412109375	1.0	613.8282470703125	186.5463104248047	0.000673145055770874	9	026
289	496.5587158203125	100.6205825805664	1.0	447.8966064453125	323.3434753417969	0.9958711862564087	615.671630859375	186.31922912597656	1.0	614.7880859375	186.108154296875	0.0005488097667694092	9	026
290	495.1456604003906	96.377197265625	1.0	428.03515625	133.5283660888672	0.9998142719268799	614.8158569335938	186.0609130859375	1.0	613.808837890625	186.8026580810547	0.0006820559501647949	9	026
291	495.09832763671875	93.6598129272461	1.0	444.7185363769531	323.2796325683594	0.9993700981140137	615.101806640625	186.12998962402344	1.0	614.0137939453125	186.00405883789062	0.0005417168140411377	9	026
292	494.8420715332031	91.98957061767578	1.0	420.30621337890625	140.01161193847656	0.9916313886642456	614.868408203125	186.57162475585938	1.0	613.9087524414062	186.35202026367188	0.000614553689956665	9	026
293	495.917724609375	89.55768585205078	1.0	419.03436279296875	143.52178955078125	0.9998506307601929	615.2888793945312	186.267333984375	1.0	614.0552368164062	186.6873779296875	0.0006176531314849854	9	026
294	496.91729736328125	87.8912353515625	1.0	444.1275329589844	323.8229675292969	0.9945061206817627	614.5755004882812	186.17091369628906	1.0	613.4021606445312	186.61325073242188	0.00047844648361206055	9	026
295	497.29229736328125	86.20549774169922	1.0	447.7865295410156	322.420654296875	0.6690857410430908	615.582763671875	186.09564208984375	1.0	547.5849609375	176.38792419433594	0.07140859961509705	9	026
296	498.353515625	84.97969818115234	1.0	429.83502197265625	143.1061553955078	0.9998122453689575	615.2633666992188	185.99920654296875	1.0	614.1692504882812	186.5176544189453	0.0006374120712280273	9	026
297	499.8493347167969	83.9905776977539	1.0	428.20404052734375	144.93081665039062	0.9999992847442627	615.1937255859375	186.37701416015625	1.0	614.0252685546875	186.5342254638672	0.0005450844764709473	9	026
298	501.8197021484375	81.83795166015625	1.0	431.64825439453125	144.6057586669922	0.9999967813491821	614.8282470703125	185.27549743652344	1.0	613.4801635742188	185.96908569335938	0.0005866885185241699	9	026
299	501.3084411621094	80.61189270019531	1.0	433.40216064453125	143.69358825683594	0.9999319314956665	615.8739013671875	186.24761962890625	1.0	615.0609741210938	186.30064392089844	0.000819772481918335	9	026
300	501.71722412109375	79.93818664550781	1.0	432.6263122558594	143.36355590820312	0.9999990463256836	614.9664916992188	185.96424865722656	1.0	613.8950805664062	186.53256225585938	0.0005806982517242432	9	026
301	502.0289001464844	79.48489379882812	1.0	432.70062255859375	143.3023223876953	0.9999983310699463	615.25439453125	185.6957550048828	1.0	547.355712890625	180.0728759765625	0.015104919672012329	9	026
302	501.838623046875	80.34343719482422	1.0	433.7194519042969	143.29605102539062	0.9999945163726807	615.2909545898438	185.69827270507812	1.0	547.823974609375	176.90769958496094	0.0009444952011108398	9	026
303	501.8758850097656	80.59442901611328	1.0	433.83154296875	144.89064025878906	1.0	614.9867553710938	185.61843872070312	1.0	613.823974609375	186.65386962890625	0.0006712377071380615	9	026
304	502.2543029785156	80.97785949707031	1.0	434.348388671875	143.65695190429688	0.9999997019767761	615.609619140625	185.94862365722656	0.9999999403953552	614.528564453125	186.37461853027344	0.0008799433708190918	9	026
305	502.56988525390625	81.53208923339844	1.0	430.6405029296875	143.52320861816406	0.9999899864196777	615.2371215820312	185.50856018066406	1.0	614.56640625	186.18692016601562	0.0006057918071746826	9	026
306	503.1120910644531	80.74615478515625	1.0	430.9124755859375	141.6094512939453	0.999992847442627	615.016845703125	185.74668884277344	1.0	614.2206420898438	186.08775329589844	0.0006738007068634033	9	026
307	502.2655944824219	80.76124572753906	1.0	429.39019775390625	139.64178466796875	0.9999986886978149	614.7752685546875	186.1054229736328	1.0	613.5023193359375	186.6030731201172	0.0005353689193725586	9	026
308	501.7549133300781	82.05299377441406	1.0	430.42431640625	141.8993682861328	0.9999997615814209	615.5143432617188	185.1792755126953	1.0	614.6558837890625	185.52740478515625	0.0005267858505249023	9	026
309	502.2347106933594	84.45105743408203	1.0	428.562744140625	143.59771728515625	0.9987902641296387	614.8292846679688	186.251220703125	1.0	613.62451171875	185.9517364501953	0.0004366934299468994	9	026
310	505.34674072265625	88.67396545410156	1.0	428.61279296875	138.67495727539062	0.9980296492576599	615.0471801757812	185.3458709716797	1.0	614.2425537109375	185.6320037841797	0.0004958510398864746	9	026
311	505.57598876953125	91.80815124511719	1.0	429.5825500488281	133.5170135498047	0.9995291829109192	615.3856811523438	186.38316345214844	1.0	614.4642944335938	186.20602416992188	0.0007041394710540771	9	026
312	504.9072265625	94.02928924560547	1.0	428.33624267578125	130.25265502929688	0.9999717473983765	615.05078125	186.82691955566406	1.0	537.91259765625	217.5754852294922	0.001065671443939209	9	026
313	504.7847595214844	93.45912170410156	1.0	447.15679931640625	324.15057373046875	0.9999531507492065	614.6635131835938	186.5550537109375	1.0	613.038330078125	187.10250854492188	0.00050392746925354	9	026
314	506.41461181640625	94.24542236328125	1.0	449.2876281738281	52.09330749511719	0.07049092650413513	615.3662109375	185.98936462402344	1.0	614.1046142578125	186.37379455566406	0.00043451786041259766	9	026
315	505.95611572265625	94.54346466064453	1.0	445.3184509277344	323.3526611328125	0.9999780654907227	615.5068969726562	185.94989013671875	1.0	614.1632690429688	186.355224609375	0.0005487799644470215	9	026
316	505.79559326171875	95.20579528808594	1.0	557.607666015625	116.82401275634766	0.0009573400020599365	614.9071044921875	186.32997131347656	1.0	613.2383422851562	186.92030334472656	0.000539928674697876	9	026
317	505.642333984375	95.38375854492188	1.0	449.6129150390625	51.718570709228516	0.5067306160926819	615.7446899414062	186.27268981933594	1.0	614.5446166992188	186.06161499023438	0.0006515085697174072	9	026
318	508.0667724609375	95.3297119140625	1.0	446.13385009765625	324.0850830078125	0.9998790621757507	614.6051635742188	186.13113403320312	1.0	613.2578735351562	186.65548706054688	0.0006148219108581543	9	026
319	507.8782653808594	96.1697769165039	1.0	449.4094543457031	51.815521240234375	0.9769210815429688	614.4008178710938	186.0280303955078	1.0	613.0496826171875	186.60003662109375	0.0005415678024291992	9	026
320	506.92718505859375	97.5233383178711	1.0	446.0461120605469	322.98321533203125	0.997805118560791	616.1015014648438	186.6280059814453	1.0	614.5460205078125	186.90731811523438	0.0006496012210845947	9	026
321	506.438720703125	97.71394348144531	1.0	449.2266845703125	52.99115753173828	0.9000779390335083	616.2276000976562	185.49639892578125	0.9999999403953552	614.9395751953125	185.1866455078125	0.0005905032157897949	9	026
322	507.1549072265625	97.11955261230469	1.0	446.607421875	324.7532653808594	0.0472162663936615	615.7076416015625	187.05262756347656	1.0	614.570068359375	186.90505981445312	0.0008677542209625244	9	026
323	508.7747802734375	95.8704605102539	1.0	449.55535888671875	51.98207092285156	0.03355753421783447	615.2923583984375	186.13534545898438	1.0	614.0276489257812	186.45755004882812	0.0007069408893585205	9	026
324	506.2618713378906	97.65401458740234	1.0	426.8986511230469	126.7507095336914	0.0006791353225708008	614.9730224609375	185.57711791992188	1.0	613.6494140625	185.73858642578125	0.000470578670501709	9	026
325	504.9576416015625	100.62139892578125	1.0	423.2326965332031	128.5775604248047	0.9890215396881104	615.2261352539062	186.33181762695312	1.0	614.3375244140625	186.03404235839844	0.0005346536636352539	9	026
326	507.7286071777344	104.22040557861328	0.9999977350234985	422.3904724121094	128.1392822265625	0.9993643760681152	614.8638305664062	186.7298126220703	1.0	613.8358154296875	186.50779724121094	0.0005558431148529053	9	026
327	506.85894775390625	107.14996337890625	0.9999990463256836	425.3517761230469	123.15827178955078	0.7986682653427124	615.1507568359375	187.52651977539062	1.0	613.8237915039062	187.0170440673828	0.00046318769454956055	9	026
328	506.40728759765625	107.54130554199219	1.0	447.3666687011719	324.07000732421875	0.9999998211860657	614.680419921875	186.4228057861328	1.0	613.5134887695312	186.87916564941406	0.0006428062915802002	9	026
329	507.2483215332031	108.11337280273438	1.0	447.41156005859375	320.52911376953125	0.6940585374832153	615.22802734375	187.2310791015625	1.0	614.0625	186.71560668945312	0.0005155801773071289	9	026
330	506.4477233886719	108.90364837646484	1.0	450.1083068847656	52.375667572021484	0.9473114013671875	615.2039184570312	186.60650634765625	1.0	613.60693359375	186.5763397216797	0.0004903078079223633	9	026
331	507.2317810058594	111.04368591308594	1.0	449.48944091796875	52.5045166015625	0.9194464683532715	615.3739624023438	186.48013305664062	1.0	614.446044921875	186.21420288085938	0.0006091892719268799	9	026
332	508.0768127441406	113.0465087890625	1.0	425.8990783691406	117.96803283691406	0.9999998807907104	615.0521240234375	185.5597686767578	1.0	613.98876953125	185.77069091796875	0.0008653700351715088	9	026
333	507.7354431152344	113.79003143310547	1.0	424.88922119140625	114.83712005615234	0.9999996423721313	615.1250610351562	185.81893920898438	1.0	613.856201171875	186.1445770263672	0.0006371140480041504	9	026
334	511.22552490234375	113.16557312011719	1.0	435.59857177734375	112.29340362548828	0.7938143014907837	615.4383544921875	185.73773193359375	1.0	614.4889526367188	185.92047119140625	0.0006243884563446045	9	026
335	510.262451171875	114.2339096069336	1.0	433.8123474121094	114.24819946289062	0.9983687400817871	615.5252685546875	186.64236450195312	0.9999999403953552	614.6275024414062	186.29417419433594	0.0005362629890441895	9	026
336	505.8944091796875	119.01866912841797	1.0	431.26824951171875	117.0531997680664	0.9949891567230225	615.367919921875	186.61563110351562	1.0	613.8816528320312	186.37648010253906	0.0005555450916290283	9	026
337	505.3499755859375	124.8429183959961	1.0	449.5452880859375	52.99943923950195	0.7885786294937134	615.5289306640625	186.5179901123047	1.0	540.9059448242188	216.8569793701172	0.0029105842113494873	9	026
338	504.8226623535156	130.61550903320312	1.0	428.5097351074219	115.37577819824219	1.0	615.572998046875	185.5500946044922	1.0	614.3737182617188	185.42974853515625	0.0005307793617248535	9	026
339	505.7976379394531	135.13031005859375	1.0	430.81182861328125	111.60690307617188	1.0	615.4708251953125	186.30789184570312	1.0	614.0026245117188	185.95339965820312	0.0006242096424102783	9	026
340	506.0978698730469	138.4923553466797	1.0	432.3245849609375	108.59963989257812	1.0	615.239013671875	186.2476806640625	1.0	614.2803955078125	186.34840393066406	0.000825345516204834	9	026
341	507.2083740234375	142.45823669433594	1.0	432.5453186035156	108.05892944335938	1.0	614.875244140625	185.62451171875	1.0	537.9594116210938	215.7742156982422	0.0027345120906829834	9	026
342	507.1227111816406	144.4567413330078	1.0	429.47320556640625	105.33616638183594	1.0	615.4907836914062	185.84158325195312	0.9999999403953552	615.0873413085938	186.34600830078125	0.0008386671543121338	9	026
343	507.4898986816406	146.11843872070312	1.0	446.2217712402344	322.3664245605469	0.9999997615814209	615.112060546875	186.1435089111328	1.0	613.9310913085938	186.18124389648438	0.0007971227169036865	9	026
344	507.9401550292969	146.749267578125	1.0	421.8254699707031	102.065673828125	0.9986636638641357	615.816162109375	186.3646697998047	0.9999999403953552	541.5934448242188	215.96450805664062	0.0016523897647857666	9	026
345	506.92620849609375	147.41233825683594	1.0	446.8648986816406	323.3877868652344	1.0	614.8223876953125	185.858642578125	1.0	613.6730346679688	186.09373474121094	0.0005623400211334229	9	026
346	506.0289611816406	149.24562072753906	1.0	423.9430236816406	111.13727569580078	0.9999924898147583	615.7062377929688	186.74957275390625	1.0	537.534912109375	217.6818084716797	0.0016436874866485596	9	026
347	506.2069396972656	150.76995849609375	1.0	423.44903564453125	111.72526550292969	0.9999998807907104	614.9041748046875	186.0395050048828	1.0	540.474609375	216.16769409179688	0.001368105411529541	9	026
348	505.4976501464844	152.431640625	1.0	446.8077087402344	321.7222900390625	0.9999157786369324	615.3087768554688	185.72898864746094	1.0	614.5147094726562	185.75753784179688	0.0006364583969116211	9	026
349	505.40997314453125	153.26817321777344	1.0	447.8381652832031	322.58905029296875	0.12008616328239441	614.836181640625	185.51123046875	1.0	614.2716674804688	185.79437255859375	0.0010444223880767822	9	026
350	505.3827819824219	154.68878173828125	1.0	423.2148742675781	109.64363098144531	0.9975181818008423	615.4066162109375	186.1773681640625	1.0	539.5489501953125	218.09368896484375	0.11143770813941956	9	026
351	505.39898681640625	154.2136993408203	1.0	425.4831848144531	115.86419677734375	0.9999998807907104	614.8861694335938	186.19973754882812	1.0	614.1851196289062	186.303466796875	0.000737994909286499	9	026
352	504.31219482421875	154.93814086914062	1.0	424.3429870605469	118.47247314453125	1.0	615.2203979492188	186.74993896484375	1.0	614.3477783203125	186.5406036376953	0.0007675886154174805	9	026
353	504.23382568359375	155.9213409423828	1.0	427.2278747558594	117.92733764648438	0.9999998807907104	614.5343627929688	185.9054412841797	1.0	613.6021118164062	186.2964630126953	0.0006605088710784912	9	026
354	504.28009033203125	157.040283203125	1.0	429.40948486328125	116.03794860839844	0.9999998807907104	614.9976806640625	186.4775390625	1.0	613.2802124023438	186.26939392089844	0.000587165355682373	9	026
355	503.790283203125	161.06228637695312	1.0	429.45068359375	120.42652130126953	0.9999988079071045	614.5650634765625	185.4789276123047	1.0	613.68212890625	186.04124450683594	0.000817716121673584	9	026
356	502.19195556640625	169.2233123779297	1.0	559.156005859375	132.08209228515625	0.008576929569244385	614.3892211914062	186.57855224609375	1.0	613.220458984375	186.47555541992188	0.0007155835628509521	9	026
357	501.7450866699219	176.85824584960938	1.0	439.93121337890625	128.6393585205078	0.9999997615814209	615.3871459960938	187.2342987060547	0.9999999403953552	614.0807495117188	186.7399444580078	0.0008251965045928955	9	026
358	501.7189636230469	180.78787231445312	1.0	442.89007568359375	126.6174545288086	1.0	616.2551879882812	187.09317016601562	0.9999998807907104	615.1009521484375	186.65597534179688	0.000698775053024292	9	026
359	501.1363220214844	185.48353576660156	1.0	440.9123840332031	124.94529724121094	1.0	616.2177124023438	187.4897003173828	1.0	615.1878662109375	187.27198791503906	0.0006653368473052979	9	026
360	501.8792724609375	188.35504150390625	1.0	440.6394958496094	123.41483306884766	1.0	616.0551147460938	187.2291259765625	0.9999998807907104	615.2863159179688	187.08018493652344	0.0005027949810028076	9	026
361	501.2218322753906	190.1863555908203	1.0	440.07659912109375	122.2528305053711	1.0	616.3009033203125	186.84344482421875	1.0	615.5101318359375	186.41360473632812	0.0005550682544708252	9	026
362	499.8355407714844	193.22314453125	1.0	440.5035400390625	122.40001678466797	1.0	616.2291870117188	186.40982055664062	0.9999999403953552	614.8219604492188	186.013427734375	0.0004849433898925781	9	026
363	499.4433898925781	193.9957275390625	1.0	438.8988952636719	122.05445098876953	1.0	616.548828125	186.26368713378906	0.9999998807907104	615.759521484375	186.25540161132812	0.00047460198402404785	9	026
364	499.76959228515625	194.1489715576172	1.0	438.53271484375	123.43241119384766	1.0	616.0122680664062	187.17361450195312	1.0	614.9912719726562	186.68165588378906	0.0004278719425201416	9	026
365	499.9483642578125	194.7327880859375	1.0	436.70928955078125	125.03234100341797	1.0	615.404052734375	186.31324768066406	1.0	614.6679077148438	185.8324737548828	0.0004858672618865967	9	026
366	499.0356140136719	194.05331420898438	1.0	436.30316162109375	127.10427856445312	1.0	615.7142944335938	186.52182006835938	0.9999998807907104	614.9839477539062	185.95352172851562	0.0005770027637481689	9	026
367	498.232421875	193.96868896484375	1.0	434.7727966308594	128.14089965820312	1.0	615.7532958984375	186.72015380859375	1.0	614.9598999023438	186.2267608642578	0.0004171431064605713	9	026
368	497.0696105957031	193.727294921875	1.0	435.21026611328125	132.4813690185547	1.0	616.032470703125	187.0871124267578	1.0	614.9330444335938	186.58447265625	0.00044855475425720215	9	026
369	495.26751708984375	194.7367706298828	1.0	432.5671081542969	134.8629913330078	1.0	615.245361328125	186.80934143066406	1.0	614.0614013671875	186.5160369873047	0.000533372163772583	9	026
370	493.6632995605469	195.7810516357422	1.0	432.59759521484375	135.48919677734375	1.0	615.1773681640625	186.8009490966797	1.0	614.42431640625	186.54917907714844	0.0005973875522613525	9	026
371	492.92022705078125	197.7249298095703	1.0	429.8605651855469	136.80368041992188	0.9999996423721313	616.1257934570312	187.35501098632812	1.0	615.1658935546875	186.89926147460938	0.0001735687255859375	9	026
372	492.6083679199219	200.32313537597656	1.0	427.1548156738281	136.0270538330078	1.0	615.8573608398438	187.13192749023438	1.0	614.4390869140625	186.9894256591797	0.000478893518447876	9	026
373	491.86395263671875	201.29611206054688	1.0	427.0991516113281	135.302490234375	1.0	615.1686401367188	187.15614318847656	1.0	613.9564819335938	187.08848571777344	0.00045746564865112305	9	026
374	489.823486328125	202.04281616210938	1.0	427.1588134765625	135.13970947265625	1.0	615.2774658203125	187.24073791503906	1.0	614.2428588867188	187.02928161621094	0.00024574995040893555	9	026
375	487.7684020996094	203.0406951904297	0.9999999403953552	425.6513671875	135.38201904296875	0.9995827078819275	614.7347412109375	186.8462677001953	1.0	613.6006469726562	186.48858642578125	0.00044971704483032227	9	026
376	487.26751708984375	203.41580200195312	0.9999998807907104	447.4215393066406	322.0406188964844	0.6428709030151367	615.3502197265625	186.0509033203125	1.0	614.0748901367188	185.82467651367188	0.00038424134254455566	9	026
377	487.0259704589844	204.2223663330078	1.0	425.97802734375	143.7743377685547	0.0760958194732666	615.4542236328125	186.2349090576172	1.0	614.357177734375	186.37368774414062	0.000344693660736084	9	026
378	487.16558837890625	204.30999755859375	1.0	424.2795715332031	143.77859497070312	0.999489426612854	614.0782470703125	186.1373748779297	1.0	613.1859130859375	186.1328582763672	0.0005509853363037109	9	026
379	486.71466064453125	207.61196899414062	1.0	423.12994384765625	144.11065673828125	0.9999847412109375	614.865234375	187.0574493408203	1.0	613.556396484375	186.75228881835938	0.000284045934677124	9	026
380	485.4463195800781	209.1431427001953	1.0	446.7615051269531	323.28173828125	0.9747405648231506	614.3463134765625	186.9263153076172	1.0	541.1275024414062	164.18898010253906	0.0168592631816864	9	026
381	485.7259521484375	210.35467529296875	1.0	446.7016906738281	322.6153259277344	0.9999815821647644	614.4287719726562	187.4256134033203	1.0	543.8902587890625	160.4962615966797	0.0017320811748504639	9	026
382	485.2114562988281	214.4370880126953	1.0	421.6527099609375	154.17909240722656	1.0	614.625	187.24888610839844	1.0	545.1154174804688	164.91781616210938	0.148699551820755	9	026
383	485.6790771484375	216.14573669433594	1.0	420.1051330566406	154.82276916503906	1.0	614.5154418945312	185.8503875732422	1.0	546.3021850585938	166.676025390625	0.0040967464447021484	9	026
384	486.9615783691406	217.4934844970703	1.0	422.05126953125	154.38442993164062	0.9999992251396179	614.6846313476562	185.75955200195312	1.0	543.7745361328125	162.83050537109375	0.06315648555755615	9	026
385	488.53204345703125	218.37713623046875	1.0	444.9540100097656	321.87237548828125	0.9999109506607056	615.5013427734375	186.12564086914062	1.0	544.0484008789062	163.0435333251953	0.0012132227420806885	9	026
386	491.0482177734375	219.7147216796875	1.0	426.4052429199219	171.8730010986328	0.9999997615814209	615.794921875	185.95526123046875	0.9999998807907104	542.1190185546875	163.91464233398438	0.8086395859718323	9	026
387	492.49835205078125	221.47325134277344	1.0	423.5622253417969	174.90293884277344	1.0	614.9204711914062	185.97714233398438	1.0	544.912109375	165.72894287109375	0.0021087825298309326	9	026
388	494.2281188964844	222.7134246826172	1.0	421.3020935058594	176.60789489746094	0.999989926815033	615.5547485351562	185.69195556640625	1.0	544.5424194335938	163.88311767578125	0.6097698211669922	9	026
389	496.7433166503906	222.76686096191406	1.0	423.285400390625	179.0956573486328	0.9999992847442627	614.927001953125	185.9780731201172	1.0	545.1372680664062	168.1818084716797	0.02204003930091858	9	026
390	499.2076721191406	222.28872680664062	1.0	431.0459899902344	191.9034423828125	0.9987795352935791	614.5933227539062	185.61521911621094	1.0	541.6331176757812	174.91415405273438	0.04736432433128357	9	026
391	501.761474609375	221.62081909179688	1.0	431.7367248535156	195.1757049560547	1.0	614.9973754882812	186.50592041015625	1.0	541.5881958007812	167.10853576660156	0.9389808177947998	9	026
392	503.09881591796875	221.8824462890625	1.0	427.3471374511719	198.58570861816406	1.0	615.1229858398438	186.4738006591797	1.0	540.2080078125	167.94546508789062	0.003583759069442749	9	026
393	504.1084289550781	222.90280151367188	1.0	424.261474609375	198.82102966308594	0.9999997615814209	616.1430053710938	186.21255493164062	1.0	540.569580078125	166.3347930908203	0.171279639005661	9	026
394	504.9625549316406	224.0609130859375	1.0	449.5808410644531	52.44563293457031	0.016770780086517334	615.1908569335938	185.60690307617188	1.0	540.4574584960938	168.4014434814453	0.0036364197731018066	9	026
395	504.920166015625	223.9464111328125	1.0	501.4593200683594	227.51182556152344	0.00027936697006225586	615.6241455078125	186.0619354248047	1.0	543.193359375	168.49485778808594	0.08294928073883057	9	026
396	507.05462646484375	223.83932495117188	1.0	430.535400390625	205.2849884033203	0.9999997615814209	615.5513305664062	186.53115844726562	1.0	542.9420166015625	169.2421417236328	0.8632568120956421	9	026
397	504.8486022949219	224.4158935546875	1.0	431.0946044921875	207.8460693359375	0.9999982118606567	615.3749389648438	186.32040405273438	1.0	614.1134643554688	186.6411895751953	0.00041306018829345703	9	026
398	505.2003173828125	225.47451782226562	1.0	433.8104553222656	212.22914123535156	0.9999998807907104	615.5527954101562	186.77345275878906	1.0	537.9890747070312	166.00570678710938	0.5136985778808594	9	026
399	505.104736328125	228.61187744140625	1.0	434.09735107421875	214.26193237304688	0.9838606119155884	614.7257690429688	186.07203674316406	1.0	541.542724609375	175.02943420410156	0.0030277669429779053	9	026
400	504.28289794921875	233.5711212158203	1.0	441.6335754394531	210.9459228515625	0.9999997019767761	614.8285522460938	186.9335174560547	1.0	613.6227416992188	187.09036254882812	0.0006636679172515869	9	026
401	504.5571594238281	237.56729125976562	1.0	440.26727294921875	208.6807861328125	1.0	615.07421875	185.60426330566406	1.0	546.5264282226562	183.90240478515625	0.027974486351013184	9	026
402	505.364013671875	240.60194396972656	1.0	442.0946960449219	206.90634155273438	1.0	615.5787353515625	186.85507202148438	1.0	540.5332641601562	182.40174865722656	0.01812565326690674	9	026
403	506.51763916015625	243.08367919921875	1.0	441.0323181152344	206.69235229492188	1.0	615.0051879882812	186.87576293945312	0.9999999403953552	546.3898315429688	181.98910522460938	0.0004037916660308838	9	026
404	507.6585998535156	244.09056091308594	1.0	439.77618408203125	207.9691162109375	1.0	615.4057006835938	185.87136840820312	1.0	545.018798828125	180.64134216308594	0.013143807649612427	9	026
405	507.5032958984375	244.70411682128906	1.0	440.4298400878906	210.04930114746094	1.0	614.93603515625	185.6688995361328	1.0	542.2538452148438	175.0037841796875	0.0006344020366668701	9	026
406	509.2547607421875	244.87222290039062	1.0	441.6642150878906	212.92401123046875	1.0	615.0528564453125	185.92062377929688	1.0	541.1724853515625	181.10614013671875	0.0009610652923583984	9	026
407	508.14892578125	245.34402465820312	1.0	439.8228454589844	215.4898681640625	1.0	614.953857421875	185.10922241210938	1.0	541.3165283203125	174.81332397460938	0.014695912599563599	9	026
408	509.04083251953125	246.15135192871094	1.0	437.6742248535156	217.03321838378906	1.0	614.4548950195312	186.74588012695312	1.0	540.1282348632812	178.32176208496094	0.029101163148880005	9	026
409	507.40777587890625	247.3419189453125	1.0	438.556884765625	220.0288543701172	1.0	561.964599609375	217.6544952392578	0.00014710426330566406	556.5028686523438	208.42648315429688	0.00014010071754455566	9	026
410	508.22491455078125	249.17529296875	1.0	438.7923583984375	220.21615600585938	1.0	449.5923767089844	51.460670471191406	0.0006746351718902588	553.3646850585938	214.7055206298828	0.00138169527053833	9	026
411	506.75177001953125	249.16136169433594	1.0	436.2538146972656	221.3900146484375	0.9999978542327881	561.6029052734375	220.94668579101562	0.00020685791969299316	553.8422241210938	216.0629119873047	0.00033408403396606445	9	026
412	506.26959228515625	248.84478759765625	1.0	436.37823486328125	220.01397705078125	1.0	448.1973571777344	52.24589920043945	0.0008197128772735596	553.2996215820312	213.5382080078125	0.0003228187561035156	9	026
413	504.7309875488281	249.46351623535156	1.0	434.3831481933594	221.3325653076172	1.0	452.0231628417969	51.19902801513672	0.00022408366203308105	541.8694458007812	184.1291046142578	0.0007036328315734863	9	026
414	504.4087219238281	249.49276733398438	1.0	436.2620849609375	225.27650451660156	0.9993678331375122	450.6138610839844	53.21656036376953	0.00032442808151245117	488.9855041503906	242.41836547851562	7.146596908569336e-5	9	026
415	502.9408264160156	253.95620727539062	1.0	433.5141296386719	228.37364196777344	1.0	451.4496765136719	50.44303894042969	0.0013196170330047607	542.8564453125	179.99444580078125	0.14652606844902039	9	026
416	496.83148193359375	260.7059326171875	1.0	439.3995666503906	228.7563018798828	0.9999988675117493	520.2673950195312	264.23779296875	2.2172927856445312e-5	542.1845092773438	182.01626586914062	4.8100948333740234e-5	9	026
417	495.53106689453125	267.6076354980469	1.0	447.7344970703125	223.44117736816406	1.0	648.037841796875	191.76742553710938	0.00018215179443359375	542.789306640625	181.3425750732422	0.012930840253829956	9	026
418	494.16015625	271.615966796875	1.0	449.0551452636719	221.546142578125	1.0	451.4266052246094	49.922908782958984	0.0011705458164215088	550.9429931640625	209.37794494628906	0.0008792579174041748	9	026
419	494.7393493652344	274.35040283203125	1.0	448.71588134765625	220.05905151367188	1.0	450.2514953613281	52.59243392944336	0.0002442896366119385	542.0994262695312	196.93727111816406	0.0003426671028137207	9	026
420	497.5160217285156	275.7543640136719	1.0	449.102783203125	220.9488525390625	1.0	556.9767456054688	218.7915496826172	0.00021374225616455078	553.45263671875	214.1592254638672	0.0012870430946350098	9	026
421	500.8526611328125	276.4189758300781	1.0	451.87200927734375	230.86459350585938	1.0	451.5871276855469	50.80891036987305	0.0008559823036193848	424.6682434082031	4.634526252746582	5.599856376647949e-5	9	026
422	503.9733581542969	276.8653259277344	1.0	450.62567138671875	234.83949279785156	1.0	451.3431701660156	51.74361038208008	0.0005101263523101807	488.30694580078125	270.4975280761719	4.83095645904541e-5	9	026
423	506.2402648925781	276.15008544921875	1.0	448.0518493652344	238.2956085205078	1.0	451.3530578613281	50.652198791503906	0.001223921775817871	553.7859497070312	232.63018798828125	0.0002105236053466797	9	026
424	507.83770751953125	276.2313537597656	1.0	446.63421630859375	240.70118713378906	1.0	449.8028869628906	51.25822830200195	0.001836925745010376	447.6661376953125	242.35279846191406	0.0001488327980041504	9	026
425	509.57293701171875	275.9057922363281	1.0	445.6369934082031	243.43836975097656	1.0	449.8168640136719	50.99148178100586	0.0014724135398864746	444.24627685546875	243.7716522216797	7.516145706176758e-5	9	026
426	511.58154296875	275.0846252441406	1.0	446.5728454589844	247.02857971191406	0.9999859929084778	451.7264709472656	51.223960876464844	0.00278627872467041	424.8408203125	4.952709197998047	0.00010031461715698242	9	026
427	512.5820922851562	273.5659484863281	1.0	447.0293273925781	251.7405242919922	0.9999999403953552	452.0776062011719	50.75830078125	0.0006616711616516113	448.3576965332031	252.07139587402344	0.00029528141021728516	9	026
428	513.8472900390625	272.9844665527344	1.0	448.1271667480469	256.0642395019531	1.0	452.2754211425781	52.89336395263672	0.00038617849349975586	447.6958312988281	255.3065948486328	0.0004826784133911133	9	026
429	515.1337890625	271.20855712890625	1.0	447.7947692871094	258.3017272949219	0.9999998211860657	449.87353515625	53.6291618347168	0.0006419718265533447	448.29736328125	257.0328674316406	0.00021642446517944336	9	026
430	515.4189453125	267.2825012207031	1.0	449.8291931152344	53.23661804199219	0.9142299890518188	450.0885314941406	52.211578369140625	0.0006319880485534668	550.8671264648438	259.1026916503906	0.00030544400215148926	9	026
431	510.49053955078125	266.87890625	1.0	449.5171203613281	53.01744079589844	0.15022790431976318	452.0709533691406	51.980770111083984	0.0006702244281768799	507.7491760253906	273.3727722167969	0.00019797682762145996	9	026
432	508.20391845703125	267.4075622558594	1.0	446.0225830078125	323.59527587890625	0.49728894233703613	451.9273681640625	52.43645095825195	0.0005126297473907471	512.5189819335938	271.6746520996094	0.0002510547637939453	9	026
433	505.426025390625	265.67095947265625	1.0	448.4584655761719	260.879150390625	0.9995905160903931	451.8597717285156	51.04435729980469	0.0008398592472076416	542.4750366210938	182.09449768066406	0.0005171597003936768	9	026
434	504.0447692871094	265.7969665527344	1.0	441.3138427734375	260.967041015625	1.0	451.9331970214844	50.29043197631836	0.0018346309661865234	544.930908203125	180.62843322753906	0.00021901726722717285	9	026
435	501.7297668457031	266.1876525878906	1.0	441.9757080078125	259.37762451171875	1.0	450.1137390136719	53.24391174316406	0.0002442300319671631	446.9132995605469	261.0897216796875	0.00016865134239196777	9	026
436	498.4158020019531	266.10626220703125	1.0	445.1654357910156	260.2473449707031	1.0	451.6256103515625	49.78660583496094	0.002808094024658203	447.1437072753906	260.6033020019531	0.0001246333122253418	9	026
437	495.451904296875	265.2563171386719	1.0	442.16058349609375	259.376708984375	0.9999998211860657	449.4098815917969	52.00276565551758	0.0005758702754974365	446.15521240234375	260.100341796875	7.101893424987793e-5	9	026
438	492.6077880859375	264.9597473144531	1.0	440.9765319824219	258.5368347167969	0.9849941730499268	452.6929016113281	53.05168151855469	0.0003471970558166504	548.4436645507812	177.51622009277344	0.0007797479629516602	9	026
439	485.6184387207031	268.5926818847656	1.0	440.664794921875	259.7875671386719	0.999998927116394	450.4126892089844	53.44195556640625	0.0005117952823638916	483.3567810058594	257.6456298828125	9.581446647644043e-5	9	026
440	478.5457763671875	275.1012268066406	1.0	442.6916198730469	251.37380981445312	0.9999995231628418	451.46588134765625	51.223663330078125	0.0011442601680755615	544.9263916015625	180.47434997558594	0.0005453228950500488	9	026
441	471.5387268066406	276.1302795410156	1.0	441.45770263671875	252.0938720703125	0.9999384880065918	452.0514221191406	52.327720642089844	0.0002695024013519287	448.5626220703125	262.5034484863281	7.751584053039551e-5	9	026
442	463.64422607421875	277.7092590332031	1.0	446.66973876953125	322.0435485839844	0.7978202700614929	466.2762451171875	276.1840515136719	7.805228233337402e-5	448.1822509765625	262.1991271972656	0.0005844235420227051	9	026
443	458.68682861328125	276.29705810546875	1.0	449.113037109375	248.8690643310547	0.08222007751464844	451.2627868652344	49.90956115722656	0.001991182565689087	448.26446533203125	258.5276184082031	0.0026105642318725586	9	026
444	453.0679931640625	276.2718505859375	1.0	447.75762939453125	323.6325988769531	0.002949446439743042	647.466796875	191.56240844726562	7.098913192749023e-5	541.8660888671875	178.4603729248047	0.03299799561500549	9	026
445	450.66357421875	278.3691711425781	0.9999973177909851	446.8153381347656	324.3672790527344	0.7341804504394531	451.9140319824219	51.89314270019531	0.00016131997108459473	440.5138244628906	270.2967529296875	0.0001729428768157959	9	026
446	448.8319396972656	52.29573440551758	0.9989364147186279	450.1686706542969	53.32119369506836	0.4808334708213806	451.6669921875	50.717525482177734	0.00197446346282959	542.1072387695312	173.701171875	0.00037425756454467773	9	026
447	445.5351867675781	278.2033996582031	0.9999592900276184	439.2663879394531	249.4597930908203	0.9689040184020996	451.47552490234375	50.34803009033203	0.003151834011077881	544.7156982421875	181.98426818847656	0.030523687601089478	9	026
448	443.7467041015625	276.6095886230469	0.999999463558197	444.6554870605469	323.95245361328125	0.09884455800056458	449.8994140625	273.81201171875	0.0001926720142364502	443.9161682128906	290.09503173828125	0.00027319788932800293	9	026
449	442.6382751464844	278.5040588378906	1.0	450.57391357421875	52.31077575683594	0.9882282018661499	451.53900146484375	49.52641296386719	0.0010705292224884033	442.558349609375	291.0614013671875	0.0009059309959411621	9	026
450	441.26214599609375	279.5783996582031	0.9999876022338867	447.6878662109375	321.3597106933594	0.09868201613426208	451.5654296875	52.83539962768555	0.0006372928619384766	442.494384765625	291.51116943359375	0.0013471245765686035	9	026
451	439.416748046875	279.045166015625	0.9999998807907104	450.15777587890625	52.76532745361328	0.3435884118080139	451.2849426269531	50.28670120239258	0.001491636037826538	442.01336669921875	290.8272399902344	0.00025284290313720703	9	026
452	437.2105712890625	277.36505126953125	1.0	450.71636962890625	52.601898193359375	0.9989033937454224	451.4434509277344	49.484832763671875	0.001476973295211792	426.28985595703125	264.4703674316406	0.00038167834281921387	9	026
453	443.5247802734375	277.8774719238281	1.0	447.34967041015625	321.6575927734375	0.9994016885757446	450.27825927734375	51.611549377441406	0.0005314648151397705	441.6907958984375	292.7664794921875	0.0003834664821624756	9	026
454	436.5976257324219	277.25018310546875	0.9998500943183899	445.3210144042969	322.3826599121094	0.0005501508712768555	647.8207397460938	191.94422912597656	0.0003930032253265381	438.5926818847656	285.873046875	0.00014925003051757812	9	026
455	432.5885314941406	275.2598876953125	0.9998477697372437	449.1575012207031	53.12716293334961	0.07234179973602295	451.7153015136719	50.91204071044922	0.001077115535736084	548.9908447265625	180.2930908203125	0.00028583407402038574	9	026
456	432.8680114746094	271.62725830078125	0.9999986290931702	450.3712463378906	52.626678466796875	0.9527297019958496	646.5698852539062	208.9295654296875	0.0009198784828186035	440.2007141113281	264.0890808105469	0.0007955729961395264	9	026
457	431.71453857421875	271.4462585449219	0.9889920949935913	447.5536804199219	322.6108703613281	0.9796162247657776	449.3353271484375	51.80942153930664	0.00019595026969909668	439.95428466796875	262.2900695800781	0.0001360476016998291	9	026
458	445.39990234375	265.7241516113281	0.9999992847442627	446.806396484375	320.64898681640625	0.054413288831710815	450.95166015625	52.774131774902344	0.00021311640739440918	542.4448852539062	180.14013671875	0.0014477968215942383	9	026
459	441.71551513671875	265.63385009765625	0.9999915361404419	447.9673767089844	322.24822998046875	0.9998683333396912	448.7914123535156	53.35250473022461	0.0002589225769042969	443.72088623046875	256.6686706542969	0.00024688243865966797	9	026
460	437.6782531738281	265.77886962890625	0.9996163249015808	448.8560485839844	53.58712387084961	0.0007039010524749756	447.6480407714844	262.7777404785156	0.00023174285888671875	443.9336853027344	255.88665771484375	0.00016415119171142578	9	026
461	442.7028503417969	262.8269958496094	1.0	450.1417541503906	261.1504821777344	0.000612109899520874	644.6199951171875	208.6499481201172	0.0011157393455505371	445.131103515625	257.9008483886719	9.1552734375e-5	9	026
462	443.73236083984375	259.5166015625	1.0	447.157470703125	319.8376770019531	0.057292282581329346	648.885498046875	190.0715789794922	0.00037360191345214844	543.7868041992188	181.32420349121094	0.0004081428050994873	9	026
463	436.7239074707031	261.9305114746094	0.9999998807907104	450.3222961425781	52.796871185302734	0.024358361959457397	451.55364990234375	50.38759231567383	0.0022209584712982178	548.4227905273438	180.1915283203125	0.1263207495212555	9	026
464	443.280029296875	254.74664306640625	0.9999962449073792	450.5264892578125	51.786773681640625	0.9959276914596558	451.56024169921875	48.7159423828125	0.0006571114063262939	439.1523132324219	246.0435791015625	0.0003444254398345947	9	026
465	446.0472106933594	248.15211486816406	1.0	450.0379638671875	53.573265075683594	0.9909228682518005	451.4958190917969	50.739784240722656	0.001782238483428955	426.1677551269531	5.070453643798828	9.882450103759766e-5	9	026
466	448.4202880859375	246.37843322753906	1.0	400.3912353515625	277.29327392578125	0.8951748013496399	449.8072814941406	53.26797103881836	0.000895380973815918	449.70159912109375	254.52090454101562	4.595518112182617e-5	9	026
467	449.32733154296875	242.98001098632812	1.0	400.9834899902344	275.74945068359375	0.999474287033081	647.8207397460938	192.5431365966797	8.958578109741211e-5	437.8326416015625	230.63966369628906	2.866983413696289e-5	9	026
468	452.7607116699219	240.4812774658203	1.0	402.8548583984375	274.0541687011719	0.9791353940963745	451.82147216796875	51.53317642211914	0.0005597770214080811	547.2020874023438	185.2075958251953	0.001537919044494629	9	026
469	454.2026672363281	237.63418579101562	1.0	445.94268798828125	321.3411560058594	0.8784896731376648	456.6418151855469	238.26504516601562	0.00018456578254699707	548.0764770507812	185.1304931640625	0.00026938319206237793	9	026
470	455.7027893066406	234.96334838867188	1.0	404.7274475097656	275.21197509765625	0.9998743534088135	648.879150390625	189.3532257080078	0.001077026128768921	456.98638916015625	241.8328857421875	0.00014913082122802734	9	026
471	456.81109619140625	235.3888397216797	1.0	400.80889892578125	274.4080505371094	1.0	458.5461730957031	236.6887664794922	0.00033545494079589844	457.8615417480469	241.4347686767578	0.00015479326248168945	9	026
472	457.1647033691406	232.3025360107422	1.0	400.17047119140625	273.1819152832031	1.0	451.47393798828125	49.78195571899414	0.002062469720840454	459.07989501953125	239.72616577148438	0.00021067261695861816	9	026
473	459.8692321777344	230.5223846435547	1.0	398.65594482421875	269.8860778808594	0.9999958872795105	397.6540832519531	268.5298767089844	0.00033918023109436035	397.3253173828125	270.8102722167969	0.00033357739448547363	9	026
474	459.69219970703125	228.99960327148438	1.0	396.8363037109375	269.81732177734375	0.958267092704773	449.95281982421875	53.37640380859375	0.0005641281604766846	391.9285888671875	263.7861022949219	0.00046965479850769043	9	026
475	460.0306701660156	228.92987060546875	1.0	397.6806335449219	268.6922912597656	0.9986653327941895	398.4776916503906	267.7571105957031	0.0003616809844970703	397.61407470703125	269.8714904785156	0.0002905428409576416	9	026
476	459.8434143066406	228.40994262695312	1.0	398.82476806640625	268.3183898925781	0.9999992847442627	451.4002380371094	49.331851959228516	0.001875370740890503	398.8320617675781	269.7792663574219	0.00030732154846191406	9	026
477	461.0657043457031	229.17417907714844	1.0	399.7035217285156	264.52667236328125	0.9999974966049194	451.7059631347656	50.87061309814453	0.0011726319789886475	424.8298645019531	5.059999465942383	0.00012984871864318848	9	026
478	460.87890625	227.7159423828125	1.0	399.7848205566406	263.5542297363281	0.9999584555625916	451.4638977050781	52.40464401245117	0.00037348270416259766	399.11328125	259.42767333984375	6.327033042907715e-5	9	026
479	460.599365234375	227.02139282226562	1.0	397.7990417480469	263.6736755371094	0.9999969005584717	449.1468811035156	51.303443908691406	0.0016576051712036133	397.4048767089844	268.10601806640625	8.952617645263672e-5	9	026
480	460.9928894042969	227.41490173339844	1.0	395.332763671875	263.8781433105469	0.9013547897338867	451.5113220214844	50.12404251098633	0.0019511282444000244	424.28619384765625	4.665879249572754	0.00010848045349121094	9	026
481	461.9004821777344	227.35623168945312	1.0	394.42041015625	264.6667785644531	0.9988242387771606	451.1363830566406	50.00202178955078	0.0015045702457427979	385.152587890625	267.4740905761719	0.00012597441673278809	9	026
482	462.24871826171875	227.904296875	1.0	394.47747802734375	263.6668701171875	0.999844491481781	451.4896240234375	49.969356536865234	0.0010651051998138428	551.1547241210938	182.86375427246094	0.0007123053073883057	9	026
483	461.4163818359375	227.34510803222656	1.0	393.2435302734375	263.59661865234375	0.9979137182235718	451.4007568359375	51.325469970703125	0.0017161965370178223	384.03985595703125	267.18304443359375	0.00011280179023742676	9	026
484	460.8836975097656	226.32179260253906	1.0	395.14129638671875	261.446044921875	0.9968533515930176	465.9916687011719	225.35928344726562	0.0001080632209777832	464.9019470214844	230.2323455810547	4.2498111724853516e-5	9	026
485	461.9134216308594	224.40867614746094	1.0	403.4244689941406	261.8858947753906	1.0	648.4703979492188	194.64698791503906	0.00024053454399108887	403.8756408691406	268.8701171875	5.924701690673828e-5	9	026
486	461.6893615722656	223.3498992919922	1.0	403.3076477050781	258.9957580566406	1.0	647.9371948242188	190.0886993408203	0.0009642839431762695	403.07611083984375	266.2569885253906	7.835030555725098e-5	9	026
487	463.2743225097656	222.66815185546875	1.0	409.226318359375	253.11387634277344	0.8274288177490234	449.74169921875	53.050418853759766	0.00037473440170288086	406.8729248046875	247.62741088867188	0.00013744831085205078	9	026
488	465.5594482421875	221.9062042236328	1.0	466.74163818359375	225.7293243408203	0.000975877046585083	645.9791259765625	208.52938842773438	0.00021225214004516602	470.1800537109375	228.33360290527344	0.00013771653175354004	9	026
489	467.4432678222656	220.7914581298828	1.0	411.6100158691406	252.16323852539062	0.9967160224914551	450.08685302734375	51.8155517578125	0.0009597539901733398	471.4098815917969	227.513916015625	0.0001818537712097168	9	026
490	470.4287414550781	217.33084106445312	1.0	418.6423645019531	247.15765380859375	0.9999135732650757	452.5542297363281	53.80376434326172	0.0006274878978729248	473.6784973144531	224.15078735351562	7.265806198120117e-5	9	026
491	472.2421875	215.00381469726562	1.0	420.2092590332031	248.0018310546875	0.003469496965408325	647.1439208984375	205.97862243652344	0.0006541311740875244	417.61126708984375	241.12008666992188	0.00014549493789672852	9	026
492	476.6034240722656	212.99996948242188	1.0	420.1694030761719	245.510009765625	1.0	451.36944580078125	52.47999954223633	0.0005199909210205078	420.3972473144531	252.18801879882812	0.00010129809379577637	9	026
493	478.3054504394531	207.12660217285156	1.0	429.38763427734375	239.4881134033203	0.9897974729537964	451.24200439453125	49.86486053466797	0.0016177594661712646	472.05828857421875	198.2781982421875	7.930397987365723e-5	9	026
494	482.122802734375	205.3396453857422	1.0	447.7795104980469	322.5203552246094	0.9999034404754639	649.1134033203125	193.54241943359375	0.00037977099418640137	473.6171875	196.1293487548828	0.00011551380157470703	9	026
495	485.1845397949219	202.22801208496094	1.0	431.570068359375	241.6175537109375	0.9932732582092285	451.4629211425781	51.16994094848633	0.0007839500904083252	425.0263671875	4.937867641448975	0.00016063451766967773	9	026
496	487.4639892578125	200.29078674316406	1.0	430.8222351074219	240.12612915039062	1.0	449.71807861328125	52.31355285644531	0.0007628500461578369	429.4888610839844	240.36976623535156	0.00014829635620117188	9	026
497	489.21844482421875	198.3384552001953	1.0	432.71441650390625	238.4084014892578	1.0	450.8653564453125	49.565895080566406	0.0017307102680206299	432.3341979980469	238.8218994140625	0.00013959407806396484	9	026
498	491.7183532714844	194.48648071289062	1.0	435.6543884277344	236.22421264648438	1.0	451.3321533203125	50.20195388793945	0.0012238621711730957	434.8747253417969	230.59576416015625	0.00014990568161010742	9	026
499	496.6398620605469	188.14315795898438	1.0	442.6825866699219	233.57858276367188	0.9999988079071045	450.6546630859375	52.05949020385742	0.00037869811058044434	442.69183349609375	235.9689483642578	0.00013834238052368164	9	026
500	500.7904052734375	184.3548126220703	1.0	443.695556640625	234.75390625	0.999983549118042	450.0453186035156	50.79529571533203	0.004003643989562988	443.56439208984375	237.2842254638672	0.00020554661750793457	9	026
501	505.65155029296875	178.79055786132812	1.0	443.5469970703125	236.2374725341797	0.9998741149902344	445.28802490234375	235.73687744140625	0.0010353624820709229	442.8892822265625	238.79727172851562	0.0004490315914154053	9	026
502	508.2381286621094	175.84976196289062	1.0	447.16558837890625	322.33642578125	0.9999998807907104	450.2020568847656	51.32677459716797	0.0010383427143096924	440.37213134765625	233.1036376953125	0.00037530064582824707	9	026
503	511.2113952636719	173.13662719726562	1.0	445.72216796875	238.68325805664062	1.0	450.9431457519531	50.822715759277344	0.0016084611415863037	441.6442565917969	234.3075408935547	0.0002733170986175537	9	026
504	514.5186157226562	172.2206268310547	1.0	448.49542236328125	237.10763549804688	1.0	452.1491394042969	50.225337982177734	0.0009176731109619141	446.8782653808594	238.16050720214844	0.00017783045768737793	9	026
505	516.5839233398438	171.7628631591797	1.0	448.469970703125	235.36163330078125	1.0	450.0970458984375	236.2292022705078	0.00042372941970825195	447.56146240234375	237.39419555664062	0.00015273690223693848	9	026
506	518.4749755859375	172.2191925048828	1.0	450.0726623535156	234.9816131591797	1.0	449.30047607421875	51.932655334472656	0.0003667473793029785	519.13671875	178.29159545898438	0.00010469555854797363	9	026
507	519.9161987304688	171.50491333007812	1.0	449.5847473144531	235.14599609375	1.0	521.4491577148438	172.37611389160156	0.00039336085319519043	520.6749267578125	177.5372772216797	0.00022238492965698242	9	026
508	520.5178833007812	170.09738159179688	1.0	451.4121398925781	233.8839111328125	1.0	451.3497619628906	49.990814208984375	0.0011123716831207275	454.29833984375	235.97665405273438	0.0003745853900909424	9	026
509	520.401123046875	169.6340789794922	1.0	450.6368408203125	232.8123016357422	1.0	449.9388732910156	51.76946258544922	0.001681298017501831	522.1671752929688	175.30870056152344	0.0003031492233276367	9	026
510	521.9690551757812	168.96124267578125	1.0	452.35888671875	231.0831298828125	1.0	452.0378112792969	49.14992904663086	0.0011820495128631592	532.9620361328125	154.34254455566406	0.0006686747074127197	9	026
511	523.208984375	166.74978637695312	1.0	452.166748046875	230.6669464111328	1.0	451.96392822265625	51.49881362915039	0.0007655620574951172	526.88232421875	162.56509399414062	0.0003255307674407959	9	026
512	524.2876586914062	166.52317810058594	1.0	451.6705627441406	232.03648376464844	1.0	451.63427734375	49.80759048461914	0.0030327141284942627	425.1059265136719	5.298758029937744	0.0003546774387359619	9	026
513	525.5723266601562	166.0328369140625	1.0	450.7713928222656	232.53375244140625	1.0	451.69561767578125	50.39008331298828	0.0012131333351135254	526.9620971679688	160.55628967285156	6.368756294250488e-5	9	026
514	527.5172729492188	163.86647033691406	1.0	454.44110107421875	229.61106872558594	1.0	450.0478210449219	50.80893325805664	0.00356137752532959	423.9521484375	4.970282554626465	6.788969039916992e-5	9	026
515	528.1403198242188	162.19839477539062	1.0	455.270263671875	226.42198181152344	1.0	645.296630859375	209.99668884277344	0.00039383769035339355	530.8255615234375	167.6987762451172	3.275275230407715e-5	9	026
516	532.7113037109375	158.55653381347656	1.0	457.49609375	226.5841522216797	1.0	535.7335815429688	158.5645294189453	0.00026419758796691895	534.4898071289062	164.2829132080078	0.00012260675430297852	9	026
517	528.43505859375	157.58982849121094	1.0	454.96490478515625	226.62937927246094	0.9999998807907104	450.4855651855469	50.6163330078125	0.003387928009033203	532.871826171875	164.04617309570312	0.0001367330551147461	9	026
518	523.2550048828125	159.46878051757812	1.0	455.0104675292969	229.5433807373047	1.0	449.6114807128906	53.03114700317383	0.0007576942443847656	424.7296447753906	4.228769779205322	8.618831634521484e-5	9	026
519	521.7860717773438	161.2689971923828	1.0	452.03619384765625	230.24969482421875	1.0	450.4521179199219	51.44706726074219	0.0010275840759277344	525.8472290039062	162.10964965820312	0.00011664628982543945	9	026
520	521.1199951171875	164.6515350341797	1.0	454.43011474609375	230.25082397460938	1.0	451.748291015625	50.61741638183594	0.001986175775527954	449.5982360839844	228.2474822998047	5.555152893066406e-5	9	026
521	521.0774536132812	166.73902893066406	1.0	459.0928039550781	235.63465881347656	0.9999998807907104	451.377197265625	49.820716857910156	0.0025138556957244873	458.3834533691406	236.73106384277344	0.00026232004165649414	9	026
522	519.7404174804688	166.91445922851562	1.0	457.11279296875	242.42581176757812	0.9999831914901733	451.6871032714844	50.992923736572266	0.000856250524520874	455.8465270996094	233.2327880859375	0.00011736154556274414	9	026
523	519.4307250976562	166.3567657470703	1.0	456.25213623046875	244.9501190185547	1.0	452.08233642578125	49.191497802734375	0.0010007917881011963	408.9378967285156	4.233959197998047	6.330013275146484e-5	9	026
524	518.1824340820312	171.12091064453125	1.0	455.02215576171875	248.11843872070312	1.0	450.14349365234375	51.55367660522461	0.0016305744647979736	456.0158386230469	250.8927459716797	0.00035649538040161133	9	026
525	515.4462280273438	174.21116638183594	1.0	456.6233215332031	251.6875	0.9995580911636353	451.6429748535156	50.505313873291016	0.0006195604801177979	423.9442138671875	4.221819877624512	0.0003147423267364502	9	026
526	513.4683837890625	176.9941864013672	1.0	460.0114440917969	256.0086975097656	0.9999975562095642	450.2527770996094	51.3464469909668	0.006545215845108032	457.35400390625	250.4713897705078	0.00014266371726989746	9	026
527	510.76715087890625	179.7470703125	1.0	459.85675048828125	262.34112548828125	1.0	451.4904479980469	49.908573150634766	0.0023355185985565186	458.8592529296875	266.744384765625	0.00015267729759216309	9	026
528	509.9869689941406	183.75991821289062	1.0	459.47625732421875	265.4573669433594	0.9999999403953552	449.97222900390625	51.38792419433594	0.0013156533241271973	458.1391906738281	268.67822265625	0.0008219778537750244	9	026
529	507.2847900390625	187.04653930664062	1.0	458.94329833984375	268.6545104980469	0.9999993443489075	507.92608642578125	187.75625610351562	0.0005796849727630615	457.0456237792969	270.8809509277344	0.0004954040050506592	9	026
530	503.7962341308594	190.60025024414062	1.0	460.86175537109375	270.05096435546875	1.0	449.1815490722656	51.617889404296875	0.0019351541996002197	457.9772644042969	266.802001953125	0.00046449899673461914	9	026
531	501.34027099609375	196.50047302246094	1.0	462.3121032714844	270.612548828125	1.0	449.3726806640625	52.70891571044922	0.0006219744682312012	463.2725830078125	270.67095947265625	0.001110672950744629	9	026
532	497.24127197265625	202.95184326171875	1.0	460.9519958496094	271.2344665527344	0.9999998807907104	449.65521240234375	51.77349853515625	0.0004863440990447998	462.7134094238281	271.6055603027344	0.0004153251647949219	9	026
533	494.2948913574219	206.64303588867188	1.0	460.47686767578125	271.1126708984375	1.0	451.4038391113281	49.600826263427734	0.0038369297981262207	462.2627868652344	271.7377014160156	0.0004183053970336914	9	026
534	491.1277160644531	210.14344787597656	1.0	460.7910461425781	270.9360656738281	0.9999997019767761	451.20867919921875	50.852169036865234	0.0013325810432434082	462.56805419921875	271.16265869140625	0.0002499520778656006	9	026
535	490.0169982910156	210.58047485351562	1.0	460.9322204589844	269.88690185546875	1.0	451.625732421875	49.27968215942383	0.0014195442199707031	462.6001281738281	270.9603576660156	0.00044155120849609375	9	026
536	488.46368408203125	211.75465393066406	1.0	459.328369140625	270.8852844238281	1.0	451.4870300292969	51.161376953125	0.003827601671218872	457.53924560546875	271.6143798828125	0.0003808736801147461	9	026
537	487.6956787109375	212.4767303466797	1.0	459.1417236328125	270.9209899902344	1.0	495.2029113769531	211.25094604492188	0.00022968649864196777	456.9688720703125	272.52203369140625	0.00031620264053344727	9	026
538	487.7826843261719	210.88648986816406	1.0	457.63055419921875	271.9742126464844	0.9999990463256836	450.1260681152344	50.95046615600586	0.005319088697433472	451.35302734375	54.37665557861328	5.4836273193359375e-5	9	026
539	484.625732421875	210.04949951171875	1.0	459.2154541015625	270.92376708984375	0.9999998807907104	451.83856201171875	49.65214538574219	0.0023528337478637695	457.6303405761719	266.433349609375	0.0002117753028869629	9	026
540	483.1097106933594	209.5408935546875	1.0	458.5193786621094	267.87481689453125	0.9999999403953552	451.7738952636719	49.83270263671875	0.0015326738357543945	458.45050048828125	269.2132873535156	0.000569075345993042	9	026
541	480.567138671875	207.56922912597656	1.0	457.88409423828125	265.8758239746094	0.9999954104423523	451.5453186035156	50.07286071777344	0.0009926557540893555	457.35614013671875	268.18853759765625	0.0002315044403076172	9	026
542	479.194580078125	206.9377899169922	1.0	446.761962890625	322.0550537109375	1.0	451.6524658203125	49.77977752685547	0.0021712183952331543	457.6709289550781	270.5793151855469	0.0001232922077178955	9	026
543	478.6835021972656	204.2010955810547	1.0	462.3583068847656	266.57098388671875	0.999988853931427	451.2008056640625	49.91693878173828	0.0012330412864685059	460.5677185058594	268.9581604003906	0.0006292760372161865	9	026
544	479.16375732421875	202.81173706054688	1.0	460.54498291015625	265.2513732910156	1.0	450.2578125	50.40184020996094	0.001358717679977417	458.83587646484375	268.11083984375	0.000426560640335083	9	026
545	476.9385070800781	200.0251007080078	1.0	456.4342041015625	261.3148498535156	1.0	451.8002014160156	49.97336959838867	0.001522749662399292	453.4316711425781	269.0440979003906	0.00022363662719726562	9	026
546	472.0042419433594	194.83514404296875	1.0	450.2969970703125	52.83650588989258	0.9991283416748047	451.3150634765625	50.01070022583008	0.001869112253189087	458.7001647949219	200.6127471923828	0.00012925267219543457	9	026
547	468.2259521484375	193.94944763183594	1.0	444.9312744140625	321.1983337402344	0.999879777431488	451.5670166015625	50.337623596191406	0.0005149245262145996	424.4254455566406	5.047399044036865	0.00010034441947937012	9	026
548	462.3479309082031	188.78053283691406	0.9999964237213135	467.39801025390625	264.11566162109375	0.9094798564910889	449.8220520019531	51.386260986328125	0.00045871734619140625	461.4044189453125	193.10662841796875	0.0005436539649963379	9	026
