# Supplementary material for: An automated feeding system for the African killifish reveals the impact of diet on lifespan and allows scalable assessment of associative learning
Source: eLife. 2022 Nov 10;11:e69008. doi: 10.7554/eLife.69008 (PMC9788828; doi:10.7554/eLife.69008)
Supplement: Figure 6—source data 2. [file elife-69008-fig6-data2.zip › Training Trajectories/t7_REC009DLC_resnet50_TrainAllTheThingsJun28shuffle1_1030000.csv]

bodyparts_coords	fishhead_x	fishhead_y	fishhead_likelihood	fishtail_x	fishtail_y	fishtail_likelihood	redlight_x	redlight_y	redlight_likelihood	fooddrop_x	fooddrop_y	fooddrop_likelihood	fishnum	recordingnum
0	45.04486083984375	323.39617919921875	0.0004830658435821533	8.522542953491211	323.3559875488281	2.300739288330078e-5	640.3544311523438	478.3742370605469	3.269314765930176e-5	1.2936067581176758	300.5758056640625	1.800060272216797e-5	7	009
1	4.291691303253174	303.6706237792969	3.719329833984375e-5	7.830731391906738	339.1928405761719	0.00011020898818969727	648.1815185546875	171.88076782226562	1.2248754501342773e-5	2.9647955894470215	346.932373046875	4.9054622650146484e-5	7	009
2	21.0976505279541	326.3521423339844	0.005522191524505615	49.14900207519531	339.6993713378906	0.0007880032062530518	650.216552734375	216.82876586914062	7.212162017822266e-5	4.152982711791992	318.26727294921875	0.00013273954391479492	7	009
3	1.4083881378173828	285.4924621582031	1.6897916793823242e-5	6.068007946014404	327.82952880859375	2.0444393157958984e-5	650.6610717773438	221.11813354492188	8.344650268554688e-6	1.8724470138549805	317.789306640625	6.884336471557617e-6	7	009
4	4.943729877471924	310.9491882324219	1.895427703857422e-5	46.14192199707031	338.5741271972656	0.0005471706390380859	621.7591552734375	8.931386947631836	1.245737075805664e-5	2.011636257171631	319.1630554199219	2.345442771911621e-5	7	009
5	23.42241859436035	337.6412658691406	0.24682512879371643	39.662269592285156	342.15655517578125	0.7178407311439514	30.807743072509766	336.61468505859375	4.076957702636719e-5	5.921014308929443	341.99432373046875	6.118416786193848e-5	7	009
6	22.36028289794922	340.5831604003906	0.9994415640830994	46.61167907714844	343.48736572265625	0.9997310638427734	47.61358642578125	342.3435974121094	1.8149614334106445e-5	45.458839416503906	350.28826904296875	2.5391578674316406e-5	7	009
7	21.021728515625	343.31671142578125	1.0	49.234134674072266	345.492919921875	0.9999998807907104	56.4116096496582	345.07781982421875	8.96453857421875e-5	48.402442932128906	351.104248046875	0.000291287899017334	7	009
8	22.00864028930664	344.0943908691406	0.9994150400161743	53.283851623535156	345.1673583984375	0.9999974966049194	58.65452575683594	345.33734130859375	5.918741226196289e-5	54.42509078979492	348.6771545410156	0.00022229552268981934	7	009
9	21.018077850341797	346.3811340332031	0.9999977946281433	52.62519454956055	347.0234375	0.998258650302887	58.67578125	345.2801513671875	5.143880844116211e-5	2.190176010131836	334.146728515625	0.00011980533599853516	7	009
10	20.416885375976562	347.6410827636719	0.9999983906745911	52.95371627807617	347.2418212890625	0.999945342540741	59.20262145996094	346.3539123535156	8.562207221984863e-5	54.1401252746582	349.373291015625	0.00016564130783081055	7	009
11	18.701873779296875	346.2673645019531	0.9999991655349731	55.831363677978516	349.1940002441406	0.9844286441802979	8.408756256103516	336.9833679199219	3.540515899658203e-5	1.215965986251831	334.2310791015625	0.00019240379333496094	7	009
12	19.040559768676758	348.5504455566406	0.9999998211860657	60.35717010498047	346.9252624511719	0.9999082088470459	650.10205078125	220.95968627929688	9.03010368347168e-5	60.03961181640625	348.85687255859375	0.00046059489250183105	7	009
13	18.839618682861328	347.12213134765625	0.9999992847442627	61.256500244140625	346.232666015625	0.999997079372406	63.19055938720703	346.4289245605469	4.881620407104492e-5	62.20158004760742	351.3712463378906	0.0014178454875946045	7	009
14	17.358718872070312	351.9447326660156	0.9999953508377075	62.06613540649414	345.9405822753906	0.9999755620956421	63.54898452758789	345.86474609375	7.253885269165039e-5	63.2818489074707	349.7615051269531	0.0012479126453399658	7	009
15	16.070213317871094	360.1024169921875	1.0	56.199790954589844	340.467041015625	0.9999837875366211	7.394660949707031	351.2546081542969	2.8371810913085938e-5	1.7974433898925781	374.24359130859375	0.0003535747528076172	7	009
16	16.4495906829834	362.01611328125	1.0	61.15848159790039	335.7206726074219	0.9999991655349731	650.388671875	218.72938537597656	0.00013637542724609375	2.542820930480957	374.9368896484375	0.0004076957702636719	7	009
17	16.904525756835938	364.2406005859375	1.0	58.62799072265625	331.4534606933594	0.8601380586624146	6.197188377380371	353.1470031738281	0.00015610456466674805	1.5803089141845703	350.04345703125	0.0010135769844055176	7	009
18	16.41236114501953	364.6402282714844	1.0	60.936710357666016	331.4498291015625	0.9999570846557617	5.960637092590332	353.1430358886719	0.00010305643081665039	1.3233129978179932	349.47650146484375	0.0005381107330322266	7	009
19	17.224660873413086	365.6849060058594	1.0	54.730003356933594	326.3499450683594	0.08681902289390564	6.570456504821777	353.3497314453125	0.0001469254493713379	1.6625924110412598	350.1878356933594	0.0012857615947723389	7	009
20	19.299230575561523	359.9185791015625	1.0	58.428802490234375	331.3937072753906	0.0007790029048919678	6.752845764160156	350.3230895996094	0.0001645982265472412	0.817033052444458	348.3270263671875	0.001690685749053955	7	009
21	23.455583572387695	362.2496337890625	1.0	7.205801010131836	374.42254638671875	0.00019863247871398926	6.918612003326416	350.182373046875	0.00016030669212341309	2.9942445755004883	350.3960876464844	0.0028359293937683105	7	009
22	24.768024444580078	366.4255676269531	1.0	53.467689514160156	332.6297912597656	0.0011128783226013184	9.971607208251953	370.2149353027344	0.00012120604515075684	6.216922760009766	375.5668640136719	0.0009436309337615967	7	009
23	26.91269874572754	357.8559875488281	0.0008676350116729736	19.803911209106445	364.0231018066406	0.00012916326522827148	649.8831176757812	218.55247497558594	4.404783248901367e-5	5.593371391296387	362.7792053222656	0.00011423230171203613	7	009
24	5.99439811706543	363.7384033203125	6.836652755737305e-5	27.663972854614258	357.7234802246094	0.12631171941757202	8.920616149902344	350.3470764160156	1.6182661056518555e-5	5.45273494720459	350.9299011230469	0.00024053454399108887	7	009
25	51.64828109741211	338.9231262207031	0.08413469791412354	32.381412506103516	356.6436462402344	0.02320924401283264	8.218887329101562	362.1038513183594	2.631545066833496e-5	5.762726783752441	363.47698974609375	0.00013315677642822266	7	009
26	53.189605712890625	327.2521667480469	0.18067285418510437	39.21372604370117	360.2950134277344	0.008047759532928467	529.2698364257812	208.33651733398438	1.0	527.3541870117188	210.67283630371094	0.0005744695663452148	7	009
27	53.131919860839844	323.27099609375	1.0	53.47392654418945	324.1097412109375	0.0012812316417694092	529.32958984375	207.64430236816406	1.0	527.4300537109375	210.4244384765625	0.0004994869232177734	7	009
28	53.041709899902344	326.1943664550781	0.9999940991401672	54.07675552368164	346.59405517578125	0.8852669596672058	529.3511352539062	207.91465759277344	1.0	54.700111389160156	348.6211242675781	0.0011098086833953857	7	009
29	55.04006576538086	328.5121765136719	0.038534015417099	60.57448959350586	340.7649230957031	0.9977140426635742	528.917236328125	208.20362854003906	1.0	527.0653076171875	210.92628479003906	0.0005011558532714844	7	009
30	56.112335205078125	336.84478759765625	0.01843056082725525	60.88332748413086	338.54107666015625	0.9964184761047363	528.5918579101562	207.88568115234375	1.0	526.771240234375	209.82437133789062	0.0005385279655456543	7	009
31	56.02753448486328	326.21826171875	0.6140815615653992	60.363807678222656	338.2328186035156	0.9929479360580444	528.9896240234375	208.1523895263672	1.0	527.1275634765625	210.1630096435547	0.0005876123905181885	7	009
32	63.12133026123047	335.9139709472656	0.0015940368175506592	60.7487907409668	337.6007385253906	0.6903846263885498	528.55126953125	207.44973754882812	1.0	526.7722778320312	210.13619995117188	0.00041350722312927246	7	009
33	55.55329895019531	335.4563293457031	0.013232409954071045	60.44612121582031	335.2640686035156	0.0006455481052398682	528.3619995117188	208.21905517578125	1.0	527.3574829101562	210.40232849121094	0.0007392466068267822	7	009
34	57.20417022705078	335.6887512207031	0.0007975995540618896	60.68940353393555	333.9270324707031	0.0006104409694671631	528.8477783203125	207.9398651123047	1.0	527.17724609375	210.5482635498047	0.00043585896492004395	7	009
35	55.384159088134766	326.2324523925781	0.006813406944274902	60.03813171386719	332.3663330078125	0.9997748136520386	528.8013305664062	207.6062774658203	1.0	59.310142517089844	333.2023620605469	0.0012835264205932617	7	009
36	53.09872817993164	320.1250915527344	0.015356183052062988	528.7968139648438	210.35592651367188	7.596611976623535e-5	528.7664184570312	207.69720458984375	1.0	527.0349731445312	210.25672912597656	0.0007463395595550537	7	009
37	54.15433120727539	326.34686279296875	0.0002569854259490967	53.11714553833008	331.2212219238281	0.0005043447017669678	529.3511962890625	207.9064483642578	1.0	527.1810913085938	210.2664337158203	0.0005562901496887207	7	009
38	529.9112548828125	212.8935089111328	0.00012257695198059082	527.9132080078125	210.67730712890625	0.00010561943054199219	528.571044921875	207.56948852539062	1.0	526.89404296875	210.37313842773438	0.0004487335681915283	7	009
39	530.3585205078125	212.31300354003906	0.00013899803161621094	528.2630004882812	209.6170196533203	8.490681648254395e-5	528.6947021484375	207.1269989013672	1.0	527.3900756835938	209.43252563476562	0.0003777742385864258	7	009
40	52.284664154052734	319.3170166015625	0.7097949981689453	51.0680046081543	325.5561218261719	8.067488670349121e-5	528.813720703125	207.98977661132812	1.0	527.027587890625	209.83013916015625	0.0002295374870300293	7	009
41	530.0891723632812	212.80303955078125	0.0001481175422668457	527.8717041015625	210.81158447265625	9.697675704956055e-5	528.5912475585938	208.16676330566406	1.0	527.3816528320312	210.2701416015625	0.00041159987449645996	7	009
42	54.13672637939453	335.1098327636719	0.0028169751167297363	528.8997802734375	210.7232208251953	7.617473602294922e-5	529.81982421875	207.87078857421875	1.0	527.6424560546875	210.2208709716797	0.00043454766273498535	7	009
43	54.06184768676758	321.1665954589844	0.4126986861228943	528.5851440429688	211.51806640625	5.796551704406738e-5	529.552978515625	208.50448608398438	1.0	527.1503295898438	210.5712890625	0.00037023425102233887	7	009
44	53.90419387817383	334.63690185546875	0.34419944882392883	528.0037841796875	209.7881317138672	9.930133819580078e-5	528.7023315429688	207.6374969482422	1.0	527.6325073242188	209.70562744140625	0.00048410892486572266	7	009
45	54.547664642333984	341.4693603515625	0.15175440907478333	56.65599060058594	341.8834228515625	0.9316297769546509	529.208984375	208.12452697753906	1.0	527.254638671875	210.43922424316406	0.00046837329864501953	7	009
46	53.495094299316406	309.9136047363281	0.0012364983558654785	54.825679779052734	341.2607116699219	0.0024695396423339844	529.6553955078125	207.84414672851562	1.0	527.1089477539062	210.5582733154297	0.0003795921802520752	7	009
47	57.56691360473633	339.6434631347656	0.9440105557441711	60.737449645996094	341.24481201171875	0.044789135456085205	529.196044921875	208.1165008544922	1.0	527.5499877929688	210.4449920654297	0.0005083382129669189	7	009
48	53.40617752075195	305.9821472167969	0.027893424034118652	57.19339370727539	341.4931335449219	0.9899680614471436	529.541015625	207.28395080566406	1.0	527.6250610351562	209.47268676757812	0.0004113316535949707	7	009
49	51.509578704833984	309.0931396484375	0.9983742237091064	57.93408203125	332.53277587890625	0.8637834787368774	528.9930419921875	207.6700897216797	1.0	59.64720916748047	333.08056640625	0.0027622580528259277	7	009
50	48.6853141784668	300.508544921875	0.9998868107795715	58.92959976196289	327.5962829589844	0.9999997615814209	529.665771484375	208.27195739746094	1.0	526.8646240234375	210.6697998046875	0.0005883574485778809	7	009
51	530.3281860351562	212.40415954589844	0.00017902255058288574	57.252994537353516	328.5881042480469	0.9999097585678101	529.1725463867188	207.13047790527344	1.0	527.3335571289062	209.81138610839844	0.0005081295967102051	7	009
52	51.2735481262207	317.2074890136719	0.0005168616771697998	56.02901840209961	319.35601806640625	0.9664202928543091	529.1154174804688	207.66421508789062	1.0	527.1672973632812	209.90931701660156	0.000528484582901001	7	009
53	33.14369201660156	299.890625	0.8003190755844116	53.84465408325195	325.7421875	0.30125892162323	528.6060791015625	207.9324188232422	1.0	526.1736450195312	207.11590576171875	0.0003889799118041992	7	009
54	24.718841552734375	298.135986328125	0.992539644241333	47.8414421081543	312.7735290527344	0.02664366364479065	528.8634033203125	207.66807556152344	1.0	5.80792760848999	287.82696533203125	0.0005065798759460449	7	009
55	29.616649627685547	294.5507507324219	0.9998890161514282	47.792701721191406	315.10479736328125	0.7566450238227844	528.6433715820312	208.06063842773438	1.0	526.30615234375	210.85263061523438	0.00026175379753112793	7	009
56	35.29926681518555	301.45794677734375	0.9684901237487793	46.55391311645508	311.29986572265625	0.09002101421356201	529.63818359375	207.80014038085938	1.0	527.2947998046875	210.43490600585938	0.000576704740524292	7	009
57	37.329097747802734	296.22332763671875	0.0009675025939941406	527.8316040039062	210.8317413330078	0.00010785460472106934	528.6972045898438	208.1431121826172	1.0	526.7796630859375	210.1260528564453	0.0006062984466552734	7	009
58	530.593994140625	212.87384033203125	8.541345596313477e-5	14.380889892578125	302.3495178222656	9.828805923461914e-5	529.8402709960938	208.02365112304688	1.0	527.6674194335938	210.73623657226562	0.00048354268074035645	7	009
59	530.4915771484375	212.95523071289062	9.861588478088379e-5	530.4068603515625	210.40499877929688	7.525086402893066e-5	529.4301147460938	208.02911376953125	1.0	527.5413208007812	210.36045837402344	0.0004951953887939453	7	009
60	38.52208709716797	295.47430419921875	0.0008117258548736572	3.8418705463409424	316.4111328125	0.00013199448585510254	529.1873779296875	207.87612915039062	1.0	526.9050903320312	210.20677185058594	0.00045943260192871094	7	009
61	41.39055633544922	290.4538269042969	0.00017017126083374023	56.16878890991211	311.9776916503906	0.0010852217674255371	529.35986328125	208.38589477539062	1.0	526.9918823242188	210.79571533203125	0.00037154555320739746	7	009
62	38.1162109375	286.6380920410156	0.9988030195236206	59.893646240234375	318.47943115234375	0.02561083436012268	529.1604614257812	207.27056884765625	1.0	526.5338134765625	206.78965759277344	0.0002570152282714844	7	009
63	41.2752799987793	287.270263671875	0.000312119722366333	528.0756225585938	210.7455291748047	6.940960884094238e-5	529.2811889648438	208.1333770751953	1.0	527.354248046875	210.32186889648438	0.0005122721195220947	7	009
64	39.73982620239258	281.59942626953125	0.15543889999389648	55.46511459350586	304.0563049316406	0.8592097759246826	529.5759887695312	207.8822784423828	1.0	527.3224487304688	210.20217895507812	0.00043779611587524414	7	009
65	40.46949768066406	277.8137512207031	0.9972144961357117	39.93513488769531	277.6183166503906	0.0014547109603881836	528.8269653320312	208.2592315673828	1.0	527.3271484375	210.42311096191406	0.0004591643810272217	7	009
66	40.21296310424805	270.05078125	0.9987836480140686	64.3817367553711	298.73114013671875	0.999974250793457	529.4862060546875	207.69119262695312	1.0	528.0916748046875	209.66891479492188	0.0004686117172241211	7	009
67	41.08534622192383	263.2823486328125	0.9999933242797852	10.705482482910156	304.3147277832031	0.041288942098617554	529.0758056640625	207.5206756591797	1.0	527.7544555664062	209.90081787109375	0.0004081130027770996	7	009
68	41.05961227416992	259.97027587890625	0.274017870426178	12.245080947875977	295.44903564453125	0.032766133546829224	529.2492065429688	207.29046630859375	1.0	527.8431396484375	209.60845947265625	0.00036150217056274414	7	009
69	41.475067138671875	254.20904541015625	0.9956949949264526	67.58354949951172	286.4784240722656	0.6642841100692749	528.5703735351562	207.86891174316406	1.0	526.8426513671875	210.60910034179688	0.0007907748222351074	7	009
70	45.14054489135742	257.3072509765625	0.9999982714653015	66.06476593017578	269.8810729980469	0.9965695142745972	529.1588745117188	208.15777587890625	1.0	527.0012817382812	211.1215362548828	0.000569760799407959	7	009
71	48.515594482421875	260.87896728515625	1.0	76.35823059082031	265.81488037109375	1.0	528.8907470703125	207.9248504638672	1.0	526.917236328125	210.2593994140625	0.000692516565322876	7	009
72	49.28239440917969	257.4403076171875	0.9999260306358337	82.48912811279297	263.5400085449219	0.9999998211860657	529.8326416015625	207.9105224609375	1.0	527.7737426757812	210.409912109375	0.0004100799560546875	7	009
73	49.23466491699219	255.9620361328125	0.9999700784683228	82.13533782958984	258.412841796875	1.0	529.0770874023438	208.15150451660156	1.0	527.147705078125	210.654052734375	0.0005541741847991943	7	009
74	97.77607727050781	254.5060272216797	0.00027102231979370117	93.80938720703125	256.8375244140625	1.0	529.029541015625	208.31544494628906	1.0	527.6832885742188	210.4831085205078	0.00024318695068359375	7	009
75	40.46472930908203	237.31031799316406	0.9999880790710449	88.86505889892578	260.5815734863281	1.0	528.4752807617188	207.9987030029297	1.0	527.146484375	210.41761779785156	0.00039634108543395996	7	009
76	35.965633392333984	226.94070434570312	0.9970712065696716	83.65692138671875	249.7614288330078	1.0	529.461669921875	208.08364868164062	1.0	84.8507080078125	251.4994354248047	0.0007945001125335693	7	009
77	38.85424041748047	218.90846252441406	0.999976634979248	88.69363403320312	248.12863159179688	0.9999897480010986	528.9716796875	207.34121704101562	1.0	91.60266876220703	251.8114013671875	0.0009485483169555664	7	009
78	38.9542350769043	213.8302001953125	0.7232749462127686	87.87019348144531	245.51695251464844	0.9999963641166687	529.0789184570312	207.90818786621094	1.0	526.6869506835938	210.4083251953125	0.0005094707012176514	7	009
79	39.697410583496094	210.60911560058594	0.999908447265625	81.90103912353516	235.6912841796875	0.04251819849014282	528.8396606445312	207.7439727783203	1.0	526.9577026367188	210.0625457763672	0.000645369291305542	7	009
80	40.66891098022461	197.3827667236328	0.9999899864196777	76.92269134521484	233.26681518554688	0.9999999403953552	529.6270751953125	208.36436462402344	1.0	527.2291870117188	207.41542053222656	0.0004347264766693115	7	009
81	36.63574981689453	193.54685974121094	0.037948399782180786	67.90731048583984	215.6631622314453	0.9303104281425476	529.434326171875	208.61355590820312	1.0	526.94482421875	211.23150634765625	0.0005236268043518066	7	009
82	35.772037506103516	180.92984008789062	0.9999338388442993	75.71087646484375	211.45730590820312	1.0	528.6727294921875	207.7807159423828	1.0	527.2067260742188	209.71701049804688	0.00045609474182128906	7	009
83	35.490699768066406	181.8310546875	0.2976577877998352	74.90499877929688	205.1962127685547	0.9998577833175659	529.6922607421875	207.9583740234375	1.0	79.42657470703125	205.43496704101562	0.0006475448608398438	7	009
84	38.13847732543945	192.0290985107422	0.9999995827674866	61.10066223144531	184.63719177246094	1.0	529.0874633789062	208.0500030517578	1.0	527.1422729492188	210.4115447998047	0.0004388391971588135	7	009
85	37.26042175292969	196.10374450683594	1.0	57.143531799316406	178.80636596679688	1.0	528.9259033203125	208.49061584472656	1.0	56.35921096801758	179.80511474609375	0.0007219612598419189	7	009
86	37.096534729003906	206.7218475341797	0.9998701810836792	48.663299560546875	185.4545135498047	0.00027042627334594727	528.893798828125	208.2577667236328	1.0	527.1162719726562	210.6896209716797	0.0006372928619384766	7	009
87	33.75481033325195	211.8218231201172	1.0	51.5084342956543	188.4917449951172	0.9998897314071655	528.683837890625	207.24037170410156	1.0	527.6246337890625	209.64154052734375	0.0003520548343658447	7	009
88	30.041370391845703	219.45140075683594	0.9972255825996399	43.330177307128906	200.54576110839844	0.2178146243095398	529.6673583984375	207.8873748779297	1.0	28.217016220092773	221.26312255859375	0.0007061362266540527	7	009
89	28.634742736816406	222.5542755126953	0.9999939203262329	27.218400955200195	224.33407592773438	0.007476717233657837	528.895263671875	208.0215301513672	1.0	526.2716064453125	208.07936096191406	0.0003406703472137451	7	009
90	26.44948387145996	218.92576599121094	0.940605640411377	36.416255950927734	214.5009307861328	0.9935280084609985	528.2041015625	207.69725036621094	1.0	527.0847778320312	210.32391357421875	0.0007129907608032227	7	009
91	31.981229782104492	216.9453582763672	0.9985618591308594	38.18440628051758	219.46849060058594	0.004925042390823364	529.564208984375	208.0091094970703	0.9999999403953552	527.3327026367188	210.2356719970703	0.000506281852722168	7	009
92	529.9927368164062	212.81251525878906	0.00013437867164611816	34.93544387817383	218.07864379882812	0.004911631345748901	528.6815795898438	208.0364227294922	1.0	527.3047485351562	210.2189483642578	0.0003116428852081299	7	009
93	24.011394500732422	207.07720947265625	0.999990701675415	38.53592300415039	218.29039001464844	0.8476934432983398	529.0457153320312	208.15545654296875	1.0	527.1140747070312	211.2616729736328	0.00047656893730163574	7	009
94	20.770971298217773	196.22003173828125	0.9981592893600464	21.76905632019043	201.07435607910156	0.062166422605514526	529.2947387695312	207.7029266357422	1.0	527.3641967773438	210.47549438476562	0.0005661845207214355	7	009
95	22.780332565307617	186.96478271484375	0.9999997615814209	38.19105911254883	211.28932189941406	0.9954211115837097	529.0087280273438	206.9593505859375	1.0	527.950927734375	208.6422576904297	0.00031810998916625977	7	009
96	14.616546630859375	176.98350524902344	0.0005828738212585449	13.378263473510742	176.76113891601562	0.0003407001495361328	529.7855224609375	207.7841796875	1.0	527.6203002929688	209.9246063232422	0.00029343366622924805	7	009
97	19.146215438842773	164.75723266601562	0.9999946355819702	36.69131088256836	194.4578857421875	0.15624162554740906	528.8812255859375	207.77935791015625	1.0	527.4664916992188	209.8865509033203	0.000585407018661499	7	009
98	529.969970703125	212.8009033203125	0.00010752677917480469	9.756563186645508	155.20989990234375	0.9899722337722778	528.9061279296875	208.02130126953125	1.0	526.9967651367188	210.2703857421875	0.00036391615867614746	7	009
99	17.835830688476562	145.62489318847656	0.004357635974884033	12.311603546142578	146.85842895507812	0.9999998807907104	529.0931396484375	207.50953674316406	1.0	527.255859375	210.17283630371094	0.0003236234188079834	7	009
100	16.797950744628906	136.52389526367188	0.011560052633285522	13.27423095703125	140.1339874267578	0.9992939829826355	529.1710815429688	208.14959716796875	1.0	2.6885547637939453	128.7179412841797	0.0008494555950164795	7	009
101	14.04177474975586	134.93978881835938	0.9998973608016968	34.49059295654297	148.99313354492188	0.13820812106132507	529.4830322265625	207.43418884277344	1.0	1.305809497833252	123.99237060546875	0.0003294646739959717	7	009
102	13.172468185424805	132.4438018798828	0.06888014078140259	37.319252014160156	144.02243041992188	0.9908138513565063	529.3240356445312	208.07235717773438	1.0	527.3021850585938	210.7500457763672	0.000608593225479126	7	009
103	14.720458984375	128.67828369140625	1.0	29.3540096282959	133.677001953125	0.8279412984848022	529.1957397460938	208.5426788330078	1.0	526.8997802734375	208.2790069580078	0.0004133880138397217	7	009
104	10.8848876953125	136.81494140625	0.9999987483024597	31.297136306762695	127.58829498291016	0.9306532144546509	529.35107421875	207.39454650878906	1.0	527.2335815429688	209.7848663330078	0.00032213330268859863	7	009
105	5.917407989501953	140.30201721191406	0.9974513053894043	34.16810989379883	124.70345306396484	0.9998891353607178	529.1548461914062	208.0305938720703	1.0	526.799072265625	211.06048583984375	0.0006044209003448486	7	009
106	33.64100646972656	123.79659271240234	0.06679558753967285	33.765995025634766	122.94025421142578	0.9999998211860657	529.2311401367188	208.26658630371094	1.0	527.3668212890625	210.56361389160156	0.00044211745262145996	7	009
107	0.238633394241333	165.38031005859375	0.03827139735221863	37.9542236328125	121.89434051513672	0.9994194507598877	529.25	207.92657470703125	1.0	527.61328125	210.62448120117188	0.0005759894847869873	7	009
108	0.05226325988769531	171.32362365722656	0.039248764514923096	32.30282974243164	132.31417846679688	1.0	529.3969116210938	207.99900817871094	1.0	526.9593505859375	210.93527221679688	0.0004910826683044434	7	009
109	32.113834381103516	141.25010681152344	0.1569283902645111	35.56805419921875	137.399658203125	0.9999606609344482	529.5260009765625	207.3882598876953	1.0	527.0181274414062	210.4310302734375	0.0004833042621612549	7	009
110	21.05373764038086	165.40048217773438	0.10084158182144165	22.320100784301758	165.0594940185547	0.9998030662536621	528.556884765625	207.51345825195312	1.0	527.28759765625	210.0110626220703	0.0005009174346923828	7	009
111	25.200183868408203	166.13014221191406	0.15184283256530762	27.04246711730957	166.89862060546875	0.6368575692176819	529.568115234375	207.90740966796875	1.0	7.490859031677246	170.2669219970703	0.0003859102725982666	7	009
112	23.109561920166016	167.12413024902344	0.0046770572662353516	28.006837844848633	167.76217651367188	0.9998674392700195	528.6554565429688	208.1049041748047	1.0	526.9005737304688	210.3507537841797	0.0005257129669189453	7	009
113	18.677051544189453	178.46673583984375	0.670093297958374	21.31597328186035	178.5556640625	0.8270725011825562	528.86181640625	208.1460418701172	1.0	6.081170082092285	173.09573364257812	0.000575631856918335	7	009
114	4.843945503234863	184.07618713378906	0.0008075833320617676	529.0889282226562	210.0961456298828	6.937980651855469e-5	529.0989990234375	207.8504180908203	1.0	527.136962890625	210.28367614746094	0.0006743371486663818	7	009
115	17.168651580810547	183.6079559326172	0.0015109479427337646	15.046923637390137	188.5278778076172	0.728355884552002	528.7975463867188	207.9608612060547	1.0	527.1755981445312	209.95663452148438	0.00044724345207214355	7	009
116	530.1084594726562	212.8495635986328	0.00015747547149658203	15.415783882141113	191.081787109375	0.9919868111610413	528.8839111328125	208.16909790039062	1.0	526.9207153320312	209.790283203125	0.00041797757148742676	7	009
117	529.8008422851562	212.832763671875	0.00012826919555664062	13.02220630645752	192.5176544189453	0.9996277689933777	528.3839111328125	207.84298706054688	1.0	527.11669921875	210.0878143310547	0.0005407929420471191	7	009
118	530.3147583007812	212.7823028564453	0.0001016855239868164	10.640148162841797	192.91525268554688	0.5235453248023987	529.3802490234375	207.73016357421875	1.0	527.3150634765625	210.1792755126953	0.0004182755947113037	7	009
119	530.0866088867188	212.80833435058594	0.00015020370483398438	6.38451623916626	190.8214569091797	0.8513654470443726	528.8394775390625	207.68934631347656	1.0	527.1488647460938	210.27127075195312	0.000478208065032959	7	009
120	3.5078372955322266	194.05270385742188	0.00012820959091186523	3.874666213989258	190.40823364257812	0.3633992671966553	529.1235961914062	208.18197631835938	1.0	526.908935546875	211.1496124267578	0.0003961622714996338	7	009
121	530.27294921875	212.5879364013672	0.00015878677368164062	3.5555477142333984	191.31764221191406	0.5877606272697449	529.1658935546875	207.50564575195312	1.0	527.0464477539062	209.82859802246094	0.0003992021083831787	7	009
122	2.9745657444000244	195.15484619140625	0.00016671419143676758	4.130814552307129	191.3900146484375	0.2823244035243988	529.3345336914062	208.0801239013672	1.0	527.0552978515625	210.42697143554688	0.0003680288791656494	7	009
123	3.5211353302001953	195.53419494628906	0.00019541382789611816	3.554872512817383	192.41403198242188	0.8545705080032349	529.6327514648438	208.1768798828125	1.0	526.7960205078125	207.55726623535156	0.00045630335807800293	7	009
124	4.279514312744141	196.81809997558594	0.00011590123176574707	10.622615814208984	194.03729248046875	0.9863294363021851	528.9227905273438	208.37982177734375	1.0	527.0032958984375	210.35446166992188	0.0003127753734588623	7	009
125	530.4014892578125	212.68113708496094	0.00012171268463134766	14.471364974975586	192.18409729003906	0.9988398551940918	528.9113159179688	207.52490234375	1.0	527.58544921875	209.90406799316406	0.0005276799201965332	7	009
126	530.042236328125	213.07131958007812	0.00015735626220703125	16.711299896240234	192.8738250732422	0.9999935626983643	529.132568359375	208.101318359375	1.0	527.0547485351562	210.67929077148438	0.0006724894046783447	7	009
127	529.681884765625	212.6227569580078	0.0002639889717102051	20.125139236450195	193.24618530273438	0.9999959468841553	528.2703247070312	207.6492156982422	1.0	526.2474365234375	207.03858947753906	0.0006603002548217773	7	009
128	529.5023803710938	213.10939025878906	0.0002103745937347412	20.625295639038086	194.07952880859375	0.9999477863311768	528.4024047851562	208.40545654296875	1.0	526.27099609375	210.3629150390625	0.0005498826503753662	7	009
129	530.3636474609375	212.7936248779297	0.00011301040649414062	14.689042091369629	195.12904357910156	0.9984632730484009	529.448486328125	207.85382080078125	1.0	527.3722534179688	210.57464599609375	0.0003943145275115967	7	009
130	529.6886596679688	212.5001678466797	0.0001137852668762207	12.943239212036133	191.0654296875	0.8405394554138184	528.2509765625	207.15492248535156	1.0	525.6397705078125	206.87466430664062	0.0004693269729614258	7	009
131	1.3294506072998047	198.78915405273438	0.0007837414741516113	11.310768127441406	176.87908935546875	0.9998196363449097	529.4429321289062	208.35073852539062	1.0	527.0645751953125	211.17942810058594	0.00037279725074768066	7	009
132	3.350665330886841	195.08396911621094	0.002476632595062256	10.367437362670898	185.8870086669922	0.9996953010559082	529.0458984375	208.09121704101562	1.0	527.1396484375	210.3362579345703	0.0004750490188598633	7	009
133	5.412562847137451	182.40869140625	0.0057585835456848145	7.125308513641357	179.361083984375	0.9999974966049194	529.3645629882812	208.0690460205078	1.0	527.2243041992188	210.0723114013672	0.0003871619701385498	7	009
134	1.9679949283599854	199.64111328125	0.017851978540420532	7.239643096923828	179.18821716308594	0.999998152256012	529.900390625	207.56924438476562	1.0	528.2435302734375	209.67311096191406	0.0002149045467376709	7	009
135	6.085874557495117	184.15283203125	0.07475548982620239	4.98771333694458	186.89712524414062	0.1398175060749054	528.4744873046875	207.69139099121094	1.0	526.9462280273438	210.30239868164062	0.0005887448787689209	7	009
136	3.7726144790649414	195.57687377929688	0.018695950508117676	8.47601318359375	187.3450164794922	0.9796000719070435	528.5269165039062	207.3214111328125	1.0	527.5989990234375	209.07174682617188	0.00023874640464782715	7	009
137	3.9004945755004883	197.8501434326172	0.018754541873931885	10.888617515563965	185.26449584960938	0.9999350309371948	529.3590698242188	207.81210327148438	1.0	527.3077392578125	210.4310760498047	0.0003409385681152344	7	009
138	16.498628616333008	181.32601928710938	0.008910059928894043	12.242021560668945	183.35304260253906	0.9999909400939941	529.2035522460938	208.02500915527344	1.0	527.37451171875	210.2138214111328	0.00038626790046691895	7	009
139	17.152973175048828	181.28871154785156	0.005527853965759277	11.751550674438477	183.35427856445312	0.9999978542327881	528.911865234375	207.40744018554688	1.0	527.9742431640625	209.40570068359375	0.0003472566604614258	7	009
140	4.276236534118652	199.61590576171875	0.0005800127983093262	11.798604011535645	184.85440063476562	0.988020658493042	528.6135864257812	207.74490356445312	1.0	527.06787109375	210.22166442871094	0.00043952465057373047	7	009
141	17.87417221069336	183.2410125732422	0.00483626127243042	15.073141098022461	185.3209991455078	0.99932461977005	528.4437866210938	207.60745239257812	1.0	527.339111328125	210.4208984375	0.0006999075412750244	7	009
142	1.2925565242767334	223.32200622558594	0.0001482069492340088	528.677978515625	211.49826049804688	8.07046890258789e-5	529.3721313476562	208.1525115966797	1.0	526.7799682617188	210.30712890625	0.0008170902729034424	7	009
143	6.24114990234375	220.0960235595703	0.0004381239414215088	25.90208625793457	218.22251892089844	0.9999998807907104	529.2513427734375	208.92947387695312	1.0	10.53494644165039	218.88526916503906	0.0010532736778259277	7	009
144	530.022216796875	213.2888946533203	0.00011262297630310059	36.181617736816406	213.87974548339844	1.0	528.6978759765625	208.30015563964844	1.0	526.8114624023438	210.43527221679688	0.0006147027015686035	7	009
145	5.09493350982666	234.1291961669922	0.0003237724304199219	19.287961959838867	227.55577087402344	1.0	528.7437744140625	208.82888793945312	1.0	9.151041030883789	230.077880859375	0.001179724931716919	7	009
146	530.3770141601562	213.01589965820312	0.00013947486877441406	14.281816482543945	211.84963989257812	0.998657763004303	529.7464599609375	208.12185668945312	1.0	527.2092895507812	210.57638549804688	0.0006472766399383545	7	009
147	529.8331298828125	212.68360900878906	0.00020128488540649414	527.4863891601562	210.0166778564453	0.00014930963516235352	528.0441284179688	207.61732482910156	1.0	526.8905029296875	209.93905639648438	0.000618666410446167	7	009
148	7.777833461761475	168.5921173095703	0.005747377872467041	6.159003257751465	172.202392578125	0.0016930103302001953	528.7112426757812	207.65780639648438	1.0	1.9459872245788574	179.78311157226562	0.0007488727569580078	7	009
149	530.6465454101562	212.9205780029297	0.00010287761688232422	6.061591148376465	165.43002319335938	0.001292884349822998	529.7271728515625	208.01158142089844	1.0	527.775390625	210.46202087402344	0.00042954087257385254	7	009
150	1.2990460395812988	153.74038696289062	0.0021001994609832764	0.43013525009155273	115.140625	0.0003160834312438965	528.889404296875	208.56736755371094	1.0	526.6666259765625	208.48703002929688	0.0005711615085601807	7	009
151	6.197504997253418	143.77493286132812	0.9018968939781189	1.0184099674224854	118.13069915771484	0.022242337465286255	529.1435546875	207.85821533203125	1.0	527.0565795898438	210.6371612548828	0.00046765804290771484	7	009
152	7.962520599365234	141.94178771972656	0.18016284704208374	1.0675849914550781	119.8101577758789	0.0035900473594665527	529.3693237304688	208.14126586914062	1.0	527.1060791015625	210.21644592285156	0.00043636560440063477	7	009
153	4.923769950866699	143.39324951171875	0.0009739100933074951	3.307586431503296	125.431884765625	0.0009950697422027588	529.2598876953125	207.82034301757812	1.0	526.8795776367188	210.00653076171875	0.00048783421516418457	7	009
154	7.020463466644287	136.92633056640625	0.9973163604736328	4.340014934539795	144.18133544921875	0.0015651285648345947	529.3831787109375	207.86997985839844	1.0	0.34075093269348145	147.5440673828125	0.0007667243480682373	7	009
155	18.51554298400879	139.83787536621094	0.9999998211860657	19.77430534362793	142.7594451904297	0.010934174060821533	528.9927368164062	208.0777130126953	1.0	0.9687931537628174	126.41273498535156	0.0012515783309936523	7	009
156	530.3473510742188	212.7467498779297	0.0001684129238128662	35.24894332885742	143.55726623535156	0.09359782934188843	529.2380981445312	207.6202392578125	1.0	527.5391845703125	210.39959716796875	0.0005402266979217529	7	009
157	530.3634643554688	212.68971252441406	0.00017112493515014648	29.28043556213379	139.4250946044922	0.00035384297370910645	528.86962890625	207.5116729736328	1.0	527.403564453125	209.86398315429688	0.0006685256958007812	7	009
158	15.724563598632812	118.049560546875	0.0009397268295288086	14.41826057434082	121.6085205078125	0.004766732454299927	528.9920043945312	208.05262756347656	1.0	527.7667236328125	210.50228881835938	0.00041478872299194336	7	009
159	530.2965087890625	212.58692932128906	0.00018334388732910156	528.1331787109375	210.0110626220703	8.982419967651367e-5	528.836669921875	207.5189971923828	1.0	527.5076904296875	209.817626953125	0.0005338788032531738	7	009
160	0.8882644176483154	107.67240142822266	0.7956938147544861	23.228038787841797	82.63640594482422	0.9999262690544128	529.7273559570312	207.9463348388672	1.0	527.5834350585938	210.05548095703125	0.00041624903678894043	7	009
161	-0.3322272300720215	108.3458023071289	0.0006858408451080322	27.192476272583008	79.80403137207031	0.9851058721542358	529.2265625	207.48953247070312	1.0	527.38671875	210.29452514648438	0.00040081143379211426	7	009
162	18.02882957458496	82.24462890625	0.5761712789535522	13.914894104003906	84.50088500976562	0.9992202520370483	529.1419677734375	208.1428985595703	1.0	527.4796752929688	210.03208923339844	0.00046813488006591797	7	009
163	0.6542060375213623	122.51168060302734	0.001187831163406372	7.657500743865967	91.1644058227539	0.017605751752853394	529.17578125	207.91220092773438	1.0	526.3864135742188	207.27963256835938	0.00026097893714904785	7	009
164	0.18044018745422363	124.29105377197266	0.0037326812744140625	2.2317142486572266	124.68045806884766	0.019832134246826172	529.4290771484375	208.19931030273438	1.0	526.7914428710938	210.3859100341797	0.00037425756454467773	7	009
165	0.4020819664001465	153.08811950683594	0.0007563233375549316	4.621798038482666	105.01789855957031	0.014933556318283081	528.8057861328125	208.2216339111328	1.0	527.3688354492188	210.68380737304688	0.0004362761974334717	7	009
166	10.965631484985352	138.5997314453125	0.8586575984954834	3.128474473953247	147.1929473876953	0.0012173652648925781	528.7601928710938	208.2386474609375	1.0	527.1056518554688	210.66294860839844	0.0004183650016784668	7	009
167	3.7424187660217285	146.51988220214844	0.001214534044265747	3.051072597503662	146.08546447753906	0.00020736455917358398	529.0059814453125	208.36109924316406	1.0	526.74951171875	207.8595428466797	0.00042372941970825195	7	009
168	530.373046875	212.7277069091797	0.00014084577560424805	530.0592651367188	210.267333984375	9.644031524658203e-5	529.1182861328125	207.9874725341797	1.0	527.7393798828125	210.01475524902344	0.00042998790740966797	7	009
169	530.5438842773438	212.826171875	9.384751319885254e-5	529.2492065429688	210.38937377929688	6.416440010070801e-5	529.699462890625	207.70269775390625	1.0	527.2389526367188	210.4866943359375	0.0005500316619873047	7	009
170	530.3040161132812	212.7281494140625	0.00016739964485168457	528.0164794921875	210.26162719726562	9.28044319152832e-5	528.7464599609375	207.8072052001953	1.0	527.4481201171875	209.71636962890625	0.0005394518375396729	7	009
171	529.8411254882812	213.13421630859375	0.00011965632438659668	527.6622314453125	211.52761840820312	5.492568016052246e-5	528.7288208007812	208.3702850341797	1.0	526.6852416992188	210.87351989746094	0.00040072202682495117	7	009
172	530.4215087890625	212.84959411621094	0.00010243058204650879	3.544419527053833	123.28299713134766	0.0001068413257598877	529.469482421875	207.79263305664062	1.0	527.4744262695312	210.56854248046875	0.00040835142135620117	7	009
173	530.1304931640625	212.59829711914062	0.0001621246337890625	1.7702810764312744	97.19365692138672	0.000515669584274292	528.5989990234375	207.4415740966797	1.0	527.2250366210938	210.07693481445312	0.0005831122398376465	7	009
174	530.2813110351562	212.94325256347656	0.00012138485908508301	2.720228433609009	140.12326049804688	0.0001138150691986084	529.1004638671875	207.9460906982422	1.0	527.3006591796875	210.53085327148438	0.0005035102367401123	7	009
175	530.007568359375	212.973388671875	8.624792098999023e-5	1.9401404857635498	116.14667510986328	0.00026229023933410645	529.1846923828125	208.079833984375	1.0	526.6439208984375	207.96176147460938	0.00032460689544677734	7	009
176	2.4894628524780273	168.1416015625	0.0001779794692993164	638.9594116210938	3.9552061557769775	6.631016731262207e-5	529.3335571289062	208.2484130859375	1.0	527.5380249023438	210.84222412109375	0.0003083944320678711	7	009
177	0.8969452381134033	171.94496154785156	0.001282811164855957	3.229059934616089	144.1594696044922	0.004148989915847778	528.4242553710938	207.49594116210938	1.0	527.2835693359375	208.63381958007812	0.0002263784408569336	7	009
178	3.3124632835388184	175.13107299804688	0.8305715918540955	0.7936992645263672	180.28379821777344	0.00015884637832641602	529.7785034179688	207.58702087402344	1.0	527.8195190429688	209.63885498046875	0.0003584921360015869	7	009
179	529.9511108398438	212.95533752441406	0.00013107061386108398	527.9845581054688	210.8729705810547	7.370114326477051e-5	528.4276733398438	207.97921752929688	0.9999999403953552	526.87109375	210.34130859375	0.0005582869052886963	7	009
180	5.149771213531494	173.1296844482422	0.009691417217254639	527.8319091796875	212.4491729736328	8.362531661987305e-5	529.1112670898438	209.05735778808594	1.0	526.5593872070312	211.26303100585938	0.0004877448081970215	7	009
181	6.7415313720703125	175.37950134277344	0.0848802924156189	528.3629760742188	209.9901123046875	7.939338684082031e-5	529.4111938476562	207.44326782226562	1.0	527.3934326171875	210.18630981445312	0.000518798828125	7	009
182	8.867074012756348	173.8939666748047	0.05856603384017944	526.8101806640625	209.53445434570312	5.614757537841797e-5	529.2702026367188	208.15579223632812	1.0	526.6863403320312	210.5076446533203	0.000624924898147583	7	009
183	21.096450805664062	158.51812744140625	0.9748183488845825	28.242536544799805	153.29043579101562	0.0002619028091430664	529.7693481445312	208.08192443847656	1.0	527.4832763671875	210.14620971679688	0.00046181678771972656	7	009
184	6.88802433013916	177.90826416015625	0.8773231506347656	527.649169921875	211.1100616455078	9.825825691223145e-5	528.191162109375	208.24069213867188	1.0	526.7869262695312	210.3950958251953	0.0006258785724639893	7	009
185	7.685563087463379	180.91920471191406	0.9952473640441895	525.4229125976562	211.6964874267578	5.9723854064941406e-5	528.796142578125	208.4234161376953	1.0	526.57080078125	210.86219787597656	0.0004954040050506592	7	009
186	12.332983016967773	182.3851318359375	0.9999982118606567	34.299747467041016	150.93603515625	0.15589961409568787	529.30615234375	208.09889221191406	1.0	527.0469970703125	211.2244110107422	0.0006376504898071289	7	009
187	16.565914154052734	180.16903686523438	0.9999997019767761	34.201454162597656	155.7013397216797	0.008146792650222778	528.984619140625	208.2987823486328	1.0	527.080810546875	210.77894592285156	0.0005778670310974121	7	009
188	19.2174015045166	178.48085021972656	0.999751091003418	37.142459869384766	147.19503784179688	0.9996651411056519	529.6943359375	207.50807189941406	1.0	527.1561279296875	210.47128295898438	0.0004903078079223633	7	009
189	18.82158851623535	172.89903259277344	0.9999997615814209	29.901039123535156	154.73907470703125	0.0007984042167663574	529.00927734375	207.4696044921875	1.0	527.5762939453125	210.60125732421875	0.0006363391876220703	7	009
190	32.11734390258789	151.8234100341797	0.999998927116394	36.63386535644531	151.10296630859375	0.0016011297702789307	528.3712158203125	208.15155029296875	1.0	527.0538330078125	210.2255859375	0.0004054605960845947	7	009
191	24.442424774169922	163.21005249023438	1.0	35.483280181884766	152.50753784179688	0.06527206301689148	529.1646728515625	208.37228393554688	1.0	526.4088134765625	207.52914428710938	0.00038376450538635254	7	009
192	23.19037628173828	163.2733917236328	0.9999634027481079	34.559486389160156	150.7275390625	0.0013291239738464355	528.8822631835938	207.72836303710938	1.0	527.7034301757812	209.87071228027344	0.0005505979061126709	7	009
193	26.33138656616211	162.49032592773438	0.6917908787727356	18.440654754638672	164.47801208496094	0.00033092498779296875	529.9859008789062	208.0743865966797	1.0	527.5386962890625	210.24041748046875	0.0003331005573272705	7	009
194	19.269573211669922	174.1101837158203	0.9906407594680786	19.91252326965332	173.6239776611328	0.23282605409622192	529.0082397460938	208.3585662841797	1.0	6.152392387390137	180.50111389160156	0.0029899179935455322	7	009
195	24.44232940673828	176.24844360351562	0.9946101903915405	21.594938278198242	177.88087463378906	0.04123052954673767	528.76318359375	208.2783203125	1.0	527.2120361328125	210.25132751464844	0.000828862190246582	7	009
196	22.91742706298828	176.66969299316406	0.9519473910331726	21.72357940673828	178.2613983154297	0.007718920707702637	529.035888671875	208.00491333007812	1.0	528.160888671875	210.73507690429688	0.0005649030208587646	7	009
197	21.372251510620117	177.70692443847656	0.9609459638595581	20.53676414489746	178.64256286621094	0.024375468492507935	529.679443359375	207.69224548339844	1.0	7.1170854568481445	182.0330810546875	0.0005764961242675781	7	009
198	23.40245819091797	178.52151489257812	0.25312381982803345	19.700647354125977	178.13597106933594	0.003374457359313965	528.8007202148438	208.23985290527344	1.0	527.2361450195312	210.54319763183594	0.0005997121334075928	7	009
199	25.152481079101562	179.44595336914062	0.9951766729354858	19.03949737548828	180.69357299804688	8.988380432128906e-5	528.8530883789062	208.25396728515625	1.0	526.9519653320312	210.8356170654297	0.0004455447196960449	7	009
200	36.747596740722656	176.56106567382812	0.9995659589767456	44.391090393066406	170.88113403320312	0.0015092790126800537	528.7061157226562	208.04827880859375	1.0	527.269775390625	209.8531951904297	0.0003223717212677002	7	009
201	32.18062973022461	190.0897216796875	0.0013774633407592773	55.26655960083008	162.53016662597656	1.0	528.9229125976562	207.6667022705078	1.0	527.48486328125	210.4908447265625	0.00033983588218688965	7	009
202	33.91188049316406	200.91822814941406	1.0	50.80392837524414	159.3348388671875	0.9999492168426514	529.3031005859375	208.4289093017578	1.0	527.0009155273438	208.1296844482422	0.0005841255187988281	7	009
203	35.06086349487305	206.005859375	1.0	33.50415802001953	207.27749633789062	0.0004924237728118896	528.3848876953125	208.18295288085938	1.0	526.5193481445312	210.66981506347656	0.0005403757095336914	7	009
204	37.20793533325195	210.40957641601562	1.0	34.981075286865234	212.67373657226562	0.00015407800674438477	528.7735595703125	207.93112182617188	1.0	525.9751586914062	207.53382873535156	0.0004120171070098877	7	009
205	36.42149353027344	214.46192932128906	1.0	39.05852127075195	217.73826599121094	8.249282836914062e-5	529.6336669921875	207.96231079101562	1.0	527.03759765625	210.18402099609375	0.0004017353057861328	7	009
206	37.41780090332031	216.78990173339844	1.0	529.0521850585938	210.7713165283203	6.973743438720703e-5	528.5734252929688	208.24969482421875	1.0	526.6575927734375	210.89695739746094	0.0006136596202850342	7	009
207	37.502254486083984	218.67800903320312	1.0	33.72194290161133	222.04005432128906	0.00011476874351501465	529.58349609375	207.62673950195312	1.0	527.6184692382812	210.03530883789062	0.00047767162322998047	7	009
208	37.83851623535156	220.2383270263672	1.0	34.63957595825195	223.52525329589844	0.0002766251564025879	529.5853271484375	208.28883361816406	1.0	527.228271484375	211.40264892578125	0.0005721151828765869	7	009
209	38.039756774902344	221.727294921875	1.0	34.877716064453125	222.9078369140625	0.0008433759212493896	529.5790405273438	208.38497924804688	1.0	27.836069107055664	227.079345703125	0.0006308555603027344	7	009
210	37.45967102050781	221.8575897216797	1.0	34.06510925292969	223.0101318359375	0.0005052685737609863	528.8392944335938	207.90428161621094	1.0	28.032197952270508	226.85243225097656	0.0010238885879516602	7	009
211	39.35342788696289	221.75888061523438	1.0	35.44046401977539	223.50552368164062	0.0008451938629150391	529.076416015625	208.29188537597656	1.0	27.825586318969727	227.806884765625	0.0009086728096008301	7	009
212	38.24114990234375	222.11813354492188	1.0	36.425270080566406	223.86473083496094	0.001529604196548462	529.2465209960938	207.28140258789062	1.0	28.559656143188477	227.42568969726562	0.0010079741477966309	7	009
213	38.81924057006836	221.99227905273438	1.0	34.99591827392578	223.80450439453125	0.00042623281478881836	528.8328857421875	208.09121704101562	1.0	27.2214412689209	228.45997619628906	0.0007115006446838379	7	009
214	37.78987503051758	226.41574096679688	1.0	63.411319732666016	184.58493041992188	0.9999999403953552	529.78759765625	207.978271484375	1.0	527.8042602539062	210.29867553710938	0.00033336877822875977	7	009
215	38.174781799316406	231.7165069580078	1.0	68.97562408447266	183.03018188476562	1.0	528.9483642578125	208.02456665039062	1.0	526.798095703125	210.52967834472656	0.000545889139175415	7	009
216	37.74179458618164	235.99899291992188	1.0	67.80474853515625	197.62335205078125	0.9953408241271973	529.6624145507812	208.37071228027344	1.0	527.3180541992188	210.6053009033203	0.0005175769329071045	7	009
217	36.97494125366211	238.29135131835938	1.0	75.54712677001953	193.3933868408203	0.9999901056289673	529.4127197265625	208.070068359375	1.0	527.7059326171875	210.543701171875	0.000508725643157959	7	009
218	40.299598693847656	241.12289428710938	1.0	81.14714050292969	193.5163116455078	1.0	529.0833740234375	208.1029510498047	1.0	527.3367309570312	210.3624267578125	0.0006020963191986084	7	009
219	36.0380744934082	249.29920959472656	1.0	77.97957611083984	206.8688201904297	1.0	528.4771728515625	207.86849975585938	1.0	526.3410034179688	210.4296112060547	0.000511467456817627	7	009
220	37.741729736328125	259.47039794921875	1.0	82.00517272949219	211.6389617919922	1.0	529.3734741210938	207.5756378173828	1.0	527.1717529296875	210.44741821289062	0.0003630518913269043	7	009
221	38.530059814453125	268.902099609375	1.0	77.93907165527344	235.08078002929688	0.9999994039535522	528.3055419921875	207.57666015625	1.0	526.3084106445312	207.37014770507812	0.00047510862350463867	7	009
222	39.64395523071289	272.3406677246094	0.9987826347351074	73.65899658203125	249.85914611816406	1.0	529.35498046875	208.44970703125	1.0	526.8848266601562	208.4756317138672	0.0005631446838378906	7	009
223	43.71879959106445	271.8663635253906	1.0	74.60140991210938	258.9658508300781	1.0	528.960693359375	207.52975463867188	1.0	527.4349365234375	210.233642578125	0.00034680962562561035	7	009
224	47.734161376953125	271.1458435058594	0.9854620695114136	68.87226104736328	265.8938293457031	1.0	529.642578125	208.00074768066406	1.0	527.544677734375	210.10487365722656	0.00046625733375549316	7	009
225	44.19493865966797	273.5934143066406	1.0	71.54639434814453	269.9176940917969	1.0	529.758544921875	207.549072265625	1.0	70.80835723876953	272.9549255371094	0.0007768571376800537	7	009
226	39.301597595214844	272.481201171875	1.0	62.83517074584961	276.2608947753906	1.0	529.215576171875	207.58180236816406	1.0	527.4161376953125	210.09042358398438	0.0005482137203216553	7	009
227	36.74097442626953	273.7922668457031	1.0	64.19989776611328	278.7363586425781	0.9999994039535522	529.3531494140625	207.82791137695312	1.0	527.4302978515625	210.5246124267578	0.000459522008895874	7	009
228	34.79377746582031	270.123046875	0.9999305009841919	49.30678176879883	279.66815185546875	0.997073233127594	529.5828247070312	207.60797119140625	1.0	527.7635498046875	209.60789489746094	0.0003400146961212158	7	009
229	33.721153259277344	273.1006774902344	1.0	50.105072021484375	281.0095520019531	0.9704729318618774	529.1151123046875	207.7507781982422	1.0	527.6107788085938	210.1717071533203	0.0002599656581878662	7	009
230	34.44329833984375	271.789306640625	1.0	48.91810607910156	276.91204833984375	0.9479734897613525	530.0721435546875	207.60215759277344	1.0	527.4589233398438	209.65057373046875	0.0004311501979827881	7	009
231	34.30282211303711	273.61761474609375	0.9994651079177856	39.5527458190918	277.84149169921875	0.0007072985172271729	528.984375	207.5435028076172	1.0	527.3019409179688	210.08338928222656	0.0003323853015899658	7	009
232	32.0106315612793	274.3603820800781	1.0	40.56413650512695	278.3675842285156	0.020607352256774902	529.6062622070312	208.188720703125	1.0	527.6564331054688	210.5243682861328	0.00035247206687927246	7	009
233	33.56401062011719	276.59033203125	0.9999812841415405	25.34459114074707	280.337158203125	0.0006255507469177246	529.7418823242188	207.64511108398438	1.0	527.46875	210.14268493652344	0.00041797757148742676	7	009
234	30.615036010742188	286.1933288574219	0.9983485341072083	31.731468200683594	279.2867736816406	0.00016742944717407227	529.392333984375	207.60081481933594	1.0	527.8123168945312	210.0146942138672	0.0004035830497741699	7	009
235	530.3344116210938	212.9073486328125	9.85860824584961e-5	528.2465209960938	210.83184814453125	7.18235969543457e-5	529.5473022460938	207.9705810546875	1.0	527.3351440429688	210.404296875	0.00029537081718444824	7	009
236	26.84646224975586	291.4034729003906	0.9834475517272949	18.90416717529297	296.32568359375	7.49826431274414e-5	529.298583984375	207.92897033691406	1.0	527.618408203125	210.16635131835938	0.00030994415283203125	7	009
237	30.698970794677734	295.0622863769531	0.9902219772338867	46.457279205322266	308.4092712402344	0.01396101713180542	529.1614990234375	208.03880310058594	1.0	526.8203735351562	210.43490600585938	0.00042948126792907715	7	009
238	24.175046920776367	302.9250183105469	0.03266286849975586	530.4859619140625	211.06739807128906	7.420778274536133e-5	529.8359985351562	208.4566192626953	1.0	527.3263549804688	210.3701629638672	0.00039643049240112305	7	009
239	25.359451293945312	307.94268798828125	0.10080131888389587	47.118255615234375	317.1916198730469	0.9302838444709778	529.4186401367188	207.8278045654297	1.0	527.5885009765625	210.22267150878906	0.0005435943603515625	7	009
240	24.11743927001953	312.5013732910156	0.9999935030937195	42.06357955932617	318.95697021484375	0.03569996356964111	528.6312255859375	208.30557250976562	1.0	526.9789428710938	210.65499877929688	0.0005045235157012939	7	009
241	23.576204299926758	312.9381408691406	0.9999943971633911	41.58968734741211	324.34735107421875	0.9999912977218628	528.6339721679688	207.90396118164062	1.0	526.631103515625	210.04824829101562	0.0004760622978210449	7	009
242	23.802410125732422	305.9693298339844	0.9995558857917786	40.60190200805664	329.72467041015625	1.0	529.9879760742188	207.6211395263672	1.0	527.6705322265625	210.833251953125	0.0006548762321472168	7	009
243	17.002450942993164	302.7119140625	1.0	42.13144302368164	335.4825744628906	0.999998927116394	529.0216674804688	207.8817596435547	1.0	527.0194702148438	210.56211853027344	0.0006745457649230957	7	009
244	11.967884063720703	302.8223876953125	1.0	44.513309478759766	326.16510009765625	1.0	529.4006958007812	207.5637664794922	1.0	527.0144653320312	209.7267303466797	0.000398099422454834	7	009
245	8.596220970153809	300.51885986328125	1.0	39.939002990722656	325.8283996582031	1.0	529.4968872070312	208.5720672607422	1.0	526.8072509765625	207.72288513183594	0.0004749596118927002	7	009
246	7.757471084594727	299.2972717285156	1.0	35.44191360473633	326.78582763671875	1.0	529.7777099609375	208.49261474609375	1.0	527.3548583984375	210.67916870117188	0.0005369484424591064	7	009
247	6.407037258148193	298.9612731933594	0.9999998807907104	33.85091781616211	327.3669128417969	0.9999997615814209	529.3272705078125	207.61572265625	1.0	527.8482666015625	210.12156677246094	0.0004635155200958252	7	009
248	6.5027289390563965	297.9430847167969	0.9999998211860657	33.718170166015625	324.55035400390625	1.0	529.4837036132812	208.1648712158203	1.0	527.7589721679688	210.73245239257812	0.00044155120849609375	7	009
249	5.715996742248535	296.679443359375	0.9999970197677612	32.31403732299805	323.7734069824219	1.0	529.4442138671875	208.13995361328125	1.0	527.0238647460938	210.07638549804688	0.0005981922149658203	7	009
250	3.322333335876465	297.1942443847656	0.8448812961578369	28.854732513427734	321.7589111328125	1.0	529.4259033203125	208.00880432128906	1.0	527.3621826171875	210.3946075439453	0.00048086047172546387	7	009
251	32.20079040527344	324.26202392578125	0.0017524361610412598	30.772083282470703	324.9534912109375	0.9999998807907104	529.1380004882812	207.9846649169922	1.0	8.606529235839844	331.1746826171875	0.0007399618625640869	7	009
252	33.78034591674805	324.1724548339844	0.0027252137660980225	30.622920989990234	323.92584228515625	0.9999998807907104	528.6598510742188	207.73171997070312	1.0	526.7252197265625	210.2156524658203	0.0006387233734130859	7	009
253	33.3751220703125	323.33502197265625	0.002840101718902588	30.163021087646484	323.0047302246094	0.9999998807907104	529.2083740234375	208.5894775390625	1.0	527.1207885742188	210.5231170654297	0.0005533993244171143	7	009
254	33.72953796386719	322.2530822753906	0.0036014914512634277	29.7298583984375	322.489013671875	1.0	529.1212768554688	207.65248107910156	1.0	7.3468780517578125	317.603515625	0.0005773007869720459	7	009
255	2.459174156188965	301.0174255371094	0.8828020691871643	30.801349639892578	322.83880615234375	1.0	529.7223510742188	208.66873168945312	1.0	527.0027465820312	210.84317016601562	0.0005156397819519043	7	009
256	2.4519834518432617	300.5164794921875	0.8450617790222168	32.46184158325195	324.9471435546875	1.0	529.6301879882812	207.58932495117188	1.0	527.536376953125	210.19309997558594	0.0003756284713745117	7	009
257	1.9115960597991943	301.1183166503906	0.4439520537853241	33.52778625488281	325.58843994140625	1.0	528.451416015625	207.9459686279297	1.0	527.144287109375	209.86517333984375	0.0003858208656311035	7	009
258	2.316420078277588	302.24993896484375	0.7931946516036987	32.85053253173828	323.9317626953125	1.0	528.714599609375	207.97096252441406	1.0	527.1838989257812	210.2327423095703	0.00045821070671081543	7	009
259	2.5840883255004883	303.1607971191406	0.6003131866455078	32.019866943359375	323.7082214355469	0.9999995231628418	528.1976928710938	207.3629150390625	1.0	527.2750854492188	209.4547119140625	0.00045624375343322754	7	009
260	3.1058735847473145	304.0238037109375	0.44998985528945923	29.60333824157715	322.4427490234375	0.9999995827674866	528.2969970703125	208.3345489501953	1.0	526.461181640625	210.42962646484375	0.0005891621112823486	7	009
261	5.962735652923584	308.47613525390625	0.0023578405380249023	28.603967666625977	318.1114807128906	0.9999936819076538	529.0603637695312	208.09512329101562	1.0	527.179931640625	210.30252075195312	0.0006670951843261719	7	009
262	6.089234352111816	315.1382751464844	0.0007390081882476807	25.315467834472656	315.9030456542969	0.999998927116394	529.1675415039062	207.5155029296875	1.0	9.837697982788086	313.656982421875	0.0012614130973815918	7	009
263	33.740108489990234	318.74688720703125	0.0211029052734375	28.02549934387207	318.2396545410156	0.9999992847442627	529.0505981445312	207.93821716308594	1.0	8.516973495483398	316.12225341796875	0.00093117356300354	7	009
264	30.432479858398438	317.8326416015625	0.009004831314086914	25.11815071105957	318.37713623046875	0.99543297290802	529.2573852539062	207.64956665039062	1.0	8.415650367736816	316.6222839355469	0.001315385103225708	7	009
265	4.886922836303711	322.20465087890625	0.0006642639636993408	23.226703643798828	313.1190490722656	0.9995341897010803	529.422119140625	208.41612243652344	1.0	7.93510627746582	315.3413391113281	0.0007241368293762207	7	009
266	3.7023227214813232	322.10552978515625	0.0012695789337158203	21.8448486328125	309.194091796875	0.9999994039535522	528.6047973632812	208.34835815429688	1.0	526.6494140625	210.67156982421875	0.0005094707012176514	7	009
267	3.488520860671997	321.416748046875	0.0007173120975494385	16.905742645263672	307.7269592285156	0.999999463558197	529.5546875	208.6326141357422	1.0	527.5546264648438	210.67364501953125	0.0004986822605133057	7	009
268	3.355710983276367	325.14520263671875	0.00024271011352539062	14.605117797851562	310.40826416015625	0.999715268611908	529.7407836914062	207.97103881835938	1.0	527.3098754882812	210.499267578125	0.0005211830139160156	7	009
269	3.1798694133758545	325.2362060546875	0.00022929906845092773	9.931083679199219	308.67095947265625	0.9312385320663452	529.0516357421875	207.9526824951172	1.0	526.9234008789062	210.22760009765625	0.0005474984645843506	7	009
270	2.5761759281158447	325.2413330078125	0.0002777278423309326	7.751583099365234	309.3927307128906	0.5413089990615845	529.20556640625	208.0183868408203	1.0	526.6838989257812	210.33522033691406	0.0005408525466918945	7	009
271	3.735659122467041	323.0125732421875	0.0005433857440948486	8.371664047241211	313.2942199707031	0.38902395963668823	529.4256591796875	207.38650512695312	1.0	527.999755859375	209.7186737060547	0.00047534704208374023	7	009
272	3.3066818714141846	324.00537109375	0.0003097951412200928	4.202092170715332	318.3251647949219	0.00028693675994873047	529.1978759765625	207.88809204101562	1.0	527.6903686523438	210.7189178466797	0.00047212839126586914	7	009
273	6.839273452758789	320.3244934082031	0.011391043663024902	2.187422275543213	322.7035827636719	0.00023818016052246094	529.3488159179688	208.8950653076172	1.0	527.177001953125	211.34642028808594	0.0005016326904296875	7	009
274	4.666250705718994	313.0938415527344	0.0003179013729095459	3.1759283542633057	308.748046875	0.0018185675144195557	529.1265258789062	208.42262268066406	1.0	527.4519653320312	210.34181213378906	0.0005230605602264404	7	009
275	2.495595932006836	310.617431640625	0.0007193684577941895	4.158463001251221	318.92425537109375	0.007736235857009888	529.3780517578125	207.70103454589844	1.0	528.2245483398438	210.3394012451172	0.0005598962306976318	7	009
276	530.40185546875	212.9491729736328	0.0001297593116760254	2.059248447418213	312.608154296875	0.00016668438911437988	528.927001953125	208.15052795410156	1.0	527.5277709960938	210.24734497070312	0.0004404783248901367	7	009
277	2.7909939289093018	311.2508544921875	0.0008222758769989014	6.5005364418029785	316.16375732421875	0.010778993368148804	528.622802734375	207.84976196289062	1.0	526.9823608398438	210.79319763183594	0.000655829906463623	7	009
278	3.4905762672424316	326.29168701171875	0.000275343656539917	6.605449676513672	313.0502014160156	0.6261063814163208	527.7999877929688	207.43016052246094	1.0	526.0857543945312	206.9197235107422	0.0005334913730621338	7	009
279	3.77408504486084	309.91448974609375	0.0001722574234008789	7.828615188598633	311.5848083496094	0.0017410218715667725	529.4564208984375	207.85897827148438	1.0	526.936279296875	207.62881469726562	0.000622093677520752	7	009
280	5.049694538116455	310.9217529296875	0.0001188516616821289	13.374436378479004	317.8163146972656	0.010160088539123535	528.31689453125	208.4977264404297	1.0	526.3567504882812	210.88182067871094	0.0006216466426849365	7	009
281	16.590023040771484	319.4438781738281	0.09539031982421875	13.608097076416016	321.0474853515625	0.0011300146579742432	529.1767578125	207.68649291992188	1.0	527.4461669921875	210.05015563964844	0.0004755258560180664	7	009
282	4.292401313781738	327.8818054199219	0.00013512372970581055	15.65191650390625	313.9587707519531	0.0003324747085571289	529.5828857421875	208.4936981201172	1.0	526.8993530273438	207.50250244140625	0.0004373490810394287	7	009
283	19.988788604736328	317.8394775390625	0.9535355567932129	15.96936321258545	320.1802673339844	0.00036028027534484863	529.6644287109375	208.04324340820312	1.0	2.9510233402252197	305.80560302734375	0.0005647540092468262	7	009
284	21.209192276000977	319.6051330566406	0.9988259673118591	20.28460121154785	320.02105712890625	0.015782266855239868	529.3145141601562	207.85531616210938	1.0	3.6552066802978516	306.9501037597656	0.0010241568088531494	7	009
285	25.43062400817871	312.67303466796875	0.5146649479866028	26.207775115966797	315.63165283203125	0.9632219076156616	529.6852416992188	207.8309326171875	1.0	9.22034740447998	316.06787109375	0.0009749829769134521	7	009
286	27.238845825195312	312.67523193359375	0.9719703197479248	28.672956466674805	313.6015319824219	0.2829248607158661	527.9176025390625	207.6650848388672	1.0	7.0672831535339355	315.9619445800781	0.0008442103862762451	7	009
287	21.694608688354492	320.1845397949219	0.6646390557289124	20.236217498779297	320.8070068359375	0.022172361612319946	529.03759765625	207.61297607421875	1.0	527.3953247070312	209.6695098876953	0.00045502185821533203	7	009
288	27.07736587524414	316.3238525390625	1.0	22.596250534057617	320.1635437011719	0.0002364814281463623	529.0502319335938	207.97279357910156	1.0	3.6075668334960938	328.9000244140625	0.0007953345775604248	7	009
289	2.0931358337402344	348.501708984375	0.0003127157688140869	529.1195068359375	210.29237365722656	6.788969039916992e-5	529.7197265625	208.003662109375	1.0	527.5936889648438	209.7310333251953	0.0004029273986816406	7	009
290	530.0510864257812	213.15992736816406	9.572505950927734e-5	3.1690306663513184	327.11163330078125	0.00012996792793273926	528.8782348632812	208.0084991455078	1.0	526.7811279296875	210.54217529296875	0.0005597472190856934	7	009
291	31.056623458862305	351.7854309082031	0.0014268457889556885	28.917430877685547	350.95361328125	0.8797123432159424	528.5689697265625	207.36883544921875	1.0	527.27783203125	209.9497528076172	0.00044482946395874023	7	009
292	27.27543067932129	355.482666015625	0.0008320808410644531	28.800018310546875	355.22991943359375	0.9999979734420776	529.1248168945312	208.40231323242188	1.0	526.9717407226562	211.0670166015625	0.0005387663841247559	7	009
293	11.036980628967285	367.0706787109375	0.664219856262207	10.065912246704102	366.4736328125	0.3772485852241516	529.3404541015625	207.8306121826172	1.0	2.3549885749816895	354.1400451660156	0.002140223979949951	7	009
294	5.20416784286499	353.5699462890625	0.00019657611846923828	6.943029403686523	346.7683410644531	0.4444485008716583	528.90869140625	207.95132446289062	1.0	2.962676525115967	337.7037658691406	0.0010095536708831787	7	009
295	2.2649378776550293	342.2531433105469	0.0006595849990844727	2.635128974914551	341.1922607421875	0.004076331853866577	528.8309326171875	207.26815795898438	1.0	526.8328247070312	210.3681182861328	0.0004514455795288086	7	009
296	7.700175762176514	320.8973083496094	0.004703491926193237	5.2749552726745605	320.17437744140625	0.0023543238639831543	528.810791015625	208.38327026367188	1.0	527.11376953125	210.84193420410156	0.0006939172744750977	7	009
297	530.4597778320312	212.63693237304688	0.00012812018394470215	7.212244987487793	318.7523498535156	0.010248363018035889	529.7911987304688	207.61279296875	1.0	527.17626953125	209.98977661132812	0.00037088990211486816	7	009
298	4.034238815307617	310.2937927246094	0.00021225214004516602	7.6180315017700195	317.2274169921875	0.11969834566116333	529.2493286132812	208.35055541992188	1.0	0.16687607765197754	305.096923828125	0.0007626116275787354	7	009
299	18.24395751953125	312.27288818359375	0.00016367435455322266	16.031530380249023	312.55438232421875	0.04992559552192688	529.1343994140625	208.11631774902344	1.0	527.3959350585938	210.26312255859375	0.0004786252975463867	7	009
300	3.7779700756073	290.4042053222656	0.9232251048088074	13.220698356628418	313.2889709472656	0.00696292519569397	528.7046508789062	208.3731689453125	1.0	526.9957885742188	210.6056365966797	0.0005841255187988281	7	009
301	5.54574728012085	288.3460998535156	0.22718015313148499	22.48535919189453	311.0709533691406	0.0027257800102233887	528.1062622070312	207.82437133789062	1.0	526.0193481445312	207.3419952392578	0.0004610717296600342	7	009
302	5.070097923278809	289.2232666015625	0.017328530550003052	4.047224998474121	293.3642883300781	0.0001684129238128662	529.3280639648438	207.92884826660156	1.0	527.109375	209.95018005371094	0.0003771781921386719	7	009
303	7.43765115737915	291.40594482421875	0.1988888382911682	27.978137969970703	305.23797607421875	0.0011319220066070557	529.6382446289062	208.2570343017578	1.0	527.3916625976562	210.63555908203125	0.00032070279121398926	7	009
304	11.521817207336426	292.5370788574219	0.9993658065795898	11.143498420715332	293.4138488769531	0.0006569027900695801	528.6797485351562	207.81954956054688	1.0	527.3639526367188	209.57936096191406	0.0004931390285491943	7	009
305	530.0993041992188	212.7602081298828	0.00013709068298339844	528.5896606445312	210.218994140625	7.796287536621094e-5	528.6447143554688	207.7420654296875	1.0	527.2071533203125	210.07066345214844	0.0007042884826660156	7	009
306	19.930593490600586	304.71337890625	0.9668391942977905	17.922012329101562	305.6565856933594	0.0009368956089019775	528.8126831054688	207.8073272705078	1.0	527.1749877929688	210.08226013183594	0.0003660917282104492	7	009
307	13.590582847595215	304.6624755859375	0.14074325561523438	32.798370361328125	315.97955322265625	0.5485935211181641	528.6447143554688	207.89120483398438	1.0	526.7014770507812	210.53604125976562	0.0004616081714630127	7	009
308	25.398834228515625	312.91925048828125	0.0009186863899230957	31.150503158569336	317.5727844238281	0.7331348657608032	529.6078491210938	207.5623016357422	1.0	527.05859375	210.7600555419922	0.0003998279571533203	7	009
309	43.49729537963867	326.3467102050781	0.0007612109184265137	43.83664321899414	326.6892395019531	0.03482484817504883	529.5984497070312	208.65396118164062	1.0	526.7527465820312	211.5015106201172	0.00048157572746276855	7	009
310	24.722854614257812	315.7774353027344	0.027396678924560547	44.30509948730469	327.0077819824219	0.0795028805732727	529.4345703125	207.8983612060547	1.0	527.2660522460938	210.1666259765625	0.0003294646739959717	7	009
311	28.153322219848633	322.31536865234375	0.006164580583572388	45.5693359375	330.8778381347656	0.8731333613395691	529.3851318359375	208.47743225097656	1.0	526.8185424804688	211.126220703125	0.0006288290023803711	7	009
312	30.398914337158203	311.5699157714844	0.9999999403953552	47.22645568847656	340.38787841796875	0.9999836683273315	529.6245727539062	208.46859741210938	1.0	6.37306022644043	301.9276428222656	0.00045818090438842773	7	009
313	29.851667404174805	310.8341369628906	0.8627195358276367	48.245330810546875	337.6012878417969	0.9997593760490417	529.1840209960938	207.88888549804688	1.0	45.753360748291016	337.96636962890625	0.0005483925342559814	7	009
314	50.17586135864258	330.7364807128906	0.0971536934375763	51.30485534667969	328.4875183105469	0.9852914810180664	529.3616943359375	207.96011352539062	1.0	527.48193359375	210.01390075683594	0.0004284381866455078	7	009
315	37.4849853515625	298.8862609863281	0.9962430596351624	50.076595306396484	336.1761169433594	0.9996366500854492	529.518798828125	207.8750457763672	1.0	45.4029655456543	337.78863525390625	0.002385079860687256	7	009
316	37.484169006347656	299.1383056640625	0.9999966621398926	50.27760314941406	321.4075927734375	0.9933016300201416	529.0012817382812	208.22702026367188	1.0	527.1632690429688	210.52906799316406	0.0006256401538848877	7	009
317	38.59589385986328	295.7267761230469	0.9999902248382568	48.67028045654297	316.8690490722656	0.0022636353969573975	527.9436645507812	207.9949493408203	1.0	525.8047485351562	207.0401153564453	0.0006344616413116455	7	009
318	37.09493637084961	293.84295654296875	0.9999876022338867	51.83393859863281	323.0238037109375	0.013844907283782959	528.3164672851562	207.7467041015625	1.0	526.3593139648438	210.60769653320312	0.0009174942970275879	7	009
319	529.6448364257812	213.2833709716797	0.00015234947204589844	12.983539581298828	320.11651611328125	0.00041559338569641113	528.6282348632812	208.2041473388672	1.0	526.374267578125	210.9834747314453	0.000749439001083374	7	009
320	529.9827880859375	213.22901916503906	0.00012373924255371094	4.94310998916626	322.3849792480469	0.00010019540786743164	528.963134765625	208.51133728027344	1.0	526.8609619140625	210.6629180908203	0.0004826784133911133	7	009
321	39.055755615234375	290.52545166015625	0.06564804911613464	529.352294921875	210.55320739746094	5.161762237548828e-5	529.661376953125	208.20285034179688	1.0	527.3873901367188	210.5264892578125	0.0004673898220062256	7	009
322	42.02970886230469	293.005126953125	0.07015645503997803	59.72389602661133	308.28790283203125	0.8276755809783936	529.6372680664062	207.5917205810547	1.0	527.9063720703125	210.33529663085938	0.0004889070987701416	7	009
323	51.02507019042969	295.5670166015625	0.018627196550369263	58.821067810058594	303.7290954589844	0.29178673028945923	528.76318359375	208.226806640625	1.0	526.835693359375	210.4126434326172	0.0005348324775695801	7	009
324	530.7041625976562	212.5812225341797	0.00011727213859558105	63.88792419433594	302.48480224609375	0.08095264434814453	529.29150390625	207.52525329589844	1.0	527.817138671875	209.98744201660156	0.0005286633968353271	7	009
325	40.9762077331543	278.9917297363281	0.8495720624923706	67.25289916992188	302.6300964355469	0.47804778814315796	528.714111328125	208.03482055664062	1.0	526.9066162109375	210.36279296875	0.0004086494445800781	7	009
326	530.2843017578125	213.1146697998047	0.00012490153312683105	528.15087890625	210.9925537109375	7.411837577819824e-5	528.9495239257812	208.33885192871094	1.0	527.0956420898438	210.21133422851562	0.0005969703197479248	7	009
327	41.48759078979492	262.17095947265625	0.006842821836471558	80.02313995361328	299.7457580566406	0.8553406000137329	528.939697265625	208.1195068359375	1.0	526.8916015625	210.3575439453125	0.00032591819763183594	7	009
328	41.60179901123047	255.03892517089844	0.9939076900482178	78.58308410644531	294.9444580078125	0.006488144397735596	529.2337646484375	208.36265563964844	1.0	527.3261108398438	210.77938842773438	0.0004736185073852539	7	009
329	41.30928039550781	250.2260284423828	0.9999853372573853	39.22174835205078	252.78851318359375	0.000568389892578125	528.5521240234375	208.9856414794922	1.0	526.1275024414062	208.67620849609375	0.0005428194999694824	7	009
330	37.37807083129883	242.26539611816406	0.9998562335968018	83.24491882324219	278.94610595703125	0.9998362064361572	529.27978515625	208.33837890625	1.0	526.9055786132812	210.23739624023438	0.00043824315071105957	7	009
331	38.692962646484375	238.055419921875	1.0	75.51863861083984	262.9888000488281	0.9999833106994629	528.8155517578125	208.63560485839844	1.0	526.265625	211.1659393310547	0.0005093216896057129	7	009
332	37.48563766479492	234.95680236816406	1.0	75.58834838867188	259.0250549316406	0.9999540448188782	529.2821655273438	208.28501892089844	1.0	527.7870483398438	210.6458282470703	0.000432431697845459	7	009
333	35.33732604980469	235.68569946289062	0.9995163083076477	72.17060089111328	251.9157257080078	0.9999804496765137	529.3136596679688	208.139892578125	1.0	74.832763671875	252.67752075195312	0.0009834766387939453	7	009
334	34.31760787963867	237.29652404785156	1.0	75.07157897949219	246.45201110839844	1.0	529.6530151367188	208.81130981445312	1.0	527.357421875	210.59022521972656	0.00042742490768432617	7	009
335	38.08500671386719	238.90528869628906	0.9999998807907104	67.41539764404297	239.33168029785156	1.0	529.072021484375	207.48672485351562	1.0	527.5157470703125	210.3728485107422	0.000474780797958374	7	009
336	34.60164260864258	242.28353881835938	0.9999996423721313	62.69500732421875	235.8991241455078	1.0	528.9525756835938	208.24755859375	1.0	526.0523071289062	210.5804901123047	0.0005929768085479736	7	009
337	37.128448486328125	247.1903533935547	1.0	64.85459899902344	235.6470489501953	1.0	529.3298950195312	208.70542907714844	1.0	526.75439453125	211.25906372070312	0.0005563497543334961	7	009
338	40.89684295654297	252.36314392089844	1.0	59.27824401855469	233.21221923828125	1.0	529.4903564453125	208.16934204101562	1.0	527.4776000976562	210.2108612060547	0.00032842159271240234	7	009
339	38.439544677734375	253.98353576660156	1.0	53.921199798583984	244.81256103515625	0.9999998807907104	529.5079956054688	208.04530334472656	1.0	527.54833984375	210.5922393798828	0.0005738139152526855	7	009
340	34.34626388549805	255.2253875732422	1.0	56.95234298706055	244.61256408691406	1.0	528.6808471679688	208.2451934814453	1.0	527.33642578125	210.56541442871094	0.000640869140625	7	009
341	35.1728515625	256.0721435546875	1.0	54.17391586303711	248.0613555908203	0.9999998807907104	529.539794921875	208.48204040527344	1.0	526.78125	211.07957458496094	0.0005789399147033691	7	009
342	36.94281005859375	257.7125549316406	1.0	51.65166473388672	251.9185028076172	0.9981468915939331	529.128173828125	208.70907592773438	1.0	526.8746337890625	211.2937774658203	0.0007474124431610107	7	009
343	35.17794418334961	258.07373046875	1.0	46.74565887451172	256.4427795410156	0.3866957128047943	528.7310791015625	207.23146057128906	1.0	525.8165893554688	207.0068817138672	0.0006428956985473633	7	009
344	36.245548248291016	257.5442810058594	0.9999994039535522	47.28334045410156	258.6393127441406	0.11970829963684082	529.2950439453125	208.6277313232422	1.0	526.85888671875	210.78692626953125	0.0005043745040893555	7	009
345	38.075584411621094	258.0303039550781	0.9999998807907104	49.02107620239258	257.5295104980469	0.4676181674003601	528.7914428710938	208.13986206054688	1.0	526.6690673828125	210.6351318359375	0.0005389153957366943	7	009
346	38.71153259277344	257.91290283203125	1.0	49.388187408447266	257.1130065917969	0.7010161876678467	529.4200439453125	207.89451599121094	1.0	527.08203125	207.72137451171875	0.0005202293395996094	7	009
347	36.547027587890625	258.9952697753906	0.9999998807907104	51.6445426940918	257.19647216796875	0.999897301197052	528.3536987304688	208.24832153320312	1.0	526.6360473632812	210.7699432373047	0.0006552636623382568	7	009
348	36.52598190307617	260.13250732421875	1.0	52.89661407470703	257.5233459472656	0.7756388783454895	529.5401000976562	207.56549072265625	1.0	527.3187866210938	210.62574768066406	0.0003407299518585205	7	009
349	37.16979217529297	259.2542419433594	0.9999997615814209	52.274375915527344	256.58160400390625	0.8534750938415527	527.89990234375	207.52293395996094	1.0	526.0872192382812	207.02394104003906	0.0003775954246520996	7	009
350	35.439247131347656	258.9006042480469	1.0	53.55984878540039	255.61375427246094	0.999514102935791	529.7166748046875	207.1991729736328	1.0	527.6865844726562	209.47702026367188	0.00048801302909851074	7	009
351	34.64829635620117	259.9137878417969	1.0	50.6861686706543	259.10028076171875	0.8930476307868958	529.6071166992188	208.00424194335938	1.0	527.598876953125	210.19895935058594	0.0004055202007293701	7	009
352	37.10995864868164	259.3217468261719	1.0	51.0631103515625	258.17254638671875	0.7999560832977295	528.9461059570312	208.6935577392578	1.0	527.0296020507812	211.2151641845703	0.00045299530029296875	7	009
353	33.543212890625	259.87432861328125	1.0	52.171199798583984	257.3657531738281	0.38639307022094727	529.4402465820312	208.07861328125	1.0	527.4083251953125	210.46804809570312	0.000539243221282959	7	009
354	34.604888916015625	258.2742614746094	1.0	52.220516204833984	260.11309814453125	0.9998300075531006	528.3099365234375	207.7089385986328	1.0	526.2870483398438	210.06710815429688	0.00038674473762512207	7	009
355	30.87543487548828	258.0199279785156	1.0	55.38710403442383	258.3497009277344	0.9999997615814209	529.4298706054688	207.90188598632812	1.0	527.56201171875	210.72903442382812	0.0005291998386383057	7	009
356	32.4184684753418	256.29644775390625	1.0	55.38886260986328	258.2547302246094	0.9999582171440125	528.8911743164062	208.20916748046875	1.0	527.1720581054688	210.70677185058594	0.0006264746189117432	7	009
357	37.570674896240234	257.734619140625	1.0	55.72849655151367	258.143798828125	0.999674379825592	528.5643310546875	207.6378936767578	1.0	527.2725830078125	209.824462890625	0.0003858804702758789	7	009
358	34.390586853027344	257.3064270019531	1.0	59.931758880615234	259.640869140625	0.9999995231628418	528.84033203125	208.25929260253906	1.0	526.8154296875	210.99041748046875	0.0005090236663818359	7	009
359	35.9394416809082	257.5405578613281	1.0	53.58327102661133	259.0745544433594	0.9550744295120239	529.21435546875	208.63026428222656	1.0	526.4967651367188	210.12071228027344	0.00035437941551208496	7	009
360	35.52167892456055	257.5052490234375	0.9999996423721313	53.57270050048828	260.3250427246094	0.9998642206192017	528.889404296875	207.72239685058594	1.0	526.8812255859375	210.15513610839844	0.0004045069217681885	7	009
361	35.69965744018555	256.65289306640625	1.0	55.64851760864258	257.7919006347656	0.9980932474136353	528.5400390625	208.32139587402344	1.0	526.3590087890625	207.84396362304688	0.0004420280456542969	7	009
362	36.84331512451172	256.69854736328125	1.0	56.325836181640625	256.708251953125	0.9999932050704956	529.8517456054688	207.97552490234375	1.0	527.094970703125	210.18128967285156	0.0004477202892303467	7	009
363	36.251956939697266	256.99530029296875	1.0	53.40285873413086	256.979248046875	0.9911284446716309	529.6347045898438	207.72406005859375	1.0	527.9279174804688	210.135009765625	0.00041288137435913086	7	009
364	34.69123840332031	256.43438720703125	1.0	61.856014251708984	256.80133056640625	1.0	528.8670043945312	208.32965087890625	1.0	527.3407592773438	210.5459747314453	0.00035503506660461426	7	009
365	35.991546630859375	255.95858764648438	1.0	55.30422592163086	256.0335693359375	0.9999966621398926	529.1768798828125	208.6953582763672	1.0	527.29345703125	210.89813232421875	0.0006132721900939941	7	009
366	34.8444709777832	256.1416931152344	0.9999986290931702	52.783287048339844	255.85800170898438	0.999833345413208	529.3749389648438	208.28543090820312	1.0	527.108642578125	210.82275390625	0.00042495131492614746	7	009
367	35.6287956237793	255.61785888671875	1.0	54.755374908447266	255.60670471191406	0.9992688894271851	529.5654907226562	207.98190307617188	1.0	527.8162231445312	210.3363494873047	0.00041282176971435547	7	009
368	34.33114242553711	255.75936889648438	0.9999998807907104	60.082237243652344	253.75645446777344	0.9999998807907104	528.5299682617188	208.85618591308594	1.0	526.4669799804688	211.43629455566406	0.0005337893962860107	7	009
369	34.24734878540039	255.39675903320312	0.9999998807907104	55.245941162109375	254.12640380859375	0.999999463558197	529.6522827148438	207.6767578125	1.0	527.4454956054688	210.6112823486328	0.0004824399948120117	7	009
370	36.876502990722656	255.25355529785156	1.0	54.1231575012207	254.00982666015625	0.9999369382858276	529.5188598632812	208.25836181640625	1.0	527.2574462890625	211.29104614257812	0.0005843043327331543	7	009
371	36.390357971191406	255.6630859375	0.9999998211860657	55.335693359375	252.23968505859375	0.9999942779541016	528.6699829101562	208.17596435546875	1.0	527.0382080078125	210.34780883789062	0.0007011890411376953	7	009
372	37.5635871887207	255.35174560546875	0.9999999403953552	52.07004928588867	253.507568359375	0.9993565678596497	528.4225463867188	207.37966918945312	1.0	526.6963500976562	210.32015991210938	0.0006764233112335205	7	009
373	35.451812744140625	259.7333984375	1.0	58.24263381958008	250.0186309814453	1.0	529.4506225585938	208.6072998046875	1.0	526.71044921875	208.20220947265625	0.000508725643157959	7	009
374	36.415584564208984	264.3443298339844	1.0	56.45307159423828	244.85874938964844	1.0	528.9661865234375	208.13356018066406	1.0	527.0260009765625	210.09942626953125	0.00047710537910461426	7	009
375	35.78575897216797	265.4239807128906	1.0	56.519493103027344	246.55166625976562	1.0	529.3953857421875	207.8673858642578	1.0	527.3281860351562	210.65940856933594	0.00047090649604797363	7	009
376	35.526546478271484	267.8929443359375	1.0	56.76856994628906	245.6714324951172	1.0	529.041259765625	208.63388061523438	1.0	526.1810913085938	208.3972930908203	0.0005294084548950195	7	009
377	36.66215133666992	269.9341735839844	1.0	56.488067626953125	247.95712280273438	1.0	529.6990356445312	207.91629028320312	1.0	527.399658203125	210.67381286621094	0.000515371561050415	7	009
378	33.84424591064453	275.33184814453125	1.0	57.207977294921875	250.22738647460938	1.0	529.2086181640625	208.115966796875	1.0	527.6054077148438	210.4782257080078	0.0006105303764343262	7	009
379	34.532066345214844	276.28485107421875	1.0	55.04005813598633	252.447021484375	0.9999993443489075	529.2623291015625	208.26776123046875	1.0	527.005126953125	210.80398559570312	0.00043395161628723145	7	009
380	30.429174423217773	281.4208984375	0.9998970627784729	56.3363037109375	256.93231201171875	1.0	529.0693969726562	207.77716064453125	1.0	527.7169799804688	210.34727478027344	0.0004664957523345947	7	009
381	33.58538055419922	286.8460693359375	1.0	54.18264389038086	257.9770812988281	0.9988999366760254	529.2285766601562	208.09384155273438	1.0	41.69645309448242	272.495361328125	0.00038176774978637695	7	009
382	35.747337341308594	286.31011962890625	0.0123959481716156	53.14392852783203	270.77276611328125	0.9814784526824951	529.9122924804688	207.4993133544922	1.0	527.8350830078125	209.8540802001953	0.0005123317241668701	7	009
383	30.31629180908203	296.44464111328125	1.0	52.94140625	274.0001525878906	0.08049806952476501	528.8197021484375	207.7521514892578	1.0	8.115894317626953	298.4039306640625	0.0006163716316223145	7	009
384	36.43568801879883	298.8695983886719	0.951662540435791	15.983283042907715	288.91424560546875	0.00010558962821960449	529.0059204101562	208.13479614257812	1.0	526.8134765625	210.65585327148438	0.0004857480525970459	7	009
385	30.87287139892578	301.38330078125	1.0	528.306640625	209.77549743652344	8.77082347869873e-5	528.8810424804688	207.85867309570312	1.0	527.8916625976562	209.434326171875	0.0003255903720855713	7	009
386	530.3020629882812	212.57833862304688	0.00017502903938293457	5.523772239685059	301.5054931640625	0.00020313262939453125	528.7700805664062	207.5476837158203	1.0	527.5574951171875	209.7847900390625	0.0006297826766967773	7	009
387	29.338394165039062	308.1241760253906	0.9999958276748657	46.47542190551758	312.4995422363281	0.0002745091915130615	529.2449340820312	207.83377075195312	1.0	527.4191284179688	209.96371459960938	0.0004442930221557617	7	009
388	530.7767944335938	212.25001525878906	0.00012612342834472656	528.5161743164062	209.74569702148438	5.754828453063965e-5	529.2443237304688	207.4579315185547	1.0	528.1421508789062	209.6363983154297	0.00025403499603271484	7	009
389	24.829025268554688	313.9828186035156	0.007336944341659546	48.08124923706055	319.19036865234375	6.645917892456055e-5	529.2776489257812	208.0706024169922	1.0	527.2139282226562	210.8329620361328	0.00028005242347717285	7	009
390	529.8727416992188	212.91732788085938	0.00016367435455322266	528.2930297851562	210.09864807128906	6.976723670959473e-5	528.6162109375	207.96078491210938	1.0	526.856201171875	209.91390991210938	0.0004719197750091553	7	009
391	22.493122100830078	310.8448181152344	1.0	45.36453628540039	331.15936279296875	0.9999997615814209	529.4581909179688	208.49887084960938	1.0	527.0928344726562	210.24095153808594	0.0004318058490753174	7	009
392	19.667766571044922	309.1101989746094	1.0	48.149024963378906	329.04766845703125	0.9999983310699463	528.7236938476562	207.618896484375	1.0	526.5828857421875	210.20570373535156	0.0007661283016204834	7	009
393	16.175186157226562	306.17242431640625	1.0	47.464542388916016	329.746337890625	1.0	529.2224731445312	207.2392578125	1.0	528.0338134765625	209.49925231933594	0.0003649890422821045	7	009
394	10.965322494506836	306.54498291015625	1.0	46.02446365356445	325.1648254394531	0.9999963045120239	529.18603515625	208.22030639648438	1.0	527.363037109375	210.26283264160156	0.00033149123191833496	7	009
395	8.137845993041992	302.5676574707031	0.9999998211860657	40.80568313598633	324.76495361328125	0.997424840927124	529.66748046875	207.36456298828125	1.0	1.296889066696167	287.47027587890625	0.0004132091999053955	7	009
396	4.674042701721191	300.4007263183594	0.999998152256012	47.915164947509766	327.080810546875	1.0	529.6350708007812	208.59469604492188	1.0	0.15397405624389648	285.523681640625	0.0006824731826782227	7	009
397	4.7613725662231445	296.77099609375	0.9999676942825317	37.65943908691406	322.0950927734375	0.9989160299301147	528.857177734375	208.67747497558594	1.0	527.20556640625	210.4597625732422	0.0004839003086090088	7	009
398	2.5616047382354736	293.4499206542969	0.4120475947856903	36.80890655517578	325.6103515625	0.9920250177383423	528.835205078125	207.84259033203125	1.0	527.2324829101562	210.3650665283203	0.0005727708339691162	7	009
399	1.9738988876342773	291.1686096191406	0.00498613715171814	35.948753356933594	326.11309814453125	1.0	528.9801025390625	208.38815307617188	1.0	527.0452270507812	210.41627502441406	0.0005137324333190918	7	009
400	1.6523160934448242	291.330322265625	0.010639607906341553	36.67713928222656	323.4111633300781	1.0	529.39794921875	208.03271484375	1.0	527.3390502929688	210.05462646484375	0.0005035996437072754	7	009
401	3.3464913368225098	291.9230651855469	0.001972705125808716	34.79704666137695	320.6422424316406	1.0	529.1212768554688	207.9989471435547	1.0	526.5072021484375	210.71514892578125	0.0005621910095214844	7	009
402	4.180213928222656	293.6695861816406	0.0003235340118408203	32.51220703125	317.44183349609375	0.002608656883239746	529.5216674804688	207.8236541748047	1.0	527.1583862304688	210.46739196777344	0.000383228063583374	7	009
403	5.05589485168457	296.9402770996094	0.011627167463302612	33.1026496887207	307.2511291503906	0.9999933838844299	528.13720703125	207.39349365234375	1.0	526.9639282226562	209.5623779296875	0.0004488527774810791	7	009
404	4.971035957336426	296.4237060546875	0.05613100528717041	30.946552276611328	304.782958984375	0.9999982118606567	528.3859252929688	208.04713439941406	1.0	527.4102783203125	210.47669982910156	0.00046572089195251465	7	009
405	27.623144149780273	305.356201171875	0.16291064023971558	29.42454719543457	305.6240539550781	0.9998490810394287	529.1913452148438	208.25363159179688	1.0	526.7439575195312	210.4737548828125	0.0006421804428100586	7	009
406	26.24754524230957	307.3604431152344	0.01820051670074463	27.07268524169922	307.88763427734375	0.9999648332595825	529.091552734375	207.66455078125	1.0	527.844970703125	209.83238220214844	0.0005111396312713623	7	009
407	31.916141510009766	310.22503662109375	0.00442233681678772	28.367040634155273	312.9790954589844	0.9999997615814209	529.062744140625	208.11187744140625	1.0	10.337530136108398	315.00634765625	0.0005217790603637695	7	009
408	32.306739807128906	310.00726318359375	0.0008843541145324707	26.349599838256836	311.65142822265625	1.0	529.166748046875	208.63888549804688	1.0	10.92110538482666	313.0516662597656	0.00047346949577331543	7	009
409	31.293447494506836	309.5622863769531	0.0005980730056762695	21.987607955932617	310.6206970214844	1.0	14.58044147491455	312.83343505859375	0.0003940165042877197	8.041481018066406	304.3597412109375	0.0008630156517028809	7	009
410	5.650885105133057	321.726318359375	0.00013053417205810547	20.346702575683594	309.8698425292969	0.9999989867210388	13.080845832824707	312.8213806152344	0.0001449882984161377	7.330489158630371	304.02349853515625	0.00035011768341064453	7	009
411	6.878358840942383	313.09161376953125	0.00045540928840637207	21.55373764038086	307.22564697265625	1.0	11.749137878417969	310.57421875	0.0004806220531463623	9.558738708496094	301.8983154296875	0.000703960657119751	7	009
412	18.706327438354492	307.5573425292969	0.0005187094211578369	19.159557342529297	306.5686340332031	0.9999991655349731	12.263160705566406	310.4686584472656	0.00030180811882019043	8.479317665100098	309.61065673828125	0.0005072355270385742	7	009
413	6.489396095275879	308.5516357421875	0.00031644105911254883	15.320918083190918	307.4327697753906	0.9999996423721313	12.602289199829102	310.71490478515625	0.0002034008502960205	7.29981803894043	308.7087707519531	0.001000046730041504	7	009
414	6.3632001876831055	297.2610778808594	0.00019982457160949707	13.679797172546387	306.7254943847656	0.9999986290931702	12.382597923278809	310.1607666015625	0.00012639164924621582	7.148112773895264	308.2356872558594	0.0009961724281311035	7	009
415	6.352232456207275	296.44561767578125	0.00031185150146484375	16.167137145996094	307.6757507324219	0.9999998807907104	13.536988258361816	311.1761169433594	0.00022351741790771484	8.286083221435547	308.8100280761719	0.0012289881706237793	7	009
416	5.7348313331604	313.68280029296875	0.0005238950252532959	19.794883728027344	307.4842224121094	1.0	13.428316116333008	311.6238098144531	0.000812828540802002	9.90877914428711	310.29779052734375	0.001084059476852417	7	009
417	33.338600158691406	307.67413330078125	0.0005151927471160889	25.777738571166992	308.7452697753906	1.0	11.685432434082031	312.3454284667969	0.0011403560638427734	9.909844398498535	312.35400390625	0.0007970631122589111	7	009
418	32.899173736572266	309.3588562011719	0.000717461109161377	27.662019729614258	310.94598388671875	1.0	12.104455947875977	312.96551513671875	0.0011259913444519043	9.964106559753418	313.8160705566406	0.0007064938545227051	7	009
419	32.67704772949219	309.838134765625	0.000668942928314209	28.48291778564453	312.26007080078125	0.9999998807907104	11.1873197555542	313.59844970703125	0.0008189082145690918	8.506189346313477	314.890380859375	0.0006263256072998047	7	009
420	34.03656768798828	310.8320007324219	0.0009008944034576416	28.915658950805664	313.55657958984375	1.0	12.438404083251953	313.0778503417969	0.0011277496814727783	10.258928298950195	314.89105224609375	0.0005728006362915039	7	009
421	35.02008056640625	310.78570556640625	0.0005143880844116211	30.273460388183594	313.6591796875	1.0	11.319947242736816	313.6085205078125	0.0011805295944213867	8.925199508666992	315.57843017578125	0.0006476938724517822	7	009
422	34.64732360839844	313.3854675292969	0.00047025084495544434	30.12921714782715	316.57720947265625	0.9999999403953552	11.767436981201172	313.2296142578125	0.0014192759990692139	10.049459457397461	316.45751953125	0.0007663071155548096	7	009
423	3.3369522094726562	278.3472900390625	0.00016620755195617676	22.522605895996094	303.4036560058594	0.998551607131958	12.775494575500488	305.0235290527344	7.370114326477051e-5	8.222152709960938	300.7432861328125	0.00011715292930603027	7	009
424	4.17387580871582	292.30926513671875	0.00029224157333374023	18.600252151489258	302.04248046875	0.9930646419525146	13.50590991973877	304.4559631347656	9.045004844665527e-5	5.871863842010498	309.0346374511719	0.00014889240264892578	7	009
425	18.37612533569336	308.5358581542969	0.001087278127670288	17.54157257080078	307.550048828125	0.9999706149101257	12.49575424194336	310.8432922363281	0.0003076791763305664	9.241308212280273	309.8887634277344	0.001447826623916626	7	009
426	16.793655395507812	299.4441833496094	0.011728078126907349	13.54095458984375	300.4288024902344	0.9998141527175903	5.784365653991699	292.36407470703125	0.0003464221954345703	4.7983174324035645	306.84765625	0.001627594232559204	7	009
427	15.04704475402832	294.9859313964844	0.002834528684616089	12.28986930847168	298.937255859375	0.9999661445617676	7.113752365112305	307.08349609375	0.0006275475025177002	3.5581037998199463	306.80645751953125	0.003180474042892456	7	009
428	15.046670913696289	295.17950439453125	0.0034121572971343994	13.308204650878906	299.3114318847656	0.9998728632926941	7.451406955718994	307.4732666015625	0.0002593994140625	4.50811767578125	306.8588562011719	0.0012052059173583984	7	009
429	15.916172981262207	294.8283996582031	0.0011152029037475586	14.29323959350586	298.9869079589844	0.999984860420227	6.894081115722656	307.7159423828125	0.00037285685539245605	4.389230728149414	307.2899169921875	0.0014971792697906494	7	009
430	12.971722602844238	296.8402099609375	0.0039040744304656982	13.385089874267578	299.89892578125	0.5801039338111877	14.289112091064453	298.96868896484375	0.00040975213050842285	2.9675636291503906	288.8420104980469	0.0008802115917205811	7	009
431	4.47323751449585	279.843017578125	0.0006149113178253174	14.642890930175781	296.3103332519531	0.999920129776001	12.755149841308594	300.8393249511719	0.00017964839935302734	6.050761699676514	305.05682373046875	0.0004127323627471924	7	009
432	18.203081130981445	294.9049072265625	0.00041994452476501465	12.347320556640625	294.11639404296875	0.998048722743988	649.7619018554688	205.73068237304688	6.23464584350586e-5	3.483285427093506	287.32244873046875	0.00013047456741333008	7	009
433	5.081923961639404	304.45172119140625	0.0004684925079345703	15.078742027282715	294.7724914550781	0.9999991655349731	10.369287490844727	290.9914855957031	0.00022748112678527832	6.458425045013428	288.4708251953125	0.0006663501262664795	7	009
434	5.358303070068359	304.2630920410156	0.00031572580337524414	15.841102600097656	294.4844055175781	1.0	11.48525619506836	290.7452697753906	0.00016817450523376465	6.612842559814453	287.6225280761719	0.0005439817905426025	7	009
435	5.011890411376953	304.2002868652344	0.000429302453994751	15.439809799194336	294.10308837890625	0.9999998807907104	11.692682266235352	300.1455078125	9.953975677490234e-5	8.401622772216797	294.4651794433594	0.0004456043243408203	7	009
436	16.452064514160156	292.6698913574219	0.0007573366165161133	15.819660186767578	294.15338134765625	0.9999974966049194	10.489089012145996	290.2435607910156	0.0001900196075439453	5.888969421386719	287.0014343261719	0.0006553530693054199	7	009
437	17.39595603942871	293.81060791015625	0.0009736418724060059	18.004005432128906	295.8829345703125	0.9999983310699463	9.938665390014648	290.2872009277344	0.00020059943199157715	6.223912239074707	288.50848388671875	0.0005502998828887939	7	009
438	18.01463508605957	293.2586669921875	0.5427725911140442	17.434240341186523	294.57977294921875	0.9991254806518555	10.858988761901855	289.0050354003906	0.0002663731575012207	5.6978912353515625	286.7886047363281	0.0009338557720184326	7	009
439	10.295514106750488	282.17864990234375	0.006582170724868774	9.220878601074219	287.579833984375	0.9999265670776367	4.659237384796143	275.6528625488281	0.000522226095199585	0.46567654609680176	272.9488220214844	0.0017793476581573486	7	009
440	15.36287784576416	285.401611328125	0.014639616012573242	7.343496799468994	286.8771057128906	0.9998401999473572	6.752915859222412	292.0267333984375	0.002579718828201294	1.5577242374420166	291.4931945800781	0.007540255784988403	7	009
441	2.5253653526306152	286.9452819824219	0.017497330904006958	5.42740535736084	286.4786682128906	0.5403585433959961	5.061175346374512	293.096435546875	0.00020036101341247559	1.9825670719146729	290.70831298828125	0.0008799731731414795	7	009
442	2.070660352706909	274.992431640625	0.0048590898513793945	3.421891212463379	278.2095642089844	0.9743459224700928	5.283727645874023	284.0439453125	0.00012555718421936035	0.7130124568939209	270.78436279296875	0.00016313791275024414	7	009
443	2.1814537048339844	281.50860595703125	2.4706125259399414e-5	1.832139015197754	261.0443420410156	3.972649574279785e-5	647.3947143554688	268.76739501953125	6.109476089477539e-5	-0.3096928596496582	264.0703430175781	2.592802047729492e-6	7	009
444	2.879242181777954	396.62200927734375	5.036592483520508e-6	2.816175937652588	243.52099609375	2.9206275939941406e-6	649.853271484375	236.9303741455078	5.692243576049805e-6	413.9878234863281	5.07291316986084	2.0265579223632812e-6	7	009
445	640.094482421875	6.776139259338379	9.894371032714844e-6	1.3635389804840088	250.5325469970703	0.00011801719665527344	650.2376708984375	221.6435546875	2.041459083557129e-5	620.5048217773438	2.1273062229156494	4.4405460357666016e-6	7	009
446	3.5657522678375244	395.28302001953125	7.12275505065918e-6	1.2927355766296387	220.15745544433594	5.364418029785156e-6	647.8850708007812	140.30152893066406	3.600120544433594e-5	620.324951171875	1.625319004058838	6.854534149169922e-7	7	009
447	5.079683780670166	1.361605167388916	3.337860107421875e-6	624.1072998046875	298.7714538574219	1.2964010238647461e-5	648.7728271484375	266.95904541015625	1.1742115020751953e-5	1.8131077289581299	-0.5827927589416504	4.470348358154297e-7	7	009
448	637.9030151367188	6.684660911560059	3.635883331298828e-6	1.3540613651275635	212.25332641601562	2.1338462829589844e-5	640.71533203125	8.601678848266602	7.0035457611083984e-6	619.8451538085938	2.0807607173919678	1.9371509552001953e-6	7	009
449	1.7754042148590088	202.406494140625	6.318092346191406e-6	-0.5307517051696777	193.66064453125	0.0001659989356994629	646.8492431640625	317.5127868652344	7.748603820800781e-6	608.3861083984375	318.83740234375	8.851289749145508e-6	7	009
450	-0.2871818542480469	176.0316925048828	2.8908252716064453e-5	0.2963709831237793	184.14576721191406	0.00041091442108154297	640.0254516601562	8.752523422241211	1.3589859008789062e-5	619.4275512695312	2.3300514221191406	3.516674041748047e-6	7	009
451	4.909719944000244	183.63665771484375	0.3789769411087036	3.3759512901306152	188.2452850341797	0.00010141730308532715	6.012679576873779	188.6952667236328	9.986758232116699e-5	-0.06667232513427734	197.6094970703125	5.933642387390137e-5	7	009
452	3.177887201309204	181.57106018066406	0.0015650391578674316	3.093672752380371	188.71075439453125	0.00022745132446289062	5.0031208992004395	175.70201110839844	6.127357482910156e-5	-0.41438770294189453	196.9523468017578	1.195073127746582e-5	7	009
453	9.153573989868164	167.4529266357422	0.9999839067459106	3.6103715896606445	177.05618286132812	0.0002758800983428955	5.023599624633789	161.49269104003906	7.775425910949707e-5	-2.202547073364258	156.4600830078125	0.0002937018871307373	7	009
454	10.614147186279297	159.8098602294922	0.0025542080402374268	4.120245456695557	166.81301879882812	4.363059997558594e-5	647.6951293945312	106.86849975585938	1.5854835510253906e-5	1.290212631225586	183.18777465820312	8.225440979003906e-6	7	009
455	19.659473419189453	147.6019287109375	0.37873023748397827	19.813180923461914	147.02978515625	0.9999999403953552	13.508382797241211	149.842041015625	7.513165473937988e-5	7.062108039855957	149.91709899902344	0.0002231299877166748	7	009
456	19.656869888305664	145.05650329589844	0.6957510113716125	14.32050609588623	145.7825164794922	0.03665989637374878	7.606231212615967	149.9636688232422	0.0001977086067199707	19.81261444091797	145.81594848632812	0.00034874677658081055	7	009
457	19.581388473510742	145.74964904785156	0.9945294857025146	21.411470413208008	144.35728454589844	0.9205978512763977	9.413270950317383	147.3509521484375	0.00018483400344848633	2.594587802886963	151.10997009277344	0.00023600459098815918	7	009
458	19.71649169921875	149.96104431152344	0.9952085018157959	24.99169158935547	146.13754272460938	0.4463576078414917	10.982651710510254	141.0065460205078	0.00016570091247558594	7.400517463684082	141.05154418945312	0.000568687915802002	7	009
459	11.183562278747559	162.81492614746094	1.0	26.996915817260742	150.5757293701172	0.93609619140625	25.408594131469727	153.5443572998047	1.7195940017700195e-5	2.589822769165039	150.88876342773438	7.709860801696777e-5	7	009
460	13.002573013305664	161.46975708007812	1.0	30.153757095336914	148.82591247558594	0.9999834299087524	8.84002685546875	146.10464477539062	4.2378902435302734e-5	6.980282783508301	144.21005249023438	7.987022399902344e-5	7	009
461	12.657347679138184	150.52122497558594	0.7940859794616699	11.530318260192871	152.5647735595703	0.6195593476295471	25.857162475585938	151.54942321777344	2.3752450942993164e-5	2.1808300018310547	142.9337615966797	0.00018933415412902832	7	009
462	18.868999481201172	147.8135528564453	0.9999998807907104	32.904273986816406	148.02066040039062	0.9999030828475952	27.661693572998047	145.76019287109375	1.6570091247558594e-5	3.9835453033447266	163.79994201660156	5.564093589782715e-5	7	009
463	21.484588623046875	144.50416564941406	1.0	33.8907585144043	146.5917510986328	0.9999858736991882	647.6060791015625	270.56146240234375	4.89354133605957e-5	5.253020763397217	151.10287475585938	6.35385513305664e-5	7	009
464	23.15540313720703	143.6255340576172	1.0	34.954219818115234	138.91049194335938	0.8281307220458984	32.17572021484375	138.76235961914062	0.00010523200035095215	5.765974998474121	151.66249084472656	0.0005700588226318359	7	009
465	19.392353057861328	149.19403076171875	1.0	41.2951774597168	128.50587463378906	0.2380542755126953	12.793532371520996	154.07176208496094	5.790591239929199e-5	3.7575595378875732	164.90541076660156	0.0005106031894683838	7	009
466	20.959476470947266	156.5529022216797	1.0	46.28498840332031	118.3966064453125	0.9999999403953552	8.059032440185547	161.34771728515625	0.000332564115524292	4.419341564178467	166.87716674804688	0.002128690481185913	7	009
467	21.44696044921875	156.44068908691406	1.0	46.00676727294922	116.5350341796875	0.9996750354766846	8.311758041381836	162.05984497070312	0.0003623366355895996	5.585239887237549	166.260986328125	0.004289180040359497	7	009
468	23.439815521240234	155.78749084472656	1.0	40.76522445678711	130.93931579589844	0.9709363579750061	26.03468894958496	155.2635040283203	0.0001564621925354004	4.7983880043029785	166.81979370117188	0.001448988914489746	7	009
469	23.956005096435547	154.9443359375	1.0	44.130496978759766	132.18536376953125	0.042995452880859375	26.6731014251709	155.3834686279297	0.00011453032493591309	4.136480808258057	166.65493774414062	0.0012258589267730713	7	009
470	22.763368606567383	154.66383361816406	1.0	49.72577667236328	120.34916687011719	0.9810084104537964	5.860164642333984	143.10501098632812	0.00021466612815856934	5.287518501281738	166.04185485839844	0.001214355230331421	7	009
471	27.254980087280273	154.83575439453125	1.0	48.08723449707031	123.07355499267578	0.9999991655349731	6.160393238067627	163.99803161621094	9.259581565856934e-5	5.239023685455322	167.47325134277344	0.0007948875427246094	7	009
472	24.361629486083984	154.78663635253906	1.0	49.637393951416016	123.05895233154297	0.9999933242797852	6.5361785888671875	162.99366760253906	8.699297904968262e-5	5.51612663269043	166.57882690429688	0.001620471477508545	7	009
473	25.7123966217041	151.66085815429688	0.9967300891876221	49.09757614135742	131.85794067382812	1.0	50.815277099609375	128.4451446533203	7.545948028564453e-5	4.9739813804626465	167.31976318359375	0.00024315714836120605	7	009
474	26.238218307495117	158.62083435058594	1.0	55.337642669677734	126.30606842041016	0.9999992847442627	7.730294227600098	163.8210906982422	0.00019809603691101074	6.719642639160156	167.7305145263672	0.0012949705123901367	7	009
475	32.07921600341797	159.38999938964844	0.9999939203262329	57.45371627807617	137.60748291015625	0.9992579817771912	53.10417556762695	142.03378295898438	2.187490463256836e-5	52.284828186035156	144.53555297851562	8.025765419006348e-5	7	009
476	32.819969177246094	164.81289672851562	1.0	62.32207489013672	138.470458984375	0.9999998211860657	65.49772644042969	138.6903533935547	3.331899642944336e-5	6.933496952056885	172.5107421875	3.889203071594238e-5	7	009
477	46.19510269165039	160.4685821533203	0.20765909552574158	3.5327847003936768	143.67379760742188	0.00015473365783691406	53.333038330078125	157.3255157470703	4.595518112182617e-5	1.325713872909546	138.24501037597656	4.553794860839844e-5	7	009
478	31.750347137451172	142.3600311279297	1.0	65.70919036865234	164.39576721191406	1.0	10.015844345092773	136.6042938232422	0.0003267228603363037	7.052613735198975	140.6611328125	0.0005823075771331787	7	009
479	32.446739196777344	141.2423858642578	1.0	80.8650131225586	169.24082946777344	0.9944132566452026	31.641468048095703	143.08224487304688	0.00010529160499572754	27.624719619750977	148.22665405273438	0.00015082955360412598	7	009
480	30.756500244140625	141.39425659179688	0.9999999403953552	78.83976745605469	164.84381103515625	1.0	30.514644622802734	143.0046844482422	0.0001658797264099121	27.354825973510742	147.70111083984375	0.00019928812980651855	7	009
481	33.39995574951172	146.87518310546875	0.817680835723877	80.05835723876953	164.1880645751953	0.9999916553497314	650.0772094726562	220.3415985107422	3.904104232788086e-5	7.200140476226807	150.75341796875	8.26716423034668e-5	7	009
482	35.45204544067383	157.7273712158203	0.5158638954162598	80.01142120361328	149.01063537597656	1.0	84.13090515136719	147.5978546142578	9.718537330627441e-5	80.52497863769531	151.32347106933594	0.00045675039291381836	7	009
483	621.9453735351562	5.820568561553955	2.053380012512207e-5	28.83556365966797	161.25363159179688	0.00017881393432617188	650.2387084960938	219.4499969482422	3.9190053939819336e-5	605.77685546875	321.4967041015625	1.2606382369995117e-5	7	009
484	33.18008041381836	168.56333923339844	0.9790858030319214	80.47466278076172	142.93243408203125	0.9998351335525513	32.766815185546875	175.333984375	2.142786979675293e-5	31.749744415283203	177.4530792236328	8.317828178405762e-5	7	009
485	32.400230407714844	173.48800659179688	0.9586236476898193	87.37010955810547	139.32061767578125	0.9997318387031555	641.1944580078125	8.386421203613281	2.0116567611694336e-5	0.16022968292236328	141.25778198242188	3.451108932495117e-5	7	009
486	82.27996063232422	147.03257751464844	0.0002129077911376953	87.39665985107422	143.14231872558594	1.0	87.37857055664062	142.1815948486328	0.00016710162162780762	85.67217254638672	144.9010467529297	0.0003364384174346924	7	009
487	89.83473205566406	147.2691650390625	0.034693241119384766	89.6501693725586	147.300537109375	0.9999996423721313	87.06150817871094	149.59190368652344	5.2928924560546875e-5	81.9297103881836	150.9282989501953	0.00015690922737121582	7	009
488	96.22286987304688	147.71432495117188	0.002324014902114868	90.36920166015625	147.96881103515625	1.0	90.29280090332031	147.12100219726562	5.0067901611328125e-5	82.08497619628906	151.13662719726562	0.00011199712753295898	7	009
489	30.672775268554688	148.7005157470703	0.9997526407241821	81.18099975585938	159.99270629882812	0.9999994039535522	10.166589736938477	140.73681640625	0.00011333823204040527	6.1793694496154785	141.92250061035156	0.00013947486877441406	7	009
490	31.448963165283203	146.27798461914062	0.9997435212135315	32.65268325805664	147.4480438232422	0.8096898198127747	9.522117614746094	141.26072692871094	7.984042167663574e-5	5.0859694480896	140.7283172607422	0.00014379620552062988	7	009
491	30.970699310302734	137.8633575439453	0.9999997615814209	75.48821258544922	166.33982849121094	0.8112798929214478	650.1031494140625	220.2821044921875	4.9173831939697266e-5	6.284050941467285	138.99899291992188	0.00010958313941955566	7	009
492	31.944677352905273	132.04608154296875	0.9999983310699463	33.246803283691406	134.53170776367188	0.0011450350284576416	648.1957397460938	317.9796447753906	2.7894973754882812e-5	4.354952812194824	125.03357696533203	5.412101745605469e-5	7	009
493	33.03989028930664	129.94383239746094	0.9847644567489624	57.37325668334961	71.58600616455078	0.9678335189819336	649.23583984375	141.6446990966797	3.5375356674194336e-5	4.931324005126953	109.08137512207031	0.00010910630226135254	7	009
494	57.952911376953125	70.5567626953125	0.0014708340167999268	57.77146911621094	72.1719741821289	0.0005445778369903564	650.451904296875	221.06573486328125	9.953975677490234e-6	4.278280735015869	107.96039581298828	2.613663673400879e-5	7	009
495	36.736061096191406	119.71814727783203	0.027331262826919556	33.55398178100586	125.14987182617188	0.00021526217460632324	649.4534912109375	205.62460327148438	2.8252601623535156e-5	3.4465079307556152	108.25963592529297	3.331899642944336e-5	7	009
496	58.72523498535156	75.17122650146484	0.9704424142837524	61.86769485473633	76.65242767333984	0.0031352341175079346	646.2567749023438	60.926204681396484	6.48796558380127e-5	57.90436553955078	69.11836242675781	2.086162567138672e-5	7	009
497	57.6168212890625	78.50959777832031	0.0007228851318359375	59.69441604614258	78.64729309082031	0.0002461075782775879	650.3263549804688	219.2063751220703	1.9162893295288086e-5	2.9206957817077637	106.7780990600586	3.2782554626464844e-6	7	009
498	40.79142761230469	118.59452819824219	3.0666589736938477e-5	61.859683990478516	78.73213958740234	0.0004563331604003906	648.130859375	302.4559631347656	2.1755695343017578e-5	640.77685546875	2.7867326736450195	1.4901161193847656e-6	7	009
499	637.3049926757812	6.834665298461914	7.063150405883789e-6	637.1129760742188	4.59163236618042	1.4483928680419922e-5	649.8692016601562	221.28448486328125	2.1755695343017578e-5	638.2061157226562	2.406707763671875	1.519918441772461e-6	7	009
500	41.61658477783203	116.52429962158203	0.0014496445655822754	60.03753662109375	84.90544128417969	0.005713462829589844	6.113404273986816	128.51243591308594	4.756450653076172e-5	1.2476332187652588	106.5655517578125	2.0265579223632812e-6	7	009
501	3.122920513153076	132.53927612304688	0.0008302628993988037	62.572017669677734	83.52943420410156	0.20761558413505554	6.198818206787109	126.35527038574219	6.014108657836914e-5	621.4348754882812	2.341665744781494	3.4570693969726562e-6	7	009
502	42.10465621948242	115.97633361816406	6.058812141418457e-5	63.67924499511719	82.46763610839844	0.528753936290741	641.9718017578125	8.927192687988281	1.2964010238647461e-5	620.4188842773438	2.300666570663452	6.67572021484375e-6	7	009
503	67.75757598876953	81.47811889648438	9.000301361083984e-6	64.07170104980469	82.38519287109375	0.8474489450454712	649.8171997070312	219.75228881835938	1.1414289474487305e-5	60.348655700683594	81.6842269897461	2.086162567138672e-6	7	009
504	43.40390396118164	116.7828598022461	2.059340476989746e-5	66.41822814941406	82.4573974609375	0.9520266056060791	648.2968139648438	171.36341857910156	1.874566078186035e-5	61.85893249511719	82.31436157226562	3.248453140258789e-6	7	009
505	43.29838562011719	115.02997589111328	0.6049066781997681	67.81287384033203	81.18331909179688	0.9999390840530396	70.4171142578125	79.4080581665039	2.136826515197754e-5	63.19364547729492	83.54362487792969	0.0001138150691986084	7	009
506	43.2086296081543	115.20712280273438	0.9858337640762329	68.79905700683594	81.76498413085938	0.9988008141517639	71.44559478759766	82.12525939941406	2.3812055587768555e-5	63.55303192138672	85.95892333984375	1.2010335922241211e-5	7	009
507	4.355464458465576	0.680211067199707	5.781650543212891e-6	68.54815673828125	83.44524383544922	0.04635423421859741	649.721923828125	219.9253387451172	1.0520219802856445e-5	604.3417358398438	1.1464946269989014	8.344650268554688e-7	7	009
508	4.648019313812256	0.9696192741394043	4.9173831939697266e-6	648.1651611328125	219.3120880126953	1.8715858459472656e-5	650.0966186523438	218.45272827148438	1.9937753677368164e-5	621.2718505859375	1.9556481838226318	9.238719940185547e-7	7	009
509	43.75556564331055	131.27639770507812	6.568431854248047e-5	63.601837158203125	134.54217529296875	0.0022253990173339844	650.734130859375	124.4151382446289	1.1771917343139648e-5	2.1547322273254395	0.1741347312927246	7.450580596923828e-7	7	009
510	40.46427536010742	130.26296997070312	2.7626752853393555e-5	85.0250015258789	143.14108276367188	0.13503488898277283	89.57655334472656	143.3779754638672	5.453824996948242e-6	82.24018096923828	146.23780822753906	6.616115570068359e-6	7	009
511	41.00898742675781	132.75511169433594	0.9999967813491821	88.74999237060547	142.7449951171875	0.9886864423751831	39.925270080566406	132.93763732910156	3.981590270996094e-5	26.790515899658203	136.62400817871094	2.086162567138672e-5	7	009
512	5.943416595458984	134.54119873046875	0.00011309981346130371	646.9513549804688	219.10726928710938	2.8431415557861328e-5	649.564453125	213.86209106445312	3.8176774978637695e-5	0.8145685195922852	298.5675048828125	2.5331974029541016e-6	7	009
513	71.01095581054688	131.6208953857422	0.010745197534561157	71.61939239501953	133.47686767578125	0.9767930507659912	69.09498596191406	132.5651092529297	2.041459083557129e-5	619.670654296875	3.0939440727233887	3.039836883544922e-6	7	009
514	29.075145721435547	157.739013671875	0.3596712350845337	77.76515197753906	129.69427490234375	0.0012914538383483887	648.3887939453125	270.08514404296875	1.7881393432617188e-5	30.993038177490234	164.02012634277344	1.2010335922241211e-5	7	009
515	30.948326110839844	160.99310302734375	0.9821490049362183	79.33036804199219	134.1946563720703	0.06641626358032227	650.2802124023438	123.379150390625	2.9832124710083008e-5	3.3662075996398926	158.51268005371094	1.6957521438598633e-5	7	009
516	33.775882720947266	166.03683471679688	0.999995231628418	74.1833724975586	133.256591796875	1.0	69.46001434326172	135.4256134033203	0.00017777085304260254	29.564634323120117	178.94671630859375	0.00032654404640197754	7	009
517	34.220252990722656	175.17877197265625	0.9993951320648193	71.02694702148438	149.41510009765625	0.9999998807907104	71.50949096679688	147.62820434570312	9.566545486450195e-5	66.52422332763672	147.62913513183594	3.966689109802246e-5	7	009
518	34.56625747680664	179.53514099121094	1.0	79.4446792602539	145.63087463378906	1.0	649.5286865234375	221.22659301757812	8.153915405273438e-5	77.02831268310547	145.80625915527344	6.109476089477539e-5	7	009
519	33.61940002441406	181.2498321533203	0.9999998807907104	79.4456787109375	147.66836547851562	1.0	34.869384765625	179.9236602783203	7.897615432739258e-5	79.19435119628906	148.57827758789062	9.763240814208984e-5	7	009
520	25.845088958740234	187.1274871826172	0.9871556162834167	74.95380401611328	160.1219482421875	1.0	29.843563079833984	186.7963409423828	6.222724914550781e-5	7.350214958190918	188.8227081298828	9.867548942565918e-5	7	009
521	32.664886474609375	195.09979248046875	1.0	69.91275024414062	160.8153839111328	1.0	71.84033203125	159.16748046875	0.0001805722713470459	64.38980102539062	162.44273376464844	0.00012001395225524902	7	009
522	33.08488082885742	208.54446411132812	0.9422409534454346	65.22825622558594	171.24111938476562	1.0	33.45941162109375	207.82896423339844	0.00012367963790893555	8.447626113891602	206.86732482910156	0.00014194846153259277	7	009
523	33.30636978149414	220.1275634765625	1.0	56.50995635986328	176.31546020507812	0.9999999403953552	34.95726776123047	220.97256469726562	8.800625801086426e-5	29.225013732910156	224.74642944335938	7.358193397521973e-5	7	009
524	43.92452621459961	195.24891662597656	0.0005622506141662598	49.342567443847656	188.84664916992188	1.0	42.22256088256836	229.93087768554688	0.00013631582260131836	41.819271087646484	235.03176879882812	0.000270843505859375	7	009
525	34.429595947265625	244.14073181152344	0.00031000375747680664	36.27955627441406	242.66961669921875	0.9998524188995361	38.23106384277344	242.8663330078125	0.0011033117771148682	33.5771484375	242.9088897705078	0.00024774670600891113	7	009
526	28.94013214111328	253.2572021484375	0.0036350488662719727	29.697132110595703	251.59414672851562	0.0018454790115356445	31.57330894470215	249.2682342529297	9.357929229736328e-5	27.8094425201416	252.95777893066406	2.282857894897461e-5	7	009
527	31.161846160888672	259.3944091796875	0.9417668581008911	31.73160743713379	258.2449645996094	0.8364913463592529	33.46935272216797	257.8406677246094	0.0036850273609161377	9.512575149536133	263.8439025878906	0.0002332627773284912	7	009
528	27.914852142333984	273.54180908203125	2.2977590560913086e-5	31.41998291015625	273.0675964355469	0.0017265677452087402	648.9682006835938	219.24429321289062	7.957220077514648e-6	5.682064533233643	268.6707458496094	1.1295080184936523e-5	7	009
529	25.80034828186035	280.96820068359375	0.000303417444229126	25.050077438354492	280.101806640625	0.18162134289741516	28.33354949951172	281.6506042480469	0.0005191266536712646	6.277964115142822	272.2593688964844	7.179379463195801e-5	7	009
530	24.087501525878906	294.39080810546875	1.4394521713256836e-5	21.821279525756836	293.5880126953125	0.0002658069133758545	27.713335037231445	294.90924072265625	0.00021257996559143066	4.319626331329346	286.3343811035156	6.705522537231445e-6	7	009
531	36.026126861572266	311.2489318847656	0.00018844008445739746	33.69499969482422	311.0051574707031	0.000644683837890625	40.60334396362305	310.3763122558594	0.0005142688751220703	35.38074493408203	308.52459716796875	2.6524066925048828e-5	7	009
532	30.892066955566406	319.7724914550781	0.00047069787979125977	40.88608169555664	322.16668701171875	0.004362314939498901	28.5557918548584	313.0484313964844	1.9371509552001953e-5	39.25374221801758	308.817626953125	2.1636486053466797e-5	7	009
533	5.085116386413574	346.5260009765625	6.258487701416016e-6	30.52367401123047	329.53314208984375	0.0059316158294677734	31.970918655395508	329.89715576171875	0.00011757016181945801	3.032254457473755	344.4001159667969	4.589557647705078e-6	7	009
534	29.854637145996094	335.9856872558594	0.07775044441223145	31.709001541137695	335.9341735839844	0.05324253439903259	31.524887084960938	333.17340087890625	0.00024193525314331055	5.084078311920166	343.6771240234375	0.0001773536205291748	7	009
535	35.00026321411133	337.53302001953125	0.9775270223617554	33.325843811035156	337.2855529785156	0.0021435320377349854	32.07488250732422	338.74066162109375	5.748867988586426e-5	24.65634536743164	342.6365051269531	0.00013121962547302246	7	009
536	38.58564758300781	336.1030578613281	0.25670117139816284	34.525634765625	338.6952819824219	0.00021842122077941895	650.2241821289062	221.32391357421875	4.0411949157714844e-5	22.198274612426758	344.4510498046875	0.00021222233772277832	7	009
537	40.916587829589844	336.1987609863281	0.009836733341217041	35.029991149902344	340.6387023925781	8.7738037109375e-5	641.3212280273438	477.8167724609375	1.7821788787841797e-5	26.37369728088379	345.9613952636719	4.2825937271118164e-5	7	009
538	47.58368682861328	334.7632141113281	0.9301983118057251	51.13912582397461	333.395263671875	0.004490107297897339	647.0799560546875	322.3255920410156	2.3365020751953125e-5	2.0650017261505127	361.9274597167969	1.9282102584838867e-5	7	009
539	49.70602798461914	335.32513427734375	0.80948805809021	51.568599700927734	334.4544372558594	0.002350926399230957	646.4685668945312	302.17987060546875	1.5944242477416992e-5	28.122785568237305	347.8377380371094	1.868605613708496e-5	7	009
540	51.740882873535156	336.1203308105469	0.9999973773956299	2.734247922897339	344.8440246582031	0.00012379884719848633	58.643646240234375	331.2258605957031	2.8759241104125977e-5	41.60680389404297	339.8979797363281	2.7745962142944336e-5	7	009
541	51.79230499267578	340.742919921875	0.9976744651794434	2.5601892471313477	346.7274169921875	0.00040605664253234863	51.71953201293945	340.27764892578125	1.049041748046875e-5	-0.3437972068786621	344.4214172363281	8.577108383178711e-5	7	009
542	53.024837493896484	340.1289367675781	0.9685589075088501	64.29631042480469	327.9141845703125	0.0017871856689453125	647.0925903320312	141.6459503173828	6.794929504394531e-6	-0.9339227676391602	332.6546630859375	3.8295984268188477e-5	7	009
543	55.705955505371094	345.4406433105469	0.9574121236801147	66.57886505126953	329.4293518066406	0.0023620128631591797	649.1549682617188	350.15655517578125	2.631545066833496e-5	-0.5966920852661133	334.3296203613281	3.2454729080200195e-5	7	009
544	56.71634292602539	343.3578186035156	0.9999989867210388	71.1109619140625	328.6321105957031	0.9998874068260193	5.625443935394287	348.6704406738281	1.913309097290039e-5	-0.07396173477172852	335.2994079589844	6.857514381408691e-5	7	009
545	56.39272689819336	342.8044128417969	0.9890658259391785	74.3899917602539	331.0905456542969	0.9996730089187622	648.33154296875	140.34617614746094	4.044175148010254e-5	60.08234405517578	330.9242858886719	1.671910285949707e-5	7	009
546	57.59214782714844	344.37396240234375	0.9999998807907104	77.48275756835938	329.9972839355469	0.9999980926513672	57.18624496459961	346.2236328125	3.102421760559082e-5	43.031314849853516	348.0745849609375	3.5315752029418945e-5	7	009
547	60.217655181884766	344.5273132324219	1.0	79.1480712890625	329.1758117675781	0.9999997615814209	58.24949645996094	345.14544677734375	3.6835670471191406e-5	43.50971221923828	348.0816955566406	5.125999450683594e-5	7	009
548	60.747840881347656	345.1882629394531	1.0	81.19432067871094	329.49749755859375	0.9999992847442627	58.659732818603516	346.44207763671875	3.409385681152344e-5	43.527252197265625	349.438720703125	3.007054328918457e-5	7	009
