# Supplementary material for: An automated feeding system for the African killifish reveals the impact of diet on lifespan and allows scalable assessment of associative learning
Source: eLife. 2022 Nov 10;11:e69008. doi: 10.7554/eLife.69008 (PMC9788828; doi:10.7554/eLife.69008)
Supplement: Figure 6—source data 2. [file elife-69008-fig6-data2.zip › Training Trajectories/t2_REC001DLC_resnet50_TrainAllTheThingsJun28shuffle1_1030000.csv]

bodyparts_coords	fishhead_x	fishhead_y	fishhead_likelihood	fishtail_x	fishtail_y	fishtail_likelihood	redlight_x	redlight_y	redlight_likelihood	fooddrop_x	fooddrop_y	fooddrop_likelihood	fishnum	recordingnum
0	3.477945327758789	482.2134704589844	6.109476089477539e-5	160.23171997070312	186.86965942382812	1.0	163.91482543945312	185.1985321044922	0.0002155601978302002	159.7666778564453	191.15089416503906	0.0004475414752960205	2	001
1	5.266728401184082	463.0166931152344	2.726912498474121e-5	152.37745666503906	188.41763305664062	0.999998152256012	154.45220947265625	186.23178100585938	3.3915042877197266e-5	149.2568359375	189.83750915527344	0.00013461709022521973	2	001
2	3.12278413772583	482.2378234863281	3.921985626220703e-5	547.0338134765625	410.9259338378906	0.10626357793807983	649.3688354492188	30.678539276123047	3.2186508178710938e-6	186.8707275390625	6.69301700592041	1.9073486328125e-6	2	001
3	2.9927144050598145	482.42352294921875	9.581446647644043e-5	5.708266258239746	479.5415954589844	2.73287296295166e-5	6.258676528930664	481.8041687011719	2.950429916381836e-6	186.5621337890625	6.631115913391113	2.950429916381836e-6	2	001
4	3.3855903148651123	482.2424011230469	6.070733070373535e-5	174.2143096923828	152.22540283203125	1.0	179.15728759765625	151.4355926513672	6.35683536529541e-5	175.4591522216797	153.178466796875	6.332993507385254e-5	2	001
5	3.4078009128570557	482.02252197265625	0.0001932084560394287	171.00885009765625	162.45794677734375	0.9975789189338684	5.539657115936279	481.2950744628906	4.947185516357422e-6	171.12989807128906	162.28829956054688	7.167458534240723e-5	2	001
6	3.0154545307159424	481.7010498046875	3.698468208312988e-5	181.38766479492188	176.93028259277344	0.9999663233757019	182.95571899414062	176.70626831054688	3.6597251892089844e-5	179.3264617919922	180.21075439453125	0.0001417994499206543	2	001
7	77.3819808959961	108.28759002685547	0.9333192706108093	179.72906494140625	176.7828369140625	1.0	183.2694854736328	174.83888244628906	0.00027319788932800293	178.79217529296875	177.4011688232422	0.0008324384689331055	2	001
8	79.95020294189453	108.42638397216797	0.9999216794967651	177.77865600585938	177.50033569335938	1.0	181.7083740234375	175.99769592285156	0.0002651214599609375	177.27088928222656	177.88267517089844	0.0005061328411102295	2	001
9	83.21158599853516	111.9132080078125	0.26961737871170044	175.37486267089844	178.380615234375	1.0	180.19236755371094	177.1400604248047	0.00010949373245239258	176.10174560546875	178.17178344726562	0.00028121471405029297	2	001
10	84.98948669433594	112.18024444580078	0.010749846696853638	174.6189422607422	179.80963134765625	1.0	176.30101013183594	178.72207641601562	7.551908493041992e-5	175.82630920410156	179.8019256591797	0.00014767050743103027	2	001
11	96.12693786621094	111.6109390258789	0.0012814700603485107	172.76368713378906	180.686279296875	1.0	174.0795135498047	179.82904052734375	8.553266525268555e-5	175.6618194580078	181.54525756835938	0.0001240372657775879	2	001
12	101.05831909179688	110.73416900634766	0.0009954273700714111	168.7389373779297	176.7374725341797	0.9999998807907104	169.78993225097656	175.87496948242188	0.00030937790870666504	166.91542053222656	177.4706573486328	0.0003617703914642334	2	001
13	165.42742919921875	167.4756622314453	0.07319632172584534	166.88612365722656	167.46775817871094	0.7690391540527344	166.3311309814453	168.0374755859375	8.684396743774414e-5	158.6161346435547	170.6436767578125	2.5928020477294922e-5	2	001
14	163.4398956298828	177.92018127441406	0.996327817440033	165.81692504882812	178.53091430664062	0.6517102122306824	170.8686981201172	177.96629333496094	0.0003050565719604492	165.9897918701172	179.74501037597656	0.0001977682113647461	2	001
15	2.8921754360198975	482.4718322753906	0.0002840757369995117	172.21302795410156	184.76260375976562	1.0	178.03004455566406	184.5795440673828	3.8564205169677734e-5	174.32876586914062	190.7882537841797	9.012222290039062e-5	2	001
16	129.57476806640625	101.20947265625	0.0009864568710327148	124.5789566040039	104.2822265625	0.9999967813491821	125.82988739013672	103.57796478271484	6.362795829772949e-5	128.90243530273438	105.79566955566406	4.70280647277832e-5	2	001
17	137.01495361328125	103.2888412475586	0.00023874640464782715	133.05914306640625	105.62213897705078	0.9999995827674866	136.50022888183594	105.72090148925781	2.47955322265625e-5	131.50277709960938	103.41357421875	3.764033317565918e-5	2	001
18	3.7243306636810303	482.48626708984375	0.00035384297370910645	5.298910617828369	479.42230224609375	6.327033042907715e-5	5.547011375427246	481.68865966796875	8.52346420288086e-6	123.15406036376953	90.85225677490234	7.510185241699219e-6	2	001
19	134.50404357910156	100.83810424804688	0.09455400705337524	4.323594093322754	479.44061279296875	2.2202730178833008e-5	577.833251953125	2.9403939247131348	4.708766937255859e-6	124.44064331054688	93.25038146972656	2.5570392608642578e-5	2	001
20	3.291104316711426	482.67529296875	0.00014129281044006348	4.404519557952881	479.84136962890625	3.8504600524902344e-5	5.247933387756348	482.0691223144531	4.500150680541992e-6	0.09253859519958496	476.5975036621094	3.3974647521972656e-6	2	001
21	3.0251576900482178	482.63702392578125	7.808208465576172e-5	5.204436779022217	479.2655029296875	2.327561378479004e-5	577.4219970703125	2.8937785625457764	5.5730342864990234e-6	120.92713165283203	6.281009674072266	1.996755599975586e-6	2	001
22	2.935420513153076	481.78863525390625	6.93202018737793e-5	546.0554809570312	410.0185241699219	5.176663398742676e-5	5.581984043121338	481.3384704589844	4.32133674621582e-6	203.0200958251953	7.468927383422852	2.950429916381836e-6	2	001
23	3.270188331604004	482.0377197265625	6.189942359924316e-5	5.83290958404541	479.0804748535156	1.3738870620727539e-5	648.9948120117188	220.0582275390625	3.0994415283203125e-6	171.74325561523438	6.919801712036133	3.725290298461914e-6	2	001
24	3.485703945159912	482.26025390625	0.00026088953018188477	5.098609924316406	479.6490173339844	5.2481889724731445e-5	5.996129989624023	482.0286865234375	5.7220458984375e-6	0.11331677436828613	476.10845947265625	4.380941390991211e-6	2	001
25	3.4465935230255127	482.2669372558594	5.78463077545166e-5	5.068756103515625	478.8031005859375	1.722574234008789e-5	649.1546020507812	208.1859588623047	5.990266799926758e-6	187.8731231689453	7.487133979797363	2.1457672119140625e-6	2	001
26	2.8766610622406006	482.7703857421875	0.00010442733764648438	515.2826538085938	208.4062042236328	0.0001691579818725586	515.1952514648438	206.85736083984375	1.0	514.4328002929688	207.33737182617188	0.0017476677894592285	2	001
27	517.7731323242188	207.9974365234375	8.428096771240234e-5	515.4912109375	208.869384765625	0.00014087557792663574	515.6626586914062	206.5415496826172	1.0	514.8695068359375	207.4598388671875	0.0006090700626373291	2	001
28	516.4495849609375	212.12037658691406	9.751319885253906e-5	560.3508911132812	167.13406372070312	0.03256368637084961	515.5606079101562	207.24932861328125	1.0	514.1428833007812	207.85223388671875	0.000854194164276123	2	001
29	517.1239013671875	211.638671875	0.00011208653450012207	547.1148681640625	412.51715087890625	0.001071333885192871	516.3797607421875	206.70436096191406	1.0	515.0757446289062	207.57711791992188	0.0018408000469207764	2	001
30	180.2441864013672	127.51821899414062	0.016974687576293945	184.6269989013672	127.23582458496094	0.5222494602203369	516.0501708984375	206.8546142578125	1.0	514.6717529296875	207.70628356933594	0.0008111298084259033	2	001
31	516.4163818359375	210.6967315673828	0.00010475516319274902	178.52391052246094	142.4639892578125	1.0	515.4609375	206.73138427734375	1.0	514.3250732421875	207.38487243652344	0.0019565224647521973	2	001
32	167.36917114257812	134.41339111328125	0.00011020898818969727	177.85752868652344	140.4608917236328	1.0	515.8239135742188	207.07412719726562	1.0	514.7714233398438	207.47508239746094	0.003578692674636841	2	001
33	182.24581909179688	146.43544006347656	0.0001309216022491455	179.755126953125	143.37168884277344	1.0	515.483642578125	206.52842712402344	1.0	514.4337158203125	207.2439727783203	0.0011999905109405518	2	001
34	516.661376953125	212.42481994628906	0.00010445713996887207	179.3716278076172	151.34764099121094	1.0	515.5343017578125	207.4093475341797	1.0	514.5042114257812	208.2339630126953	0.001995086669921875	2	001
35	516.8344116210938	211.8269805908203	0.00014638900756835938	180.66798400878906	152.9326934814453	1.0	516.0360107421875	206.73561096191406	1.0	514.7208862304688	207.40194702148438	0.0023734569549560547	2	001
36	516.7922973632812	211.6835479736328	0.00011041760444641113	184.2291259765625	150.6558074951172	0.7499340772628784	515.97900390625	206.52366638183594	1.0	514.3153686523438	207.2523651123047	0.001308828592300415	2	001
37	185.34420776367188	148.96868896484375	0.012952625751495361	185.67250061035156	149.7261199951172	0.002044111490249634	516.1871337890625	206.7386016845703	1.0	514.6622314453125	207.91900634765625	0.000646740198135376	2	001
38	186.62966918945312	148.5944061279297	0.001323610544204712	187.6352996826172	149.60165405273438	0.9999992251396179	515.8862915039062	206.70816040039062	1.0	514.4048461914062	207.46559143066406	0.000530928373336792	2	001
39	190.2041473388672	149.02597045898438	0.0018220841884613037	190.70941162109375	148.1219482421875	0.9999998211860657	516.1102905273438	206.71542358398438	1.0	514.7369995117188	207.59698486328125	0.0029592812061309814	2	001
40	195.43101501464844	147.5115509033203	0.006593763828277588	192.39820861816406	148.8459930419922	0.9999975562095642	516.192138671875	206.65274047851562	1.0	514.731689453125	207.31825256347656	0.001386404037475586	2	001
41	198.5855255126953	150.11367797851562	0.0007438361644744873	194.6125030517578	147.08074951171875	1.0	515.8184204101562	207.1449432373047	1.0	514.563720703125	207.94338989257812	0.0023233890533447266	2	001
42	199.3372802734375	150.53384399414062	0.8810232877731323	198.26580810546875	150.71429443359375	0.021733105182647705	515.65185546875	206.02748107910156	1.0	514.6961669921875	206.95213317871094	0.0020383596420288086	2	001
43	201.69586181640625	148.32949829101562	0.14556977152824402	200.9272003173828	148.59654235839844	0.39574551582336426	515.5494995117188	206.59425354003906	1.0	514.4306030273438	207.40267944335938	0.0013401210308074951	2	001
44	193.50439453125	137.4180908203125	0.011416405439376831	200.47854614257812	151.57855224609375	1.0	515.7779541015625	206.63668823242188	1.0	514.877685546875	207.20462036132812	0.0018090903759002686	2	001
45	192.1479034423828	138.21246337890625	0.0007542669773101807	199.2994384765625	151.302978515625	1.0	516.1138305664062	206.80113220214844	1.0	514.520263671875	207.52865600585938	0.0018383264541625977	2	001
46	192.19293212890625	137.52548217773438	0.0004595816135406494	198.4398956298828	150.28073120117188	1.0	515.5772705078125	207.22320556640625	1.0	514.418701171875	207.8087921142578	0.0015431046485900879	2	001
47	191.9829559326172	131.67991638183594	0.9276769161224365	200.28175354003906	150.9723663330078	1.0	516.0930786132812	206.94822692871094	1.0	514.6495971679688	207.5250701904297	0.0008384585380554199	2	001
48	191.69735717773438	130.30020141601562	0.9119832515716553	200.22592163085938	151.7938232421875	1.0	515.2991943359375	206.96751403808594	1.0	514.0492553710938	207.55548095703125	0.001369386911392212	2	001
49	516.7313842773438	211.92071533203125	0.0001239776611328125	199.43576049804688	151.8115997314453	1.0	516.0107421875	206.566650390625	1.0	514.796142578125	207.2001953125	0.002139449119567871	2	001
50	191.35174560546875	133.6569061279297	0.0008736848831176758	199.8650665283203	151.86090087890625	1.0	516.1278076171875	206.53733825683594	1.0	514.8829956054688	206.98121643066406	0.004855155944824219	2	001
51	194.45059204101562	135.81227111816406	0.0004699230194091797	200.4902801513672	152.76292419433594	1.0	516.07080078125	206.69461059570312	1.0	515.0609130859375	207.19000244140625	0.002091914415359497	2	001
52	191.10769653320312	133.4808349609375	0.33596372604370117	198.7801971435547	156.0860137939453	1.0	516.334716796875	206.81089782714844	1.0	514.6536254882812	207.67942810058594	0.0015073120594024658	2	001
53	194.2352294921875	136.96115112304688	0.00848543643951416	204.40286254882812	153.88829040527344	0.9999999403953552	515.6575927734375	206.59185791015625	1.0	514.0975952148438	207.43594360351562	0.0023655593395233154	2	001
54	195.42117309570312	135.72671508789062	0.0006174743175506592	203.28579711914062	152.27969360351562	1.0	515.794677734375	206.3538360595703	1.0	514.4583740234375	207.22915649414062	0.001070469617843628	2	001
55	194.0271453857422	131.66873168945312	0.8606717586517334	207.87315368652344	157.63784790039062	1.0	516.30322265625	206.78504943847656	1.0	515.1911010742188	207.27407836914062	0.0017230510711669922	2	001
56	197.9530029296875	136.03688049316406	0.004036128520965576	196.53411865234375	163.4309539794922	1.0	515.9075927734375	206.7860565185547	1.0	514.662353515625	207.43580627441406	0.0010603368282318115	2	001
57	208.74636840820312	127.78865051269531	0.9980105757713318	191.04119873046875	169.372802734375	1.0	515.5469360351562	206.59799194335938	1.0	514.1268310546875	207.23434448242188	0.0019707679748535156	2	001
58	217.4575653076172	131.15847778320312	0.9998254776000977	191.5599365234375	160.80039978027344	1.0	516.4631958007812	207.04666137695312	1.0	515.1963500976562	207.5045623779297	0.0028657913208007812	2	001
59	230.85777282714844	128.8511199951172	0.001309514045715332	189.37905883789062	165.40870666503906	0.9999964833259583	515.6925659179688	206.821044921875	1.0	514.3838500976562	207.4043731689453	0.0016775727272033691	2	001
60	246.28756713867188	128.28504943847656	1.0	560.1220703125	168.26844787597656	0.00471186637878418	516.0794677734375	207.0242462158203	1.0	514.556640625	207.92576599121094	0.0009322762489318848	2	001
61	261.6305236816406	124.2662582397461	1.0	261.9551086425781	123.20256805419922	0.0003577768802642822	515.8438720703125	207.45777893066406	1.0	514.57568359375	208.05038452148438	0.0011185109615325928	2	001
62	283.3868103027344	120.5055160522461	1.0	226.57008361816406	163.0494384765625	0.9848628044128418	516.5775756835938	206.4558868408203	1.0	515.156982421875	207.52789306640625	0.0006105303764343262	2	001
63	294.4460754394531	120.7073974609375	1.0	547.0890502929688	411.9295349121094	0.004813015460968018	516.1541748046875	206.90724182128906	1.0	514.6394653320312	207.67080688476562	0.0006957948207855225	2	001
64	305.48602294921875	116.3829574584961	1.0	515.0751342773438	209.1489715576172	0.0002110302448272705	515.7471923828125	206.92591857910156	1.0	514.4114379882812	207.6983642578125	0.0012097060680389404	2	001
65	314.22125244140625	117.30502319335938	1.0	273.404052734375	157.58326721191406	1.0	515.3351440429688	206.77134704589844	1.0	513.8990478515625	207.57843017578125	0.0009254515171051025	2	001
66	323.1806640625	112.03263854980469	1.0	324.5631103515625	115.2680892944336	0.00038367509841918945	515.4998779296875	206.48533630371094	1.0	514.3532104492188	207.00473022460938	0.0006988644599914551	2	001
67	327.5832824707031	111.63555145263672	1.0	297.4640197753906	151.4446563720703	0.9999998807907104	515.9760131835938	206.3754119873047	1.0	514.6651000976562	207.17828369140625	0.0015351176261901855	2	001
68	332.51690673828125	110.18382263183594	0.9999998807907104	308.3600158691406	142.9582977294922	0.012447386980056763	515.664306640625	207.0575714111328	1.0	513.753173828125	207.8607940673828	0.0008047819137573242	2	001
69	335.88037109375	107.25031280517578	1.0	313.5954284667969	146.72409057617188	1.0	516.0678100585938	206.671142578125	1.0	514.3610229492188	207.4583282470703	0.0011289119720458984	2	001
70	338.3553161621094	101.17655944824219	1.0	452.85009765625	128.0541229248047	0.9999895095825195	516.401611328125	206.576416015625	1.0	514.9054565429688	207.18670654296875	0.0018344223499298096	2	001
71	340.5373229980469	101.67180633544922	0.11742383241653442	453.5635681152344	127.591064453125	0.008659422397613525	515.6448974609375	206.66616821289062	1.0	514.09326171875	207.14883422851562	0.0013187527656555176	2	001
72	343.4962463378906	101.38654327392578	0.9661574363708496	326.5457763671875	131.39759826660156	0.9987447261810303	515.8547973632812	206.72975158691406	1.0	514.3644409179688	207.31829833984375	0.0010973215103149414	2	001
73	349.7344665527344	102.53997802734375	1.0	326.0154724121094	133.67715454101562	1.0	516.4396362304688	206.19776916503906	1.0	515.4390258789062	206.77452087402344	0.003675907850265503	2	001
74	351.8133239746094	98.51165008544922	1.0	329.3724365234375	134.7763671875	0.9999991655349731	516.1876831054688	206.79774475097656	1.0	514.737548828125	207.44857788085938	0.0008262097835540771	2	001
75	354.125732421875	98.5761947631836	1.0	325.2628479003906	132.90235900878906	0.9999994039535522	516.2825317382812	206.6451873779297	1.0	515.1043701171875	207.31814575195312	0.0012354850769042969	2	001
76	354.6825256347656	97.6585922241211	1.0	325.9599914550781	133.92698669433594	0.9962226152420044	516.4677734375	207.01812744140625	1.0	514.9777221679688	207.6022491455078	0.0014844834804534912	2	001
77	354.27593994140625	96.21366119384766	0.9999998807907104	351.6712646484375	98.96929168701172	0.0005957484245300293	516.231689453125	206.76275634765625	1.0	514.7442626953125	207.72764587402344	0.000677257776260376	2	001
78	354.14971923828125	96.9416732788086	1.0	559.8021850585938	167.514404296875	0.0011490285396575928	515.8212280273438	206.40805053710938	1.0	514.2825317382812	207.0713653564453	0.0011171996593475342	2	001
79	354.8041687011719	98.40740203857422	0.9999959468841553	546.8870239257812	412.55853271484375	0.7385072708129883	516.0719604492188	206.1144561767578	1.0	514.7767944335938	206.78147888183594	0.0010820627212524414	2	001
80	354.8807678222656	100.0790786743164	0.9999971389770508	331.6683044433594	138.24525451660156	0.9120397567749023	516.0182495117188	206.8845672607422	1.0	514.7225341796875	207.40956115722656	0.0016126930713653564	2	001
81	354.84967041015625	97.86506652832031	0.9999994039535522	462.32989501953125	92.22417449951172	0.001510918140411377	516.3670043945312	207.13365173339844	1.0	514.7559204101562	207.71453857421875	0.004089653491973877	2	001
82	354.2245788574219	96.55074310302734	1.0	452.0487976074219	143.9069061279297	0.021351635456085205	515.8297729492188	207.12893676757812	1.0	514.6434936523438	207.49444580078125	0.003498286008834839	2	001
83	353.6924743652344	95.68138122558594	1.0	515.5213012695312	208.95962524414062	0.00029841065406799316	515.9869995117188	206.93199157714844	1.0	514.7553100585938	207.789306640625	0.002157062292098999	2	001
84	353.8127746582031	94.30358123779297	1.0	352.0576477050781	98.06951904296875	0.00021526217460632324	516.3430786132812	206.66903686523438	1.0	515.0245361328125	207.55459594726562	0.00066375732421875	2	001
85	353.4763488769531	94.8218002319336	1.0	355.5255126953125	95.74547576904297	0.0006102025508880615	516.6801147460938	206.30166625976562	1.0	515.80712890625	206.80264282226562	0.0016085505485534668	2	001
86	353.7464294433594	95.71160888671875	1.0	352.8712463378906	98.92919921875	0.000396043062210083	515.6111450195312	206.8641815185547	1.0	514.1930541992188	207.4714813232422	0.001229315996170044	2	001
87	352.94525146484375	95.86471557617188	1.0	515.3157958984375	207.96420288085938	0.00023168325424194336	516.0313720703125	206.2200469970703	1.0	514.8921508789062	206.8717803955078	0.0020128488540649414	2	001
88	352.6509094238281	96.05389404296875	1.0	515.106689453125	208.14129638671875	0.00016164779663085938	515.785400390625	206.11862182617188	1.0	514.6531982421875	206.853515625	0.0010582506656646729	2	001
89	352.40765380859375	95.10781860351562	1.0	547.1116333007812	410.8955078125	0.0004527866840362549	516.3104248046875	206.75201416015625	1.0	514.9105834960938	207.3322296142578	0.0011651813983917236	2	001
90	352.920654296875	95.12305450439453	1.0	561.2908325195312	167.84652709960938	0.9092004895210266	516.2344360351562	207.2641143798828	1.0	515.2177124023438	207.74732971191406	0.0025357604026794434	2	001
91	352.08868408203125	95.84696197509766	1.0	558.6200561523438	170.13058471679688	0.7198782563209534	516.2430419921875	207.002685546875	1.0	515.016357421875	207.48158264160156	0.001174241304397583	2	001
92	351.8414611816406	98.19408416748047	1.0	547.8038330078125	411.31964111328125	0.20195811986923218	516.5201416015625	206.63648986816406	1.0	515.1787109375	207.61343383789062	0.0008583664894104004	2	001
93	351.4612731933594	96.13722229003906	1.0	547.3152465820312	410.7028503417969	0.006173759698867798	516.3367309570312	206.1527099609375	1.0	515.096923828125	206.834716796875	0.001024395227432251	2	001
94	351.6089782714844	96.455810546875	1.0	337.2930908203125	159.50755310058594	0.0003389418125152588	515.7257690429688	206.25770568847656	1.0	515.1195678710938	206.9479522705078	0.001618027687072754	2	001
95	351.095947265625	96.30597686767578	1.0	336.4120788574219	159.84432983398438	0.12416800856590271	516.022216796875	206.66537475585938	1.0	515.05029296875	207.2314453125	0.0018490850925445557	2	001
96	350.61920166015625	95.3623046875	1.0	336.5418701171875	160.21694946289062	0.07994529604911804	516.0924072265625	206.69058227539062	1.0	515.0614013671875	207.6764678955078	0.0010033249855041504	2	001
97	350.40966796875	95.73299407958984	1.0	515.9381713867188	208.91497802734375	0.00024953484535217285	516.5374145507812	206.85647583007812	1.0	515.5266723632812	207.45433044433594	0.0021536946296691895	2	001
98	349.65142822265625	95.60159301757812	1.0	334.8711853027344	161.86611938476562	0.0016064047813415527	515.6535034179688	206.18893432617188	1.0	514.782470703125	207.1654052734375	0.0008284151554107666	2	001
99	350.1285095214844	95.15564727783203	1.0	335.4523620605469	162.043701171875	0.9799987077713013	516.0980834960938	206.892822265625	1.0	514.677490234375	207.6320343017578	0.0018267631530761719	2	001
100	349.13311767578125	96.2885513305664	1.0	334.2171325683594	162.33126831054688	0.9999909400939941	516.0823364257812	206.49440002441406	1.0	514.8478393554688	207.17593383789062	0.0018579959869384766	2	001
101	348.7272033691406	96.14500427246094	1.0	333.00531005859375	162.57089233398438	0.2482372522354126	516.1103515625	207.0944061279297	1.0	514.96630859375	207.66822814941406	0.0010358989238739014	2	001
102	348.8980407714844	96.84508514404297	1.0	561.82421875	167.6800994873047	0.07799181342124939	516.0723266601562	206.7917022705078	1.0	514.8043212890625	207.3922119140625	0.0013570785522460938	2	001
103	343.4988098144531	92.54423522949219	0.9999996423721313	324.91571044921875	162.2400665283203	0.952092170715332	515.642822265625	207.59890747070312	1.0	514.2242431640625	208.25823974609375	0.0010139048099517822	2	001
104	334.87115478515625	91.21007537841797	0.9999998807907104	321.7130432128906	158.06561279296875	0.9999994039535522	516.0802001953125	207.13363647460938	1.0	515.0802001953125	207.7060546875	0.0012614428997039795	2	001
105	347.5935974121094	158.7409210205078	0.2178637981414795	349.2190246582031	161.2353515625	0.0005865693092346191	516.4600219726562	207.62088012695312	1.0	515.0401611328125	208.29351806640625	0.0008852779865264893	2	001
106	341.2936706542969	58.71257019042969	0.9930972456932068	351.9898681640625	167.4324951171875	0.9999825954437256	516.3324584960938	206.5653076171875	1.0	514.9122924804688	207.6234130859375	0.0009016096591949463	2	001
107	303.2004699707031	99.88428497314453	0.9999997019767761	362.52264404296875	166.68896484375	0.9999917149543762	516.1307983398438	206.99069213867188	1.0	514.3795776367188	207.6073760986328	0.0011695921421051025	2	001
108	291.18719482421875	98.27538299560547	1.0	293.02215576171875	107.09663391113281	0.03055378794670105	515.9639282226562	207.18373107910156	1.0	514.8321533203125	207.79969787597656	0.0016513168811798096	2	001
109	285.5941162109375	107.03730010986328	1.0	548.8593139648438	412.1664123535156	0.5617036819458008	516.1771850585938	206.89137268066406	1.0	514.705810546875	207.95260620117188	0.0007961690425872803	2	001
110	277.22100830078125	106.46344757080078	1.0	561.6773681640625	168.7457275390625	0.0017454326152801514	515.6610717773438	206.77232360839844	1.0	514.2001953125	207.53289794921875	0.0015312433242797852	2	001
111	272.0364074707031	99.9281997680664	0.999994158744812	321.771484375	133.87301635742188	0.9981173276901245	515.7730102539062	206.39370727539062	1.0	514.347900390625	206.65444946289062	0.004306912422180176	2	001
112	273.6006774902344	126.5500717163086	0.004664748907089233	310.7879333496094	127.17759704589844	0.9976235032081604	515.0687866210938	206.77862548828125	1.0	514.0436401367188	207.47694396972656	0.0016612708568572998	2	001
113	272.88153076171875	131.3213348388672	0.007525593042373657	303.26220703125	121.3828353881836	0.9999940395355225	515.6844482421875	207.20428466796875	1.0	514.8056030273438	207.8026580810547	0.0016939043998718262	2	001
114	271.6502380371094	134.81671142578125	0.16271927952766418	298.4366455078125	119.44632720947266	0.9999690651893616	516.2005004882812	206.89076232910156	1.0	514.8651123046875	207.63706970214844	0.0008119642734527588	2	001
115	270.0558776855469	138.91297912597656	0.5011494159698486	297.2783508300781	117.31158447265625	0.9999939203262329	515.9848022460938	206.83900451660156	1.0	514.501953125	207.69549560546875	0.001506716012954712	2	001
116	299.35980224609375	117.98180389404297	0.9998242855072021	299.6665954589844	118.81697845458984	0.8933714628219604	516.6253051757812	206.25433349609375	1.0	515.0521240234375	206.87741088867188	0.0016164183616638184	2	001
117	296.7384948730469	117.56494140625	0.4088265299797058	295.14898681640625	118.68132781982422	0.9997628927230835	516.2332763671875	206.19361877441406	1.0	515.1975708007812	207.14715576171875	0.0010778605937957764	2	001
118	295.2931213378906	119.41835021972656	0.3725823163986206	293.3005676269531	120.54127502441406	0.9743424654006958	515.70703125	206.638427734375	1.0	514.2672119140625	207.2925262451172	0.0016351938247680664	2	001
119	516.8070068359375	211.63536071777344	9.66787338256836e-5	289.3152160644531	118.59500885009766	0.1583091914653778	515.7894287109375	206.53147888183594	1.0	514.29638671875	207.50587463378906	0.0008850693702697754	2	001
120	272.329833984375	139.55503845214844	0.003270089626312256	292.86981201171875	120.67460632324219	0.9999678134918213	516.1070556640625	206.90042114257812	1.0	514.4469604492188	207.64822387695312	0.0033834874629974365	2	001
121	272.3910217285156	138.26206970214844	0.0041235387325286865	292.8385009765625	121.5842514038086	0.9955329298973083	515.9305419921875	206.44480895996094	1.0	514.069091796875	206.3985137939453	0.0004642903804779053	2	001
122	291.2440490722656	118.26322937011719	0.8250361680984497	293.4865417480469	118.99365997314453	0.9975715279579163	516.556884765625	206.872314453125	1.0	515.1354370117188	207.46559143066406	0.0027250349521636963	2	001
123	295.38140869140625	119.82062530517578	0.017778337001800537	292.59735107421875	121.25463104248047	0.9992552399635315	515.832275390625	206.93028259277344	1.0	514.6286010742188	207.59121704101562	0.0010145902633666992	2	001
124	266.94970703125	133.99404907226562	0.051112741231918335	295.0222473144531	121.58222198486328	0.9999027252197266	515.93115234375	206.46463012695312	1.0	514.6889038085938	207.0925750732422	0.002374619245529175	2	001
125	294.82684326171875	118.47156524658203	0.003688901662826538	291.70733642578125	119.97681427001953	0.9999891519546509	515.8167724609375	206.63229370117188	1.0	514.7708129882812	207.3177947998047	0.0018001794815063477	2	001
126	296.29583740234375	118.72667694091797	0.0005955100059509277	292.365966796875	120.46778869628906	0.9999080896377563	515.635498046875	206.6393280029297	1.0	514.4544067382812	207.63844299316406	0.0017022490501403809	2	001
127	272.8680114746094	136.9285125732422	0.0005855858325958252	290.6160583496094	119.95947265625	1.0	515.9073486328125	206.4602508544922	1.0	514.6249389648438	207.315673828125	0.0021478235721588135	2	001
128	291.05767822265625	119.37506866455078	0.0023220181465148926	270.1582336425781	134.96006774902344	0.9986201524734497	515.8777465820312	207.0871124267578	1.0	514.442626953125	207.6009521484375	0.0022681057453155518	2	001
129	278.25543212890625	144.13308715820312	0.0004895627498626709	287.06866455078125	131.00021362304688	0.9995888471603394	516.4456176757812	206.49331665039062	1.0	287.4452209472656	129.8268280029297	0.0017345249652862549	2	001
130	277.92138671875	153.59066772460938	0.9996623396873474	283.17108154296875	131.99472045898438	0.00040838122367858887	516.1748046875	206.74778747558594	1.0	515.074462890625	207.64500427246094	0.0012356936931610107	2	001
131	276.9619140625	160.01100158691406	1.0	273.3048400878906	119.8558349609375	0.012064039707183838	516.2201538085938	206.72178649902344	1.0	515.100830078125	207.48574829101562	0.0014721155166625977	2	001
132	277.011962890625	163.843505859375	1.0	547.447265625	411.8472595214844	0.44077959656715393	515.932861328125	206.5376739501953	1.0	514.8087768554688	207.22422790527344	0.0027795135974884033	2	001
133	277.831298828125	166.9828338623047	1.0	274.629638671875	114.902099609375	0.9758369326591492	516.3255615234375	206.63790893554688	1.0	515.0797729492188	207.19775390625	0.0013496875762939453	2	001
134	277.5782470703125	167.36607360839844	1.0	276.45245361328125	114.12800598144531	0.9999991655349731	515.8455200195312	206.74537658691406	1.0	514.897705078125	207.1920166015625	0.0015127360820770264	2	001
135	276.9140930175781	167.19422912597656	1.0	515.2786865234375	208.83644104003906	0.0002016127109527588	515.9481811523438	206.68580627441406	1.0	514.7002563476562	207.61976623535156	0.0013371109962463379	2	001
136	276.3738098144531	168.72531127929688	1.0	561.3930053710938	167.6265411376953	0.0013495683670043945	515.3949584960938	206.4239959716797	1.0	514.1640625	207.1838836669922	0.0021244287490844727	2	001
137	276.7206726074219	168.44918823242188	1.0	548.7596435546875	411.7447814941406	0.9991112351417542	515.6397705078125	206.86441040039062	1.0	514.2408447265625	207.64630126953125	0.0005860030651092529	2	001
138	275.9798278808594	168.51588439941406	1.0	279.9159851074219	112.74298095703125	0.9939306974411011	515.6280517578125	206.67410278320312	1.0	514.1517944335938	207.4102325439453	0.0012532472610473633	2	001
139	275.69671630859375	168.36683654785156	1.0	280.58245849609375	112.9243392944336	0.987956702709198	515.9273681640625	206.53550720214844	1.0	514.4940795898438	207.53378295898438	0.0011319518089294434	2	001
140	276.1009826660156	167.7372283935547	1.0	277.205322265625	112.70562744140625	0.0007729828357696533	516.149658203125	206.03826904296875	1.0	514.6245727539062	207.14736938476562	0.0015847384929656982	2	001
141	276.2547302246094	168.78326416015625	1.0	279.9499816894531	109.25212097167969	1.0	516.2687377929688	206.5282745361328	1.0	514.8090209960938	207.1097412109375	0.0008568465709686279	2	001
142	275.6578063964844	168.88604736328125	1.0	280.0212097167969	110.50531005859375	1.0	515.8271484375	206.68051147460938	1.0	514.4282836914062	207.58465576171875	0.001396775245666504	2	001
143	275.4794616699219	168.9325408935547	1.0	279.70233154296875	110.00813293457031	0.9999999403953552	516.0731811523438	206.25985717773438	1.0	514.9942016601562	207.1118621826172	0.0010470747947692871	2	001
144	275.4853515625	170.18560791015625	1.0	278.77886962890625	110.12782287597656	0.9999993443489075	515.7396240234375	206.78822326660156	1.0	514.3217163085938	207.67942810058594	0.001093536615371704	2	001
145	275.1098937988281	169.2920379638672	1.0	278.9566955566406	110.11174011230469	1.0	515.8253173828125	206.66183471679688	1.0	514.6547241210938	207.3468780517578	0.0031028389930725098	2	001
146	274.9514465332031	169.17645263671875	1.0	279.0093994140625	110.97611236572266	1.0	515.8861083984375	206.88470458984375	1.0	514.6543579101562	207.60562133789062	0.0019270777702331543	2	001
147	276.02557373046875	170.53614807128906	1.0	279.50372314453125	110.26127624511719	1.0	516.2246704101562	206.68418884277344	1.0	514.7735595703125	207.58163452148438	0.0013289451599121094	2	001
148	274.69989013671875	169.31979370117188	1.0	278.61163330078125	110.19341278076172	1.0	515.9150390625	206.5939178466797	1.0	514.5006713867188	207.56387329101562	0.0025088489055633545	2	001
149	275.3953857421875	167.4004364013672	1.0	271.13836669921875	117.22007751464844	0.0639583170413971	515.868896484375	206.4071502685547	1.0	514.9387817382812	207.0374298095703	0.004494160413742065	2	001
150	272.3635559082031	161.2115478515625	0.9999998807907104	515.1151123046875	208.7063751220703	0.00016564130783081055	515.5836791992188	206.48912048339844	1.0	514.3850708007812	207.2876739501953	0.0012618303298950195	2	001
151	265.8124084472656	161.10728454589844	0.9997814893722534	562.340087890625	166.42967224121094	0.29255273938179016	515.98828125	206.7070770263672	1.0	514.945068359375	207.38369750976562	0.0018995106220245361	2	001
152	262.0141906738281	158.06878662109375	0.05049976706504822	561.410888671875	168.43978881835938	0.9948559403419495	516.3018188476562	206.83245849609375	1.0	514.6713256835938	207.47344970703125	0.0011127889156341553	2	001
153	260.6075439453125	155.79373168945312	0.9999994039535522	282.0536804199219	150.1703338623047	0.02768474817276001	515.4523315429688	206.3613739013672	1.0	514.3067016601562	207.18797302246094	0.0010961592197418213	2	001
154	259.7655029296875	156.31361389160156	1.0	288.71173095703125	151.38839721679688	0.6790369749069214	515.3950805664062	206.89537048339844	1.0	513.9894409179688	207.7885284423828	0.001178056001663208	2	001
155	264.2254333496094	154.00526428222656	0.8971133828163147	270.9665832519531	147.5104522705078	0.3125666677951813	515.80419921875	206.70045471191406	1.0	514.355712890625	207.64202880859375	0.0014946460723876953	2	001
156	516.1781005859375	211.88958740234375	0.00012624263763427734	563.2783203125	167.0692596435547	0.0005307793617248535	515.3133544921875	206.75225830078125	1.0	513.6713256835938	207.3464813232422	0.0010622739791870117	2	001
157	281.84381103515625	130.415283203125	0.16805922985076904	266.64501953125	175.3471221923828	0.9999961853027344	515.9161376953125	207.3321533203125	1.0	514.9205932617188	208.0549774169922	0.0022949576377868652	2	001
158	289.5296325683594	125.71588134765625	0.9999998807907104	267.39654541015625	180.08087158203125	1.0	515.9755249023438	206.71304321289062	1.0	514.2146606445312	206.60267639160156	0.0018629133701324463	2	001
159	293.0849304199219	123.1181869506836	0.9993917942047119	268.6442565917969	178.0855255126953	1.0	515.6583862304688	206.36647033691406	1.0	514.6525268554688	207.2394561767578	0.0012308359146118164	2	001
160	297.46722412109375	123.5761489868164	0.5849301218986511	270.2169494628906	174.69371032714844	0.9999998807907104	516.3453369140625	206.67660522460938	1.0	515.06005859375	207.41270446777344	0.0007757842540740967	2	001
161	304.1146240234375	126.82086181640625	0.9814722537994385	276.63592529296875	172.24465942382812	1.0	516.1743774414062	206.52198791503906	1.0	514.836181640625	207.09739685058594	0.0014346837997436523	2	001
162	307.06060791015625	124.91888427734375	0.9999986290931702	279.6521911621094	173.41539001464844	0.9999998807907104	515.769775390625	206.94834899902344	1.0	514.1119384765625	207.7698974609375	0.0007585287094116211	2	001
163	308.1078186035156	125.21697235107422	0.9997282028198242	281.3873596191406	173.69480895996094	0.9999995231628418	515.5425415039062	206.73854064941406	1.0	514.3316650390625	207.33624267578125	0.0008881986141204834	2	001
164	309.4107360839844	126.69863891601562	0.986134946346283	281.045654296875	174.5792999267578	0.9999998807907104	515.9805908203125	206.23507690429688	1.0	280.1507568359375	175.6655731201172	0.0012485980987548828	2	001
165	310.6073303222656	126.11798095703125	0.28023606538772583	284.9078674316406	176.0288848876953	1.0	515.8818359375	206.58824157714844	1.0	514.5108032226562	207.435791015625	0.0007451474666595459	2	001
166	310.4928283691406	124.59223175048828	0.9132837057113647	289.88092041015625	176.28343200683594	0.9999978542327881	515.5745239257812	206.723388671875	1.0	514.1494140625	207.6089324951172	0.0005526840686798096	2	001
167	3.5166614055633545	482.6031494140625	0.00012552738189697266	290.61566162109375	175.1281280517578	0.9999969601631165	516.1929321289062	206.68492126464844	1.0	514.6891479492188	207.38134765625	0.0007806718349456787	2	001
168	311.0572814941406	122.34358978271484	0.0005817115306854248	292.6382141113281	174.84593200683594	0.9998362064361572	515.8092041015625	206.14297485351562	1.0	514.6514282226562	207.0957794189453	0.0014633536338806152	2	001
169	312.4768371582031	122.55889129638672	0.00011014938354492188	292.6334533691406	175.69432067871094	0.9999889135360718	516.0665283203125	206.80709838867188	1.0	514.7208862304688	207.24835205078125	0.0011195242404937744	2	001
170	512.9075927734375	210.3170928955078	0.00011581182479858398	292.5995178222656	176.47520446777344	0.9999611377716064	515.5304565429688	206.18182373046875	1.0	514.527587890625	207.059814453125	0.0005862116813659668	2	001
171	312.97259521484375	122.60844421386719	0.010596364736557007	295.94659423828125	175.3004608154297	0.9999985694885254	515.9696655273438	206.62466430664062	1.0	514.4376220703125	207.35604858398438	0.00046253204345703125	2	001
172	309.9403076171875	120.97948455810547	7.578730583190918e-5	514.7648315429688	208.74598693847656	8.550286293029785e-5	515.856689453125	206.55267333984375	1.0	514.1234130859375	207.3680877685547	0.0004042387008666992	2	001
173	312.46527099609375	123.49211883544922	0.9728273749351501	560.5805053710938	168.0959014892578	0.0005236268043518066	516.3877563476562	207.11683654785156	1.0	515.147216796875	207.7079315185547	0.000664830207824707	2	001
174	3.331218957901001	482.63983154296875	0.0001316070556640625	515.1345825195312	208.10870361328125	0.00021412968635559082	516.3094482421875	206.30628967285156	1.0	514.7876586914062	206.98561096191406	0.0007986128330230713	2	001
175	517.6511840820312	210.5130615234375	8.744001388549805e-5	561.9008178710938	168.7832794189453	0.00029084086418151855	516.5172729492188	206.36366271972656	1.0	515.2466430664062	206.9253692626953	0.0010498762130737305	2	001
176	332.865478515625	121.01972198486328	0.03054448962211609	514.0656127929688	208.7557830810547	0.0002187788486480713	516.1133422851562	206.8611602783203	1.0	514.6754150390625	207.5216827392578	0.0007981956005096436	2	001
177	342.4898376464844	118.29560852050781	0.9999797344207764	343.46990966796875	118.57616424560547	0.002002030611038208	516.7198486328125	206.24008178710938	1.0	514.8697509765625	206.873779296875	0.0009683668613433838	2	001
178	349.5594482421875	117.91886901855469	0.9999992251396179	352.19189453125	118.0739517211914	0.0005525052547454834	516.390869140625	206.5904541015625	1.0	514.94140625	207.276611328125	0.0012212395668029785	2	001
179	354.2205505371094	115.53546905517578	0.9999358654022217	353.6824951171875	117.10652923583984	0.24020248651504517	515.93359375	206.76126098632812	1.0	514.4986572265625	207.1352081298828	0.001006484031677246	2	001
180	354.046630859375	113.76707458496094	0.9257336258888245	338.9000549316406	159.7005615234375	0.8118729591369629	515.7841186523438	206.417236328125	1.0	514.3247680664062	207.15257263183594	0.0010564327239990234	2	001
181	434.30218505859375	110.51083374023438	0.9999988079071045	515.3163452148438	209.075927734375	0.00018298625946044922	515.9660034179688	206.63807678222656	1.0	514.6089477539062	207.48992919921875	0.0014469623565673828	2	001
182	436.1589660644531	108.0083999633789	1.0	415.60638427734375	142.94244384765625	0.003501027822494507	515.9071044921875	206.9765167236328	1.0	514.334716796875	207.59991455078125	0.0011937618255615234	2	001
183	439.6579895019531	109.49600982666016	0.9999998807907104	560.4175415039062	169.6370086669922	0.07379713654518127	515.6498413085938	206.2706298828125	1.0	514.373291015625	206.7016143798828	0.002331376075744629	2	001
184	443.92498779296875	109.89788818359375	0.9999995827674866	515.1572265625	208.21385192871094	0.00020202994346618652	515.9462890625	206.5648193359375	1.0	514.6325073242188	207.19960021972656	0.0010572969913482666	2	001
185	447.7799072265625	106.67816925048828	0.9995282888412476	515.1038818359375	208.5839385986328	0.00021213293075561523	515.8651733398438	206.72225952148438	1.0	514.756591796875	207.3036346435547	0.001750946044921875	2	001
186	351.1568908691406	102.67518615722656	0.9999994039535522	561.1348266601562	169.09510803222656	0.35592055320739746	515.8828125	206.53282165527344	1.0	514.3569946289062	207.19593811035156	0.001223146915435791	2	001
187	349.3707580566406	100.89271545410156	1.0	546.6153564453125	410.7176818847656	0.003908902406692505	515.9730224609375	206.80953979492188	1.0	514.6744384765625	207.52474975585938	0.0007134974002838135	2	001
188	348.92779541015625	99.32795715332031	1.0	419.7294921875	134.49154663085938	0.9767880439758301	516.4293212890625	207.05467224121094	1.0	515.064453125	207.64576721191406	0.0011624693870544434	2	001
189	349.4367980957031	101.62995910644531	1.0	423.49920654296875	138.24676513671875	0.9999974966049194	516.4889526367188	206.08799743652344	1.0	515.2844848632812	206.95941162109375	0.001841902732849121	2	001
190	347.6697998046875	99.90953826904297	1.0	429.33599853515625	138.3057403564453	0.9999147653579712	516.2518310546875	206.68606567382812	1.0	514.9699096679688	207.37435913085938	0.0016157925128936768	2	001
191	345.6622619628906	98.97901916503906	1.0	428.0760498046875	141.84628295898438	0.02509942650794983	515.387451171875	206.42514038085938	1.0	514.2907104492188	206.91751098632812	0.0010124444961547852	2	001
192	469.2030944824219	97.27593994140625	0.9980916380882263	545.9979858398438	412.705322265625	0.12435638904571533	516.2673950195312	207.3027801513672	1.0	514.5369873046875	207.7169952392578	0.0010969042778015137	2	001
193	330.907470703125	96.73021697998047	0.9999991655349731	428.2385559082031	128.17498779296875	0.9999825954437256	516.6844482421875	206.5037384033203	1.0	515.1365356445312	206.92105102539062	0.001996934413909912	2	001
194	326.0575866699219	93.30598449707031	0.99998939037323	362.11114501953125	125.3416976928711	0.15322831273078918	516.20849609375	206.88882446289062	1.0	514.8938598632812	207.58070373535156	0.0012785792350769043	2	001
195	322.1531982421875	96.67366790771484	1.0	435.1741638183594	126.59376525878906	0.999998927116394	516.4675903320312	207.16368103027344	1.0	514.6968994140625	206.71156311035156	0.0026553571224212646	2	001
196	319.1140441894531	93.32587432861328	0.9999990463256836	446.474609375	125.04969787597656	0.9999980926513672	516.393310546875	206.47732543945312	1.0	514.8065795898438	206.97438049316406	0.0027305781841278076	2	001
197	311.9394226074219	88.27957916259766	0.9697237014770508	351.8603210449219	122.43177795410156	0.9988701343536377	516.577392578125	207.0581817626953	1.0	515.0809326171875	207.4507598876953	0.003267616033554077	2	001
198	516.5320434570312	212.044677734375	0.00010514259338378906	458.03070068359375	120.9218521118164	0.9999974966049194	515.9649047851562	207.1153106689453	1.0	514.4149169921875	207.49745178222656	0.0011563599109649658	2	001
199	2.7255043983459473	482.5125427246094	0.00012314319610595703	561.6658325195312	168.28221130371094	0.01697865128517151	516.414794921875	206.97735595703125	1.0	515.156494140625	207.73336791992188	0.001886516809463501	2	001
200	516.8826293945312	210.7572784423828	0.00010403990745544434	515.3112182617188	208.45069885253906	0.00023534893989562988	516.4852294921875	206.53697204589844	1.0	514.7410888671875	207.45120239257812	0.0012593269348144531	2	001
201	516.829345703125	211.8986358642578	0.00017708539962768555	515.37548828125	208.26597595214844	0.00039964914321899414	516.29638671875	206.4612579345703	1.0	514.95703125	206.98733520507812	0.004477798938751221	2	001
202	249.21759033203125	92.98873901367188	0.0002925693988800049	321.6318664550781	122.59832763671875	1.0	516.0120239257812	207.2712860107422	1.0	514.7622680664062	207.94400024414062	0.0015096962451934814	2	001
203	3.2539737224578857	482.84820556640625	0.00014346837997436523	548.541015625	411.794189453125	0.999198317527771	515.5926513671875	207.27212524414062	1.0	514.2015991210938	208.0133819580078	0.0011554956436157227	2	001
204	517.0396728515625	211.6373291015625	0.00011289119720458984	515.45263671875	208.9865264892578	0.00018137693405151367	516.0465698242188	206.4964141845703	1.0	514.7118530273438	207.53684997558594	0.001318603754043579	2	001
205	516.546142578125	211.8302764892578	0.00016310811042785645	560.1995239257812	167.91421508789062	0.2268955409526825	515.8513793945312	206.59202575683594	1.0	514.2094116210938	207.3156280517578	0.001502692699432373	2	001
206	516.7286987304688	211.9232177734375	0.00014454126358032227	515.2805786132812	208.6150360107422	0.0003192424774169922	515.8447875976562	206.64588928222656	1.0	514.8809814453125	207.36447143554688	0.0035927295684814453	2	001
207	189.4595489501953	95.68965148925781	0.007970064878463745	547.4136962890625	413.27435302734375	0.15187177062034607	515.6232299804688	206.985595703125	1.0	514.57080078125	207.51766967773438	0.0025542080402374268	2	001
208	512.786865234375	210.56800842285156	0.00017282366752624512	559.7342529296875	169.72254943847656	0.9951062798500061	515.332275390625	206.3707733154297	1.0	514.0559692382812	207.04702758789062	0.0015358328819274902	2	001
209	517.0823364257812	211.1646270751953	7.325410842895508e-5	515.7491455078125	209.41326904296875	0.00014904141426086426	516.4974365234375	207.1064453125	1.0	514.8980712890625	207.82745361328125	0.000877678394317627	2	001
210	161.7763214111328	94.70913696289062	0.269730806350708	227.96478271484375	125.1983871459961	0.9999759197235107	516.0955200195312	206.68643188476562	1.0	514.4891967773438	207.1826171875	0.002032548189163208	2	001
211	153.28921508789062	91.85093688964844	0.9999894499778748	561.1908569335938	167.49588012695312	0.0002664327621459961	515.7719116210938	206.944091796875	1.0	514.475830078125	207.7482452392578	0.0011059939861297607	2	001
212	150.68795776367188	88.16754913330078	0.9993321299552917	515.1307373046875	208.77362060546875	0.0002620518207550049	516.0181884765625	206.77896118164062	1.0	514.6734008789062	207.42636108398438	0.001238495111465454	2	001
213	150.2742919921875	88.9970932006836	0.03107866644859314	207.26123046875	137.81971740722656	1.0	516.083740234375	206.76104736328125	1.0	514.5485229492188	207.39764404296875	0.0010603070259094238	2	001
214	2.83492374420166	482.2507019042969	8.779764175415039e-5	209.13702392578125	133.68431091308594	1.0	516.3869018554688	206.42401123046875	1.0	514.8352661132812	207.41673278808594	0.0009866952896118164	2	001
215	144.81027221679688	82.0138168334961	0.015797346830368042	548.3844604492188	412.0273742675781	0.01194646954536438	516.54052734375	206.81729125976562	1.0	515.062255859375	207.579833984375	0.0019876956939697266	2	001
216	145.67813110351562	82.00595092773438	0.0017402470111846924	561.9911499023438	168.35000610351562	0.0021783411502838135	515.8799438476562	206.56748962402344	1.0	514.4666748046875	207.48760986328125	0.0011958479881286621	2	001
217	517.0519409179688	210.5970001220703	8.812546730041504e-5	515.4750366210938	208.56228637695312	0.0002491474151611328	516.1795043945312	206.91879272460938	1.0	515.0582885742188	207.3556671142578	0.0014843642711639404	2	001
218	2.7050349712371826	482.73480224609375	0.00011053681373596191	515.3428955078125	209.03431701660156	0.0002422332763671875	515.9500732421875	207.07391357421875	1.0	514.7718505859375	207.60281372070312	0.00229644775390625	2	001
219	149.36456298828125	84.07510375976562	0.6667940020561218	515.305419921875	208.67538452148438	0.0001806020736694336	515.9877319335938	206.5413818359375	1.0	514.6521606445312	207.3981475830078	0.0010101795196533203	2	001
220	152.11770629882812	84.40641784667969	0.00039073824882507324	515.2221069335938	208.73806762695312	0.0002408921718597412	515.951171875	206.7074737548828	1.0	514.5333251953125	207.39976501464844	0.001820981502532959	2	001
221	207.4563446044922	136.9363555908203	0.0031730234622955322	562.2560424804688	169.21978759765625	0.07022979855537415	516.7355346679688	206.49375915527344	0.9999999403953552	515.5474853515625	206.84130859375	0.0028502941131591797	2	001
222	517.401611328125	211.5365447998047	9.447336196899414e-5	206.45736694335938	141.49192810058594	0.967361569404602	516.3367309570312	206.16419982910156	1.0	514.9464111328125	207.07574462890625	0.00179213285446167	2	001
223	3.075151205062866	481.97247314453125	0.00010418891906738281	209.4512176513672	142.08750915527344	0.9999997615814209	516.11669921875	206.95590209960938	1.0	514.540283203125	207.98892211914062	0.0006951093673706055	2	001
224	3.3615853786468506	482.7964172363281	0.00025075674057006836	515.4261474609375	209.32542419433594	0.00019761919975280762	516.220947265625	207.05609130859375	1.0	514.9122924804688	207.72216796875	0.001844853162765503	2	001
225	517.037841796875	211.5809326171875	9.393692016601562e-5	209.44383239746094	144.7755126953125	0.35203540325164795	516.166748046875	206.51011657714844	1.0	514.7977294921875	207.3582305908203	0.0009587407112121582	2	001
226	517.3272094726562	210.80747985839844	7.81714916229248e-5	216.8518524169922	143.02679443359375	0.9999772906303406	516.841064453125	206.75498962402344	1.0	515.3466186523438	207.55479431152344	0.0012814104557037354	2	001
227	213.7167205810547	147.39491271972656	0.00019699335098266602	515.3865356445312	208.85440063476562	0.00016859173774719238	516.1952514648438	206.41680908203125	1.0	514.8055419921875	207.5098876953125	0.0007430315017700195	2	001
228	513.6336059570312	210.0370635986328	7.668137550354004e-5	561.5084838867188	169.1672821044922	0.7732236385345459	516.3836059570312	205.89190673828125	1.0	514.4195556640625	206.0751190185547	0.0009291172027587891	2	001
229	159.9207305908203	83.70374298095703	0.04114794731140137	216.34158325195312	150.5696258544922	0.05094200372695923	516.4409790039062	206.62368774414062	1.0	515.2034301757812	207.52723693847656	0.0014435350894927979	2	001
230	517.2164306640625	211.47434997558594	0.00012356042861938477	219.22254943847656	151.22996520996094	0.007263779640197754	516.502197265625	206.3413543701172	1.0	514.8943481445312	207.3892822265625	0.0007897019386291504	2	001
231	516.6463012695312	212.0563201904297	0.00011283159255981445	220.4171600341797	148.48696899414062	1.0	516.1843872070312	206.9066162109375	1.0	514.4515991210938	208.047607421875	0.0008769333362579346	2	001
232	517.2056884765625	210.9785614013672	0.00012344121932983398	218.6627197265625	152.2408447265625	0.999991774559021	516.0823364257812	205.76895141601562	1.0	514.90087890625	206.83946228027344	0.0006028413772583008	2	001
233	162.7600555419922	85.36627197265625	0.06368720531463623	218.54798889160156	153.77825927734375	0.9998729825019836	515.8272705078125	206.3625946044922	1.0	220.6715850830078	156.8152618408203	0.0010315775871276855	2	001
234	516.8414306640625	211.99301147460938	9.447336196899414e-5	222.66409301757812	157.47610473632812	1.0	516.2145385742188	207.11032104492188	1.0	223.9137420654297	158.0535430908203	0.0007361173629760742	2	001
235	162.83486938476562	86.51455688476562	0.0029223859310150146	227.22781372070312	160.13998413085938	1.0	515.9067993164062	206.70761108398438	1.0	514.7333984375	207.52093505859375	0.0006462931632995605	2	001
236	517.14013671875	211.3465576171875	0.00011184811592102051	231.16600036621094	159.3275909423828	1.0	515.7833862304688	205.92332458496094	1.0	514.7303466796875	206.67446899414062	0.0020882487297058105	2	001
237	162.1264190673828	87.73159790039062	0.16011932492256165	233.85006713867188	158.63076782226562	1.0	516.3282470703125	206.50433349609375	1.0	514.9937133789062	207.48341369628906	0.0014792084693908691	2	001
238	229.60061645507812	162.53106689453125	9.468197822570801e-5	234.71644592285156	159.6876983642578	1.0	516.7125244140625	206.49636840820312	1.0	515.2238159179688	207.5008544921875	0.0007532238960266113	2	001
239	517.0548706054688	211.21971130371094	0.000145643949508667	236.07138061523438	160.22695922851562	1.0	516.2552490234375	205.9997100830078	1.0	514.9268188476562	206.74400329589844	0.0014790892601013184	2	001
240	163.8478240966797	85.63642883300781	0.0004158318042755127	235.84072875976562	161.68276977539062	1.0	515.91259765625	206.7286834716797	1.0	514.192626953125	207.7287139892578	0.0006570219993591309	2	001
241	164.29393005371094	87.13308715820312	0.0056317150592803955	236.5806121826172	163.18484497070312	1.0	516.23291015625	206.66098022460938	1.0	514.6463012695312	207.45855712890625	0.0019196271896362305	2	001
242	3.0529685020446777	483.2430114746094	0.00017029047012329102	239.10630798339844	161.7187042236328	1.0	516.6898803710938	206.9327850341797	1.0	515.2628784179688	207.0055694580078	0.0009196698665618896	2	001
243	164.02542114257812	87.64479064941406	0.043820202350616455	239.37152099609375	161.56201171875	1.0	516.7670288085938	206.15411376953125	1.0	514.78662109375	207.21173095703125	0.0005790293216705322	2	001
244	164.2415008544922	88.27200317382812	0.9990041255950928	237.75601196289062	160.50155639648438	1.0	516.0696411132812	206.80654907226562	1.0	514.5099487304688	207.80003356933594	0.0009208321571350098	2	001
245	517.0956420898438	211.424072265625	0.0001251697540283203	240.08596801757812	159.7724609375	1.0	516.2460327148438	206.3311309814453	1.0	514.7673950195312	207.38494873046875	0.0008316338062286377	2	001
246	163.4899139404297	85.48005676269531	0.9999281167984009	239.40347290039062	161.6058807373047	1.0	515.8910522460938	206.4452362060547	1.0	514.6689453125	207.28170776367188	0.0016789436340332031	2	001
247	516.546142578125	211.9921112060547	0.00012636184692382812	237.92623901367188	162.36270141601562	1.0	515.6663818359375	206.94281005859375	1.0	514.1707763671875	207.7032012939453	0.0017401576042175293	2	001
248	3.2796199321746826	482.716796875	0.00013405084609985352	238.2470245361328	161.0017547607422	1.0	516.109375	206.75108337402344	1.0	514.2297973632812	207.53602600097656	0.0015009045600891113	2	001
249	163.3517608642578	85.34418487548828	0.0004944503307342529	239.4910125732422	158.8467254638672	1.0	516.3920288085938	206.6038818359375	1.0	514.8353881835938	207.53709411621094	0.0009107589721679688	2	001
250	165.2198486328125	87.89545440673828	0.00012126564979553223	240.85435485839844	159.13223266601562	1.0	516.4489135742188	206.29002380371094	1.0	515.0772705078125	207.17706298828125	0.0008728206157684326	2	001
251	164.67929077148438	85.85017395019531	0.0002906918525695801	242.25869750976562	158.372314453125	1.0	516.2426147460938	206.719970703125	1.0	242.1847381591797	158.74227905273438	0.0012170076370239258	2	001
252	163.61166381835938	86.28997802734375	0.014289796352386475	240.4733428955078	157.35902404785156	1.0	516.23974609375	206.93968200683594	1.0	514.6712036132812	207.89111328125	0.0013863146305084229	2	001
253	163.96435546875	86.12718200683594	0.42056503891944885	241.3274688720703	157.35728454589844	1.0	516.2409057617188	206.1201934814453	1.0	241.82798767089844	158.00335693359375	0.000840991735458374	2	001
254	164.11907958984375	86.82235717773438	0.007570147514343262	240.82472229003906	156.82713317871094	1.0	516.2212524414062	206.64573669433594	1.0	515.0980834960938	207.47415161132812	0.0012127459049224854	2	001
255	163.65057373046875	87.99820709228516	0.6677556037902832	241.32070922851562	156.70989990234375	1.0	515.9362182617188	206.3890838623047	1.0	242.7587127685547	155.90591430664062	0.0011636316776275635	2	001
256	164.76556396484375	85.87106323242188	0.000295102596282959	241.07144165039062	156.49217224121094	1.0	515.9258422851562	207.42822265625	1.0	514.4973754882812	208.15863037109375	0.0011114180088043213	2	001
257	164.69602966308594	84.35918426513672	0.0002073049545288086	239.89280700683594	157.8050537109375	1.0	516.1876220703125	206.75277709960938	1.0	514.4959106445312	207.80540466308594	0.0009488761425018311	2	001
258	163.73678588867188	85.20083618164062	0.0715624988079071	241.4928436279297	157.48663330078125	1.0	516.3873901367188	206.36598205566406	1.0	515.076904296875	207.03614807128906	0.002286285161972046	2	001
259	3.4127390384674072	482.7820739746094	9.894371032714844e-5	242.44093322753906	156.60195922851562	1.0	515.9454956054688	206.94876098632812	1.0	243.32667541503906	157.10081481933594	0.0018424689769744873	2	001
260	165.11363220214844	87.19700622558594	0.0003102719783782959	240.94351196289062	155.59432983398438	1.0	516.2262573242188	206.65126037597656	1.0	243.3817138671875	156.3565673828125	0.001143127679824829	2	001
261	163.6537628173828	87.06106567382812	0.9993453621864319	240.65682983398438	153.88690185546875	1.0	516.3618774414062	206.2249755859375	1.0	514.7529907226562	207.3242950439453	0.0010293424129486084	2	001
262	163.97080993652344	85.78890228271484	0.004275470972061157	238.09945678710938	152.3804931640625	1.0	516.6102905273438	206.89437866210938	1.0	515.2118530273438	207.59791564941406	0.0016863048076629639	2	001
263	517.780517578125	210.25067138671875	0.00011998414993286133	237.88751220703125	152.93333435058594	1.0	516.9290161132812	205.64437866210938	1.0	515.758544921875	206.67396545410156	0.0018152594566345215	2	001
264	164.40916442871094	85.10778045654297	0.00014448165893554688	238.80918884277344	153.20799255371094	1.0	516.3358154296875	206.50697326660156	1.0	514.7409057617188	207.5276641845703	0.0005822479724884033	2	001
265	3.954641819000244	481.3689880371094	0.00035059452056884766	238.3297882080078	152.78224182128906	1.0	516.83837890625	207.0104217529297	1.0	515.1151123046875	207.6103515625	0.0011867284774780273	2	001
266	162.1927947998047	86.49407196044922	0.9812415242195129	238.12513732910156	151.850341796875	1.0	516.427978515625	206.36634826660156	1.0	515.2232055664062	207.28367614746094	0.0007726848125457764	2	001
267	163.78009033203125	85.9879379272461	0.0005576908588409424	237.6249542236328	153.36244201660156	1.0	516.3506469726562	206.3949737548828	1.0	514.9774780273438	207.4344024658203	0.0007984638214111328	2	001
268	162.6278076171875	84.95216369628906	0.8755069971084595	237.505859375	152.96905517578125	1.0	516.3067016601562	206.76039123535156	1.0	514.7144775390625	207.71875	0.0007459521293640137	2	001
269	163.99960327148438	86.63018798828125	0.18967148661613464	237.6620330810547	151.66213989257812	1.0	516.35302734375	206.73252868652344	1.0	514.8262939453125	207.760009765625	0.000545203685760498	2	001
270	163.96951293945312	85.92107391357422	0.881664514541626	238.36000061035156	150.57725524902344	1.0	516.8899536132812	206.7795867919922	1.0	515.0318603515625	207.51939392089844	0.0015664994716644287	2	001
271	164.28546142578125	83.70944213867188	0.07586023211479187	236.74844360351562	148.63490295410156	1.0	516.03173828125	206.17359924316406	1.0	514.0730590820312	206.09246826171875	0.00048428773880004883	2	001
272	164.82269287109375	86.22429656982422	1.0	231.5891571044922	150.52197265625	1.0	516.0145874023438	206.45408630371094	1.0	514.7848510742188	207.4431610107422	0.0007558763027191162	2	001
273	167.60154724121094	87.99230194091797	1.0	224.09754943847656	152.42367553710938	1.0	516.3560791015625	206.67129516601562	1.0	514.6768188476562	206.71670532226562	0.0023010671138763428	2	001
274	168.07879638671875	89.61251831054688	1.0	210.83018493652344	147.99734497070312	1.0	516.5501708984375	206.519775390625	1.0	514.9293823242188	207.20733642578125	0.0018948018550872803	2	001
275	168.57095336914062	89.38040161132812	1.0	210.55511474609375	144.19920349121094	1.0	516.7815551757812	206.7368927001953	1.0	515.0655517578125	207.71041870117188	0.001171112060546875	2	001
276	167.56536865234375	88.63134765625	1.0	207.54104614257812	138.29127502441406	1.0	516.2894287109375	206.15716552734375	1.0	514.8986206054688	206.99359130859375	0.001294553279876709	2	001
277	169.1293182373047	89.65721893310547	1.0	207.13291931152344	131.0542449951172	1.0	516.6140747070312	207.01268005371094	1.0	515.1531372070312	207.55609130859375	0.0010317564010620117	2	001
278	172.0324249267578	89.0562973022461	1.0	207.8810577392578	129.82086181640625	1.0	516.400634765625	206.42056274414062	1.0	514.8355102539062	207.4609375	0.0007545053958892822	2	001
279	171.7191162109375	89.04014587402344	1.0	209.1887664794922	129.6365203857422	1.0	516.3580932617188	206.78436279296875	1.0	514.9636840820312	207.71917724609375	0.0007283985614776611	2	001
280	171.2596435546875	89.19113159179688	1.0	207.396484375	129.77236938476562	1.0	516.3927612304688	206.4176483154297	1.0	514.7410278320312	207.17755126953125	0.0015389621257781982	2	001
281	171.84083557128906	89.06768035888672	1.0	207.92642211914062	128.02096557617188	0.9999998807907104	516.7250366210938	206.34414672851562	1.0	515.3905029296875	207.4849395751953	0.0008423924446105957	2	001
282	177.26736450195312	97.03539276123047	0.9867751598358154	204.98703002929688	100.31481170654297	0.0022197067737579346	515.68896484375	206.20042419433594	1.0	514.291259765625	207.06666564941406	0.0019778311252593994	2	001
283	183.096435546875	97.17476654052734	0.7901011109352112	514.8842163085938	208.35687255859375	0.000217437744140625	515.7317504882812	206.21865844726562	1.0	514.5240478515625	207.24008178710938	0.0009374320507049561	2	001
284	513.6240234375	210.37185668945312	6.976723670959473e-5	547.0194702148438	410.2777404785156	0.01796737313270569	516.6289672851562	206.3172607421875	1.0	515.452880859375	206.7841339111328	0.001097947359085083	2	001
285	150.99192810058594	133.07691955566406	0.000674813985824585	559.9714965820312	169.30630493164062	0.00047895312309265137	516.2078247070312	206.70169067382812	1.0	514.776123046875	207.48484802246094	0.0007755458354949951	2	001
286	209.52340698242188	87.6590805053711	0.14861568808555603	210.820556640625	89.69217681884766	0.9999887943267822	515.8020629882812	206.5643768310547	1.0	514.3841552734375	207.44468688964844	0.0007015764713287354	2	001
287	210.497314453125	85.33573913574219	0.02364581823348999	213.11346435546875	86.65171813964844	1.0	516.7503662109375	206.04344177246094	1.0	515.2804565429688	205.9951171875	0.0026099681854248047	2	001
288	210.5170440673828	85.7990493774414	0.11830231547355652	157.33544921875	148.49658203125	1.0	515.7586059570312	207.13601684570312	1.0	514.9066162109375	207.6697235107422	0.0049371421337127686	2	001
289	160.24746704101562	150.41152954101562	0.9988977909088135	214.3236083984375	86.21552276611328	1.0	516.2702026367188	206.75341796875	1.0	515.08740234375	207.68310546875	0.0010002553462982178	2	001
290	3.354884147644043	482.5501403808594	8.615851402282715e-5	210.98089599609375	91.38231658935547	1.0	516.5672607421875	207.0470428466797	1.0	515.073486328125	207.8170623779297	0.0012688636779785156	2	001
291	208.1327667236328	101.38822174072266	0.0001410841941833496	203.53033447265625	97.92261505126953	0.9863276481628418	516.2654418945312	206.595703125	1.0	514.749267578125	207.15518188476562	0.0022988319396972656	2	001
292	138.22732543945312	193.37527465820312	0.78813636302948	200.398193359375	110.90877532958984	1.0	516.3472290039062	206.8250732421875	1.0	514.87060546875	207.76820373535156	0.0008757412433624268	2	001
293	132.3453826904297	199.72328186035156	0.9993734955787659	201.9988250732422	109.98023223876953	1.0	516.5296630859375	206.23529052734375	1.0	515.1787109375	207.15415954589844	0.0008464455604553223	2	001
294	120.22602081298828	210.50616455078125	0.9999889135360718	195.30517578125	129.39547729492188	0.9985260367393494	516.6060180664062	206.1272430419922	1.0	514.8837280273438	206.04014587402344	0.0007030367851257324	2	001
295	112.30968475341797	222.6334686279297	0.9776551127433777	199.1988525390625	133.0406494140625	1.0	516.6530151367188	206.26126098632812	1.0	514.970947265625	207.3499755859375	0.0010128617286682129	2	001
296	109.54389953613281	228.67259216308594	0.0017231404781341553	196.90875244140625	135.43270874023438	1.0	516.3486938476562	206.10333251953125	1.0	514.7830200195312	206.71006774902344	0.0008567273616790771	2	001
297	102.59483337402344	232.4690399169922	0.6859308481216431	192.3643035888672	140.14291381835938	1.0	517.1097412109375	206.06280517578125	1.0	515.265380859375	206.95156860351562	0.0015639662742614746	2	001
298	99.29071807861328	234.07037353515625	0.9596759080886841	186.73251342773438	147.9826202392578	1.0	516.6006469726562	206.55592346191406	1.0	515.4507446289062	207.5181121826172	0.0011844038963317871	2	001
299	98.72686767578125	234.9237823486328	0.9999985694885254	182.43931579589844	153.29913330078125	0.999941349029541	515.7405395507812	206.6103057861328	1.0	514.2839965820312	207.73890686035156	0.0007526576519012451	2	001
300	98.06665802001953	236.43516540527344	0.9999021887779236	182.7305908203125	151.00978088378906	0.9999998807907104	516.6107177734375	205.65748596191406	1.0	515.7371826171875	206.696044921875	0.0019934773445129395	2	001
301	97.57573699951172	236.58587646484375	1.0	178.38099670410156	145.11959838867188	1.0	516.6848754882812	206.349365234375	1.0	515.2119140625	207.08462524414062	0.0008843541145324707	2	001
302	97.2147216796875	236.51361083984375	1.0	175.59210205078125	143.46119689941406	1.0	516.2188110351562	206.60519409179688	1.0	514.31201171875	207.146484375	0.0012301802635192871	2	001
303	97.48757934570312	237.20278930664062	1.0	176.02655029296875	149.34201049804688	1.0	516.5067138671875	206.57481384277344	1.0	515.00634765625	207.3343963623047	0.0009813308715820312	2	001
304	98.17294311523438	236.76126098632812	1.0	514.8615112304688	208.40240478515625	0.00017374753952026367	515.6845092773438	206.32174682617188	1.0	514.4003295898438	207.015869140625	0.0010141730308532715	2	001
305	97.56837463378906	237.0579833984375	0.9999999403953552	174.50509643554688	154.02151489257812	1.0	516.1532592773438	205.90499877929688	1.0	514.7935180664062	206.75753784179688	0.00205385684967041	2	001
306	98.16877746582031	236.10562133789062	1.0	176.00975036621094	153.5731201171875	1.0	516.3214111328125	206.3561553955078	1.0	514.4375	207.2377166748047	0.0009329915046691895	2	001
307	98.1634292602539	234.48394775390625	0.9999987483024597	175.32444763183594	151.90097045898438	1.0	516.92529296875	206.63121032714844	1.0	515.5873413085938	207.2442169189453	0.0025680363178253174	2	001
308	97.7935791015625	234.45986938476562	0.9999998807907104	175.99127197265625	152.37791442871094	1.0	516.8409423828125	206.39169311523438	1.0	515.2438354492188	207.402099609375	0.000623553991317749	2	001
309	98.4518814086914	236.21743774414062	1.0	174.3494873046875	152.08880615234375	1.0	516.2774658203125	206.97885131835938	1.0	514.4913940429688	207.90640258789062	0.001048356294631958	2	001
310	97.76093292236328	232.29603576660156	0.9999918937683105	173.6302490234375	151.7205810546875	1.0	516.2714233398438	206.0105743408203	1.0	515.0646362304688	206.54920959472656	0.0032207071781158447	2	001
311	93.89680480957031	220.77481079101562	0.9999989867210388	97.43132781982422	222.5850067138672	0.000247955322265625	515.9171142578125	206.5234832763672	1.0	514.19287109375	207.43087768554688	0.0018405020236968994	2	001
312	168.5249481201172	207.05889892578125	0.004480928182601929	168.27085876464844	206.52236938476562	0.8192882537841797	515.8820190429688	206.26539611816406	1.0	513.9542846679688	206.14305114746094	0.0008599460124969482	2	001
313	195.3111114501953	199.21908569335938	0.0005547106266021729	190.7657928466797	202.52346801757812	0.9999998807907104	516.1065673828125	206.30023193359375	1.0	514.5001220703125	207.13063049316406	0.000891268253326416	2	001
314	131.21788024902344	224.69833374023438	0.013891160488128662	179.7946319580078	206.07901000976562	0.9999997615814209	516.00146484375	206.42022705078125	1.0	514.6868896484375	207.0609588623047	0.0011512041091918945	2	001
315	157.86636352539062	225.58123779296875	0.0012118518352508545	162.27857971191406	222.46435546875	1.0	516.46240234375	206.54689025878906	1.0	515.2857666015625	207.3401641845703	0.0017798542976379395	2	001
316	165.50576782226562	229.45718383789062	0.00011366605758666992	162.43930053710938	227.7747039794922	1.0	516.71337890625	206.55316162109375	1.0	515.2889404296875	207.39968872070312	0.0016009509563446045	2	001
317	517.7156982421875	211.3546905517578	0.00010374188423156738	166.57167053222656	238.6004638671875	1.0	517.0005493164062	206.1708221435547	1.0	515.76318359375	207.0282440185547	0.0014590620994567871	2	001
318	516.8330078125	210.6656951904297	6.535649299621582e-5	167.2030029296875	237.34909057617188	1.0	516.2628784179688	206.48770141601562	1.0	514.6303100585938	207.5210418701172	0.0004570186138153076	2	001
319	166.39637756347656	242.72413635253906	0.00019928812980651855	164.39971923828125	240.13368225097656	1.0	516.143310546875	206.48582458496094	1.0	164.4959259033203	241.92202758789062	0.0012253820896148682	2	001
320	161.64125061035156	244.02577209472656	0.00017273426055908203	152.9107208251953	246.63519287109375	1.0	516.4391479492188	206.5583038330078	1.0	514.9361572265625	207.4875946044922	0.00083884596824646	2	001
321	145.82513427734375	247.0224151611328	0.00014224648475646973	144.5513458251953	248.4781494140625	1.0	516.3521728515625	206.6804962158203	1.0	514.9775390625	207.4562530517578	0.001676410436630249	2	001
322	147.20242309570312	242.62913513183594	0.00015604496002197266	142.25088500976562	245.2801513671875	0.9999997019767761	515.4182739257812	206.20899963378906	1.0	514.0360107421875	207.03036499023438	0.0017164945602416992	2	001
323	146.5965118408203	240.83621215820312	0.00017127394676208496	142.0311279296875	242.21607971191406	0.9999991655349731	516.64990234375	206.5749053955078	1.0	515.2421264648438	207.4447784423828	0.0014022886753082275	2	001
324	134.36532592773438	245.050048828125	0.00031313300132751465	139.71377563476562	245.7440643310547	1.0	516.1283569335938	206.02255249023438	1.0	514.4542846679688	206.98370361328125	0.0007771849632263184	2	001
325	145.81350708007812	244.02667236328125	0.00025159120559692383	139.74929809570312	246.74168395996094	1.0	516.16015625	206.30047607421875	1.0	514.9934692382812	207.34010314941406	0.0007772147655487061	2	001
326	146.0885467529297	242.35203552246094	0.00020927190780639648	138.85964965820312	245.9210662841797	1.0	516.7091674804688	206.38848876953125	1.0	515.7067260742188	207.12962341308594	0.0020849406719207764	2	001
327	3.414456367492676	482.9814147949219	0.0003051459789276123	140.6619873046875	245.33819580078125	1.0	515.8560791015625	206.66307067871094	1.0	514.2217407226562	207.44296264648438	0.0010883808135986328	2	001
328	145.2423858642578	243.23175048828125	0.00021892786026000977	140.07659912109375	245.9202880859375	1.0	516.267333984375	206.4834747314453	1.0	514.7156372070312	207.2255096435547	0.0010328292846679688	2	001
329	149.36488342285156	245.63275146484375	0.00011789798736572266	145.35781860351562	244.00686645507812	1.0	515.931884765625	206.7886199951172	1.0	514.201904296875	207.68247985839844	0.0012488365173339844	2	001
330	147.08926391601562	241.93246459960938	0.0001913309097290039	142.92532348632812	244.88816833496094	1.0	516.46044921875	206.06712341308594	1.0	514.9724731445312	206.7888946533203	0.0007917582988739014	2	001
331	147.5468292236328	241.8521728515625	0.0001520216464996338	143.4829864501953	244.9167022705078	1.0	516.0532836914062	206.73367309570312	1.0	514.2650756835938	207.55374145507812	0.0007311701774597168	2	001
332	3.0347180366516113	482.44122314453125	0.00017470121383666992	146.47959899902344	240.53465270996094	0.9998643398284912	516.7842407226562	205.89869689941406	1.0	121.15116882324219	207.983642578125	0.005949199199676514	2	001
333	145.38087463378906	227.17257690429688	0.0005480945110321045	139.49354553222656	224.98211669921875	0.9999980926513672	516.5623779296875	205.91986083984375	1.0	515.2413330078125	206.8721923828125	0.0017285346984863281	2	001
334	517.302490234375	210.80447387695312	7.897615432739258e-5	124.2715835571289	214.94052124023438	0.9999999403953552	516.6400146484375	206.45852661132812	1.0	515.0946655273438	207.30728149414062	0.0012773871421813965	2	001
335	516.6027221679688	211.61729431152344	0.00015172362327575684	561.5807495117188	166.75253295898438	0.6138321161270142	516.1021728515625	206.43820190429688	1.0	514.5436401367188	207.13890075683594	0.002065688371658325	2	001
336	517.3071899414062	211.90966796875	9.03010368347168e-5	110.42073822021484	108.29922485351562	0.0034092366695404053	516.9163208007812	207.11370849609375	1.0	515.3143920898438	208.02957153320312	0.0009456872940063477	2	001
337	117.00424194335938	103.61726379394531	0.01739606261253357	114.79876708984375	107.75463104248047	0.5188597440719604	516.8338623046875	206.1232452392578	1.0	515.24951171875	207.11476135253906	0.0010585188865661621	2	001
338	118.37196350097656	101.86453247070312	0.9931970834732056	118.26608276367188	105.41275787353516	0.37810200452804565	516.2261962890625	206.37782287597656	1.0	514.7772827148438	207.3519287109375	0.0010568201541900635	2	001
339	120.24201202392578	100.19422149658203	0.9228066205978394	117.43858337402344	199.17367553710938	0.0005788803100585938	516.7166137695312	206.8316650390625	1.0	515.5676879882812	207.55209350585938	0.002271890640258789	2	001
340	120.49171447753906	99.48368835449219	0.5105425119400024	515.1143798828125	208.18064880371094	0.00021398067474365234	515.9861450195312	206.1861572265625	1.0	514.5779418945312	207.16494750976562	0.0012276172637939453	2	001
341	122.11260986328125	101.12053680419922	0.21706709265708923	120.55877685546875	103.98815155029297	0.27729541063308716	516.2955322265625	206.68263244628906	1.0	514.9024658203125	207.55270385742188	0.0007668435573577881	2	001
342	123.20223999023438	101.02119445800781	0.9986253976821899	547.5695190429688	412.6368713378906	0.08264350891113281	516.8190307617188	206.90792846679688	1.0	515.1023559570312	207.7840576171875	0.0009456276893615723	2	001
343	121.68620300292969	100.53623962402344	0.012291252613067627	121.26670837402344	187.53118896484375	0.9999995231628418	516.2607421875	206.9411163330078	1.0	514.8153076171875	207.70448303222656	0.0010415315628051758	2	001
344	517.2279052734375	211.22434997558594	0.00017660856246948242	549.400634765625	412.26953125	0.21455812454223633	516.5652465820312	206.40670776367188	1.0	515.3658447265625	207.1050262451172	0.001464933156967163	2	001
345	128.88156127929688	100.43728637695312	0.0012983083724975586	122.54531860351562	102.12001037597656	0.9963213205337524	516.4732666015625	206.3247833251953	1.0	515.1409301757812	207.36708068847656	0.0006769299507141113	2	001
346	513.2863159179688	210.86558532714844	7.769465446472168e-5	123.46630859375	185.62232971191406	0.9999969601631165	516.03515625	206.88873291015625	1.0	514.5022583007812	207.80909729003906	0.0008710622787475586	2	001
347	130.48751831054688	99.03138732910156	0.0017369985580444336	124.28455352783203	185.5907440185547	0.9999999403953552	515.9910888671875	206.5896453857422	1.0	514.7572021484375	207.4295196533203	0.0009420812129974365	2	001
348	132.25283813476562	100.62751007080078	0.0005861818790435791	128.01918029785156	103.38545227050781	0.9999823570251465	516.33837890625	206.34104919433594	1.0	515.06982421875	207.09080505371094	0.0011071860790252686	2	001
349	132.2021484375	100.52999877929688	0.001801609992980957	129.10333251953125	102.74131774902344	0.9999998807907104	515.923095703125	206.804443359375	1.0	514.29443359375	207.8455352783203	0.0005964934825897217	2	001
350	133.43545532226562	99.94669342041016	0.0004526376724243164	130.94859313964844	102.08616638183594	0.9999995231628418	516.29443359375	206.2277069091797	1.0	514.7239379882812	207.0120391845703	0.0009210705757141113	2	001
351	131.40834045410156	99.17172241210938	0.031580179929733276	131.98388671875	99.88536071777344	1.0	516.3168334960938	206.4579315185547	1.0	514.9578857421875	207.47508239746094	0.0008876621723175049	2	001
352	131.09420776367188	98.76298522949219	0.007008999586105347	131.3811492919922	99.32193756103516	0.9999991655349731	515.9073486328125	206.5699462890625	1.0	514.3848266601562	207.22821044921875	0.0011401176452636719	2	001
353	133.23841857910156	96.93568420410156	0.0018253624439239502	132.49818420410156	98.63219451904297	0.9999996423721313	516.4118041992188	206.27783203125	1.0	515.05029296875	207.0282440185547	0.0009332597255706787	2	001
354	3.608837127685547	482.771728515625	0.00016367435455322266	132.32594299316406	101.04730987548828	0.24768605828285217	516.3778686523438	206.73194885253906	1.0	514.88720703125	207.50645446777344	0.0010516047477722168	2	001
355	132.26812744140625	100.28416442871094	0.0013447701930999756	132.73365783691406	101.61222839355469	0.99898362159729	516.5670166015625	206.3340301513672	1.0	515.287353515625	207.2845916748047	0.0008907616138458252	2	001
356	517.0048217773438	211.59454345703125	0.00027686357498168945	123.93016815185547	198.33041381835938	0.9999998807907104	516.53662109375	206.71119689941406	1.0	515.10107421875	207.36483764648438	0.0020346641540527344	2	001
357	131.3645782470703	99.076171875	0.0004233121871948242	132.71249389648438	98.92375183105469	0.9999992847442627	516.3185424804688	206.8755645751953	1.0	514.969482421875	207.5413360595703	0.0010160505771636963	2	001
358	134.3702392578125	97.02429962158203	0.9880645275115967	134.73460388183594	98.80241394042969	0.8635556101799011	516.1552734375	206.41441345214844	1.0	514.8446655273438	207.041015625	0.0017071068286895752	2	001
359	135.0243682861328	94.84912872314453	0.996690034866333	135.72142028808594	181.75802612304688	0.923959493637085	516.4210815429688	207.32220458984375	1.0	514.547607421875	207.93605041503906	0.0010685920715332031	2	001
360	155.91517639160156	131.79127502441406	0.0004124641418457031	513.2061767578125	208.41259765625	0.00011581182479858398	515.5007934570312	206.5563201904297	1.0	512.5281982421875	206.86932373046875	0.0006712079048156738	2	001
361	516.8993530273438	211.75048828125	9.840726852416992e-5	546.8072509765625	411.2136535644531	0.0026192665100097656	516.4334716796875	206.99826049804688	1.0	515.2037963867188	207.5664520263672	0.0011114776134490967	2	001
362	2.454491376876831	483.0967102050781	0.0001341700553894043	142.35328674316406	196.9156036376953	1.0	516.6256713867188	207.44105529785156	1.0	515.029296875	208.13192749023438	0.0012105703353881836	2	001
363	516.9799194335938	211.25511169433594	8.33272933959961e-5	150.37644958496094	196.56991577148438	1.0	516.2770385742188	206.32632446289062	1.0	514.7922973632812	207.03634643554688	0.0006520748138427734	2	001
364	517.132568359375	211.3562774658203	0.0002200603485107422	158.43017578125	191.8966064453125	0.9999998807907104	516.6170043945312	206.4019775390625	1.0	160.43711853027344	191.76788330078125	0.003432035446166992	2	001
365	3.3573153018951416	482.5411376953125	0.00016501545906066895	159.8621063232422	187.27853393554688	1.0	516.5414428710938	206.6919403076172	1.0	515.1151123046875	207.16709899902344	0.0017245113849639893	2	001
366	2.9526634216308594	482.2149658203125	0.00026613473892211914	158.224365234375	181.32325744628906	1.0	516.12939453125	207.08958435058594	1.0	159.86944580078125	183.39767456054688	0.00252494215965271	2	001
367	3.640178918838501	481.8163146972656	0.00010517239570617676	157.80325317382812	182.0756378173828	0.1783263087272644	516.4631958007812	207.1158447265625	1.0	514.6519165039062	208.0102081298828	0.0007326006889343262	2	001
368	517.2039794921875	211.27940368652344	0.0001093447208404541	155.1204376220703	185.0984649658203	0.9999921321868896	516.4873046875	206.33041381835938	1.0	514.8340454101562	207.05245971679688	0.0011777877807617188	2	001
369	517.1419067382812	210.8628692626953	6.872415542602539e-5	560.3656005859375	170.09469604492188	0.9173216819763184	516.3381958007812	206.6540985107422	1.0	514.5946044921875	206.76026916503906	0.001181483268737793	2	001
370	3.290015935897827	482.4952697753906	0.00014030933380126953	150.91696166992188	191.50804138183594	1.0	516.2376708984375	207.0655975341797	1.0	148.42330932617188	191.74038696289062	0.0012716352939605713	2	001
371	516.5554809570312	211.91835021972656	0.0001259148120880127	148.34909057617188	181.7400665283203	0.007986843585968018	516.266357421875	206.93972778320312	1.0	514.7963256835938	207.50135803222656	0.0016778111457824707	2	001
372	145.09237670898438	184.45156860351562	0.001965343952178955	143.55580139160156	190.55389404296875	0.0034274160861968994	516.6686401367188	206.95736694335938	1.0	515.485107421875	207.6725311279297	0.0011650323867797852	2	001
373	3.540477752685547	482.8434143066406	0.00022730231285095215	562.1621704101562	168.9131317138672	0.17970010638237	516.0333862304688	207.01979064941406	1.0	514.2760620117188	207.77261352539062	0.0010513663291931152	2	001
374	517.0184326171875	211.38262939453125	0.00010842084884643555	547.9080810546875	410.97271728515625	0.614871084690094	516.0466918945312	206.39303588867188	1.0	514.724853515625	207.29930114746094	0.0007786154747009277	2	001
375	517.1509399414062	211.6384735107422	0.0001042783260345459	546.5056762695312	411.8941345214844	0.00144997239112854	516.0671997070312	206.48655700683594	1.0	514.8087768554688	207.33628845214844	0.001285940408706665	2	001
376	3.426795244216919	483.0489807128906	0.00012022256851196289	561.3279418945312	168.88340759277344	0.08034294843673706	516.3279418945312	207.2087860107422	1.0	514.7631225585938	207.98681640625	0.0013358891010284424	2	001
377	516.449462890625	212.15663146972656	0.00010350346565246582	139.05963134765625	206.86968994140625	0.9999992847442627	515.9153442382812	207.08712768554688	1.0	513.9956665039062	207.9486083984375	0.0007468163967132568	2	001
378	3.4464871883392334	482.5709533691406	0.00014764070510864258	138.95889282226562	209.37327575683594	1.0	516.4051513671875	206.92327880859375	1.0	514.9794311523438	207.81552124023438	0.0009790658950805664	2	001
379	517.3233032226562	210.80633544921875	0.00011327862739562988	136.53909301757812	211.7078857421875	1.0	516.58984375	206.72605895996094	1.0	515.2786865234375	207.4116973876953	0.0012590587139129639	2	001
380	517.5745239257812	211.14328002929688	0.00010040402412414551	137.0098876953125	214.1905059814453	1.0	516.7053833007812	206.9180450439453	1.0	515.58447265625	207.6448974609375	0.0012179315090179443	2	001
381	2.865464210510254	482.37359619140625	0.00014546513557434082	136.6061248779297	215.28321838378906	1.0	516.6202392578125	207.09129333496094	1.0	514.836669921875	206.90814208984375	0.002080857753753662	2	001
382	146.63088989257812	91.33634185791016	0.02564084529876709	133.73316955566406	214.0229949951172	1.0	515.6365966796875	206.74293518066406	1.0	514.072509765625	207.44400024414062	0.0012645125389099121	2	001
383	146.57188415527344	83.36355590820312	0.7424918413162231	139.6966552734375	209.51287841796875	1.0	516.4925537109375	206.8193359375	1.0	515.0358276367188	207.4334259033203	0.001742243766784668	2	001
384	148.76576232910156	82.5815658569336	0.2976880371570587	148.5709991455078	83.79535675048828	0.005919694900512695	516.5368041992188	206.6288604736328	1.0	515.3030395507812	207.3828125	0.0014100372791290283	2	001
385	152.50335693359375	81.10331726074219	0.00021386146545410156	139.9002685546875	193.30078125	0.49208807945251465	516.3912353515625	206.0387420654297	1.0	515.002197265625	206.73387145996094	0.003043621778488159	2	001
386	3.333625316619873	482.41937255859375	0.00017720460891723633	140.48313903808594	194.2787322998047	1.0	516.1611938476562	206.23992919921875	1.0	514.594970703125	206.80889892578125	0.0012426376342773438	2	001
387	162.36936950683594	85.49784088134766	0.9809984564781189	142.0142822265625	192.54151916503906	1.0	515.92041015625	206.71141052246094	1.0	514.1749267578125	207.5363006591797	0.002064436674118042	2	001
388	164.0825958251953	92.03866577148438	0.018164396286010742	143.06539916992188	189.7662353515625	1.0	515.5664672851562	206.44287109375	1.0	514.2105712890625	207.2399139404297	0.000890195369720459	2	001
389	2.891244888305664	482.70318603515625	0.0001182854175567627	142.75881958007812	188.74041748046875	0.0025031864643096924	515.8190307617188	206.56729125976562	1.0	514.2787475585938	207.63746643066406	0.0007021129131317139	2	001
390	167.88946533203125	86.8807144165039	0.000575721263885498	515.7686767578125	208.8076171875	0.0002562403678894043	516.3592529296875	206.61712646484375	1.0	515.1563720703125	207.47459411621094	0.0013776123523712158	2	001
391	170.97938537597656	87.1631088256836	0.03012743592262268	168.27542114257812	90.30459594726562	0.0014660656452178955	516.332275390625	206.7317657470703	1.0	514.5800170898438	207.35726928710938	0.0011281967163085938	2	001
392	169.1473388671875	89.48047637939453	0.5566268563270569	548.1410522460938	412.3406982421875	0.007956117391586304	516.529052734375	206.5255126953125	1.0	515.4755249023438	207.18380737304688	0.0016619563102722168	2	001
393	172.0731658935547	86.5279541015625	0.9782954454421997	170.23043823242188	89.0627670288086	0.001516491174697876	516.4512329101562	206.1573486328125	1.0	515.2578125	206.8023681640625	0.0010147690773010254	2	001
394	169.92453002929688	92.09864044189453	0.0032002627849578857	157.14535522460938	196.67385864257812	0.04722669720649719	516.788330078125	206.63555908203125	1.0	515.1487426757812	207.24398803710938	0.0011543035507202148	2	001
395	172.3765869140625	88.25236511230469	0.9985314607620239	155.72706604003906	197.82012939453125	1.0	515.4850463867188	206.38096618652344	1.0	514.6666870117188	207.2268524169922	0.0015506744384765625	2	001
396	171.61842346191406	87.8144302368164	0.1250031590461731	153.98727416992188	198.9921417236328	1.0	516.1470336914062	206.35963439941406	1.0	514.8512573242188	206.9540252685547	0.001991063356399536	2	001
397	172.629150390625	87.58557891845703	0.9318659901618958	155.1297149658203	199.7025146484375	1.0	516.379150390625	206.21337890625	1.0	514.7300415039062	207.0665283203125	0.0012533068656921387	2	001
398	174.23025512695312	88.67106628417969	0.9926136136054993	154.7813262939453	200.41217041015625	1.0	516.0083618164062	206.76585388183594	1.0	514.0380249023438	207.7678680419922	0.0007372796535491943	2	001
399	172.8085174560547	87.6919174194336	0.872166633605957	155.1874237060547	199.80526733398438	1.0	516.8042602539062	206.5730743408203	1.0	515.4841918945312	207.1399383544922	0.0014488399028778076	2	001
400	174.83070373535156	87.03938293457031	0.9999996423721313	156.56243896484375	200.67010498046875	1.0	516.0429077148438	206.3267822265625	1.0	514.4998168945312	207.2628631591797	0.0009255707263946533	2	001
401	179.71534729003906	83.788330078125	0.9974163174629211	178.81539916992188	86.86976623535156	0.9981292486190796	516.083251953125	207.10055541992188	1.0	514.516357421875	207.66387939453125	0.0008952319622039795	2	001
402	188.325439453125	81.5002212524414	1.0	547.2545776367188	412.4808654785156	0.04171067476272583	516.3653564453125	206.74134826660156	1.0	514.4754638671875	207.36764526367188	0.00122871994972229	2	001
403	197.57752990722656	76.06426239013672	0.6532773375511169	515.6896362304688	208.7978973388672	0.00025716423988342285	516.5903930664062	206.4814910888672	1.0	515.0721435546875	207.1685028076172	0.00200006365776062	2	001
404	513.4609375	210.61575317382812	6.833672523498535e-5	513.7445068359375	208.54840087890625	0.00011134147644042969	515.3556518554688	206.80984497070312	1.0	514.1906127929688	207.56825256347656	0.0018267929553985596	2	001
405	160.14418029785156	178.89224243164062	0.00010514259338378906	155.32205200195312	179.93858337402344	1.0	162.3754119873047	179.0795440673828	0.00011819601058959961	159.8770294189453	181.03294372558594	0.0004910528659820557	2	001
406	3.6191301345825195	481.2720031738281	0.0003466010093688965	156.93992614746094	173.0934295654297	0.9999959468841553	157.14808654785156	172.3788299560547	0.00020569562911987305	160.109130859375	174.70846557617188	0.0003390312194824219	2	001
407	2.7594261169433594	482.38916015625	0.00010433793067932129	158.41680908203125	170.4491424560547	0.9999999403953552	162.2246856689453	170.8341064453125	0.0002416372299194336	159.4727783203125	175.82395935058594	0.00048363208770751953	2	001
408	228.1820068359375	78.24433135986328	0.04417857527732849	160.6212615966797	170.8424072265625	1.0	163.64971923828125	169.01210021972656	0.00033101439476013184	159.1884307861328	176.13125610351562	0.0001253187656402588	2	001
409	3.2478864192962646	482.10003662109375	8.7738037109375e-5	163.74581909179688	170.9313507080078	1.0	166.51824951171875	168.0848846435547	0.00021708011627197266	165.72019958496094	173.07400512695312	9.846687316894531e-5	2	001
410	3.6647138595581055	482.4438171386719	7.340312004089355e-5	165.46249389648438	169.8406524658203	1.0	168.0495147705078	167.01589965820312	0.00016126036643981934	161.71389770507812	176.1331787109375	0.00010469555854797363	2	001
411	3.4262518882751465	482.5754699707031	0.00014925003051757812	167.4421844482422	170.84698486328125	1.0	169.79598999023438	171.327880859375	0.00017520785331726074	168.2677459716797	172.64292907714844	0.00029781460762023926	2	001
412	178.1803436279297	178.60983276367188	9.259581565856934e-5	170.35458374023438	172.57278442382812	1.0	171.9867401123047	172.02684020996094	0.0002900063991546631	170.8299560546875	173.3828887939453	0.0004182159900665283	2	001
413	233.6509552001953	78.14430236816406	0.09239250421524048	172.85910034179688	174.086669921875	1.0	178.07623291015625	173.55926513671875	0.0003294050693511963	176.39508056640625	174.4691925048828	0.0005553066730499268	2	001
414	234.62940979003906	77.67369079589844	0.32474952936172485	175.41943359375	175.36729431152344	1.0	177.80450439453125	175.6183624267578	0.0003288388252258301	177.63232421875	175.5958709716797	0.0011214613914489746	2	001
415	234.83872985839844	72.64136505126953	0.15748924016952515	180.22113037109375	176.5542449951172	1.0	184.11233520507812	177.71803283691406	0.00023284554481506348	178.61204528808594	176.83175659179688	0.0006600022315979004	2	001
416	242.7851104736328	75.02950286865234	1.0	192.66407775878906	177.39242553710938	1.0	195.778564453125	176.83187866210938	0.000485837459564209	192.7648162841797	177.2742919921875	0.00026091933250427246	2	001
417	244.4192657470703	88.62830352783203	1.0	199.38211059570312	167.21435546875	0.004502058029174805	250.3067169189453	89.51106262207031	3.129243850708008e-5	233.16973876953125	80.16480255126953	5.3256750106811523e-5	2	001
418	234.84619140625	96.01107788085938	0.5688188076019287	240.32325744628906	96.17106628417969	0.15465933084487915	245.2115936279297	96.36714172363281	3.287196159362793e-5	232.65663146972656	88.26882934570312	3.7550926208496094e-6	2	001
419	265.68316650390625	107.92240905761719	0.9958481788635254	208.70382690429688	125.58696746826172	0.0905432403087616	240.12252807617188	97.9283447265625	4.0143728256225586e-5	172.21542358398438	5.969231128692627	3.129243850708008e-6	2	001
420	274.0149841308594	113.15428161621094	0.21133670210838318	212.5404510498047	118.53703308105469	1.0	214.29220581054688	117.74410247802734	7.173418998718262e-5	208.87435913085938	124.873291015625	0.000447690486907959	2	001
421	278.5176696777344	113.58936309814453	0.9987819194793701	215.49166870117188	116.20330810546875	1.0	218.36117553710938	114.81524658203125	3.0338764190673828e-5	212.62246704101562	123.74473571777344	0.0001372992992401123	2	001
422	280.3048095703125	113.7392807006836	1.0	219.98204040527344	110.92759704589844	0.999944269657135	219.123046875	111.23145294189453	2.8908252716064453e-5	220.25294494628906	114.10237884521484	1.9431114196777344e-5	2	001
423	282.5226745605469	113.46593475341797	0.9999998807907104	547.2796630859375	411.52471923828125	0.9296109080314636	287.43682861328125	113.38261413574219	3.5643577575683594e-5	288.6614685058594	110.96331024169922	5.453824996948242e-6	2	001
424	282.41448974609375	113.20552062988281	0.9999992847442627	231.8160858154297	111.56649017333984	0.49782806634902954	233.36566162109375	112.71092987060547	0.00012427568435668945	288.51043701171875	110.89599609375	4.0531158447265625e-6	2	001
425	283.1812438964844	113.18406677246094	0.9999682307243347	228.50721740722656	108.63716125488281	0.43185311555862427	287.0575866699219	113.21403503417969	1.195073127746582e-5	202.33602905273438	7.088973045349121	1.9371509552001953e-6	2	001
426	285.05084228515625	113.5774154663086	0.9999999403953552	227.57936096191406	110.47251892089844	0.9997608661651611	226.76780700683594	110.43932342529297	3.49879264831543e-5	228.6343994140625	109.22449493408203	1.7851591110229492e-5	2	001
427	286.56182861328125	116.36906433105469	1.0	228.99359130859375	112.09742736816406	0.00024327635765075684	286.25433349609375	116.8790283203125	1.9609928131103516e-5	277.6327209472656	104.9208755493164	7.092952728271484e-6	2	001
428	286.6726989746094	115.12899017333984	0.9999421834945679	4.848308563232422	479.5302429199219	5.128979682922363e-5	5.435382843017578	482.08929443359375	7.092952728271484e-6	-0.16581249237060547	476.3160400390625	3.3080577850341797e-6	2	001
429	286.4618835449219	115.57284545898438	0.9999889731407166	230.32046508789062	116.0074462890625	0.001354902982711792	285.6795959472656	115.865478515625	9.566545486450195e-6	202.74655151367188	7.071556091308594	2.0563602447509766e-6	2	001
430	285.4505310058594	115.53178405761719	0.9999998807907104	231.515869140625	115.35283660888672	0.5950639843940735	285.53302001953125	115.5170669555664	1.7583370208740234e-5	291.1471252441406	119.91136932373047	4.827976226806641e-6	2	001
431	285.3603820800781	116.88832092285156	1.0	228.757568359375	113.68849182128906	1.0	227.2560577392578	115.52577209472656	0.00017976760864257812	228.36866760253906	114.72896575927734	0.00041037797927856445	2	001
432	286.9730529785156	115.53299713134766	1.0	228.21551513671875	111.62370300292969	1.0	226.69883728027344	114.14769744873047	0.00016579031944274902	227.7471466064453	113.30191802978516	0.00037482380867004395	2	001
433	280.08392333984375	118.22588348388672	0.9978485703468323	5.449843883514404	479.6741943359375	3.713369369506836e-5	649.0279541015625	219.85952758789062	3.248453140258789e-6	-0.38837289810180664	476.523193359375	1.6987323760986328e-6	2	001
434	276.0099182128906	124.50027465820312	0.7463256120681763	243.2300262451172	123.88084411621094	0.9999971389770508	246.65589904785156	123.07225036621094	2.378225326538086e-5	244.58091735839844	124.98326873779297	0.0014656484127044678	2	001
435	286.1098327636719	126.70921325683594	0.9992360472679138	5.087587833404541	479.4386291503906	5.227327346801758e-5	288.1635437011719	126.74081420898438	3.230571746826172e-5	293.37725830078125	133.31756591796875	1.189112663269043e-5	2	001
436	281.080078125	122.1986312866211	0.998741865158081	547.3255615234375	410.63824462890625	0.009892940521240234	284.8598937988281	124.69578552246094	9.09268856048584e-5	279.1401672363281	114.71537780761719	9.208917617797852e-6	2	001
437	277.4915771484375	122.7108154296875	0.999553918838501	5.082795143127441	479.48974609375	2.256035804748535e-5	280.6330261230469	125.2323989868164	4.795193672180176e-5	279.8203430175781	133.24673461914062	1.0907649993896484e-5	2	001
438	288.3656005859375	160.5130615234375	0.9999183416366577	5.154390335083008	479.2513122558594	1.7076730728149414e-5	291.3075866699219	159.4562530517578	0.00025197863578796387	278.86578369140625	147.7093963623047	8.612871170043945e-5	2	001
439	290.5474853515625	192.77944946289062	1.0	288.3652648925781	113.42072296142578	0.023624181747436523	288.83660888671875	194.0801544189453	2.8580427169799805e-5	279.6134948730469	197.25083923339844	3.5881996154785156e-5	2	001
440	315.2038269042969	114.65956115722656	1.0	282.31744384765625	222.0226287841797	0.9937938451766968	284.01043701171875	219.81661987304688	0.0012292563915252686	282.83172607421875	222.54031372070312	0.00076255202293396	2	001
441	271.3140869140625	243.07821655273438	1.0	327.6964111328125	119.9406967163086	0.999946117401123	275.3560791015625	242.44473266601562	2.4616718292236328e-5	274.9195556640625	252.98475646972656	9.697675704956055e-5	2	001
442	256.0279541015625	251.3124237060547	1.0	321.5206298828125	144.64768981933594	1.0	325.0223388671875	143.3726806640625	0.00020399689674377441	320.91064453125	145.4064178466797	0.00027635693550109863	2	001
443	235.92498779296875	260.384033203125	1.0	240.4763946533203	260.9208068847656	0.0007944405078887939	232.43240356445312	261.8338317871094	7.790327072143555e-5	217.8939666748047	266.5851135253906	3.2901763916015625e-5	2	001
444	220.24356079101562	259.7191162109375	1.0	325.96405029296875	208.25233459472656	0.0730874240398407	225.31173706054688	259.05999755859375	0.00010141730308532715	219.88018798828125	257.2043762207031	8.133053779602051e-5	2	001
445	260.7850341796875	253.75531005859375	0.005497157573699951	309.98504638671875	212.42088317871094	0.00954011082649231	648.3145141601562	234.54867553710938	5.7071447372436523e-5	0.12376189231872559	476.48095703125	3.933906555175781e-6	2	001
446	177.52342224121094	199.29110717773438	0.9999951124191284	282.0858459472656	268.68109130859375	0.9998434782028198	284.58612060546875	268.3720703125	0.0008792877197265625	281.50994873046875	271.0476379394531	0.000852048397064209	2	001
447	164.8009033203125	185.33734130859375	1.0	263.2333068847656	272.7276306152344	0.14800775051116943	168.1585235595703	187.21104431152344	6.303191184997559e-5	254.2564697265625	275.0939025878906	3.1322240829467773e-5	2	001
448	147.45655822753906	172.03338623046875	1.0	246.09275817871094	246.3065948486328	1.0	152.29049682617188	172.39993286132812	0.00015100836753845215	243.053466796875	252.36737060546875	0.0005487203598022461	2	001
449	135.67898559570312	172.2087860107422	0.9999440908432007	222.40419006347656	243.39564514160156	1.0	145.9093780517578	171.3343505859375	7.31348991394043e-5	223.40403747558594	245.1482391357422	0.0002818107604980469	2	001
450	124.5413818359375	147.5011749267578	0.9999989867210388	127.88582611083984	147.65748596191406	0.03441736102104187	119.01014709472656	150.44140625	1.862645149230957e-5	106.87989807128906	154.0855712890625	2.0325183868408203e-5	2	001
451	224.9751434326172	196.72174072265625	0.00011280179023742676	215.59312438964844	197.4763946533203	1.0	219.16009521484375	197.07882690429688	3.981590270996094e-5	213.50433349609375	204.49305725097656	5.352497100830078e-5	2	001
452	134.2494659423828	155.2769317626953	0.0029372870922088623	195.82183837890625	196.84519958496094	1.0	199.9678192138672	196.38169860839844	6.201863288879395e-5	195.45445251464844	200.30477905273438	8.815526962280273e-5	2	001
453	3.236499786376953	482.8758544921875	8.666515350341797e-5	130.0028076171875	148.95372009277344	2.3990869522094727e-5	648.7833862304688	219.05636596679688	1.2487173080444336e-5	202.42628479003906	6.8537492752075195	2.086162567138672e-6	2	001
454	3.506263017654419	482.62884521484375	7.519125938415527e-5	134.03143310546875	145.3685760498047	2.1338462829589844e-5	648.0306396484375	31.626129150390625	4.827976226806641e-6	201.94790649414062	6.439910888671875	2.8014183044433594e-6	2	001
455	3.5056614875793457	482.6833801269531	0.00013047456741333008	141.958740234375	136.46853637695312	0.13329803943634033	150.05413818359375	136.50250244140625	7.718801498413086e-6	128.81768798828125	141.0576934814453	3.0994415283203125e-6	2	001
456	3.076164722442627	482.9291076660156	5.97834587097168e-5	4.9396491050720215	479.90252685546875	1.8805265426635742e-5	649.7898559570312	31.161239624023438	8.761882781982422e-6	122.64234924316406	196.34716796875	3.9637088775634766e-6	2	001
457	146.11447143554688	186.73245239257812	0.9998934268951416	148.84715270996094	187.6878204345703	0.7053607702255249	149.60812377929688	186.55747985839844	9.47415828704834e-5	148.2054443359375	180.22244262695312	0.00016674399375915527	2	001
458	119.60320281982422	224.84783935546875	0.08960777521133423	4.6617655754089355	479.4791564941406	4.9054622650146484e-5	132.86378479003906	210.30755615234375	0.0005326569080352783	130.10621643066406	222.77931213378906	2.771615982055664e-6	2	001
459	143.63108825683594	218.02809143066406	0.9858555197715759	146.85682678222656	217.4847412109375	0.845738410949707	147.7666778564453	216.89089965820312	0.0004698634147644043	145.6942596435547	223.1228790283203	9.003281593322754e-5	2	001
460	163.1497344970703	209.02882385253906	0.001377105712890625	162.24916076660156	206.96812438964844	1.0	165.4332275390625	204.3188018798828	0.00024071335792541504	163.7569580078125	208.33245849609375	0.00011873245239257812	2	001
461	152.0294952392578	242.47096252441406	0.37452536821365356	151.31674194335938	243.2274169921875	0.7526837587356567	150.78326416015625	241.91091918945312	5.4508447647094727e-5	159.0455780029297	240.71102905273438	2.917647361755371e-5	2	001
462	144.573974609375	242.94972229003906	0.00011181831359863281	147.28733825683594	242.8834228515625	0.9999972581863403	150.5893096923828	241.10580444335938	1.9729137420654297e-5	142.77542114257812	242.72532653808594	3.078579902648926e-5	2	001
463	3.040862798690796	483.4102478027344	7.918477058410645e-5	136.3834686279297	237.87155151367188	0.9993923306465149	137.72564697265625	237.29388427734375	4.64022159576416e-5	137.71192932128906	239.29551696777344	0.0003212392330169678	2	001
464	73.00567626953125	238.35829162597656	0.9401618242263794	144.87069702148438	242.02813720703125	1.0	144.1490936279297	240.42735290527344	0.00012698769569396973	143.6165008544922	241.5928192138672	0.0005941092967987061	2	001
465	75.93402862548828	234.96551513671875	0.9999999403953552	147.04750061035156	241.5813446044922	1.0	144.77651977539062	241.5341033935547	0.0001283884048461914	145.35618591308594	241.6860809326172	0.0005650520324707031	2	001
466	77.09954071044922	232.34471130371094	1.0	150.29351806640625	239.4057159423828	1.0	153.79598999023438	239.72354125976562	6.818771362304688e-5	157.8428955078125	243.3397979736328	5.015730857849121e-5	2	001
467	80.0556411743164	231.4344482421875	0.9999991655349731	156.1110076904297	238.9303436279297	0.9999988079071045	162.7935333251953	240.24444580078125	4.920363426208496e-5	159.31105041503906	241.47348022460938	0.00015288591384887695	2	001
468	79.9544448852539	232.52024841308594	1.0	169.44618225097656	250.3075714111328	0.9999992847442627	172.42808532714844	249.1153564453125	0.00021415948867797852	172.0028076171875	253.92987060546875	0.00033089518547058105	2	001
469	82.58892059326172	232.51327514648438	0.9999998807907104	173.69070434570312	248.2058563232422	1.0	178.71658325195312	249.78695678710938	0.0002416670322418213	176.1870574951172	254.4353790283203	0.00042960047721862793	2	001
470	83.71997833251953	231.49313354492188	1.0	177.39584350585938	247.19100952148438	1.0	181.72061157226562	247.94288635253906	0.0002625584602355957	177.79568481445312	253.63763427734375	0.0006450116634368896	2	001
471	86.18357849121094	231.17660522460938	1.0	179.78541564941406	240.41883850097656	0.9994832277297974	85.86024475097656	229.50851440429688	1.3947486877441406e-5	180.2760772705078	241.5169677734375	6.398558616638184e-5	2	001
472	87.5692367553711	231.80984497070312	1.0	184.98464965820312	239.21900939941406	0.9999997615814209	194.16946411132812	241.32077026367188	0.00013235211372375488	190.706298828125	237.6444854736328	0.0001615583896636963	2	001
473	87.55345916748047	229.6095733642578	0.9999997615814209	189.15231323242188	236.9871826171875	0.999994158744812	194.402587890625	237.9911651611328	0.0001494884490966797	190.33348083496094	237.28958129882812	0.0002714097499847412	2	001
474	88.3699722290039	229.2591094970703	1.0	192.23956298828125	233.09368896484375	0.9999998211860657	196.13961791992188	233.3769989013672	0.00020322203636169434	192.3203887939453	237.78573608398438	0.0001607835292816162	2	001
475	88.97762298583984	227.1563262939453	1.0	191.81423950195312	231.2095184326172	1.0	194.8028106689453	230.00576782226562	0.0002982020378112793	191.43988037109375	233.10813903808594	0.00017958879470825195	2	001
476	90.06182861328125	227.2110595703125	1.0	192.51809692382812	232.47628784179688	1.0	197.25625610351562	231.07960510253906	0.00013533234596252441	193.2799072265625	237.81504821777344	8.615851402282715e-5	2	001
477	89.82646942138672	225.6643829345703	1.0	194.94468688964844	231.76327514648438	1.0	199.0789794921875	230.07469177246094	8.487701416015625e-5	193.7545623779297	238.45977783203125	4.869699478149414e-5	2	001
478	192.75453186035156	211.11558532714844	0.0006829202175140381	189.00108337402344	211.8705291748047	1.0	193.1720733642578	210.90386962890625	9.945034980773926e-5	191.36558532714844	212.57298278808594	0.0001482069492340088	2	001
479	134.07235717773438	237.30799865722656	0.09157848358154297	185.31907653808594	204.78143310546875	1.0	188.36585998535156	201.3836669921875	7.69197940826416e-5	186.33714294433594	205.5562286376953	6.479024887084961e-5	2	001
480	145.258544921875	241.84429931640625	0.007172524929046631	142.15000915527344	242.39805603027344	0.9999997615814209	146.93104553222656	240.35031127929688	0.00012630224227905273	140.5055694580078	241.899169921875	0.00014257431030273438	2	001
481	3.3050625324249268	482.4140319824219	0.00013971328735351562	547.1077880859375	411.44317626953125	0.009347230195999146	140.1855010986328	255.75787353515625	7.450580596923828e-6	139.9509735107422	256.1304626464844	8.761882781982422e-6	2	001
482	3.546600103378296	482.2420654296875	0.00020575523376464844	547.9276123046875	412.07855224609375	0.9965487718582153	551.7015380859375	411.4514465332031	7.3015689849853516e-6	0.05761122703552246	476.1346130371094	2.950429916381836e-6	2	001
483	2.795579433441162	482.40252685546875	5.272030830383301e-5	5.531789779663086	479.1678771972656	1.823902130126953e-5	648.1860961914062	218.490478515625	1.856684684753418e-5	171.54391479492188	5.656255722045898	1.6689300537109375e-6	2	001
484	2.8144049644470215	483.3480224609375	5.319714546203613e-5	118.12828063964844	126.79159545898438	0.8466212749481201	121.76895141601562	126.95054626464844	4.717707633972168e-5	115.21803283691406	130.97059631347656	2.9385089874267578e-5	2	001
485	131.01820373535156	142.47743225097656	0.00029718875885009766	5.6883463859558105	479.761962890625	1.58846378326416e-5	6.161562919616699	482.4664306640625	3.4570693969726562e-6	-0.1503596305847168	476.7568359375	1.6391277313232422e-6	2	001
486	3.421100378036499	482.1601867675781	5.969405174255371e-5	546.7245483398438	411.3359680175781	0.0007891654968261719	649.2882080078125	207.0641326904297	5.811452865600586e-6	203.11227416992188	7.648601531982422	2.4139881134033203e-6	2	001
487	3.07555890083313	482.67950439453125	0.00015738606452941895	168.1038818359375	110.91270446777344	0.018819093704223633	5.413392066955566	481.9333190917969	5.334615707397461e-6	140.16473388671875	144.84396362304688	5.185604095458984e-6	2	001
488	193.3443145751953	142.4915771484375	0.9998974800109863	161.19796752929688	226.56394958496094	0.0031702816486358643	163.79202270507812	225.11119079589844	0.0001074373722076416	163.41928100585938	226.9959716796875	7.623434066772461e-5	2	001
489	146.23312377929688	230.77536010742188	1.0	212.8063201904297	140.2201690673828	1.0	149.1892852783203	229.11375427246094	7.215142250061035e-5	211.95501708984375	142.59645080566406	0.0012594759464263916	2	001
490	137.53036499023438	238.5854949951172	0.9999997615814209	220.7053985595703	163.28701782226562	1.0	139.40460205078125	238.47430419921875	0.0003134310245513916	139.3678436279297	241.75201416015625	0.0003884732723236084	2	001
491	132.55162048339844	244.23204040527344	0.9998745918273926	219.66647338867188	174.3577117919922	1.0	221.73423767089844	173.3587646484375	0.00014457106590270996	218.8614044189453	174.96099853515625	0.0003058910369873047	2	001
492	127.26017761230469	245.38198852539062	1.0	215.7591094970703	180.5009002685547	1.0	130.53453063964844	245.7393035888672	4.357099533081055e-5	212.96803283691406	180.0162811279297	5.307793617248535e-5	2	001
493	125.03810119628906	245.3314666748047	0.9999997615814209	202.9969482421875	179.75125122070312	1.0	128.07691955566406	245.9043731689453	5.194544792175293e-5	206.13516235351562	181.4431915283203	2.2679567337036133e-5	2	001
494	119.97598266601562	244.83639526367188	0.9999998807907104	194.84506225585938	170.59939575195312	1.0	198.3123016357422	169.32778930664062	0.00011676549911499023	197.69798278808594	174.27249145507812	0.0004391670227050781	2	001
495	119.56475067138672	245.06639099121094	1.0	189.0265350341797	167.7170867919922	1.0	188.9205322265625	172.49240112304688	4.929304122924805e-5	188.67706298828125	172.74810791015625	3.6209821701049805e-5	2	001
496	117.88323211669922	242.59222412109375	0.9999998807907104	179.58474731445312	168.0102996826172	1.0	181.40721130371094	167.36460876464844	0.00022494792938232422	182.0250701904297	174.42364501953125	0.00011685490608215332	2	001
497	162.520751953125	226.88412475585938	0.7069117426872253	160.8026580810547	230.56845092773438	3.382563591003418e-5	159.17153930664062	228.75906372070312	2.2679567337036133e-5	151.89862060546875	235.34039306640625	4.500150680541992e-6	2	001
498	2.6930899620056152	482.6815185546875	3.5434961318969727e-5	173.19223022460938	246.80889892578125	4.8786401748657227e-5	127.9921646118164	487.7225646972656	1.6987323760986328e-6	168.5786895751953	246.17359924316406	9.834766387939453e-6	2	001
499	141.66824340820312	228.24366760253906	6.112456321716309e-5	156.3933868408203	229.79942321777344	0.9997302293777466	153.20140075683594	230.72634887695312	2.753734588623047e-5	161.0775604248047	230.25784301757812	1.570582389831543e-5	2	001
500	2.9155473709106445	482.78936767578125	7.611513137817383e-5	143.40052795410156	235.18617248535156	0.9997629523277283	143.9891357421875	235.64231872558594	6.198883056640625e-6	144.31893920898438	239.31405639648438	7.802248001098633e-5	2	001
501	3.3452858924865723	482.4266662597656	7.05718994140625e-5	5.179488182067871	478.7154541015625	1.4960765838623047e-5	649.0995483398438	31.153945922851562	1.9371509552001953e-6	172.6129913330078	5.428179740905762	2.5331974029541016e-6	2	001
502	2.7921454906463623	482.37786865234375	5.53131103515625e-5	124.82606506347656	186.08201599121094	0.9999710321426392	130.0978546142578	185.4300537109375	3.045797348022461e-5	125.75782775878906	188.88247680664062	0.00191420316696167	2	001
503	123.03580474853516	192.0909423828125	0.21432116627693176	125.73356628417969	190.6443634033203	0.9946064352989197	125.18347930908203	188.7707977294922	0.0006748735904693604	124.54603576660156	192.45298767089844	0.0018558204174041748	2	001
504	3.143315553665161	482.3481750488281	0.00014600157737731934	130.90277099609375	192.8958282470703	0.09049496054649353	649.1427001953125	30.91588020324707	1.379847526550293e-5	132.25064086914062	194.042236328125	6.437301635742188e-5	2	001
505	2.753237724304199	483.0711669921875	4.750490188598633e-5	131.966064453125	192.09031677246094	1.4454126358032227e-5	648.214599609375	222.6680908203125	5.0961971282958984e-6	188.0487823486328	6.14016056060791	3.1888484954833984e-6	2	001
506	3.2433176040649414	482.45758056640625	9.125471115112305e-5	548.2740478515625	412.1679382324219	0.7660921812057495	648.303955078125	209.0314483642578	6.496906280517578e-6	186.23085021972656	6.02506685256958	2.086162567138672e-6	2	001
507	117.7751235961914	106.57284545898438	0.006227314472198486	5.006248474121094	478.99053955078125	5.817413330078125e-5	5.774456024169922	481.555419921875	9.804964065551758e-6	201.70584106445312	6.469249725341797	3.0994415283203125e-6	2	001
508	2.4563071727752686	482.479248046875	6.026029586791992e-5	4.925913333892822	479.1041259765625	4.45246696472168e-5	5.544036865234375	481.9523010253906	5.751848220825195e-6	173.80364990234375	6.146655559539795	2.2351741790771484e-6	2	001
509	2.996774673461914	482.8960266113281	5.7578086853027344e-5	560.4851684570312	168.9549560546875	0.00022161006927490234	647.619140625	209.8818817138672	4.5299530029296875e-6	122.31608581542969	7.701672077178955	3.7550926208496094e-6	2	001
510	117.5089111328125	125.89628601074219	0.004621982574462891	4.887728214263916	479.6900329589844	2.199411392211914e-5	5.52552604675293	482.4314270019531	2.473592758178711e-6	-0.19717645645141602	476.65875244140625	1.6987323760986328e-6	2	001
511	3.0544464588165283	482.1095886230469	8.845329284667969e-5	4.917634010314941	479.02191162109375	2.3424625396728516e-5	576.1635131835938	3.3273391723632812	3.2186508178710938e-6	203.08531188964844	7.164294242858887	1.1026859283447266e-6	2	001
512	2.8284754753112793	482.26763916015625	6.92605972290039e-5	5.331553936004639	479.8991394042969	5.8531761169433594e-5	5.760715007781982	481.92041015625	4.172325134277344e-6	171.53244018554688	6.270549774169922	5.155801773071289e-6	2	001
513	72.5637435913086	135.74838256835938	0.004600197076797485	173.82765197753906	102.91626739501953	0.7615466117858887	648.050048828125	208.7376251220703	2.7120113372802734e-6	0.13521194458007812	476.2276306152344	1.8775463104248047e-6	2	001
514	75.8460922241211	136.0978546142578	0.12126117944717407	181.49899291992188	98.84630584716797	0.9999972581863403	180.386962890625	102.27384185791016	1.0311603546142578e-5	176.68267822265625	101.83702850341797	2.7060508728027344e-5	2	001
515	78.36077880859375	135.02745056152344	0.007106482982635498	184.16616821289062	97.47877502441406	0.9999679327011108	180.48634338378906	103.81140899658203	8.285045623779297e-6	174.3350067138672	104.32018280029297	7.539987564086914e-6	2	001
516	79.05470275878906	136.3032684326172	0.9620051980018616	549.2467041015625	410.0303649902344	0.03136125206947327	82.59944915771484	137.24160766601562	5.781650543212891e-6	78.87850952148438	128.07786560058594	1.7583370208740234e-6	2	001
517	93.80604553222656	144.98802185058594	0.0006197690963745117	546.6017456054688	411.024658203125	0.05808326601982117	6.052976608276367	480.9950256347656	8.106231689453125e-6	0.16768503189086914	475.7959899902344	4.649162292480469e-6	2	001
518	3.192838668823242	482.2217712402344	0.00015985965728759766	4.967076778411865	479.4651794433594	1.868605613708496e-5	577.6942138671875	3.4071242809295654	3.0666589736938477e-5	203.20533752441406	6.365175247192383	3.069639205932617e-6	2	001
519	3.034445285797119	482.85845947265625	0.00010052323341369629	4.0679545402526855	479.3785095214844	1.7374753952026367e-5	5.096504211425781	481.999755859375	1.9371509552001953e-6	203.04798889160156	7.308163642883301	1.7881393432617188e-6	2	001
520	3.101796865463257	482.66253662109375	5.1349401473999023e-5	5.331722259521484	479.19195556640625	1.2695789337158203e-5	648.7822875976562	31.62912940979004	7.450580596923828e-6	172.8154754638672	6.585522651672363	2.5331974029541016e-6	2	001
521	130.2821807861328	221.82054138183594	0.09030729532241821	548.2125244140625	411.5932312011719	0.1364859938621521	130.8085479736328	221.35057067871094	6.0230493545532227e-5	134.74668884277344	223.39503479003906	1.800060272216797e-5	2	001
522	5.147870063781738	463.1982116699219	1.9282102584838867e-5	4.943971157073975	479.0790100097656	9.357929229736328e-6	648.546875	209.94802856445312	7.152557373046875e-6	186.9592742919922	5.9404706954956055	1.1920928955078125e-6	2	001
523	166.6331787109375	185.96414184570312	0.8041624426841736	169.214599609375	185.0707244873047	0.022097289562225342	169.92018127441406	185.56761169433594	0.0003192722797393799	176.27120971679688	185.79713439941406	4.494190216064453e-5	2	001
524	165.05267333984375	188.98370361328125	0.0002079010009765625	165.93960571289062	185.55477905273438	1.0	168.3199462890625	182.7053985595703	9.185075759887695e-5	162.17434692382812	191.36962890625	1.4275312423706055e-5	2	001
525	134.26043701171875	249.2967529296875	0.5321887731552124	134.46890258789062	250.10675048828125	0.2270599603652954	136.7729949951172	248.93228149414062	8.532404899597168e-5	126.61412811279297	249.493408203125	0.0001506507396697998	2	001
526	3.0591795444488525	482.88555908203125	8.022785186767578e-5	141.4152374267578	247.0531005859375	0.0020589828491210938	140.1542205810547	248.215576171875	1.2159347534179688e-5	126.48519134521484	251.95054626464844	2.3573637008666992e-5	2	001
527	3.48664927482605	482.6423034667969	0.00010558962821960449	5.031637191772461	479.4256591796875	3.6150217056274414e-5	5.606057167053223	482.09674072265625	3.6656856536865234e-6	-0.10860633850097656	476.2582092285156	3.2782554626464844e-6	2	001
528	2.9870691299438477	482.6488952636719	6.595253944396973e-5	4.245251655578613	479.2577819824219	9.864568710327148e-6	648.332275390625	222.1082763671875	7.3909759521484375e-6	122.08662414550781	7.38956356048584	1.6391277313232422e-6	2	001
529	147.2610321044922	291.5173034667969	0.00038242340087890625	547.0581665039062	410.2257995605469	0.15621232986450195	155.2634735107422	286.02386474609375	2.6553869247436523e-5	152.80653381347656	289.7064208984375	4.857778549194336e-6	2	001
530	3.2149643898010254	482.1619873046875	7.63237476348877e-5	546.1570434570312	410.2073059082031	1.3530254364013672e-5	649.5426025390625	218.94033813476562	1.6987323760986328e-6	186.80526733398438	6.496526718139648	2.5331974029541016e-6	2	001
531	3.1586928367614746	483.6653747558594	5.009770393371582e-5	4.385104179382324	479.9830627441406	1.5556812286376953e-5	647.4927978515625	214.11277770996094	2.4139881134033203e-6	202.54551696777344	6.851372718811035	1.2516975402832031e-6	2	001
532	2.9129714965820312	482.6310119628906	0.00022482872009277344	4.796112060546875	479.45098876953125	5.8710575103759766e-5	647.9408569335938	30.323286056518555	8.225440979003906e-6	-0.43169355392456055	476.4583435058594	3.4570693969726562e-6	2	001
533	3.4518885612487793	481.9754638671875	6.696581840515137e-5	546.1312255859375	411.8726501464844	0.002465486526489258	648.4781494140625	221.11131286621094	1.8775463104248047e-6	172.09742736816406	5.728377342224121	7.450580596923828e-7	2	001
534	2.6733639240264893	482.2792053222656	8.416175842285156e-5	547.0921020507812	411.67266845703125	0.029880613088607788	5.425899505615234	481.7012023925781	3.5762786865234375e-6	171.6920928955078	6.622838973999023	3.3080577850341797e-6	2	001
535	3.3106088638305664	482.7408447265625	6.848573684692383e-5	5.627636909484863	479.0090026855469	1.0073184967041016e-5	576.853515625	4.313258171081543	1.3679265975952148e-5	-0.524785041809082	476.0328369140625	1.0132789611816406e-6	2	001
536	3.4587950706481934	481.65106201171875	6.091594696044922e-5	6.168977737426758	478.8175964355469	1.710653305053711e-5	648.2108764648438	219.61940002441406	2.8014183044433594e-6	156.12977600097656	7.412819862365723	1.5497207641601562e-6	2	001
537	3.3128013610839844	482.3724670410156	0.0001614093780517578	5.038495063781738	479.077880859375	3.120303153991699e-5	649.4844970703125	207.27508544921875	1.4722347259521484e-5	-0.11628103256225586	475.84588623046875	3.4868717193603516e-6	2	001
538	2.9256277084350586	481.96923828125	4.494190216064453e-5	547.0147705078125	411.5590515136719	0.021770596504211426	648.0797729492188	213.5137939453125	7.033348083496094e-6	172.37088012695312	5.344013214111328	1.8477439880371094e-6	2	001
539	3.023655414581299	482.1864013671875	6.23166561126709e-5	119.53024291992188	202.07333374023438	2.1666288375854492e-5	577.5305786132812	2.779372215270996	5.513429641723633e-6	119.66694641113281	204.39366149902344	1.5497207641601562e-6	2	001
540	3.569242000579834	482.1974792480469	3.7342309951782227e-5	124.83174133300781	200.17105102539062	0.26020756363868713	648.0714111328125	31.68158721923828	1.7583370208740234e-6	123.23583221435547	207.1358642578125	3.3229589462280273e-5	2	001
541	3.159616470336914	483.3095703125	1.96993350982666e-5	547.3482055664062	410.8432922363281	0.776482105255127	117.42057037353516	206.33058166503906	1.3500452041625977e-5	116.89958953857422	206.9801788330078	0.004667937755584717	2	001
542	3.218019723892212	482.6304931640625	0.00020766258239746094	5.356282711029053	479.7671813964844	3.7223100662231445e-5	5.683876991271973	481.9991760253906	3.4868717193603516e-6	126.41354370117188	174.2242431640625	4.887580871582031e-6	2	001
