# Supplementary material for: An automated feeding system for the African killifish reveals the impact of diet on lifespan and allows scalable assessment of associative learning
Source: eLife. 2022 Nov 10;11:e69008. doi: 10.7554/eLife.69008 (PMC9788828; doi:10.7554/eLife.69008)
Supplement: Figure 6—source data 2. [file elife-69008-fig6-data2.zip › Training Trajectories/t27_REC011DLC_resnet50_TrainAllTheThingsJun28shuffle1_1030000.csv]

bodyparts_coords	fishhead_x	fishhead_y	fishhead_likelihood	fishtail_x	fishtail_y	fishtail_likelihood	redlight_x	redlight_y	redlight_likelihood	fooddrop_x	fooddrop_y	fooddrop_likelihood	fishnum	recordingnum
0	327.84271240234375	292.3563232421875	0.7828413248062134	338.64129638671875	298.4761962890625	0.0004146397113800049	531.1732177734375	228.23570251464844	0.331815242767334	323.4378356933594	285.52484130859375	1.3947486877441406e-5	27	011
1	327.3430480957031	293.1280212402344	0.1559554934501648	353.5094909667969	244.14947509765625	0.003566831350326538	530.4296875	228.53030395507812	0.5170384049415588	4.5280375480651855	1.854271411895752	5.125999450683594e-6	27	011
2	328.90863037109375	291.59405517578125	0.00010603666305541992	5.669833660125732	5.194846153259277	1.284480094909668e-5	529.9871215820312	228.83702087402344	0.8662408590316772	2.3361005783081055	0.07077717781066895	2.8908252716064453e-6	27	011
3	328.6128845214844	291.0866394042969	0.6408489346504211	327.37042236328125	292.16986083984375	0.00016614794731140137	529.7894287109375	228.3022003173828	0.04965543746948242	315.8397216796875	287.08294677734375	7.033348083496094e-6	27	011
4	326.53228759765625	291.9280090332031	0.9460608959197998	332.30242919921875	293.45965576171875	0.0004183650016784668	530.0301513671875	227.90182495117188	0.017501473426818848	329.7605895996094	278.32916259765625	7.268786430358887e-5	27	011
5	328.89849853515625	290.5435791015625	0.9995623826980591	336.8943176269531	296.40179443359375	0.001722782850265503	531.8471069335938	227.64430236816406	0.002940654754638672	330.10284423828125	279.34393310546875	0.00017938017845153809	27	011
6	331.257080078125	288.2572021484375	0.9999982118606567	335.85430908203125	290.4609069824219	0.006788790225982666	529.8453369140625	228.36114501953125	0.009457558393478394	328.9420166015625	280.7912902832031	0.005502432584762573	27	011
7	327.6369934082031	289.2967529296875	0.9999865293502808	327.5567932128906	290.233642578125	0.003383636474609375	528.700439453125	227.60142517089844	0.008803963661193848	329.02777099609375	280.37139892578125	0.0008321404457092285	27	011
8	329.9857177734375	287.1416931152344	0.9999086856842041	327.67913818359375	288.9508361816406	0.003847360610961914	531.4529418945312	227.91079711914062	0.4132739305496216	328.29150390625	279.4790344238281	0.0134488046169281	27	011
9	327.4476623535156	289.0304870605469	0.9996721744537354	326.6241455078125	289.7091369628906	0.0021130144596099854	530.9666137695312	228.3416748046875	0.15287157893180847	329.0105285644531	279.2439270019531	0.001984149217605591	27	011
10	328.69671630859375	288.5292053222656	0.999997079372406	334.119140625	292.2475280761719	0.004627436399459839	529.3407592773438	227.26173400878906	0.9910366535186768	328.61993408203125	279.7247619628906	0.004339486360549927	27	011
11	329.5916748046875	287.3774108886719	0.9999997019767761	367.43682861328125	235.00547790527344	0.7352851629257202	529.433349609375	228.62310791015625	0.374906986951828	328.2784729003906	278.7434997558594	0.0026965439319610596	27	011
12	328.8883361816406	288.8399353027344	0.9999564290046692	327.0907897949219	290.8670959472656	0.005798071622848511	530.4580078125	228.201904296875	0.32931455969810486	330.0470275878906	280.44073486328125	0.0015214383602142334	27	011
13	332.9791259765625	286.4717102050781	0.9999905824661255	338.7232666015625	290.23828125	0.008298784494400024	530.4705810546875	227.2125701904297	0.004363268613815308	328.6448059082031	278.8138122558594	0.019092291593551636	27	011
14	331.04840087890625	285.530029296875	0.9999992847442627	334.78924560546875	289.9388732910156	0.0008712708950042725	531.2505493164062	226.5883331298828	0.29182863235473633	328.1156921386719	278.3465576171875	0.0038738250732421875	27	011
15	332.75946044921875	287.38616943359375	0.999971330165863	337.4281311035156	291.4330139160156	0.0028976500034332275	531.6863403320312	227.75706481933594	0.02376800775527954	329.8060302734375	278.2101745605469	0.007246464490890503	27	011
16	330.6705627441406	286.9955749511719	0.9999994039535522	335.47833251953125	291.0648193359375	0.0035751760005950928	530.9895629882812	227.5275421142578	0.020660758018493652	328.39129638671875	279.1482849121094	0.0027720630168914795	27	011
17	332.1105041503906	283.20452880859375	0.9999988079071045	337.32366943359375	291.04022216796875	0.002351135015487671	530.4090576171875	227.48207092285156	0.7830919027328491	327.0810241699219	275.8009033203125	0.0007745921611785889	27	011
18	330.9230651855469	283.97161865234375	0.9999973773956299	371.703125	230.6545867919922	0.9970300197601318	530.4038696289062	229.12705993652344	0.06384381651878357	326.63482666015625	274.9007568359375	0.00033855438232421875	27	011
19	328.1583557128906	284.3125	0.9999998807907104	367.0555114746094	236.2621612548828	0.024211347103118896	529.2133178710938	227.22120666503906	0.013567566871643066	326.22344970703125	275.20489501953125	0.0008906424045562744	27	011
20	332.3302917480469	281.3713073730469	0.9999926090240479	367.8689880371094	232.91004943847656	0.09292125701904297	529.6633911132812	227.2113037109375	0.06979745626449585	326.94805908203125	274.6568603515625	0.0012280046939849854	27	011
21	329.1144714355469	285.046875	0.9999223947525024	327.038330078125	287.37103271484375	0.0025466978549957275	529.5033569335938	228.5730743408203	0.03634384274482727	328.1192626953125	277.40875244140625	0.003951281309127808	27	011
22	331.3139953613281	286.1375732421875	0.9999974370002747	338.8468017578125	290.1234436035156	0.0025614500045776367	529.1901245117188	228.4517822265625	0.7294048070907593	328.18359375	278.82879638671875	0.0028513967990875244	27	011
23	326.6669006347656	285.1752624511719	0.9999984502792358	325.64862060546875	286.3537292480469	0.0058765709400177	531.8200073242188	228.13954162597656	0.13129213452339172	325.70660400390625	278.07366943359375	0.003051251173019409	27	011
24	328.9713134765625	279.14569091796875	0.999999463558197	325.34033203125	285.90130615234375	0.002385467290878296	531.1815795898438	228.1104278564453	0.8564354181289673	327.80853271484375	286.5230407714844	0.0006814002990722656	27	011
25	329.54754638671875	280.58416748046875	0.9999984502792358	372.78155517578125	226.9923858642578	0.9750584959983826	528.6258544921875	227.3156280517578	0.0010828971862792969	328.6836242675781	285.1624755859375	0.0009056627750396729	27	011
26	325.6302185058594	280.53460693359375	0.9999998211860657	372.6427917480469	227.04110717773438	0.9976686835289001	500.9781799316406	196.30364990234375	1.0	500.0503845214844	197.21713256835938	0.003542780876159668	27	011
27	326.43109130859375	280.0000305175781	0.9999999403953552	324.6990661621094	285.6826477050781	0.0020579993724823	501.2352600097656	195.50108337402344	1.0	500.0523681640625	196.70382690429688	0.0010915398597717285	27	011
28	326.5487060546875	280.9787292480469	1.0	324.7247314453125	284.925537109375	0.00176924467086792	501.04864501953125	195.6324462890625	1.0	499.9017639160156	196.8756103515625	0.00109785795211792	27	011
29	328.1158447265625	277.2331237792969	1.0	327.94757080078125	286.60552978515625	0.0006469488143920898	502.4746398925781	195.90933227539062	1.0	501.5406188964844	196.84848022460938	0.0019451379776000977	27	011
30	331.9944763183594	274.1969299316406	0.9999877214431763	333.0187072753906	289.8395690917969	0.0005276799201965332	500.51947021484375	195.17799377441406	1.0	499.20233154296875	196.7887725830078	0.00141066312789917	27	011
31	328.1459655761719	273.7778015136719	0.9999997615814209	378.3050537109375	219.90306091308594	0.09916624426841736	501.14990234375	195.0568084716797	1.0	500.1053161621094	195.94876098632812	0.0021768808364868164	27	011
32	328.69049072265625	273.5970153808594	1.0	377.32232666015625	220.09658813476562	0.19537881016731262	500.7918395996094	195.8685760498047	1.0	498.980712890625	196.93133544921875	0.0009375214576721191	27	011
33	328.1325988769531	271.060546875	0.9999968409538269	380.6908874511719	214.84788513183594	0.999994158744812	502.0213928222656	196.0555877685547	1.0	500.7033386230469	196.92401123046875	0.0016266107559204102	27	011
34	331.2102966308594	266.5926818847656	0.9999998807907104	376.7731628417969	213.0198516845703	0.9999969601631165	500.82928466796875	195.77125549316406	1.0	498.92108154296875	197.1893768310547	0.00107496976852417	27	011
35	328.7253723144531	266.78033447265625	0.9999914169311523	327.07928466796875	271.453125	0.0004457235336303711	500.74884033203125	195.71865844726562	1.0	499.4600524902344	196.26380920410156	0.0034565627574920654	27	011
36	332.86334228515625	268.2101135253906	1.0	335.720947265625	272.25579833984375	0.0006450116634368896	502.27496337890625	195.97828674316406	1.0	500.9963684082031	197.30096435546875	0.0008365213871002197	27	011
37	335.30731201171875	266.8609313964844	1.0	373.0425109863281	225.00946044921875	0.0004623532295227051	501.2034606933594	194.9600372314453	1.0	499.9093933105469	196.4637451171875	0.0008794963359832764	27	011
38	337.17010498046875	262.65435791015625	1.0	380.8424072265625	215.70770263671875	0.9973108768463135	500.96307373046875	194.7229461669922	1.0	499.6246337890625	195.95404052734375	0.0009495913982391357	27	011
39	337.1071472167969	261.4697570800781	1.0	382.438720703125	215.9555206298828	0.9984636902809143	501.0473327636719	196.20249938964844	1.0	499.43328857421875	196.82606506347656	0.0020254552364349365	27	011
40	336.6990661621094	261.4526672363281	1.0	283.259033203125	203.08306884765625	0.9999396800994873	501.6989440917969	195.0013427734375	1.0	500.8923645019531	195.15098571777344	0.0014142096042633057	27	011
41	334.9629821777344	259.6215515136719	1.0	381.85772705078125	201.4583740234375	0.948957622051239	500.5067443847656	195.1399688720703	1.0	499.40032958984375	195.8489227294922	0.0011971592903137207	27	011
42	333.3401184082031	258.8725280761719	1.0	330.5612487792969	261.2691345214844	0.00033083558082580566	501.06988525390625	195.19717407226562	1.0	500.02618408203125	196.46737670898438	0.0012529492378234863	27	011
43	335.5545349121094	258.4368591308594	1.0	373.4548034667969	217.78262329101562	0.1767142415046692	501.1490478515625	195.05731201171875	1.0	500.1769104003906	196.06983947753906	0.0011872649192810059	27	011
44	336.36273193359375	258.2637634277344	1.0	278.0631103515625	206.176025390625	0.884477972984314	500.7214050292969	196.30661010742188	1.0	498.9067687988281	197.2523651123047	0.0010172724723815918	27	011
45	335.5338439941406	257.04376220703125	1.0	279.79278564453125	200.46617126464844	0.9999998807907104	501.8313293457031	195.11044311523438	1.0	500.69219970703125	196.0543975830078	0.0016638338565826416	27	011
46	337.3728332519531	256.6033020019531	1.0	272.8094482421875	199.38052368164062	0.9999997019767761	500.693115234375	196.41416931152344	1.0	498.8003234863281	196.6881103515625	0.0017625987529754639	27	011
47	337.37164306640625	252.34014892578125	1.0	270.1150817871094	194.6177215576172	0.9999805092811584	502.5601806640625	195.05018615722656	1.0	501.295654296875	195.54075622558594	0.0020734071731567383	27	011
48	336.34619140625	250.78302001953125	1.0	261.0882873535156	192.89505004882812	0.9998761415481567	501.1628112792969	195.427978515625	1.0	499.5184631347656	195.69175720214844	0.0010191500186920166	27	011
49	334.3134765625	248.83470153808594	0.9999998807907104	269.7411804199219	194.04025268554688	0.0501803457736969	501.9776306152344	194.76585388183594	1.0	500.92730712890625	195.29739379882812	0.0011424124240875244	27	011
50	331.1534423828125	247.3174591064453	1.0	279.1291809082031	195.8643798828125	0.999999463558197	500.7698669433594	195.05050659179688	1.0	499.23406982421875	195.87442016601562	0.0007258951663970947	27	011
51	327.5374755859375	246.76925659179688	1.0	279.50531005859375	194.76673889160156	1.0	501.01873779296875	195.105712890625	1.0	499.36334228515625	196.32789611816406	0.0015778541564941406	27	011
52	324.85723876953125	243.25643920898438	1.0	279.4775390625	191.8572235107422	0.9999731779098511	501.4495849609375	194.90687561035156	1.0	498.88360595703125	196.07113647460938	0.0017009079456329346	27	011
53	372.5179443359375	235.14927673339844	0.9953492879867554	316.508544921875	241.029296875	0.0003032982349395752	501.03997802734375	194.7446746826172	1.0	499.3833923339844	196.0672607421875	0.0010092556476593018	27	011
54	307.06695556640625	226.66175842285156	0.0018114447593688965	502.9117126464844	197.77163696289062	5.8591365814208984e-5	502.67608642578125	195.33172607421875	1.0	501.2207946777344	196.30801391601562	0.0009040534496307373	27	011
55	296.9794006347656	216.286865234375	0.9986214637756348	310.70703125	216.35377502441406	0.000609666109085083	501.0032043457031	194.04457092285156	1.0	499.95849609375	195.10105895996094	0.0010342001914978027	27	011
56	290.96990966796875	209.25210571289062	0.9999998807907104	295.75872802734375	211.95220947265625	0.0007598400115966797	502.0691833496094	194.9537811279297	1.0	500.94482421875	196.2926483154297	0.0006178319454193115	27	011
57	277.70880126953125	205.02865600585938	0.9999680519104004	420.586181640625	201.75015258789062	0.2473611831665039	501.3658447265625	194.22640991210938	1.0	499.8576354980469	194.92010498046875	0.0006421506404876709	27	011
58	390.1591491699219	197.32081604003906	1.0	331.12725830078125	227.99172973632812	0.002094179391860962	501.3669128417969	195.21238708496094	1.0	500.1408386230469	195.642578125	0.001051396131515503	27	011
59	265.361572265625	194.0108184814453	1.0	397.9945983886719	196.80140686035156	0.9800995588302612	501.297119140625	195.40234375	1.0	499.8401794433594	195.91867065429688	0.001286238431930542	27	011
60	397.26361083984375	195.0218505859375	0.9999999403953552	401.1202087402344	195.04483032226562	0.5901395082473755	501.9179382324219	195.038818359375	1.0	499.5599365234375	196.18113708496094	0.0008682906627655029	27	011
61	347.8531799316406	211.1724853515625	0.03787809610366821	350.12908935546875	214.62266540527344	0.002259492874145508	501.95404052734375	195.4002685546875	1.0	500.4942626953125	195.86737060546875	0.0006673038005828857	27	011
62	268.1018981933594	209.4026336669922	0.0009383559226989746	301.2073059082031	207.26779174804688	0.0009406208992004395	500.9433898925781	194.6673583984375	1.0	499.3200378417969	196.1822052001953	0.0011013448238372803	27	011
63	266.4565124511719	212.34152221679688	0.985140323638916	502.14556884765625	197.64271545410156	0.0001245439052581787	501.5199890136719	195.51075744628906	1.0	500.0302734375	196.26605224609375	0.0008094310760498047	27	011
64	261.9051818847656	224.77896118164062	0.9994640350341797	290.7342834472656	197.86190795898438	0.39401569962501526	501.1827392578125	194.75180053710938	1.0	499.3191223144531	195.6730499267578	0.0008824467658996582	27	011
65	262.12030029296875	232.23904418945312	1.0	287.7877502441406	194.56600952148438	0.9970634579658508	501.5485534667969	194.58163452148438	1.0	500.019775390625	195.678955078125	0.0008636415004730225	27	011
66	264.8835754394531	238.67840576171875	1.0	284.11798095703125	190.79615783691406	0.9905737638473511	500.3642578125	194.5259246826172	1.0	498.8312072753906	194.97158813476562	0.0010710358619689941	27	011
67	265.5075378417969	246.02249145507812	1.0	280.9632873535156	192.40234375	1.0	501.54266357421875	195.05445861816406	1.0	500.0802001953125	195.548095703125	0.001644134521484375	27	011
68	269.5450134277344	254.4335479736328	1.0	280.33465576171875	190.4938201904297	1.0	501.2222595214844	194.4192352294922	1.0	499.5818176269531	194.9951934814453	0.0005736947059631348	27	011
69	268.9478759765625	263.398193359375	1.0	274.88262939453125	190.4270477294922	1.0	500.89617919921875	194.54843139648438	1.0	499.0291442871094	195.9315185546875	0.002709120512008667	27	011
70	261.06219482421875	270.18206787109375	1.0	282.5566101074219	200.43846130371094	0.9999927282333374	501.2155456542969	194.63174438476562	1.0	263.0569763183594	260.54510498046875	0.001393049955368042	27	011
71	258.9512023925781	277.13421630859375	1.0	288.8258361816406	201.0753173828125	0.9999995827674866	500.9346923828125	194.0229034423828	1.0	499.64422607421875	195.91757202148438	0.001473456621170044	27	011
72	252.0198211669922	274.6734924316406	1.0	261.6808776855469	271.7772216796875	0.000535428524017334	500.7476806640625	195.2176513671875	1.0	499.1683654785156	196.04966735839844	0.002772897481918335	27	011
73	242.74441528320312	271.35162353515625	1.0	284.5766906738281	235.4066162109375	0.9972120523452759	500.7166748046875	194.430908203125	1.0	499.49395751953125	195.28451538085938	0.0014115571975708008	27	011
74	230.81649780273438	261.6848449707031	1.0	391.5353698730469	258.6959533691406	0.1275099813938141	501.31280517578125	194.45440673828125	1.0	498.9519958496094	194.97787475585938	0.0016367137432098389	27	011
75	216.8348846435547	248.54522705078125	1.0	276.65576171875	272.0328674316406	0.014369338750839233	500.178955078125	194.7250213623047	1.0	498.5649108886719	196.06639099121094	0.0014764964580535889	27	011
76	201.39620971679688	241.6133575439453	1.0	269.4875183105469	287.3014221191406	0.7600650787353516	501.06390380859375	195.5107879638672	1.0	499.6254577636719	196.68243408203125	0.0032930076122283936	27	011
77	185.90652465820312	240.50894165039062	1.0	261.3020324707031	267.13287353515625	1.0	502.101806640625	195.30178833007812	1.0	260.33856201171875	265.1317443847656	0.001215219497680664	27	011
78	172.3003387451172	247.15452575683594	0.9641156196594238	255.88153076171875	267.5076904296875	1.0	501.52630615234375	193.8531951904297	1.0	499.3547668457031	195.62738037109375	0.0011997222900390625	27	011
79	161.95956420898438	267.5013427734375	1.0	228.18698120117188	239.60610961914062	0.9998184442520142	501.02978515625	194.501953125	1.0	499.3459167480469	195.02056884765625	0.0014227628707885742	27	011
80	149.3208465576172	280.42657470703125	0.9999995231628418	213.82022094726562	225.95297241210938	0.998624324798584	500.9134826660156	194.06971740722656	1.0	499.9269104003906	194.26681518554688	0.0006563663482666016	27	011
81	144.54115295410156	296.2322998046875	0.999993085861206	193.85018920898438	220.58485412597656	1.0	500.84832763671875	194.60238647460938	1.0	499.4513244628906	195.3989715576172	0.001459568738937378	27	011
82	121.9726791381836	312.5356750488281	0.8352482318878174	173.167724609375	247.88861083984375	1.0	501.1744079589844	194.1790313720703	1.0	499.6275634765625	195.3912353515625	0.0006422996520996094	27	011
83	110.42161560058594	314.7698669433594	1.0	180.12750244140625	237.75888061523438	1.0	501.5736083984375	194.00247192382812	1.0	500.19708251953125	195.64932250976562	0.0010815858840942383	27	011
84	101.64901733398438	314.7643737792969	1.0	179.1194610595703	241.9043426513672	1.0	501.13543701171875	194.51353454589844	1.0	499.7987060546875	195.29945373535156	0.0020239651203155518	27	011
85	85.17957305908203	317.9236145019531	0.9813402891159058	171.97250366210938	246.74551391601562	1.0	501.62847900390625	194.07249450683594	1.0	500.5056457519531	194.4550323486328	0.0004349052906036377	27	011
86	81.33739471435547	304.44537353515625	0.9999814033508301	165.271484375	263.3948974609375	1.0	502.207275390625	195.06556701660156	1.0	500.6056213378906	195.51148986816406	0.0004968941211700439	27	011
87	73.01153564453125	292.77081298828125	0.9999997615814209	158.63722229003906	269.1761474609375	1.0	502.07537841796875	194.44900512695312	1.0	501.67340087890625	194.36514282226562	0.00039383769035339355	27	011
88	72.16767120361328	368.08038330078125	0.9999963641166687	452.02545166015625	82.83721160888672	0.000916600227355957	501.70159912109375	194.6683807373047	1.0	499.9465026855469	196.01458740234375	0.0009973645210266113	27	011
89	71.0785903930664	374.5541076660156	0.9999741315841675	66.62024688720703	261.6995849609375	0.017600953578948975	501.0645446777344	194.50973510742188	1.0	499.59967041015625	195.16627502441406	0.0006261467933654785	27	011
90	117.58956146240234	322.3273010253906	0.11565855145454407	58.34341049194336	249.77122497558594	0.9455463886260986	501.5735778808594	194.7256622314453	1.0	500.598876953125	195.9215087890625	0.0017688572406768799	27	011
91	49.84505081176758	241.47052001953125	1.0	120.62673950195312	297.2303771972656	0.9999999403953552	501.68243408203125	193.92481994628906	1.0	500.199462890625	195.28370666503906	0.0007493197917938232	27	011
92	39.3084716796875	238.69155883789062	0.9980423450469971	103.66865539550781	298.8652038574219	1.0	501.48638916015625	194.2613983154297	1.0	101.91861724853516	300.20355224609375	0.0008223354816436768	27	011
93	96.78228759765625	264.0782470703125	0.0007524788379669189	95.26380920410156	268.9324951171875	0.9999961853027344	502.0194091796875	194.3877716064453	1.0	500.7148742675781	194.5660858154297	0.0012711882591247559	27	011
94	88.25657653808594	265.8034973144531	0.0002732574939727783	84.83818817138672	272.04791259765625	0.9999998807907104	503.3159484863281	195.03872680664062	1.0	82.92481994628906	271.9259033203125	0.005267411470413208	27	011
95	82.3630142211914	262.5500793457031	0.00017201900482177734	76.77073669433594	266.15899658203125	0.9995572566986084	500.962646484375	195.19500732421875	1.0	499.79315185546875	195.13363647460938	0.0021022260189056396	27	011
96	82.08248901367188	273.7752380371094	0.0006570219993591309	78.87921142578125	275.0774841308594	0.9999998807907104	502.53558349609375	195.48358154296875	1.0	78.96151733398438	275.26593017578125	0.012849658727645874	27	011
97	87.70915222167969	265.9432678222656	9.796023368835449e-5	82.6221923828125	270.1942138671875	1.0	501.6358642578125	194.21629333496094	1.0	82.71163177490234	270.1155700683594	0.004357755184173584	27	011
98	88.2777099609375	265.17291259765625	0.0004754960536956787	84.1259994506836	267.3205871582031	1.0	501.7126770019531	194.6698455810547	1.0	85.53631591796875	269.790771484375	0.0016105473041534424	27	011
99	85.7353744506836	264.3042297363281	0.00024366378784179688	80.04325866699219	267.416748046875	1.0	502.1849060058594	194.3079376220703	1.0	81.64115905761719	268.0276794433594	0.004039376974105835	27	011
100	82.63632202148438	263.520263671875	0.00026738643646240234	74.23650360107422	265.8805847167969	0.9999992251396179	501.54656982421875	195.21649169921875	1.0	499.6082458496094	196.65573120117188	0.0012896060943603516	27	011
101	498.9933776855469	196.380126953125	9.113550186157227e-5	71.71680450439453	268.08746337890625	0.9999891519546509	502.1062316894531	194.53887939453125	1.0	500.9577941894531	194.41151428222656	0.0015749335289001465	27	011
102	498.74530029296875	196.86570739746094	0.00012251734733581543	71.66551208496094	267.4573059082031	0.9999995231628418	501.65301513671875	194.51022338867188	1.0	72.70024871826172	269.00457763671875	0.0017230510711669922	27	011
103	506.8265075683594	196.21139526367188	8.589029312133789e-5	63.35160446166992	256.3172912597656	0.999973714351654	501.89019775390625	194.4141387939453	1.0	501.1871032714844	195.61166381835938	0.001958787441253662	27	011
104	501.3363952636719	198.7745819091797	0.00013080239295959473	65.2536392211914	259.58843994140625	0.9999995231628418	501.0538635253906	194.74560546875	1.0	499.4637451171875	194.87918090820312	0.002000480890274048	27	011
105	68.84764862060547	261.1630554199219	0.001087486743927002	64.91830444335938	263.81640625	1.0	501.4576110839844	194.7769775390625	1.0	500.3874206542969	195.3842315673828	0.0041961669921875	27	011
106	67.69192504882812	263.8840026855469	0.000293046236038208	68.55033111572266	266.2741394042969	1.0	501.4598693847656	194.21498107910156	1.0	70.12328338623047	269.5436096191406	0.0007105767726898193	27	011
107	66.89903259277344	258.15087890625	0.00042435526847839355	63.202659606933594	259.5426940917969	1.0	501.25213623046875	194.6312713623047	1.0	499.88531494140625	195.65768432617188	0.0012935996055603027	27	011
108	67.09455871582031	246.3632354736328	0.0002585947513580322	61.323909759521484	249.4037322998047	0.9999877214431763	503.2183837890625	194.7011260986328	1.0	501.8492126464844	195.40101623535156	0.0016404688358306885	27	011
109	64.9124526977539	247.6328125	0.0005414187908172607	60.89121627807617	257.0912780761719	1.0	501.17022705078125	194.22459411621094	1.0	499.58819580078125	195.6844024658203	0.000532001256942749	27	011
110	65.150390625	247.58956909179688	0.00036919116973876953	60.5275764465332	258.2016296386719	1.0	502.4511413574219	194.53054809570312	1.0	500.9112548828125	195.17648315429688	0.0015630125999450684	27	011
111	64.4563217163086	246.54586791992188	0.001339733600616455	61.87504959106445	254.4076385498047	1.0	501.7486877441406	193.99139404296875	1.0	500.2143859863281	195.32211303710938	0.0007782578468322754	27	011
112	60.733856201171875	249.69375610351562	0.0008238554000854492	61.4979362487793	251.9535369873047	0.9999665021896362	502.0939025878906	194.78024291992188	1.0	500.6192626953125	195.7824249267578	0.0013158023357391357	27	011
113	62.263710021972656	248.60958862304688	0.01116955280303955	57.395938873291016	253.07716369628906	0.999948263168335	500.9054870605469	193.53907775878906	1.0	499.7950439453125	193.68133544921875	0.007641494274139404	27	011
114	501.3646545410156	198.6685028076172	8.663535118103027e-5	60.59849548339844	251.41598510742188	0.9956426620483398	500.6372375488281	194.04641723632812	1.0	499.14337158203125	195.62872314453125	0.0010040104389190674	27	011
115	53.28704071044922	244.1217041015625	0.00030240416526794434	60.10712814331055	245.27354431152344	0.9999997615814209	501.0788269042969	194.44903564453125	1.0	499.4337463378906	195.2810516357422	0.0009896159172058105	27	011
116	63.73188781738281	244.906494140625	0.0003502964973449707	55.36830139160156	246.56089782714844	0.9999998807907104	501.3805847167969	193.909912109375	1.0	499.73773193359375	195.4694366455078	0.00077018141746521	27	011
117	60.483734130859375	246.73619079589844	0.731532871723175	58.92504119873047	248.31832885742188	0.9996411800384521	501.79083251953125	194.49658203125	1.0	500.6065979003906	195.26300048828125	0.0015152394771575928	27	011
118	64.2149658203125	246.7052459716797	0.3881761133670807	63.320556640625	249.12997436523438	0.9998984336853027	501.10308837890625	194.216552734375	1.0	499.3351745605469	195.45057678222656	0.0022152066230773926	27	011
119	64.499755859375	246.33558654785156	0.25622573494911194	61.581539154052734	248.5677947998047	0.9995757341384888	500.96575927734375	194.28273010253906	1.0	499.298095703125	195.89549255371094	0.001650780439376831	27	011
120	65.54177856445312	246.1658935546875	0.9999996423721313	64.83062744140625	247.3112030029297	0.06942692399024963	500.98980712890625	194.4977264404297	1.0	499.49957275390625	195.09788513183594	0.0029951930046081543	27	011
121	67.48983764648438	245.28538513183594	0.9999985694885254	65.95779418945312	245.82208251953125	0.00015947222709655762	501.1026916503906	193.954345703125	1.0	499.3296813964844	195.82945251464844	0.0012694299221038818	27	011
122	72.04170227050781	239.73947143554688	0.999937117099762	70.67173767089844	241.05877685546875	0.23049598932266235	500.896484375	193.73614501953125	1.0	499.8341064453125	195.08938598632812	0.0014085173606872559	27	011
123	72.58609771728516	237.7274627685547	0.9999920129776001	33.29551696777344	270.0320129394531	0.20253890752792358	501.1561279296875	194.78463745117188	1.0	499.9535217285156	195.84469604492188	0.0015101134777069092	27	011
124	73.9082260131836	236.08592224121094	1.0	79.81416320800781	237.18414306640625	0.0020688772201538086	501.0699157714844	194.51235961914062	1.0	499.5912780761719	195.24505615234375	0.0021328628063201904	27	011
125	76.49866485595703	237.2981719970703	0.999449610710144	79.8496322631836	236.7482147216797	0.4763163626194	501.43267822265625	194.99229431152344	1.0	499.8415222167969	195.61264038085938	0.0012795627117156982	27	011
126	81.1744384765625	233.23858642578125	0.9999992847442627	85.22130584716797	234.2669219970703	0.47765734791755676	501.4921875	194.56967163085938	1.0	500.0710144042969	195.57012939453125	0.0006758272647857666	27	011
127	82.62531280517578	233.7404327392578	1.0	82.43876647949219	233.24156188964844	0.00026366114616394043	500.929931640625	194.9436798095703	1.0	499.4087829589844	195.54896545410156	0.0021628737449645996	27	011
128	84.6891098022461	232.025390625	0.9999970197677612	86.75098419189453	231.45010375976562	0.030506372451782227	500.90887451171875	194.8545684814453	1.0	499.1264953613281	195.37948608398438	0.0014641880989074707	27	011
129	89.43583679199219	230.7798614501953	0.9999991655349731	94.23023986816406	229.8789825439453	0.0279616117477417	500.8354187011719	194.6952362060547	1.0	499.67559814453125	195.6967315673828	0.0020051002502441406	27	011
130	94.86685180664062	227.97486877441406	0.9999998807907104	97.60449981689453	227.41409301757812	0.9390380382537842	501.2702331542969	193.6039276123047	1.0	500.2921142578125	194.44786071777344	0.0021229684352874756	27	011
131	97.71987915039062	226.5058135986328	0.9999983310699463	101.21697998046875	227.06890869140625	0.9852707982063293	501.26202392578125	194.11024475097656	1.0	499.9258117675781	194.90679931640625	0.0006270706653594971	27	011
132	101.64141082763672	225.6412811279297	0.9999998807907104	104.65064239501953	225.08340454101562	0.652428388595581	500.6173400878906	194.10787963867188	1.0	498.7356872558594	195.90679931640625	0.0013979673385620117	27	011
133	108.1031494140625	226.30648803710938	1.0	111.77928161621094	226.3262939453125	0.07699152827262878	501.4327392578125	194.14610290527344	1.0	499.92626953125	194.00653076171875	0.0009023845195770264	27	011
134	113.1650619506836	224.6200714111328	1.0	115.86349487304688	226.02200317382812	0.0010339617729187012	501.0127258300781	194.0874481201172	1.0	499.4692077636719	195.6383819580078	0.000948786735534668	27	011
135	121.90507507324219	222.6116943359375	1.0	127.01282501220703	223.16433715820312	0.11631238460540771	500.9701843261719	194.80223083496094	1.0	499.79132080078125	195.7601318359375	0.0018237531185150146	27	011
136	129.6559295654297	225.2404327392578	0.999999463558197	132.27340698242188	225.6855926513672	0.8175302147865295	501.5880126953125	194.43621826171875	1.0	500.0709228515625	195.54867553710938	0.0010010004043579102	27	011
137	139.42417907714844	238.0994873046875	1.0	147.39820861816406	237.26898193359375	0.0073337554931640625	502.08514404296875	193.5288848876953	1.0	500.8337707519531	194.06581115722656	0.0014870166778564453	27	011
138	151.56765747070312	247.6429443359375	1.0	158.9195556640625	246.66470336914062	0.0015672147274017334	501.6706848144531	193.74954223632812	1.0	500.4610900878906	194.787841796875	0.000652998685836792	27	011
139	157.22686767578125	255.77816772460938	1.0	163.61978149414062	254.25079345703125	0.001016467809677124	501.3658752441406	194.87496948242188	1.0	499.7363586425781	195.4369354248047	0.0007208287715911865	27	011
140	159.87306213378906	271.11517333984375	1.0	95.57039642333984	227.3905792236328	0.37030941247940063	501.7777099609375	194.61029052734375	1.0	500.72637939453125	195.11244201660156	0.0010988116264343262	27	011
141	163.38687133789062	284.19085693359375	1.0	100.04467010498047	221.6113739013672	1.0	501.4847412109375	193.96995544433594	1.0	498.3952941894531	193.3057861328125	0.0006596744060516357	27	011
142	163.1332244873047	295.5005187988281	1.0	110.87947082519531	222.42431640625	1.0	501.0966491699219	194.6243133544922	1.0	498.1127624511719	193.841796875	0.0010846257209777832	27	011
143	162.12728881835938	310.44183349609375	1.0	125.68750762939453	228.0286102294922	1.0	501.7279968261719	194.16932678222656	1.0	500.63043212890625	196.10145568847656	0.0016952455043792725	27	011
144	157.3350830078125	321.1916198730469	1.0	137.1799774169922	226.64979553222656	1.0	500.34326171875	194.55133056640625	1.0	498.89410400390625	195.86572265625	0.0012360215187072754	27	011
145	153.03628540039062	320.746337890625	1.0	141.7030487060547	228.4106903076172	1.0	501.2686462402344	195.02064514160156	1.0	500.20501708984375	195.95701599121094	0.004292011260986328	27	011
146	154.12899780273438	319.8611145019531	0.9999997615814209	502.06494140625	198.264892578125	0.00015631318092346191	501.2425537109375	195.9334259033203	1.0	499.2938537597656	196.45823669433594	0.0012204647064208984	27	011
147	156.70228576660156	317.98272705078125	0.999813437461853	165.80621337890625	244.21939086914062	0.0011181831359863281	501.94085693359375	194.21180725097656	1.0	500.63446044921875	195.1488800048828	0.0006283223628997803	27	011
148	165.11343383789062	311.3096008300781	0.9999982118606567	152.76211547851562	238.9646453857422	0.9994922876358032	501.2756652832031	194.157470703125	1.0	499.9366455078125	195.07473754882812	0.0013413727283477783	27	011
149	167.18043518066406	314.34539794921875	1.0	157.26687622070312	221.601318359375	0.9999649524688721	501.0096740722656	194.68910217285156	1.0	499.0948486328125	195.49671936035156	0.0013934671878814697	27	011
150	168.30702209472656	317.2991943359375	1.0	157.8890380859375	222.77725219726562	0.9981317520141602	500.9892883300781	193.99276733398438	1.0	499.2045593261719	195.52981567382812	0.0011183321475982666	27	011
151	177.44969177246094	311.60552978515625	0.9999998807907104	159.6197967529297	220.7869873046875	1.0	501.9646301269531	194.3922576904297	1.0	498.92144775390625	193.88119506835938	0.0006129145622253418	27	011
152	185.42190551757812	350.623046875	0.9999423027038574	163.5778350830078	220.1085662841797	1.0	500.8919982910156	194.4967803955078	1.0	499.3821105957031	196.14630126953125	0.0011303722858428955	27	011
153	260.44659423828125	237.0630340576172	1.0	171.2470703125	279.7939147949219	1.0	501.03662109375	194.11207580566406	1.0	500.48309326171875	194.51895141601562	0.0009039342403411865	27	011
154	269.82049560546875	228.7613983154297	1.0	176.8824920654297	275.3258361816406	1.0	501.74737548828125	194.35635375976562	1.0	500.0924072265625	195.4086151123047	0.0006835758686065674	27	011
155	275.65960693359375	220.59303283691406	1.0	186.8680877685547	273.9286193847656	1.0	501.14752197265625	193.61485290527344	1.0	500.317138671875	194.3206787109375	0.0009437203407287598	27	011
156	284.8008117675781	211.41477966308594	1.0	195.4665069580078	275.2317199707031	1.0	502.0229187011719	193.75479125976562	1.0	500.79193115234375	194.02679443359375	0.0007197558879852295	27	011
157	407.08233642578125	199.0290985107422	1.0	205.10049438476562	270.22186279296875	1.0	501.3979187011719	195.47132873535156	1.0	500.3168029785156	196.1573028564453	0.00042626261711120605	27	011
158	292.73590087890625	194.24307250976562	1.0	212.21360778808594	262.0440673828125	0.9999996423721313	501.2366638183594	194.70069885253906	1.0	500.4003601074219	196.439208984375	0.0003426671028137207	27	011
159	295.82623291015625	186.8447723388672	1.0	231.1624298095703	262.433349609375	1.0	502.1758117675781	194.4092559814453	1.0	501.42718505859375	195.124755859375	0.0005003809928894043	27	011
160	297.8191833496094	174.9612579345703	0.9999998807907104	242.84852600097656	259.93548583984375	1.0	500.779052734375	195.70811462402344	1.0	499.62860107421875	196.4532470703125	0.0006563663482666016	27	011
161	296.9174499511719	168.30726623535156	0.9999999403953552	255.1833953857422	255.2196044921875	1.0	500.9230651855469	194.9104766845703	1.0	499.5024108886719	195.8889617919922	0.0008254051208496094	27	011
162	296.8624572753906	159.4896697998047	0.9999999403953552	265.1825866699219	247.8336181640625	1.0	500.8279113769531	194.3917999267578	1.0	499.2543029785156	195.6988983154297	0.0007513463497161865	27	011
163	291.88360595703125	156.55137634277344	0.9999794960021973	272.9002685546875	238.8775177001953	0.9999999403953552	500.6544189453125	194.3721160888672	1.0	499.1610412597656	195.64016723632812	0.0006424188613891602	27	011
164	284.95025634765625	146.27757263183594	0.9938393235206604	271.4327697753906	237.6454620361328	0.9999998807907104	500.713623046875	195.80128479003906	1.0	499.00238037109375	196.4857940673828	0.0014976263046264648	27	011
165	275.31695556640625	140.06179809570312	0.9999999403953552	276.8583068847656	143.20187377929688	0.022953003644943237	500.1861267089844	195.81553649902344	1.0	498.7653503417969	196.55105590820312	0.0022676289081573486	27	011
166	270.8881530761719	133.13548278808594	0.9999966621398926	272.7684326171875	134.30189514160156	0.09222626686096191	501.40887451171875	194.40940856933594	1.0	499.90826416015625	195.7569580078125	0.0013304054737091064	27	011
167	271.2232971191406	125.9966049194336	0.9965527653694153	270.71099853515625	127.10005187988281	0.9722167253494263	500.53619384765625	195.85244750976562	1.0	498.6658020019531	196.0869140625	0.001088172197341919	27	011
168	270.9137878417969	118.10655212402344	0.9999984502792358	273.06976318359375	119.56034088134766	0.008273929357528687	501.18017578125	194.36575317382812	1.0	500.2082824707031	195.41212463378906	0.0009850561618804932	27	011
169	275.3020324707031	110.72947692871094	0.9999971389770508	401.01031494140625	126.83705139160156	0.9999599456787109	499.9743957519531	195.0697784423828	1.0	498.6302795410156	195.82073974609375	0.0008572638034820557	27	011
170	279.3821716308594	103.18782806396484	1.0	398.8847961425781	110.34907531738281	0.00888758897781372	499.9463195800781	195.45530700683594	1.0	498.7392883300781	196.8944549560547	0.0026205778121948242	27	011
171	287.7151794433594	184.22271728515625	0.9635765552520752	501.5191345214844	197.5238800048828	0.00012618303298950195	500.699462890625	195.03219604492188	1.0	499.0310363769531	195.4559783935547	0.002810269594192505	27	011
172	286.7180480957031	97.03264617919922	0.9857473373413086	289.0813903808594	97.3187026977539	0.0005286037921905518	500.2252502441406	195.59796142578125	1.0	498.77178955078125	196.65525817871094	0.002653360366821289	27	011
173	294.40753173828125	91.5533218383789	0.8235392570495605	278.6218566894531	168.49472045898438	0.9999984502792358	500.7517395019531	194.47451782226562	1.0	499.7265319824219	195.97764587402344	0.0011401772499084473	27	011
174	302.8670349121094	90.44692993164062	1.0	274.3726501464844	167.81639099121094	0.9999998807907104	500.6503601074219	195.22398376464844	1.0	499.06072998046875	195.5662384033203	0.0011522471904754639	27	011
175	308.71319580078125	86.65387725830078	1.0	273.0289001464844	155.1405029296875	0.999998927116394	501.92529296875	194.6205596923828	1.0	500.94537353515625	195.2715301513672	0.001889646053314209	27	011
176	318.4369812011719	83.48143005371094	1.0	273.55145263671875	143.08038330078125	1.0	500.35455322265625	194.32528686523438	1.0	498.90057373046875	195.84336853027344	0.0009396374225616455	27	011
177	331.599609375	83.60021209716797	1.0	271.658447265625	136.13624572753906	0.9999998807907104	500.5384521484375	194.59829711914062	1.0	499.4722595214844	195.93002319335938	0.0031386911869049072	27	011
178	342.67510986328125	85.29175567626953	1.0	264.1380310058594	131.1739501953125	1.0	501.2975769042969	193.87960815429688	1.0	500.1099853515625	195.01168823242188	0.0006484687328338623	27	011
179	343.809326171875	84.4030990600586	0.041783928871154785	271.0978088378906	113.5167236328125	0.9999997019767761	501.38092041015625	194.6916046142578	1.0	500.1103210449219	195.63064575195312	0.0008269250392913818	27	011
180	501.2130126953125	199.19297790527344	0.00012320280075073242	275.0536804199219	111.72499084472656	0.03467512130737305	500.6346435546875	195.50234985351562	1.0	499.4145202636719	194.9814453125	0.0026464462280273438	27	011
181	275.7262878417969	116.398681640625	0.00016567111015319824	273.2757568359375	115.0033187866211	1.0	500.7423400878906	194.74098205566406	1.0	499.4686279296875	196.0885772705078	0.0009099245071411133	27	011
182	346.7835388183594	83.21458435058594	1.0	274.61663818359375	109.1102523803711	0.003776729106903076	502.0631103515625	193.84033203125	1.0	500.3526611328125	195.41493225097656	0.0008299946784973145	27	011
183	345.07965087890625	84.7329330444336	1.0	276.61724853515625	86.79141235351562	0.0024479329586029053	501.3548278808594	194.16909790039062	1.0	363.4042663574219	6.3167266845703125	0.001487642526626587	27	011
184	348.8597106933594	84.79629516601562	0.9999973177909851	281.4700622558594	85.83529663085938	0.008857399225234985	502.01324462890625	194.20101928710938	1.0	500.4228820800781	195.44317626953125	0.0007584095001220703	27	011
185	500.95770263671875	198.50079345703125	9.125471115112305e-5	276.6589660644531	85.86839294433594	0.3258579671382904	500.8193359375	194.8629913330078	1.0	499.39471435546875	195.6556854248047	0.0009472966194152832	27	011
186	383.28424072265625	77.079833984375	0.9905784130096436	293.8328552246094	81.29499053955078	0.8054249882698059	501.43170166015625	194.9541473388672	1.0	500.14166259765625	195.78689575195312	0.0013434290885925293	27	011
187	498.5234375	196.6834259033203	9.21487808227539e-5	334.5437927246094	4.050663948059082	0.00014060735702514648	501.72601318359375	194.28985595703125	1.0	500.2921447753906	195.13645935058594	0.0006131827831268311	27	011
188	341.41864013671875	109.80640411376953	0.4502221941947937	348.4200439453125	100.05110168457031	0.0001951754093170166	501.20892333984375	194.33775329589844	1.0	500.01507568359375	194.50506591796875	0.0009255111217498779	27	011
189	344.27862548828125	114.39553833007812	1.0	360.1321105957031	118.53413391113281	0.0001844465732574463	502.2367248535156	194.99737548828125	1.0	500.8376159667969	195.72991943359375	0.0005680620670318604	27	011
190	346.12152099609375	119.95563507080078	0.9999996423721313	358.0706787109375	115.6800537109375	0.000294417142868042	501.4400634765625	194.313720703125	1.0	499.6234436035156	195.2559814453125	0.0011691749095916748	27	011
191	348.1720275878906	126.09522247314453	0.9999995827674866	356.23846435546875	127.3216781616211	0.0018568634986877441	501.8463134765625	194.35877990722656	1.0	343.9653625488281	120.1452865600586	0.0022386908531188965	27	011
192	350.3089599609375	126.86099243164062	1.0	324.067626953125	80.43340301513672	0.9999900460243225	501.6952819824219	195.1118621826172	1.0	500.4873046875	195.7742156982422	0.0009608268737792969	27	011
193	352.14495849609375	129.4460906982422	1.0	328.1270751953125	88.20690155029297	0.004504412412643433	500.6172180175781	194.03521728515625	1.0	499.55474853515625	194.809326171875	0.0007076859474182129	27	011
194	355.64349365234375	130.38619995117188	0.9999892711639404	335.93011474609375	95.427734375	0.00015467405319213867	501.29150390625	194.10369873046875	1.0	500.8141174316406	195.97682189941406	0.0008218884468078613	27	011
195	357.42413330078125	131.5107879638672	1.0	330.9614562988281	93.7448959350586	0.964046835899353	501.1177978515625	195.11119079589844	1.0	498.4796142578125	196.02377319335938	0.000820159912109375	27	011
196	358.01531982421875	124.51876068115234	0.0034458041191101074	501.81842041015625	197.62440490722656	6.198883056640625e-5	501.0530700683594	194.72804260253906	1.0	500.1949462890625	196.1996307373047	0.0007470548152923584	27	011
197	349.1785583496094	115.0689697265625	0.0008255243301391602	331.984130859375	5.0470194816589355	0.00027677416801452637	500.7784423828125	194.9108123779297	1.0	499.2673034667969	195.2997589111328	0.0010926425457000732	27	011
198	506.6375732421875	196.2384796142578	7.322430610656738e-5	502.0530090332031	197.23477172851562	9.241700172424316e-5	501.7805480957031	194.67373657226562	1.0	500.4047546386719	196.23495483398438	0.0008737742900848389	27	011
199	361.2308349609375	129.52671813964844	0.9999373555183411	502.26336669921875	197.72410583496094	8.100271224975586e-5	501.4927062988281	194.73643493652344	1.0	500.1528625488281	195.5623016357422	0.0008691847324371338	27	011
200	365.5508117675781	132.38848876953125	0.0007493793964385986	501.5722351074219	197.31484985351562	0.0001583397388458252	500.12689208984375	194.55828857421875	1.0	499.0843200683594	195.74453735351562	0.001208484172821045	27	011
201	368.1944580078125	141.1305694580078	0.9997565746307373	367.4756774902344	142.69522094726562	0.0003617405891418457	501.9901428222656	194.31434631347656	1.0	362.56854248046875	134.67591857910156	0.0028370022773742676	27	011
202	369.6300048828125	145.70062255859375	1.0	374.51104736328125	147.623046875	0.00047519803047180176	500.0653076171875	194.7698516845703	1.0	498.7820739746094	195.64088439941406	0.002086341381072998	27	011
203	372.2775573730469	147.01284790039062	1.0	335.66961669921875	100.52277374267578	0.004862159490585327	502.1163330078125	194.31954956054688	1.0	499.3694152832031	195.726318359375	0.0014022886753082275	27	011
204	371.4535217285156	151.64300537109375	0.9999999403953552	373.2913513183594	157.6942596435547	0.0004354417324066162	502.493896484375	194.8490447998047	1.0	501.3088073730469	195.20457458496094	0.0006133317947387695	27	011
205	371.6825256347656	156.02569580078125	1.0	335.9049987792969	100.1703109741211	0.0011619329452514648	501.8233642578125	195.02542114257812	1.0	363.1982116699219	150.75096130371094	0.0042875707149505615	27	011
206	374.281005859375	161.01727294921875	1.0	337.7978210449219	99.19207763671875	0.0007146596908569336	501.487060546875	195.22850036621094	1.0	500.0675048828125	196.005859375	0.0012392997741699219	27	011
207	376.7860107421875	169.80184936523438	1.0	340.44232177734375	107.77499389648438	0.9999138116836548	501.9072570800781	195.171875	1.0	501.0169677734375	195.77731323242188	0.005536675453186035	27	011
208	379.6324462890625	176.57699584960938	1.0	342.249267578125	98.49824523925781	0.9999998807907104	500.6519470214844	195.0500030517578	1.0	499.6024475097656	195.96485900878906	0.0016267895698547363	27	011
209	404.41558837890625	189.99716186523438	0.31416112184524536	383.7702941894531	189.31019592285156	0.999860405921936	502.17364501953125	195.18568420410156	1.0	380.2826843261719	189.22430419921875	0.0018946528434753418	27	011
210	411.51922607421875	111.95820617675781	0.9999997615814209	345.6498718261719	109.64122772216797	1.0	500.72686767578125	195.00961303710938	1.0	379.47943115234375	204.53761291503906	0.002256542444229126	27	011
211	387.65869140625	218.49806213378906	1.0	344.93975830078125	121.13986206054688	0.9999982118606567	501.40130615234375	195.03158569335938	1.0	500.548583984375	195.8926239013672	0.0011221766471862793	27	011
212	393.2188415527344	238.2145233154297	1.0	350.3500671386719	133.04928588867188	1.0	501.5071716308594	194.62527465820312	1.0	500.820556640625	195.47068786621094	0.0005033910274505615	27	011
213	405.5699768066406	252.20465087890625	1.0	347.462646484375	131.789794921875	1.0	501.22503662109375	194.63548278808594	1.0	500.43499755859375	195.7857208251953	0.00044029951095581055	27	011
214	406.7219543457031	256.905517578125	0.9999998211860657	414.5296325683594	254.85800170898438	0.4243895411491394	501.0764465332031	195.8871612548828	1.0	500.02008056640625	196.91539001464844	0.000468522310256958	27	011
215	398.1642761230469	259.1447448730469	1.0	348.9401550292969	157.69764709472656	0.9999995231628418	501.94549560546875	195.42013549804688	1.0	395.5743103027344	247.9077911376953	0.00035753846168518066	27	011
216	407.8795166015625	264.9896240234375	1.0	418.1861572265625	265.71038818359375	0.5466126203536987	501.2710876464844	194.78530883789062	1.0	499.4707336425781	195.54466247558594	0.0005435049533843994	27	011
217	412.0155334472656	273.6170654296875	1.0	344.7747802734375	171.53945922851562	0.9999418258666992	501.72650146484375	194.50039672851562	1.0	499.98486328125	195.16514587402344	0.00048482418060302734	27	011
218	411.20172119140625	281.32867431640625	1.0	333.0394287109375	178.930419921875	1.0	501.4498596191406	195.18911743164062	1.0	499.2634582519531	196.43716430664062	0.0008029639720916748	27	011
219	417.0292663574219	287.5914306640625	1.0	334.4053039550781	185.6757049560547	1.0	501.2215270996094	194.77264404296875	1.0	499.3272399902344	195.8089599609375	0.0004634261131286621	27	011
220	417.778564453125	296.2227783203125	1.0	334.9692687988281	183.532470703125	0.9999998807907104	501.3603820800781	196.76803588867188	1.0	498.81268310546875	197.01690673828125	0.0006753504276275635	27	011
221	415.00616455078125	305.88861083984375	1.0	333.7375183105469	189.8282012939453	0.9999998807907104	500.7804260253906	195.415283203125	1.0	498.7996520996094	196.1112518310547	0.0005731880664825439	27	011
222	414.3825988769531	318.6593933105469	1.0	327.4964599609375	194.40696716308594	1.0	502.0723571777344	194.6424102783203	1.0	500.600830078125	194.41799926757812	0.0008086860179901123	27	011
223	415.8823547363281	325.04815673828125	1.0	341.3901062011719	203.461669921875	1.0	501.7666931152344	196.67755126953125	1.0	499.9012756347656	196.6045684814453	0.00048229098320007324	27	011
224	416.53955078125	334.74810791015625	1.0	347.0630798339844	201.9113311767578	0.9999998807907104	502.9667053222656	194.4556884765625	1.0	501.46893310546875	195.6795196533203	0.0002855956554412842	27	011
225	414.8269348144531	343.0003967285156	1.0	348.9963684082031	204.50320434570312	0.9997159242630005	501.7513732910156	194.58872985839844	1.0	500.2988586425781	195.18275451660156	0.0007768869400024414	27	011
226	413.4704284667969	350.4880065917969	1.0	340.05157470703125	211.87669372558594	1.0	501.8398742675781	194.25442504882812	1.0	500.6341552734375	195.5797119140625	0.0004903078079223633	27	011
227	411.7250061035156	356.5713806152344	1.0	336.4096374511719	219.0726776123047	1.0	502.2389831542969	194.59255981445312	1.0	500.6622619628906	195.6515655517578	0.0019315481185913086	27	011
228	413.3414306640625	366.8406066894531	1.0	344.6490478515625	220.71665954589844	1.0	503.22296142578125	193.96763610839844	1.0	502.122314453125	194.0364227294922	0.0005785226821899414	27	011
229	411.2530822753906	372.0268249511719	1.0	356.2467956542969	222.37266540527344	1.0	502.8140563964844	194.72537231445312	1.0	500.4258117675781	196.1331329345703	0.00045293569564819336	27	011
230	408.42059326171875	375.7762145996094	1.0	357.993408203125	232.09620666503906	0.9680235385894775	502.3545227050781	194.18109130859375	1.0	500.0039978027344	195.34654235839844	0.0005988180637359619	27	011
231	408.609619140625	375.8313293457031	1.0	347.9910888671875	234.767578125	1.0	502.51312255859375	194.59954833984375	1.0	501.4884948730469	195.59713745117188	0.0012567341327667236	27	011
232	408.6675109863281	376.66265869140625	1.0	338.37725830078125	235.9272918701172	1.0	501.91876220703125	194.50225830078125	1.0	501.63653564453125	195.20700073242188	0.0005327463150024414	27	011
233	471.6100158691406	277.7975158691406	1.0	339.3050537109375	245.21788024902344	1.0	502.0863952636719	194.20411682128906	1.0	498.90728759765625	193.49813842773438	0.00048553943634033203	27	011
234	406.9421081542969	376.3855285644531	1.0	338.1458740234375	249.88096618652344	1.0	502.8521423339844	194.684814453125	1.0	501.51898193359375	195.53839111328125	0.0009440481662750244	27	011
235	407.5672607421875	376.194091796875	1.0	341.0717468261719	250.4817657470703	1.0	503.9997253417969	194.4359588623047	1.0	502.7954406738281	194.99652099609375	0.0009323060512542725	27	011
236	405.41009521484375	375.66656494140625	1.0	340.40509033203125	250.24563598632812	1.0	502.4786682128906	194.65899658203125	1.0	501.483154296875	195.0499725341797	0.000801771879196167	27	011
237	404.6705627441406	374.9631652832031	1.0	341.2189636230469	249.11949157714844	1.0	501.7333984375	194.56114196777344	1.0	500.7130126953125	195.60284423828125	0.0009011924266815186	27	011
238	403.3874816894531	374.4371032714844	1.0	341.1805725097656	253.48692321777344	1.0	501.86328125	194.5101318359375	1.0	500.56683349609375	195.7218475341797	0.0007634162902832031	27	011
239	402.27532958984375	374.8803405761719	1.0	341.1220703125	257.82293701171875	1.0	502.3955993652344	194.78829956054688	1.0	501.4488525390625	195.06594848632812	0.0009968876838684082	27	011
240	396.5388488769531	370.6758117675781	1.0	347.7972106933594	265.7457275390625	1.0	501.5665283203125	195.0451202392578	1.0	500.0966491699219	196.2649383544922	0.0015956759452819824	27	011
241	394.26641845703125	367.8802795410156	1.0	348.87451171875	269.1820983886719	0.9328126907348633	502.6075439453125	194.59925842285156	1.0	501.150146484375	194.81265258789062	0.00079384446144104	27	011
242	384.5773620605469	366.4883117675781	1.0	355.7408752441406	279.1896057128906	0.9999996423721313	501.1336975097656	195.48260498046875	1.0	499.6645812988281	196.31185913085938	0.001250237226486206	27	011
243	381.0780334472656	367.73638916015625	1.0	389.2804260253906	287.50531005859375	0.998818576335907	501.28338623046875	194.43890380859375	1.0	500.2498779296875	195.15707397460938	0.001401454210281372	27	011
244	380.1449890136719	368.56988525390625	1.0	408.7216796875	289.53826904296875	0.010100841522216797	501.4239501953125	194.8313751220703	1.0	499.9737548828125	196.2583465576172	0.001673668622970581	27	011
245	379.97064208984375	370.7286682128906	1.0	409.4010925292969	291.0526428222656	0.9999575018882751	501.1102600097656	194.67893981933594	1.0	499.2720947265625	196.28131103515625	0.0012673735618591309	27	011
246	381.1943664550781	372.46392822265625	0.9999980926513672	405.822021484375	288.5915222167969	0.03402242064476013	501.25677490234375	194.07290649414062	1.0	500.06182861328125	195.34510803222656	0.003021329641342163	27	011
247	421.38861083984375	350.2527770996094	0.0014930963516235352	403.6305847167969	287.28497314453125	0.9994274377822876	500.9241638183594	195.063232421875	1.0	499.44671630859375	195.83505249023438	0.001039355993270874	27	011
248	388.5607604980469	369.37396240234375	0.10346433520317078	501.8022766113281	197.45608520507812	7.960200309753418e-5	501.074951171875	194.02528381347656	1.0	500.14154052734375	195.8479461669922	0.002285480499267578	27	011
249	422.0324401855469	346.787109375	0.003664255142211914	405.5257263183594	347.8655090332031	0.0005033612251281738	500.68756103515625	194.25369262695312	1.0	497.8382873535156	193.89312744140625	0.001299053430557251	27	011
250	381.7981262207031	367.5950927734375	0.9976145029067993	423.2355651855469	304.39862060546875	0.10831502079963684	500.74920654296875	194.6634979248047	1.0	499.0919189453125	196.092529296875	0.0009745955467224121	27	011
251	380.900146484375	365.53912353515625	0.9999172687530518	418.7871398925781	307.80029296875	0.9512811899185181	501.8232727050781	195.26324462890625	1.0	500.520263671875	196.23428344726562	0.0016210377216339111	27	011
252	439.6429748535156	369.2516174316406	0.09113100171089172	408.27203369140625	306.3121337890625	0.9982117414474487	500.81793212890625	194.83895874023438	1.0	499.475341796875	195.65794372558594	0.0011838078498840332	27	011
253	431.8677978515625	358.6058349609375	0.9999998807907104	409.5377502441406	377.3044128417969	0.00020930171012878418	501.55010986328125	193.76158142089844	1.0	498.3609924316406	193.19862365722656	0.0007573962211608887	27	011
254	432.2886962890625	353.88623046875	0.9999993443489075	501.8495788574219	197.78897094726562	0.0001366138458251953	500.280029296875	195.14028930664062	1.0	498.792236328125	196.45968627929688	0.0011709332466125488	27	011
255	425.8586730957031	344.26556396484375	0.9994527101516724	423.2043151855469	344.77374267578125	0.00017458200454711914	502.0627136230469	194.6871337890625	1.0	500.8802490234375	195.8468475341797	0.0006454885005950928	27	011
256	401.0335693359375	374.5321350097656	1.0	393.5768737792969	312.7206115722656	0.0005509257316589355	501.59033203125	194.35433959960938	1.0	500.3335266113281	195.44940185546875	0.0008925795555114746	27	011
257	400.43463134765625	371.0588684082031	1.0	378.1084289550781	319.3474426269531	0.02284473180770874	501.058837890625	193.99107360839844	1.0	499.4942321777344	194.47799682617188	0.0010546445846557617	27	011
258	379.36090087890625	315.696044921875	0.999995231628418	389.84100341796875	312.64801025390625	0.014140307903289795	501.80126953125	194.88299560546875	1.0	500.56658935546875	195.59298706054688	0.0004208087921142578	27	011
259	379.1019287109375	308.632080078125	1.0	416.3049011230469	370.3359680175781	0.0014775097370147705	501.0802917480469	193.96575927734375	1.0	500.0220031738281	195.68673706054688	0.0011053681373596191	27	011
260	377.29522705078125	302.0889587402344	1.0	408.3410339355469	370.8621826171875	0.09644576907157898	501.14862060546875	194.2617645263672	1.0	499.8474426269531	194.7808837890625	0.0007502734661102295	27	011
261	375.9116516113281	297.3326721191406	1.0	461.8841552734375	369.9195861816406	0.25868064165115356	501.4066162109375	194.145751953125	1.0	499.9146423339844	195.2063446044922	0.001429229974746704	27	011
262	377.357421875	292.9453125	1.0	421.0589904785156	375.37384033203125	0.023201197385787964	501.5289001464844	194.16970825195312	1.0	500.5758361816406	195.28643798828125	0.0007599890232086182	27	011
263	378.4619140625	288.156005859375	1.0	423.1944580078125	377.1228942871094	0.9927700161933899	501.42041015625	194.3331756591797	1.0	499.9628601074219	195.4835205078125	0.0005054175853729248	27	011
264	377.4469909667969	283.9308776855469	0.9999999403953552	388.6190490722656	281.6275329589844	0.004301398992538452	501.42987060546875	194.31732177734375	1.0	500.1701354980469	194.7455596923828	0.0009826421737670898	27	011
265	379.0921936035156	277.9924621582031	0.999903678894043	405.84234619140625	363.5349426269531	1.0	501.2487487792969	194.25543212890625	1.0	500.0254211425781	194.53860473632812	0.0018126964569091797	27	011
266	380.454345703125	273.0400390625	0.999994158744812	409.76885986328125	365.7030029296875	0.9999999403953552	501.8876037597656	194.51312255859375	1.0	499.9122009277344	195.49671936035156	0.0017637014389038086	27	011
267	383.27459716796875	268.54144287109375	0.999932050704956	410.3609924316406	365.7090759277344	1.0	501.89471435546875	194.5264129638672	1.0	500.1734619140625	195.82498168945312	0.0009036064147949219	27	011
268	380.8064270019531	263.33526611328125	0.9999918937683105	389.73828125	262.5176086425781	0.00963011384010315	502.0488586425781	193.96929931640625	1.0	501.582275390625	194.49777221679688	0.0004892349243164062	27	011
269	380.7906799316406	256.9488830566406	0.999903678894043	392.559326171875	352.2331237792969	0.9997145533561707	501.4997253417969	193.89419555664062	1.0	499.9302062988281	195.4462890625	0.0011368095874786377	27	011
270	380.8739318847656	251.6807861328125	0.9585484266281128	451.5450439453125	346.61785888671875	0.9999993443489075	502.5102233886719	194.7736358642578	1.0	501.03387451171875	195.0176239013672	0.0022787749767303467	27	011
271	381.0759582519531	247.32998657226562	0.9999995827674866	400.1082458496094	350.0661926269531	1.0	501.205322265625	194.3151092529297	1.0	499.61834716796875	195.18466186523438	0.0010072886943817139	27	011
272	380.3234558105469	241.00723266601562	0.9901639223098755	399.4975891113281	345.7841491699219	0.9999994039535522	502.2005615234375	195.09066772460938	1.0	500.7415466308594	195.91969299316406	0.0010641813278198242	27	011
273	378.1927490234375	235.1427001953125	0.9999908208847046	389.009033203125	336.4617919921875	0.9971561431884766	500.6991882324219	195.21131896972656	1.0	498.8553771972656	195.9196014404297	0.0012964308261871338	27	011
274	377.2650146484375	228.10166931152344	0.9999978542327881	384.3318176269531	328.2882995605469	1.0	502.03765869140625	195.3689422607422	1.0	500.58734130859375	196.23281860351562	0.0018049776554107666	27	011
275	376.70855712890625	223.4652862548828	0.9999568462371826	385.15472412109375	327.29193115234375	1.0	501.2065734863281	195.0557098388672	1.0	499.5404052734375	195.77574157714844	0.0012208819389343262	27	011
276	375.3965148925781	217.28726196289062	1.0	385.0739440917969	335.4060974121094	1.0	501.69024658203125	193.94073486328125	1.0	500.44549560546875	194.9786376953125	0.0014094114303588867	27	011
277	373.7602844238281	211.22825622558594	0.9999998807907104	388.9711608886719	332.859130859375	1.0	501.2821350097656	194.43508911132812	1.0	499.6366271972656	195.07211303710938	0.001310974359512329	27	011
278	372.39691162109375	203.8616485595703	1.0	439.2227783203125	325.7604064941406	0.9999990463256836	501.3843688964844	194.73260498046875	1.0	499.9609069824219	196.1280059814453	0.0005100667476654053	27	011
279	415.9292907714844	200.683837890625	0.9986631274223328	373.626220703125	325.89361572265625	1.0	501.42236328125	194.73281860351562	1.0	499.6561279296875	195.64707946777344	0.0006700456142425537	27	011
280	372.2615661621094	195.5547332763672	1.0	378.7646484375	322.8555908203125	1.0	501.414306640625	195.0930938720703	1.0	500.7433166503906	195.1788787841797	0.0005345940589904785	27	011
281	372.40838623046875	188.7445068359375	1.0	385.0350036621094	323.1575927734375	0.9999998807907104	501.2323303222656	194.6602783203125	1.0	500.6649475097656	194.994384765625	0.0006125867366790771	27	011
282	373.2325134277344	183.31385803222656	1.0	433.1699523925781	305.6075439453125	1.0	501.0485534667969	194.1112060546875	1.0	433.2270202636719	305.9325256347656	0.0007207691669464111	27	011
283	372.3338623046875	178.16102600097656	0.9999998211860657	442.8839111328125	304.57843017578125	1.0	501.4728698730469	194.2978515625	1.0	500.1768493652344	195.2437286376953	0.0007516443729400635	27	011
284	376.5873718261719	164.9862060546875	1.0	374.6010437011719	303.3370056152344	0.9391838908195496	500.7612609863281	194.37759399414062	1.0	499.2177734375	195.4396209716797	0.0006886720657348633	27	011
285	375.9237060546875	157.58116149902344	0.9999976754188538	374.5873718261719	291.30548095703125	1.0	500.6492614746094	194.6060333251953	1.0	499.2195739746094	195.94883728027344	0.001001983880996704	27	011
286	375.80780029296875	149.7698974609375	0.9999999403953552	369.3553161621094	285.85791015625	1.0	500.8233337402344	194.19110107421875	1.0	499.2115783691406	195.45606994628906	0.0011217892169952393	27	011
287	374.72265625	141.4033966064453	0.9999998807907104	367.4822082519531	278.3568115234375	1.0	500.1156005859375	194.6825714111328	1.0	499.15643310546875	195.60557556152344	0.000924915075302124	27	011
288	377.6792297363281	135.5306396484375	0.9999998807907104	369.3169250488281	274.71160888671875	1.0	500.1078796386719	194.64523315429688	1.0	499.0323791503906	195.820068359375	0.0016447603702545166	27	011
289	410.1187438964844	126.78877258300781	0.9999997615814209	369.64013671875	264.0348815917969	1.0	500.47650146484375	195.19044494628906	1.0	392.712158203125	134.62767028808594	0.0008715391159057617	27	011
290	411.6788024902344	120.79891204833984	0.999992311000824	369.8677062988281	260.26287841796875	1.0	499.6550598144531	195.6580352783203	1.0	498.66473388671875	196.9521484375	0.0008488297462463379	27	011
291	403.79388427734375	112.98014831542969	0.9999982714653015	365.5007629394531	250.69168090820312	1.0	500.3596496582031	194.10946655273438	1.0	499.9834289550781	195.2703094482422	0.0008285343647003174	27	011
292	409.286865234375	105.73712921142578	1.0	368.61944580078125	241.65928649902344	1.0	500.62603759765625	194.2991180419922	1.0	499.13824462890625	196.0288848876953	0.001110762357711792	27	011
293	408.3826904296875	97.01543426513672	0.9999998807907104	368.967529296875	230.93148803710938	1.0	500.8795166015625	195.2344512939453	1.0	499.4637145996094	196.16683959960938	0.0006794929504394531	27	011
294	380.885009765625	86.59932708740234	0.9999991655349731	370.1901550292969	227.19729614257812	1.0	500.0637512207031	195.0177001953125	1.0	498.6333923339844	196.3762969970703	0.0014953017234802246	27	011
295	380.94122314453125	78.45368957519531	0.9999971389770508	365.9280090332031	213.33958435058594	1.0	500.460693359375	195.58448791503906	1.0	499.62408447265625	196.70762634277344	0.0014363527297973633	27	011
296	412.2837829589844	67.36470031738281	1.0	367.34686279296875	205.82098388671875	1.0	500.0466003417969	195.67225646972656	1.0	498.6978759765625	196.5084686279297	0.0013996660709381104	27	011
297	410.5846862792969	61.59974670410156	0.9999997019767761	368.8033142089844	196.4279022216797	1.0	500.3589782714844	195.23489379882812	1.0	498.78814697265625	196.30690002441406	0.0023892223834991455	27	011
298	412.9922790527344	54.91516876220703	1.0	368.0460205078125	188.4273681640625	0.9999998807907104	500.6004333496094	194.7678680419922	1.0	498.7564697265625	196.29782104492188	0.0026218295097351074	27	011
299	415.30828857421875	47.64046859741211	1.0	362.2982177734375	178.6945343017578	1.0	500.9058532714844	193.52627563476562	1.0	499.751220703125	195.28268432617188	0.0009260177612304688	27	011
300	378.0127258300781	37.99441909790039	0.9999994039535522	366.6528625488281	165.34930419921875	1.0	499.7176513671875	195.3951873779297	1.0	498.4676513671875	196.37257385253906	0.003990858793258667	27	011
301	378.9369201660156	31.44144058227539	0.9999988079071045	365.615966796875	156.44088745117188	1.0	500.4612121582031	194.54270935058594	1.0	498.5185546875	196.0055694580078	0.0028922855854034424	27	011
302	376.0888977050781	24.57516098022461	0.9999999403953552	361.0155334472656	148.4088897705078	0.9999998807907104	500.8712158203125	194.009765625	1.0	408.9999694824219	6.357916831970215	0.004658788442611694	27	011
303	376.72161865234375	24.427448272705078	1.0	365.9035339355469	134.86367797851562	1.0	500.5191955566406	194.35838317871094	1.0	361.38079833984375	6.18161678314209	0.004339396953582764	27	011
304	378.9106750488281	26.51650619506836	1.0	362.8795166015625	126.0030517578125	0.9999884366989136	501.15283203125	194.39242553710938	1.0	374.65765380859375	3.5759310722351074	0.008550256490707397	27	011
305	381.9595947265625	27.561294555664062	1.0	413.6943359375	109.68284606933594	0.9999999403953552	500.6548767089844	194.0849151611328	1.0	374.68707275390625	5.766110897064209	0.01230427622795105	27	011
306	387.80908203125	33.63438034057617	0.9998424053192139	357.5500793457031	102.41838073730469	0.9999998807907104	501.3016662597656	194.51390075683594	1.0	375.1218566894531	5.266990661621094	0.004055500030517578	27	011
307	389.1136779785156	33.32328414916992	0.019208788871765137	354.45013427734375	88.67106628417969	1.0	500.427734375	194.8424530029297	1.0	498.6546630859375	196.09693908691406	0.001216590404510498	27	011
308	383.9992980957031	35.02880096435547	0.00023165345191955566	348.2817687988281	80.39070129394531	1.0	501.8343811035156	194.00196838378906	1.0	500.462890625	194.96713256835938	0.0005702078342437744	27	011
309	500.9851379394531	198.7034454345703	0.0001074671745300293	345.4310607910156	70.76332092285156	1.0	500.56317138671875	194.8902587890625	1.0	499.21673583984375	195.26870727539062	0.0006082653999328613	27	011
310	353.8582763671875	59.701900482177734	0.00022023916244506836	346.405517578125	62.92805480957031	0.9999998807907104	502.6322326660156	194.36312866210938	1.0	500.8775939941406	195.82119750976562	0.0005575418472290039	27	011
311	356.66925048828125	54.680511474609375	0.00012671947479248047	351.4871520996094	59.0366325378418	0.9999998807907104	501.5156555175781	194.97866821289062	1.0	499.939697265625	195.9406280517578	0.0009268820285797119	27	011
312	502.33453369140625	198.09890747070312	8.532404899597168e-5	354.82623291015625	63.731571197509766	1.0	502.1907043457031	194.09902954101562	1.0	354.8612976074219	65.58802795410156	0.0009611248970031738	27	011
313	422.2674255371094	31.25514030456543	0.0015193521976470947	355.6695861816406	59.907073974609375	0.9986610412597656	501.5589294433594	195.0587921142578	1.0	500.2786865234375	195.8234405517578	0.0011616051197052002	27	011
314	397.71624755859375	45.85076904296875	0.0005085468292236328	501.7629699707031	196.57354736328125	0.0001652240753173828	501.4696350097656	193.8959503173828	1.0	500.32708740234375	194.7512664794922	0.0010048151016235352	27	011
315	501.35723876953125	197.79559326171875	9.894371032714844e-5	501.783935546875	195.74411010742188	0.00013688206672668457	501.6720886230469	193.4996337890625	1.0	498.56988525390625	192.80113220214844	0.0006342232227325439	27	011
316	390.4962158203125	70.06649017333984	0.00020673871040344238	502.3819580078125	197.38365173339844	0.00011473894119262695	501.24395751953125	195.2913818359375	1.0	499.7218933105469	196.04209899902344	0.001089930534362793	27	011
317	412.7370910644531	36.11673355102539	0.8946241736412048	501.2836608886719	196.97012329101562	0.00011870265007019043	501.014892578125	194.17996215820312	1.0	499.5599365234375	195.32456970214844	0.0013731420040130615	27	011
318	387.1318054199219	74.17777252197266	0.9944589138031006	397.86480712890625	66.81079864501953	0.0001507103443145752	501.7542724609375	193.41986083984375	1.0	499.3936462402344	195.16458129882812	0.0005108416080474854	27	011
319	421.4820251464844	32.997894287109375	0.9984781742095947	419.9842834472656	37.06085205078125	0.0003510415554046631	501.5359802246094	194.16384887695312	1.0	424.51953125	5.934601783752441	0.0019269585609436035	27	011
320	386.7491455078125	81.34011840820312	1.0	416.6567077636719	7.0876054763793945	0.001062154769897461	501.5737609863281	193.30677795410156	1.0	370.59674072265625	5.413944244384766	0.005956530570983887	27	011
321	387.335205078125	88.04882049560547	0.9999998807907104	460.3211669921875	84.76612091064453	0.0164928138256073	501.2257995605469	193.5264892578125	1.0	499.8717956542969	194.15200805664062	0.000580519437789917	27	011
322	387.54010009765625	89.05619812011719	0.9999999403953552	365.8982238769531	4.2781572341918945	0.00019305944442749023	500.7086486816406	194.04278564453125	1.0	365.8347473144531	4.212119102478027	0.0013105571269989014	27	011
323	389.0441589355469	94.24370574951172	1.0	395.87176513671875	4.8215789794921875	0.0003558695316314697	500.86199951171875	194.46240234375	1.0	499.45013427734375	195.37045288085938	0.0010033249855041504	27	011
324	389.6038818359375	97.06608581542969	1.0	450.7469787597656	95.03591918945312	0.003012150526046753	500.6268615722656	194.6032257080078	1.0	499.30419921875	195.02000427246094	0.001118987798690796	27	011
325	392.2480773925781	102.18055725097656	1.0	373.7456970214844	31.837392807006836	0.969832181930542	501.77313232421875	195.10919189453125	1.0	500.2300720214844	195.34323120117188	0.0012749731540679932	27	011
326	393.6325988769531	105.1185073852539	1.0	370.8244934082031	31.826499938964844	0.999998152256012	500.94549560546875	194.1297149658203	1.0	376.7392578125	7.735452651977539	0.0035732686519622803	27	011
327	395.49859619140625	109.04125213623047	1.0	375.8122863769531	32.27774429321289	0.9913442134857178	502.4153747558594	193.951904296875	1.0	378.1731872558594	8.150264739990234	0.022840023040771484	27	011
328	397.07635498046875	113.87153625488281	1.0	378.8951721191406	32.562828063964844	0.9996680617332458	501.3017578125	194.3107147216797	1.0	379.64385986328125	8.700431823730469	0.00687292218208313	27	011
329	398.8350830078125	119.4295654296875	1.0	375.4521484375	35.465362548828125	1.0	500.91259765625	194.1100616455078	1.0	500.05523681640625	194.57672119140625	0.0007023513317108154	27	011
330	399.0523986816406	123.80448913574219	1.0	376.5632629394531	35.15755844116211	1.0	501.48553466796875	194.1773223876953	1.0	404.6758117675781	117.83944702148438	0.000680774450302124	27	011
331	402.9365539550781	130.15293884277344	1.0	384.21771240234375	35.83051300048828	0.9999998211860657	501.330810546875	193.912841796875	1.0	500.0771789550781	194.23135375976562	0.0006234645843505859	27	011
332	404.1518249511719	135.00982666015625	1.0	380.4364013671875	37.48341369628906	0.9999998211860657	500.6316833496094	193.8709259033203	1.0	499.5718078613281	194.2644805908203	0.0006722211837768555	27	011
333	404.17633056640625	142.03024291992188	1.0	378.4294128417969	44.29295349121094	0.9999997615814209	501.6686706542969	194.24427795410156	1.0	500.12811279296875	195.16146850585938	0.001302570104598999	27	011
334	408.7784729003906	148.8007354736328	1.0	386.263671875	49.321754455566406	1.0	500.7810363769531	194.88201904296875	1.0	500.0187683105469	196.02413940429688	0.001103132963180542	27	011
335	413.06182861328125	155.62579345703125	1.0	393.0076599121094	50.646846771240234	0.9999992251396179	500.4544982910156	194.50978088378906	1.0	499.168212890625	195.58599853515625	0.0010861456394195557	27	011
336	415.9429931640625	164.79153442382812	1.0	382.9059143066406	60.429359436035156	0.9999378323554993	500.612548828125	194.14480590820312	1.0	500.3633117675781	195.80015563964844	0.0007924139499664307	27	011
337	416.86102294921875	170.5747528076172	1.0	383.6849365234375	65.62393188476562	1.0	500.9917907714844	193.79257202148438	1.0	500.4761962890625	195.4058837890625	0.0008601546287536621	27	011
338	418.4752197265625	177.7741241455078	1.0	390.4391784667969	69.22552490234375	0.9999831914901733	499.8890380859375	194.89723205566406	1.0	498.6455383300781	196.19464111328125	0.0007999837398529053	27	011
339	418.6667175292969	185.63685607910156	1.0	396.1258544921875	67.8950424194336	1.0	500.62139892578125	194.5845947265625	1.0	499.47454833984375	195.21861267089844	0.000469893217086792	27	011
340	422.7833557128906	191.80792236328125	1.0	396.8553466796875	71.8565902709961	1.0	500.8836364746094	194.5535888671875	1.0	500.41400146484375	194.98846435546875	0.0004271268844604492	27	011
341	423.4515380859375	198.74057006835938	1.0	395.37835693359375	87.43807983398438	1.0	501.4307861328125	195.1234588623047	1.0	500.40606689453125	195.73719787597656	0.00048482418060302734	27	011
342	425.11456298828125	203.48486328125	1.0	394.76409912109375	92.55933380126953	1.0	501.2826232910156	195.58912658691406	1.0	500.45526123046875	195.50660705566406	0.0003819465637207031	27	011
343	425.65728759765625	207.24537658691406	1.0	392.7510681152344	93.1805648803711	0.9999998807907104	501.6437072753906	195.7470245361328	1.0	500.7449645996094	195.09877014160156	0.0004966557025909424	27	011
344	428.50543212890625	212.3102264404297	1.0	391.9178771972656	93.24710845947266	1.0	501.62799072265625	194.67091369628906	1.0	392.7655029296875	94.49424743652344	0.002166658639907837	27	011
345	429.725830078125	216.51141357421875	1.0	396.2939147949219	96.65058135986328	1.0	501.8687744140625	194.7196502685547	1.0	398.87432861328125	99.28179168701172	0.00046324729919433594	27	011
346	427.7648010253906	221.38494873046875	1.0	400.748046875	111.41217041015625	0.9965019226074219	502.56353759765625	194.61988830566406	1.0	424.06085205078125	210.9149627685547	0.0004795491695404053	27	011
347	426.9596252441406	226.86610412597656	1.0	393.20697021484375	116.12623596191406	0.9999685883522034	502.4079284667969	194.34561157226562	1.0	501.0008850097656	195.37380981445312	0.00037983059883117676	27	011
348	430.0812072753906	229.9893035888672	1.0	392.5774230957031	123.4983139038086	1.0	503.025390625	194.61102294921875	1.0	501.40606689453125	195.59542846679688	0.00043845176696777344	27	011
349	431.07952880859375	232.10916137695312	1.0	394.2142639160156	125.90381622314453	1.0	502.8687438964844	193.89846801757812	1.0	501.7142333984375	194.2220916748047	0.0002945065498352051	27	011
350	429.5606689453125	237.77134704589844	1.0	395.9461364746094	127.64875030517578	0.9999999403953552	501.96746826171875	194.31436157226562	1.0	500.3853759765625	194.56814575195312	0.0002703666687011719	27	011
351	427.41680908203125	245.0689697265625	1.0	397.3323974609375	128.79063415527344	0.9989523887634277	501.77484130859375	193.7512969970703	1.0	501.5632629394531	193.86607360839844	0.0002779066562652588	27	011
352	423.8315734863281	251.32046508789062	1.0	394.626220703125	126.0807113647461	0.9999934434890747	501.5198974609375	193.9019775390625	1.0	500.9010009765625	194.1223907470703	0.0003040134906768799	27	011
353	423.1575012207031	256.6756591796875	1.0	403.7208251953125	115.959716796875	0.9999996423721313	501.01861572265625	193.58987426757812	1.0	423.150390625	247.92173767089844	0.002096235752105713	27	011
354	422.8133544921875	261.44036865234375	1.0	401.4294128417969	106.78987884521484	0.9947243332862854	500.5777282714844	194.64401245117188	1.0	499.1315002441406	194.7672119140625	0.0004228055477142334	27	011
355	420.7490539550781	267.1989440917969	1.0	425.19940185546875	263.9689636230469	0.00028890371322631836	501.6350402832031	193.3386993408203	1.0	499.4105224609375	194.80447387695312	0.0005279481410980225	27	011
356	421.64117431640625	270.3379211425781	1.0	425.9360656738281	265.5425109863281	0.003562420606613159	500.8220520019531	194.2653350830078	1.0	420.3735656738281	262.5057678222656	0.00168570876121521	27	011
357	420.7336730957031	273.3783264160156	1.0	408.1402282714844	95.81050109863281	0.09629571437835693	502.47845458984375	195.0512237548828	1.0	500.18463134765625	195.4337158203125	0.0007966160774230957	27	011
358	422.1169128417969	276.8080749511719	1.0	403.3024597167969	102.30059051513672	0.021693110466003418	500.49609375	195.24505615234375	1.0	499.2025146484375	195.96328735351562	0.0004431009292602539	27	011
359	423.1941833496094	281.2347717285156	1.0	420.8879699707031	285.66070556640625	0.0004437565803527832	501.69488525390625	195.150146484375	1.0	500.14154052734375	195.3117218017578	0.0005424022674560547	27	011
360	424.540283203125	284.6856994628906	1.0	417.7367858886719	112.01480865478516	0.0026175975799560547	501.5614318847656	194.86175537109375	1.0	499.9224548339844	195.87100219726562	0.0005941689014434814	27	011
361	424.53167724609375	285.90289306640625	1.0	416.7074279785156	112.6661376953125	1.0	500.7546081542969	195.73080444335938	1.0	421.1991271972656	277.3409118652344	0.000951617956161499	27	011
362	424.35845947265625	288.57379150390625	1.0	412.2442321777344	114.63383483886719	0.9981995224952698	501.220947265625	195.32904052734375	1.0	500.09014892578125	197.07862854003906	0.000550687313079834	27	011
363	426.0205078125	289.8184509277344	1.0	404.335693359375	118.52590942382812	0.679485559463501	500.8218994140625	196.29566955566406	1.0	498.7241516113281	197.10696411132812	0.00042816996574401855	27	011
364	429.1134033203125	293.50885009765625	1.0	438.548583984375	290.22027587890625	0.0030586719512939453	501.1133728027344	195.98873901367188	1.0	499.3645935058594	197.247314453125	0.0008662641048431396	27	011
365	426.9598083496094	295.8755798339844	1.0	415.16961669921875	118.5619125366211	0.15597102046012878	501.77783203125	195.00900268554688	1.0	500.5849914550781	195.5059051513672	0.00031366944313049316	27	011
366	427.4158020019531	297.41693115234375	1.0	414.3962707519531	124.28336334228516	0.9999324679374695	501.6034240722656	195.3062286376953	1.0	500.1343078613281	196.05247497558594	0.00029075145721435547	27	011
367	428.1888122558594	299.3920593261719	1.0	410.1044921875	126.490234375	1.0	501.5169982910156	195.25637817382812	1.0	500.20806884765625	196.61495971679688	0.0003750622272491455	27	011
368	427.9261474609375	299.1402893066406	1.0	405.2384033203125	126.68154907226562	1.0	501.65155029296875	194.2183380126953	1.0	498.4322204589844	195.66659545898438	0.0003408491611480713	27	011
369	429.9501037597656	301.0577087402344	1.0	408.38641357421875	129.3454132080078	1.0	500.71405029296875	194.6307830810547	1.0	499.8411560058594	195.92799377441406	0.0003743469715118408	27	011
370	432.2784118652344	303.0899658203125	1.0	407.7488098144531	135.56121826171875	0.999975323677063	500.9888000488281	194.86253356933594	1.0	438.3365478515625	293.1684875488281	0.0005675852298736572	27	011
371	430.71337890625	303.2355041503906	1.0	406.37646484375	134.43540954589844	1.0	501.34747314453125	194.26199340820312	1.0	500.35498046875	195.35763549804688	0.0003631711006164551	27	011
372	429.3434143066406	303.41387939453125	1.0	397.73748779296875	136.96583557128906	1.0	501.095458984375	194.05059814453125	1.0	497.85284423828125	195.60105895996094	0.0006841421127319336	27	011
373	430.5594787597656	304.8341369628906	1.0	392.9056701660156	137.28717041015625	1.0	500.763916015625	194.90280151367188	1.0	498.921875	195.82598876953125	0.0005554556846618652	27	011
374	432.6086730957031	305.97540283203125	1.0	393.9892272949219	138.00022888183594	1.0	501.3398132324219	194.73895263671875	1.0	499.9066162109375	195.8729248046875	0.00033846497535705566	27	011
375	433.15802001953125	304.5718688964844	0.9999995231628418	394.9602355957031	148.35708618164062	0.9859724044799805	500.66064453125	194.30856323242188	1.0	499.2408447265625	195.65536499023438	0.0004468560218811035	27	011
376	431.3314514160156	305.8525085449219	0.9999999403953552	391.60394287109375	149.4979248046875	1.0	500.5181579589844	195.03196716308594	1.0	499.0151672363281	195.28851318359375	0.0006289780139923096	27	011
377	429.5343933105469	304.994873046875	0.9989000558853149	382.0614013671875	152.2543182373047	1.0	500.5771484375	194.21141052246094	1.0	499.13201904296875	195.58364868164062	0.0008273720741271973	27	011
378	429.93206787109375	306.6661376953125	0.9999954700469971	379.2275695800781	151.6765899658203	1.0	500.8992614746094	194.3334503173828	1.0	497.1155700683594	195.45413208007812	0.0007525086402893066	27	011
379	433.7456970214844	308.3700866699219	0.7927467823028564	382.0442810058594	154.64544677734375	1.0	500.82537841796875	193.91629028320312	1.0	499.7440185546875	194.52529907226562	0.0008040368556976318	27	011
380	384.85418701171875	162.3445281982422	0.9951107501983643	387.1886901855469	161.83331298828125	0.9999523162841797	500.6832580566406	195.2900848388672	1.0	499.16162109375	196.1587371826172	0.0006364285945892334	27	011
381	432.4302673339844	310.69677734375	0.9999901056289673	381.8233947753906	167.1825408935547	1.0	501.857177734375	194.4859619140625	1.0	500.6273193359375	195.5157470703125	0.0004451870918273926	27	011
382	428.7189025878906	310.8262634277344	0.9673826694488525	378.4276123046875	166.46839904785156	1.0	500.87921142578125	194.55209350585938	1.0	499.8033142089844	195.3144073486328	0.0009016096591949463	27	011
383	429.46209716796875	313.31805419921875	0.9810187816619873	373.27069091796875	168.06878662109375	1.0	501.1681823730469	195.42071533203125	1.0	499.580810546875	196.20849609375	0.0010526776313781738	27	011
384	429.47119140625	312.9134216308594	0.1187436580657959	371.38104248046875	167.547607421875	1.0	500.9935607910156	194.63623046875	1.0	499.3509826660156	195.07608032226562	0.0012772977352142334	27	011
385	431.8200988769531	317.62225341796875	0.9282724261283875	370.251220703125	171.20103454589844	1.0	501.2491455078125	194.5509033203125	1.0	499.8652038574219	195.5599365234375	0.0007268190383911133	27	011
386	374.4049072265625	177.5020751953125	0.9911553263664246	378.02923583984375	175.74449157714844	0.9966320991516113	500.53790283203125	194.53257751464844	1.0	498.3923034667969	195.70339965820312	0.0010527372360229492	27	011
387	432.7834167480469	319.9664001464844	0.6489841341972351	369.6540832519531	190.0934600830078	1.0	501.3642578125	195.12527465820312	1.0	499.4343566894531	196.0650177001953	0.0016027987003326416	27	011
388	429.0038146972656	320.6835632324219	0.999707818031311	368.1732177734375	188.1659698486328	1.0	501.4653625488281	194.41249084472656	1.0	499.8233642578125	195.52561950683594	0.0008130967617034912	27	011
389	428.2157897949219	323.52386474609375	0.9999911785125732	366.2501525878906	188.20956420898438	1.0	500.1716003417969	194.98385620117188	1.0	498.81982421875	195.83892822265625	0.0019060969352722168	27	011
390	429.26556396484375	326.0028991699219	0.9999599456787109	366.5354919433594	188.5658416748047	1.0	501.5699462890625	195.0098419189453	1.0	500.19061279296875	195.61427307128906	0.0016914010047912598	27	011
391	431.22314453125	325.8815612792969	0.9864954948425293	366.1546936035156	187.80722045898438	1.0	500.7659912109375	194.73928833007812	1.0	499.2865905761719	196.39573669433594	0.00170058012008667	27	011
392	429.2330322265625	329.2962646484375	0.999997615814209	373.6978454589844	190.11672973632812	1.0	500.9066467285156	194.29373168945312	1.0	499.5824279785156	195.90110778808594	0.0016076862812042236	27	011
393	427.76116943359375	329.2462158203125	0.9999932050704956	372.2892150878906	204.81101989746094	0.9999997615814209	501.5525207519531	195.30072021484375	1.0	500.1383972167969	196.92739868164062	0.0009794831275939941	27	011
394	425.97430419921875	330.2880859375	0.9999998807907104	370.45111083984375	204.24281311035156	1.0	503.40045166015625	195.24070739746094	1.0	501.47845458984375	195.8894805908203	0.000894010066986084	27	011
395	425.165283203125	332.33245849609375	1.0	367.5314025878906	204.6591796875	1.0	501.6968078613281	194.43753051757812	1.0	500.5986022949219	195.20382690429688	0.0007272064685821533	27	011
396	425.58746337890625	334.93304443359375	1.0	367.407470703125	204.86294555664062	1.0	502.0498352050781	194.96554565429688	1.0	500.04205322265625	196.13238525390625	0.0022696852684020996	27	011
397	424.1910705566406	335.4904479980469	1.0	368.8808288574219	205.8379364013672	1.0	502.0490417480469	194.5126190185547	1.0	498.8923034667969	195.70578002929688	0.0014576613903045654	27	011
398	423.283447265625	336.9693908691406	1.0	376.53375244140625	206.13333129882812	1.0	501.4283447265625	194.39794921875	1.0	500.138671875	196.0019073486328	0.0009608566761016846	27	011
399	421.9837951660156	338.0447692871094	1.0	381.4833984375	215.1805877685547	1.0	500.9158630371094	194.604736328125	1.0	499.68939208984375	193.73655700683594	0.002846837043762207	27	011
400	422.2768859863281	339.816650390625	1.0	380.10650634765625	217.5355682373047	1.0	501.4761657714844	194.18716430664062	1.0	500.2938537597656	195.13262939453125	0.0014166831970214844	27	011
401	420.63519287109375	340.0433044433594	1.0	377.1374816894531	221.39833068847656	1.0	530.4796752929688	227.59007263183594	0.004137098789215088	375.8292236328125	221.39825439453125	0.00011166930198669434	27	011
402	421.050537109375	342.3768615722656	1.0	375.0153503417969	221.45361328125	1.0	612.9759521484375	229.63328552246094	0.00030872225761413574	374.3103942871094	222.5524139404297	0.0005398988723754883	27	011
403	421.85546875	343.0238342285156	1.0	378.3982849121094	218.6654052734375	0.026608288288116455	530.0801391601562	228.38739013671875	0.0025759339332580566	376.35028076171875	214.63047790527344	0.0001474916934967041	27	011
404	423.77081298828125	344.0871276855469	1.0	386.5051574707031	222.80743408203125	1.0	389.4296569824219	221.81158447265625	0.00019147992134094238	386.53021240234375	222.2205352783203	0.000427931547164917	27	011
405	421.17364501953125	345.46124267578125	1.0	388.18939208984375	237.2092742919922	1.0	529.9638671875	228.32412719726562	0.017525792121887207	383.42279052734375	243.43539428710938	6.74128532409668e-5	27	011
406	419.4033508300781	347.3643493652344	1.0	386.5008850097656	233.93585205078125	1.0	420.61517333984375	346.0589904785156	0.00030684471130371094	411.28643798828125	355.1159973144531	0.00026103854179382324	27	011
407	418.000732421875	348.3579406738281	1.0	382.8293762207031	236.70755004882812	1.0	420.4652404785156	347.0810241699219	0.0005313754081726074	419.82989501953125	340.8205871582031	0.0003180205821990967	27	011
408	416.73016357421875	348.36822509765625	1.0	381.14190673828125	237.10818481445312	1.0	611.1054077148438	228.32870483398438	0.0925000011920929	419.9474182128906	341.6107482910156	0.00028201937675476074	27	011
409	416.80279541015625	348.7961120605469	1.0	381.40924072265625	236.71603393554688	1.0	529.013916015625	229.011474609375	0.0008287727832794189	409.9459228515625	340.6010437011719	0.00019058585166931152	27	011
410	415.8765563964844	349.0579528808594	1.0	385.1016540527344	236.66905212402344	1.0	611.7232666015625	227.36447143554688	0.011929988861083984	420.93389892578125	342.3886413574219	0.0001704394817352295	27	011
411	415.1192932128906	349.6632080078125	1.0	393.19635009765625	238.892333984375	1.0	529.1138916015625	229.61904907226562	0.0018597543239593506	408.91961669921875	341.20599365234375	0.00015079975128173828	27	011
412	414.10028076171875	349.5330505371094	1.0	395.2970275878906	240.42367553710938	1.0	530.3828735351562	227.81033325195312	0.11414766311645508	408.6882629394531	340.86614990234375	0.00018829107284545898	27	011
413	413.5792236328125	350.11309814453125	1.0	392.89227294921875	254.43429565429688	1.0	393.1802062988281	255.6915740966797	5.7220458984375e-5	407.81005859375	341.8670349121094	0.00013467669486999512	27	011
414	413.2825012207031	349.4052734375	1.0	391.8705139160156	256.2589416503906	1.0	529.0635375976562	228.50831604003906	0.00023442506790161133	387.54486083984375	258.2608947753906	0.00010564923286437988	27	011
415	413.24456787109375	350.1525573730469	1.0	397.105224609375	249.3096923828125	0.3507242500782013	530.441162109375	228.57269287109375	0.01459813117980957	407.9024353027344	340.39166259765625	0.00010120868682861328	27	011
416	413.7098388671875	349.81280517578125	1.0	393.0050354003906	252.25880432128906	1.0	529.966796875	227.58370971679688	0.0006631314754486084	391.548828125	252.7101287841797	0.00011545419692993164	27	011
417	412.7110900878906	351.1124267578125	1.0	399.03460693359375	251.9073944091797	1.0	530.5536499023438	228.00990295410156	0.0007478892803192139	408.58544921875	341.2573547363281	0.00013434886932373047	27	011
418	412.0615234375	351.38189697265625	1.0	401.9969177246094	255.18246459960938	0.9974868297576904	530.8519287109375	227.40065002441406	0.18624117970466614	407.4145812988281	340.7064514160156	0.00017893314361572266	27	011
419	411.1679992675781	351.52685546875	1.0	401.31671142578125	267.84820556640625	1.0	529.8615112304688	226.48675537109375	0.0008862614631652832	408.17608642578125	341.93310546875	0.00024402141571044922	27	011
420	411.365478515625	352.1142883300781	1.0	401.0858154296875	264.6648254394531	1.0	530.3739013671875	228.12579345703125	0.008880048990249634	408.85699462890625	341.17822265625	0.00042235851287841797	27	011
421	411.13616943359375	351.6651916503906	1.0	401.719970703125	263.9590148925781	1.0	530.0357666015625	228.2046356201172	0.002230018377304077	408.73468017578125	342.3475646972656	0.00020229816436767578	27	011
422	411.8471984863281	351.0557556152344	1.0	403.2951965332031	261.2256164550781	0.9999945759773254	411.5622253417969	348.90728759765625	5.441904067993164e-5	408.59429931640625	341.76275634765625	0.00019973516464233398	27	011
423	411.9231872558594	351.46466064453125	1.0	409.377197265625	261.44891357421875	0.9999863505363464	530.78271484375	226.82850646972656	8.165836334228516e-5	408.15399169921875	340.43927001953125	0.00021448731422424316	27	011
424	412.3302307128906	351.10064697265625	1.0	405.3208312988281	284.8004455566406	0.9999978542327881	531.2171020507812	227.33746337890625	0.01827371120452881	409.72406005859375	342.93267822265625	7.405877113342285e-5	27	011
425	411.052490234375	350.9831237792969	1.0	405.39910888671875	278.9940185546875	0.9999996423721313	530.5642700195312	228.44776916503906	0.0009642243385314941	409.22607421875	343.27685546875	0.00011321902275085449	27	011
426	409.74853515625	351.3177185058594	1.0	404.0856628417969	275.92095947265625	1.0	405.4849548339844	353.89678955078125	7.447600364685059e-5	408.094970703125	343.2148742675781	0.00019979476928710938	27	011
427	409.50653076171875	351.0990295410156	1.0	406.9748229980469	271.1049499511719	0.9999985098838806	530.7747192382812	227.84547424316406	0.004678398370742798	408.8725280761719	343.1924133300781	0.0003212094306945801	27	011
428	411.0001220703125	351.98089599609375	1.0	407.71636962890625	274.7228088378906	1.0	529.5432739257812	227.67611694335938	0.08014485239982605	409.3200988769531	342.625	0.00020167231559753418	27	011
429	411.1929931640625	350.9625244140625	1.0	409.4985046386719	276.5086669921875	0.9999998807907104	530.0720825195312	227.40293884277344	0.0006780922412872314	409.6117858886719	343.2254943847656	0.0001970529556274414	27	011
430	409.1614685058594	351.33782958984375	0.9999994039535522	408.84295654296875	284.6298828125	0.9868578910827637	530.0200805664062	227.87631225585938	0.001280367374420166	395.01568603515625	359.2409362792969	5.3942203521728516e-5	27	011
431	410.8558349609375	350.9270324707031	0.9999978542327881	408.15869140625	287.8028259277344	0.9999751448631287	530.1529541015625	228.8223876953125	0.0004183650016784668	405.337890625	292.8785400390625	0.00017747282981872559	27	011
432	407.39019775390625	353.5092468261719	0.9624618291854858	406.2341613769531	281.0533142089844	0.9999998807907104	407.07965087890625	286.0978698730469	0.00011345744132995605	404.2074890136719	282.11785888671875	0.00018894672393798828	27	011
433	408.6889343261719	352.4259033203125	0.9998743534088135	408.5163269042969	279.6433410644531	0.9999989867210388	530.7694091796875	227.15499877929688	0.001414477825164795	403.6431884765625	281.545654296875	8.249282836914062e-5	27	011
434	408.98577880859375	352.4815673828125	0.9929074048995972	410.7774353027344	281.2681579589844	0.9958882927894592	530.4364624023438	228.95706176757812	0.0030469298362731934	413.1811218261719	281.6867980957031	0.0003268718719482422	27	011
435	407.4124450683594	352.1507873535156	0.9999865293502808	410.130615234375	283.9134826660156	0.9999980330467224	530.0107421875	226.57501220703125	0.0001634657382965088	414.2085876464844	280.73223876953125	0.00021123886108398438	27	011
436	409.04400634765625	351.4350891113281	0.9977154731750488	408.6182861328125	289.9563903808594	0.9998911023139954	530.0803833007812	226.665283203125	0.0043897926807403564	406.1673889160156	290.64111328125	0.0001010894775390625	27	011
437	408.4200439453125	352.6962890625	0.0005110204219818115	406.5538330078125	295.8168640136719	0.9999974966049194	611.0894775390625	227.1224822998047	0.02715247869491577	398.2171325683594	295.3678894042969	5.608797073364258e-5	27	011
438	441.50244140625	346.4839172363281	0.022172480821609497	406.2198181152344	290.8428649902344	0.9999997019767761	406.9846496582031	292.8104553222656	0.00023731589317321777	403.8174743652344	290.8388977050781	0.00040024518966674805	27	011
439	454.49639892578125	349.79632568359375	0.0002397298812866211	408.0442199707031	284.8359069824219	0.9999723434448242	611.5150146484375	228.0155792236328	0.004844605922698975	416.8444519042969	289.26922607421875	0.000560373067855835	27	011
440	454.1963195800781	348.6617431640625	0.0009228289127349854	414.0849304199219	292.0770568847656	2.658367156982422e-5	611.4432373046875	227.76612854003906	0.0007590949535369873	421.4005432128906	292.85760498046875	3.5762786865234375e-6	27	011
441	431.1405334472656	324.7955322265625	0.00010037422180175781	407.93389892578125	292.0445861816406	0.9993723630905151	530.4869995117188	226.9216766357422	0.0003489255905151367	414.4353942871094	291.9944152832031	3.5881996154785156e-5	27	011
442	437.6584167480469	326.6864318847656	8.407235145568848e-5	406.6958923339844	292.7585144042969	0.949691891670227	529.3096313476562	228.1402130126953	0.0005258917808532715	400.0771179199219	295.7225341796875	6.189942359924316e-5	27	011
443	438.05694580078125	326.0577087402344	0.0004438459873199463	408.8889465332031	293.1018981933594	0.9984046816825867	407.2482604980469	295.0917663574219	3.2573938369750977e-5	419.1301574707031	295.7239990234375	9.974837303161621e-5	27	011
444	444.3207092285156	339.3226318359375	0.603216826915741	408.6629638671875	295.6094665527344	0.15847119688987732	612.2684326171875	227.19671630859375	0.00013646483421325684	403.72674560546875	307.3077392578125	1.5556812286376953e-5	27	011
445	436.9595031738281	334.7977294921875	0.004229694604873657	407.6658630371094	298.4590759277344	0.48877862095832825	612.2962036132812	227.51036071777344	0.00017940998077392578	400.9540710449219	308.2906494140625	9.447336196899414e-6	27	011
446	409.8148498535156	310.56549072265625	0.0013723969459533691	412.4975891113281	299.3902282714844	0.9980425238609314	408.6607666015625	298.5388488769531	5.9545040130615234e-5	403.19134521484375	299.1419677734375	2.6434659957885742e-5	27	011
447	416.3575134277344	312.7532653808594	9.134411811828613e-5	407.36273193359375	302.14727783203125	0.9297274351119995	407.908447265625	302.7742614746094	0.0001030266284942627	400.6355285644531	307.8612976074219	2.41696834564209e-5	27	011
448	404.0555419921875	299.0878601074219	4.9620866775512695e-5	408.3067321777344	293.4370422363281	0.9598140716552734	530.4964599609375	228.29515075683594	0.0008275210857391357	400.7001953125	296.59576416015625	2.98917293548584e-5	27	011
449	405.583251953125	301.9939270019531	0.0005827248096466064	410.65167236328125	295.5531005859375	0.1386450231075287	530.3319702148438	228.8562469482422	0.004584521055221558	400.41729736328125	299.8882141113281	2.6673078536987305e-5	27	011
450	438.0293273925781	326.4353332519531	0.0011025667190551758	405.6845397949219	302.0475158691406	0.030317842960357666	529.3535766601562	229.72279357910156	0.00012877583503723145	400.5627746582031	303.2981872558594	1.5974044799804688e-5	27	011
451	399.11358642578125	317.29217529296875	0.00037410855293273926	409.9607238769531	297.65838623046875	0.9357684254646301	652.03076171875	107.90330505371094	7.593631744384766e-5	402.0928649902344	297.81689453125	1.9609928131103516e-5	27	011
452	424.82049560546875	323.00628662109375	0.7528221607208252	412.5184326171875	296.0142822265625	0.8963332772254944	612.3653564453125	228.1662139892578	6.729364395141602e-5	400.888671875	298.1909484863281	3.802776336669922e-5	27	011
453	403.6749267578125	302.773681640625	4.9948692321777344e-5	409.5691833496094	295.6986999511719	0.6266105771064758	408.5811462402344	298.8033447265625	5.9038400650024414e-5	402.49432373046875	299.0348815917969	4.5418739318847656e-5	27	011
454	403.7921142578125	302.1436767578125	0.00030410289764404297	408.15032958984375	294.3623962402344	0.7761720418930054	612.7970581054688	228.30313110351562	0.002602607011795044	400.0529479980469	298.90264892578125	8.20457935333252e-5	27	011
455	436.7764892578125	332.3154296875	0.012232601642608643	406.6385803222656	300.3489074707031	0.004057765007019043	611.304443359375	228.19996643066406	0.0005488693714141846	400.482666015625	301.71185302734375	1.5020370483398438e-5	27	011
456	387.3081970214844	326.0163269042969	0.4008406400680542	414.4522399902344	302.9898986816406	0.40029770135879517	530.5774536132812	227.76882934570312	0.005460530519485474	396.3974609375	311.08929443359375	2.282857894897461e-5	27	011
457	379.57427978515625	325.38580322265625	0.9968662261962891	409.54290771484375	293.9029235839844	0.9846858978271484	529.676025390625	227.25616455078125	0.000912010669708252	399.8860778808594	299.2919006347656	0.00020134449005126953	27	011
458	417.9891357421875	309.8233947753906	0.0008032917976379395	413.45697021484375	299.5177001953125	0.8206746578216553	530.0693359375	227.79774475097656	0.00029152631759643555	401.2170104980469	300.8999328613281	0.00013458728790283203	27	011
459	387.24346923828125	317.7182312011719	0.005538135766983032	465.0790100097656	302.0475158691406	0.12276566028594971	610.6270751953125	227.46144104003906	0.0005865693092346191	399.987548828125	300.923095703125	5.0008296966552734e-5	27	011
460	386.7990417480469	315.9164733886719	2.631545066833496e-5	408.5512390136719	296.0522155761719	0.02084854245185852	646.2501831054688	289.4721374511719	0.07300645112991333	402.0104675292969	299.6263427734375	3.084540367126465e-5	27	011
461	376.3217468261719	317.406005859375	0.00037339329719543457	405.41339111328125	297.1416931152344	0.06594619154930115	611.6553344726562	228.56369018554688	0.05014753341674805	399.94525146484375	299.20196533203125	2.9534101486206055e-5	27	011
462	374.7221374511719	318.62603759765625	0.001618415117263794	404.55938720703125	298.5114440917969	0.0017973482608795166	530.0650024414062	227.80929565429688	0.03209853172302246	399.1438293457031	298.9030456542969	2.950429916381836e-6	27	011
463	426.3608093261719	318.4192810058594	0.24453994631767273	466.5860900878906	324.5089416503906	0.9993293285369873	611.3281860351562	225.80325317382812	0.03251442313194275	465.4593811035156	324.2743225097656	5.307793617248535e-5	27	011
464	387.474853515625	303.1485595703125	0.0004340708255767822	401.89666748046875	296.1056213378906	0.003268986940383911	612.1466064453125	227.8482666015625	0.07201507687568665	2.4715752601623535	0.6779146194458008	2.8014183044433594e-6	27	011
465	373.4783935546875	308.546875	0.00013148784637451172	401.1872863769531	299.2983093261719	0.00048738718032836914	529.9674072265625	227.44195556640625	0.0004030466079711914	1.7751193046569824	1.3223395347595215	1.6689300537109375e-6	27	011
466	373.95513916015625	305.4785461425781	0.0007052421569824219	404.7650451660156	298.3511047363281	0.00012132525444030762	529.9307861328125	227.30709838867188	0.0004018843173980713	2.61970591545105	1.6285498142242432	5.632638931274414e-6	27	011
467	418.07757568359375	311.6456604003906	0.0001436173915863037	415.6029968261719	301.4454650878906	0.00034436583518981934	529.7872314453125	227.42462158203125	0.0002888143062591553	412.68194580078125	300.3193054199219	3.9637088775634766e-6	27	011
468	372.1606750488281	306.42926025390625	0.00034937262535095215	394.7137451171875	315.85455322265625	0.0021273791790008545	529.8757934570312	227.93601989746094	0.0001131892204284668	3.5247528553009033	1.3129961490631104	2.562999725341797e-6	27	011
469	422.8064270019531	310.79888916015625	0.9956904649734497	467.08770751953125	323.6518249511719	1.0	469.669677734375	323.1552734375	8.979439735412598e-5	466.365478515625	323.9469909667969	0.0006114840507507324	27	011
470	422.52679443359375	315.45269775390625	0.9999998211860657	379.4913330078125	283.6394348144531	0.002900362014770508	650.0533447265625	92.89838409423828	6.493926048278809e-5	364.0523681640625	279.6919250488281	6.0439109802246094e-5	27	011
471	367.2191162109375	282.909423828125	0.9208987951278687	446.464111328125	278.70782470703125	0.9996548891067505	650.6195678710938	90.4536361694336	9.801983833312988e-5	377.5475769042969	294.87274169921875	2.1636486053466797e-5	27	011
472	360.99273681640625	275.4491271972656	1.0	447.00054931640625	269.64056396484375	0.3381637930870056	611.8486938476562	230.01629638671875	0.012506812810897827	440.7027282714844	263.8874206542969	0.00032964348793029785	27	011
473	358.8372802734375	272.7433776855469	1.0	446.7834167480469	265.69793701171875	0.07587745785713196	530.5890502929688	228.85165405273438	0.030794352293014526	440.6203308105469	264.2115783691406	0.0004933774471282959	27	011
474	357.4499206542969	269.6265869140625	1.0	433.0791015625	346.9808349609375	0.9999984502792358	649.2227783203125	92.67500305175781	0.00017178058624267578	437.8538513183594	260.83795166015625	0.0003987550735473633	27	011
475	356.8665466308594	268.29443359375	1.0	429.2794189453125	348.0273132324219	0.9999995231628418	449.9490051269531	264.49114990234375	0.00012218952178955078	430.9154357910156	349.4736328125	0.0010718107223510742	27	011
476	355.8014221191406	268.713134765625	1.0	425.7842102050781	341.7586975097656	1.0	530.5147705078125	229.56964111328125	0.0009040534496307373	428.4714050292969	262.00311279296875	0.00033086538314819336	27	011
477	353.2891540527344	267.96893310546875	1.0	414.43243408203125	339.71051025390625	0.9735068082809448	449.25958251953125	262.9537353515625	0.00017568469047546387	415.7065734863281	339.2935485839844	0.0002829134464263916	27	011
478	352.0255126953125	268.0994567871094	1.0	411.9128112792969	341.7833251953125	0.9999970197677612	416.43463134765625	340.3753662109375	0.00011089444160461426	435.6599426269531	258.7954406738281	0.0002835690975189209	27	011
479	351.9620666503906	265.75006103515625	1.0	414.1812744140625	336.33221435546875	0.9999938011169434	530.2529907226562	227.98678588867188	0.0005917847156524658	414.7420654296875	335.9287109375	0.000368267297744751	27	011
480	351.9367980957031	265.4985656738281	1.0	435.6958312988281	264.1593322753906	0.0023137032985687256	347.7476501464844	268.7254638671875	0.00010558962821960449	351.77252197265625	257.7933044433594	4.506111145019531e-5	27	011
481	350.1233215332031	265.12640380859375	1.0	432.3788146972656	262.57342529296875	0.17633232474327087	650.1649169921875	93.1474380493164	0.0002244412899017334	428.5478820800781	260.90545654296875	0.0010088682174682617	27	011
482	348.3184509277344	265.0049133300781	1.0	399.8545227050781	320.8185729980469	0.03207653760910034	649.9526977539062	91.28849029541016	0.0003377199172973633	329.9712219238281	259.5302429199219	0.00010573863983154297	27	011
483	348.4674377441406	264.88726806640625	1.0	436.3232421875	261.0415954589844	0.019546329975128174	529.852783203125	227.08631896972656	0.0006096065044403076	351.3734436035156	257.8666687011719	7.069110870361328e-5	27	011
484	347.82037353515625	263.83660888671875	1.0	405.4734191894531	320.4603576660156	0.9766488075256348	612.845703125	228.04641723632812	0.0011153221130371094	350.0934143066406	257.9701232910156	5.739927291870117e-5	27	011
485	346.71533203125	263.71240234375	1.0	442.96820068359375	313.540283203125	0.9325053691864014	650.5877685546875	93.14759063720703	6.330013275146484e-5	350.0927429199219	258.08050537109375	7.086992263793945e-5	27	011
486	346.7514953613281	262.0199279785156	1.0	450.8014221191406	310.79461669921875	0.997779130935669	530.206298828125	228.0100860595703	0.029997438192367554	429.1624755859375	247.2517852783203	0.0001755356788635254	27	011
487	347.4591979980469	261.50762939453125	1.0	395.03924560546875	310.4574890136719	0.9389363527297974	529.343994140625	229.9530029296875	0.19024711847305298	435.1299133300781	246.6828155517578	0.00036084651947021484	27	011
488	348.2528076171875	259.9678039550781	1.0	437.70361328125	311.0127258300781	0.5703501105308533	529.3736572265625	229.0305938720703	0.005716830492019653	429.29168701171875	249.6254119873047	0.0031561553478240967	27	011
489	351.4103698730469	256.99658203125	1.0	436.74664306640625	252.7929229736328	0.9999991655349731	440.4481506347656	250.7241668701172	0.00014093518257141113	436.3362121582031	248.1331787109375	0.0002948939800262451	27	011
490	350.42724609375	254.04644775390625	1.0	389.61041259765625	313.0794372558594	0.9999971389770508	530.2196655273438	227.8577880859375	0.011822819709777832	343.6433410644531	243.94337463378906	0.00021669268608093262	27	011
491	352.7873840332031	249.46873474121094	1.0	432.36395263671875	242.9824981689453	0.7920529246330261	347.52264404296875	252.60690307617188	3.960728645324707e-5	351.6146545410156	241.97560119628906	5.647540092468262e-5	27	011
492	355.0759582519531	244.5973663330078	1.0	433.1581115722656	310.8695373535156	0.9993013143539429	530.1732177734375	229.36318969726562	0.0005665719509124756	423.8485412597656	232.67750549316406	7.227063179016113e-5	27	011
493	358.6253356933594	239.77999877929688	1.0	424.4909973144531	305.8761291503906	0.9999916553497314	611.4905395507812	229.779052734375	0.00021520256996154785	420.8856201171875	305.5745849609375	0.0006377696990966797	27	011
494	400.02325439453125	324.6848449707031	0.9999998211860657	419.82080078125	233.60072326660156	0.9999955892562866	530.2254638671875	227.78387451171875	0.00844573974609375	357.190673828125	230.89747619628906	0.0002148151397705078	27	011
495	360.47613525390625	231.85557556152344	1.0	417.5877990722656	230.73773193359375	0.9994584321975708	530.05908203125	228.04852294921875	0.00029861927032470703	429.2071533203125	312.68463134765625	0.00013342499732971191	27	011
496	362.3002014160156	228.54800415039062	0.9999988079071045	436.88641357421875	315.5199279785156	0.9999460577964783	530.4736328125	228.37442016601562	0.025938689708709717	395.85333251953125	312.2183837890625	0.00014358758926391602	27	011
497	360.76080322265625	225.3482666015625	1.0	434.6896057128906	311.5037841796875	0.9999987483024597	530.3816528320312	228.1558380126953	0.00414237380027771	389.858642578125	310.00225830078125	0.00016108155250549316	27	011
498	360.06695556640625	221.22218322753906	0.9999999403953552	437.93438720703125	308.4400634765625	1.0	529.923095703125	228.68284606933594	0.04309970140457153	357.8759460449219	212.7543182373047	0.00040346384048461914	27	011
499	360.3309020996094	218.31130981445312	0.9999992847442627	385.9557800292969	307.0505065917969	0.12231230735778809	611.2744140625	227.98178100585938	0.0007772147655487061	392.37127685546875	295.1201171875	0.0005124211311340332	27	011
500	360.4930114746094	214.91796875	0.9999998807907104	385.2767333984375	306.0418395996094	0.9999738931655884	529.8838500976562	228.41058349609375	0.005201458930969238	385.9252624511719	295.1343994140625	0.00011548399925231934	27	011
501	360.33636474609375	210.91513061523438	1.0	386.6410217285156	312.7652893066406	0.996225118637085	650.8179321289062	91.70516967773438	0.000794142484664917	388.34722900390625	317.8880920410156	0.0001348257064819336	27	011
502	358.175537109375	208.77005004882812	0.9882141351699829	431.6851501464844	293.7016296386719	1.0	529.6104736328125	229.23289489746094	0.002774745225906372	431.189453125	294.09552001953125	8.568167686462402e-5	27	011
503	357.97320556640625	207.18092346191406	0.9914966821670532	431.2628479003906	290.0152893066406	1.0	432.7685241699219	289.1454162597656	8.732080459594727e-5	358.4911804199219	200.4111328125	0.00015652179718017578	27	011
504	362.3956604003906	202.66168212890625	0.4855116307735443	431.46319580078125	291.5264587402344	0.9999995827674866	530.0615234375	229.72242736816406	0.0008797347545623779	432.54840087890625	291.2324523925781	0.003981828689575195	27	011
505	365.9661560058594	199.7618408203125	0.19791850447654724	426.3213806152344	284.88763427734375	0.9999730587005615	429.0578918457031	283.9618835449219	0.0006017982959747314	426.0951843261719	284.588134765625	0.001376122236251831	27	011
506	366.81329345703125	197.5391845703125	0.06959959864616394	363.68316650390625	199.27505493164062	0.9999997615814209	528.7476806640625	227.48106384277344	0.014647632837295532	431.7933654785156	286.318359375	0.0013733506202697754	27	011
507	361.845703125	196.8389129638672	0.48484790325164795	430.1981201171875	283.7970886230469	1.0	528.4666748046875	228.54856872558594	0.0004350244998931885	430.646728515625	285.126708984375	0.00017938017845153809	27	011
508	410.1227722167969	195.35394287109375	0.011902809143066406	361.0901184082031	195.82510375976562	1.0	433.9355163574219	283.30816650390625	0.0002804696559906006	430.26416015625	284.45477294921875	0.00017344951629638672	27	011
509	416.07135009765625	190.36581420898438	0.9565353393554688	361.7973327636719	190.5511474609375	0.9999998807907104	529.5003051757812	228.7367706298828	0.03173074126243591	363.5620422363281	190.7332763671875	6.267428398132324e-5	27	011
510	413.6659240722656	185.9117889404297	0.6328332424163818	428.51605224609375	280.3531188964844	0.999976634979248	527.5016479492188	229.00694274902344	0.0004930496215820312	431.1695251464844	283.3442687988281	0.0002397298812866211	27	011
511	432.2232360839844	278.8475341796875	0.9999682903289795	362.5436096191406	189.13717651367188	0.9948112964630127	528.009765625	228.6486358642578	0.008115321397781372	432.95513916015625	286.9139709472656	0.00024044513702392578	27	011
512	363.31439208984375	182.62640380859375	0.9935116171836853	428.3707580566406	272.7138977050781	0.9999884366989136	528.572509765625	229.8504638671875	0.0016720294952392578	425.67596435546875	266.28363037109375	0.00040417909622192383	27	011
513	421.2483215332031	275.9286804199219	0.9569202661514282	361.7377624511719	182.70858764648438	0.9999994039535522	528.2177734375	227.94728088378906	0.006684303283691406	415.3304748535156	277.8572082519531	0.0001812577247619629	27	011
514	408.15728759765625	174.6879119873047	0.9782124757766724	361.96099853515625	178.87069702148438	0.9999793171882629	527.9928588867188	228.55630493164062	0.0003103315830230713	432.1438903808594	284.37811279296875	0.0001258254051208496	27	011
515	412.63201904296875	174.00218200683594	0.9924554824829102	436.7707824707031	281.8185119628906	1.0	527.0556030273438	228.98519897460938	0.0009604692459106445	433.5025634765625	286.684814453125	0.00019925832748413086	27	011
516	413.31622314453125	167.92236328125	0.999146580696106	430.7649841308594	272.0872497558594	0.9999998807907104	432.9211120605469	270.8932800292969	0.0001271963119506836	431.1018981933594	271.3433837890625	0.00028437376022338867	27	011
517	416.65594482421875	161.9375457763672	1.0	431.3169250488281	270.4504089355469	1.0	610.3703002929688	228.05722045898438	0.0009219348430633545	431.0220642089844	270.34619140625	0.00019097328186035156	27	011
518	361.93023681640625	165.30398559570312	1.0	435.8694152832031	273.5611877441406	1.0	529.2071533203125	228.8155975341797	0.023901134729385376	366.9054870605469	285.1065979003906	0.0009019076824188232	27	011
519	417.83709716796875	161.11785888671875	1.0	435.1863708496094	278.6225891113281	1.0	529.0504150390625	229.94891357421875	0.0006577968597412109	357.2593078613281	290.4206237792969	0.0006210207939147949	27	011
520	416.83563232421875	157.8926544189453	0.9999855160713196	370.2883605957031	285.7218933105469	1.0	529.4421997070312	229.17623901367188	0.0003401041030883789	368.86529541015625	288.11163330078125	0.001385420560836792	27	011
521	418.4345703125	153.96502685546875	0.9999918937683105	370.4808654785156	285.3410949707031	1.0	527.1634521484375	229.98867797851562	0.00021666288375854492	370.0855712890625	287.52960205078125	0.003662705421447754	27	011
522	420.8078308105469	148.62655639648438	1.0	368.59429931640625	283.7661437988281	1.0	528.0140991210938	228.7615203857422	0.21395286917686462	370.0511779785156	286.8464660644531	0.0043534934520721436	27	011
523	361.0186462402344	148.6217498779297	1.0	366.8074951171875	280.10845947265625	0.9954994320869446	528.2599487304688	230.73670959472656	0.04038766026496887	421.45965576171875	148.85107421875	8.177757263183594e-5	27	011
524	414.46728515625	142.4298553466797	1.0	365.33380126953125	277.9052429199219	0.9999999403953552	527.9276733398438	228.81793212890625	0.020238429307937622	365.2745361328125	285.9897155761719	0.00024688243865966797	27	011
525	420.9964904785156	137.7843780517578	1.0	371.5632629394531	274.1869201660156	1.0	528.75830078125	229.0395965576172	0.033580780029296875	369.9440612792969	282.576416015625	0.00039711594581604004	27	011
526	420.26806640625	133.51759338378906	1.0	368.580078125	271.0675354003906	1.0	529.11474609375	230.5259552001953	0.004039287567138672	430.6517639160156	269.4810791015625	0.001920849084854126	27	011
527	418.1646728515625	132.52647399902344	1.0	367.239501953125	268.61865234375	1.0	530.0645751953125	228.20582580566406	0.0032576024532318115	368.26080322265625	268.93646240234375	0.0006140768527984619	27	011
528	365.0094299316406	129.7004852294922	0.9999958872795105	365.947021484375	267.1871032714844	0.9999933838844299	528.6268310546875	228.19229125976562	0.012573927640914917	364.5379638671875	267.20562744140625	0.000300675630569458	27	011
529	418.0851745605469	123.10261535644531	1.0	366.4960632324219	260.83056640625	1.0	528.2406616210938	229.99400329589844	0.00034734606742858887	367.1440124511719	266.841796875	0.00013998150825500488	27	011
530	416.9845275878906	119.00011444091797	1.0	369.42950439453125	260.0278625488281	1.0	650.1389770507812	93.37010192871094	0.0001652836799621582	368.7465515136719	267.7508239746094	0.0001010596752166748	27	011
531	410.5683288574219	115.13076782226562	0.9999971389770508	370.61529541015625	255.12631225585938	1.0	372.71356201171875	254.17364501953125	0.00016605854034423828	369.0616760253906	255.54420471191406	0.0003739297389984131	27	011
532	412.8862609863281	113.2310562133789	0.9999997019767761	368.9705505371094	251.78297424316406	1.0	528.5867919921875	229.0760498046875	0.0012386143207550049	369.14105224609375	252.05526733398438	0.0005172491073608398	27	011
533	410.6968994140625	107.27653503417969	0.9999995231628418	366.2157897949219	245.67562866210938	1.0	528.4100952148438	228.54161071777344	0.0011744201183319092	364.9673156738281	250.0974578857422	0.000130385160446167	27	011
534	409.1913757324219	102.88386535644531	1.0	368.9100341796875	242.81228637695312	1.0	361.6569519042969	247.12168884277344	8.222460746765137e-5	369.1353759765625	248.64804077148438	9.936094284057617e-5	27	011
535	375.258056640625	100.44316864013672	0.9999997019767761	367.31793212890625	237.46546936035156	1.0	610.3330078125	228.1177520751953	0.00027573108673095703	367.91619873046875	238.0520782470703	0.00033590197563171387	27	011
536	406.3135986328125	95.29725646972656	0.9999963045120239	367.3297119140625	234.01144409179688	1.0	528.16552734375	229.65081787109375	0.0006479024887084961	369.5545349121094	234.47915649414062	0.0010198354721069336	27	011
537	371.0555419921875	94.41081237792969	0.9990596771240234	366.8966369628906	232.65281677246094	1.0	426.37225341796875	226.32315063476562	0.0003063678741455078	368.8172607421875	234.4635467529297	0.0001710653305053711	27	011
538	371.6773986816406	87.77259826660156	0.9999317526817322	366.0489196777344	229.222412109375	1.0	529.2294311523438	228.728271484375	0.0016109347343444824	367.2938232421875	234.19764709472656	0.00013136863708496094	27	011
