# Supplementary material for: An automated feeding system for the African killifish reveals the impact of diet on lifespan and allows scalable assessment of associative learning
Source: eLife. 2022 Nov 10;11:e69008. doi: 10.7554/eLife.69008 (PMC9788828; doi:10.7554/eLife.69008)
Supplement: Figure 6—source data 2. [file elife-69008-fig6-data2.zip › Training Trajectories/t6_REC052DLC_resnet50_TrainAllTheThingsJun28shuffle1_1030000.csv]

bodyparts_coords	fishhead_x	fishhead_y	fishhead_likelihood	fishtail_x	fishtail_y	fishtail_likelihood	redlight_x	redlight_y	redlight_likelihood	fooddrop_x	fooddrop_y	fooddrop_likelihood	fishnum	recordingnum
0	33.40801239013672	224.99220275878906	0.9999998807907104	65.56851196289062	124.32218933105469	0.9999999403953552	533.7914428710938	223.87423706054688	0.0005685389041900635	5.2777252197265625	222.00405883789062	0.0003286004066467285	6	052
1	32.218353271484375	226.0458984375	0.9999995231628418	64.5443115234375	125.68257141113281	0.9996346831321716	533.6264038085938	224.24124145507812	0.43504148721694946	6.014235496520996	233.3136444091797	0.00035712122917175293	6	052
2	32.41801452636719	228.55775451660156	0.998786449432373	33.87181854248047	227.41184997558594	0.9989267587661743	34.540252685546875	223.69793701171875	0.0008348524570465088	6.099565505981445	234.46644592285156	0.00038313865661621094	6	052
3	32.20044708251953	230.53565979003906	0.999871015548706	61.77410888671875	126.13116455078125	0.023498833179473877	35.11613082885742	229.04730224609375	0.0011840462684631348	5.273133277893066	235.66688537597656	0.00010246038436889648	6	052
4	31.4521427154541	231.5873565673828	0.9999986290931702	56.98019790649414	123.82498931884766	0.9998610019683838	532.6729736328125	225.74417114257812	0.7914025783538818	5.854966163635254	235.16360473632812	0.0003845393657684326	6	052
5	32.616493225097656	235.02767944335938	0.9707942008972168	59.322105407714844	125.28146362304688	0.9997053146362305	35.113487243652344	233.32748413085938	0.002617448568344116	35.97216796875	237.42100524902344	0.00046765804290771484	6	052
6	32.94492721557617	235.91537475585938	0.9994440078735352	55.736045837402344	126.75090789794922	1.0	534.3546752929688	223.9321746826172	0.9907417893409729	50.869441986083984	129.87637329101562	0.0005310177803039551	6	052
7	32.330963134765625	236.87136840820312	0.9820369482040405	56.10309982299805	130.44580078125	1.0	534.314208984375	223.89236450195312	0.0037207305431365967	51.5009651184082	132.3390350341797	0.0008504986763000488	6	052
8	33.1026496887207	233.00086975097656	0.0022285282611846924	56.11179733276367	131.51812744140625	1.0	533.4009399414062	224.86410522460938	0.0018962621688842773	35.74175262451172	237.77601623535156	0.0006402730941772461	6	052
9	32.722747802734375	238.00894165039062	0.9962249994277954	55.71090316772461	131.9546661376953	1.0	34.6843376159668	235.7239532470703	0.0015371739864349365	36.651336669921875	240.1395263671875	0.0006070435047149658	6	052
10	31.97506332397461	241.09410095214844	0.01102021336555481	54.904598236083984	133.24237060546875	0.9999999403953552	533.7568359375	224.43511962890625	0.02736198902130127	35.21780014038086	240.28074645996094	0.0011023879051208496	6	052
11	32.209503173828125	241.15411376953125	0.9958339929580688	55.98770523071289	134.70773315429688	1.0	532.8095703125	224.1866455078125	0.246736079454422	25.47957420349121	244.1038360595703	0.0004235804080963135	6	052
12	32.31219482421875	242.65313720703125	0.9999643564224243	53.723731994628906	132.44155883789062	1.0	534.080810546875	224.2117156982422	0.8975192308425903	7.153315544128418	247.74644470214844	0.0008147358894348145	6	052
13	31.152889251708984	243.39654541015625	0.9813926219940186	53.730899810791016	133.77117919921875	0.9999998211860657	533.7955322265625	223.72891235351562	0.6213557720184326	5.7791595458984375	238.9185028076172	0.00023806095123291016	6	052
14	32.58039093017578	243.5960693359375	0.9964877963066101	54.732521057128906	135.3657684326172	0.9999959468841553	533.760498046875	226.05892944335938	0.0005393028259277344	5.554836273193359	239.2431182861328	0.0001671910285949707	6	052
15	32.320106506347656	245.06118774414062	0.8605269193649292	34.699546813964844	243.7097625732422	0.9999871253967285	532.94677734375	223.4095916748047	0.6153993010520935	5.100283145904541	249.5256805419922	0.00016188621520996094	6	052
16	32.405479431152344	245.15887451171875	0.9384209513664246	56.34468078613281	141.43582153320312	1.0	533.9105224609375	224.2303009033203	0.04336732625961304	47.9486198425293	146.71751403808594	0.00026303529739379883	6	052
17	32.58976364135742	247.7552490234375	0.34149372577667236	33.32673263549805	247.88475036621094	0.9999929070472717	533.0361938476562	224.5127716064453	0.0218791663646698	32.06659698486328	252.80563354492188	0.0003618597984313965	6	052
18	24.941463470458984	251.8767852783203	0.6984073519706726	57.239166259765625	147.54385375976562	1.0	533.7857666015625	224.99227905273438	0.004044473171234131	51.788055419921875	148.6468963623047	0.0003402233123779297	6	052
19	30.333988189697266	252.40867614746094	0.8639481067657471	32.22882080078125	251.00575256347656	0.9996832609176636	532.5787353515625	223.50601196289062	0.3770475685596466	6.158128261566162	257.1798095703125	0.00023627281188964844	6	052
20	24.897375106811523	252.9370574951172	0.9739745855331421	33.8879280090332	249.3407440185547	0.9999949932098389	534.6201171875	225.08029174804688	0.18074804544448853	4.276281833648682	261.7666320800781	0.00023859739303588867	6	052
21	22.62781524658203	252.98043823242188	0.9994379281997681	30.72162628173828	250.5367431640625	0.9999517202377319	30.50996971130371	252.06158447265625	0.00021377205848693848	5.258782386779785	261.337646484375	0.0005007386207580566	6	052
22	22.8228759765625	255.0916748046875	0.9999996423721313	28.62729263305664	254.45120239257812	0.7429673671722412	533.8324584960938	223.87196350097656	0.35632359981536865	6.4157185554504395	262.643310546875	0.0010268092155456543	6	052
23	21.967750549316406	255.48098754882812	1.0	27.98973274230957	255.89134216308594	0.015263885259628296	531.899169921875	224.46812438964844	0.46526163816452026	5.399195671081543	263.7442626953125	0.0008631348609924316	6	052
24	23.02999496459961	257.1157531738281	1.0	29.139568328857422	257.527099609375	0.003236114978790283	534.0719604492188	221.6414337158203	0.013735473155975342	4.957310199737549	265.1060485839844	0.0007070302963256836	6	052
25	23.062332153320312	259.9678955078125	1.0	63.61134719848633	182.01080322265625	0.992732048034668	530.4352416992188	191.30271911621094	0.9999998807907104	531.1350708007812	192.10809326171875	0.15583962202072144	6	052
26	22.737394332885742	262.7170104980469	1.0	63.698822021484375	192.52992248535156	0.02856433391571045	533.4520263671875	190.4441375732422	0.9999998807907104	533.2372436523438	192.05918884277344	0.19369208812713623	6	052
27	22.788198471069336	263.9365234375	1.0	65.54676818847656	191.4158935546875	0.4602157473564148	534.2068481445312	190.7528839111328	1.0	533.524658203125	191.65670776367188	0.016761094331741333	6	052
28	23.41387367248535	267.6562194824219	1.0	65.26013946533203	195.1233367919922	0.9999998807907104	531.7094116210938	190.3824920654297	1.0	530.530517578125	191.7427215576172	0.0036112964153289795	6	052
29	23.84954071044922	269.9248352050781	0.9999998807907104	67.7038803100586	196.35023498535156	1.0	535.2589111328125	189.4353485107422	0.9999998807907104	534.8248291015625	188.62847900390625	0.02195495367050171	6	052
30	24.026817321777344	269.78375244140625	1.0	67.74501037597656	198.48806762695312	1.0	534.5840454101562	190.402099609375	1.0	534.2597045898438	191.31361389160156	0.010017603635787964	6	052
31	25.48470687866211	272.53302001953125	1.0	67.37934112548828	199.31671142578125	1.0	534.2386474609375	190.01263427734375	0.9999999403953552	533.8766479492188	189.34742736816406	0.056055545806884766	6	052
32	24.221622467041016	274.6747741699219	1.0	68.55021667480469	200.55862426757812	1.0	535.2283935546875	189.44937133789062	1.0	535.1138305664062	188.71835327148438	0.026140928268432617	6	052
33	25.626819610595703	278.67779541015625	1.0	66.62570190429688	208.6897430419922	1.0	532.0863647460938	188.72122192382812	1.0	532.34326171875	190.34823608398438	0.02696305513381958	6	052
34	25.253623962402344	279.6322937011719	1.0	68.61396026611328	209.85768127441406	1.0	534.2449340820312	190.71888732910156	1.0	532.7242431640625	190.08087158203125	0.03157725930213928	6	052
35	26.7590389251709	282.15130615234375	0.9999995231628418	67.31157684326172	213.5717010498047	1.0	532.6700439453125	190.91815185546875	1.0	531.8666381835938	192.80088806152344	0.015504062175750732	6	052
36	27.729692459106445	286.2392883300781	0.9999994039535522	69.170166015625	210.93106079101562	1.0	534.4600830078125	191.4759063720703	0.9999995827674866	534.1489868164062	192.00448608398438	0.09607362747192383	6	052
37	26.810548782348633	285.2944030761719	0.9999995827674866	69.21985626220703	212.76422119140625	1.0	531.9893188476562	190.89468383789062	0.9999998807907104	531.476318359375	192.31143188476562	0.028680860996246338	6	052
38	28.37483024597168	286.5198974609375	1.0	69.360595703125	216.2443084716797	1.0	531.6295166015625	190.0823211669922	0.9999999403953552	530.6482543945312	189.7790985107422	0.023424744606018066	6	052
39	28.879173278808594	289.4877624511719	1.0	68.72124481201172	218.48291015625	1.0	534.358642578125	190.63299560546875	0.9999999403953552	533.7495727539062	191.72808837890625	0.02797466516494751	6	052
40	31.679046630859375	289.5647888183594	1.0	67.76322937011719	223.31935119628906	1.0	535.4520263671875	188.44741821289062	0.9999998807907104	535.4633178710938	187.62159729003906	0.012009114027023315	6	052
41	33.016326904296875	287.4475402832031	1.0	70.1430892944336	223.01100158691406	1.0	531.371826171875	191.31349182128906	1.0	531.5947875976562	193.06231689453125	0.005921721458435059	6	052
42	34.81330108642578	286.2754211425781	1.0	70.58824157714844	223.7420654296875	0.9999957084655762	533.9202270507812	188.63076782226562	0.9999997615814209	531.3223266601562	188.73904418945312	0.11860740184783936	6	052
43	36.046756744384766	286.9697570800781	1.0	64.19963073730469	240.08468627929688	0.9999992847442627	533.2003173828125	188.5214080810547	1.0	533.726806640625	190.0839385986328	0.05027663707733154	6	052
44	35.00820541381836	285.07281494140625	1.0	64.10381317138672	246.32322692871094	0.9968971014022827	532.50634765625	190.41543579101562	1.0	531.32275390625	190.4247589111328	0.009114861488342285	6	052
45	37.067604064941406	286.5563049316406	1.0	63.73066329956055	246.5794219970703	0.9999998807907104	530.5499267578125	192.05911254882812	0.9999999403953552	530.4910278320312	192.63385009765625	0.151056706905365	6	052
46	36.759979248046875	288.2868957519531	1.0	66.24197387695312	247.84365844726562	1.0	532.8427734375	191.11001586914062	0.9999998807907104	531.8301391601562	191.6082763671875	0.029895275831222534	6	052
47	37.16804885864258	288.4640808105469	1.0	66.99470520019531	250.54209899902344	1.0	534.4490966796875	190.8530731201172	0.9999998807907104	533.7213745117188	191.5862274169922	0.07601931691169739	6	052
48	36.86729431152344	290.1420593261719	1.0	65.76212310791016	252.40573120117188	1.0	532.3208618164062	190.03981018066406	1.0	531.4075317382812	191.2692413330078	0.015155196189880371	6	052
49	36.83028030395508	291.24359130859375	1.0	64.072998046875	253.84739685058594	1.0	532.2354736328125	191.3699188232422	0.9999998807907104	531.6531372070312	192.57273864746094	0.08309593796730042	6	052
50	36.35093307495117	290.9844665527344	1.0	64.72892761230469	257.6182556152344	1.0	533.3310546875	190.844970703125	0.9999999403953552	531.896240234375	190.5582275390625	0.02846670150756836	6	052
51	36.57230758666992	292.5161437988281	1.0	63.210086822509766	259.5467224121094	1.0	533.1198120117188	189.7198028564453	1.0	533.1958618164062	190.84100341796875	0.16790157556533813	6	052
52	36.838680267333984	293.2720947265625	1.0	62.63630294799805	260.82049560546875	1.0	532.547119140625	190.0927734375	0.9999999403953552	533.85205078125	190.98818969726562	0.0567547082901001	6	052
53	36.0957145690918	294.0832214355469	1.0	64.45152282714844	260.5749816894531	1.0	531.7755126953125	191.4705810546875	1.0	531.0173950195312	193.27499389648438	0.016645044088363647	6	052
54	36.32538604736328	294.5682067871094	1.0	63.970943450927734	259.01153564453125	1.0	531.8289794921875	190.11090087890625	0.9999998807907104	531.9586791992188	191.2235565185547	0.1036895215511322	6	052
55	35.61139678955078	294.88714599609375	1.0	66.47804260253906	256.64263916015625	1.0	533.459228515625	190.7474365234375	0.9999999403953552	533.5325317382812	191.8271942138672	0.04446333646774292	6	052
56	34.764404296875	295.39654541015625	1.0	65.27294921875	258.2029724121094	1.0	534.3985595703125	188.94662475585938	1.0	534.4313354492188	189.4953155517578	0.17680224776268005	6	052
57	34.51955032348633	296.0897521972656	1.0	63.176937103271484	259.3967590332031	1.0	530.4326782226562	189.93173217773438	1.0	530.933349609375	191.0301971435547	0.06321588158607483	6	052
58	34.767398834228516	297.31951904296875	1.0	61.84650421142578	260.5055236816406	1.0	535.9774780273438	189.3343505859375	0.9999997615814209	535.3847045898438	188.92288208007812	0.0401671826839447	6	052
59	34.59812927246094	296.4168701171875	1.0	63.27972412109375	261.5041198730469	1.0	529.9651489257812	190.1415252685547	1.0	529.5719604492188	191.661865234375	0.0062479376792907715	6	052
60	35.134159088134766	296.29925537109375	1.0	61.721649169921875	263.640869140625	1.0	534.5194702148438	190.08766174316406	1.0	532.8016967773438	189.46209716796875	0.011352568864822388	6	052
61	36.22622299194336	296.1144104003906	1.0	65.04900360107422	262.7835693359375	1.0	534.2440795898438	191.85488891601562	0.9999998807907104	532.971435546875	193.41172790527344	0.028984367847442627	6	052
62	40.05644226074219	295.2190246582031	1.0	67.22896575927734	261.68414306640625	0.9999958276748657	532.5465698242188	190.85104370117188	1.0	531.3794555664062	192.4348602294922	0.020101279020309448	6	052
63	42.245059967041016	293.8458251953125	1.0	98.38975524902344	458.3507995605469	0.046197354793548584	535.2493286132812	189.68441772460938	1.0	534.4146118164062	188.80076599121094	0.0027988553047180176	6	052
64	39.55731201171875	288.9303894042969	0.9999998807907104	534.0360107421875	189.75808715820312	0.0008115470409393311	534.133056640625	190.6975555419922	1.0	534.35595703125	191.5751495361328	0.20470619201660156	6	052
65	41.04696273803711	287.0349426269531	0.9999996423721313	73.60184478759766	274.5742492675781	0.99991774559021	528.6460571289062	190.63832092285156	0.9999998807907104	529.5499877929688	191.5108184814453	0.09684434533119202	6	052
66	40.76142120361328	285.09295654296875	0.9994267225265503	68.38023376464844	274.1580810546875	0.5202204585075378	533.6644287109375	189.2642059326172	1.0	533.7447509765625	190.6813201904297	0.025841176509857178	6	052
67	40.716068267822266	287.93780517578125	0.9999812245368958	99.19681549072266	458.0701599121094	0.0026647746562957764	534.1574096679688	189.38156127929688	1.0	534.3597412109375	190.59352111816406	0.11079221963882446	6	052
68	39.96958923339844	280.5380859375	0.01983240246772766	530.1590576171875	192.05479431152344	0.0008551180362701416	530.3079833984375	191.38897705078125	1.0	530.369384765625	192.38023376464844	0.05128684639930725	6	052
69	40.80385208129883	281.2239990234375	0.0019375979900360107	99.99066925048828	458.11688232421875	0.0005175471305847168	535.29833984375	189.8983612060547	1.0	534.630615234375	190.912109375	0.007843613624572754	6	052
70	43.7325553894043	286.7909240722656	0.15180304646492004	534.1986083984375	187.7953338623047	0.0005227625370025635	534.0321655273438	188.37496948242188	0.9999998807907104	532.5350341796875	188.47279357910156	0.07881423830986023	6	052
71	49.54929733276367	287.778564453125	0.4302477538585663	81.92849731445312	290.5102233886719	0.9999843835830688	534.8008422851562	189.08981323242188	0.9999999403953552	534.8230590820312	188.73910522460938	0.03448563814163208	6	052
72	49.06485366821289	287.9214172363281	0.9999915361404419	81.3976058959961	287.3802795410156	0.2985183596611023	533.8739624023438	190.9596405029297	1.0	533.3375244140625	190.098876953125	0.036680787801742554	6	052
73	46.984588623046875	287.22332763671875	0.9999989867210388	534.4500732421875	188.17120361328125	0.0005519390106201172	534.6903076171875	189.24705505371094	1.0	534.5392456054688	188.16888427734375	0.019448548555374146	6	052
74	47.88518524169922	293.6365051269531	1.0	534.2424926757812	189.35470581054688	0.00080069899559021	534.4677124023438	190.64990234375	0.9999998807907104	534.9312744140625	191.37460327148438	0.04601511359214783	6	052
75	46.17780303955078	290.847900390625	0.9999998807907104	534.3927001953125	190.88478088378906	0.0009345710277557373	534.5338745117188	190.9647674560547	0.9999998211860657	534.29541015625	192.21539306640625	0.09913983941078186	6	052
76	47.59650421142578	293.20947265625	1.0	79.9788818359375	281.63238525390625	0.01286342740058899	532.0348510742188	191.053466796875	0.9999990463256836	533.1491088867188	191.88787841796875	0.4989645481109619	6	052
77	46.72829818725586	293.3020324707031	1.0	531.8048706054688	191.13084411621094	0.002135366201400757	531.247314453125	190.6236114501953	1.0	531.39111328125	192.18563842773438	0.027282506227493286	6	052
78	45.42690658569336	292.447265625	1.0	530.6544189453125	191.3944549560547	0.0006126165390014648	531.1591796875	189.9550323486328	1.0	531.322265625	191.30950927734375	0.030825376510620117	6	052
79	42.770423889160156	291.2825927734375	1.0	97.53592681884766	458.2376708984375	0.07803753018379211	533.1527099609375	189.73931884765625	0.9999998807907104	533.3165893554688	190.2550506591797	0.07840818166732788	6	052
80	43.26374053955078	294.02557373046875	1.0	61.939849853515625	284.33001708984375	0.0004152357578277588	533.1973266601562	190.34645080566406	1.0	533.1439208984375	191.7943115234375	0.04794818162918091	6	052
81	41.58078384399414	293.4459228515625	1.0	532.866455078125	191.309326171875	0.0005569756031036377	533.9872436523438	191.13815307617188	1.0	532.6250610351562	192.841796875	0.0037710368633270264	6	052
82	40.82883071899414	295.538818359375	1.0	534.6262817382812	189.30665588378906	0.001041710376739502	534.5930786132812	190.3375701904297	1.0	534.1823120117188	189.62074279785156	0.09207144379615784	6	052
83	39.786582946777344	295.08038330078125	1.0	85.51923370361328	286.76483154296875	0.988487958908081	535.217041015625	190.02212524414062	1.0	534.6597900390625	189.17849731445312	0.004590868949890137	6	052
84	40.47469711303711	294.3150634765625	1.0	533.8965454101562	188.9791717529297	0.00032332539558410645	533.8934326171875	189.7222137451172	1.0	533.6616821289062	190.63185119628906	0.023459672927856445	6	052
85	40.146888732910156	293.3293151855469	1.0	79.54145050048828	279.6250915527344	0.0014217793941497803	531.45654296875	191.11968994140625	1.0	532.1419067382812	191.62110900878906	0.07260558009147644	6	052
86	39.52638626098633	294.3305969238281	1.0	81.21894836425781	279.4753112792969	0.012065708637237549	533.4968872070312	188.1712646484375	1.0	533.613037109375	187.78892517089844	0.005931228399276733	6	052
87	40.84247970581055	296.015380859375	1.0	98.57596588134766	458.0721740722656	0.008270889520645142	534.9837646484375	190.2788543701172	1.0	534.2935180664062	189.60108947753906	0.004389554262161255	6	052
88	39.99134063720703	293.70452880859375	1.0	82.73212432861328	289.6316223144531	0.00224950909614563	534.6258544921875	190.6936798095703	1.0	533.3028564453125	192.6236572265625	0.004084885120391846	6	052
89	40.06778335571289	291.2303771972656	1.0	82.78800201416016	290.6618347167969	0.011327415704727173	535.1277465820312	189.5146484375	1.0	533.9151611328125	189.31077575683594	0.008945852518081665	6	052
90	39.58615493774414	292.682861328125	1.0	75.08721923828125	292.2874755859375	0.011314213275909424	533.4425659179688	190.4514617919922	0.9999998807907104	533.227783203125	191.59556579589844	0.038684189319610596	6	052
91	40.828826904296875	293.3417053222656	1.0	68.9184799194336	291.3150939941406	0.4060100317001343	534.3372192382812	189.51866149902344	1.0	533.7669677734375	189.0098114013672	0.004786640405654907	6	052
92	40.62726593017578	294.1857604980469	1.0	63.355159759521484	291.3249206542969	0.002525895833969116	533.0983276367188	189.8974151611328	0.9999998807907104	533.31494140625	191.0428009033203	0.3789871037006378	6	052
93	40.0756721496582	295.0315856933594	1.0	76.33740234375	291.18115234375	0.35534560680389404	534.43408203125	189.6492919921875	1.0	534.1319580078125	189.36778259277344	0.006474494934082031	6	052
94	40.129547119140625	295.518310546875	1.0	75.75125122070312	290.0155029296875	0.9998213052749634	533.3993530273438	189.24282836914062	0.9999999403953552	533.9857177734375	190.10630798339844	0.13857972621917725	6	052
95	40.84319305419922	297.0915222167969	1.0	74.28266906738281	290.0145568847656	0.9999983906745911	534.3781127929688	191.58518981933594	0.9999999403953552	533.616455078125	192.304443359375	0.04431983828544617	6	052
96	41.871246337890625	298.4836730957031	1.0	68.00829315185547	293.560791015625	0.9999930262565613	533.9861450195312	191.22518920898438	0.9999998807907104	533.9623413085938	191.8813018798828	0.18108689785003662	6	052
97	43.25980758666992	300.36322021484375	1.0	68.17742919921875	294.3470458984375	0.94935142993927	533.8407592773438	189.72802734375	0.9999998807907104	533.1134643554688	189.54220581054688	0.04346185922622681	6	052
98	41.226287841796875	298.047119140625	1.0	73.35163879394531	291.33831787109375	0.9998975992202759	530.73681640625	190.13912963867188	1.0	531.0281372070312	191.51402282714844	0.01194813847541809	6	052
99	41.37012481689453	299.45245361328125	1.0	70.51823425292969	292.5693664550781	0.9999650716781616	532.733642578125	190.83633422851562	1.0	531.8466186523438	189.96981811523438	0.008700400590896606	6	052
100	41.30183029174805	301.5110778808594	1.0	73.72904968261719	290.4395751953125	0.9999198913574219	533.274169921875	190.3094940185547	1.0	533.177734375	191.35081481933594	0.019521653652191162	6	052
101	41.05022048950195	300.2652893066406	1.0	73.05415344238281	291.3173828125	0.9999997615814209	534.8935546875	190.92108154296875	0.9999999403953552	533.5932006835938	189.95252990722656	0.012521177530288696	6	052
102	40.63208770751953	300.1163024902344	1.0	73.57137298583984	288.37188720703125	0.9999998211860657	527.9571533203125	189.57310485839844	0.9999999403953552	526.4880981445312	189.38198852539062	0.16463309526443481	6	052
103	42.33748245239258	301.7008361816406	1.0	72.0377197265625	287.349365234375	0.9999998807907104	533.2987670898438	191.27706909179688	1.0	532.6629028320312	192.94883728027344	0.045363545417785645	6	052
104	41.493587493896484	301.9425964355469	1.0	75.24120330810547	289.1116027832031	0.9999999403953552	533.3384399414062	190.74258422851562	1.0	532.0424194335938	192.2519073486328	0.0170745849609375	6	052
105	42.3088493347168	301.73968505859375	1.0	75.61869812011719	287.57196044921875	1.0	534.4614868164062	190.32745361328125	1.0	534.1058349609375	190.95608520507812	0.01088649034500122	6	052
106	41.472618103027344	300.2462158203125	1.0	77.01023864746094	290.376708984375	1.0	534.5116577148438	190.00682067871094	1.0	534.010986328125	191.48416137695312	0.21665960550308228	6	052
107	41.294612884521484	300.52056884765625	1.0	75.22908020019531	292.0174865722656	1.0	530.9126586914062	190.04725646972656	1.0	530.4908447265625	189.12417602539062	0.0871584415435791	6	052
108	41.34331512451172	301.25213623046875	1.0	74.0234603881836	293.2741394042969	1.0	536.4829711914062	188.6118621826172	1.0	535.8338012695312	187.80917358398438	0.00822746753692627	6	052
109	40.79445266723633	299.53985595703125	1.0	72.79014587402344	293.37420654296875	1.0	532.9652709960938	190.11399841308594	1.0	532.6688232421875	190.88265991210938	0.047361552715301514	6	052
110	39.48710632324219	299.0541076660156	1.0	75.82228088378906	293.3335876464844	1.0	530.2464599609375	190.50094604492188	1.0	530.8091430664062	191.59103393554688	0.041041404008865356	6	052
111	41.166236877441406	301.7303771972656	1.0	76.3595199584961	293.2785949707031	1.0	530.6072387695312	190.0074005126953	1.0	529.36083984375	190.29039001464844	0.011464357376098633	6	052
112	40.30617904663086	297.44970703125	1.0	80.1593017578125	295.6920166015625	0.999998927116394	534.580322265625	190.85427856445312	0.9999999403953552	533.7069091796875	192.1401824951172	0.25178325176239014	6	052
113	45.270294189453125	294.5812683105469	1.0	81.13837432861328	294.0497131347656	0.00383150577545166	531.0138549804688	191.2023468017578	0.9999998807907104	530.7315673828125	192.82525634765625	0.04873698949813843	6	052
114	50.60963439941406	283.4580383300781	1.0	534.6585693359375	188.76272583007812	0.0005112588405609131	534.9778442382812	189.440673828125	1.0	534.6077270507812	190.53060913085938	0.05690264701843262	6	052
115	52.96548843383789	277.8253173828125	1.0	62.79042434692383	282.810302734375	0.0006556808948516846	534.0032348632812	190.28262329101562	1.0	533.8687133789062	191.47303771972656	0.10863402485847473	6	052
116	55.50074005126953	271.74530029296875	1.0	534.1997680664062	190.17831420898438	0.0005863606929779053	534.542724609375	191.20938110351562	1.0	533.6420288085938	190.29283142089844	0.008958131074905396	6	052
117	56.16621780395508	269.1929626464844	1.0	68.06411743164062	307.6789245605469	0.6637266874313354	532.0036010742188	191.00538635253906	1.0	532.1484985351562	192.19595336914062	0.06872281432151794	6	052
118	56.99119567871094	266.478515625	1.0	67.63845825195312	305.20343017578125	0.9198977947235107	533.9423217773438	190.24632263183594	1.0	533.346923828125	191.55368041992188	0.08402228355407715	6	052
119	57.808746337890625	264.6132507324219	1.0	98.65250396728516	458.07452392578125	0.005027979612350464	533.3743896484375	191.3131561279297	1.0	533.4251098632812	192.32235717773438	0.06415387988090515	6	052
120	58.349395751953125	263.8251953125	1.0	530.7610473632812	190.24807739257812	0.0007771551609039307	530.3005981445312	189.3165740966797	0.9999998807907104	531.1317138671875	190.41390991210938	0.04007956385612488	6	052
121	58.43578338623047	261.1695861816406	1.0	56.29750061035156	314.09552001953125	0.9999998807907104	532.6385498046875	188.53990173339844	0.9999998807907104	533.02783203125	190.4965057373047	0.028829097747802734	6	052
122	58.15241241455078	258.8753967285156	1.0	50.35335922241211	312.2044677734375	1.0	529.4085083007812	190.8311309814453	1.0	528.4916381835938	190.73635864257812	0.08279228210449219	6	052
123	57.46389389038086	258.75701904296875	1.0	53.503028869628906	311.0103454589844	1.0	534.9888916015625	191.2528839111328	0.9999998807907104	534.3275146484375	191.6109161376953	0.056646108627319336	6	052
124	56.91782760620117	256.77239990234375	1.0	58.61188507080078	309.5550537109375	1.0	534.9987182617188	188.8851776123047	0.9999999403953552	533.7315063476562	189.6610870361328	0.005172401666641235	6	052
125	56.188106536865234	254.97647094726562	1.0	55.972755432128906	307.01922607421875	1.0	532.4013671875	190.12026977539062	1.0	530.8687744140625	189.56275939941406	0.013668626546859741	6	052
126	55.90712356567383	253.9991455078125	1.0	54.926361083984375	305.5589904785156	1.0	531.8378295898438	190.49818420410156	1.0	531.8904418945312	191.5679168701172	0.02792888879776001	6	052
127	55.54134750366211	252.83181762695312	1.0	57.490089416503906	302.9042663574219	1.0	531.5541381835938	189.22987365722656	1.0	531.3438720703125	191.08163452148438	0.014183372259140015	6	052
128	55.6707763671875	252.492919921875	1.0	56.600990295410156	301.8245849609375	1.0	534.4105224609375	189.4694366455078	1.0	533.457275390625	189.9205780029297	0.010011553764343262	6	052
129	54.977272033691406	251.40150451660156	1.0	61.95796203613281	302.50927734375	1.0	532.5166015625	192.0606689453125	1.0	531.1989135742188	193.70457458496094	0.002943694591522217	6	052
130	54.26227569580078	251.50711059570312	1.0	60.35512924194336	301.4239196777344	1.0	534.6126708984375	189.58384704589844	0.9999999403953552	533.67138671875	190.31710815429688	0.0110740065574646	6	052
131	54.632530212402344	250.81216430664062	1.0	60.60881805419922	302.2781677246094	1.0	532.1168823242188	189.44296264648438	0.9999998807907104	532.0513916015625	190.85321044921875	0.23197892308235168	6	052
132	54.078208923339844	249.5625	1.0	64.47965240478516	299.6820373535156	1.0	533.3088989257812	189.69239807128906	1.0	529.4860229492188	190.15972900390625	0.017954856157302856	6	052
133	52.12870407104492	249.25894165039062	1.0	70.7306137084961	295.3204345703125	0.9997768402099609	532.694091796875	191.42514038085938	0.9999998807907104	532.8710327148438	192.16648864746094	0.2923426926136017	6	052
134	51.77378463745117	248.3148651123047	1.0	73.100341796875	292.5027770996094	0.9999999403953552	531.062255859375	190.07723999023438	1.0	531.0797729492188	191.30715942382812	0.009851038455963135	6	052
135	51.69521713256836	247.71786499023438	1.0	73.07499694824219	291.2710266113281	0.9999922513961792	534.2533569335938	190.72987365722656	1.0	533.5805053710938	189.7951202392578	0.021452903747558594	6	052
136	47.24859619140625	249.69183349609375	1.0	534.2044067382812	189.55276489257812	0.0006504952907562256	533.9392700195312	190.24234008789062	0.9999998807907104	533.359130859375	190.6991424560547	0.09630471467971802	6	052
137	45.62774658203125	251.96983337402344	1.0	534.0607299804688	190.23077392578125	0.00041791796684265137	534.1167602539062	190.82955932617188	1.0	532.95458984375	191.77760314941406	0.011165112257003784	6	052
138	41.7986946105957	253.1217041015625	1.0	71.53070831298828	291.9165954589844	0.9592663645744324	532.6796264648438	189.96429443359375	0.9999998807907104	532.1280517578125	189.33993530273438	0.020054221153259277	6	052
139	39.3862419128418	255.46319580078125	1.0	71.69776153564453	288.02685546875	0.5501121282577515	532.9803466796875	190.8846893310547	0.9999998807907104	531.825439453125	191.922119140625	0.024266809225082397	6	052
140	37.96790313720703	253.45338439941406	1.0	80.41950988769531	276.05255126953125	0.9990257620811462	534.25341796875	191.01144409179688	1.0	532.671630859375	190.55191040039062	0.014169663190841675	6	052
141	36.838409423828125	255.00296020507812	1.0	81.01175689697266	277.0610656738281	0.9995813369750977	532.3306884765625	190.19969177246094	1.0	532.1922607421875	191.77621459960938	0.009061336517333984	6	052
142	35.26653289794922	254.78738403320312	1.0	80.70956420898438	270.6516418457031	0.9999996423721313	535.0462646484375	190.2869415283203	1.0	533.7188110351562	189.30072021484375	0.003844708204269409	6	052
143	34.328426361083984	255.94024658203125	1.0	83.49293518066406	267.6484680175781	0.9999998807907104	535.0443115234375	190.5899200439453	1.0	533.4332275390625	190.18333435058594	0.01780131459236145	6	052
144	33.176204681396484	256.89300537109375	1.0	84.54995727539062	269.64727783203125	1.0	532.0568237304688	189.74053955078125	1.0	531.0228881835938	188.975341796875	0.010960966348648071	6	052
145	31.337913513183594	258.259033203125	1.0	85.67417907714844	270.0751037597656	1.0	531.0159301757812	191.77249145507812	1.0	530.9830932617188	193.38380432128906	0.007224410772323608	6	052
146	29.54511070251465	260.3309631347656	1.0	79.83088684082031	268.7312927246094	1.0	532.6707763671875	190.9396514892578	0.9999998807907104	532.7391357421875	191.51658630371094	0.2214779555797577	6	052
147	27.501319885253906	261.3336486816406	1.0	81.28716278076172	264.1309814453125	1.0	532.6473388671875	190.85244750976562	1.0	531.4979248046875	190.9125213623047	0.006768763065338135	6	052
148	25.626102447509766	262.321533203125	1.0	80.31686401367188	262.72589111328125	1.0	535.0855712890625	188.8315887451172	0.9999998807907104	535.1122436523438	188.10035705566406	0.008178949356079102	6	052
149	24.635494232177734	261.88922119140625	1.0	80.98268127441406	258.7467346191406	1.0	529.6421508789062	190.67864990234375	0.9999998807907104	529.7941284179688	191.50332641601562	0.2080889642238617	6	052
150	23.08486557006836	261.9834289550781	1.0	79.54084014892578	257.7321472167969	1.0	533.181396484375	190.86585998535156	1.0	532.6924438476562	192.5437774658203	0.009573966264724731	6	052
151	22.880130767822266	262.47283935546875	1.0	73.3923568725586	256.6617736816406	1.0	534.181396484375	190.5594024658203	0.9999998807907104	534.6558837890625	191.43634033203125	0.1156705915927887	6	052
152	21.821197509765625	262.4024353027344	1.0	73.61334228515625	256.72650146484375	1.0	532.20654296875	190.95123291015625	1.0	532.4652709960938	192.74130249023438	0.013454645872116089	6	052
153	20.89862060546875	262.73736572265625	1.0	71.01288604736328	256.3360290527344	1.0	531.6280517578125	191.65586853027344	0.9999999403953552	531.40185546875	192.5004425048828	0.0823688805103302	6	052
154	20.291728973388672	263.7915344238281	1.0	69.31895446777344	256.4516906738281	1.0	534.8326416015625	189.60641479492188	1.0	534.309814453125	188.80734252929688	0.009674221277236938	6	052
155	18.630687713623047	263.81781005859375	1.0	68.30001831054688	259.0484313964844	1.0	533.7858276367188	189.38999938964844	0.9999998807907104	533.1520385742188	190.2986297607422	0.1974688470363617	6	052
156	17.944183349609375	264.88104248046875	1.0	69.62044525146484	257.56817626953125	1.0	532.286376953125	190.58673095703125	1.0	531.9869384765625	192.4137420654297	0.007988452911376953	6	052
157	15.030954360961914	266.7001953125	1.0	72.69432067871094	254.59303283691406	1.0	533.3389282226562	191.8727264404297	0.9999994039535522	532.2604370117188	192.85882568359375	0.032846540212631226	6	052
158	14.872119903564453	266.7326354980469	1.0	66.62329864501953	252.1654510498047	1.0	530.6939086914062	190.4088592529297	1.0	529.583984375	190.19522094726562	0.008991152048110962	6	052
159	14.872442245483398	265.5496826171875	1.0	59.715484619140625	257.18145751953125	1.0	533.2485961914062	191.3645477294922	1.0	533.0064086914062	192.88949584960938	0.007281631231307983	6	052
160	14.190633773803711	265.1266174316406	1.0	63.42747116088867	258.6138610839844	1.0	533.778564453125	190.2464141845703	1.0	533.3453979492188	191.04104614257812	0.10131636261940002	6	052
161	13.169978141784668	262.2679138183594	1.0	68.3858871459961	254.99205017089844	1.0	534.0389404296875	190.953369140625	1.0	533.4515991210938	192.1717987060547	0.12316858768463135	6	052
162	11.21689510345459	260.00439453125	1.0	61.22214889526367	255.3007049560547	1.0	532.4118041992188	191.98770141601562	1.0	531.2276611328125	191.25982666015625	0.012313663959503174	6	052
163	8.460491180419922	255.99969482421875	1.0	60.62908172607422	257.90643310546875	1.0	536.6961059570312	189.5625457763672	0.9999997615814209	534.2479858398438	189.1634063720703	0.0477575957775116	6	052
164	4.773399829864502	256.8831787109375	0.9999964237213135	61.12434005737305	264.81549072265625	1.0	533.8381958007812	190.08523559570312	0.9999998211860657	533.93017578125	191.2421112060547	0.27559247612953186	6	052
165	5.266651630401611	254.6375274658203	0.9999912977218628	58.49656295776367	266.25836181640625	1.0	534.5724487304688	189.816162109375	1.0	534.1376342773438	191.3341064453125	0.0031980574131011963	6	052
166	4.568294525146484	255.0726318359375	0.9995794296264648	56.79210662841797	267.67498779296875	0.9999998807907104	530.8858642578125	189.810791015625	0.9999998807907104	531.553466796875	190.55096435546875	0.1680653989315033	6	052
167	2.7584807872772217	255.4338836669922	0.9992938041687012	56.53635787963867	266.03759765625	1.0	533.87109375	191.261474609375	1.0	533.5465698242188	192.54275512695312	0.009094476699829102	6	052
168	1.869307041168213	253.3997039794922	0.9852874875068665	57.89006423950195	266.3574523925781	1.0	531.324462890625	190.07203674316406	0.9999999403953552	530.2716674804688	189.25791931152344	0.033218204975128174	6	052
169	3.026010513305664	253.26199340820312	0.8124726414680481	55.83842468261719	267.18951416015625	1.0	535.0675659179688	190.29617309570312	1.0	534.5385131835938	191.2928009033203	0.03432720899581909	6	052
170	3.6244654655456543	252.92335510253906	0.9415480494499207	54.7666015625	267.59307861328125	1.0	534.7634887695312	190.68760681152344	1.0	534.4202270507812	191.68873596191406	0.022312164306640625	6	052
171	1.1782763004302979	253.38258361816406	0.9806333780288696	56.833946228027344	267.696044921875	1.0	534.6967163085938	188.591552734375	0.9999999403953552	534.2929077148438	188.0864715576172	0.017102748155593872	6	052
172	0.38814520835876465	251.5229034423828	0.6318158507347107	54.3173942565918	267.6612548828125	1.0	529.2742309570312	190.01795959472656	1.0	527.9852905273438	189.99522399902344	0.01857277750968933	6	052
173	1.5195088386535645	246.35650634765625	0.06795135140419006	55.80058670043945	264.7469177246094	1.0	533.1171264648438	190.64678955078125	0.9999994039535522	533.825439453125	191.5304412841797	0.40320879220962524	6	052
174	0.8635132312774658	251.8326873779297	0.9394521117210388	55.421077728271484	263.6073913574219	1.0	530.8701171875	190.3550567626953	1.0	529.7191162109375	190.99539184570312	0.009657144546508789	6	052
175	-0.14251995086669922	252.4063262939453	0.024456560611724854	54.62892532348633	260.3971862792969	1.0	530.4823608398438	190.6671905517578	0.9999997615814209	530.197265625	191.07003784179688	0.050997406244277954	6	052
176	1.6336779594421387	236.43255615234375	0.5501741170883179	50.5449104309082	260.2336120605469	1.0	534.7344360351562	189.384765625	1.0	534.62353515625	188.71038818359375	0.005572617053985596	6	052
177	2.6745834350585938	234.99996948242188	0.04565891623497009	48.3242073059082	254.20614624023438	1.0	533.8999633789062	191.59439086914062	1.0	532.8756713867188	190.4136505126953	0.005715727806091309	6	052
178	3.8287689685821533	235.94699096679688	0.0028414130210876465	44.154354095458984	255.81224060058594	1.0	533.0946655273438	189.05816650390625	1.0	532.3121948242188	190.7771759033203	0.019360482692718506	6	052
179	35.92993927001953	260.70611572265625	0.0003065168857574463	40.28723907470703	258.8553161621094	1.0	534.0183715820312	189.7249755859375	1.0	532.5283813476562	189.4183349609375	0.005727648735046387	6	052
180	532.2826538085938	197.1309356689453	0.0001722574234008789	42.02159118652344	263.0277099609375	1.0	531.9611206054688	191.5135955810547	1.0	532.1132202148438	192.3896026611328	0.0671205222606659	6	052
181	8.052986145019531	246.8567352294922	0.00026303529739379883	37.70565414428711	263.703369140625	1.0	533.7342529296875	190.47914123535156	1.0	533.0861206054688	191.75843811035156	0.034405261278152466	6	052
182	49.819759368896484	264.1826171875	8.502602577209473e-5	35.66820526123047	264.8641357421875	1.0	533.0635375976562	191.62364196777344	0.9999998211860657	531.864013671875	192.84942626953125	0.01905718445777893	6	052
183	533.9657592773438	196.44778442382812	6.511807441711426e-5	33.34787368774414	267.4206848144531	1.0	534.2605590820312	191.0393829345703	1.0	532.756103515625	190.25274658203125	0.002150416374206543	6	052
184	28.214847564697266	264.7350158691406	0.0001081228256225586	30.453044891357422	266.5260314941406	1.0	535.435791015625	190.09429931640625	1.0	535.1110229492188	189.987548828125	0.036525070667266846	6	052
185	26.06947135925293	265.11773681640625	0.0002059340476989746	25.6224365234375	266.6218566894531	1.0	531.1920166015625	190.7706756591797	1.0	528.9125366210938	191.24087524414062	0.0026089251041412354	6	052
186	7.754676818847656	245.9949188232422	0.0008036792278289795	25.964387893676758	265.2926330566406	1.0	530.911376953125	191.48434448242188	0.9999997615814209	531.767333984375	192.0229034423828	0.075725257396698	6	052
187	7.98232364654541	245.50894165039062	0.00020459294319152832	29.72699737548828	261.7614440917969	1.0	531.4691772460938	190.10011291503906	0.9999998807907104	532.269775390625	191.4298858642578	0.02943950891494751	6	052
188	8.73255443572998	246.39199829101562	0.00042250752449035645	26.410568237304688	262.3714904785156	1.0	533.4638671875	190.49697875976562	1.0	531.6497802734375	190.15399169921875	0.0318683385848999	6	052
189	8.09134292602539	247.9927215576172	0.0013058185577392578	22.038347244262695	263.41705322265625	1.0	531.4955444335938	191.1488494873047	0.9999998807907104	531.70263671875	191.6251220703125	0.15622499585151672	6	052
190	8.669878005981445	246.65545654296875	0.000780940055847168	26.09149742126465	260.9646301269531	1.0	533.6470336914062	190.57992553710938	1.0	533.3779296875	192.4143524169922	0.019289791584014893	6	052
191	7.321368217468262	230.94435119628906	0.010418027639389038	19.498754501342773	261.14068603515625	1.0	535.0849609375	189.63961791992188	0.9999998211860657	534.697509765625	190.31625366210938	0.10932588577270508	6	052
192	7.688715934753418	246.0474090576172	0.00290873646736145	17.1158504486084	266.0962219238281	1.0	532.9509887695312	190.6759490966797	0.9999998807907104	532.4473876953125	191.33804321289062	0.07993298768997192	6	052
193	4.6466827392578125	223.54151916503906	0.002650052309036255	17.181833267211914	263.6606140136719	1.0	531.5676879882812	190.37158203125	1.0	531.4567260742188	191.6762237548828	0.02763807773590088	6	052
194	8.434085845947266	227.40086364746094	0.0014805793762207031	22.6666316986084	251.73944091796875	1.0	531.89111328125	190.7156982421875	1.0	531.2050170898438	192.11380004882812	0.02133515477180481	6	052
195	8.228538513183594	223.09275817871094	0.002256155014038086	23.393369674682617	251.07073974609375	0.9999998807907104	531.305419921875	191.0329132080078	1.0	531.7341918945312	192.40084838867188	0.09421089291572571	6	052
196	7.614185810089111	215.14300537109375	0.0020069777965545654	22.541048049926758	252.18370056152344	0.999992847442627	532.3732299804688	191.23338317871094	1.0	531.93701171875	192.7819366455078	0.016152769327163696	6	052
197	8.976716995239258	229.17343139648438	0.000827789306640625	22.507083892822266	249.62570190429688	0.9999998807907104	534.0291137695312	190.51397705078125	0.9999995231628418	533.6926879882812	190.94500732421875	0.060695916414260864	6	052
198	8.189393997192383	228.5393524169922	0.0012579262256622314	24.312406539916992	248.13575744628906	0.9999306201934814	533.5540161132812	192.1800994873047	0.9999998807907104	533.0311889648438	193.6780242919922	0.055520325899124146	6	052
199	4.891051769256592	208.9519500732422	0.00103759765625	24.525177001953125	246.65863037109375	1.0	535.9118041992188	190.12420654296875	0.9999995231628418	536.0418090820312	190.77764892578125	0.4013536870479584	6	052
200	4.475381851196289	209.40074157714844	0.002604663372039795	24.07451629638672	247.12734985351562	0.9999998807907104	536.2496948242188	190.66876220703125	0.9999997615814209	535.9666748046875	191.15371704101562	0.16186031699180603	6	052
201	4.624386310577393	208.47434997558594	0.0010853111743927002	24.3624210357666	248.44534301757812	1.0	534.2684326171875	191.9630584716797	0.9999999403953552	533.8030395507812	192.98825073242188	0.09481793642044067	6	052
202	3.975353240966797	209.93423461914062	0.005867034196853638	26.564672470092773	249.08230590820312	1.0	531.03271484375	191.1103057861328	1.0	529.0845947265625	191.05503845214844	0.002724260091781616	6	052
203	4.351231098175049	209.93556213378906	0.002008765935897827	27.23986053466797	249.69468688964844	1.0	535.459228515625	190.9197998046875	1.0	535.0513305664062	190.1458740234375	0.02189505100250244	6	052
204	4.172307968139648	210.60401916503906	0.001569509506225586	29.61142921447754	252.67529296875	1.0	531.859375	192.92051696777344	0.9999998807907104	531.39453125	193.7124481201172	0.08502164483070374	6	052
205	4.301973819732666	208.82644653320312	0.0007720589637756348	28.903709411621094	250.6385498046875	1.0	533.7597045898438	190.90606689453125	0.9999997615814209	532.6984252929688	189.63107299804688	0.2111896276473999	6	052
206	3.6237587928771973	210.14117431640625	0.0013519525527954102	25.052104949951172	248.61851501464844	1.0	533.10302734375	191.7364959716797	1.0	533.2365112304688	192.52249145507812	0.07436785101890564	6	052
207	4.938671588897705	209.70278930664062	0.0010976195335388184	28.42404556274414	247.3383026123047	1.0	533.4708251953125	192.27894592285156	0.9999998211860657	532.8257446289062	193.05157470703125	0.12872081995010376	6	052
208	5.784450054168701	208.7060089111328	0.003492385149002075	23.019927978515625	245.1957550048828	1.0	529.2533569335938	192.55381774902344	0.9999998807907104	529.0	193.1613311767578	0.020282745361328125	6	052
209	4.479701519012451	206.71490478515625	0.010613471269607544	24.163238525390625	246.73391723632812	1.0	532.65673828125	191.79063415527344	0.9999996423721313	533.0438232421875	192.9988250732422	0.012426674365997314	6	052
210	6.0364789962768555	206.69146728515625	0.0003217160701751709	28.717437744140625	245.68980407714844	1.0	532.611572265625	191.1654815673828	1.0	532.441162109375	191.88742065429688	0.24159663915634155	6	052
211	5.726951599121094	198.13792419433594	6.592273712158203e-5	35.89635467529297	241.36209106445312	1.0	532.1024780273438	191.8648223876953	1.0	531.7057495117188	192.86143493652344	0.010830581188201904	6	052
212	6.83303689956665	198.49441528320312	0.00010913610458374023	40.671546936035156	234.7248077392578	1.0	532.9240112304688	192.40496826171875	0.999999463558197	531.593505859375	193.444091796875	0.03748893737792969	6	052
213	9.380538940429688	212.7013702392578	0.00022497773170471191	41.0340690612793	224.7452850341797	1.0	531.3789672851562	191.57669067382812	1.0	530.9362182617188	192.91419982910156	0.014205634593963623	6	052
214	17.665245056152344	225.52188110351562	0.9137760400772095	42.753997802734375	218.39501953125	0.9999665021896362	532.9898681640625	188.82070922851562	1.0	532.3711547851562	190.4799041748047	0.03424826264381409	6	052
215	14.859421730041504	229.88433837890625	0.002324223518371582	32.89459991455078	228.22174072265625	0.0033048391342163086	529.3092041015625	189.64671325683594	0.9999998807907104	530.0165405273438	190.01345825195312	0.2530346214771271	6	052
216	8.92036247253418	230.22450256347656	0.0001812279224395752	19.580036163330078	243.73826599121094	0.9999995231628418	534.5792236328125	189.68170166015625	1.0	534.1502685546875	190.50718688964844	0.023790568113327026	6	052
217	9.4197998046875	230.56947326660156	0.0006267726421356201	24.74489974975586	246.65806579589844	1.0	530.6738891601562	191.1632843017578	1.0	530.8494262695312	192.4369659423828	0.024620920419692993	6	052
218	7.102845191955566	228.57577514648438	0.0008041858673095703	24.08279800415039	252.26971435546875	0.9999998807907104	534.066162109375	190.1836395263672	0.9999999403953552	534.2651977539062	191.08187866210938	0.0179404616355896	6	052
219	4.12867546081543	232.01918029785156	0.0018875598907470703	16.71432876586914	252.5338897705078	1.0	533.6552734375	190.7308807373047	0.9999998807907104	533.5016479492188	191.7591552734375	0.211554616689682	6	052
220	532.4698486328125	194.65245056152344	6.29425048828125e-5	8.055341720581055	250.22792053222656	0.9864665865898132	530.7330932617188	189.47714233398438	0.9999999403953552	531.3869018554688	190.13087463378906	0.022872596979141235	6	052
221	534.0953979492188	196.80657958984375	8.96453857421875e-5	6.626798152923584	225.05535888671875	0.36858931183815	532.9505004882812	192.38172912597656	0.9999999403953552	531.939208984375	191.9575653076172	0.005423605442047119	6	052
222	529.3197631835938	195.1890411376953	4.887580871582031e-5	10.831884384155273	221.347900390625	0.0009035170078277588	530.6906127929688	191.348388671875	1.0	531.0205688476562	192.3328857421875	0.011562377214431763	6	052
223	2.8354601860046387	232.2592010498047	0.00010380148887634277	15.28271770477295	225.73501586914062	0.9998868703842163	531.3018188476562	191.32798767089844	1.0	528.7982177734375	191.587158203125	0.0011177659034729004	6	052
224	5.064627647399902	199.8785858154297	0.0001798570156097412	17.346755981445312	221.17715454101562	0.9999033212661743	532.189697265625	190.50186157226562	1.0	532.204345703125	192.46717834472656	0.02682134509086609	6	052
225	536.3917846679688	195.5317840576172	0.00021320581436157227	13.291394233703613	219.02963256835938	0.9994111657142639	534.2740478515625	189.8524627685547	0.9999996423721313	535.0011596679688	190.93650817871094	0.28425562381744385	6	052
226	536.6293334960938	195.6705322265625	9.381771087646484e-5	534.8587646484375	189.62860107421875	0.0002072155475616455	535.1937255859375	190.65762329101562	1.0	534.2542724609375	190.26358032226562	0.00467798113822937	6	052
227	536.1478881835938	195.78109741210938	0.00019913911819458008	6.24232816696167	200.74949645996094	0.006868451833724976	535.0156860351562	190.6906280517578	0.9999998807907104	535.2393188476562	191.26487731933594	0.021522819995880127	6	052
228	2.21940016746521	191.7399444580078	0.00018107891082763672	7.371829032897949	195.95489501953125	0.9978564977645874	532.0992431640625	191.69100952148438	0.9999999403953552	532.1326904296875	193.32632446289062	0.004225283861160278	6	052
229	534.03564453125	196.33897399902344	0.00012573599815368652	6.973169326782227	193.8836212158203	0.03996887803077698	533.3338012695312	192.38299560546875	0.9999979734420776	531.9833984375	192.9037322998047	0.009243279695510864	6	052
230	6.844935417175293	179.5320587158203	0.00021883845329284668	13.099501609802246	197.370361328125	0.05256986618041992	532.01904296875	190.7682342529297	1.0	531.7230224609375	192.2575225830078	0.02000749111175537	6	052
231	532.1195068359375	196.8608856201172	0.00016495585441589355	530.9949340820312	192.1849822998047	0.0008442401885986328	531.2898559570312	191.87338256835938	1.0	531.5051879882812	193.0771026611328	0.009576618671417236	6	052
232	533.788330078125	196.0897216796875	5.081295967102051e-5	98.84363555908203	457.0366516113281	0.0004557371139526367	532.5765991210938	189.4954376220703	1.0	530.7900390625	190.0990753173828	0.012218356132507324	6	052
233	5.810461521148682	110.1603775024414	0.0022215843200683594	5.316040992736816	168.0897979736328	0.0007542967796325684	530.1022338867188	189.13124084472656	1.0	530.6650390625	190.310791015625	0.005172371864318848	6	052
234	6.4877471923828125	99.87718963623047	0.00303727388381958	4.533171653747559	163.3933868408203	0.9999997615814209	530.525390625	189.9204559326172	0.9999998807907104	531.7119750976562	190.68106079101562	0.04793831706047058	6	052
235	534.2908325195312	195.50067138671875	0.00018262863159179688	0.3740706443786621	156.7576446533203	0.0010794401168823242	533.2872314453125	190.05711364746094	1.0	533.1556396484375	191.16619873046875	0.025915294885635376	6	052
236	531.9765625	194.75038146972656	0.00018006563186645508	1.67232346534729	139.18080139160156	0.018797218799591064	529.8875732421875	190.04959106445312	1.0	529.9898681640625	191.43911743164062	0.009733259677886963	6	052
237	2.6484315395355225	100.13207244873047	0.049694597721099854	532.1158447265625	191.84564208984375	0.002040386199951172	532.920654296875	191.56610107421875	0.9999997615814209	532.2582397460938	192.75697326660156	0.173063725233078	6	052
238	2.7319746017456055	101.92430877685547	0.0828130841255188	3.7540736198425293	111.12750244140625	0.0031663477420806885	532.1107788085938	189.86697387695312	1.0	531.8895263671875	191.29286193847656	0.006016075611114502	6	052
239	2.545133352279663	115.81767272949219	0.0059535205364227295	8.087541580200195	105.22550964355469	0.9974989295005798	530.4739379882812	190.5394744873047	0.9999999403953552	531.7291259765625	191.08627319335938	0.1866365373134613	6	052
240	3.325714111328125	99.96746063232422	0.0003471076488494873	8.005494117736816	104.99677276611328	0.997151792049408	534.7639770507812	189.91635131835938	1.0	534.6272583007812	191.10142517089844	0.02172788977622986	6	052
241	2.673290252685547	100.98490142822266	0.004108518362045288	12.002802848815918	106.93755340576172	0.049097806215286255	533.658447265625	189.80421447753906	1.0	532.7732543945312	189.2606201171875	0.005338847637176514	6	052
242	3.8640799522399902	102.73302459716797	0.0005093514919281006	13.269396781921387	112.59799194335938	0.003018289804458618	535.1550903320312	191.12115478515625	0.9999999403953552	533.9422607421875	190.31993103027344	0.007534980773925781	6	052
243	5.186079978942871	111.82717895507812	0.6452115774154663	17.413244247436523	113.73479461669922	0.9458983540534973	529.9603881835938	190.3707733154297	1.0	530.5573120117188	191.20452880859375	0.027215957641601562	6	052
244	11.034744262695312	109.25775146484375	0.20189839601516724	21.527618408203125	109.54962158203125	0.9999909996986389	533.875732421875	190.7034149169922	1.0	532.79296875	191.34246826171875	0.017035096883773804	6	052
245	14.388935089111328	105.73223876953125	0.9382988214492798	24.317171096801758	105.52951049804688	0.9135754108428955	533.2308959960938	191.064697265625	1.0	532.4375	192.89041137695312	0.02267158031463623	6	052
246	5.050527572631836	112.52900695800781	0.005315005779266357	16.329425811767578	108.36634826660156	0.9999970197677612	534.6058959960938	190.26504516601562	1.0	533.7626342773438	189.62452697753906	0.0049339234828948975	6	052
247	5.503890514373779	113.6063232421875	0.0009656846523284912	20.062664031982422	105.21495819091797	1.0	530.3256225585938	191.0891571044922	1.0	530.5255737304688	192.13511657714844	0.05248346924781799	6	052
248	3.7781808376312256	109.86185455322266	0.0016994178295135498	21.773666381835938	101.33444213867188	1.0	533.5560913085938	191.77235412597656	0.9999999403953552	532.8624877929688	192.61764526367188	0.013000547885894775	6	052
249	3.314842700958252	109.52509307861328	0.002472907304763794	19.066003799438477	102.96297454833984	1.0	531.6325073242188	190.6547393798828	1.0	531.7281494140625	192.14553833007812	0.013499230146408081	6	052
250	6.016337871551514	115.27641296386719	0.00037032365798950195	22.102859497070312	111.64569091796875	1.0	528.70703125	190.85545349121094	0.9999995231628418	528.7175903320312	191.29193115234375	0.06940674781799316	6	052
251	5.811022758483887	112.66283416748047	0.03527459502220154	16.78266716003418	110.6226577758789	0.9999977946281433	535.0682373046875	190.325439453125	0.9999999403953552	533.796142578125	189.86302185058594	0.06350290775299072	6	052
252	3.2811169624328613	114.04429626464844	0.002857208251953125	17.01192283630371	104.97034454345703	1.0	532.379638671875	190.5069122314453	1.0	531.9536743164062	191.76248168945312	0.22962021827697754	6	052
253	3.045642375946045	115.31707000732422	0.0020501017570495605	16.567302703857422	102.75682067871094	1.0	532.2937622070312	191.8941192626953	0.9999992251396179	532.7620849609375	192.58848571777344	0.34645938873291016	6	052
254	4.259889602661133	105.59497833251953	0.0019178986549377441	15.8445463180542	98.76213073730469	1.0	534.4337768554688	190.36514282226562	0.9999999403953552	533.4053344726562	190.90386962890625	0.019649624824523926	6	052
255	3.0549113750457764	103.80986785888672	0.0033458471298217773	13.173308372497559	97.83114624023438	0.9999998211860657	535.3558349609375	191.14584350585938	1.0	534.4041748046875	190.467041015625	0.002086073160171509	6	052
256	3.024883985519409	101.90812683105469	0.0009541809558868408	5.591292381286621	97.6738510131836	0.9999535083770752	533.8041381835938	190.24191284179688	0.9999998807907104	533.7509765625	191.3709716796875	0.1648179590702057	6	052
257	3.333095073699951	103.65521240234375	0.001506417989730835	4.630424976348877	98.57308197021484	0.9774397611618042	533.7449951171875	189.82028198242188	1.0	533.6957397460938	189.3642120361328	0.050425440073013306	6	052
258	2.302682638168335	120.40515899658203	0.004086047410964966	2.3963518142700195	100.74894714355469	0.003175705671310425	535.218017578125	189.76608276367188	1.0	534.7318725585938	188.80392456054688	0.0030693411827087402	6	052
259	4.5279436111450195	118.56576538085938	0.027405887842178345	10.916345596313477	109.32303619384766	0.9835432171821594	534.7257690429688	189.6160430908203	1.0	534.3458862304688	189.29783630371094	0.004822075366973877	6	052
260	4.237771987915039	116.67239379882812	0.012245327234268188	11.106289863586426	106.5385513305664	0.9999997615814209	534.0040893554688	190.0712890625	0.9999998807907104	533.498046875	189.17880249023438	0.009248524904251099	6	052
261	3.046421527862549	119.28410339355469	0.0006944835186004639	9.497800827026367	99.87351989746094	0.9999961853027344	532.686767578125	189.19869995117188	0.9999998807907104	532.7924194335938	190.7255401611328	0.017877012491226196	6	052
262	6.417616844177246	120.1219253540039	0.003518521785736084	13.817962646484375	112.61492919921875	0.9990578293800354	530.60205078125	190.11328125	1.0	529.2033081054688	190.47308349609375	0.006147980690002441	6	052
263	13.072113037109375	120.5796890258789	0.21058735251426697	17.484285354614258	116.80200958251953	0.9999560713768005	531.439208984375	189.8325653076172	1.0	530.481689453125	190.33303833007812	0.022152185440063477	6	052
264	3.8669586181640625	133.9145965576172	0.24312621355056763	16.8764591217041	123.42513275146484	0.9989950656890869	535.365478515625	190.5884552001953	1.0	534.1968383789062	189.93890380859375	0.010038167238235474	6	052
265	4.425558090209961	138.07981872558594	0.10030260682106018	21.559452056884766	118.30188751220703	1.0	531.9026489257812	190.67678833007812	1.0	531.2734375	191.8888397216797	0.00565674901008606	6	052
266	3.738558292388916	138.1329345703125	0.0351409912109375	24.898921966552734	115.43167877197266	1.0	534.1554565429688	187.9825439453125	1.0	531.546875	188.23681640625	0.01449042558670044	6	052
267	4.191544055938721	138.48196411132812	0.004465609788894653	18.525304794311523	111.47638702392578	0.9999999403953552	534.588623046875	188.8505096435547	1.0	531.75634765625	189.19082641601562	0.012042611837387085	6	052
268	7.060279846191406	135.06582641601562	0.001040637493133545	21.197223663330078	119.42562866210938	0.9956879615783691	534.4093627929688	189.9259796142578	1.0	533.7708129882812	191.38499450683594	0.005222350358963013	6	052
269	7.0002241134643555	135.59327697753906	0.013715595006942749	21.05449676513672	123.6928939819336	0.9999937415122986	531.614501953125	189.551513671875	0.9999999403953552	531.1343383789062	189.2816925048828	0.022038906812667847	6	052
270	7.915456771850586	135.5212860107422	0.02413475513458252	21.012495040893555	126.98726654052734	0.9999873638153076	534.1159057617188	189.53404235839844	1.0	533.7457885742188	188.3649444580078	0.005420476198196411	6	052
271	22.80197525024414	130.5950469970703	0.020546823740005493	30.688329696655273	129.79949951171875	1.0	533.7861328125	190.20358276367188	1.0	534.3697509765625	190.97027587890625	0.07552531361579895	6	052
272	1.07315993309021	154.51963806152344	0.003042876720428467	31.48980712890625	127.3749771118164	1.0	534.4266357421875	189.8400115966797	1.0	533.6292114257812	189.52114868164062	0.005629360675811768	6	052
273	0.563389778137207	153.61843872070312	0.028304070234298706	32.93085479736328	123.05967712402344	1.0	535.08349609375	190.29202270507812	1.0	534.7044677734375	191.26148986816406	0.004638552665710449	6	052
274	1.0719475746154785	154.0237274169922	0.06199482083320618	29.635696411132812	124.23526000976562	0.9999876618385315	534.6238403320312	189.2867889404297	0.9999998807907104	534.1238403320312	188.57106018066406	0.044234246015548706	6	052
275	1.1858429908752441	156.72451782226562	0.7735024094581604	32.4144172668457	126.69670104980469	0.9999998211860657	535.1853637695312	191.20213317871094	1.0	534.3140869140625	190.3959197998047	0.004812508821487427	6	052
276	1.4934868812561035	155.5354766845703	0.37432360649108887	32.663700103759766	131.18507385253906	1.0	532.8955078125	190.2054443359375	0.9999995231628418	532.6785888671875	190.84951782226562	0.42242953181266785	6	052
277	1.2949316501617432	155.59005737304688	0.7826601266860962	31.42635154724121	135.6859588623047	1.0	529.4058227539062	189.08489990234375	1.0	529.9356079101562	190.57041931152344	0.00674968957901001	6	052
278	1.8933978080749512	154.576416015625	0.9675600528717041	35.065425872802734	140.55419921875	1.0	529.9319458007812	190.0711669921875	1.0	528.5796508789062	189.66636657714844	0.007849842309951782	6	052
279	5.167054653167725	149.26861572265625	0.035479962825775146	37.69304656982422	140.08706665039062	1.0	529.1447143554688	190.73391723632812	0.9999998807907104	528.1610717773438	189.82000732421875	0.033313482999801636	6	052
280	4.9189133644104	156.8021240234375	0.9988635778427124	38.88926315307617	132.98526000976562	1.0	533.2879638671875	189.83192443847656	0.9999997615814209	531.8294677734375	189.5126953125	0.018021732568740845	6	052
281	20.120588302612305	140.2913360595703	0.0012727677822113037	32.48834228515625	133.3069610595703	0.9999998211860657	533.77783203125	190.41029357910156	0.9999996423721313	533.1773681640625	189.7843475341797	0.16533824801445007	6	052
282	18.929641723632812	151.78964233398438	0.9999960660934448	34.74599075317383	147.51708984375	0.9996356964111328	530.1641235351562	189.58050537109375	0.9999998807907104	529.4789428710938	190.33734130859375	0.015912562608718872	6	052
283	21.610599517822266	156.5186309814453	0.6638983488082886	33.296138763427734	152.31312561035156	0.9999998807907104	532.3033447265625	189.76434326171875	0.9999998807907104	531.105224609375	190.78065490722656	0.013475298881530762	6	052
284	33.05463790893555	152.88938903808594	0.0003485679626464844	35.538047790527344	155.18434143066406	0.9999998211860657	530.5978393554688	188.30636596679688	1.0	530.4636840820312	188.27194213867188	0.0035235583782196045	6	052
285	533.240966796875	195.58242797851562	0.00018706917762756348	33.9611930847168	158.2790069580078	1.0	532.9983520507812	191.16184997558594	1.0	531.5540771484375	190.73683166503906	0.0036728382110595703	6	052
286	535.2755126953125	193.37841796875	8.413195610046387e-5	31.55995750427246	161.18321228027344	1.0	534.0701293945312	189.20513916015625	1.0	531.7789916992188	189.7681884765625	0.013683587312698364	6	052
287	2.893462657928467	124.0862808227539	0.00016900897026062012	36.35910415649414	162.45774841308594	1.0	531.8403930664062	191.7212677001953	1.0	530.7913818359375	193.6909942626953	0.004643231630325317	6	052
288	532.1856079101562	196.63247680664062	0.00012022256851196289	39.321205139160156	163.04257202148438	1.0	531.298828125	190.52476501464844	1.0	531.6776123046875	191.63504028320312	0.015173017978668213	6	052
289	1.436779260635376	101.19145202636719	0.0009597837924957275	42.17033767700195	164.6463623046875	1.0	535.1181030273438	189.66015625	1.0	533.9348754882812	189.4781494140625	0.004795342683792114	6	052
290	1.5159761905670166	101.60791778564453	0.008424431085586548	45.70987319946289	163.67796325683594	1.0	533.093017578125	190.88818359375	0.9999998807907104	532.8137817382812	192.01441955566406	0.03979283571243286	6	052
291	2.091371536254883	99.82141876220703	0.865989625453949	47.33089065551758	165.00819396972656	1.0	535.08447265625	189.98220825195312	1.0	534.8099975585938	189.12802124023438	0.006057024002075195	6	052
292	4.200710773468018	99.51923370361328	0.9999028444290161	50.99272918701172	164.6505126953125	1.0	534.461669921875	189.4107666015625	1.0	534.382080078125	189.218505859375	0.003133326768875122	6	052
293	3.8098526000976562	101.6568374633789	0.9999748468399048	54.37106704711914	163.8463134765625	1.0	531.3350219726562	190.89646911621094	0.9999999403953552	531.75048828125	191.61204528808594	0.07992443442344666	6	052
294	5.0094218254089355	101.22406768798828	0.9999995231628418	56.05839920043945	162.68858337402344	1.0	532.642333984375	190.9097137451172	0.9999999403953552	532.1600341796875	191.8890380859375	0.09327995777130127	6	052
295	6.266963005065918	99.8796157836914	0.9999998807907104	55.04278564453125	162.26754760742188	1.0	531.4528198242188	191.78224182128906	0.9999998807907104	531.2734985351562	192.82611083984375	0.15080317854881287	6	052
296	7.193802833557129	98.74752807617188	1.0	56.591068267822266	162.5751190185547	1.0	533.6370239257812	190.1109161376953	0.9999997019767761	532.392333984375	189.25706481933594	0.10044515132904053	6	052
297	7.606869220733643	98.91244506835938	1.0	56.29399108886719	160.21726989746094	1.0	531.2009887695312	189.88246154785156	1.0	530.889892578125	191.2205810546875	0.004046499729156494	6	052
298	8.041129112243652	97.97367858886719	1.0	56.81012725830078	160.1427001953125	1.0	535.4419555664062	190.03439331054688	0.9999998807907104	535.3117065429688	189.33901977539062	0.020600438117980957	6	052
299	7.634509563446045	98.18839263916016	1.0	56.15277862548828	159.073486328125	1.0	534.6764526367188	191.03846740722656	1.0	534.2761840820312	191.15167236328125	0.009510427713394165	6	052
300	8.268590927124023	102.23454284667969	0.9999997615814209	49.215118408203125	159.33056640625	1.0	531.3497314453125	190.04452514648438	0.9999998807907104	531.1661376953125	191.8151397705078	0.017836809158325195	6	052
301	18.533662796020508	109.0450210571289	0.9847998023033142	52.846656799316406	156.9208984375	0.9970771670341492	532.6449584960938	190.52560424804688	0.9999999403953552	531.3518676757812	191.43260192871094	0.06546598672866821	6	052
302	17.65706443786621	143.02415466308594	0.9979383945465088	19.037656784057617	143.50608825683594	0.004971206188201904	536.3638916015625	190.46470642089844	1.0	534.9700927734375	189.60003662109375	0.0029225051403045654	6	052
303	21.01227569580078	146.019775390625	1.0	533.5834350585938	188.48843383789062	0.0004897415637969971	532.7332763671875	188.57611083984375	0.9999998807907104	533.4752807617188	189.6704559326172	0.018838822841644287	6	052
304	21.744857788085938	154.94229125976562	1.0	40.66154098510742	105.60987854003906	0.08780330419540405	531.8069458007812	189.8672332763672	0.9999998807907104	533.2315063476562	191.2178497314453	0.47675269842147827	6	052
305	20.493789672851562	158.454833984375	1.0	31.908084869384766	101.1170654296875	0.9999891519546509	534.2811279296875	187.32806396484375	0.9999998807907104	532.7031860351562	188.47177124023438	0.023520708084106445	6	052
306	21.764272689819336	164.52183532714844	1.0	27.309627532958984	100.74922180175781	1.0	534.3709106445312	189.84339904785156	0.9999998807907104	533.9776611328125	190.91725158691406	0.07112982869148254	6	052
307	21.198434829711914	166.9974365234375	1.0	30.958633422851562	99.78239440917969	1.0	534.35986328125	190.13023376464844	0.9999998807907104	534.1216430664062	191.01026916503906	0.08699357509613037	6	052
308	20.64906883239746	169.82791137695312	1.0	31.233552932739258	103.73226165771484	1.0	530.9530639648438	189.45550537109375	1.0	530.591796875	189.4139404296875	0.0025875866413116455	6	052
309	21.022836685180664	171.5952911376953	1.0	29.713699340820312	111.00257110595703	0.9998936653137207	531.3709716796875	189.36746215820312	1.0	531.8984985351562	191.34817504882812	0.03953215479850769	6	052
310	21.48573112487793	172.66830444335938	1.0	33.648136138916016	116.08758544921875	0.9896856546401978	535.36328125	191.59982299804688	1.0	534.1678466796875	190.80819702148438	0.007657259702682495	6	052
311	20.225618362426758	173.20169067382812	1.0	35.67314910888672	123.81351470947266	0.999998927116394	533.0648193359375	190.2084197998047	1.0	532.5214233398438	191.89129638671875	0.011330842971801758	6	052
312	19.695125579833984	174.47317504882812	1.0	28.498342514038086	127.6856689453125	1.0	533.5863647460938	189.4840087890625	1.0	533.0972900390625	191.09669494628906	0.013190627098083496	6	052
313	18.612430572509766	175.84347534179688	1.0	24.4404239654541	127.5919189453125	0.9999998211860657	530.2603149414062	190.4793243408203	0.9999999403953552	529.5581665039062	191.3289031982422	0.01174318790435791	6	052
314	17.297056198120117	176.6475372314453	1.0	34.37825393676758	125.94606018066406	1.0	534.3687744140625	191.05865478515625	1.0	533.131103515625	191.96060180664062	0.005569338798522949	6	052
315	17.709814071655273	176.9373016357422	1.0	40.0671501159668	135.63418579101562	1.0	530.4201049804688	190.09841918945312	1.0	530.6334838867188	191.9244842529297	0.027352631092071533	6	052
316	15.988529205322266	177.4077911376953	1.0	44.096073150634766	142.9867401123047	1.0	530.385009765625	189.9262237548828	1.0	529.6353759765625	191.1892852783203	0.021039843559265137	6	052
317	16.793529510498047	179.23049926757812	1.0	46.26518249511719	149.0126495361328	1.0	533.5253295898438	188.7423553466797	0.9999998807907104	533.1741943359375	188.64666748046875	0.026100605726242065	6	052
318	15.178729057312012	181.17031860351562	1.0	49.19749450683594	151.7982635498047	1.0	530.426025390625	189.43075561523438	1.0	530.6827392578125	190.29945373535156	0.02311500906944275	6	052
319	13.095365524291992	182.70272827148438	1.0	48.4925537109375	147.962646484375	1.0	529.949951171875	191.4473114013672	0.9999998211860657	529.5755004882812	192.48709106445312	0.07311093807220459	6	052
320	12.45339584350586	182.74449157714844	1.0	48.91389083862305	145.2822265625	1.0	534.3053588867188	190.27081298828125	0.9999999403953552	532.4285278320312	190.1103515625	0.003072202205657959	6	052
321	14.182510375976562	183.14944458007812	1.0	48.20082092285156	150.9822235107422	1.0	535.46484375	188.76441955566406	1.0	534.6618041992188	188.0765380859375	0.0011169910430908203	6	052
322	14.350418090820312	184.852294921875	1.0	48.774295806884766	157.22413635253906	1.0	533.0822143554688	190.98866271972656	0.9999998807907104	532.0863037109375	192.47702026367188	0.02748432755470276	6	052
323	13.996274948120117	185.07200622558594	1.0	51.07879638671875	152.55169677734375	1.0	534.1290283203125	188.7809295654297	0.9999998807907104	533.9288330078125	188.40777587890625	0.014092892408370972	6	052
324	13.507072448730469	184.6484375	1.0	48.709896087646484	149.82534790039062	1.0	529.9378051757812	191.91578674316406	0.9999927282333374	529.788330078125	191.8496856689453	0.33440399169921875	6	052
325	13.805733680725098	184.19972229003906	1.0	48.53610610961914	146.4893341064453	1.0	532.4224243164062	189.83705139160156	0.9999998211860657	531.30029296875	191.29901123046875	0.1664118766784668	6	052
326	15.695133209228516	183.96340942382812	0.9999938011169434	50.511199951171875	151.32240295410156	1.0	532.396484375	190.65541076660156	0.9999998807907104	531.9271850585938	191.6468048095703	0.0832669734954834	6	052
327	16.226394653320312	184.3581085205078	0.9999995231628418	49.40874099731445	153.78150939941406	1.0	531.9813232421875	190.4120635986328	0.9999998211860657	531.929931640625	191.79519653320312	0.015966147184371948	6	052
328	18.15513038635254	183.16769409179688	1.0	50.12720489501953	155.63047790527344	1.0	533.3814086914062	190.69064331054688	0.9999998211860657	531.7199096679688	192.06895446777344	0.04263010621070862	6	052
329	19.09882926940918	183.71817016601562	1.0	50.48073196411133	156.67739868164062	1.0	534.0242919921875	189.57330322265625	0.9999998807907104	534.12109375	190.26058959960938	0.10319173336029053	6	052
330	19.718141555786133	183.14048767089844	1.0	50.11559295654297	158.7735595703125	1.0	533.4951782226562	189.83241271972656	0.9999998807907104	532.8314819335938	190.68130493164062	0.14160552620887756	6	052
331	19.21135139465332	181.6984100341797	1.0	52.47416687011719	158.19981384277344	1.0	532.8128662109375	190.30296325683594	0.9999997615814209	532.6768798828125	191.10089111328125	0.42573899030685425	6	052
332	20.183141708374023	183.38800048828125	1.0	53.94312286376953	158.50103759765625	1.0	534.7194213867188	189.15333557128906	1.0	533.8706665039062	188.3450164794922	0.003244727849960327	6	052
333	21.461318969726562	183.80491638183594	1.0	51.88656997680664	158.43385314941406	1.0	533.1993408203125	188.7010040283203	1.0	533.3062744140625	189.56924438476562	0.014593750238418579	6	052
334	21.76565933227539	183.23074340820312	1.0	50.696327209472656	158.3484649658203	1.0	535.4301147460938	188.9071044921875	1.0	535.5421752929688	188.17486572265625	0.005859464406967163	6	052
335	21.45001220703125	183.90155029296875	1.0	52.2698974609375	157.2421112060547	1.0	533.65869140625	188.5592803955078	1.0	533.568359375	187.77186584472656	0.014095485210418701	6	052
336	21.94070816040039	185.56716918945312	1.0	51.830787658691406	157.620849609375	1.0	533.0484619140625	190.76193237304688	1.0	531.966796875	192.44703674316406	0.005988121032714844	6	052
337	21.228626251220703	185.05958557128906	1.0	54.51183319091797	157.5077362060547	1.0	533.6307983398438	188.94920349121094	0.9999998807907104	533.096923828125	189.0302734375	0.012905299663543701	6	052
338	22.961929321289062	183.70645141601562	1.0	58.41053009033203	154.49075317382812	1.0	530.5252685546875	190.1895294189453	0.9999998807907104	529.8462524414062	190.98263549804688	0.06038704514503479	6	052
339	22.778568267822266	183.3657989501953	1.0	59.203121185302734	154.32904052734375	1.0	534.6275024414062	189.93624877929688	0.9999998211860657	534.2003784179688	190.84033203125	0.048994094133377075	6	052
340	23.049461364746094	182.41680908203125	1.0	61.44420623779297	151.92601013183594	1.0	533.2300415039062	188.89036560058594	1.0	532.2307739257812	189.0230712890625	0.02214670181274414	6	052
341	24.412303924560547	183.29127502441406	1.0	66.19035339355469	149.61497497558594	1.0	533.013916015625	190.59230041503906	1.0	530.987060546875	190.0339813232422	0.012026757001876831	6	052
342	25.24166488647461	183.1555938720703	1.0	67.99321746826172	149.23570251464844	1.0	534.5634765625	189.37709045410156	1.0	533.8674926757812	189.6989288330078	0.003772914409637451	6	052
343	25.498266220092773	183.59947204589844	1.0	69.0973129272461	149.52931213378906	1.0	529.58984375	189.8013916015625	1.0	528.1473999023438	189.78382873535156	0.013597607612609863	6	052
344	26.62644386291504	183.02359008789062	1.0	68.49055480957031	149.35879516601562	1.0	531.706298828125	189.6714324951172	1.0	530.498779296875	189.0291290283203	0.03191545605659485	6	052
345	26.85428810119629	184.55697631835938	1.0	68.20842742919922	149.90501403808594	1.0	532.5220947265625	190.1393280029297	1.0	531.1211547851562	189.40272521972656	0.018417268991470337	6	052
346	28.13211441040039	184.96778869628906	1.0	64.81544494628906	150.3255615234375	1.0	535.022705078125	189.7455291748047	0.9999998807907104	534.0789794921875	190.10000610351562	0.07002362608909607	6	052
347	28.016849517822266	185.8579559326172	1.0	63.436119079589844	149.73690795898438	1.0	533.9921875	189.23463439941406	1.0	532.9149169921875	190.04470825195312	0.01416712999343872	6	052
348	27.32857894897461	185.9887237548828	1.0	64.16218566894531	148.59373474121094	1.0	535.065185546875	189.8846435546875	1.0	533.4349975585938	189.78665161132812	0.0019294321537017822	6	052
349	28.57451057434082	185.92886352539062	1.0	62.01850128173828	146.42404174804688	1.0	532.2883911132812	190.253662109375	0.9999999403953552	530.883056640625	191.2880859375	0.012145847082138062	6	052
350	29.272857666015625	185.84405517578125	1.0	62.23381423950195	143.33316040039062	1.0	530.2174072265625	191.0382537841797	0.9999998807907104	528.9381103515625	191.46759033203125	0.16443300247192383	6	052
351	30.363689422607422	185.77481079101562	0.9999999403953552	61.31045913696289	140.7214813232422	1.0	534.0906982421875	189.72271728515625	0.9999998807907104	532.8865966796875	190.07022094726562	0.015585631132125854	6	052
352	29.889232635498047	186.2682342529297	1.0	61.606956481933594	139.9288787841797	1.0	532.4706420898438	190.43026733398438	1.0	530.2835083007812	189.97335815429688	0.0019452869892120361	6	052
353	25.45379638671875	189.65150451660156	1.0	62.79804611206055	140.28099060058594	1.0	530.1220703125	190.40731811523438	0.9999999403953552	530.7999267578125	191.3679962158203	0.04819324612617493	6	052
354	24.980148315429688	194.51516723632812	1.0	60.66304397583008	149.2948455810547	1.0	533.3285522460938	189.96510314941406	1.0	530.96533203125	189.5875244140625	0.0064463019371032715	6	052
355	23.732711791992188	200.9486846923828	1.0	57.962432861328125	153.00717163085938	1.0	530.8451538085938	189.49700927734375	1.0	528.7906494140625	190.3900604248047	0.030436336994171143	6	052
356	21.383596420288086	206.8703155517578	1.0	53.380516052246094	151.61151123046875	1.0	534.3580932617188	189.61111450195312	1.0	533.2162475585938	190.3303680419922	0.008169949054718018	6	052
357	20.26894760131836	209.43804931640625	1.0	58.43640899658203	150.6470489501953	1.0	532.9760131835938	189.44998168945312	0.9999998807907104	533.216796875	190.2922821044922	0.12391114234924316	6	052
358	19.96235466003418	212.51034545898438	0.9999998211860657	61.27193069458008	148.77853393554688	1.0	531.2545166015625	190.9930419921875	0.9999998211860657	531.1532592773438	192.1177215576172	0.21276810765266418	6	052
359	20.133798599243164	215.31353759765625	0.9999995827674866	59.553855895996094	146.14776611328125	1.0	534.7763671875	190.20753479003906	1.0	530.9002685546875	189.7992401123047	0.015154659748077393	6	052
360	18.9948787689209	215.19932556152344	0.8177585005760193	61.20713806152344	144.61935424804688	1.0	533.4175415039062	190.43862915039062	1.0	533.4156494140625	190.50152587890625	0.019912689924240112	6	052
361	20.09758758544922	219.3182830810547	0.9998545050621033	62.46205520629883	145.2379913330078	1.0	531.075927734375	190.6186065673828	0.9999998807907104	531.5339965820312	192.16815185546875	0.15282925963401794	6	052
362	19.197172164916992	221.1485595703125	0.8784027099609375	63.05728530883789	146.11521911621094	1.0	530.8619995117188	190.84681701660156	0.9999998211860657	530.3826904296875	191.2625274658203	0.11195313930511475	6	052
363	19.66767692565918	222.61801147460938	0.9919911026954651	63.11234664916992	148.30227661132812	1.0	534.97119140625	190.68142700195312	1.0	534.0942993164062	190.86776733398438	0.006268918514251709	6	052
364	19.690528869628906	222.9398651123047	0.9989655613899231	65.10733795166016	151.7835693359375	1.0	533.9843139648438	189.2296600341797	0.9999997615814209	533.5997924804688	188.60594177246094	0.04700803756713867	6	052
365	21.117353439331055	224.17649841308594	0.9987155795097351	64.95671081542969	151.9271240234375	1.0	534.5684204101562	190.4407958984375	0.9999998807907104	533.778076171875	191.32354736328125	0.042620062828063965	6	052
366	20.514829635620117	225.68983459472656	0.9924512505531311	66.01909637451172	152.4256591796875	1.0	534.4052734375	189.03904724121094	1.0	534.0211791992188	187.93821716308594	0.004119426012039185	6	052
367	19.02284812927246	225.8505859375	0.9989089965820312	66.3974380493164	153.53402709960938	1.0	534.5651245117188	189.76588439941406	1.0	534.1723022460938	188.85440063476562	0.008279412984848022	6	052
368	18.822988510131836	225.955322265625	0.9999241828918457	66.3880615234375	152.33229064941406	1.0	534.7645874023438	189.5657501220703	0.9999998807907104	534.1411743164062	190.9949951171875	0.01227259635925293	6	052
369	18.769954681396484	225.82516479492188	0.9999808073043823	66.78585052490234	150.65049743652344	1.0	533.4724731445312	189.12545776367188	0.9999998807907104	532.4493408203125	189.8970489501953	0.0788688063621521	6	052
370	22.519575119018555	228.97108459472656	0.048911988735198975	68.08678436279297	151.82313537597656	1.0	533.9920654296875	190.3447723388672	1.0	533.1971435546875	189.89346313476562	0.011306583881378174	6	052
371	19.613346099853516	226.6964569091797	0.7929105162620544	69.58807373046875	150.82923889160156	1.0	531.7666625976562	189.6616973876953	0.9999997615814209	531.6000366210938	191.00843811035156	0.11289110779762268	6	052
372	19.87156867980957	229.53109741210938	0.9774763584136963	70.33560180664062	151.21047973632812	1.0	533.2244262695312	190.3599853515625	0.9999997615814209	533.2379760742188	190.9778289794922	0.10423371195793152	6	052
373	19.969886779785156	230.28028869628906	0.1750054657459259	70.11253356933594	153.70736694335938	1.0	535.3344116210938	190.26829528808594	1.0	533.8863525390625	190.85874938964844	0.0028669238090515137	6	052
374	20.90070915222168	231.07325744628906	0.013797253370285034	66.09732818603516	160.51242065429688	1.0	532.7427368164062	189.69166564941406	1.0	532.8362426757812	191.5208740234375	0.018827855587005615	6	052
375	20.693864822387695	230.85427856445312	0.004659533500671387	67.50959777832031	159.97952270507812	1.0	534.5015258789062	191.1080780029297	1.0	533.162841796875	192.12255859375	0.010784447193145752	6	052
376	20.06334114074707	233.88116455078125	0.9817332029342651	66.50069427490234	159.77859497070312	1.0	532.9284057617188	189.70350646972656	1.0	530.8687744140625	190.1185760498047	0.004968523979187012	6	052
377	21.58991241455078	231.0756072998047	0.0010749101638793945	67.55722045898438	159.9909210205078	1.0	532.5612182617188	191.1646270751953	0.9999999403953552	530.6047973632812	192.52903747558594	0.03915160894393921	6	052
378	20.64020347595215	230.95692443847656	0.0010235011577606201	67.88018035888672	160.30123901367188	1.0	531.3978881835938	190.3983612060547	0.9999998807907104	531.7616577148438	191.5087890625	0.0903119146823883	6	052
379	20.462160110473633	231.4458770751953	0.40218859910964966	68.70240783691406	160.81112670898438	1.0	534.6432495117188	188.881103515625	1.0	534.3126220703125	188.7833251953125	0.005937814712524414	6	052
380	20.537599563598633	236.76702880859375	0.27316951751708984	69.92369842529297	160.24105834960938	1.0	534.1051635742188	189.63909912109375	1.0	533.72119140625	190.61819458007812	0.00438302755355835	6	052
381	19.424983978271484	236.2799072265625	0.4482908248901367	69.84557342529297	159.7664031982422	1.0	532.8438110351562	189.7605438232422	1.0	530.05810546875	189.7923583984375	0.02607223391532898	6	052
382	19.77071762084961	233.65036010742188	0.7682217359542847	70.26107788085938	159.9354705810547	1.0	534.6774291992188	191.39463806152344	0.9999998807907104	532.233642578125	190.227783203125	0.02088761329650879	6	052
383	19.633769989013672	233.95497131347656	0.9503833651542664	70.1676025390625	160.16726684570312	1.0	534.11962890625	190.55613708496094	1.0	533.3705444335938	191.90615844726562	0.00968247652053833	6	052
384	19.515769958496094	240.66058349609375	0.062334150075912476	70.8153305053711	161.7582550048828	1.0	533.8631591796875	188.90599060058594	1.0	532.9312133789062	189.9008026123047	0.02319270372390747	6	052
385	20.344589233398438	243.16204833984375	0.7781887054443359	70.3847427368164	161.3853759765625	1.0	534.6039428710938	190.44924926757812	1.0	532.9627075195312	190.3326873779297	0.0015482604503631592	6	052
386	20.01522445678711	244.9240264892578	0.9300857782363892	70.50694274902344	162.86959838867188	1.0	534.1788940429688	189.1261444091797	0.9999998807907104	533.3648681640625	189.1669464111328	0.013963073492050171	6	052
387	20.096149444580078	245.70579528808594	0.03289675712585449	69.93077087402344	166.67953491210938	1.0	534.2537231445312	189.56832885742188	1.0	533.8558959960938	190.7954559326172	0.024876177310943604	6	052
388	68.89100646972656	174.6457061767578	0.00022026896476745605	68.36569213867188	168.90567016601562	1.0	532.5924682617188	188.2159423828125	0.9999999403953552	531.3038330078125	189.39112854003906	0.0045036375522613525	6	052
389	19.339906692504883	252.66091918945312	0.355614572763443	70.29481506347656	170.15081787109375	1.0	534.11328125	189.08563232421875	1.0	533.6077880859375	188.47909545898438	0.01430240273475647	6	052
390	22.052915573120117	258.1929931640625	0.9410361051559448	72.87703704833984	171.80064392089844	1.0	532.6214599609375	189.30178833007812	1.0	530.5860595703125	190.0879364013672	0.012088388204574585	6	052
391	22.812253952026367	262.54595947265625	0.1798860728740692	72.52962493896484	170.9160919189453	1.0	534.5672607421875	189.49462890625	0.9999999403953552	534.0208740234375	188.75497436523438	0.006111204624176025	6	052
392	28.143728256225586	259.3657531738281	0.013584405183792114	74.76405334472656	172.82679748535156	1.0	533.5772705078125	190.1470184326172	1.0	532.438232421875	190.14553833007812	0.006229400634765625	6	052
393	19.693023681640625	261.6859436035156	0.6108423471450806	74.40487670898438	172.78077697753906	1.0	533.2269897460938	190.46359252929688	1.0	531.2748413085938	190.30828857421875	0.004130005836486816	6	052
394	21.898183822631836	265.0143737792969	0.936127781867981	73.5099105834961	171.04771423339844	1.0	533.34765625	188.216064453125	1.0	534.0360717773438	187.85836791992188	0.00973743200302124	6	052
395	20.923397064208984	265.2483825683594	0.9087018966674805	75.20066833496094	172.4100799560547	1.0	533.0501708984375	190.0534210205078	1.0	531.2991943359375	189.74685668945312	0.004937648773193359	6	052
396	19.798105239868164	267.9117431640625	0.2402612566947937	76.0972671508789	174.39865112304688	1.0	533.1617431640625	189.50340270996094	1.0	533.3199462890625	190.0861358642578	0.04069814085960388	6	052
397	20.6740779876709	272.1851501464844	0.9058414697647095	77.75238037109375	181.8224639892578	0.879824697971344	533.10986328125	188.66123962402344	1.0	531.9467163085938	188.5928192138672	0.009877264499664307	6	052
398	21.093833923339844	268.791015625	0.9584327936172485	22.405170440673828	269.54083251953125	0.1896856129169464	534.2802124023438	190.4259490966797	1.0	533.8767700195312	191.34616088867188	0.009112834930419922	6	052
399	21.452213287353516	269.7731628417969	0.010390609502792358	25.68785858154297	268.6307373046875	0.9998189806938171	532.8841552734375	188.9613800048828	1.0	531.7566528320312	189.0077362060547	0.003945708274841309	6	052
400	27.179763793945312	264.7396545410156	0.004972875118255615	30.270530700683594	267.6850280761719	0.09200727939605713	533.0187377929688	189.15762329101562	1.0	531.7913818359375	188.75450134277344	0.0035450756549835205	6	052
401	23.20167350769043	268.4549255371094	0.9947421550750732	31.81936264038086	264.83349609375	0.29698193073272705	534.1131591796875	190.0708465576172	1.0	533.2942504882812	189.05899047851562	0.008674949407577515	6	052
402	24.711458206176758	270.19970703125	0.9999603033065796	29.234455108642578	270.4883728027344	0.7599881887435913	533.4705810546875	189.9626922607422	1.0	532.4491577148438	189.56475830078125	0.009061187505722046	6	052
403	26.131072998046875	269.9709167480469	0.9999997615814209	74.6917953491211	225.0076141357422	0.9999997615814209	533.2235107421875	189.32009887695312	1.0	532.07080078125	188.7976531982422	0.00799715518951416	6	052
404	25.082847595214844	269.2634582519531	1.0	72.81578063964844	228.78553771972656	1.0	534.3848876953125	224.2752227783203	0.00948372483253479	6.294981002807617	278.9114685058594	0.0003936886787414551	6	052
405	26.91228485107422	272.9787292480469	0.9999998211860657	71.1380615234375	230.64466857910156	0.06329336762428284	534.3538208007812	223.603515625	0.33262211084365845	7.8633623123168945	279.7943115234375	0.0010873973369598389	6	052
406	25.132413864135742	275.456787109375	1.0	75.63463592529297	235.78958129882812	0.6278494596481323	533.6162719726562	223.65396118164062	0.007540762424468994	7.321261882781982	280.7582702636719	0.0008480548858642578	6	052
407	24.324491500854492	276.4579772949219	1.0	75.00572204589844	235.9344024658203	0.9999922513961792	533.6076049804688	223.7843017578125	0.8571357727050781	6.940245151519775	281.2344665527344	0.0007386505603790283	6	052
408	25.871231079101562	275.42926025390625	1.0	67.60857391357422	243.42979431152344	1.0	534.3119506835938	223.759521484375	0.7365742921829224	6.660405158996582	281.8145446777344	0.0007242560386657715	6	052
409	26.93667221069336	274.8809509277344	1.0	72.40576934814453	241.00502014160156	0.9999998807907104	534.1953735351562	223.19236755371094	0.28290867805480957	6.526433944702148	281.61749267578125	0.0007805526256561279	6	052
410	26.69561767578125	275.9039306640625	1.0	68.95572662353516	242.97923278808594	0.9999999403953552	534.1693725585938	223.35130310058594	0.009600847959518433	6.37546443939209	281.64990234375	0.00046011805534362793	6	052
411	25.31094741821289	275.69598388671875	1.0	64.43111419677734	253.8432159423828	0.9999030232429504	534.9957885742188	224.46820068359375	0.0962042510509491	5.7135772705078125	282.0029602050781	0.0005398392677307129	6	052
412	26.230987548828125	280.31463623046875	1.0	59.88496017456055	257.1265869140625	1.0	534.9765625	223.54812622070312	0.9700894355773926	63.28068542480469	258.7914733886719	0.0004076063632965088	6	052
413	26.112892150878906	282.0334777832031	1.0	60.02963638305664	258.5154113769531	1.0	535.7041015625	221.0312957763672	0.843055248260498	63.67388153076172	259.3363342285156	0.000214308500289917	6	052
414	25.199298858642578	284.44024658203125	1.0	58.88631820678711	259.49346923828125	1.0	534.208984375	224.3660888671875	0.13165771961212158	63.234954833984375	259.66302490234375	0.00023749470710754395	6	052
415	26.091251373291016	287.17401123046875	1.0	58.331695556640625	259.9388427734375	1.0	533.7689208984375	224.0029754638672	0.0011275112628936768	4.710935592651367	297.9769287109375	0.0007741451263427734	6	052
416	26.631668090820312	288.537841796875	1.0	60.55858612060547	259.00164794921875	1.0	535.0120239257812	222.86785888671875	0.8405026793479919	5.07658576965332	297.9729309082031	0.0014316737651824951	6	052
417	26.837690353393555	290.2823181152344	1.0	60.102294921875	259.55712890625	1.0	533.0430908203125	223.6310272216797	0.36060336232185364	5.400853157043457	298.28271484375	0.0007935166358947754	6	052
418	26.932029724121094	290.76458740234375	1.0	61.43534469604492	257.2283020019531	1.0	534.9982299804688	219.62435913085938	0.038750678300857544	5.666255950927734	298.1976013183594	0.0005095005035400391	6	052
419	28.249420166015625	293.4330139160156	1.0	59.98540115356445	259.1912536621094	1.0	534.4520874023438	223.7852325439453	0.9482648372650146	5.821872711181641	305.3330383300781	0.0007940828800201416	6	052
420	29.331544876098633	294.8744201660156	1.0	60.38387680053711	259.5223693847656	1.0	534.8915405273438	223.5507049560547	0.37292590737342834	5.337817668914795	305.9088134765625	0.0006488561630249023	6	052
421	29.173072814941406	296.5599670410156	1.0	62.1644401550293	257.2143859863281	1.0	534.2946166992188	222.2805938720703	0.04148700833320618	5.932266712188721	305.9291687011719	0.0005286335945129395	6	052
422	29.745519638061523	297.21337890625	1.0	64.73070526123047	255.3854217529297	1.0	534.7685546875	223.51101684570312	0.264965295791626	5.922588348388672	306.30548095703125	0.00046011805534362793	6	052
423	30.792434692382812	296.09326171875	1.0	62.96290969848633	255.65606689453125	1.0	534.2229614257812	224.71014404296875	0.7179215550422668	64.35306549072266	256.22406005859375	0.0002969801425933838	6	052
424	32.74268341064453	293.91412353515625	1.0	62.53028869628906	255.45669555664062	1.0	533.6600341796875	221.46835327148438	0.052849143743515015	61.26779556274414	256.8661804199219	0.00030305981636047363	6	052
425	35.76409149169922	292.5229187011719	1.0	63.1245002746582	258.202880859375	0.9999999403953552	534.6389770507812	222.92620849609375	0.01932850480079651	64.40436553955078	258.1341247558594	0.0012650787830352783	6	052
426	37.19691848754883	291.3955383300781	1.0	62.15122985839844	263.8419189453125	0.44817087054252625	534.4716796875	223.35269165039062	0.5965107083320618	3.2569103240966797	283.07281494140625	6.0051679611206055e-5	6	052
427	40.9625129699707	292.4745178222656	1.0	59.77434539794922	283.56707763671875	0.0005830824375152588	534.518310546875	224.21726989746094	0.0018972158432006836	2.8053970336914062	282.9935302734375	1.6689300537109375e-5	6	052
428	42.20376205444336	290.823974609375	1.0	58.76129150390625	283.5631103515625	0.0002238750457763672	533.8221435546875	222.61949157714844	0.2534480094909668	25.896484375	299.1372375488281	6.696581840515137e-5	6	052
429	41.902740478515625	292.7665100097656	0.9999999403953552	68.28352355957031	279.76715087890625	0.13786107301712036	534.1643676757812	223.89605712890625	0.009702861309051514	70.82849884033203	278.5037536621094	1.7762184143066406e-5	6	052
430	43.99896240234375	287.9327697753906	0.9999997615814209	63.12943649291992	283.1558837890625	0.0014409422874450684	642.1071166992188	5.626886367797852	2.524256706237793e-5	26.32099151611328	277.1943664550781	4.824995994567871e-5	6	052
431	43.419281005859375	288.1826171875	0.9999998807907104	64.58600616455078	283.08856201171875	0.0002510249614715576	535.5167236328125	220.1453857421875	0.027636855840682983	25.325902938842773	299.0785217285156	1.570582389831543e-5	6	052
432	45.5736083984375	292.32879638671875	1.0	60.17015838623047	285.5585632324219	0.00021386146545410156	533.5873413085938	222.92636108398438	0.22926577925682068	26.702293395996094	300.8149108886719	2.8520822525024414e-5	6	052
433	46.63203048706055	294.6651916503906	1.0	60.73886489868164	286.3125305175781	0.00016012787818908691	534.1253051757812	223.56082153320312	0.2599330544471741	26.426799774169922	302.844482421875	2.3305416107177734e-5	6	052
434	47.81483840942383	293.38909912109375	1.0	61.38351058959961	284.6192626953125	0.00012886524200439453	535.9420776367188	220.09527587890625	0.0033825039863586426	27.338478088378906	288.7785339355469	1.1354684829711914e-5	6	052
435	47.5769157409668	295.8433837890625	1.0	62.183135986328125	287.4649963378906	0.00014591217041015625	533.9171142578125	223.0413818359375	0.21542558073997498	26.647756576538086	301.0973205566406	1.7344951629638672e-5	6	052
436	47.596805572509766	296.98687744140625	1.0	68.06758880615234	277.128173828125	0.00688403844833374	533.6943359375	223.2655487060547	0.0006120502948760986	35.67249298095703	285.65966796875	1.6897916793823242e-5	6	052
437	49.58713912963867	295.06134033203125	1.0	68.41854858398438	278.7250671386719	0.026095151901245117	535.0902709960938	220.56851196289062	0.9183995723724365	69.6559066772461	278.0289611816406	3.2067298889160156e-5	6	052
438	48.39875411987305	303.5372009277344	1.0	70.08636474609375	278.4546203613281	0.0012191236019134521	534.1636962890625	223.43446350097656	0.978417158126831	42.809349060058594	288.7274169921875	6.189942359924316e-5	6	052
439	49.77688217163086	305.1124267578125	1.0	67.81295013427734	276.5688171386719	0.7903046607971191	534.034912109375	223.40289306640625	0.900662362575531	61.88235092163086	279.98553466796875	7.137656211853027e-5	6	052
440	49.2368278503418	308.2578125	1.0	67.45941925048828	274.0816650390625	0.0002842843532562256	535.3756713867188	220.5882568359375	0.011750370264053345	55.629974365234375	317.0765075683594	9.85562801361084e-5	6	052
441	50.77345657348633	309.5128479003906	1.0	66.62704467773438	271.35076904296875	0.011043936014175415	534.2911987304688	224.4263153076172	0.007476717233657837	55.54718780517578	317.7961730957031	0.0003968477249145508	6	052
442	51.44596481323242	309.4486999511719	1.0	55.31552505493164	316.04388427734375	0.00015813112258911133	534.4729614257812	223.38363647460938	0.048558831214904785	55.028472900390625	317.1985168457031	0.0002948641777038574	6	052
443	51.10633087158203	310.6568603515625	1.0	66.47840881347656	270.4402770996094	0.9510869979858398	534.4391479492188	223.84698486328125	0.7892143726348877	55.58778381347656	317.9263610839844	0.0003782510757446289	6	052
444	50.38920974731445	310.2602233886719	1.0	67.69229125976562	268.98394775390625	0.9999788999557495	533.2789916992188	222.9857940673828	0.18699321150779724	55.36134338378906	318.2254943847656	0.0005580484867095947	6	052
445	49.63763427734375	310.8506164550781	1.0	66.097412109375	269.1575622558594	0.9978470802307129	533.4410400390625	223.2762908935547	0.45604848861694336	62.68903350830078	274.34136962890625	0.0003981292247772217	6	052
446	49.63517379760742	311.30780029296875	1.0	64.90018463134766	267.45977783203125	1.0	534.5761108398438	224.81048583984375	0.2209882140159607	48.29332733154297	320.0891418457031	0.00015118718147277832	6	052
447	50.224334716796875	312.5073547363281	1.0	65.25206756591797	267.17938232421875	1.0	534.908203125	221.10597229003906	0.862149178981781	41.72201156616211	323.2781982421875	0.0002015233039855957	6	052
448	50.12298583984375	312.822265625	1.0	65.94242858886719	266.8002014160156	1.0	534.32080078125	223.7588653564453	0.00013494491577148438	54.59444808959961	321.9557800292969	0.00013625621795654297	6	052
449	49.63677978515625	313.16485595703125	1.0	68.65139770507812	266.53485107421875	1.0	533.1008911132812	224.76588439941406	0.4663662910461426	54.43216323852539	321.6518249511719	0.00011882185935974121	6	052
450	50.037841796875	314.0195617675781	1.0	69.25277709960938	264.8060607910156	1.0	534.7698974609375	224.2554168701172	0.0001596212387084961	67.3693618774414	263.4392395019531	9.608268737792969e-5	6	052
451	48.71471405029297	317.01641845703125	1.0	74.08213806152344	263.3085632324219	1.0	534.6027221679688	219.8010711669922	0.33135470747947693	40.98149871826172	323.6482849121094	9.068846702575684e-5	6	052
452	48.94882583618164	320.6298828125	1.0	75.68479919433594	262.1335144042969	1.0	534.0263061523438	223.0581817626953	0.4030889570713043	79.01516723632812	263.04730224609375	0.00017762184143066406	6	052
453	48.38979721069336	321.99267578125	1.0	76.24710845947266	265.5329284667969	0.9999998807907104	535.1193237304688	221.24134826660156	0.013904541730880737	76.05506134033203	267.4416198730469	7.840991020202637e-5	6	052
454	47.22868728637695	322.43048095703125	1.0	74.78234100341797	265.4890441894531	1.0	534.8355712890625	224.1293182373047	0.0025899410247802734	76.92344665527344	270.21832275390625	7.56680965423584e-5	6	052
455	46.12718200683594	324.18499755859375	1.0	76.01313781738281	264.52947998046875	1.0	534.7514038085938	220.5414276123047	0.9687606692314148	77.07156372070312	265.6510009765625	0.00010842084884643555	6	052
456	47.12322998046875	327.7402038574219	1.0	76.8127212524414	265.7109069824219	0.9999997019767761	533.2698974609375	223.51260375976562	0.026540040969848633	41.876461029052734	336.4256591796875	0.00012490153312683105	6	052
457	47.457115173339844	330.12957763671875	1.0	74.49103546142578	269.7984313964844	0.9999998807907104	533.8587646484375	222.79721069335938	0.02009826898574829	73.68771362304688	271.02239990234375	0.00045812129974365234	6	052
458	47.46805953979492	334.2785339355469	1.0	72.70326232910156	273.8972473144531	0.9565616846084595	533.4886474609375	224.1256103515625	0.12289875745773315	77.45985412597656	271.7518005371094	0.00011301040649414062	6	052
459	47.05305480957031	336.8031921386719	1.0	73.89520263671875	274.4415283203125	0.9999999403953552	533.0830078125	223.9163818359375	0.1775881052017212	76.7231674194336	272.2059631347656	0.0001417100429534912	6	052
460	46.6811408996582	339.04571533203125	1.0	71.93395233154297	273.2169189453125	1.0	535.0185546875	223.12533569335938	0.5274312496185303	77.04377746582031	270.5847473144531	5.626678466796875e-5	6	052
461	46.7620735168457	339.9189453125	1.0	71.90459442138672	270.779296875	1.0	534.6495971679688	224.32615661621094	0.6432468891143799	70.47540283203125	272.92425537109375	0.00011932849884033203	6	052
462	46.25231170654297	339.96630859375	1.0	73.43112182617188	270.000244140625	1.0	534.1411743164062	223.51611328125	0.7443767786026001	73.59774780273438	271.6835021972656	0.0005017518997192383	6	052
463	46.57209777832031	338.6005859375	1.0	78.6761474609375	269.3138427734375	0.9999969005584717	535.00146484375	223.5404510498047	0.10550439357757568	77.39768981933594	271.469970703125	0.00020143389701843262	6	052
464	48.00894546508789	337.08758544921875	1.0	78.78048706054688	274.529052734375	0.9999997615814209	82.05004119873047	273.6102600097656	5.778670310974121e-5	75.98358154296875	273.3220520019531	0.0001055300235748291	6	052
465	49.661380767822266	334.08697509765625	1.0	73.42533874511719	275.76104736328125	0.9999997615814209	534.7536010742188	223.21392822265625	0.0728859007358551	76.79759979248047	273.4823303222656	0.00023186206817626953	6	052
466	50.346588134765625	329.8565673828125	1.0	73.73788452148438	274.0372009277344	0.9999219179153442	534.4876098632812	224.21726989746094	0.012328028678894043	41.32671356201172	338.36224365234375	0.00027239322662353516	6	052
467	51.098060607910156	326.2327880859375	1.0	72.11602783203125	264.8324279785156	0.001933664083480835	534.9611206054688	220.8302459716797	0.0008972883224487305	76.26966857910156	271.1146545410156	0.0001309812068939209	6	052
468	51.2131462097168	323.9855651855469	1.0	70.16378784179688	265.6322937011719	0.9999994039535522	534.1032104492188	223.01953125	0.008302897214889526	68.09801483154297	265.5057067871094	9.498000144958496e-5	6	052
469	49.79734802246094	324.280029296875	0.9999996423721313	65.95171356201172	262.755126953125	1.0	533.8928833007812	223.8488006591797	0.09627413749694824	64.4079360961914	262.0948486328125	0.00020623207092285156	6	052
470	50.682167053222656	324.2560119628906	1.0	66.8723373413086	264.93963623046875	0.9790825843811035	535.0214233398438	222.81857299804688	0.0008302927017211914	37.85088348388672	335.6006774902344	8.043646812438965e-5	6	052
471	50.83511734008789	324.4432067871094	1.0	70.26094818115234	258.71826171875	1.0	534.9385375976562	223.76510620117188	0.026862651109695435	68.96564483642578	258.4645080566406	0.000370025634765625	6	052
472	51.452510833740234	324.59747314453125	1.0	71.29046630859375	272.1429443359375	1.0	533.3790893554688	223.5864715576172	0.004988580942153931	74.5528335571289	273.6325988769531	0.00034177303314208984	6	052
473	50.563236236572266	326.1538391113281	1.0	74.17981719970703	276.8946228027344	1.0	533.2530517578125	224.63589477539062	0.07191666960716248	76.06787872314453	273.2911376953125	0.00032711029052734375	6	052
474	50.39006042480469	327.442626953125	1.0	73.88585662841797	275.77471923828125	1.0	534.1795654296875	224.9966583251953	0.4539082944393158	73.59388732910156	276.6502380371094	0.00025835633277893066	6	052
475	50.06486511230469	328.39263916015625	1.0	72.95480346679688	274.0830993652344	1.0	535.1165161132812	224.55233764648438	0.0010279715061187744	75.486083984375	272.569091796875	0.00030490756034851074	6	052
476	49.92475128173828	328.2709655761719	1.0	74.07685852050781	274.38433837890625	1.0	533.889404296875	224.69229125976562	0.30204057693481445	76.48763275146484	272.0350646972656	0.0003108680248260498	6	052
477	48.204139709472656	327.6672058105469	1.0	72.63882446289062	276.5370788574219	1.0	535.4183349609375	221.5780792236328	0.024583667516708374	74.01676940917969	277.07373046875	0.0003230273723602295	6	052
478	46.16695785522461	323.2237854003906	1.0	69.41140747070312	277.08087158203125	1.0	535.0343017578125	224.38900756835938	0.009224891662597656	73.43059539794922	277.28216552734375	0.0002452731132507324	6	052
479	42.55621337890625	322.13385009765625	0.9999999403953552	69.1984634399414	273.8193054199219	1.0	534.275634765625	220.9448699951172	0.1427043378353119	68.09698486328125	273.710693359375	0.00019949674606323242	6	052
480	42.3004264831543	314.65997314453125	1.0	69.19646453857422	289.90338134765625	0.9145405888557434	41.91032409667969	318.8228454589844	4.26173210144043e-5	24.585920333862305	323.28411865234375	0.00010728836059570312	6	052
481	39.64570236206055	308.65911865234375	0.9880098104476929	37.480472564697266	331.6031188964844	0.021662384271621704	535.0364990234375	224.78713989257812	0.018974095582962036	23.789339065551758	317.6466064453125	0.0002067089080810547	6	052
482	40.40007781982422	307.33154296875	0.9908896088600159	77.39476776123047	300.6650695800781	0.21218261122703552	533.9922485351562	223.94424438476562	0.02320718765258789	29.316547393798828	315.1733703613281	0.0002359151840209961	6	052
483	39.23631286621094	307.2669372558594	0.7903769016265869	77.6387710571289	301.85430908203125	0.9959444403648376	534.1329956054688	220.63604736328125	0.0035127103328704834	22.50690269470215	314.9361877441406	4.851818084716797e-5	6	052
484	38.65924072265625	341.2082824707031	0.032299965620040894	75.32090759277344	305.8597412109375	0.9993329048156738	535.1049194335938	219.8780059814453	0.08364859223365784	2.8895766735076904	314.7225646972656	2.9712915420532227e-5	6	052
485	36.196250915527344	338.3920593261719	0.001229315996170044	76.11680603027344	308.81439208984375	0.9840287566184998	535.55078125	221.39524841308594	0.03213047981262207	73.14419555664062	306.7106628417969	4.628300666809082e-5	6	052
486	43.255401611328125	304.50537109375	0.00025209784507751465	74.8692398071289	308.2983093261719	0.7806109189987183	535.2664184570312	219.86204528808594	0.005343437194824219	71.16255950927734	306.172119140625	1.245737075805664e-5	6	052
487	2.625178813934326	287.4535217285156	5.632638931274414e-6	99.4439468383789	456.4130554199219	0.00012758374214172363	533.7875366210938	223.82913208007812	0.000620037317276001	-0.5409717559814453	312.98309326171875	5.245208740234375e-6	6	052
488	38.18497085571289	301.7763366699219	0.8938380479812622	76.09797668457031	309.504150390625	0.8844211101531982	534.69970703125	221.06582641601562	0.7319653630256653	27.949172973632812	291.4208984375	7.578730583190918e-5	6	052
489	37.684574127197266	297.9960021972656	0.9999984502792358	78.81956481933594	309.8789367675781	0.9999998807907104	534.2036743164062	223.6449737548828	0.9863606095314026	77.09920501708984	306.4020690917969	0.000220566987991333	6	052
490	37.3856315612793	294.1030578613281	0.7356992959976196	78.95438385009766	309.5045471191406	0.9999999403953552	535.1075439453125	220.0243377685547	0.0020040571689605713	78.7334976196289	309.3882141113281	0.00016999244689941406	6	052
491	82.1128921508789	308.32220458984375	0.0009282231330871582	80.33111572265625	310.18341064453125	0.9999994039535522	534.3194580078125	221.6255340576172	0.001319199800491333	78.25525665283203	307.25115966796875	0.00014773011207580566	6	052
492	83.6208724975586	309.1826477050781	0.002584606409072876	80.64249420166016	311.10211181640625	1.0	534.401123046875	223.2310333251953	0.01859566569328308	78.98749542236328	308.5948486328125	0.0004226863384246826	6	052
493	82.24698638916016	308.9391784667969	0.0010069608688354492	78.83367919921875	311.7056884765625	1.0	535.3687744140625	221.2613525390625	0.00890389084815979	79.32855224609375	317.0188293457031	0.00022646784782409668	6	052
494	82.42906188964844	310.01153564453125	0.0020102262496948242	78.39973449707031	312.6953430175781	1.0	535.8079223632812	220.370361328125	0.23963361978530884	78.68611145019531	307.6903076171875	0.00026470422744750977	6	052
495	83.56254577636719	310.0747375488281	0.0013950765132904053	79.49895477294922	313.2778015136719	1.0	534.5557861328125	223.07484436035156	0.0003433525562286377	79.39064025878906	308.20758056640625	0.0003025829792022705	6	052
496	83.77284240722656	311.1690979003906	0.004649639129638672	79.68185424804688	313.8537902832031	1.0	535.3051147460938	223.6240234375	0.0034388303756713867	81.98116302490234	316.3194885253906	0.0002969801425933838	6	052
497	83.56675720214844	313.2931213378906	0.0019585490226745605	82.01402282714844	313.5632019042969	1.0	534.1864013671875	219.92947387695312	0.012047290802001953	85.5724105834961	317.6000671386719	0.00040262937545776367	6	052
498	84.3871841430664	310.7249450683594	0.006527811288833618	81.17375946044922	312.96014404296875	1.0	535.4315185546875	222.74465942382812	0.46193480491638184	79.97209167480469	308.6645812988281	0.0002288818359375	6	052
499	82.09789276123047	311.841796875	0.0005879104137420654	81.89590454101562	312.6636657714844	1.0	534.5922241210938	223.18177795410156	0.05648648738861084	80.17391967773438	309.70928955078125	0.00026610493659973145	6	052
500	85.8463134765625	310.5668640136719	0.00040015578269958496	83.72459411621094	312.7101135253906	1.0	534.2540283203125	220.93734741210938	0.07258749008178711	86.72881317138672	317.3172912597656	0.00038304924964904785	6	052
501	83.85930633544922	308.11065673828125	0.0013048946857452393	81.46620178222656	309.940673828125	1.0	535.978759765625	220.62124633789062	0.013060301542282104	78.38802337646484	307.5502014160156	0.00011157989501953125	6	052
502	80.74957275390625	305.69549560546875	0.004395902156829834	79.04170989990234	307.9814147949219	0.9999999403953552	534.8814086914062	222.81076049804688	0.009762227535247803	76.05082702636719	305.46380615234375	0.00011920928955078125	6	052
503	81.76502990722656	307.510986328125	0.0033711493015289307	79.01708984375	309.4687194824219	1.0	536.358154296875	219.0926971435547	0.0015680491924285889	76.74443054199219	306.4394836425781	0.00012126564979553223	6	052
504	81.68318176269531	307.4524230957031	0.002098560333251953	79.6452407836914	309.9427490234375	1.0	534.7427368164062	223.82693481445312	0.016903609037399292	76.6780014038086	307.3265075683594	0.00011709332466125488	6	052
505	82.13312530517578	309.5126953125	0.0025084316730499268	78.54902648925781	310.4392395019531	1.0	534.9189453125	222.065185546875	0.03100493550300598	79.7860336303711	315.8849792480469	0.00011041760444641113	6	052
506	82.90836334228516	309.3210754394531	0.0014882981777191162	79.13003540039062	312.48748779296875	1.0	534.6156616210938	222.5810546875	0.42679041624069214	82.2317123413086	315.5783996582031	0.00029164552688598633	6	052
507	82.04716491699219	312.09271240234375	0.000878453254699707	80.44660186767578	313.0057373046875	1.0	534.5092163085938	222.56785583496094	0.03133600950241089	83.97084045410156	317.2079162597656	0.00041866302490234375	6	052
508	81.93000030517578	312.88385009765625	0.0006435811519622803	81.62833404541016	314.1061706542969	1.0	535.6447143554688	224.4483642578125	0.0008132755756378174	83.72467041015625	317.14837646484375	0.0007640719413757324	6	052
509	25.695423126220703	284.50299072265625	0.0010457634925842285	82.68108367919922	312.9363708496094	1.0	536.5086669921875	221.017578125	0.0006929337978363037	84.9131088256836	317.05474853515625	0.000326305627822876	6	052
510	84.18157958984375	308.4317321777344	0.0010094642639160156	82.9356689453125	310.27392578125	1.0	533.9494018554688	223.75930786132812	0.03839746117591858	81.79428100585938	317.40179443359375	0.00010120868682861328	6	052
511	85.42576599121094	309.2621765136719	0.0010853111743927002	83.89312744140625	311.198974609375	1.0	534.3101806640625	222.5777130126953	0.021706968545913696	81.80044555664062	318.0029602050781	0.0003044605255126953	6	052
512	30.326683044433594	288.621826171875	0.009194880723953247	86.47945404052734	311.584228515625	1.0	534.2843017578125	224.182373046875	0.0025703608989715576	88.09152221679688	315.77044677734375	0.00033485889434814453	6	052
513	31.535175323486328	289.6860656738281	0.4786314070224762	89.70655822753906	312.8007507324219	0.999998927116394	535.4351806640625	220.73670959472656	0.00591084361076355	89.94682312011719	316.12640380859375	0.000369340181350708	6	052
514	95.80998992919922	309.6100158691406	0.005451977252960205	87.72979736328125	309.76446533203125	1.0	535.0328369140625	219.41465759277344	0.00033804774284362793	81.87033081054688	310.3223571777344	0.0002829134464263916	6	052
515	33.508216857910156	290.2519226074219	0.032663434743881226	86.48208618164062	307.77545166015625	1.0	533.4000854492188	224.3990936279297	0.01400679349899292	81.99540710449219	307.8777160644531	0.00033029913902282715	6	052
516	30.381397247314453	291.90374755859375	0.4156690835952759	88.48249053955078	307.7886962890625	1.0	534.4597778320312	220.768310546875	0.00012600421905517578	82.5992202758789	309.3737487792969	0.00028765201568603516	6	052
517	30.08123016357422	292.05255126953125	0.42822110652923584	87.24817657470703	307.3524169921875	1.0	534.6654663085938	220.06056213378906	0.171786367893219	82.2091064453125	307.34344482421875	0.00023669004440307617	6	052
518	84.65877532958984	308.16070556640625	0.00207597017288208	88.65283203125	308.7796936035156	1.0	534.592529296875	221.05523681640625	0.05073842406272888	82.59273529052734	309.91339111328125	0.00017458200454711914	6	052
519	83.67510223388672	306.8608703613281	0.001386106014251709	87.40696716308594	307.5806579589844	1.0	536.0228271484375	221.0492706298828	0.0027676522731781006	82.45780944824219	309.0831298828125	0.0002588629722595215	6	052
520	95.43438720703125	308.20855712890625	0.0016437172889709473	90.32222747802734	309.5078430175781	1.0	535.2548217773438	223.67459106445312	0.006586343050003052	93.51940155029297	304.9759216308594	0.0001621842384338379	6	052
521	83.45501708984375	309.487060546875	0.00044015049934387207	87.05125427246094	310.0674133300781	1.0	535.7067260742188	219.7392578125	0.0009568333625793457	82.93109893798828	311.1300964355469	0.0002531707286834717	6	052
522	83.96546936035156	309.8931579589844	0.0010182559490203857	87.78221893310547	310.2377014160156	1.0	534.4874267578125	224.35057067871094	0.33707529306411743	82.74050903320312	312.3377685546875	0.00021323561668395996	6	052
523	22.02451515197754	336.3796081542969	0.017298072576522827	85.0471420288086	307.84149169921875	1.0	534.76513671875	221.4791717529297	0.004977405071258545	81.05708312988281	307.89935302734375	0.00012814998626708984	6	052
524	24.685165405273438	335.6290588378906	0.7942922115325928	83.00606536865234	300.73486328125	0.9999984502792358	534.5067749023438	225.2550506591797	0.0027501583099365234	83.93495178222656	296.3629455566406	0.0007191002368927002	6	052
525	25.19632911682129	335.2265319824219	0.99980229139328	82.95512390136719	297.597412109375	1.0	533.2703857421875	224.51400756835938	0.0006856024265289307	83.068359375	299.9853820800781	0.0003006458282470703	6	052
526	27.812868118286133	335.9669494628906	0.9999741315841675	83.03345489501953	297.44866943359375	1.0	535.3328247070312	220.92926025390625	0.40899813175201416	83.2219009399414	295.5728759765625	0.00044995546340942383	6	052
527	25.125694274902344	336.32318115234375	0.9992162585258484	81.61390686035156	294.7444763183594	0.9997493624687195	534.4334716796875	220.4748992919922	0.0017428398132324219	84.50251770019531	296.0212707519531	0.0006786882877349854	6	052
528	25.33572006225586	332.4171447753906	0.2039012908935547	78.5377197265625	290.5023498535156	0.9999978542327881	534.838134765625	223.52565002441406	0.00022995471954345703	7.775430202484131	332.1622619628906	0.0002174079418182373	6	052
529	64.90740966796875	281.6593017578125	0.7622462511062622	75.01509857177734	288.46282958984375	0.9999997019767761	534.3840942382812	222.8797607421875	0.6994377970695496	68.41352081298828	278.593505859375	0.00028645992279052734	6	052
530	29.61825180053711	314.57635498046875	0.9999984502792358	75.78512573242188	286.484619140625	0.9999763369560242	534.5903930664062	223.20945739746094	0.6411433219909668	66.0003433227539	277.31982421875	0.0002219080924987793	6	052
531	32.36648178100586	312.0133361816406	0.9999984502792358	75.72167205810547	283.6253967285156	0.9999997615814209	534.3729248046875	222.73065185546875	0.001766979694366455	79.1068344116211	283.653564453125	0.00021716952323913574	6	052
532	33.00885772705078	311.9486999511719	1.0	74.49049377441406	280.3310241699219	0.9999998807907104	533.3994140625	224.46705627441406	0.1224733293056488	78.30709838867188	274.9278259277344	0.0003253519535064697	6	052
533	32.867488861083984	315.3785705566406	0.9999994039535522	76.24586486816406	277.79901123046875	1.0	533.6470947265625	224.45484924316406	0.14467748999595642	77.47016143798828	274.2347717285156	0.0004399716854095459	6	052
534	33.412696838378906	313.9364318847656	0.9999918937683105	77.96504211425781	275.5032653808594	1.0	533.8440551757812	223.61744689941406	0.5435840487480164	76.70819091796875	273.9382019042969	0.00035446882247924805	6	052
535	33.49113845825195	310.2452087402344	1.0	79.68284606933594	274.134033203125	1.0	535.2171020507812	221.19476318359375	0.01287621259689331	79.68963623046875	274.30291748046875	0.0004379153251647949	6	052
536	33.49964141845703	312.0214538574219	0.999999463558197	79.55703735351562	272.6736145019531	1.0	535.5194091796875	223.85479736328125	0.06436774134635925	80.21794128417969	272.0215148925781	0.0004418790340423584	6	052
537	33.6760368347168	308.2820739746094	1.0	79.96300506591797	271.4318542480469	1.0	533.6838989257812	224.27880859375	0.9931559562683105	80.60016632080078	271.1970520019531	0.0004552900791168213	6	052
538	34.002708435058594	310.52239990234375	1.0	81.55494689941406	270.6181335449219	1.0	535.2056274414062	220.3892822265625	0.005349665880203247	81.75651550292969	270.6204528808594	0.00016298890113830566	6	052
539	35.111061096191406	310.22998046875	1.0	82.34983825683594	270.9120178222656	1.0	535.318603515625	223.871826171875	0.2539287209510803	82.23762512207031	270.7530517578125	0.00033721327781677246	6	052
540	35.766353607177734	313.4736022949219	1.0	79.85316467285156	273.2669677734375	1.0	533.4757690429688	224.16363525390625	0.12417203187942505	80.42487335205078	273.57110595703125	0.0004303455352783203	6	052
541	37.09048080444336	314.391845703125	1.0	70.8265609741211	268.68121337890625	1.0	534.202392578125	223.5164031982422	0.2587287425994873	71.95069885253906	269.876220703125	0.000420987606048584	6	052
542	37.60854721069336	316.6728515625	1.0	70.3863525390625	266.7745666503906	1.0	69.76390838623047	266.5455627441406	0.00012892484664916992	71.3851089477539	268.87060546875	0.00020757317543029785	6	052
543	40.50160598754883	316.764404296875	1.0	75.08541870117188	257.55682373046875	0.9999998211860657	535.1627807617188	223.0968017578125	0.09269142150878906	26.518171310424805	325.04974365234375	0.0002829432487487793	6	052
