# Supplementary material for: An automated feeding system for the African killifish reveals the impact of diet on lifespan and allows scalable assessment of associative learning
Source: eLife. 2022 Nov 10;11:e69008. doi: 10.7554/eLife.69008 (PMC9788828; doi:10.7554/eLife.69008)
Supplement: Figure 6—source data 2. [file elife-69008-fig6-data2.zip › Training Trajectories/t2_REC013DLC_resnet50_TrainAllTheThingsJun28shuffle1_1030000.csv]

bodyparts_coords	fishhead_x	fishhead_y	fishhead_likelihood	fishtail_x	fishtail_y	fishtail_likelihood	redlight_x	redlight_y	redlight_likelihood	fooddrop_x	fooddrop_y	fooddrop_likelihood	fishnum	recordingnum
0	168.72122192382812	302.0500793457031	1.0	211.94493103027344	247.38330078125	1.0	168.10694885253906	303.4587707519531	8.276104927062988e-5	167.58604431152344	290.1096496582031	5.772709846496582e-5	2	013
1	167.8675079345703	302.54376220703125	1.0	211.6749267578125	246.61790466308594	1.0	167.23406982421875	303.76251220703125	7.590651512145996e-5	152.6237030029297	312.686279296875	5.879998207092285e-5	2	013
2	168.3004150390625	302.0979309082031	1.0	212.4654083251953	246.90916442871094	1.0	167.6704559326172	303.1471862792969	0.00010123848915100098	153.1132049560547	312.2614440917969	5.206465721130371e-5	2	013
3	168.08363342285156	303.0081481933594	1.0	210.7584686279297	249.3558349609375	1.0	212.70965576171875	247.64576721191406	9.268522262573242e-5	152.34939575195312	312.3529968261719	6.052851676940918e-5	2	013
4	167.76873779296875	302.53070068359375	1.0	211.3370819091797	250.16893005371094	1.0	166.36717224121094	303.5528869628906	0.00010371208190917969	152.64993286132812	312.2017517089844	8.407235145568848e-5	2	013
5	167.52511596679688	302.552490234375	1.0	210.11351013183594	248.3949737548828	1.0	491.720947265625	129.91342163085938	0.0781109631061554	152.8365020751953	312.01458740234375	7.876753807067871e-5	2	013
6	168.22427368164062	304.81707763671875	1.0	209.8170928955078	246.41925048828125	1.0	492.880615234375	129.37783813476562	0.00012433528900146484	206.35870361328125	243.99716186523438	6.42538070678711e-5	2	013
7	165.91734313964844	305.8455505371094	1.0	214.0959014892578	243.7106475830078	1.0	215.67822265625	242.05197143554688	5.3495168685913086e-5	212.39210510253906	250.97561645507812	3.0934810638427734e-5	2	013
8	164.80259704589844	311.0177001953125	0.9999997615814209	218.5466766357422	247.08470153808594	1.0	224.04562377929688	247.17002868652344	4.06801700592041e-5	221.26663208007812	248.89990234375	0.00030052661895751953	2	013
9	167.5192108154297	298.0137023925781	1.0	213.3592987060547	247.70724487304688	1.0	214.6929473876953	245.84242248535156	0.0001378953456878662	209.74241638183594	245.5055389404297	4.488229751586914e-5	2	013
10	168.2938690185547	294.06768798828125	1.0	210.84140014648438	246.41827392578125	1.0	213.01051330566406	245.53282165527344	0.00018858909606933594	210.33828735351562	252.94265747070312	6.091594696044922e-5	2	013
11	168.51773071289062	292.3785400390625	1.0	214.3778533935547	241.07150268554688	1.0	215.717041015625	239.0810089111328	0.00014409422874450684	212.58010864257812	242.84417724609375	0.0001240074634552002	2	013
12	168.447021484375	289.86627197265625	0.9999995231628418	218.1200408935547	234.9431915283203	1.0	217.40675354003906	234.4813690185547	6.765127182006836e-5	221.96783447265625	235.9870147705078	7.489323616027832e-5	2	013
13	170.86746215820312	280.42254638671875	1.0	219.5862274169922	229.12554931640625	1.0	171.76089477539062	286.4577941894531	0.0001696944236755371	222.9669952392578	230.08546447753906	0.00020331144332885742	2	013
14	173.93836975097656	274.2527770996094	1.0	212.8236846923828	234.65283203125	0.9999998807907104	213.79733276367188	234.17115783691406	0.00034743547439575195	209.10421752929688	240.04434204101562	0.0005271434783935547	2	013
15	171.736572265625	270.0036315917969	0.7233977913856506	201.2111053466797	238.08218383789062	0.006447970867156982	173.9970245361328	263.7789306640625	2.4139881134033203e-6	169.5128936767578	257.4268798828125	4.589557647705078e-6	2	013
16	171.0436248779297	262.84112548828125	0.0008886158466339111	169.30889892578125	338.85400390625	3.1948089599609375e-5	576.1259155273438	3.034658432006836	4.678964614868164e-6	172.8742218017578	5.199480056762695	8.344650268554688e-7	2	013
17	4.652144432067871	463.37835693359375	1.4960765838623047e-5	171.63755798339844	343.334228515625	4.360079765319824e-5	649.0755004882812	31.515695571899414	2.5033950805664062e-6	172.07012939453125	6.6776227951049805	1.430511474609375e-6	2	013
18	207.73565673828125	252.88140869140625	0.10018739104270935	204.25650024414062	252.02767944335938	0.9762917160987854	205.5415496826172	252.54200744628906	0.00043386220932006836	200.94613647460938	249.7422332763672	0.0002821981906890869	2	013
19	200.41766357421875	254.97462463378906	0.465978741645813	203.36416625976562	249.54730224609375	0.0011068880558013916	202.28164672851562	253.8857879638672	0.0009731948375701904	199.9344940185547	248.81134033203125	0.00031766295433044434	2	013
20	208.4740753173828	259.01422119140625	0.0001804828643798828	205.49867248535156	256.18743896484375	2.047419548034668e-5	205.0790252685547	259.3098449707031	2.199411392211914e-5	172.6146240234375	6.394552707672119	1.6689300537109375e-6	2	013
21	210.4303741455078	262.23248291015625	2.9385089874267578e-5	207.27252197265625	262.21331787109375	0.0019317865371704102	206.57260131835938	269.6089172363281	6.556510925292969e-6	172.66387939453125	5.918028831481934	1.3113021850585938e-6	2	013
22	143.0722198486328	239.29568481445312	0.0010240674018859863	207.72784423828125	264.2341613769531	0.9999999403953552	209.24256896972656	264.9153747558594	0.00013071298599243164	207.96434020996094	269.2622985839844	9.66787338256836e-5	2	013
23	142.4988250732422	236.5802764892578	0.00043213367462158203	208.50587463378906	258.6735534667969	2.5510787963867188e-5	494.5762939453125	131.2349395751953	5.695223808288574e-5	172.1725311279297	6.500303268432617	1.2814998626708984e-6	2	013
24	146.8828582763672	226.98056030273438	0.9994463920593262	150.4962158203125	227.70704650878906	5.7220458984375e-5	493.88836669921875	127.58985137939453	0.0016741752624511719	173.08883666992188	6.593877792358398	1.4007091522216797e-6	2	013
25	152.63072204589844	216.85081481933594	0.9999741315841675	158.78274536132812	216.8308868408203	7.170438766479492e-5	157.216796875	215.55633544921875	7.396936416625977e-5	149.7813720703125	209.35684204101562	1.767277717590332e-5	2	013
26	158.35459899902344	210.55270385742188	1.0	160.18722534179688	213.2410125732422	0.0010411441326141357	514.2074584960938	205.40054321289062	1.0	513.3920288085938	205.71353149414062	0.0034984946250915527	2	013
27	162.96209716796875	203.545166015625	0.999990701675415	163.38278198242188	207.0640411376953	0.0006642341613769531	515.3789672851562	204.29820251464844	1.0	514.34326171875	204.8603515625	0.002043604850769043	2	013
28	165.8795928955078	199.4047393798828	0.9999523758888245	165.80665588378906	200.71981811523438	0.0005925595760345459	515.4150390625	204.88156127929688	1.0	514.0093994140625	205.4048309326172	0.0007495284080505371	2	013
29	167.7611083984375	195.18572998046875	0.9947486519813538	167.8247528076172	196.99998474121094	0.037981122732162476	515.2623901367188	205.1739044189453	1.0	513.7557983398438	205.77146911621094	0.0008346140384674072	2	013
30	168.5615997314453	193.96043395996094	0.9995291829109192	168.38265991210938	196.20794677734375	0.00731658935546875	515.363525390625	204.75177001953125	1.0	514.0280151367188	205.27598571777344	0.0019739270210266113	2	013
31	171.3563995361328	192.62306213378906	0.9999982118606567	174.42416381835938	195.6150360107422	0.000354081392288208	514.56494140625	205.57339477539062	1.0	511.2667236328125	206.02578735351562	0.0006334483623504639	2	013
32	170.2362060546875	193.52117919921875	0.008541017770767212	170.0745849609375	194.25450134277344	0.9863100051879883	515.2747192382812	205.02064514160156	1.0	514.138916015625	205.4811553955078	0.0006109476089477539	2	013
33	171.04428100585938	193.24258422851562	0.9000992178916931	170.94943237304688	193.6493682861328	0.8717430830001831	515.2913208007812	204.98114013671875	1.0	513.9249267578125	205.4965362548828	0.0008556842803955078	2	013
34	171.506103515625	193.3636016845703	0.9996630549430847	172.1145782470703	193.99473571777344	0.8566827774047852	515.4146728515625	205.12252807617188	1.0	514.1550903320312	205.35140991210938	0.0015164613723754883	2	013
35	171.11154174804688	193.27407836914062	0.9989246129989624	182.19761657714844	252.53602600097656	0.9999992847442627	514.9593505859375	205.02915954589844	1.0	513.869873046875	205.46788024902344	0.002350032329559326	2	013
36	169.64532470703125	192.34561157226562	0.21333789825439453	181.95233154296875	254.0946044921875	0.9835375547409058	515.3184204101562	205.21188354492188	1.0	514.0166625976562	205.9816436767578	0.0006102323532104492	2	013
37	175.7174072265625	191.0808563232422	0.1318737268447876	174.0457305908203	191.45155334472656	0.8090614080429077	515.2494506835938	204.89663696289062	1.0	513.932861328125	205.3746795654297	0.0005771815776824951	2	013
38	182.1690216064453	189.98060607910156	0.9999980926513672	183.24313354492188	192.00364685058594	0.0016942918300628662	515.4855346679688	205.19065856933594	1.0	514.1712646484375	205.7771759033203	0.00106009840965271	2	013
39	193.2366180419922	182.53582763671875	0.9999991655349731	193.5869903564453	183.81753540039062	0.02466905117034912	515.2744140625	204.46896362304688	1.0	514.0819702148438	205.2443084716797	0.0006078779697418213	2	013
40	202.75428771972656	175.87338256835938	1.0	167.1906280517578	236.89198303222656	0.9996587038040161	515.0451049804688	205.2251434326172	1.0	513.7508544921875	205.68446350097656	0.0006899237632751465	2	013
41	209.74501037597656	170.1609344482422	1.0	166.9156494140625	231.35638427734375	0.07637915015220642	515.5693969726562	205.76516723632812	1.0	514.0988159179688	206.03282165527344	0.0015165209770202637	2	013
42	218.86734008789062	162.92800903320312	1.0	180.3291778564453	224.06640625	0.9931944012641907	514.7484130859375	205.3240203857422	1.0	511.56329345703125	205.8890838623047	0.0009486079216003418	2	013
43	228.09556579589844	160.36720275878906	1.0	187.6182861328125	216.3658447265625	1.0	515.5447387695312	205.1478271484375	1.0	514.5852661132812	205.4674530029297	0.0007461011409759521	2	013
44	240.11367797851562	154.27044677734375	1.0	195.33990478515625	208.0963134765625	0.999956488609314	515.41064453125	204.72557067871094	1.0	514.1937866210938	205.18313598632812	0.0038555562496185303	2	013
45	251.2238311767578	148.20504760742188	1.0	206.5482940673828	196.6414031982422	0.9999997615814209	514.4517822265625	204.99473571777344	1.0	511.8262939453125	205.46722412109375	0.003611922264099121	2	013
46	260.728759765625	144.6243896484375	1.0	214.14999389648438	194.4689483642578	1.0	514.46484375	204.95957946777344	1.0	513.6112670898438	205.60272216796875	0.0014690756797790527	2	013
47	270.5985412597656	138.6679229736328	1.0	220.79832458496094	188.68704223632812	0.9999998807907104	515.1688232421875	204.99290466308594	1.0	513.7518920898438	205.16896057128906	0.001170337200164795	2	013
48	279.7644958496094	134.99148559570312	1.0	232.00238037109375	181.66433715820312	1.0	514.23779296875	205.24356079101562	1.0	513.4087524414062	205.71885681152344	0.0017720162868499756	2	013
49	287.5138854980469	130.47349548339844	1.0	242.90350341796875	179.96109008789062	1.0	515.3855590820312	204.51116943359375	1.0	513.00927734375	204.4593048095703	0.0009149909019470215	2	013
50	295.5458984375	126.83882904052734	0.9999995231628418	246.94662475585938	181.98976135253906	1.0	514.907470703125	205.44068908691406	1.0	513.91259765625	205.45614624023438	0.0034999847412109375	2	013
51	305.15704345703125	117.94371795654297	1.0	259.5030212402344	171.74436950683594	1.0	515.024658203125	205.05189514160156	1.0	513.2257690429688	204.96473693847656	0.0007104575634002686	2	013
52	315.5625	114.39139556884766	1.0	268.12994384765625	168.82382202148438	0.9999997615814209	514.2904663085938	204.77615356445312	1.0	513.8179931640625	205.16433715820312	0.003247469663619995	2	013
53	323.5478515625	110.73432159423828	1.0	271.9176025390625	167.96372985839844	1.0	515.492431640625	204.8411407470703	1.0	513.1182861328125	204.52902221679688	0.0012981593608856201	2	013
54	330.2631530761719	107.17880249023438	1.0	282.94921875	159.45176696777344	1.0	514.98974609375	204.80966186523438	1.0	511.27813720703125	205.4371795654297	0.00035446882247924805	2	013
55	335.1830139160156	105.45291137695312	1.0	289.3832092285156	154.08673095703125	1.0	515.1351318359375	205.0218505859375	1.0	514.0551147460938	205.45367431640625	0.0007998943328857422	2	013
56	339.877197265625	102.89134979248047	1.0	296.77911376953125	151.6419219970703	1.0	515.5617065429688	204.9920196533203	1.0	513.2198486328125	204.5818328857422	0.00039505958557128906	2	013
57	344.39056396484375	103.93986511230469	1.0	299.6168518066406	151.5818634033203	1.0	514.4893188476562	205.0545654296875	1.0	511.4114074707031	205.6632537841797	0.0009248256683349609	2	013
58	351.9002685546875	101.21746063232422	1.0	304.36053466796875	151.96270751953125	1.0	515.4144287109375	204.7533721923828	1.0	514.1604614257812	205.41732788085938	0.00045368075370788574	2	013
59	356.820068359375	100.78519439697266	1.0	311.2956848144531	149.6837921142578	1.0	514.7135620117188	204.50836181640625	1.0	512.934814453125	204.81919860839844	0.0016942918300628662	2	013
60	363.9928894042969	102.72239685058594	1.0	314.9869384765625	144.79736328125	1.0	515.348876953125	204.89682006835938	1.0	514.2579345703125	205.36097717285156	0.0010227560997009277	2	013
61	367.2666931152344	103.28507232666016	1.0	316.41168212890625	139.65853881835938	1.0	515.0003662109375	204.77731323242188	1.0	513.9290771484375	205.3826904296875	0.0011879205703735352	2	013
62	370.8348083496094	102.20741271972656	1.0	318.6704406738281	135.99461364746094	1.0	515.4863891601562	204.60275268554688	1.0	513.2659912109375	204.43032836914062	0.0006111860275268555	2	013
63	371.5903015136719	101.86457061767578	1.0	321.0721435546875	132.30633544921875	1.0	515.40966796875	205.37547302246094	1.0	514.4119262695312	205.5528564453125	0.0018126964569091797	2	013
64	373.6869812011719	103.31600952148438	1.0	323.81488037109375	128.25535583496094	1.0	515.3820190429688	205.21315002441406	1.0	514.0597534179688	205.4875030517578	0.0012895464897155762	2	013
65	374.4934997558594	101.60731506347656	1.0	330.71209716796875	123.46697998046875	0.9997776746749878	514.5747680664062	205.3223114013672	1.0	514.062744140625	205.62734985351562	0.0030140280723571777	2	013
66	374.6325988769531	102.04478454589844	1.0	331.8014221191406	125.63250732421875	0.9999785423278809	514.803466796875	205.3220672607422	1.0	513.8228149414062	205.6329345703125	0.0015964806079864502	2	013
67	374.9378967285156	101.92207336425781	1.0	332.8596496582031	127.03885650634766	0.00033217668533325195	515.2883911132812	204.9856719970703	1.0	514.2722778320312	205.29647827148438	0.0008815526962280273	2	013
68	375.5723571777344	104.50491333007812	1.0	333.45513916015625	128.92800903320312	0.03189873695373535	515.5240478515625	205.09686279296875	1.0	514.1553955078125	205.4379425048828	0.0009335577487945557	2	013
69	381.1230163574219	117.22930908203125	0.9968380928039551	334.9018859863281	135.84104919433594	0.9999833106994629	515.0957641601562	204.74098205566406	1.0	512.8297729492188	204.66204833984375	0.0004214644432067871	2	013
70	392.7200012207031	127.6640396118164	0.0007517039775848389	334.89703369140625	132.05178833007812	0.999974250793457	515.433837890625	205.30081176757812	1.0	513.1576538085938	205.2047576904297	0.0018975138664245605	2	013
71	406.66522216796875	133.73622131347656	0.999992847442627	338.316162109375	117.9255142211914	1.0	515.318115234375	204.7698516845703	1.0	512.30712890625	205.4825897216797	0.0014896690845489502	2	013
72	411.1313171386719	146.6988525390625	0.9999849796295166	363.0364990234375	116.96687316894531	1.0	515.4288330078125	205.11318969726562	1.0	514.5640258789062	205.64663696289062	0.0009868144989013672	2	013
73	409.40997314453125	149.89747619628906	0.8744854927062988	366.1631774902344	115.97357177734375	1.0	515.0660400390625	204.41587829589844	1.0	512.8411254882812	204.4560546875	0.0018665194511413574	2	013
74	411.5215148925781	150.1660614013672	0.00246274471282959	366.43011474609375	115.4715805053711	1.0	514.5885009765625	205.0407257080078	1.0	513.7984008789062	205.0280303955078	0.0018534362316131592	2	013
75	409.4844665527344	149.64439392089844	0.006010115146636963	366.9103698730469	115.05696105957031	1.0	514.7301635742188	204.6026611328125	1.0	512.6553344726562	204.65792846679688	0.001961737871170044	2	013
76	449.63250732421875	109.60857391357422	0.01039266586303711	367.1470031738281	111.5777359008789	0.9999833106994629	515.4138793945312	204.67361450195312	1.0	512.0574951171875	205.31698608398438	0.0007815957069396973	2	013
77	365.1596374511719	110.48551177978516	0.9895792603492737	367.5973815917969	112.70882415771484	0.48556989431381226	514.7257080078125	204.5403289794922	1.0	514.1848754882812	204.77169799804688	0.0015770792961120605	2	013
78	370.58349609375	114.87837219238281	0.00029161572456359863	369.4667663574219	111.10391235351562	1.0	514.8680419921875	204.63192749023438	1.0	511.8314208984375	205.34718322753906	0.002468019723892212	2	013
79	516.1871337890625	210.78683471679688	0.0001042783260345459	370.7144775390625	114.13064575195312	0.9765943288803101	514.56396484375	205.3294677734375	1.0	511.76104736328125	205.92909240722656	0.002003401517868042	2	013
80	516.4280395507812	210.671142578125	0.00012978911399841309	512.5289916992188	205.50611877441406	0.0002040863037109375	514.653076171875	204.89395141601562	1.0	513.9547119140625	205.00155639648438	0.00430414080619812	2	013
81	454.0267333984375	134.78855895996094	0.9880973696708679	367.53106689453125	118.72899627685547	0.9999996423721313	514.7100219726562	204.89431762695312	1.0	514.1141967773438	205.00758361816406	0.004906445741653442	2	013
82	370.8077697753906	122.56634521484375	0.00039887428283691406	361.4100036621094	121.27982330322266	0.9999999403953552	514.5419921875	204.71331787109375	1.0	513.7750854492188	205.0618896484375	0.0030083954334259033	2	013
83	456.1079406738281	127.59800720214844	0.9999638795852661	361.41510009765625	125.11415100097656	1.0	514.7514038085938	204.6133575439453	1.0	514.1013793945312	205.0645751953125	0.0016975998878479004	2	013
84	453.4957580566406	124.31349182128906	0.042838454246520996	364.8833312988281	124.31853485107422	1.0	515.40625	205.2737579345703	1.0	514.2440185546875	205.79624938964844	0.0012142062187194824	2	013
85	452.24603271484375	120.17623901367188	0.00029352307319641113	365.8563232421875	123.33100128173828	1.0	514.201416015625	204.31629943847656	1.0	513.7484741210938	204.9140625	0.004512369632720947	2	013
86	382.21380615234375	133.91427612304688	0.0005896091461181641	370.268798828125	127.880615234375	1.0	514.5511474609375	204.69761657714844	1.0	511.6060791015625	205.35879516601562	0.0016571879386901855	2	013
87	456.2796325683594	134.2280731201172	0.0003825724124908447	368.6310119628906	129.5331268310547	1.0	514.8788452148438	205.4989471435547	1.0	513.3399047851562	205.38836669921875	0.0025912225246429443	2	013
88	456.1052551269531	138.9354705810547	0.0009920895099639893	369.0342102050781	131.9064178466797	1.0	515.039306640625	205.17904663085938	1.0	511.5523376464844	206.1977996826172	0.0008421540260314941	2	013
89	458.54718017578125	134.89256286621094	0.9997920989990234	366.5408020019531	131.58595275878906	1.0	514.7528686523438	204.95140075683594	1.0	511.9161376953125	205.64024353027344	0.0019665658473968506	2	013
90	460.55792236328125	130.57662963867188	0.00829121470451355	363.2040710449219	127.28107452392578	1.0	514.9702758789062	204.717529296875	1.0	514.4241943359375	205.45950317382812	0.0011897385120391846	2	013
91	458.43218994140625	136.74224853515625	0.0022125840187072754	365.45416259765625	128.54306030273438	0.9991616606712341	515.3372802734375	204.8773956298828	1.0	513.4774780273438	204.64984130859375	0.0005896687507629395	2	013
92	464.9276123046875	144.0081787109375	0.012257367372512817	364.8233642578125	136.37918090820312	1.0	514.7793579101562	204.50515747070312	1.0	512.804931640625	204.42886352539062	0.002343893051147461	2	013
93	420.8065185546875	162.46673583984375	0.3922766149044037	366.9384765625	139.1871795654297	0.9998072981834412	514.7305297851562	205.04080200195312	1.0	511.92364501953125	205.82052612304688	0.003765106201171875	2	013
94	465.4390563964844	144.32366943359375	1.0	367.24200439453125	136.81703186035156	0.011850982904434204	514.8075561523438	204.8474884033203	1.0	511.50274658203125	205.35508728027344	0.0008873343467712402	2	013
95	422.390625	163.6353759765625	0.999993622303009	368.9571533203125	140.7080078125	0.9908181428909302	515.2448120117188	205.1510009765625	1.0	513.8795166015625	205.68099975585938	0.0011062920093536377	2	013
96	424.7091064453125	165.3262481689453	1.0	358.0587158203125	130.42892456054688	0.8189812302589417	514.790771484375	205.21817016601562	1.0	511.4312744140625	205.74412536621094	0.0007641911506652832	2	013
97	426.03173828125	166.7908477783203	1.0	357.09075927734375	131.62286376953125	0.9999469518661499	514.8275146484375	204.64183044433594	1.0	511.5157470703125	205.30880737304688	0.0008196234703063965	2	013
98	428.6482238769531	166.64608764648438	1.0	357.5708312988281	133.18214416503906	0.9999979734420776	514.6774291992188	204.9704132080078	1.0	513.887451171875	205.560302734375	0.0019575655460357666	2	013
99	426.9637756347656	166.52647399902344	1.0	356.8549499511719	135.32940673828125	1.0	514.5451049804688	204.6915283203125	1.0	511.4635009765625	205.3196258544922	0.001055985689163208	2	013
100	427.181884765625	166.36761474609375	1.0	351.4850158691406	134.96621704101562	1.0	514.2442016601562	205.13626098632812	1.0	511.2662658691406	205.55162048339844	0.002429962158203125	2	013
101	426.12060546875	166.65830993652344	1.0	349.0777587890625	136.8931427001953	0.9984562993049622	514.7550659179688	205.0723876953125	1.0	511.66802978515625	205.74522399902344	0.0010491907596588135	2	013
102	427.03204345703125	166.00927734375	1.0	349.9210205078125	136.89561462402344	0.9999992251396179	514.7442626953125	204.64126586914062	1.0	511.4198303222656	205.2836456298828	0.0008316636085510254	2	013
103	426.69195556640625	163.5765838623047	1.0	346.1806945800781	138.7975616455078	0.9999589920043945	514.76318359375	204.70999145507812	1.0	511.6527099609375	205.35694885253906	0.0017717480659484863	2	013
104	466.7032775878906	159.54052734375	0.9999221563339233	354.3804016113281	136.03883361816406	0.0002408921718597412	515.1405029296875	204.9750213623047	1.0	513.9738159179688	205.3115997314453	0.0006634294986724854	2	013
105	468.1156921386719	158.1782684326172	0.9997478723526001	353.5721740722656	136.6290740966797	0.00039565563201904297	514.4335327148438	204.93246459960938	1.0	511.6446533203125	205.14614868164062	0.007042974233627319	2	013
106	430.05169677734375	162.02183532714844	0.9999986886978149	432.7674560546875	165.5439910888672	0.00020766258239746094	514.8638916015625	204.63037109375	1.0	511.6321716308594	205.4557647705078	0.000929713249206543	2	013
107	429.59405517578125	163.13124084472656	1.0	349.17333984375	142.49462890625	0.0030212700366973877	514.6591796875	204.85934448242188	1.0	511.5314025878906	205.58860778808594	0.0011463165283203125	2	013
108	430.0150146484375	165.9215545654297	1.0	345.08526611328125	143.9450225830078	0.9999970197677612	515.2399291992188	205.44155883789062	1.0	512.08203125	206.17030334472656	0.0019263625144958496	2	013
109	429.3560485839844	166.8464813232422	1.0	342.9835510253906	144.33309936523438	0.9998587369918823	514.5557861328125	204.98435974121094	1.0	511.46673583984375	205.4358673095703	0.0026744604110717773	2	013
110	428.53961181640625	167.97154235839844	1.0	513.1041870117188	207.58924865722656	0.00011977553367614746	514.9097290039062	204.8698272705078	1.0	512.0411987304688	205.60037231445312	0.0019344687461853027	2	013
111	429.5557556152344	169.4208984375	1.0	517.32421875	206.89845275878906	0.0001646876335144043	514.8375244140625	204.75015258789062	1.0	512.1259155273438	205.4030303955078	0.002417325973510742	2	013
112	430.3311767578125	168.86978149414062	1.0	345.27825927734375	147.6880645751953	0.9999992847442627	515.1328125	205.00340270996094	1.0	512.0501098632812	205.5375518798828	0.0006303191184997559	2	013
113	430.82861328125	170.00331115722656	1.0	344.23846435546875	147.56439208984375	0.9999986886978149	514.945068359375	205.17311096191406	1.0	511.8946533203125	206.09071350097656	0.0010499954223632812	2	013
114	430.50189208984375	170.59092712402344	1.0	342.33172607421875	148.5889434814453	1.0	514.8527221679688	204.58209228515625	1.0	511.89447021484375	205.268310546875	0.0018915832042694092	2	013
115	429.3419494628906	169.34640502929688	1.0	336.3362731933594	147.47067260742188	0.9993975162506104	514.3067016601562	204.8936004638672	1.0	511.1794738769531	205.5306854248047	0.0007860064506530762	2	013
116	429.2258605957031	169.47994995117188	1.0	344.967041015625	148.80763244628906	0.966557502746582	514.6561279296875	205.0586700439453	1.0	511.4748840332031	205.670654296875	0.0009407997131347656	2	013
117	429.2310791015625	168.04458618164062	1.0	340.3093566894531	146.0352020263672	0.9868735671043396	514.8595581054688	204.58621215820312	1.0	511.5320129394531	205.46981811523438	0.0007300376892089844	2	013
118	430.8538818359375	167.3291015625	1.0	342.0347900390625	152.6853485107422	0.7907088994979858	515.1273803710938	204.88055419921875	1.0	511.8941345214844	205.5037384033203	0.0007503628730773926	2	013
119	432.6252136230469	167.5835418701172	1.0	342.2408752441406	158.4702606201172	0.9999655485153198	514.9307250976562	205.18539428710938	1.0	511.7157897949219	205.82412719726562	0.0022260546684265137	2	013
120	433.2782897949219	167.70065307617188	0.9999997615814209	338.3365783691406	160.1484832763672	0.9999972581863403	515.4017333984375	204.4903106689453	1.0	512.1968383789062	205.2330780029297	0.0006591081619262695	2	013
121	433.42486572265625	168.4876708984375	1.0	435.4373779296875	172.85003662109375	0.0001156926155090332	514.1792602539062	205.09381103515625	1.0	511.008056640625	205.94778442382812	0.001810610294342041	2	013
122	432.5096435546875	168.43521118164062	1.0	337.3788146972656	163.3856964111328	0.9999998807907104	514.5986328125	204.78993225097656	1.0	511.40185546875	205.4921875	0.0018671154975891113	2	013
123	432.6324768066406	168.98635864257812	1.0	347.42962646484375	161.5386962890625	0.9999997615814209	514.766357421875	204.2137908935547	1.0	511.5401916503906	205.28111267089844	0.0005931854248046875	2	013
124	432.0703430175781	169.83216857910156	1.0	343.11285400390625	163.54385375976562	1.0	514.710205078125	204.74594116210938	1.0	511.5537109375	205.35202026367188	0.002235710620880127	2	013
125	432.70867919921875	169.7484893798828	1.0	338.70379638671875	165.38140869140625	1.0	514.74560546875	205.01507568359375	1.0	511.43017578125	205.8031463623047	0.0008366405963897705	2	013
126	431.34619140625	170.4518585205078	1.0	334.84649658203125	165.26266479492188	0.9942136406898499	514.6001586914062	204.961669921875	1.0	511.4820861816406	205.41639709472656	0.002679109573364258	2	013
127	430.7237548828125	170.58816528320312	1.0	336.5697937011719	168.0902557373047	0.9999573826789856	514.772705078125	205.055419921875	1.0	511.5852355957031	205.72035217285156	0.0011299550533294678	2	013
128	430.8115539550781	170.98074340820312	1.0	336.5246887207031	166.60198974609375	1.0	514.53857421875	205.34410095214844	1.0	511.1245422363281	206.0934295654297	0.0006884336471557617	2	013
129	430.0350341796875	171.3759307861328	1.0	341.34735107421875	165.79135131835938	1.0	515.2279663085938	204.80551147460938	1.0	511.8221740722656	205.7493438720703	0.00045499205589294434	2	013
130	432.2080383300781	171.07044982910156	1.0	337.535400390625	166.52647399902344	1.0	514.9861450195312	204.77099609375	1.0	511.5084228515625	205.66802978515625	0.001337975263595581	2	013
131	431.81109619140625	171.3002166748047	1.0	334.4181823730469	169.39852905273438	0.9999995827674866	514.4600219726562	204.86593627929688	1.0	511.2624206542969	205.47323608398438	0.0011040568351745605	2	013
132	432.4643249511719	171.1440887451172	1.0	334.0450439453125	170.57130432128906	0.9999620914459229	514.9685668945312	204.66305541992188	1.0	511.8485107421875	205.3915557861328	0.0016317963600158691	2	013
133	432.6803894042969	170.93017578125	0.9999998807907104	340.86370849609375	165.2945098876953	1.0	514.9937133789062	205.44967651367188	1.0	511.73095703125	206.16004943847656	0.00175398588180542	2	013
134	434.2203369140625	171.1610107421875	0.9999988079071045	342.4881896972656	166.17083740234375	1.0	514.1403198242188	204.8556671142578	1.0	511.0549011230469	205.5890655517578	0.004480630159378052	2	013
135	432.8182373046875	170.23866271972656	1.0	345.324462890625	172.2745819091797	0.9999996423721313	515.1416625976562	204.95803833007812	1.0	511.6642761230469	205.69654846191406	0.0007776021957397461	2	013
136	432.9947509765625	170.50631713867188	1.0	344.2144470214844	175.01185607910156	0.9999998807907104	514.207275390625	204.66050720214844	1.0	511.0031433105469	205.5798797607422	0.0008022487163543701	2	013
137	433.19061279296875	170.30215454101562	1.0	340.1287841796875	176.2017059326172	0.9999998211860657	515.1675415039062	204.7837677001953	1.0	514.6611328125	205.39610290527344	0.0006663501262664795	2	013
138	432.3389587402344	170.39071655273438	1.0	339.12237548828125	177.92892456054688	0.0005092620849609375	514.69384765625	205.0104217529297	1.0	511.2557067871094	205.6910858154297	0.0015307068824768066	2	013
139	433.1804504394531	171.30392456054688	1.0	513.1488647460938	206.95999145507812	0.00011289119720458984	514.4342041015625	204.6739044189453	1.0	511.2125244140625	205.40914916992188	0.0010160207748413086	2	013
140	433.3132019042969	171.174560546875	1.0	342.80328369140625	178.72901916503906	1.0	514.9622802734375	204.66171264648438	1.0	512.0460815429688	205.13731384277344	0.0017604827880859375	2	013
141	431.6437683105469	171.6423797607422	1.0	340.5708312988281	181.20083618164062	1.0	514.5842895507812	204.46902465820312	1.0	511.4188537597656	205.38113403320312	0.001148313283920288	2	013
142	433.6884765625	171.5726776123047	1.0	339.4526062011719	181.67727661132812	0.7620714902877808	514.9055786132812	205.08709716796875	1.0	511.7406311035156	205.56898498535156	0.0008543133735656738	2	013
143	431.817138671875	171.72784423828125	1.0	337.717041015625	183.83074951171875	0.9999999403953552	514.4833984375	204.86721801757812	1.0	511.1588134765625	205.46031188964844	0.0014186203479766846	2	013
144	432.3655700683594	172.3817901611328	1.0	332.73931884765625	180.8149871826172	0.06488633155822754	515.138671875	205.19894409179688	1.0	511.7685241699219	205.99537658691406	0.0005159974098205566	2	013
145	433.6568908691406	172.22073364257812	1.0	344.25433349609375	182.421630859375	1.0	514.4743041992188	204.78773498535156	1.0	511.35198974609375	205.6151580810547	0.001483142375946045	2	013
146	433.3997497558594	172.43014526367188	1.0	338.5542297363281	185.2390899658203	1.0	514.5888061523438	204.659912109375	1.0	511.1612548828125	205.45518493652344	0.0006799399852752686	2	013
147	434.46142578125	171.89552307128906	1.0	338.2021789550781	187.3665313720703	0.9999998807907104	514.5592041015625	205.16783142089844	1.0	511.13458251953125	205.60488891601562	0.002368062734603882	2	013
148	434.5981750488281	170.66860961914062	1.0	335.5574951171875	183.8270721435547	0.9999988079071045	515.0908203125	204.95346069335938	1.0	511.75439453125	205.37954711914062	0.0012299716472625732	2	013
149	433.90887451171875	169.39602661132812	1.0	349.3431701660156	182.6905975341797	1.0	514.4227905273438	205.1170654296875	1.0	511.0066833496094	205.8708038330078	0.0009132325649261475	2	013
150	433.7875671386719	167.24148559570312	1.0	353.2314758300781	185.9466094970703	1.0	515.074462890625	205.0883026123047	1.0	511.6259765625	205.5009307861328	0.0011081993579864502	2	013
151	435.0176696777344	166.2839813232422	1.0	349.41986083984375	187.2351837158203	0.9999999403953552	515.0792236328125	204.90481567382812	1.0	511.5518493652344	205.45799255371094	0.00041347742080688477	2	013
152	434.26165771484375	166.1567840576172	1.0	344.81280517578125	190.80580139160156	0.9999985098838806	515.033447265625	204.603271484375	1.0	511.62225341796875	205.2337188720703	0.0005680620670318604	2	013
153	432.88983154296875	165.74464416503906	1.0	345.46343994140625	193.41754150390625	0.5671871304512024	514.8284912109375	205.0943603515625	1.0	511.4830322265625	205.50511169433594	0.0009249448776245117	2	013
154	432.9617004394531	166.29043579101562	1.0	341.9490966796875	194.65260314941406	0.9999998807907104	515.2526245117188	204.51254272460938	1.0	339.7948303222656	194.09971618652344	0.0018343925476074219	2	013
155	433.95428466796875	166.9610137939453	1.0	344.1888732910156	194.25306701660156	1.0	515.05224609375	205.08058166503906	1.0	511.758056640625	205.65280151367188	0.0005250871181488037	2	013
156	433.1355895996094	165.43153381347656	1.0	348.9457702636719	194.0187225341797	0.0002601742744445801	515.051513671875	204.758056640625	1.0	511.83416748046875	205.48989868164062	0.0005109608173370361	2	013
157	433.1967468261719	166.94793701171875	1.0	513.66748046875	207.566162109375	0.00020429491996765137	514.7599487304688	205.08111572265625	1.0	511.5008544921875	205.5015106201172	0.0010239481925964355	2	013
158	433.583251953125	166.64273071289062	1.0	345.2034912109375	195.8266143798828	1.0	514.8616333007812	205.02206420898438	1.0	511.7429504394531	205.5490264892578	0.0014385581016540527	2	013
159	433.3154296875	167.16395568847656	1.0	340.5419921875	195.237548828125	1.0	514.763671875	205.2498321533203	1.0	338.7144775390625	194.8105926513672	0.0017814040184020996	2	013
160	432.7127990722656	166.1177215576172	1.0	336.7450256347656	196.36663818359375	1.0	514.8783569335938	205.07122802734375	1.0	336.0046081542969	196.304931640625	0.001428753137588501	2	013
161	435.1252746582031	164.54525756835938	1.0	340.0422668457031	195.4754180908203	1.0	514.8366088867188	204.6233673095703	1.0	338.3680419921875	195.2708740234375	0.000832974910736084	2	013
162	435.206787109375	164.84579467773438	1.0	344.5787353515625	197.28933715820312	0.9999995827674866	515.0107421875	204.66387939453125	1.0	511.3465881347656	205.4634552001953	0.0008166730403900146	2	013
163	434.9089050292969	163.48321533203125	1.0	342.4597473144531	196.0603485107422	1.0	515.1100463867188	205.09600830078125	1.0	511.6607666015625	205.63809204101562	0.0010713636875152588	2	013
164	433.08660888671875	162.28363037109375	1.0	338.94293212890625	195.8327178955078	1.0	515.6636962890625	204.34742736816406	1.0	337.3284606933594	195.5441436767578	0.0013427138328552246	2	013
165	432.5251159667969	161.59031677246094	1.0	342.74786376953125	195.12979125976562	0.9999873042106628	515.1182250976562	205.1497344970703	1.0	511.8804626464844	205.64019775390625	0.000984877347946167	2	013
166	433.0830078125	161.66310119628906	1.0	342.0509338378906	196.90652465820312	0.9999998807907104	515.3690185546875	204.9712371826172	1.0	339.32049560546875	196.15008544921875	0.0010168850421905518	2	013
167	433.429931640625	160.0936737060547	1.0	346.6842346191406	199.8238067626953	0.9999982118606567	515.2053833007812	204.6658172607422	1.0	511.57330322265625	205.15126037597656	0.0014785230159759521	2	013
168	432.3519592285156	159.0372772216797	1.0	345.362548828125	198.95970153808594	1.0	514.9057006835938	205.10047912597656	1.0	511.71405029296875	205.66441345214844	0.0011293292045593262	2	013
169	432.37115478515625	158.22296142578125	1.0	339.9209899902344	196.1613006591797	1.0	515.0813598632812	205.25514221191406	1.0	337.8818359375	196.10565185546875	0.0014334917068481445	2	013
170	433.97265625	155.83457946777344	1.0	344.127685546875	195.7777862548828	0.9832767248153687	515.6328735351562	205.17041015625	1.0	514.4472045898438	205.4416961669922	0.0007339417934417725	2	013
171	433.44415283203125	152.91317749023438	1.0	345.5205078125	197.84010314941406	0.9999879598617554	515.0800170898438	205.1879425048828	1.0	511.85247802734375	205.49319458007812	0.0030044615268707275	2	013
172	434.30926513671875	153.7716064453125	1.0	348.9941101074219	199.77545166015625	0.9999964237213135	515.0512084960938	205.55702209472656	1.0	511.4362487792969	205.97349548339844	0.0004760921001434326	2	013
173	433.5520324707031	153.64810180664062	1.0	349.251220703125	199.59251403808594	0.9999998807907104	515.4442138671875	205.4866943359375	1.0	511.8204345703125	206.11593627929688	0.0005324184894561768	2	013
174	433.2485656738281	153.1160125732422	1.0	347.06201171875	199.7799072265625	1.0	515.2911376953125	205.54917907714844	1.0	511.8097839355469	205.9923858642578	0.0007208287715911865	2	013
175	433.44171142578125	153.85369873046875	1.0	343.5738830566406	197.4227294921875	1.0	514.95068359375	204.45944213867188	1.0	511.5343017578125	205.32252502441406	0.000838935375213623	2	013
176	432.3951416015625	153.51885986328125	1.0	346.17547607421875	199.3563690185547	0.0008927285671234131	515.23828125	204.97291564941406	1.0	511.79266357421875	205.34176635742188	0.0006144344806671143	2	013
177	432.3098449707031	153.66250610351562	1.0	348.9752502441406	198.59788513183594	0.9999998807907104	515.2765502929688	204.92434692382812	1.0	511.9535217285156	205.5765838623047	0.001784682273864746	2	013
178	433.4226379394531	151.666015625	1.0	348.41534423828125	196.88519287109375	1.0	514.832763671875	205.1481475830078	1.0	511.4911804199219	205.9074249267578	0.0009406507015228271	2	013
179	432.6280517578125	150.89234924316406	1.0	341.2105407714844	194.1640625	1.0	515.3605346679688	204.6621551513672	1.0	339.12506103515625	194.0	0.0006164014339447021	2	013
180	435.6323547363281	149.6359100341797	1.0	345.22589111328125	189.90318298339844	0.9987601041793823	514.6204223632812	205.0214080810547	1.0	511.1842956542969	205.75930786132812	0.0005538761615753174	2	013
181	434.7779541015625	147.5189208984375	1.0	352.619384765625	194.38487243652344	1.0	514.984130859375	205.0713348388672	1.0	511.9414978027344	205.61624145507812	0.0016966164112091064	2	013
182	432.5712585449219	145.83975219726562	1.0	351.5113525390625	191.6288299560547	0.9999992847442627	514.3033447265625	205.03616333007812	1.0	511.1636962890625	205.77493286132812	0.0021160244941711426	2	013
183	434.1060791015625	145.84059143066406	1.0	348.0904235839844	187.2613983154297	0.9999998807907104	515.51171875	204.8285369873047	1.0	514.5816040039062	205.2769317626953	0.002198457717895508	2	013
184	435.6267395019531	146.55575561523438	1.0	349.0743408203125	187.67550659179688	0.9999872446060181	515.343505859375	205.15789794921875	1.0	511.8822021484375	205.81394958496094	0.0007634460926055908	2	013
185	436.8045654296875	145.8206024169922	1.0	434.0528564453125	148.4158935546875	0.00022235512733459473	514.958984375	204.95884704589844	1.0	511.56640625	205.55032348632812	0.001000732183456421	2	013
186	436.55596923828125	143.90780639648438	1.0	352.9510803222656	182.0659942626953	0.0026848316192626953	515.0133056640625	205.2323760986328	1.0	513.6497192382812	205.96102905273438	0.0010027587413787842	2	013
187	436.0270690917969	142.09573364257812	1.0	347.3370056152344	178.22459411621094	1.0	515.0012817382812	205.4530792236328	1.0	511.4126892089844	205.98004150390625	0.000602424144744873	2	013
188	437.04925537109375	140.09820556640625	0.9999997615814209	350.8463134765625	168.70938110351562	0.9017331004142761	514.9224853515625	204.77633666992188	1.0	512.9031372070312	204.60122680664062	0.0009686946868896484	2	013
189	439.0100402832031	139.31021118164062	0.9975728988647461	348.2866516113281	172.16102600097656	0.9999948143959045	514.9315795898438	205.7778778076172	1.0	511.31048583984375	206.23150634765625	0.0005667805671691895	2	013
190	438.532470703125	138.47581481933594	0.0018166303634643555	352.6794128417969	172.0556182861328	0.9999996423721313	514.2719116210938	205.06805419921875	1.0	513.7650146484375	205.77203369140625	0.001838386058807373	2	013
191	437.8855285644531	136.72970581054688	0.9999995231628418	357.09051513671875	165.0060577392578	0.9999886751174927	514.9592895507812	205.23733520507812	1.0	511.7300720214844	205.8488311767578	0.0008258819580078125	2	013
192	437.9720458984375	136.2342071533203	1.0	354.5226745605469	160.07061767578125	0.7810091376304626	515.0326538085938	205.21963500976562	1.0	512.90869140625	204.77145385742188	0.0013813972473144531	2	013
193	436.4886169433594	132.9639129638672	0.9999998807907104	348.44189453125	164.7946014404297	1.0	514.9114990234375	205.1160888671875	1.0	511.8363037109375	205.6331787109375	0.0016582310199737549	2	013
194	437.0115051269531	132.67086791992188	1.0	435.9801940917969	135.8614959716797	0.00013169646263122559	514.5911254882812	204.9272003173828	1.0	511.34033203125	205.49942016601562	0.0010664165019989014	2	013
195	437.0626525878906	131.4088134765625	1.0	351.70074462890625	153.29104614257812	0.9802882075309753	514.8383178710938	204.83303833007812	1.0	513.0025634765625	204.77346801757812	0.0012260377407073975	2	013
196	436.8210144042969	130.4233856201172	0.9999991655349731	347.85162353515625	154.74371337890625	0.9999837875366211	514.8470458984375	205.43673706054688	1.0	511.733154296875	205.99319458007812	0.0013367831707000732	2	013
197	437.2597351074219	125.75492095947266	9.641051292419434e-5	342.8782043457031	149.34275817871094	1.0	514.1557006835938	205.69371032714844	1.0	511.3072814941406	206.1678466796875	0.0022459328174591064	2	013
198	437.0361633300781	127.54598999023438	0.996497392654419	345.59423828125	141.92959594726562	0.9999802708625793	515.369873046875	205.37513732910156	1.0	514.6588134765625	205.6075439453125	0.001574009656906128	2	013
199	440.3927307128906	124.37299346923828	0.00010210275650024414	348.86065673828125	147.58799743652344	1.0	514.1934814453125	205.51234436035156	1.0	511.05780029296875	206.1110076904297	0.0011419355869293213	2	013
200	512.996826171875	209.4739990234375	8.764863014221191e-5	359.7567443847656	133.88497924804688	0.999998927116394	515.1209106445312	204.888671875	1.0	513.9970703125	205.06683349609375	0.0013630390167236328	2	013
201	512.822998046875	209.41094970703125	8.246302604675293e-5	352.116455078125	137.6219482421875	1.0	515.0601196289062	205.03106689453125	1.0	513.0524291992188	204.93353271484375	0.0005910098552703857	2	013
202	438.1607360839844	124.59284210205078	0.037054359912872314	349.4892272949219	134.50584411621094	0.9999994039535522	515.1926879882812	205.23593139648438	1.0	511.6937561035156	205.70407104492188	0.0004799365997314453	2	013
203	438.7869873046875	121.23893737792969	0.9992508888244629	351.6866149902344	133.88755798339844	1.0	514.5931396484375	204.97433471679688	1.0	512.6282348632812	204.87632751464844	0.0016573667526245117	2	013
204	437.6773376464844	118.76058959960938	0.9999179840087891	358.8145446777344	125.7204818725586	0.999998152256012	515.4468383789062	205.23216247558594	1.0	513.1049194335938	204.99546813964844	0.0012559890747070312	2	013
205	516.4679565429688	210.93873596191406	0.0001043081283569336	357.6241455078125	126.40941619873047	1.0	514.9995727539062	205.30667114257812	1.0	514.134521484375	205.2871551513672	0.002820223569869995	2	013
206	438.5765686035156	113.53008270263672	0.0021641552448272705	351.2775573730469	124.13543701171875	1.0	515.2518310546875	204.95700073242188	1.0	513.937744140625	205.1617431640625	0.0016075372695922852	2	013
207	515.7177124023438	211.1781463623047	0.00011214613914489746	347.51544189453125	122.4070816040039	0.999999463558197	514.55419921875	205.68260192871094	1.0	513.425048828125	206.02186584472656	0.0009613633155822754	2	013
208	516.230224609375	210.8172149658203	7.155537605285645e-5	352.7728576660156	121.43080139160156	0.9999998211860657	514.5628051757812	205.0583953857422	1.0	514.0001220703125	205.06829833984375	0.0032796859741210938	2	013
209	369.25787353515625	102.70109558105469	0.008055239915847778	357.310302734375	114.26087951660156	0.11732318997383118	514.6945190429688	205.18209838867188	1.0	511.4920349121094	205.53668212890625	0.0012374520301818848	2	013
210	410.6238708496094	85.86551666259766	0.009792953729629517	358.3590087890625	113.2462158203125	0.9999943971633911	514.8447875976562	204.67752075195312	1.0	514.1845703125	204.8954620361328	0.002444356679916382	2	013
211	411.6444091796875	84.92555236816406	0.005732536315917969	349.9407043457031	108.42094421386719	0.9998116493225098	515.4199829101562	205.39511108398438	1.0	514.1163940429688	205.70675659179688	0.0017760694026947021	2	013
212	440.95819091796875	113.67445373535156	0.05503043532371521	353.1528625488281	102.989013671875	0.6266766786575317	515.0426635742188	204.9731903076172	1.0	514.0733642578125	205.21681213378906	0.0017515718936920166	2	013
213	378.8819274902344	82.24797058105469	0.020178020000457764	511.48175048828125	206.47093200683594	0.00015500187873840332	514.5122680664062	205.42994689941406	1.0	513.0994873046875	205.41717529296875	0.0016494691371917725	2	013
214	438.7037353515625	113.09612274169922	0.9939697980880737	367.2991027832031	89.10009765625	0.0013957321643829346	515.5769653320312	204.98081970214844	1.0	512.4434204101562	205.64364624023438	0.0008755624294281006	2	013
215	442.2020568847656	114.7432632446289	1.0	359.4599609375	88.8711929321289	0.8450775742530823	514.775634765625	205.06875610351562	1.0	513.3026123046875	205.46337890625	0.0005293190479278564	2	013
216	443.5367126464844	114.62044525146484	1.0	354.7687683105469	87.00056457519531	1.0	515.14208984375	204.67356872558594	1.0	514.1317749023438	204.88070678710938	0.0030808448791503906	2	013
217	442.88714599609375	114.95113372802734	1.0	359.13897705078125	79.47599792480469	0.9911471605300903	515.3477783203125	204.77188110351562	1.0	514.172607421875	205.17308044433594	0.0007649660110473633	2	013
218	442.54803466796875	114.8385009765625	1.0	367.127197265625	77.23007202148438	0.9931025505065918	514.9697875976562	204.9405517578125	1.0	513.4837646484375	205.77291870117188	0.0007841587066650391	2	013
219	441.8256530761719	114.3288345336914	1.0	516.9893798828125	207.04713439941406	0.00015360116958618164	514.8367309570312	204.96176147460938	1.0	513.0490112304688	204.8611297607422	0.004036307334899902	2	013
220	442.8402099609375	114.94156646728516	1.0	354.6905822753906	76.4566879272461	0.999225378036499	514.6170043945312	205.02841186523438	1.0	513.5433349609375	205.16250610351562	0.002275437116622925	2	013
221	442.65509033203125	114.51238250732422	1.0	448.4884948730469	119.05255126953125	0.00014799833297729492	515.0626831054688	204.82081604003906	1.0	511.6561279296875	205.51400756835938	0.0004564225673675537	2	013
222	443.1311340332031	114.87764739990234	1.0	512.3680419921875	205.2576141357422	0.0002720355987548828	514.787109375	204.58804321289062	1.0	514.1397094726562	204.72128295898438	0.004866093397140503	2	013
223	443.786376953125	190.29396057128906	1.0	371.4726867675781	91.74427032470703	1.0	514.306884765625	204.3758087158203	1.0	511.0836486816406	204.9773406982422	0.0005457103252410889	2	013
224	443.8327941894531	194.5522003173828	1.0	374.70074462890625	90.76350402832031	1.0	514.4798583984375	204.6047821044922	1.0	511.207275390625	205.39646911621094	0.00037425756454467773	2	013
225	443.9842529296875	198.54986572265625	1.0	381.1396179199219	103.743408203125	0.9561243057250977	514.68017578125	204.9515838623047	1.0	511.22833251953125	205.7018280029297	0.0003134310245513916	2	013
226	444.9697570800781	206.26136779785156	1.0	385.693603515625	119.16085815429688	0.9667381048202515	513.980224609375	205.16270446777344	1.0	510.827880859375	205.6858673095703	0.0005873143672943115	2	013
227	445.98663330078125	213.1435546875	1.0	387.5252380371094	120.58761596679688	1.0	513.9617919921875	205.44198608398438	1.0	510.82928466796875	205.96804809570312	0.0007337033748626709	2	013
228	450.0467224121094	221.7373046875	1.0	389.6156005859375	118.6993179321289	0.9999988675117493	514.89208984375	205.23226928710938	1.0	512.6124267578125	204.82810974121094	0.00033602118492126465	2	013
229	453.8248291015625	231.07464599609375	1.0	383.4934387207031	116.95285034179688	0.9999967217445374	513.9835815429688	205.40426635742188	1.0	511.06439208984375	205.6732177734375	0.0008404254913330078	2	013
230	449.9996643066406	234.74310302734375	0.7611169815063477	386.7479248046875	117.17864227294922	0.9999998807907104	514.31005859375	205.21209716796875	1.0	510.93780517578125	205.83863830566406	0.00046965479850769043	2	013
231	444.7183532714844	234.25457763671875	0.3468468189239502	391.26202392578125	119.56267547607422	0.9848753213882446	514.3574829101562	204.88580322265625	1.0	513.571533203125	205.71742248535156	0.0005585551261901855	2	013
232	442.9572448730469	237.30772399902344	0.9999999403953552	392.2439270019531	122.17242431640625	0.9840760231018066	514.3796997070312	205.26861572265625	1.0	511.9931945800781	204.9373321533203	0.0004996657371520996	2	013
233	439.51806640625	239.0849151611328	0.9998537302017212	397.3243408203125	120.48698425292969	0.9999997615814209	514.61181640625	205.34361267089844	1.0	511.982666015625	205.0245361328125	0.000832676887512207	2	013
234	439.3349914550781	238.19509887695312	0.999999463558197	397.94830322265625	119.89627838134766	0.9999998807907104	514.5426635742188	205.21067810058594	1.0	511.24676513671875	205.5236053466797	0.0004686117172241211	2	013
235	441.53619384765625	238.4266815185547	0.5995452404022217	398.42926025390625	120.44572448730469	0.9999988079071045	514.0391845703125	205.20046997070312	1.0	510.8053283691406	205.69793701171875	0.0006809532642364502	2	013
236	443.119873046875	235.05821228027344	0.10603687167167664	391.949951171875	122.54276275634766	0.913188099861145	514.6871948242188	205.123046875	1.0	511.1359558105469	205.5672607421875	0.00048103928565979004	2	013
237	440.1635437011719	231.37692260742188	0.9466883540153503	511.6705627441406	206.28067016601562	0.00022214651107788086	514.4754638671875	205.25494384765625	1.0	511.3232421875	205.4897003173828	0.0006927549839019775	2	013
238	441.1873474121094	224.96707153320312	0.9999998807907104	511.7270812988281	205.88539123535156	0.0002555251121520996	514.5457153320312	205.16131591796875	1.0	511.2842712402344	205.29931640625	0.0006790757179260254	2	013
239	441.31158447265625	222.80906677246094	0.9999998807907104	512.2498168945312	205.5634307861328	0.00017246603965759277	514.9293823242188	204.8482208251953	1.0	511.98809814453125	204.8588104248047	0.0006390213966369629	2	013
240	441.1175537109375	222.2144775390625	1.0	512.009765625	205.93724060058594	0.00014984607696533203	514.9603881835938	205.0325927734375	1.0	512.3175048828125	204.88816833496094	0.0004697740077972412	2	013
241	444.01055908203125	220.50057983398438	0.9999994039535522	511.0455017089844	205.47872924804688	0.00026848912239074707	514.0203247070312	204.89491271972656	1.0	511.87939453125	204.7693634033203	0.0007766485214233398	2	013
242	441.7895202636719	222.0774688720703	0.9999933242797852	511.6965637207031	205.90826416015625	0.00017940998077392578	514.7081298828125	204.93814086914062	1.0	511.9598083496094	204.9348907470703	0.00040772557258605957	2	013
243	439.9673156738281	222.25929260253906	0.9999805688858032	511.7147216796875	206.0641632080078	0.0002900660037994385	514.3135375976562	205.11117553710938	1.0	511.09722900390625	205.43190002441406	0.000681757926940918	2	013
244	439.69036865234375	221.6844940185547	0.9957901239395142	511.1142578125	205.23167419433594	0.00011366605758666992	514.29248046875	204.5535888671875	1.0	511.72015380859375	204.6885223388672	0.0005431771278381348	2	013
245	439.75616455078125	221.3389892578125	1.0	513.1387329101562	205.58639526367188	8.26120376586914e-5	514.261962890625	205.08868408203125	1.0	510.66192626953125	205.88333129882812	0.0002490878105163574	2	013
246	437.7738342285156	219.65377807617188	1.0	391.7911682128906	99.3942642211914	0.9999991655349731	514.7227172851562	204.9739532470703	1.0	511.10260009765625	205.26121520996094	0.00022679567337036133	2	013
247	437.26165771484375	219.47865295410156	0.9999999403953552	390.0302734375	98.70321655273438	0.9999976754188538	514.7347412109375	204.8486328125	1.0	511.2799377441406	205.35240173339844	0.0003477931022644043	2	013
248	439.3680419921875	217.77931213378906	1.0	388.5076904296875	98.34771728515625	1.0	514.4341430664062	204.97872924804688	0.9999998807907104	512.1296997070312	205.010498046875	0.0012797713279724121	2	013
249	438.50970458984375	216.82565307617188	1.0	389.2153015136719	97.01053619384766	1.0	514.2761840820312	204.88063049316406	1.0	513.5650634765625	205.79917907714844	0.0007064640522003174	2	013
250	438.2030334472656	215.339599609375	1.0	389.96563720703125	96.08222198486328	0.9999976754188538	514.8265991210938	205.0017852783203	1.0	512.1912841796875	205.091064453125	0.0003628730773925781	2	013
251	435.4877014160156	214.18167114257812	1.0	385.8624572753906	96.55724334716797	0.9999999403953552	514.6350708007812	205.21083068847656	1.0	511.3057861328125	205.32394409179688	0.0003895759582519531	2	013
252	432.84088134765625	209.6208038330078	1.0	381.81903076171875	93.06035614013672	0.9999864101409912	515.0908203125	204.74636840820312	1.0	511.5592041015625	205.1792449951172	0.00030106306076049805	2	013
253	432.5160827636719	209.9196319580078	1.0	379.5261535644531	94.31214141845703	0.9999988079071045	514.9923706054688	204.645263671875	1.0	512.7838134765625	204.58444213867188	0.0003453195095062256	2	013
254	430.7120361328125	208.55673217773438	1.0	379.3823547363281	93.15141296386719	0.9999997615814209	514.9096069335938	205.15771484375	1.0	514.1887817382812	205.9916229248047	0.0010348260402679443	2	013
255	430.1025695800781	208.4051513671875	1.0	376.6219787597656	93.39603424072266	0.9999996423721313	515.0798950195312	204.6212615966797	1.0	511.77294921875	204.7881622314453	0.00042635202407836914	2	013
256	430.83587646484375	207.54159545898438	1.0	372.0257263183594	94.734375	0.9999957084655762	515.1114501953125	204.4080047607422	1.0	513.0435180664062	204.30712890625	0.0006587505340576172	2	013
257	427.6690368652344	207.90054321289062	1.0	371.62298583984375	93.95337677001953	1.0	515.109130859375	204.66368103027344	1.0	514.176513671875	205.36521911621094	0.001068711280822754	2	013
258	428.13201904296875	206.95989990234375	1.0	371.0685729980469	93.92440795898438	0.9999998807907104	514.5428466796875	204.95404052734375	1.0	513.6799926757812	205.32228088378906	0.002239912748336792	2	013
259	425.78857421875	206.43795776367188	1.0	368.0550842285156	93.19550323486328	1.0	513.8076782226562	205.3788299560547	1.0	513.4249877929688	205.41317749023438	0.013815253973007202	2	013
260	424.58026123046875	205.18411254882812	1.0	366.65283203125	93.94589233398438	1.0	514.4845581054688	204.4278106689453	1.0	514.0975341796875	205.07740783691406	0.0018534064292907715	2	013
261	423.73419189453125	203.62034606933594	1.0	365.0110778808594	92.89363861083984	0.9999997615814209	514.6190795898438	204.5521697998047	1.0	514.2953491210938	204.8118438720703	0.0075713396072387695	2	013
262	424.2449645996094	202.00546264648438	1.0	363.9325256347656	89.54255676269531	0.9999996423721313	514.9127197265625	204.1157989501953	1.0	514.2944946289062	204.5249786376953	0.0031600892543792725	2	013
263	421.21728515625	200.20382690429688	1.0	363.1782531738281	84.81769561767578	1.0	514.813720703125	204.40162658691406	1.0	514.1071166992188	204.9479217529297	0.0016210079193115234	2	013
264	421.51031494140625	197.0362548828125	1.0	361.0577087402344	85.98417663574219	1.0	515.10498046875	204.40579223632812	1.0	514.2239990234375	205.03282165527344	0.0038299560546875	2	013
265	421.92132568359375	192.5472869873047	1.0	360.2309265136719	82.89277648925781	1.0	514.3270874023438	204.236083984375	0.9999999403953552	513.6950073242188	204.9045867919922	0.005985885858535767	2	013
266	420.40777587890625	189.90228271484375	1.0	360.4602966308594	80.24966430664062	0.9999996423721313	515.1173706054688	204.54881286621094	1.0	513.9603881835938	205.087646484375	0.0018151700496673584	2	013
267	420.42889404296875	187.2750244140625	1.0	357.76800537109375	77.42741394042969	1.0	514.8111572265625	205.32952880859375	1.0	513.8956298828125	205.5259552001953	0.002656012773513794	2	013
268	419.8990173339844	184.5830535888672	1.0	354.47674560546875	78.12956237792969	1.0	514.2770385742188	204.60089111328125	1.0	512.4258422851562	204.62486267089844	0.001702338457107544	2	013
269	419.1318359375	179.01803588867188	1.0	353.4255065917969	77.27153778076172	1.0	514.5374755859375	204.47149658203125	1.0	513.765869140625	204.97430419921875	0.0021826326847076416	2	013
270	418.80224609375	173.3193359375	1.0	358.50445556640625	71.92407989501953	1.0	515.2045288085938	204.72015380859375	1.0	513.9090576171875	205.4017791748047	0.0016891062259674072	2	013
271	419.7452697753906	168.94476318359375	1.0	359.951416015625	68.05852508544922	1.0	514.8833618164062	204.9769287109375	1.0	512.9271850585938	204.93820190429688	0.004306048154830933	2	013
272	420.73468017578125	166.58055114746094	1.0	361.46636962890625	79.54014587402344	1.0	515.0219116210938	204.320556640625	1.0	512.9888305664062	204.45518493652344	0.0011295676231384277	2	013
273	420.295654296875	163.66683959960938	1.0	361.8782653808594	83.77923583984375	1.0	514.885986328125	204.46224975585938	1.0	511.7771911621094	205.0826416015625	0.0008397698402404785	2	013
274	421.36279296875	162.5637969970703	1.0	362.0732727050781	89.0844497680664	0.9999999403953552	515.2575073242188	204.20614624023438	1.0	514.1707763671875	204.7667236328125	0.0037777721881866455	2	013
275	421.4469299316406	159.21923828125	1.0	362.7419128417969	94.6553726196289	1.0	514.2489013671875	204.9464874267578	1.0	512.31982421875	204.9490509033203	0.001100778579711914	2	013
276	422.59393310546875	157.7300262451172	1.0	364.5687561035156	96.19384765625	1.0	514.7249145507812	204.83682250976562	1.0	513.6647338867188	205.1876983642578	0.0049832165241241455	2	013
277	421.9362487792969	157.47508239746094	1.0	363.9622497558594	96.33060455322266	1.0	515.1123657226562	204.43052673339844	1.0	514.0712890625	205.31491088867188	0.000921100378036499	2	013
278	421.2789001464844	155.61309814453125	1.0	364.91436767578125	98.85675811767578	1.0	514.1781616210938	204.5515594482422	1.0	512.258056640625	204.75857543945312	0.001616060733795166	2	013
279	420.9969787597656	154.719482421875	1.0	362.14508056640625	100.82781219482422	1.0	514.7345581054688	204.8348846435547	1.0	513.6314697265625	205.37176513671875	0.0020083487033843994	2	013
280	420.49969482421875	153.64134216308594	1.0	361.00390625	104.26229095458984	1.0	514.949951171875	204.59234619140625	1.0	512.8939208984375	204.68927001953125	0.0017910599708557129	2	013
281	420.3505859375	153.22557067871094	1.0	360.47442626953125	104.99235534667969	1.0	515.1493530273438	203.98558044433594	1.0	514.538330078125	204.8406219482422	0.0021373629570007324	2	013
282	420.74700927734375	152.45956420898438	1.0	361.0381164550781	106.49781799316406	1.0	514.9885864257812	204.81964111328125	1.0	514.4761962890625	205.46551513671875	0.0017651617527008057	2	013
283	422.1015625	151.03805541992188	1.0	362.1014404296875	110.91506958007812	0.9999998807907104	515.3384399414062	204.8853759765625	1.0	513.9681396484375	205.7388458251953	0.0009097754955291748	2	013
284	421.56024169921875	149.53582763671875	1.0	368.8475646972656	111.88492584228516	1.0	515.449462890625	204.95420837402344	1.0	513.3049926757812	204.7148895263672	0.0011435151100158691	2	013
285	423.54852294921875	148.8975372314453	1.0	373.72637939453125	110.93914794921875	0.9999998807907104	515.1868896484375	204.89022827148438	1.0	512.9898071289062	204.99473571777344	0.003453671932220459	2	013
286	424.413818359375	149.03985595703125	1.0	374.0731506347656	107.30297088623047	1.0	514.7762451171875	204.82681274414062	1.0	513.7810668945312	205.39755249023438	0.0023054182529449463	2	013
287	425.6917724609375	148.59716796875	1.0	367.0710754394531	110.59318542480469	1.0	514.5547485351562	204.33245849609375	1.0	512.5728759765625	204.4765625	0.0012547969818115234	2	013
288	427.12054443359375	148.6987762451172	1.0	368.0845642089844	110.11492919921875	1.0	514.5186767578125	204.61805725097656	1.0	513.9302368164062	204.98399353027344	0.0029086172580718994	2	013
289	430.85552978515625	151.9535369873047	1.0	363.9150085449219	105.76861572265625	0.9996290802955627	514.7620239257812	204.57093811035156	1.0	512.6217651367188	204.63890075683594	0.0008195936679840088	2	013
290	431.45953369140625	155.7214813232422	1.0	365.3724365234375	114.57967376708984	1.0	515.7132568359375	204.87896728515625	1.0	514.073974609375	205.36199951171875	0.0006649792194366455	2	013
291	434.5020751953125	158.5477752685547	1.0	368.10565185546875	110.57351684570312	1.0	514.6942749023438	204.7013397216797	1.0	512.5994873046875	204.83062744140625	0.002055734395980835	2	013
292	435.9945068359375	159.19305419921875	1.0	366.4924011230469	107.20223999023438	1.0	514.8475341796875	204.93675231933594	1.0	512.8164672851562	204.90975952148438	0.001042008399963379	2	013
293	435.8050537109375	158.75521850585938	1.0	368.5331115722656	102.4767074584961	1.0	515.036865234375	204.81271362304688	1.0	513.1114501953125	205.0832977294922	0.0034906864166259766	2	013
294	436.2941589355469	158.42514038085938	1.0	368.4100036621094	102.19937133789062	1.0	514.7362670898438	204.27301025390625	1.0	513.10693359375	204.28952026367188	0.0018593072891235352	2	013
295	435.6532897949219	158.4734649658203	1.0	370.9540100097656	95.46973419189453	1.0	515.524658203125	203.9032440185547	1.0	513.32080078125	204.2109832763672	0.000514686107635498	2	013
296	435.7475280761719	158.39881896972656	1.0	366.7317199707031	94.44992065429688	1.0	514.6343994140625	204.66835021972656	1.0	512.3707885742188	204.89218139648438	0.00187644362449646	2	013
297	435.8749694824219	159.4020233154297	1.0	368.017822265625	92.71300506591797	1.0	515.0321044921875	205.09071350097656	1.0	513.8889770507812	205.90406799316406	0.0005785524845123291	2	013
298	436.0193176269531	159.10009765625	1.0	365.47882080078125	93.0346908569336	1.0	514.84716796875	204.33053588867188	1.0	512.8839721679688	204.43092346191406	0.001048952341079712	2	013
299	435.038818359375	158.49215698242188	1.0	365.9557800292969	92.44990539550781	1.0	514.7628784179688	204.2166748046875	1.0	512.9481811523438	204.244140625	0.0018489658832550049	2	013
300	434.8604431152344	157.77915954589844	1.0	365.4830322265625	89.78987884521484	1.0	515.1849365234375	204.758056640625	1.0	512.8648681640625	204.62547302246094	0.0009561479091644287	2	013
301	430.5616760253906	155.641845703125	1.0	366.0001220703125	82.48301696777344	1.0	515.5882568359375	204.88523864746094	1.0	514.4842529296875	205.60208129882812	0.0009210705757141113	2	013
302	428.8266906738281	152.1803436279297	1.0	365.3827209472656	81.1136703491211	1.0	514.8880615234375	204.58929443359375	1.0	514.1403198242188	205.01283264160156	0.0009434521198272705	2	013
303	427.1234130859375	150.5108642578125	1.0	366.4138488769531	89.42076110839844	0.9999998807907104	514.777099609375	204.30690002441406	1.0	512.7835083007812	204.16107177734375	0.0016481876373291016	2	013
304	424.7032775878906	148.41275024414062	1.0	512.4624633789062	205.3062744140625	0.00020611286163330078	514.9331665039062	204.26898193359375	1.0	513.1087646484375	204.29916381835938	0.0007957816123962402	2	013
305	424.9480285644531	149.4035186767578	1.0	354.60675048828125	86.63948059082031	1.0	515.4999389648438	205.33741760253906	1.0	512.0150146484375	205.8784942626953	0.000832289457321167	2	013
306	426.7320251464844	152.002685546875	1.0	353.0372009277344	81.33872985839844	1.0	515.173828125	205.26707458496094	1.0	514.2839965820312	205.64523315429688	0.0012405812740325928	2	013
307	428.4557189941406	153.88922119140625	1.0	351.40484619140625	80.80677795410156	1.0	514.4252319335938	204.71592712402344	1.0	513.987060546875	205.37112426757812	0.0017566680908203125	2	013
308	429.4618225097656	157.9707489013672	1.0	356.9098815917969	81.83672332763672	1.0	514.4503784179688	204.89991760253906	1.0	513.5006103515625	205.514404296875	0.0016397535800933838	2	013
309	431.6956481933594	164.45620727539062	1.0	359.3236083984375	80.0223617553711	1.0	514.507568359375	204.67677307128906	1.0	512.4515380859375	204.79193115234375	0.001091986894607544	2	013
310	434.07122802734375	168.92257690429688	1.0	355.03619384765625	76.24718475341797	1.0	514.7420043945312	204.97116088867188	1.0	512.8568115234375	204.8738250732422	0.0008871257305145264	2	013
311	434.9925537109375	170.8528289794922	1.0	353.9931945800781	76.09224700927734	1.0	514.9766235351562	205.12803649902344	1.0	511.8124084472656	205.679931640625	0.0009374916553497314	2	013
312	435.79412841796875	172.44810485839844	1.0	358.6192626953125	71.51180267333984	1.0	514.9698486328125	204.96578979492188	1.0	511.7535400390625	205.5869903564453	0.0005759894847869873	2	013
313	435.9722900390625	173.06150817871094	1.0	359.75518798828125	73.27595520019531	1.0	515.18896484375	204.63983154296875	1.0	514.4715576171875	205.50584411621094	0.0013607442378997803	2	013
314	436.91680908203125	173.60475158691406	1.0	359.74737548828125	73.30415344238281	1.0	514.7664184570312	205.09555053710938	1.0	511.57391357421875	205.82420349121094	0.0006036460399627686	2	013
315	436.3537902832031	173.68936157226562	1.0	360.03192138671875	72.25023651123047	1.0	515.195556640625	204.83831787109375	1.0	513.2359619140625	204.83641052246094	0.0014009177684783936	2	013
316	436.9143981933594	174.41065979003906	1.0	359.811767578125	72.66487121582031	1.0	515.1102905273438	205.0288848876953	1.0	514.0278930664062	205.79489135742188	0.0006970465183258057	2	013
317	436.1669921875	174.08966064453125	1.0	358.9162292480469	72.23188781738281	1.0	515.4457397460938	204.72821044921875	1.0	514.5023803710938	205.6927947998047	0.001074761152267456	2	013
318	437.28778076171875	174.0656280517578	1.0	357.55078125	74.63377380371094	1.0	514.1619262695312	204.96055603027344	1.0	510.8812561035156	205.6257781982422	0.000788956880569458	2	013
319	436.3099670410156	173.46591186523438	1.0	357.0299987792969	71.01699829101562	1.0	515.3609008789062	204.77316284179688	1.0	514.3746337890625	205.56906127929688	0.0006596744060516357	2	013
320	436.7220764160156	173.7489776611328	1.0	356.8428649902344	72.31314849853516	1.0	515.241455078125	204.77142333984375	1.0	511.86871337890625	205.4115447998047	0.00039336085319519043	2	013
321	438.22454833984375	173.99073791503906	1.0	353.8316955566406	77.31024169921875	1.0	514.9539184570312	204.1648712158203	1.0	512.5323486328125	204.21046447753906	0.0006041228771209717	2	013
322	439.25018310546875	176.64512634277344	1.0	355.0096130371094	74.96277618408203	1.0	514.6314086914062	204.6999969482422	1.0	511.03717041015625	205.54234313964844	0.0004032254219055176	2	013
323	442.4302673339844	179.40235900878906	1.0	359.47479248046875	78.83524322509766	0.9999999403953552	515.0147705078125	204.68890380859375	1.0	359.20062255859375	80.81022644042969	0.0009559690952301025	2	013
324	443.937744140625	181.29556274414062	1.0	359.63916015625	83.46839904785156	1.0	514.6594848632812	205.0175018310547	1.0	356.86053466796875	84.22491455078125	0.0005894005298614502	2	013
325	445.1858215332031	182.45570373535156	1.0	361.0172119140625	83.66593170166016	1.0	514.0807495117188	204.32325744628906	1.0	510.830810546875	205.4405059814453	0.0008488595485687256	2	013
326	447.12396240234375	183.8130340576172	1.0	360.6390380859375	87.50076293945312	1.0	514.7517700195312	205.1433563232422	1.0	511.232177734375	206.0740509033203	0.00040227174758911133	2	013
327	448.2437438964844	184.82614135742188	1.0	363.3597106933594	95.51896667480469	0.990054190158844	514.4829711914062	205.23121643066406	1.0	511.24346923828125	205.9164276123047	0.0004298090934753418	2	013
328	449.104248046875	185.27734375	1.0	365.2765808105469	101.28485870361328	1.0	514.927001953125	204.5583038330078	1.0	511.5986328125	205.44952392578125	0.0004951953887939453	2	013
329	449.2677307128906	187.49632263183594	1.0	369.1088562011719	113.68268585205078	0.9999996423721313	514.5006713867188	204.04656982421875	1.0	511.1189270019531	204.91575622558594	0.00037795305252075195	2	013
330	450.2855529785156	188.7779083251953	1.0	366.53802490234375	113.70457458496094	1.0	514.4569702148438	205.03822326660156	1.0	511.01385498046875	205.99411010742188	0.00045564770698547363	2	013
331	447.6777648925781	190.97903442382812	1.0	368.92218017578125	116.47200012207031	1.0	514.4775390625	204.48162841796875	1.0	511.148681640625	205.38214111328125	0.00046128034591674805	2	013
332	446.6882629394531	191.01307678222656	1.0	371.3312072753906	115.73267364501953	1.0	514.1249389648438	204.60986328125	1.0	511.3253479003906	205.19752502441406	0.0011359751224517822	2	013
333	444.9923400878906	191.2676239013672	1.0	377.29266357421875	116.18479919433594	1.0	514.9112548828125	204.85389709472656	1.0	511.8315734863281	205.74021911621094	0.0009322762489318848	2	013
334	444.0841979980469	193.2815704345703	1.0	378.6498718261719	117.4894790649414	1.0	514.2063598632812	204.59881591796875	1.0	511.19036865234375	205.29615783691406	0.001008749008178711	2	013
335	443.01470947265625	194.16961669921875	1.0	381.5261535644531	119.2874526977539	1.0	514.445556640625	204.97653198242188	1.0	511.2844543457031	205.71580505371094	0.0009225308895111084	2	013
336	441.82330322265625	196.08023071289062	1.0	384.5619201660156	122.55445098876953	1.0	514.904296875	205.07717895507812	1.0	511.4467468261719	205.83889770507812	0.00043013691902160645	2	013
337	441.9930114746094	197.3363800048828	1.0	385.7613525390625	124.25052642822266	1.0	514.58056640625	204.72010803222656	1.0	511.4670104980469	205.76463317871094	0.0009305775165557861	2	013
338	441.2691650390625	196.9801788330078	1.0	388.87664794921875	125.2838134765625	1.0	514.239501953125	204.97726440429688	1.0	511.04376220703125	205.72019958496094	0.0007472634315490723	2	013
339	440.4625549316406	198.3253631591797	1.0	395.5650634765625	125.8028793334961	1.0	514.5575561523438	204.60247802734375	1.0	514.05419921875	205.34828186035156	0.0018179714679718018	2	013
340	439.701416015625	199.0223388671875	1.0	394.149658203125	126.44168090820312	1.0	514.6808471679688	204.8555450439453	1.0	511.5660705566406	205.61178588867188	0.0013561844825744629	2	013
341	439.5948486328125	199.372314453125	1.0	394.3487854003906	125.0958480834961	1.0	514.5087890625	204.82818603515625	1.0	511.4669189453125	205.78395080566406	0.001282036304473877	2	013
342	440.9322509765625	204.30007934570312	1.0	392.17706298828125	124.74103546142578	0.9999997615814209	514.725830078125	204.4064483642578	1.0	511.5906066894531	205.22711181640625	0.0010097026824951172	2	013
343	442.35552978515625	211.62937927246094	1.0	398.18048095703125	130.99359130859375	0.9999990463256836	514.2562866210938	204.5771942138672	1.0	510.9903869628906	205.26516723632812	0.0007781386375427246	2	013
344	441.2282409667969	220.79376220703125	1.0	398.84515380859375	124.4789810180664	0.999962568283081	514.4193115234375	205.50303649902344	1.0	513.5435180664062	205.74586486816406	0.002765834331512451	2	013
345	439.9840087890625	230.6241455078125	1.0	399.619140625	120.44002532958984	1.0	514.2327880859375	205.1631622314453	1.0	511.6459655761719	205.63548278808594	0.002679675817489624	2	013
346	439.1983947753906	233.53683471679688	1.0	399.83038330078125	119.7138671875	0.999337911605835	514.6246337890625	205.276123046875	1.0	511.6304016113281	205.74830627441406	0.0014007985591888428	2	013
347	439.4028625488281	237.36669921875	1.0	512.08642578125	207.2586669921875	0.00025218725204467773	514.5387573242188	205.97479248046875	1.0	511.65948486328125	206.382568359375	0.0016807615756988525	2	013
348	438.702392578125	239.4955596923828	1.0	402.28192138671875	114.78489685058594	0.9999969005584717	514.6725463867188	205.47398376464844	1.0	511.8742370605469	205.98960876464844	0.0017888844013214111	2	013
349	438.94366455078125	246.0421905517578	1.0	405.8683776855469	117.62090301513672	1.0	514.1504516601562	205.8481903076172	1.0	511.29498291015625	206.3303680419922	0.0022451281547546387	2	013
350	436.6850280761719	248.02403259277344	1.0	405.9852294921875	117.52249145507812	0.9999574422836304	514.4821166992188	205.35983276367188	1.0	511.6019592285156	205.84634399414062	0.0010875463485717773	2	013
351	436.51336669921875	250.8502655029297	1.0	407.963623046875	121.15247344970703	0.9999998807907104	514.4452514648438	205.4017333984375	1.0	511.5624084472656	205.9220428466797	0.0013737678527832031	2	013
352	437.2369079589844	252.09237670898438	1.0	408.12701416015625	126.46565246582031	0.9999999403953552	514.3582153320312	205.31402587890625	1.0	511.5087890625	205.78811645507812	0.0020525455474853516	2	013
353	436.21160888671875	250.6779022216797	1.0	414.0108642578125	123.05390930175781	1.0	514.67919921875	205.37802124023438	1.0	511.41729736328125	205.7693328857422	0.0007308721542358398	2	013
354	438.44012451171875	252.282958984375	1.0	413.2579345703125	121.62602996826172	0.999998152256012	514.0911865234375	205.37181091308594	1.0	510.977294921875	205.89630126953125	0.001048952341079712	2	013
355	438.78717041015625	251.67604064941406	1.0	414.98150634765625	120.19458770751953	1.0	514.4738159179688	204.940673828125	1.0	511.5168762207031	205.48291015625	0.001985609531402588	2	013
356	438.8819885253906	253.77719116210938	1.0	414.57568359375	120.1357421875	0.999994158744812	514.8715209960938	204.40298461914062	1.0	511.54962158203125	204.92776489257812	0.00064811110496521	2	013
357	440.0753479003906	254.82264709472656	1.0	413.3089904785156	126.81283569335938	0.9999999403953552	513.6525268554688	204.9678955078125	1.0	416.4041442871094	127.30911254882812	0.002455770969390869	2	013
358	442.19476318359375	259.9998474121094	1.0	414.22174072265625	131.5319366455078	1.0	514.3106689453125	204.88946533203125	1.0	511.2502136230469	205.43809509277344	0.0010939240455627441	2	013
359	440.021728515625	264.262939453125	1.0	412.3819274902344	140.5682373046875	1.0	514.9349975585938	204.9696044921875	1.0	411.4815368652344	141.16094970703125	0.0005272924900054932	2	013
360	439.5252685546875	266.62347412109375	1.0	406.643798828125	142.47576904296875	1.0	514.541015625	205.08114624023438	1.0	511.37091064453125	205.59764099121094	0.0008515715599060059	2	013
361	442.9038391113281	268.7756652832031	1.0	409.98443603515625	137.94769287109375	1.0	514.058349609375	205.68798828125	1.0	511.0361022949219	206.09698486328125	0.0008549988269805908	2	013
362	441.81494140625	269.0344543457031	1.0	410.64263916015625	137.27471923828125	1.0	514.3780517578125	205.2525177001953	1.0	511.5574951171875	205.7502899169922	0.001715928316116333	2	013
363	444.4813232421875	272.5296630859375	1.0	411.9017028808594	137.14439392089844	1.0	513.5735473632812	205.17315673828125	1.0	510.8750915527344	205.8270263671875	0.0022366344928741455	2	013
364	445.3237609863281	274.20294189453125	0.9999999403953552	412.4678039550781	142.88320922851562	1.0	514.4203491210938	205.5721893310547	1.0	511.2953186035156	205.97230529785156	0.001096963882446289	2	013
365	443.4532775878906	274.4512939453125	0.9999998807907104	415.82098388671875	144.757080078125	1.0	514.3348999023438	205.2635955810547	1.0	511.4988708496094	205.83114624023438	0.0019572675228118896	2	013
366	444.07574462890625	274.07623291015625	1.0	417.18939208984375	144.32351684570312	1.0	514.0146484375	205.08084106445312	1.0	510.96417236328125	205.6224365234375	0.001217573881149292	2	013
367	442.30218505859375	275.0160827636719	1.0	414.80126953125	145.45755004882812	1.0	514.3720703125	205.195068359375	1.0	511.2891540527344	205.81036376953125	0.0013410747051239014	2	013
368	444.80816650390625	275.1935119628906	1.0	416.1023254394531	144.34193420410156	1.0	514.2824096679688	205.25950622558594	1.0	510.884033203125	205.836181640625	0.0006399154663085938	2	013
369	441.0566101074219	272.9461364746094	0.9999929666519165	414.6849365234375	147.03330993652344	1.0	514.589599609375	205.17332458496094	1.0	511.752197265625	205.63778686523438	0.002128690481185913	2	013
370	437.6349182128906	271.5025329589844	1.0	412.408203125	151.40419006347656	1.0	514.0399169921875	205.41461181640625	1.0	511.7161560058594	205.97677612304688	0.006130605936050415	2	013
371	439.9924621582031	268.781982421875	0.9999572038650513	410.5708923339844	159.8128204345703	0.9999998807907104	514.1370239257812	205.16441345214844	1.0	511.2973327636719	205.6622772216797	0.001240760087966919	2	013
372	438.4239807128906	265.8819580078125	0.007858633995056152	513.4722290039062	206.25840759277344	0.00018092989921569824	513.8937377929688	205.28614807128906	1.0	510.9986267089844	205.8161163330078	0.0018579959869384766	2	013
373	440.36163330078125	264.26959228515625	0.9958885908126831	415.3561096191406	179.65359497070312	0.9999994039535522	514.37255859375	204.92828369140625	1.0	415.7213134765625	180.2271270751953	0.0006671547889709473	2	013
374	438.28753662109375	263.3802185058594	0.9999094009399414	413.9752502441406	186.0758514404297	0.9999997615814209	513.9837036132812	204.83840942382812	1.0	512.2508544921875	204.94065856933594	0.0016810297966003418	2	013
375	436.34503173828125	261.5411376953125	0.9998619556427002	413.7649841308594	193.2663116455078	1.0	514.0631103515625	204.71829223632812	1.0	512.25146484375	204.69354248046875	0.0005136728286743164	2	013
376	437.8186340332031	263.6985778808594	0.01182582974433899	417.9794921875	195.68649291992188	1.0	514.1082153320312	204.9113006591797	1.0	511.05181884765625	205.2029571533203	0.0007443130016326904	2	013
377	437.6237487792969	263.80255126953125	0.0026172101497650146	419.78765869140625	199.75538635253906	0.9844799041748047	514.08447265625	204.95684814453125	1.0	511.0059814453125	205.15867614746094	0.0008697211742401123	2	013
378	433.64727783203125	261.25079345703125	0.000738680362701416	418.81005859375	203.8566131591797	1.0	514.0455932617188	204.4968719482422	1.0	418.34490966796875	207.722900390625	0.0015673041343688965	2	013
379	433.5364990234375	261.68963623046875	0.002601921558380127	419.1800537109375	209.86598205566406	0.9999945163726807	514.738037109375	204.32521057128906	1.0	419.436767578125	209.96929931640625	0.0003317296504974365	2	013
380	428.4842224121094	261.9709777832031	0.9999939799308777	423.13385009765625	211.206787109375	0.20238038897514343	514.6932983398438	204.26954650878906	1.0	512.5271606445312	204.3631591796875	0.0007199645042419434	2	013
381	430.1639099121094	262.2783203125	0.9881789684295654	423.1872863769531	209.7974395751953	0.9999994039535522	513.960205078125	204.81890869140625	1.0	511.17095947265625	205.1096954345703	0.0017076432704925537	2	013
382	430.07342529296875	261.80718994140625	0.975239634513855	513.8701782226562	205.69859313964844	0.00011309981346130371	514.553955078125	204.62496948242188	1.0	511.26605224609375	205.0863800048828	0.00042057037353515625	2	013
383	430.0265808105469	259.5342102050781	0.9999905824661255	417.42242431640625	209.29869079589844	1.0	514.52490234375	204.5223388671875	1.0	512.6469116210938	204.53785705566406	0.0010800659656524658	2	013
384	430.2850341796875	259.467041015625	0.9999957084655762	416.621337890625	213.1575164794922	0.07398533821105957	515.270751953125	204.76861572265625	1.0	514.2092895507812	205.2205047607422	0.00046774744987487793	2	013
385	512.9797973632812	209.10084533691406	0.00010576844215393066	417.1976013183594	214.1876678466797	0.00032275915145874023	514.7055053710938	204.92791748046875	1.0	511.6838073730469	205.19342041015625	0.000748366117477417	2	013
386	512.8839111328125	209.37709045410156	0.00012406706809997559	514.4491577148438	205.70101928710938	0.00023511052131652832	514.7059936523438	204.86343383789062	1.0	512.651123046875	204.9296112060547	0.00219002366065979	2	013
387	425.77178955078125	262.8021240234375	0.009442657232284546	512.4174194335938	205.23873901367188	0.0002155900001525879	514.8690185546875	204.6560821533203	1.0	514.2615356445312	204.82135009765625	0.001842498779296875	2	013
388	515.9671020507812	210.1632080078125	7.295608520507812e-5	512.4027099609375	207.00454711914062	8.767843246459961e-5	513.8660278320312	204.4918670654297	1.0	511.61737060546875	204.16824340820312	0.0009422600269317627	2	013
389	425.2886047363281	261.1488037109375	0.021595150232315063	5.136175632476807	478.0870361328125	1.6927719116210938e-5	576.1689453125	3.6262121200561523	2.8312206268310547e-6	436.5826721191406	238.65171813964844	1.9371509552001953e-6	2	013
390	423.9583435058594	264.21905517578125	1.5079975128173828e-5	5.441313743591309	478.1122131347656	1.0132789611816406e-5	576.240234375	3.3053994178771973	4.0531158447265625e-6	171.7998809814453	6.248702049255371	1.6093254089355469e-6	2	013
391	427.0244445800781	261.7407531738281	1.677870750427246e-5	5.0639848709106445	477.8423767089844	1.6182661056518555e-5	575.8853759765625	2.5597589015960693	2.4437904357910156e-6	171.67428588867188	6.20750617980957	1.4901161193847656e-6	2	013
392	2.200683355331421	482.23779296875	5.9604644775390625e-6	4.709190845489502	477.728271484375	1.0341405868530273e-5	648.7474975585938	32.15801239013672	1.2367963790893555e-5	172.94505310058594	5.851749420166016	9.238719940185547e-7	2	013
393	5.094849109649658	463.6963195800781	1.4841556549072266e-5	416.6057434082031	228.1016387939453	0.0019123852252960205	495.8924865722656	130.93370056152344	5.334615707397461e-6	187.35360717773438	5.926455497741699	5.662441253662109e-7	2	013
394	2.113109588623047	481.8666076660156	4.392862319946289e-5	414.3299255371094	224.28453063964844	0.9523606896400452	493.63037109375	130.27536010742188	1.3887882232666016e-5	171.4727020263672	6.608550071716309	3.7848949432373047e-6	2	013
395	2.315035104751587	482.649169921875	9.965896606445312e-5	410.17376708984375	227.11451721191406	0.9950064420700073	405.5973815917969	230.6248321533203	5.692243576049805e-6	408.7276916503906	224.9570770263672	6.115436553955078e-5	2	013
396	2.8230607509613037	482.5667724609375	1.6063451766967773e-5	408.54083251953125	227.08006286621094	0.9999892115592957	405.2717590332031	230.6257781982422	3.108382225036621e-5	404.4621276855469	229.2235565185547	0.00030222535133361816	2	013
397	422.39178466796875	268.1069641113281	0.9999998807907104	423.02239990234375	272.00653076171875	0.00019603967666625977	423.394287109375	265.4442443847656	3.802776336669922e-5	421.4496765136719	272.3342590332031	0.00015819072723388672	2	013
398	423.75341796875	272.8359069824219	0.9999943375587463	425.3559265136719	273.51837158203125	4.4912099838256836e-5	425.4962463378906	266.3349609375	2.0802021026611328e-5	423.2231140136719	260.7206115722656	4.342198371887207e-5	2	013
399	425.27288818359375	276.37225341796875	0.31686872243881226	544.3765258789062	411.48175048828125	0.004930049180984497	430.3843688964844	275.7415466308594	2.562999725341797e-6	425.03070068359375	258.9018249511719	2.6226043701171875e-6	2	013
400	428.86376953125	279.1613464355469	0.9947859048843384	402.7878723144531	224.228271484375	0.9507030844688416	434.1185607910156	278.3446350097656	3.6388635635375977e-5	431.7984924316406	271.1220703125	6.943941116333008e-6	2	013
401	426.23626708984375	280.4162902832031	0.9985558986663818	407.7421569824219	219.44802856445312	1.0	406.9018859863281	218.6016387939453	4.2051076889038086e-5	403.71636962890625	225.1726837158203	8.019804954528809e-5	2	013
402	426.2760009765625	282.37530517578125	0.9999980330467224	408.41058349609375	216.30227661132812	1.0	426.0702819824219	279.9508972167969	0.0002461671829223633	422.02197265625	269.96478271484375	9.182095527648926e-5	2	013
403	426.6108093261719	282.0561828613281	1.0	401.4433898925781	215.96592712402344	1.0	405.1587219238281	214.1843719482422	0.00011056661605834961	424.60040283203125	288.88037109375	9.772181510925293e-5	2	013
404	427.47705078125	281.6504211425781	1.0	401.7244567871094	212.43185424804688	1.0	404.3205871582031	210.06509399414062	0.00017699599266052246	401.6103210449219	212.13194274902344	0.0001938939094543457	2	013
405	428.6329345703125	282.7479248046875	1.0	403.3544006347656	211.2938690185547	1.0	405.71087646484375	208.50462341308594	0.00017434358596801758	429.5643615722656	270.999755859375	0.00011402368545532227	2	013
406	427.3853454589844	285.1029357910156	1.0	401.3559875488281	208.23690795898438	1.0	404.34783935546875	207.3798370361328	0.00017690658569335938	402.87939453125	208.0515899658203	0.00036194920539855957	2	013
407	426.8645324707031	284.738037109375	0.9999999403953552	399.72711181640625	199.4507293701172	1.0	431.8643798828125	281.25250244140625	0.00011959671974182129	421.42779541015625	271.5018310546875	0.00018334388732910156	2	013
408	426.3742980957031	283.41552734375	1.0	399.1570129394531	203.0260009765625	1.0	427.5791320800781	284.3309326171875	9.328126907348633e-5	407.8992614746094	277.4845886230469	0.0001520216464996338	2	013
409	428.2577209472656	284.6644592285156	1.0	400.6075439453125	205.9042510986328	1.0	428.60675048828125	286.3093566894531	5.8263540267944336e-5	402.6719055175781	206.06788635253906	0.0013232231140136719	2	013
410	427.1116943359375	286.7235412597656	1.0	398.9509582519531	207.782958984375	1.0	425.7838439941406	283.9407653808594	0.00010910630226135254	422.62408447265625	275.4120178222656	0.00020384788513183594	2	013
411	427.91650390625	287.9649353027344	1.0	400.97662353515625	206.77853393554688	1.0	404.34674072265625	205.4586944580078	0.0001780390739440918	402.8299560546875	207.0448455810547	0.00028762221336364746	2	013
412	427.54638671875	288.7840576171875	1.0	396.8355407714844	209.10494995117188	1.0	398.9986572265625	208.13230895996094	5.576014518737793e-5	399.96649169921875	208.29217529296875	0.00019624829292297363	2	013
413	428.4256591796875	290.7037048339844	1.0	396.60675048828125	224.5659637451172	0.9378544092178345	433.3941345214844	289.1307067871094	0.00010517239570617676	410.1510925292969	293.3016662597656	6.008148193359375e-5	2	013
414	430.4096374511719	290.1204528808594	1.0	396.2305908203125	227.8878173828125	1.0	434.3351745605469	288.5889587402344	4.4465065002441406e-5	398.475830078125	228.04946899414062	3.5375356674194336e-5	2	013
415	430.4775695800781	291.62774658203125	1.0	396.8839111328125	223.86326599121094	1.0	434.8173828125	289.04278564453125	6.470084190368652e-5	399.8246765136719	222.7648468017578	0.0001252293586730957	2	013
416	432.0794982910156	289.0501403808594	1.0	436.45428466796875	290.61370849609375	0.00021126866340637207	494.6790466308594	131.8896026611328	0.0001558065414428711	420.657470703125	276.731689453125	3.910064697265625e-5	2	013
417	431.306396484375	290.3981628417969	0.9487541913986206	393.0649719238281	243.52537536621094	1.0	394.2325439453125	243.09683227539062	4.035234451293945e-5	398.65814208984375	245.5089874267578	6.073713302612305e-5	2	013
418	424.2688903808594	291.3507995605469	0.0004467964172363281	391.3796691894531	244.67835998535156	1.0	392.89703369140625	244.16043090820312	8.022785186767578e-5	387.28765869140625	244.28646850585938	7.665157318115234e-5	2	013
419	430.6408996582031	280.8983154296875	0.9999936819076538	394.0827331542969	245.18800354003906	1.0	493.77777099609375	129.79518127441406	8.097290992736816e-5	398.7252502441406	246.57290649414062	2.396106719970703e-5	2	013
420	433.0992126464844	278.2532043457031	0.9999998807907104	395.37664794921875	251.14736938476562	0.721956729888916	493.65863037109375	134.02093505859375	6.404519081115723e-5	421.07037353515625	268.0066833496094	4.220008850097656e-5	2	013
421	5.12969970703125	463.7542724609375	3.4689903259277344e-5	397.12518310546875	262.0031433105469	0.0009701848030090332	576.55126953125	2.5953450202941895	1.4603137969970703e-6	172.42510986328125	5.503087043762207	1.8775463104248047e-6	2	013
422	2.2413461208343506	482.162353515625	2.187490463256836e-5	4.7910237312316895	478.67779541015625	1.8864870071411133e-5	429.5230712890625	274.58599853515625	2.2351741790771484e-6	424.8041687011719	274.1546630859375	9.5367431640625e-6	2	013
423	427.6534118652344	276.8737487792969	3.236532211303711e-5	391.14727783203125	276.9227294921875	0.001475214958190918	426.6152038574219	275.2117919921875	2.5331974029541016e-6	423.1944274902344	273.4058532714844	1.9252300262451172e-5	2	013
424	2.8189539909362793	482.22467041015625	1.4275312423706055e-5	4.942623138427734	478.4847412109375	4.887580871582031e-6	576.289794921875	3.090209484100342	1.430511474609375e-6	423.69622802734375	274.4628601074219	2.205371856689453e-6	2	013
425	427.1497802734375	274.3128967285156	0.000319063663482666	5.287103652954102	478.912353515625	1.6480684280395508e-5	426.3741149902344	271.3999328613281	4.947185516357422e-6	423.7022399902344	271.7273254394531	2.3871660232543945e-5	2	013
426	2.5307860374450684	482.3501892089844	1.77919864654541e-5	4.635335922241211	478.65478515625	2.962350845336914e-5	575.806884765625	2.6495399475097656	6.377696990966797e-6	156.65805053710938	7.868840217590332	1.0132789611816406e-6	2	013
427	410.95684814453125	263.640625	0.00018656253814697266	413.2919921875	265.27593994140625	0.9990502595901489	415.1396484375	266.4344177246094	0.0001334846019744873	415.61688232421875	269.0653381347656	0.0016458332538604736	2	013
428	2.843677520751953	482.6117248535156	1.2606382369995117e-5	4.529303550720215	478.78375244140625	1.0251998901367188e-5	417.83544921875	264.86541748046875	1.5497207641601562e-6	203.484130859375	7.226761817932129	1.1622905731201172e-6	2	013
429	3.262315273284912	482.39239501953125	2.8908252716064453e-5	5.05308723449707	479.2882385253906	1.8775463104248047e-5	576.7095336914062	2.850322961807251	3.844499588012695e-6	172.31161499023438	6.234474182128906	1.4901161193847656e-6	2	013
430	5.043880939483643	463.7293395996094	1.806020736694336e-5	5.759527206420898	478.3795166015625	8.225440979003906e-6	576.9303588867188	3.5814578533172607	6.377696990966797e-6	171.8824005126953	5.927454948425293	1.4007091522216797e-6	2	013
431	421.93902587890625	261.27764892578125	0.9928187131881714	421.4129638671875	263.07794189453125	0.039602190256118774	421.12872314453125	262.1949768066406	0.0001862943172454834	413.4600830078125	264.4614562988281	0.00011807680130004883	2	013
432	418.6160888671875	259.0705261230469	1.0	418.1629943847656	260.0479736328125	0.018434792757034302	420.4599304199219	258.0244140625	5.0067901611328125e-5	408.9771728515625	261.8637390136719	5.179643630981445e-5	2	013
433	379.14990234375	281.06768798828125	1.0	409.400146484375	264.0301513671875	0.9999855756759644	412.1719665527344	264.2685241699219	9.453296661376953e-5	410.6840515136719	258.5090026855469	9.34898853302002e-5	2	013
434	379.1673583984375	286.6325988769531	0.9999997615814209	409.46466064453125	263.5346984863281	0.999998927116394	395.1445007324219	272.3594055175781	4.380941390991211e-5	411.7947998046875	262.5796203613281	0.00011789798736572266	2	013
435	380.584228515625	290.1186828613281	1.0	412.0227355957031	258.4670715332031	1.0	376.2945861816406	294.5504150390625	0.00015100836753845215	413.6279602050781	258.1329040527344	7.998943328857422e-5	2	013
436	382.53851318359375	290.13836669921875	1.0	404.6750183105469	250.56394958496094	1.0	409.6974792480469	249.34552001953125	0.0001850426197052002	407.19683837890625	252.08482360839844	0.0005293190479278564	2	013
437	384.6313781738281	290.41156005859375	1.0	402.3886413574219	249.98765563964844	1.0	405.48516845703125	247.8357391357422	8.103251457214355e-5	401.2154235839844	255.04571533203125	0.00022211670875549316	2	013
438	384.8200378417969	290.6247253417969	0.9999994039535522	398.931640625	250.20904541015625	0.9999996423721313	400.6324157714844	249.61878967285156	5.4389238357543945e-5	398.73016357421875	253.5743865966797	0.00031235814094543457	2	013
439	383.9920349121094	292.2349853515625	1.0	398.6865234375	250.49057006835938	0.9999933242797852	386.98785400390625	290.6974182128906	3.769993782043457e-5	399.96490478515625	253.22244262695312	0.0003083348274230957	2	013
440	386.746826171875	292.3927307128906	1.0	395.89044189453125	251.5128936767578	0.9999070167541504	387.8569641113281	297.3229064941406	1.677870750427246e-5	393.2673645019531	256.7584533691406	4.8607587814331055e-5	2	013
441	387.51422119140625	291.97003173828125	0.9999997615814209	396.1417236328125	250.3831329345703	0.9999995231628418	494.5633850097656	134.1993408203125	0.005168616771697998	394.2765808105469	255.19557189941406	0.0003539919853210449	2	013
442	388.1520080566406	291.62005615234375	0.9999998807907104	397.4546203613281	250.48486328125	0.9995135068893433	400.2007141113281	249.51605224609375	2.6524066925048828e-5	394.569580078125	259.5006408691406	5.8591365814208984e-5	2	013
443	388.9943542480469	293.11688232421875	1.0	397.6186828613281	248.4707794189453	0.9999998807907104	492.62603759765625	130.73873901367188	0.0014624595642089844	391.0138854980469	301.2025146484375	9.378790855407715e-5	2	013
444	389.16644287109375	295.801513671875	1.0	391.9093322753906	248.94613647460938	1.0	389.5645446777344	299.36883544921875	7.423758506774902e-5	392.1755676269531	302.28607177734375	0.0002709329128265381	2	013
445	391.7249755859375	291.0196228027344	0.9999995231628418	389.919921875	247.12014770507812	1.0	391.9248046875	246.61923217773438	5.6236982345581055e-5	388.7077941894531	254.8041229248047	0.00032830238342285156	2	013
446	389.0450744628906	289.6801452636719	0.9993842840194702	389.5422058105469	246.02151489257812	0.8469329476356506	391.0650634765625	288.33404541015625	3.5762786865234375e-6	391.6568603515625	260.6705627441406	9.298324584960938e-6	2	013
447	387.4790344238281	290.0326843261719	0.9999837279319763	390.039306640625	241.0870361328125	1.0	390.8838195800781	239.754150390625	2.54213809967041e-5	387.8750915527344	241.38145446777344	0.0001163184642791748	2	013
448	384.243408203125	286.19866943359375	0.5050789713859558	4.854543209075928	478.7269287109375	3.3289194107055664e-5	5.4473724365234375	481.8059997558594	3.3676624298095703e-6	377.6553955078125	273.7275695800781	2.631545066833496e-5	2	013
449	379.98345947265625	280.51336669921875	0.9621363878250122	398.40899658203125	266.88116455078125	7.852911949157715e-5	380.3544006347656	278.0270690917969	5.751848220825195e-6	375.6611022949219	271.4573669433594	2.8818845748901367e-5	2	013
450	378.3165588378906	275.0173645019531	0.9999999403953552	398.2669677734375	271.5731201171875	0.0003649592399597168	392.1698913574219	271.1910095214844	8.219480514526367e-5	361.4168701171875	282.2240905761719	3.8295984268188477e-5	2	013
451	4.623002052307129	464.44342041015625	1.4334917068481445e-5	5.121953010559082	478.3733825683594	1.5527009963989258e-5	576.3020629882812	3.1696321964263916	5.3942203521728516e-6	172.28529357910156	5.740237712860107	2.3245811462402344e-6	2	013
452	372.75439453125	276.3172607421875	6.93202018737793e-5	5.369269847869873	477.26507568359375	5.0067901611328125e-6	372.36004638671875	272.2642822265625	1.5497207641601562e-6	172.1985626220703	5.6024394035339355	2.1457672119140625e-6	2	013
453	447.0956726074219	251.30294799804688	0.6967892050743103	381.28765869140625	258.95147705078125	0.0003039240837097168	448.1971130371094	253.28684997558594	4.678964614868164e-6	440.7998352050781	244.58343505859375	9.447336196899414e-6	2	013
454	445.33587646484375	247.8661346435547	0.9995918273925781	368.64190673828125	285.834228515625	0.2577771544456482	449.2950134277344	246.75755310058594	9.506940841674805e-6	365.818359375	275.803466796875	1.3053417205810547e-5	2	013
455	444.96044921875	245.4536590576172	0.9999999403953552	369.5395812988281	286.5914306640625	0.005473971366882324	381.6646423339844	254.96633911132812	7.709860801696777e-5	374.2935791015625	262.5260925292969	4.863739013671875e-5	2	013
456	379.9060363769531	246.76841735839844	0.9999999403953552	376.5962829589844	291.1559753417969	0.9999980926513672	379.2915954589844	290.6402282714844	5.08427619934082e-5	382.071533203125	236.1000518798828	2.5838613510131836e-5	2	013
457	380.8550720214844	246.60772705078125	0.9999996423721313	375.9142761230469	291.4332580566406	0.9994014501571655	377.2369689941406	291.1286315917969	5.888938903808594e-5	375.891357421875	260.50390625	2.9772520065307617e-5	2	013
458	379.1499328613281	244.87228393554688	0.999996542930603	375.7741394042969	289.36883544921875	0.8491274118423462	377.9229431152344	290.0215759277344	6.0051679611206055e-5	430.172607421875	247.50314331054688	1.665949821472168e-5	2	013
459	377.3421630859375	243.5854034423828	0.9998760223388672	372.60931396484375	279.75738525390625	0.00046008825302124023	381.0860290527344	244.01905822753906	1.6361474990844727e-5	371.9720458984375	270.0453186035156	1.1146068572998047e-5	2	013
460	436.4471435546875	238.7820281982422	0.9967278242111206	438.6401062011719	239.69276428222656	0.055433034896850586	439.6254577636719	238.5367889404297	8.64565372467041e-5	439.8822021484375	240.10049438476562	2.0056962966918945e-5	2	013
461	376.46917724609375	244.56948852539062	0.9994899034500122	437.0946350097656	241.44154357910156	0.0014997124671936035	378.8935852050781	256.02703857421875	5.263090133666992e-5	376.1479797363281	265.4899597167969	2.580881118774414e-5	2	013
462	436.0269470214844	241.99154663085938	0.000836789608001709	437.6050109863281	240.74618530273438	0.9999945163726807	438.6451721191406	239.80946350097656	0.0002899765968322754	432.4227600097656	243.56690979003906	0.0002168416976928711	2	013
463	435.3911437988281	237.78567504882812	0.5470826029777527	377.98846435546875	240.5713348388672	0.028162628412246704	436.8191833496094	237.53799438476562	3.8743019104003906e-5	383.1246337890625	239.4275665283203	4.4405460357666016e-6	2	013
464	436.8974304199219	239.27491760253906	0.37654605507850647	396.13671875	249.44615173339844	0.1002521812915802	358.0491943359375	243.2322540283203	2.086162567138672e-5	391.5646057128906	255.37979125976562	0.00011134147644042969	2	013
465	356.2124938964844	244.93634033203125	0.3788132667541504	401.4103088378906	246.6392059326172	1.0	404.05633544921875	243.8403778076172	4.89652156829834e-5	400.2720642089844	247.6499786376953	6.440281867980957e-5	2	013
466	340.4443054199219	244.39535522460938	0.9999998211860657	403.2587585449219	247.33135986328125	1.0	341.3855895996094	242.67709350585938	8.368492126464844e-5	401.8304138183594	254.1979522705078	0.00020816922187805176	2	013
467	330.6601867675781	243.6257781982422	1.0	404.3354187011719	247.09381103515625	1.0	327.61822509765625	245.2292022705078	7.554888725280762e-5	401.63018798828125	253.92306518554688	0.0001093447208404541	2	013
468	322.4081726074219	244.2852325439453	1.0	401.3406677246094	247.25831604003906	1.0	404.8309631347656	243.47625732421875	7.683038711547852e-5	403.6753845214844	251.58602905273438	0.00011289119720458984	2	013
469	319.6408996582031	245.6704559326172	1.0	389.5561828613281	246.86000061035156	1.0	386.3777770996094	250.2366943359375	6.401538848876953e-5	387.205810546875	245.9062042236328	0.00011286139488220215	2	013
470	312.63128662109375	247.71536254882812	1.0	388.10491943359375	252.35604858398438	1.0	389.7430419921875	252.66587829589844	0.00017768144607543945	387.00555419921875	253.71035766601562	0.0004735589027404785	2	013
471	305.5123596191406	246.37254333496094	1.0	371.18536376953125	262.829345703125	1.0	300.5691833496094	241.405517578125	9.796023368835449e-5	370.6837158203125	269.32427978515625	0.0002519190311431885	2	013
472	299.9090881347656	244.73294067382812	1.0	358.6267395019531	252.53355407714844	1.0	297.1853332519531	242.10426330566406	0.0002567768096923828	358.4467468261719	255.4219512939453	0.0002167224884033203	2	013
473	288.22332763671875	247.009521484375	0.999998927116394	337.004638671875	270.461181640625	0.999657928943634	290.89642333984375	244.3826446533203	0.00023183226585388184	285.741455078125	241.5994110107422	8.32676887512207e-5	2	013
474	286.9004821777344	241.99668884277344	1.0	321.2684020996094	262.03387451171875	1.0	281.8065185546875	239.07949829101562	0.00019365549087524414	320.1506652832031	265.0333251953125	0.00014227628707885742	2	013
475	285.58453369140625	240.70481872558594	1.0	300.4969787597656	262.5596008300781	0.0002536773681640625	281.2994384765625	238.5742950439453	0.00015783309936523438	268.3356018066406	241.30899047851562	6.821751594543457e-5	2	013
476	281.9609680175781	242.12887573242188	0.4308110475540161	280.1131591796875	270.6990051269531	0.010115712881088257	283.07763671875	270.8635559082031	9.074807167053223e-5	272.1068115234375	250.2771453857422	1.0281801223754883e-5	2	013
477	281.812744140625	237.927978515625	0.9999425411224365	266.37396240234375	259.9754943847656	0.9872831106185913	285.3331604003906	235.80682373046875	8.618831634521484e-5	277.4837646484375	248.60841369628906	2.6911497116088867e-5	2	013
478	282.622802734375	231.75457763671875	0.999962329864502	260.9356994628906	258.974853515625	0.9432756900787354	261.1301574707031	260.9494323730469	0.0006857216358184814	261.5412902832031	249.09523010253906	2.4586915969848633e-5	2	013
479	284.85174560546875	229.6028289794922	1.0	256.6405944824219	265.9918518066406	1.0	257.6111755371094	266.20953369140625	8.788704872131348e-5	255.4286346435547	270.5401916503906	0.00018271803855895996	2	013
480	282.9843444824219	223.79302978515625	0.9999992847442627	253.02374267578125	264.7088317871094	0.9999999403953552	284.15679931640625	223.10377502441406	6.586313247680664e-5	254.669677734375	270.10986328125	2.9832124710083008e-5	2	013
481	278.5591735839844	217.334228515625	0.00010442733764648438	5.171980857849121	477.6112060546875	2.0176172256469727e-5	279.2853088378906	226.26463317871094	5.27501106262207e-6	172.3690185546875	6.167583465576172	8.642673492431641e-7	2	013
482	275.75103759765625	209.17874145507812	0.9999964237213135	275.0636291503906	210.45068359375	0.001383453607559204	276.5671081542969	208.47463989257812	0.0006319284439086914	266.9019470214844	214.119873046875	0.00017020106315612793	2	013
483	273.2852783203125	206.4733428955078	0.9999094009399414	258.8842468261719	260.1095886230469	0.997299313545227	259.6848449707031	260.895751953125	0.00039124488830566406	267.0339660644531	212.0270538330078	2.396106719970703e-5	2	013
484	268.1624450683594	202.5603790283203	0.9999793767929077	270.65924072265625	206.04049682617188	0.0023224353790283203	270.21148681640625	204.66769409179688	0.0002668797969818115	261.6655578613281	210.11184692382812	2.244114875793457e-5	2	013
485	265.9632263183594	198.7965545654297	0.9999999403953552	262.71240234375	275.869384765625	0.21863678097724915	263.91888427734375	275.3183898925781	5.188584327697754e-5	254.4797821044922	203.62086486816406	3.3855438232421875e-5	2	013
486	262.5797119140625	201.0963897705078	0.9999998211860657	262.9376220703125	205.84744262695312	0.00012752413749694824	495.2491455078125	130.72560119628906	0.005521565675735474	250.06834411621094	202.44615173339844	1.627206802368164e-5	2	013
487	257.0722351074219	202.98391723632812	0.9999984502792358	258.522705078125	206.54515075683594	8.046627044677734e-6	258.43231201171875	205.6472625732422	5.424022674560547e-5	252.00816345214844	193.8929901123047	4.082918167114258e-6	2	013
488	253.25706481933594	200.813720703125	0.9999998807907104	274.07952880859375	241.6214599609375	0.9959443807601929	275.3390808105469	242.19578552246094	0.0035171210765838623	275.6600341796875	242.3158416748047	1.2010335922241211e-5	2	013
489	247.5985870361328	198.1091766357422	0.9999997019767761	276.61212158203125	239.23431396484375	0.9911258220672607	277.3464050292969	238.06678771972656	0.013871610164642334	273.6842956542969	241.98377990722656	0.00021880865097045898	2	013
490	247.825927734375	196.1308135986328	0.9999994039535522	272.4605712890625	234.68194580078125	0.9999863505363464	274.25848388671875	234.64004516601562	0.0018061995506286621	273.4325256347656	238.9174346923828	0.0005123913288116455	2	013
491	244.3065948486328	193.3990936279297	1.0	275.19329833984375	220.80458068847656	0.9956614971160889	244.16110229492188	193.5249786376953	4.2438507080078125e-5	233.23922729492188	199.0015106201172	9.924173355102539e-6	2	013
492	242.05630493164062	188.56895446777344	1.0	270.9297790527344	214.57382202148438	0.99892657995224	241.81295776367188	191.0088653564453	2.8133392333984375e-5	234.17330932617188	197.4157257080078	8.851289749145508e-6	2	013
493	241.68106079101562	187.75955200195312	1.0	273.19757080078125	214.5142364501953	0.9998907446861267	240.84304809570312	190.33370971679688	5.316734313964844e-5	233.8865203857422	196.42477416992188	3.221631050109863e-5	2	013
494	240.845947265625	187.2222137451172	1.0	274.2615661621094	214.3964385986328	0.025475114583969116	242.9532928466797	189.1773681640625	4.696846008300781e-5	233.5958709716797	196.2992401123047	2.4259090423583984e-5	2	013
495	240.4585418701172	185.93533325195312	1.0	277.36663818359375	220.07911682128906	0.18155592679977417	240.12399291992188	189.29736328125	5.3554773330688477e-5	234.11708068847656	194.66590881347656	3.0279159545898438e-5	2	013
496	240.77505493164062	185.11990356445312	1.0	273.6660461425781	220.39730834960938	0.00032070279121398926	242.87631225585938	188.2883758544922	2.3305416107177734e-5	227.96192932128906	194.806396484375	4.32133674621582e-6	2	013
497	240.53744506835938	184.89022827148438	1.0	268.4120178222656	220.56529235839844	0.012949824333190918	242.9318084716797	188.4273681640625	2.4884939193725586e-5	228.63714599609375	195.03956604003906	5.9604644775390625e-6	2	013
498	241.65733337402344	185.1412353515625	1.0	272.5657958984375	222.856689453125	0.0009177029132843018	243.5648956298828	187.93017578125	2.2172927856445312e-5	228.02606201171875	194.97120666503906	8.13603401184082e-6	2	013
499	242.69837951660156	184.2454833984375	1.0	269.3034973144531	223.66558837890625	0.9916222095489502	494.0652770996094	131.06942749023438	0.0001150667667388916	244.87588500976562	193.6062469482422	6.973743438720703e-6	2	013
500	242.74310302734375	185.69854736328125	1.0	266.7938537597656	227.56509399414062	0.5840336680412292	242.0435791015625	188.84056091308594	6.836652755737305e-5	229.78561401367188	195.1773223876953	2.0772218704223633e-5	2	013
501	243.2509307861328	185.25888061523438	1.0	263.1675720214844	230.82408142089844	0.9999992847442627	265.65704345703125	231.01658630371094	0.00022661685943603516	260.9176330566406	236.5859375	2.3573637008666992e-5	2	013
502	243.5954132080078	185.6835174560547	1.0	263.19573974609375	230.5269775390625	0.9999840259552002	264.62017822265625	230.71322631835938	0.0003254413604736328	259.78106689453125	236.1933135986328	3.853440284729004e-5	2	013
503	245.05474853515625	182.13296508789062	1.0	265.1557922363281	223.54611206054688	0.0006514787673950195	245.56863403320312	187.76011657714844	9.447336196899414e-6	232.747314453125	172.02496337890625	6.794929504394531e-6	2	013
504	249.12286376953125	179.37509155273438	1.0	5.038435935974121	478.3907775878906	2.79843807220459e-5	496.2201843261719	132.4601287841797	2.1845102310180664e-5	238.50738525390625	185.1727294921875	2.9295682907104492e-5	2	013
505	252.75624084472656	175.62380981445312	0.9999992251396179	256.6418151855469	180.3511505126953	0.00020074844360351562	256.012939453125	176.49424743652344	0.0001386404037475586	255.83563232421875	177.5380401611328	1.379847526550293e-5	2	013
506	258.5201416015625	172.38560485839844	0.9990902543067932	258.6601257324219	172.76214599609375	0.00012132525444030762	259.4050598144531	210.53045654296875	0.00011098384857177734	250.82073974609375	180.34072875976562	2.5957822799682617e-5	2	013
507	270.7273864746094	161.13844299316406	1.0	272.54327392578125	164.94395446777344	0.0001698136329650879	273.8178405761719	160.62953186035156	1.704692840576172e-5	274.3100891113281	166.9957733154297	1.5407800674438477e-5	2	013
508	277.75341796875	158.8225860595703	1.0	276.224365234375	161.54039001464844	0.0016685724258422852	277.3174743652344	159.50730895996094	0.0003497600555419922	267.55950927734375	165.56678771972656	0.00016772747039794922	2	013
509	284.7280578613281	157.08363342285156	1.0	280.7474670410156	160.6373748779297	0.0013239681720733643	284.4017639160156	156.9573516845703	0.00021705031394958496	283.5089111328125	160.96424865722656	0.00014081597328186035	2	013
510	289.49395751953125	156.09536743164062	1.0	286.63848876953125	159.44781494140625	0.000302731990814209	292.1906433105469	156.50247192382812	0.00019124150276184082	283.95037841796875	162.7791748046875	0.00013390183448791504	2	013
511	292.321044921875	157.02297973632812	1.0	266.38958740234375	207.58685302734375	0.6280989050865173	292.1620788574219	158.72315979003906	0.00029209256172180176	283.1931457519531	164.9646453857422	0.000387042760848999	2	013
512	295.6044006347656	157.06716918945312	1.0	273.2972106933594	209.6774444580078	1.0	275.3885803222656	208.6941680908203	0.0001195669174194336	272.27783203125	208.92054748535156	0.0011260807514190674	2	013
513	297.81146240234375	157.54440307617188	0.9999988079071045	272.9426574707031	210.7064666748047	0.9999997019767761	299.0686340332031	156.38165283203125	0.0003006160259246826	271.9350891113281	209.43544006347656	0.0006424486637115479	2	013
514	300.6483459472656	158.47377014160156	1.0	272.113525390625	211.04234313964844	1.0	300.4837341308594	158.3550262451172	0.00020062923431396484	271.1523132324219	209.6181182861328	0.00044101476669311523	2	013
515	300.2817077636719	158.46572875976562	1.0	275.0362854003906	210.3154296875	0.9999465942382812	300.38043212890625	157.99496459960938	0.00012829899787902832	299.2359924316406	161.62918090820312	0.0001793503761291504	2	013
516	301.321044921875	158.2432403564453	1.0	277.0779113769531	210.45387268066406	0.9997421503067017	300.87408447265625	158.0670928955078	0.00014275312423706055	274.8962707519531	212.0229949951172	0.0001691877841949463	2	013
517	302.58001708984375	157.1527099609375	1.0	278.243408203125	211.90786743164062	0.9999997615814209	277.10150146484375	212.89718627929688	0.00012862682342529297	273.8420715332031	212.9658966064453	0.00042620301246643066	2	013
518	302.8956298828125	159.26210021972656	0.9999998807907104	281.53167724609375	215.3284454345703	1.0	279.42303466796875	215.65371704101562	0.0003216862678527832	275.16900634765625	217.14112854003906	0.0002142786979675293	2	013
519	305.0858154296875	161.9538116455078	1.0	290.6929931640625	216.3035888671875	1.0	290.2281799316406	218.1204376220703	7.742643356323242e-5	296.586669921875	166.05148315429688	5.6177377700805664e-5	2	013
520	304.1874694824219	169.53863525390625	0.9999489188194275	294.41912841796875	218.84664916992188	0.9999997615814209	295.12994384765625	218.5081024169922	0.00019952654838562012	294.13616943359375	219.0977783203125	0.0005156993865966797	2	013
521	306.4698181152344	172.85455322265625	0.7931845188140869	331.54046630859375	192.92359924316406	0.00691533088684082	304.5986022949219	170.94398498535156	7.808208465576172e-5	336.6383056640625	196.0524139404297	7.867813110351562e-6	2	013
522	338.14129638671875	196.05706787109375	0.9993723630905151	283.6324768066406	179.2147674560547	0.999887228012085	338.65057373046875	197.3907012939453	0.00013685226440429688	330.135009765625	192.68789672851562	1.2755393981933594e-5	2	013
523	341.2098083496094	204.64027404785156	0.11424219608306885	292.7436828613281	176.07261657714844	0.9999657273292542	344.8208312988281	202.1303253173828	0.0009489655494689941	344.95166015625	207.56118774414062	0.0005332529544830322	2	013
524	353.3249816894531	209.7532501220703	0.9801421165466309	299.1288757324219	176.1716766357422	0.9999998807907104	354.3340148925781	210.2657470703125	0.00012177228927612305	298.3448486328125	175.76280212402344	0.0001804828643798828	2	013
525	364.0353088378906	215.3042755126953	0.9999969601631165	309.52923583984375	172.0731658935547	1.0	366.01739501953125	213.7381591796875	0.00018405914306640625	358.8251647949219	206.66839599609375	4.45246696472168e-5	2	013
526	372.272216796875	220.34478759765625	1.0	315.72894287109375	166.00595092773438	1.0	373.3215637207031	221.15098571777344	0.00015947222709655762	376.0728454589844	225.4342498779297	5.161762237548828e-5	2	013
527	378.81243896484375	225.99783325195312	1.0	320.1567077636719	171.8851776123047	0.9999995231628418	382.5728454589844	224.79302978515625	0.0004387795925140381	377.6864318847656	228.7662811279297	6.535649299621582e-5	2	013
528	386.1136474609375	233.18418884277344	1.0	325.5234375	181.29122924804688	1.0	389.4986572265625	234.5796356201172	0.00013193488121032715	322.92333984375	181.39102172851562	0.00010764598846435547	2	013
