# Supplementary material for: An automated feeding system for the African killifish reveals the impact of diet on lifespan and allows scalable assessment of associative learning
Source: eLife. 2022 Nov 10;11:e69008. doi: 10.7554/eLife.69008 (PMC9788828; doi:10.7554/eLife.69008)
Supplement: Figure 6—source data 2. [file elife-69008-fig6-data2.zip › Training Trajectories/t27_REC003DLC_resnet50_TrainAllTheThingsJun28shuffle1_1030000.csv]

bodyparts_coords	fishhead_x	fishhead_y	fishhead_likelihood	fishtail_x	fishtail_y	fishtail_likelihood	redlight_x	redlight_y	redlight_likelihood	fooddrop_x	fooddrop_y	fooddrop_likelihood	fishnum	recordingnum
0	173.12338256835938	331.5373840332031	0.9989995956420898	208.2080535888672	267.9476623535156	1.0	530.2027587890625	229.17018127441406	0.0762186348438263	207.1811065673828	262.9537658691406	0.00024512410163879395	27	003
1	211.53570556640625	294.8553771972656	0.9990742802619934	214.22560119628906	291.5852966308594	0.999998927116394	530.5726318359375	228.34083557128906	0.15262094140052795	160.43008422851562	323.2125549316406	0.00012800097465515137	27	003
2	157.57884216308594	327.6515808105469	0.953197181224823	212.2382354736328	296.6194763183594	1.0	529.3641967773438	227.9457550048828	0.23784253001213074	211.1038055419922	298.70654296875	0.00011104345321655273	27	003
3	501.1807861328125	369.82208251953125	0.9996683597564697	210.13067626953125	299.9106140136719	1.0	529.9229736328125	228.55120849609375	0.010359436273574829	211.4128875732422	301.11627197265625	0.00016620755195617676	27	003
4	147.1029052734375	322.1199035644531	0.9999977946281433	215.3238983154297	295.23651123046875	1.0	529.3660278320312	228.44302368164062	0.003895699977874756	215.7138671875	298.0393371582031	0.0002569258213043213	27	003
5	135.97178649902344	324.180908203125	0.9999629855155945	198.11492919921875	305.17333984375	1.0	530.3629150390625	228.7335205078125	0.7448000311851501	205.67555236816406	305.9887390136719	0.00013488531112670898	27	003
6	131.15289306640625	324.6514892578125	0.9999949932098389	196.19386291503906	305.6433410644531	1.0	529.9156494140625	228.3277130126953	0.926887035369873	196.9420166015625	298.46759033203125	6.29723072052002e-5	27	003
7	127.11248016357422	324.8990783691406	0.999998927116394	202.86634826660156	301.7352294921875	1.0	530.93408203125	228.3011932373047	0.03803926706314087	206.2621612548828	300.80865478515625	0.0005265474319458008	27	003
8	129.23533630371094	322.3252868652344	0.5726370811462402	195.22152709960938	301.0635070800781	1.0	530.5980224609375	228.27833557128906	0.7109909057617188	124.93523406982422	320.4750061035156	0.00025776028633117676	27	003
9	117.3749008178711	323.7707214355469	0.28623291850090027	187.7052764892578	304.2134704589844	1.0	130.98646545410156	320.5040588378906	0.0001329481601715088	125.40991973876953	319.6542663574219	0.00018137693405151367	27	003
10	111.84423065185547	323.0351867675781	0.9999999403953552	192.087646484375	300.09521484375	1.0	529.8697509765625	228.1928253173828	0.08858069777488708	194.24942016601562	299.9143371582031	0.001608133316040039	27	003
11	108.60552215576172	319.3761291503906	1.0	195.94900512695312	293.61151123046875	1.0	530.3360595703125	228.8120574951172	0.03535696864128113	104.1090087890625	310.7600402832031	0.000140458345413208	27	003
12	101.25260162353516	319.270263671875	0.9999992847442627	174.87155151367188	305.10345458984375	1.0	529.3380737304688	227.8213653564453	0.04662451148033142	93.0461654663086	323.5229187011719	0.00012451410293579102	27	003
13	97.92610168457031	304.93182373046875	0.9999999403953552	183.5779571533203	302.90625	1.0	530.321044921875	229.38975524902344	0.8436741828918457	189.76885986328125	304.832763671875	0.00017005205154418945	27	003
14	90.1824722290039	295.7339172363281	0.9999984502792358	169.1051025390625	311.5799560546875	0.9995245933532715	530.3207397460938	228.9840087890625	0.42342454195022583	75.07542419433594	300.0257873535156	5.322694778442383e-5	27	003
15	82.72515869140625	286.7235412597656	1.0	153.32701110839844	327.7497863769531	1.0	530.3866577148438	229.19781494140625	0.8618509769439697	75.7714614868164	277.2933044433594	0.00017374753952026367	27	003
16	78.68840789794922	370.11578369140625	1.0	150.76466369628906	324.2075500488281	1.0	529.3016357421875	228.3184814453125	0.0448494553565979	69.34420776367188	270.6712646484375	8.77678394317627e-5	27	003
17	67.36346435546875	271.1618347167969	1.0	141.26014709472656	321.1216125488281	1.0	530.4053955078125	229.0536651611328	0.027287662029266357	143.34800720214844	322.2745056152344	0.0001557469367980957	27	003
18	62.310791015625	266.0284423828125	1.0	129.50027465820312	319.9808044433594	1.0	529.0421142578125	228.261962890625	0.5472350120544434	130.6947784423828	313.4780578613281	0.00023132562637329102	27	003
19	57.29241180419922	260.3669738769531	1.0	129.97682189941406	316.256103515625	1.0	529.5003662109375	228.83309936523438	0.6790987253189087	128.49453735351562	311.6232604980469	0.0003013312816619873	27	003
20	52.05329895019531	256.2665710449219	1.0	131.1262664794922	314.4677734375	1.0	529.4088745117188	228.6652069091797	0.015430629253387451	132.0048828125	317.08538818359375	0.001849055290222168	27	003
21	48.37358474731445	252.63668823242188	1.0	126.10816955566406	308.05023193359375	1.0	529.254638671875	227.66329956054688	0.026716291904449463	128.0518798828125	316.8946533203125	0.0003260672092437744	27	003
22	47.29022216796875	250.18223571777344	1.0	118.82868194580078	298.9359130859375	1.0	529.143310546875	226.96046447753906	0.0006763041019439697	118.1108169555664	300.00958251953125	0.0005086660385131836	27	003
23	44.047428131103516	246.9285430908203	1.0	119.11685180664062	295.2339172363281	1.0	530.7640991210938	227.9224853515625	0.37863895297050476	119.64987182617188	298.8935546875	0.00012087821960449219	27	003
24	38.21139907836914	243.66567993164062	1.0	122.25037384033203	289.1420593261719	1.0	530.6917724609375	228.98573303222656	0.018392473459243774	127.07350158691406	289.92889404296875	0.0002618134021759033	27	003
25	34.74223709106445	241.63967895507812	0.9997936487197876	120.28759002685547	288.0078125	1.0	529.960693359375	228.50454711914062	0.6863190531730652	126.06024169921875	288.87860107421875	0.0002671778202056885	27	003
26	33.2805061340332	235.98922729492188	0.999933123588562	120.70866394042969	287.7406921386719	1.0	503.4599609375	194.6350860595703	1.0	502.54803466796875	194.73316955566406	0.0059510767459869385	27	003
27	35.277740478515625	235.3232421875	0.44075798988342285	125.8858642578125	288.6642761230469	1.0	502.6929931640625	195.01698303222656	1.0	502.14959716796875	195.10772705078125	0.006233334541320801	27	003
28	32.889564514160156	230.80340576171875	0.0063581764698028564	34.55009841918945	230.4276580810547	1.0	503.42938232421875	193.65013122558594	1.0	502.7886962890625	193.70042419433594	0.003920316696166992	27	003
29	30.320270538330078	230.2982940673828	0.9999991655349731	116.03211975097656	275.5484924316406	1.0	502.22894287109375	193.95777893066406	1.0	501.8678283691406	194.1656951904297	0.0018794834613800049	27	003
30	31.11285400390625	228.6063232421875	1.0	112.31807708740234	276.5124816894531	1.0	503.38970947265625	193.64208984375	1.0	502.8037414550781	194.9952850341797	0.0027934908866882324	27	003
31	30.422866821289062	223.3676300048828	1.0	104.49427032470703	272.3406066894531	0.9998847246170044	502.98699951171875	194.7893829345703	1.0	502.4695129394531	194.99122619628906	0.00391155481338501	27	003
32	25.190542221069336	221.9253692626953	0.9831874370574951	104.02374267578125	268.60015869140625	0.9999996423721313	503.69403076171875	193.42657470703125	1.0	500.89837646484375	194.12396240234375	0.001995563507080078	27	003
33	29.651304244995117	216.4667510986328	0.9999732971191406	112.38845825195312	277.5321350097656	1.0	503.3095703125	194.195068359375	1.0	502.78277587890625	194.54371643066406	0.00079306960105896	27	003
34	29.685991287231445	212.53900146484375	0.9999529123306274	108.10785675048828	278.6024169921875	1.0	502.8650207519531	193.54856872558594	1.0	500.02813720703125	194.14564514160156	0.0015933215618133545	27	003
35	27.169240951538086	210.7484893798828	0.10599491000175476	103.31070709228516	280.0265197753906	1.0	502.4185485839844	194.699462890625	1.0	501.4617614746094	195.09495544433594	0.0027754604816436768	27	003
36	29.158050537109375	209.8065643310547	0.9634160995483398	31.176206588745117	210.59898376464844	0.9999975562095642	502.9403381347656	193.75491333007812	1.0	502.7486877441406	193.99505615234375	0.001727372407913208	27	003
37	24.014083862304688	205.35289001464844	0.014734238386154175	94.08419036865234	275.92181396484375	1.0	503.14422607421875	193.81570434570312	0.9999999403953552	502.53375244140625	193.66114807128906	0.0012421905994415283	27	003
38	26.090831756591797	204.18798828125	0.5511846542358398	93.299072265625	274.66839599609375	1.0	502.49462890625	194.4821014404297	1.0	502.1679382324219	194.74363708496094	0.0048629045486450195	27	003
39	96.14163970947266	275.5780944824219	0.00028395652770996094	86.50050354003906	271.02874755859375	1.0	503.299560546875	194.40284729003906	1.0	502.8385009765625	194.52850341796875	0.00945231318473816	27	003
40	26.70766830444336	198.18649291992188	0.1112125813961029	81.42416381835938	265.5263671875	1.0	502.578369140625	194.80467224121094	1.0	502.1149597167969	195.35646057128906	0.0012459754943847656	27	003
41	27.64585304260254	196.35598754882812	0.9999834299087524	78.32504272460938	263.68939208984375	1.0	504.1731872558594	193.8683624267578	1.0	502.9491271972656	194.70956420898438	0.0018471181392669678	27	003
42	26.17237663269043	193.63169860839844	0.007573246955871582	75.77088165283203	264.4804992675781	1.0	502.4975280761719	193.4937744140625	1.0	502.1258850097656	194.55078125	0.00838625431060791	27	003
43	29.88322639465332	194.14511108398438	0.5393573641777039	76.11254119873047	264.42803955078125	1.0	503.021240234375	194.27734375	1.0	502.66741943359375	194.50967407226562	0.004407912492752075	27	003
44	503.5640563964844	199.27615356445312	0.00015750527381896973	79.43334197998047	261.84027099609375	1.0	502.8417053222656	194.01950073242188	1.0	502.6581726074219	193.87738037109375	0.0016267597675323486	27	003
45	49.20546340942383	191.07412719726562	0.0006138086318969727	72.5499038696289	254.35360717773438	0.9999999403953552	503.4992370605469	194.1403045654297	1.0	502.7223815917969	193.9361572265625	0.0023086965084075928	27	003
46	55.22392272949219	259.29388427734375	0.0023959577083587646	59.66893768310547	258.4080505371094	0.9999997615814209	502.54541015625	194.13352966308594	1.0	502.4145812988281	194.3006134033203	0.0013405680656433105	27	003
47	54.96236038208008	183.57020568847656	0.9977700710296631	49.91798400878906	262.1824645996094	0.00725892186164856	503.4634704589844	193.3578338623047	1.0	503.0029602050781	194.48594665527344	0.004231780767440796	27	003
48	61.15810012817383	177.67237854003906	1.0	63.80681610107422	179.8181915283203	0.003224879503250122	503.6015625	193.94374084472656	1.0	502.4359130859375	194.7797393798828	0.0006654858589172363	27	003
49	63.8007698059082	173.4214324951172	0.9999882578849792	64.05199432373047	174.55911254882812	0.023720979690551758	503.6230163574219	193.81350708007812	1.0	503.14202880859375	193.73440551757812	0.0048348307609558105	27	003
50	65.67501831054688	166.8136444091797	1.0	57.8530387878418	245.31814575195312	0.5694277286529541	502.63568115234375	194.1245574951172	1.0	500.1991271972656	194.56057739257812	0.0007088184356689453	27	003
51	68.24748229980469	163.0550079345703	1.0	70.9932861328125	165.49269104003906	0.00019851326942443848	503.7147521972656	192.91110229492188	1.0	502.9441833496094	194.2021484375	0.0021105706691741943	27	003
52	72.2782211303711	157.9453582763672	1.0	54.41466522216797	240.42739868164062	0.05841663479804993	502.9590759277344	194.3069610595703	0.9999999403953552	502.818115234375	194.5330810546875	0.002248406410217285	27	003
53	76.23616027832031	154.56149291992188	1.0	82.72576141357422	155.1056671142578	0.00045108795166015625	503.6199951171875	194.13204956054688	1.0	502.8150329589844	194.05300903320312	0.002782851457595825	27	003
54	75.52204132080078	150.0218048095703	1.0	470.1514892578125	84.25078582763672	0.9408456087112427	503.2025146484375	193.6949005126953	1.0	502.4313049316406	193.266845703125	0.004812747240066528	27	003
55	73.90381622314453	143.65077209472656	1.0	55.7442741394043	233.061767578125	0.0754903256893158	503.0109558105469	194.9619903564453	1.0	502.29852294921875	195.68357849121094	0.002478688955307007	27	003
56	73.13262176513672	140.94203186035156	1.0	70.41297149658203	144.82864379882812	0.012780189514160156	503.519287109375	193.71839904785156	0.9999998807907104	502.35650634765625	194.50148010253906	0.003367692232131958	27	003
57	72.1119155883789	136.05783081054688	1.0	60.50721740722656	237.33840942382812	0.08399948477745056	503.2796325683594	193.60470581054688	1.0	502.92706298828125	193.17169189453125	0.006393253803253174	27	003
58	72.3807601928711	131.4892120361328	1.0	66.12744903564453	236.51744079589844	0.9974391460418701	503.4070739746094	193.5898895263672	0.9999998807907104	502.3601989746094	194.58692932128906	0.00134238600730896	27	003
59	73.33802032470703	129.7636260986328	1.0	78.44384765625	131.0368194580078	0.000895768404006958	503.71380615234375	194.09329223632812	1.0	500.994140625	194.84442138671875	0.0005263686180114746	27	003
60	74.35021209716797	126.35804748535156	0.9999998807907104	75.36808776855469	128.0201416015625	0.015551596879959106	503.39361572265625	194.1274871826172	1.0	503.0891418457031	194.1638946533203	0.0012464821338653564	27	003
61	73.04451751708984	123.58037567138672	0.9999939203262329	78.50713348388672	125.12295532226562	0.0016403496265411377	502.6543884277344	193.71572875976562	1.0	502.4910583496094	193.53501892089844	0.002295196056365967	27	003
62	72.00341033935547	119.0380630493164	0.9999890327453613	72.62452697753906	118.97056579589844	0.07681480050086975	502.5965881347656	194.6982421875	1.0	501.67987060546875	194.93704223632812	0.0056612491607666016	27	003
63	72.74227142333984	113.29369354248047	0.9999999403953552	76.9312744140625	114.35517883300781	0.01875513792037964	503.03912353515625	193.7223358154297	1.0	501.8644104003906	195.08323669433594	0.0024734139442443848	27	003
64	74.21804809570312	112.13322448730469	1.0	83.82477569580078	220.6111602783203	0.9891718029975891	503.77398681640625	194.0606231689453	1.0	502.99224853515625	193.9334259033203	0.003314793109893799	27	003
65	74.24356842041016	110.87452697753906	0.9999939203262329	88.1935806274414	215.86318969726562	0.9999002814292908	502.5107116699219	194.51283264160156	1.0	84.65158081054688	222.16128540039062	0.0038509368896484375	27	003
66	76.12708282470703	109.04502868652344	1.0	90.21310424804688	216.06338500976562	0.9999998807907104	503.69970703125	193.6817626953125	0.9999999403953552	502.7402038574219	193.7048797607422	0.002014338970184326	27	003
67	77.33198547363281	106.46589660644531	1.0	95.15547180175781	213.9490203857422	0.9999983310699463	503.2354431152344	193.4009552001953	1.0	94.68976593017578	216.32278442382812	0.037016212940216064	27	003
68	80.6188735961914	106.11479949951172	0.9998020529747009	101.1030044555664	212.1591796875	0.9999969005584717	504.0635986328125	194.44186401367188	1.0	99.1408920288086	213.37973022460938	0.012357532978057861	27	003
69	80.23700714111328	87.60236358642578	0.9996940493583679	102.84976196289062	213.82577514648438	1.0	502.9519348144531	193.64773559570312	1.0	99.78356170654297	214.7460174560547	0.007310360670089722	27	003
70	83.98802185058594	91.65715789794922	1.0	106.45783233642578	210.0164337158203	1.0	503.02130126953125	194.6339569091797	0.9999999403953552	104.14776611328125	210.2703094482422	0.02056819200515747	27	003
71	86.4097671508789	95.18859100341797	1.0	108.94401550292969	207.09352111816406	0.9999995231628418	503.61505126953125	194.24940490722656	1.0	110.46490478515625	208.8307342529297	0.07742264866828918	27	003
72	88.48609924316406	95.3338851928711	0.9999998211860657	115.09237670898438	206.23190307617188	1.0	502.3546142578125	193.6434326171875	1.0	114.70183563232422	206.0739288330078	0.015040874481201172	27	003
73	94.38826751708984	95.86868286132812	1.0	117.48621368408203	202.24887084960938	1.0	504.4087219238281	194.46200561523438	1.0	116.94651794433594	204.62115478515625	0.04395359754562378	27	003
74	97.07865905761719	97.33836364746094	1.0	120.36591339111328	202.2082061767578	1.0	503.71185302734375	193.975341796875	1.0	120.28043365478516	204.2923583984375	0.01567777991294861	27	003
75	103.2520751953125	97.87346649169922	0.9999999403953552	123.33199310302734	202.10296630859375	1.0	504.0275573730469	193.67874145507812	0.9999999403953552	126.25595092773438	204.13844299316406	0.016453325748443604	27	003
76	107.58980560302734	93.13678741455078	1.0	129.51583862304688	202.4552764892578	0.9999452829360962	503.37939453125	194.46615600585938	1.0	128.8456268310547	204.50706481933594	0.06447303295135498	27	003
77	112.91907501220703	94.54186248779297	1.0	128.3985595703125	203.9685516357422	1.0	502.7920837402344	194.2214813232422	1.0	129.21633911132812	204.09500122070312	0.018674612045288086	27	003
78	115.83284759521484	95.65132141113281	1.0	131.14305114746094	204.34939575195312	1.0	502.43524169921875	195.13674926757812	1.0	131.11962890625	204.13490295410156	0.013267219066619873	27	003
79	119.22164154052734	97.24765014648438	0.9991679787635803	131.0109100341797	204.2279510498047	1.0	503.6343078613281	193.18368530273438	1.0	131.05349731445312	204.00003051757812	0.009209096431732178	27	003
80	122.56971740722656	101.0135269165039	0.5690234303474426	119.05107879638672	102.78606414794922	0.9919047951698303	502.72998046875	195.357421875	1.0	501.55078125	196.00550842285156	0.004529356956481934	27	003
81	126.08868408203125	99.34779357910156	0.5142324566841125	133.1073760986328	205.20359802246094	0.9999727606773376	503.5335998535156	194.08822631835938	1.0	134.08792114257812	206.45236206054688	0.009205609560012817	27	003
82	130.98634338378906	100.21231079101562	0.9838378429412842	133.47190856933594	205.13046264648438	0.999930739402771	502.57427978515625	194.7942352294922	1.0	134.505615234375	205.66317749023438	0.005894333124160767	27	003
83	133.85385131835938	100.3495864868164	0.9811645746231079	132.4034423828125	103.06883239746094	0.9031918048858643	502.5923156738281	192.78111267089844	1.0	501.8912048339844	192.30926513671875	0.003235846757888794	27	003
84	136.89292907714844	98.8270034790039	0.9999479055404663	136.02215576171875	101.13556671142578	0.0464959442615509	501.26300048828125	193.7866973876953	1.0	499.4018859863281	192.8204803466797	0.0022882819175720215	27	003
85	141.883544921875	98.62992095947266	0.9997848272323608	145.28118896484375	107.12091827392578	0.0006645321846008301	503.24102783203125	192.88900756835938	1.0	502.2934875488281	193.81492614746094	0.004797130823135376	27	003
86	143.7794189453125	98.0931396484375	0.015239924192428589	137.7398223876953	202.83499145507812	0.9904240369796753	502.5706481933594	194.1337127685547	1.0	142.5950164794922	201.6486053466797	0.0022121667861938477	27	003
87	502.0078430175781	372.1705322265625	0.18166640400886536	139.37747192382812	201.72369384765625	0.9999975562095642	502.5945739746094	193.9752655029297	1.0	138.0968780517578	203.24293518066406	0.009360134601593018	27	003
88	34.693267822265625	304.0617980957031	0.02007964253425598	134.0798797607422	199.85009765625	1.0	503.458984375	194.4452362060547	1.0	502.92138671875	194.6857147216797	0.0035808980464935303	27	003
89	148.457763671875	100.57872772216797	0.019450634717941284	134.023193359375	199.62835693359375	1.0	503.17315673828125	194.3917999267578	1.0	502.7599792480469	194.7548370361328	0.0018618404865264893	27	003
90	35.38162612915039	302.3381652832031	0.0006954073905944824	131.0206298828125	198.0723876953125	1.0	503.837890625	194.9100799560547	1.0	502.81622314453125	195.31045532226562	0.005597621202468872	27	003
91	131.32058715820312	204.89259338378906	0.00018274784088134766	129.1837921142578	198.47879028320312	1.0	503.5264587402344	194.59751892089844	1.0	502.8790283203125	194.68605041503906	0.004894554615020752	27	003
92	500.46197509765625	370.6961975097656	0.00878971815109253	125.8810806274414	196.6682891845703	1.0	503.60980224609375	194.1155548095703	1.0	502.8487548828125	195.29623413085938	0.001510024070739746	27	003
93	128.83839416503906	199.45272827148438	0.00011864304542541504	124.98966979980469	198.63523864746094	1.0	503.1806640625	194.79823303222656	1.0	501.9776916503906	195.38900756835938	0.004565447568893433	27	003
94	147.67051696777344	101.6217269897461	0.054621338844299316	123.93293762207031	200.27366638183594	1.0	503.46728515625	194.5411834716797	1.0	502.880615234375	194.60858154296875	0.0070420801639556885	27	003
95	35.546600341796875	302.3740539550781	0.030591726303100586	123.51026916503906	198.4809112548828	1.0	503.42010498046875	193.60911560058594	1.0	500.8228454589844	192.50267028808594	0.0017954111099243164	27	003
96	120.0314712524414	206.09042358398438	0.0002359151840209961	120.34834289550781	199.49671936035156	1.0	502.8911437988281	193.43685913085938	1.0	502.460205078125	193.748046875	0.00661015510559082	27	003
97	120.86539459228516	205.82827758789062	0.00020700693130493164	121.21749877929688	199.3512725830078	1.0	503.509521484375	194.69708251953125	1.0	502.94512939453125	195.09933471679688	0.0019294023513793945	27	003
98	150.4735107421875	102.69384765625	0.9980055689811707	122.98477935791016	200.00587463378906	1.0	502.8913879394531	194.0933380126953	1.0	502.6796569824219	194.67294311523438	0.007153809070587158	27	003
99	151.98670959472656	108.1344223022461	0.9814627170562744	121.73438262939453	200.50709533691406	1.0	503.1671447753906	194.6586456298828	1.0	502.3441467285156	195.27406311035156	0.0022716224193573	27	003
100	154.90444946289062	112.71981048583984	0.37413156032562256	120.41027069091797	199.1040496826172	1.0	503.34246826171875	194.01876831054688	1.0	502.9271240234375	194.3184356689453	0.004250943660736084	27	003
101	161.80917358398438	110.52915954589844	0.005615353584289551	120.78536224365234	198.1528778076172	1.0	502.638427734375	194.21897888183594	1.0	502.5750427246094	194.35348510742188	0.0061224400997161865	27	003
102	161.41014099121094	107.0005111694336	0.9999402761459351	119.32290649414062	197.28192138671875	1.0	502.8560485839844	194.31092834472656	1.0	501.5433654785156	194.44635009765625	0.0035079121589660645	27	003
103	163.23434448242188	100.28693389892578	1.0	121.44615936279297	192.93212890625	1.0	503.768798828125	194.11367797851562	1.0	503.2004699707031	194.6844940185547	0.0036967694759368896	27	003
104	165.0388641357422	99.64085388183594	0.9999985694885254	121.89896392822266	191.77833557128906	1.0	502.6840515136719	194.8326416015625	1.0	502.14154052734375	195.3763427734375	0.0037592649459838867	27	003
105	166.9083251953125	97.74122619628906	1.0	123.34957885742188	186.34104919433594	1.0	503.991455078125	193.98597717285156	1.0	503.2836608886719	194.20858764648438	0.0035837292671203613	27	003
106	169.54531860351562	100.55210876464844	1.0	124.60389709472656	184.01937866210938	1.0	502.3398742675781	194.37435913085938	1.0	501.7938537597656	194.962646484375	0.0027986764907836914	27	003
107	169.68466186523438	110.92279052734375	1.0	127.2271957397461	177.99639892578125	1.0	502.6514892578125	194.4555206298828	1.0	502.3742980957031	195.04388427734375	0.01793128252029419	27	003
108	167.81723022460938	115.38458251953125	1.0	128.6297149658203	173.89678955078125	1.0	503.2284240722656	194.0315399169922	1.0	501.0232238769531	192.97494506835938	0.0023060142993927	27	003
109	166.01405334472656	117.9274673461914	1.0	130.60443115234375	174.2287139892578	0.995452880859375	503.8450622558594	194.49630737304688	1.0	503.1913146972656	195.12481689453125	0.0025501549243927	27	003
110	165.61732482910156	119.24552154541016	1.0	174.501220703125	122.35832977294922	0.00018343329429626465	504.1155090332031	194.33319091796875	1.0	502.8509216308594	195.19749450683594	0.002201169729232788	27	003
111	166.1901397705078	123.13545227050781	1.0	167.68331909179688	126.77757263183594	0.00019669532775878906	503.5848083496094	194.29286193847656	1.0	501.1375427246094	194.77622985839844	0.0008828639984130859	27	003
112	167.66171264648438	123.572998046875	1.0	131.35235595703125	164.1580810546875	0.9999922513961792	503.3770446777344	193.50692749023438	1.0	503.0458068847656	193.88540649414062	0.0024633407592773438	27	003
113	170.589599609375	125.83219146728516	1.0	172.85763549804688	127.72028350830078	0.0004552304744720459	503.7347106933594	194.3186798095703	1.0	502.8689880371094	194.53846740722656	0.006449103355407715	27	003
114	174.37240600585938	126.81322479248047	1.0	503.1560974121094	196.16639709472656	0.00016617774963378906	502.564453125	194.2386016845703	1.0	502.21435546875	194.58448791503906	0.003960996866226196	27	003
115	179.3361358642578	128.42613220214844	1.0	132.58139038085938	147.22787475585938	0.9996618032455444	503.4324645996094	194.3203887939453	1.0	503.3333435058594	194.61473083496094	0.004626154899597168	27	003
116	184.46963500976562	130.9637451171875	1.0	134.56053161621094	141.34487915039062	0.02173912525177002	502.57464599609375	193.83631896972656	1.0	501.7562255859375	194.2368927001953	0.0007624030113220215	27	003
117	188.932373046875	134.66986083984375	1.0	141.210205078125	140.18072509765625	0.9999768733978271	502.7711181640625	193.84397888183594	1.0	502.2781066894531	194.99642944335938	0.005086183547973633	27	003
118	192.54196166992188	136.16061401367188	1.0	139.80706787109375	138.14895629882812	0.9999988079071045	502.7967224121094	194.45578002929688	1.0	502.21160888671875	195.4648895263672	0.017809510231018066	27	003
119	196.8159637451172	138.82374572753906	1.0	135.5111083984375	135.39047241210938	0.09146708250045776	503.6462707519531	194.1053009033203	1.0	502.62994384765625	195.25938415527344	0.0023375749588012695	27	003
120	199.9988250732422	139.76522827148438	1.0	140.69505310058594	130.79379272460938	0.005200684070587158	504.099853515625	194.08740234375	1.0	503.5047607421875	194.6225128173828	0.0024612247943878174	27	003
121	203.88629150390625	142.36871337890625	0.9999999403953552	138.0926971435547	128.81468200683594	0.5933483839035034	503.088623046875	193.95831298828125	1.0	502.7614440917969	194.24888610839844	0.0020082592964172363	27	003
122	208.7267303466797	144.92713928222656	0.9999999403953552	157.05160522460938	117.61772155761719	0.0045768022537231445	502.8652648925781	193.9319305419922	1.0	500.91943359375	192.7578125	0.0032465755939483643	27	003
123	214.97726440429688	144.86610412597656	1.0	157.5478973388672	119.89507293701172	0.9997525215148926	503.8269958496094	193.9717559814453	1.0	502.5911865234375	194.9404296875	0.001390010118484497	27	003
124	219.4197540283203	144.6921844482422	1.0	158.735107421875	118.14949035644531	0.9999637603759766	503.8560791015625	193.77572631835938	1.0	503.11944580078125	194.53759765625	0.008359163999557495	27	003
125	223.51231384277344	145.8130645751953	1.0	150.33578491210938	118.76813507080078	0.9661368131637573	502.7858581542969	194.7906951904297	1.0	502.2828369140625	195.53981018066406	0.0018722116947174072	27	003
126	228.0800323486328	145.8944854736328	1.0	161.52072143554688	118.92539978027344	0.9994086623191833	503.55194091796875	194.78067016601562	1.0	502.7553405761719	195.1879119873047	0.006580770015716553	27	003
127	231.680419921875	147.16387939453125	1.0	163.98089599609375	120.62678527832031	0.42457154393196106	502.5132751464844	194.79734802246094	1.0	502.0938415527344	195.31092834472656	0.0008615553379058838	27	003
128	235.26109313964844	146.95135498046875	1.0	162.3954620361328	118.1322250366211	0.9999992847442627	503.6759948730469	193.96766662597656	1.0	502.626708984375	194.9942626953125	0.012535333633422852	27	003
129	239.05914306640625	148.27316284179688	1.0	160.24888610839844	115.47422790527344	1.0	503.9532165527344	194.25018310546875	1.0	503.2908630371094	194.72056579589844	0.0006209611892700195	27	003
130	242.90875244140625	149.57431030273438	1.0	162.40737915039062	114.99982452392578	1.0	503.95440673828125	194.74179077148438	1.0	503.180908203125	195.5181884765625	0.0029623210430145264	27	003
131	246.7303466796875	151.1887969970703	1.0	164.5159912109375	114.63189697265625	1.0	503.5266418457031	194.51068115234375	1.0	502.8521728515625	194.91436767578125	0.001888871192932129	27	003
132	249.05421447753906	152.23922729492188	1.0	165.1214141845703	112.35770416259766	1.0	502.55645751953125	194.04226684570312	1.0	502.06036376953125	194.876220703125	0.01111912727355957	27	003
133	253.49778747558594	153.561279296875	1.0	172.8356170654297	111.46147155761719	0.999984085559845	502.6784973144531	194.0235137939453	1.0	502.47882080078125	194.38150024414062	0.0010628998279571533	27	003
134	256.48138427734375	155.6390838623047	1.0	175.22366333007812	111.2096176147461	1.0	502.6812744140625	195.2696990966797	1.0	502.2409362792969	195.65591430664062	0.002005964517593384	27	003
135	260.06695556640625	157.0292205810547	1.0	179.02737426757812	107.82229614257812	1.0	503.112548828125	194.0320281982422	1.0	503.58294677734375	193.77328491210938	0.002515554428100586	27	003
136	265.33453369140625	158.64491271972656	0.9999998807907104	183.93328857421875	106.05475616455078	1.0	502.17510986328125	195.6042022705078	1.0	501.5136413574219	195.9270477294922	0.0047416090965271	27	003
137	269.6090087890625	159.2279815673828	1.0	184.68702697753906	105.8634033203125	0.9732893109321594	503.42498779296875	194.16058349609375	1.0	502.85302734375	194.4579620361328	0.0032306015491485596	27	003
138	272.99493408203125	161.90573120117188	1.0	275.4850769042969	163.02786254882812	0.026142477989196777	502.7086486816406	194.94735717773438	1.0	501.7540283203125	195.23703002929688	0.0006271302700042725	27	003
139	277.8553771972656	162.967041015625	1.0	194.60336303710938	111.65746307373047	0.9999964237213135	502.7411193847656	194.37713623046875	1.0	502.7213134765625	194.1215362548828	0.005390375852584839	27	003
140	283.0313720703125	166.74227905273438	0.9999995231628418	195.86781311035156	110.68109130859375	1.0	503.29248046875	195.11264038085938	1.0	502.9620361328125	195.36830139160156	0.0016952455043792725	27	003
141	285.3420104980469	166.58815002441406	1.0	199.6604461669922	112.42863464355469	1.0	502.9816589355469	194.16015625	0.9999999403953552	502.68438720703125	193.73931884765625	0.004773139953613281	27	003
142	288.3410339355469	169.59620666503906	0.999998927116394	215.2147674560547	111.07194519042969	1.0	503.7925720214844	193.86607360839844	1.0	213.08103942871094	112.74673461914062	0.0013775229454040527	27	003
143	286.7835998535156	171.93460083007812	0.9999998807907104	221.1241455078125	114.98348236083984	1.0	501.80511474609375	193.79629516601562	1.0	501.6643371582031	194.0492401123047	0.004912614822387695	27	003
144	285.31060791015625	173.77891540527344	0.9999999403953552	220.4836883544922	117.05882263183594	1.0	502.21466064453125	194.36453247070312	1.0	502.2853088378906	194.567626953125	0.009764492511749268	27	003
145	284.06121826171875	177.30746459960938	1.0	220.99847412109375	111.32743072509766	1.0	501.5301513671875	193.56646728515625	1.0	501.95379638671875	193.6369171142578	0.0021035075187683105	27	003
146	283.7098388671875	179.56069946289062	1.0	222.01278686523438	110.143798828125	1.0	502.6506042480469	193.75343322753906	1.0	502.2177734375	194.10731506347656	0.0015160739421844482	27	003
147	284.5679931640625	181.1684112548828	1.0	219.84619140625	111.80166625976562	1.0	502.3826599121094	193.9283447265625	1.0	502.2734069824219	194.57298278808594	0.003936737775802612	27	003
148	286.2420349121094	183.7992401123047	1.0	220.413818359375	113.74069213867188	1.0	502.11376953125	194.17405700683594	1.0	501.246337890625	194.65769958496094	0.001100003719329834	27	003
149	288.63702392578125	188.49542236328125	1.0	224.62384033203125	116.14555358886719	1.0	502.59210205078125	194.4174041748047	1.0	502.19024658203125	194.43540954589844	0.0028435885906219482	27	003
150	289.8714294433594	191.69696044921875	1.0	226.1031036376953	125.47552490234375	1.0	502.089111328125	195.12452697753906	1.0	500.80511474609375	195.751953125	0.002072840929031372	27	003
151	291.71502685546875	194.19488525390625	1.0	229.45643615722656	127.39204406738281	1.0	502.0504150390625	193.89793395996094	1.0	501.876220703125	193.8526153564453	0.00240403413772583	27	003
152	292.9560852050781	196.59547424316406	1.0	229.72390747070312	133.2838592529297	1.0	502.96160888671875	193.318359375	1.0	503.0444641113281	194.0779571533203	0.000592648983001709	27	003
153	292.54351806640625	199.59075927734375	1.0	228.4217529296875	133.7496337890625	1.0	502.891357421875	193.66172790527344	1.0	502.6304016113281	194.11181640625	0.0014252066612243652	27	003
154	296.87542724609375	202.24151611328125	0.999995231628418	231.8244171142578	142.8169403076172	0.9999958276748657	503.4189147949219	193.4151153564453	1.0	503.0035095214844	193.71078491210938	0.00043824315071105957	27	003
155	296.7554016113281	203.2178955078125	0.9999929666519165	230.0251922607422	147.41685485839844	0.9999997615814209	503.26800537109375	194.63430786132812	1.0	499.22979736328125	192.26455688476562	0.00047788023948669434	27	003
156	297.5726013183594	206.2693634033203	0.9996581673622131	236.2886199951172	153.97836303710938	0.9945225715637207	502.8486022949219	193.45611572265625	1.0	502.4168395996094	193.92276000976562	0.0008495151996612549	27	003
157	299.37451171875	206.7558135986328	0.9992129802703857	237.36451721191406	156.6640625	0.9999999403953552	503.8319091796875	194.15953063964844	1.0	502.7972106933594	194.6513214111328	0.00047782063484191895	27	003
158	301.66998291015625	208.3121337890625	0.999842643737793	235.63414001464844	162.47000122070312	1.0	502.8393249511719	194.21142578125	1.0	501.9586486816406	194.33091735839844	0.0006114840507507324	27	003
159	301.9228820800781	213.72279357910156	0.9999991655349731	235.5874786376953	165.2344970703125	1.0	502.99713134765625	194.27455139160156	1.0	502.59124755859375	194.46876525878906	0.0004163980484008789	27	003
160	301.9103698730469	215.0748291015625	0.9999995827674866	236.16575622558594	169.40371704101562	1.0	503.5538330078125	194.03286743164062	1.0	239.28114318847656	173.12364196777344	0.0006881952285766602	27	003
161	301.09490966796875	216.04696655273438	0.9999754428863525	371.2167053222656	200.35972595214844	0.9999957084655762	503.6094055175781	194.7202606201172	1.0	239.11886596679688	177.83229064941406	0.0009048581123352051	27	003
162	302.5615234375	218.7086639404297	1.0	239.66546630859375	180.13018798828125	0.9999990463256836	503.9423828125	194.3820037841797	1.0	239.93113708496094	180.25794982910156	0.0006736516952514648	27	003
163	305.2643737792969	221.0227813720703	0.9999999403953552	239.70352172851562	182.9663848876953	1.0	504.1907043457031	194.25640869140625	1.0	499.5184020996094	191.58102416992188	0.0005321800708770752	27	003
164	304.5841369628906	226.16363525390625	0.9999737739562988	237.64707946777344	185.5738067626953	1.0	503.97314453125	193.83106994628906	1.0	238.96109008789062	189.2150115966797	0.0005653500556945801	27	003
165	304.572265625	226.48069763183594	0.9999998807907104	238.23780822753906	189.81858825683594	1.0	504.27935791015625	194.6800079345703	1.0	241.02793884277344	189.30361938476562	0.001355290412902832	27	003
166	304.9554748535156	226.9459686279297	0.9999971389770508	247.83932495117188	191.8975830078125	0.8665329217910767	504.0091552734375	193.510009765625	1.0	499.5441589355469	190.61404418945312	0.0005188584327697754	27	003
167	302.3419494628906	228.40220642089844	0.9999662041664124	248.54783630371094	194.8924102783203	1.0	503.6088562011719	194.12252807617188	1.0	242.96771240234375	197.6053924560547	0.0005027651786804199	27	003
168	290.5222473144531	230.4557647705078	1.0	245.0018768310547	198.55328369140625	1.0	504.4107360839844	193.03150939941406	1.0	500.823974609375	191.8037872314453	0.0005502104759216309	27	003
169	294.5563049316406	228.9023895263672	0.9999998807907104	372.1283264160156	223.1078338623047	0.7447651624679565	503.6679992675781	192.72923278808594	1.0	502.8881530761719	192.1786651611328	0.001394897699356079	27	003
170	295.0000915527344	230.34727478027344	1.0	372.2541809082031	216.71127319335938	0.004852801561355591	502.28564453125	194.01832580566406	1.0	501.8902893066406	194.2849578857422	0.0009264051914215088	27	003
171	294.1579895019531	232.2916717529297	1.0	272.095703125	243.68421936035156	0.0015228092670440674	503.1611633300781	193.2041778564453	0.9999998807907104	500.25152587890625	193.83331298828125	0.0059015750885009766	27	003
172	292.08197021484375	226.8757781982422	0.60664302110672	283.2442321777344	208.869873046875	0.907477617263794	503.2809753417969	193.9425811767578	1.0	502.6722717285156	193.9444580078125	0.0038337111473083496	27	003
173	283.004638671875	213.0363006591797	0.0007074475288391113	284.619873046875	210.8359832763672	0.9992055892944336	502.98638916015625	194.24215698242188	1.0	502.93096923828125	194.6238555908203	0.002299278974533081	27	003
174	287.95831298828125	240.4379425048828	0.0327741801738739	283.9001159667969	241.8232421875	0.9999998807907104	502.9167785644531	193.79376220703125	1.0	276.3086853027344	245.11399841308594	0.0009139776229858398	27	003
175	278.74462890625	221.40496826171875	0.9995892643928528	283.9765930175781	247.459716796875	0.921383261680603	504.00762939453125	193.42713928222656	1.0	502.545166015625	193.05494689941406	0.0035467445850372314	27	003
176	276.631103515625	220.12432861328125	0.9999847412109375	289.71649169921875	247.85903930664062	1.0	503.0362243652344	192.84754943847656	1.0	499.82904052734375	192.3017578125	0.0006721615791320801	27	003
177	279.8900146484375	230.1701202392578	0.9999998807907104	290.37725830078125	234.41729736328125	0.0007597208023071289	503.70318603515625	193.24598693847656	1.0	502.5326232910156	194.39463806152344	0.0032663345336914062	27	003
178	269.0708923339844	221.00230407714844	0.9999184608459473	279.1141662597656	218.2815704345703	0.02472171187400818	502.6124572753906	193.08047485351562	1.0	501.9423828125	193.13523864746094	0.0021061599254608154	27	003
179	266.52301025390625	220.88046264648438	0.9999984502792358	277.5196533203125	216.9473419189453	0.005882531404495239	502.853759765625	193.44271850585938	0.9999998807907104	503.0841064453125	193.2686309814453	0.0021505355834960938	27	003
180	264.2206726074219	220.1437225341797	0.9999996423721313	292.5257873535156	236.22344970703125	0.9999979138374329	503.8481140136719	193.5984344482422	1.0	502.889404296875	193.26683044433594	0.003668367862701416	27	003
181	262.7488708496094	220.0696563720703	1.0	284.4436340332031	239.7744598388672	0.011747211217880249	503.1802673339844	193.20852661132812	1.0	502.4486389160156	193.61410522460938	0.0009813308715820312	27	003
182	260.6059265136719	219.70982360839844	1.0	291.35107421875	239.64614868164062	0.9999989867210388	503.9302062988281	193.48825073242188	1.0	503.17626953125	193.9265899658203	0.0004717409610748291	27	003
183	258.5294189453125	220.7388916015625	1.0	290.3705139160156	238.8187255859375	0.9974392056465149	502.8878479003906	193.8655242919922	1.0	500.2048645019531	194.74624633789062	0.0008864700794219971	27	003
184	256.2543640136719	220.67027282714844	0.9999997615814209	290.65478515625	241.59176635742188	1.0	503.4361877441406	193.501708984375	0.9999999403953552	503.18243408203125	193.60458374023438	0.0010029375553131104	27	003
185	254.8248291015625	218.35093688964844	0.9999998807907104	286.818359375	246.01309204101562	1.0	503.2980651855469	193.44473266601562	1.0	503.11981201171875	193.62173461914062	0.0029973089694976807	27	003
186	253.2912139892578	215.5458526611328	0.99835604429245	255.51905822753906	214.95675659179688	0.9561537504196167	502.8132019042969	194.04251098632812	1.0	502.49072265625	193.30526733398438	0.001400977373123169	27	003
187	250.2272186279297	208.33236694335938	0.999986469745636	250.665283203125	209.29873657226562	0.7231051921844482	503.7542724609375	193.5198516845703	0.9999998807907104	501.3195495605469	193.9803466796875	0.0008969902992248535	27	003
188	244.38516235351562	203.03819274902344	1.0	245.224853515625	205.7650909423828	0.005881935358047485	502.88397216796875	193.073486328125	1.0	500.24200439453125	194.10504150390625	0.0014625191688537598	27	003
189	239.68020629882812	198.2398681640625	1.0	272.41192626953125	274.3450012207031	0.9305596351623535	502.6282653808594	193.37384033203125	1.0	500.44091796875	194.1805419921875	0.0013257861137390137	27	003
190	233.67184448242188	193.73507690429688	0.999988317489624	278.17425537109375	275.9242248535156	1.0	503.0864562988281	193.2716522216797	1.0	500.5453186035156	193.8514404296875	0.0009269416332244873	27	003
191	229.98118591308594	191.8162078857422	0.9999997615814209	276.1289978027344	270.6049499511719	1.0	503.84783935546875	193.19161987304688	1.0	503.6053161621094	193.34127807617188	0.0023358166217803955	27	003
192	266.86444091796875	268.9512634277344	0.9999978542327881	224.294921875	189.9608917236328	0.8676857352256775	504.1172790527344	193.3552703857422	1.0	501.75604248046875	194.13009643554688	0.00062522292137146	27	003
193	214.71633911132812	187.2888946533203	0.9990957975387573	270.73443603515625	266.1298828125	0.9999197721481323	503.28369140625	192.30706787109375	0.9999999403953552	500.44744873046875	193.0113983154297	0.0016591548919677734	27	003
194	212.26141357421875	183.506103515625	1.0	272.7514953613281	257.61126708984375	1.0	503.5469970703125	193.2740478515625	0.9999998807907104	501.443603515625	193.9779052734375	0.001287221908569336	27	003
195	208.1137237548828	181.158203125	1.0	276.33990478515625	258.0384521484375	1.0	503.5758361816406	193.6550750732422	1.0	503.0240173339844	193.97535705566406	0.0010597407817840576	27	003
196	203.1720733642578	178.21060180664062	1.0	268.4520568847656	251.9488983154297	0.9999985098838806	503.09814453125	193.7248992919922	1.0	502.419921875	193.90341186523438	0.0009047985076904297	27	003
197	198.94229125976562	176.88087463378906	1.0	263.8841857910156	228.056884765625	0.0021968483924865723	502.95098876953125	193.7672882080078	1.0	500.50994873046875	194.5062255859375	0.0007069706916809082	27	003
198	194.44981384277344	174.74659729003906	1.0	263.7594299316406	237.83177185058594	0.9996324777603149	503.91094970703125	193.40748596191406	1.0	500.8572998046875	193.85569763183594	0.0006742775440216064	27	003
199	193.4213409423828	174.2056121826172	1.0	258.5823059082031	235.13809204101562	0.42110905051231384	503.5044250488281	193.35885620117188	1.0	501.0234375	194.12506103515625	0.0005204081535339355	27	003
200	186.87525939941406	175.18096923828125	1.0	259.0032653808594	240.30905151367188	1.0	503.78033447265625	193.71392822265625	0.9999999403953552	501.11065673828125	194.31002807617188	0.0016283988952636719	27	003
201	183.4588165283203	175.52545166015625	1.0	249.450927734375	222.3265838623047	0.7265765070915222	503.1127624511719	193.76022338867188	1.0	502.8052673339844	193.9301300048828	0.0008063316345214844	27	003
202	178.7290496826172	173.37550354003906	1.0	256.7945861816406	226.4790802001953	0.004156023263931274	503.5614318847656	194.1920623779297	1.0	502.72222900390625	194.61354064941406	0.0004736483097076416	27	003
203	174.60614013671875	172.71192932128906	1.0	246.65956115722656	223.410400390625	0.9998858571052551	503.4753112792969	193.1063232421875	1.0	502.9010314941406	193.38706970214844	0.0007097423076629639	27	003
204	170.82888793945312	172.8933868408203	1.0	250.41966247558594	226.83157348632812	1.0	503.28607177734375	193.47288513183594	1.0	502.6139831542969	193.64651489257812	0.0011046528816223145	27	003
205	168.7547149658203	173.3954620361328	1.0	237.8245086669922	218.78070068359375	0.022839456796646118	503.8561096191406	194.1011505126953	1.0	501.02752685546875	194.91220092773438	0.0005317926406860352	27	003
206	167.8529052734375	172.956787109375	1.0	240.04974365234375	218.2520294189453	0.9768869876861572	504.3528137207031	193.85362243652344	1.0	500.587158203125	192.89999389648438	0.0004995763301849365	27	003
207	166.39801025390625	173.84255981445312	1.0	236.6547088623047	215.8216094970703	0.999972403049469	502.828125	193.716064453125	1.0	502.2078857421875	194.1363525390625	0.001294553279876709	27	003
208	164.7495880126953	174.94390869140625	1.0	236.677001953125	217.27516174316406	0.9999905824661255	503.2965393066406	194.0797882080078	1.0	503.08172607421875	194.0404052734375	0.0003980696201324463	27	003
209	161.80523681640625	173.381591796875	1.0	231.89532470703125	219.8845977783203	0.9382638335227966	504.27923583984375	193.2538604736328	1.0	501.4169921875	194.185791015625	0.0007554590702056885	27	003
210	161.5068359375	172.8466033935547	1.0	227.96145629882812	214.5432891845703	0.996801495552063	504.6507263183594	193.25314331054688	0.9999998807907104	501.65069580078125	193.8428192138672	0.000832676887512207	27	003
211	160.00192260742188	171.93490600585938	1.0	229.16366577148438	217.9850616455078	1.0	503.5562744140625	194.0899200439453	1.0	502.44390869140625	195.21844482421875	0.0004291236400604248	27	003
212	158.38946533203125	171.5146484375	1.0	228.76730346679688	219.56556701660156	0.999999463558197	504.2431945800781	193.30252075195312	1.0	501.84100341796875	194.18463134765625	0.0008831918239593506	27	003
213	157.77369689941406	171.07363891601562	1.0	227.8612060546875	222.03570556640625	0.9999998807907104	503.916259765625	193.25631713867188	1.0	501.502685546875	194.07284545898438	0.0009718537330627441	27	003
214	158.43638610839844	170.63075256347656	1.0	222.21324157714844	218.37648010253906	0.9998392462730408	504.07598876953125	193.27493286132812	0.9999998807907104	501.3508605957031	194.01768493652344	0.0006372928619384766	27	003
215	159.84176635742188	169.75555419921875	1.0	221.00967407226562	217.5496826171875	0.9999942779541016	504.1501770019531	193.69589233398438	1.0	501.46453857421875	194.37460327148438	0.0007614493370056152	27	003
216	157.22900390625	170.7024688720703	1.0	219.16758728027344	222.09042358398438	1.0	503.65350341796875	193.90023803710938	1.0	503.03045654296875	194.94520568847656	0.000477522611618042	27	003
217	152.89190673828125	178.458984375	1.0	228.13096618652344	226.59010314941406	1.0	504.25274658203125	193.62010192871094	1.0	503.8899230957031	194.10162353515625	0.0005297362804412842	27	003
218	154.70216369628906	185.01927185058594	1.0	165.3285369873047	187.6903533935547	0.00033992528915405273	503.76953125	193.40133666992188	1.0	501.1340637207031	194.04188537597656	0.00048032402992248535	27	003
219	158.1627960205078	189.3792266845703	1.0	210.73187255859375	193.20501708984375	0.9993882179260254	503.8017578125	193.47433471679688	1.0	503.12139892578125	194.19418334960938	0.0005134940147399902	27	003
220	159.22169494628906	190.5751190185547	1.0	210.60284423828125	186.1095733642578	1.0	503.2556457519531	194.20999145507812	1.0	209.51138305664062	190.58087158203125	0.0015628039836883545	27	003
221	163.17117309570312	191.8737335205078	1.0	211.66448974609375	184.49807739257812	1.0	504.5416259765625	194.84066772460938	1.0	210.31199645996094	189.7576446533203	0.0008255243301391602	27	003
222	169.3975372314453	191.59854125976562	1.0	214.4357147216797	183.41517639160156	1.0	503.67730712890625	193.59332275390625	1.0	220.8494873046875	185.7493896484375	0.0008983910083770752	27	003
223	171.08743286132812	186.9911651611328	1.0	211.77757263183594	179.2678985595703	1.0	502.8533020019531	193.63356018066406	1.0	210.59375	180.9988250732422	0.0006371140480041504	27	003
224	175.25100708007812	185.0613555908203	1.0	209.27212524414062	173.87033081054688	1.0	503.94427490234375	194.72711181640625	1.0	503.1182861328125	195.255615234375	0.0008421242237091064	27	003
225	182.12954711914062	183.74879455566406	0.9999901056289673	209.8711700439453	174.96119689941406	0.00013563036918640137	502.9659423828125	194.6979217529297	1.0	502.1582946777344	195.0539093017578	0.0011612474918365479	27	003
226	185.9031982421875	181.17599487304688	0.9022336006164551	191.36602783203125	191.74282836914062	0.00045678019523620605	503.8788146972656	194.68182373046875	1.0	503.14190673828125	195.15318298339844	0.005114614963531494	27	003
227	188.775390625	167.90701293945312	0.9999798536300659	194.2275390625	180.0757293701172	0.06353649497032166	503.50152587890625	194.28213500976562	1.0	502.3438415527344	194.89964294433594	0.0011091232299804688	27	003
228	196.13247680664062	171.50697326660156	0.17199891805648804	503.08392333984375	195.53567504882812	0.00013250112533569336	503.4515380859375	193.9578857421875	1.0	502.9440612792969	194.0900115966797	0.0036104917526245117	27	003
229	186.01210021972656	148.1205291748047	0.9950265884399414	503.2667236328125	195.2733612060547	0.00010159611701965332	503.95751953125	193.9573974609375	1.0	503.31817626953125	194.46682739257812	0.004592716693878174	27	003
230	184.66015625	133.93527221679688	0.9993512630462646	185.3572540283203	134.5452423095703	0.0018891692161560059	504.1484069824219	193.69813537597656	1.0	501.1988830566406	192.49412536621094	0.002133309841156006	27	003
231	183.12362670898438	130.4265899658203	0.9944705963134766	198.25267028808594	166.82545471191406	0.5237020254135132	504.046630859375	194.86376953125	1.0	502.6135559082031	195.7101287841797	0.0033659040927886963	27	003
232	184.33465576171875	123.17048645019531	1.0	199.27374267578125	162.64869689941406	0.08461818099021912	504.0604553222656	194.3740234375	1.0	502.759521484375	194.21673583984375	0.006216257810592651	27	003
233	181.889404296875	118.1407699584961	1.0	196.40109252929688	154.83746337890625	0.005713313817977905	503.5973815917969	193.92904663085938	0.9999999403953552	500.5227355957031	193.45664978027344	0.0010040104389190674	27	003
234	179.7349853515625	109.048583984375	1.0	198.85858154296875	153.1491241455078	0.9999901056289673	504.0674743652344	193.56790161132812	1.0	502.89862060546875	194.82907104492188	0.0010664165019989014	27	003
235	179.37994384765625	103.88549041748047	1.0	197.61463928222656	155.4623565673828	1.0	503.77349853515625	193.5440216064453	1.0	502.9848937988281	194.12876892089844	0.0010408759117126465	27	003
236	175.73167419433594	99.30293273925781	0.999999463558197	197.99542236328125	152.2322540283203	0.11255645751953125	503.92218017578125	194.0338897705078	1.0	503.2061767578125	194.4813995361328	0.0010855495929718018	27	003
237	173.55575561523438	96.74376678466797	0.999975323677063	196.5801239013672	141.1994171142578	0.12431967258453369	503.2682800292969	193.8466339111328	1.0	502.9322509765625	193.93988037109375	0.0035437047481536865	27	003
238	168.48194885253906	97.42680358886719	0.1103387176990509	190.95115661621094	144.22633361816406	0.9999990463256836	503.393310546875	193.63067626953125	1.0	500.2430114746094	192.91690063476562	0.0009021759033203125	27	003
239	171.1710205078125	87.82787322998047	0.0010195672512054443	195.41262817382812	141.3174285888672	1.0	503.51971435546875	193.0207061767578	1.0	502.7049255371094	192.72915649414062	0.0030335187911987305	27	003
240	170.78521728515625	81.54000854492188	0.8667171001434326	192.9578399658203	142.8948211669922	1.0	504.068603515625	193.3282012939453	1.0	502.96868896484375	194.6040802001953	0.001580744981765747	27	003
241	168.9144744873047	80.49636840820312	0.9999983310699463	190.70046997070312	144.79833984375	0.9997522830963135	503.364990234375	193.46273803710938	1.0	502.5473327636719	194.76292419433594	0.0019924938678741455	27	003
242	165.8746337890625	74.46261596679688	0.9999995827674866	186.86363220214844	143.35401916503906	0.7518280744552612	503.6578369140625	193.9400634765625	1.0	503.20379638671875	193.7323760986328	0.0029984712600708008	27	003
243	166.9691925048828	75.95845031738281	1.0	184.54554748535156	139.68338012695312	0.9999997615814209	502.29241943359375	193.88836669921875	1.0	501.4580383300781	194.16566467285156	0.0017034709453582764	27	003
244	167.15737915039062	77.44994354248047	0.9999992847442627	176.85604858398438	137.47958374023438	0.9999986290931702	503.50213623046875	193.33250427246094	1.0	502.6304626464844	193.44198608398438	0.0039542317390441895	27	003
245	167.26065063476562	79.46759796142578	0.9999998807907104	174.75897216796875	137.9808349609375	0.0033566057682037354	502.70367431640625	194.13079833984375	1.0	502.21478271484375	194.57627868652344	0.0008647441864013672	27	003
246	167.1900634765625	80.40846252441406	0.9987344741821289	165.88552856445312	86.54365539550781	0.0001906752586364746	503.4285888671875	193.50228881835938	1.0	503.11279296875	193.463134765625	0.0024667084217071533	27	003
247	168.72935485839844	88.58274841308594	0.9999570846557617	170.5773468017578	136.2140655517578	0.0012946724891662598	502.2559509277344	193.7602996826172	1.0	502.7847900390625	193.84873962402344	0.0014355778694152832	27	003
248	171.1005859375	88.58692169189453	0.056396156549453735	168.51573181152344	131.99053955078125	0.10102641582489014	503.404052734375	193.1986083984375	1.0	500.5731506347656	193.8518829345703	0.0009474456310272217	27	003
249	172.87303161621094	90.21576690673828	0.7278460264205933	503.0726623535156	196.0913848876953	0.00014594197273254395	502.88946533203125	194.54446411132812	0.9999999403953552	500.26361083984375	195.07443237304688	0.0005750358104705811	27	003
250	179.502197265625	96.65968322753906	0.9929760694503784	503.16351318359375	195.8407745361328	0.0001404285430908203	503.6518859863281	194.02503967285156	1.0	503.163330078125	194.2020721435547	0.0032205283641815186	27	003
251	172.97442626953125	76.43238067626953	0.9589203596115112	503.1468200683594	195.73907470703125	0.00013184547424316406	503.484619140625	194.01211547851562	1.0	502.9533386230469	193.96206665039062	0.0020665228366851807	27	003
252	177.1764678955078	81.37586975097656	0.9999909400939941	167.86981201171875	129.0123748779297	0.002152949571609497	502.7321472167969	194.40672302246094	1.0	502.0953369140625	194.62635803222656	0.0014321506023406982	27	003
253	154.611572265625	121.31635284423828	1.0	193.16258239746094	93.15373229980469	0.9196945428848267	503.4413757324219	193.63531494140625	1.0	503.0063781738281	193.4906005859375	0.0019947588443756104	27	003
254	150.7621612548828	128.39633178710938	1.0	197.42079162597656	96.43513488769531	0.9836897850036621	504.4002380371094	193.34225463867188	1.0	501.8827209472656	194.10626220703125	0.0006672143936157227	27	003
255	142.54991149902344	136.97853088378906	1.0	195.57696533203125	95.76618957519531	0.9949613809585571	502.99658203125	193.64849853515625	1.0	502.34832763671875	194.1982421875	0.0009976029396057129	27	003
256	130.14048767089844	141.81573486328125	1.0	209.22113037109375	87.5432357788086	1.0	503.4875793457031	193.33734130859375	1.0	502.4594421386719	194.74429321289062	0.0019100308418273926	27	003
257	118.54920196533203	153.06092834472656	1.0	203.25706481933594	110.59962463378906	1.0	503.1479187011719	194.61997985839844	1.0	502.4045104980469	194.61904907226562	0.003374934196472168	27	003
258	102.72063446044922	162.42396545410156	1.0	186.11927795410156	109.73445129394531	0.9999779462814331	504.0368347167969	194.3009490966797	1.0	503.0657958984375	195.01266479492188	0.005426496267318726	27	003
259	86.76741027832031	170.24159240722656	1.0	188.73106384277344	99.22212982177734	1.0	503.46630859375	194.21307373046875	1.0	502.54119873046875	195.6327362060547	0.0008525550365447998	27	003
260	74.67657470703125	174.9708251953125	1.0	178.2465362548828	119.04279327392578	0.9999935030937195	503.655029296875	193.49012756347656	1.0	503.0068664550781	193.63970947265625	0.0021486878395080566	27	003
261	63.789615631103516	180.21005249023438	1.0	178.4764404296875	120.6509017944336	1.0	503.5553894042969	193.67559814453125	1.0	502.44671630859375	193.827392578125	0.0032348334789276123	27	003
262	54.61307144165039	185.7413330078125	1.0	171.4852752685547	125.92723083496094	1.0	502.1833190917969	194.27159118652344	1.0	501.6353759765625	194.3672637939453	0.003196418285369873	27	003
263	46.84766387939453	189.41390991210938	1.0	160.88458251953125	130.9105224609375	1.0	504.1977233886719	194.50527954101562	1.0	503.03753662109375	195.08441162109375	0.0027517378330230713	27	003
264	41.44007873535156	191.3564910888672	1.0	157.87379455566406	134.78814697265625	1.0	503.22174072265625	194.079833984375	1.0	501.05743408203125	193.276123046875	0.0019396543502807617	27	003
265	33.71076202392578	193.5231475830078	1.0	153.133544921875	137.38059997558594	1.0	503.7793273925781	193.739013671875	1.0	503.1954040527344	194.1611328125	0.0061650872230529785	27	003
266	30.793546676635742	193.44178771972656	1.0	149.2758026123047	142.26412963867188	1.0	502.4376220703125	193.37815856933594	1.0	502.07781982421875	193.68292236328125	0.004400521516799927	27	003
267	24.615510940551758	197.1475067138672	1.0	146.68505859375	147.82447814941406	1.0	503.28302001953125	193.40234375	1.0	502.87823486328125	193.06924438476562	0.0028312504291534424	27	003
268	21.696046829223633	198.4506072998047	1.0	144.46926879882812	157.26988220214844	1.0	503.50140380859375	193.86831665039062	1.0	502.46258544921875	193.7188262939453	0.0018627345561981201	27	003
269	20.391429901123047	198.82518005371094	1.0	143.89080810546875	160.65550231933594	1.0	503.41778564453125	194.1832733154297	1.0	501.096923828125	193.95132446289062	0.0020067989826202393	27	003
270	20.545358657836914	197.2053680419922	1.0	142.83338928222656	168.60513305664062	1.0	503.7845764160156	193.4735565185547	1.0	503.42108154296875	194.0185089111328	0.002415597438812256	27	003
271	17.7496280670166	198.84715270996094	1.0	138.96351623535156	175.0428924560547	1.0	503.9518127441406	193.1595458984375	1.0	503.0235900878906	193.6970672607422	0.001639038324356079	27	003
272	17.549373626708984	199.46383666992188	1.0	136.1036834716797	171.36093139648438	1.0	502.90447998046875	193.35667419433594	1.0	499.7996826171875	192.6722412109375	0.0009717643260955811	27	003
273	20.90363883972168	188.92001342773438	1.0	133.6559600830078	168.24844360351562	1.0	503.56134033203125	193.9033203125	0.9999998807907104	502.54425048828125	194.33204650878906	0.0009329319000244141	27	003
274	18.47600746154785	173.16970825195312	1.0	125.45606994628906	185.87351989746094	0.9999995827674866	502.8095397949219	193.51548767089844	0.9999999403953552	502.67529296875	193.79959106445312	0.0019057393074035645	27	003
275	19.598522186279297	163.73733520507812	1.0	116.85110473632812	207.42080688476562	1.0	503.5391845703125	192.93234252929688	1.0	503.1555480957031	193.26077270507812	0.0012717843055725098	27	003
276	20.40126609802246	157.95127868652344	1.0	115.67901611328125	217.5755615234375	1.0	503.2603454589844	194.1501007080078	1.0	502.6018981933594	194.36996459960938	0.000919640064239502	27	003
277	18.476490020751953	156.1226043701172	1.0	95.02696228027344	226.84225463867188	1.0	503.28326416015625	193.7028045654297	1.0	502.8716735839844	193.54794311523438	0.0032923221588134766	27	003
278	10.846485137939453	154.760498046875	0.9878610968589783	103.91361999511719	230.88906860351562	1.0	503.9678955078125	195.0132598876953	1.0	503.1712951660156	195.04505920410156	0.0010418593883514404	27	003
279	8.243432998657227	153.0299530029297	0.9984726309776306	94.7279052734375	224.94326782226562	1.0	503.16351318359375	193.32676696777344	1.0	502.7437744140625	193.36280822753906	0.00583261251449585	27	003
280	5.234954357147217	147.88247680664062	0.9999734163284302	88.42132568359375	223.16751098632812	1.0	503.6897277832031	193.55438232421875	1.0	85.67745208740234	222.77243041992188	0.0022833049297332764	27	003
281	3.5149402618408203	147.6236572265625	0.9954334497451782	95.86187744140625	224.181884765625	1.0	504.0205383300781	193.66285705566406	1.0	503.09124755859375	193.65206909179688	0.0012477338314056396	27	003
282	3.0809664726257324	146.14283752441406	0.9778916835784912	99.39781951904297	227.5175323486328	1.0	503.2099304199219	193.95339965820312	0.9999999403953552	502.57330322265625	193.74986267089844	0.0017837285995483398	27	003
283	3.386817455291748	146.08673095703125	0.7189844250679016	100.64205932617188	227.65231323242188	1.0	503.1623229980469	193.92955017089844	1.0	502.71832275390625	194.21322631835938	0.001368790864944458	27	003
284	3.7630906105041504	146.38052368164062	0.6322041749954224	100.16551971435547	221.99424743652344	1.0	503.7912292480469	193.80899047851562	1.0	503.1994934082031	193.74488830566406	0.0031488537788391113	27	003
285	2.186814785003662	139.92343139648438	0.36725330352783203	101.68543243408203	218.12783813476562	1.0	501.88568115234375	194.20526123046875	1.0	501.784423828125	193.61837768554688	0.007046788930892944	27	003
286	3.2433295249938965	137.6040496826172	0.8946043252944946	103.36430358886719	211.95516967773438	1.0	502.8481750488281	193.62710571289062	1.0	502.7799072265625	193.287841796875	0.0019478797912597656	27	003
287	2.5455875396728516	132.83155822753906	0.9417855143547058	99.8521499633789	213.09445190429688	1.0	502.4839172363281	193.5591583251953	1.0	502.119140625	194.02516174316406	0.0018056631088256836	27	003
288	3.5827033519744873	133.98797607421875	0.520566463470459	99.64893341064453	211.4045867919922	1.0	503.40521240234375	193.7989959716797	1.0	503.0398254394531	193.76223754882812	0.0014375746250152588	27	003
289	3.010236978530884	131.67361450195312	0.38584768772125244	104.68852996826172	204.25450134277344	1.0	502.4749450683594	194.0379180908203	1.0	502.3285217285156	194.12196350097656	0.007965832948684692	27	003
290	2.043567419052124	125.4324951171875	0.4360501170158386	108.89122009277344	199.07110595703125	1.0	504.0292663574219	194.14515686035156	1.0	503.4476318359375	194.57748413085938	0.00575566291809082	27	003
291	2.5242645740509033	122.74347686767578	0.7922184467315674	111.87232208251953	194.3553009033203	1.0	503.37109375	193.92654418945312	1.0	502.45477294921875	194.69625854492188	0.002438455820083618	27	003
292	2.007996082305908	119.6195068359375	0.9343897104263306	114.15869140625	191.5127410888672	1.0	502.80133056640625	193.3330535888672	1.0	502.4437255859375	193.9387664794922	0.0015023648738861084	27	003
293	2.408620834350586	117.67122650146484	0.9899393320083618	118.16529846191406	186.01174926757812	1.0	503.49420166015625	193.74461364746094	1.0	502.91888427734375	194.63914489746094	0.003347933292388916	27	003
294	4.322888374328613	114.16061401367188	0.9999831914901733	120.78782653808594	183.36949157714844	1.0	502.8900146484375	194.2024688720703	1.0	501.9937438964844	194.92466735839844	0.00168609619140625	27	003
295	5.295511245727539	113.62538146972656	1.0	122.6041030883789	174.06295776367188	1.0	503.8367614746094	193.0849151611328	1.0	503.0605163574219	194.3670654296875	0.0014115869998931885	27	003
296	8.181146621704102	109.7372817993164	1.0	128.1727294921875	169.37635803222656	1.0	503.76995849609375	193.83245849609375	1.0	503.07537841796875	194.0120086669922	0.0009799003601074219	27	003
297	12.041630744934082	108.66783905029297	1.0	130.89700317382812	166.80117797851562	1.0	503.3956604003906	193.75013732910156	1.0	502.79638671875	194.41720581054688	0.007138580083847046	27	003
298	13.278736114501953	106.06595611572266	1.0	137.21075439453125	162.28932189941406	1.0	502.7465515136719	194.17620849609375	1.0	502.2106018066406	194.8052215576172	0.0012724995613098145	27	003
299	17.318286895751953	103.26414489746094	1.0	143.0811767578125	159.1377716064453	1.0	503.8570251464844	194.05496215820312	1.0	503.4400634765625	193.59124755859375	0.008682191371917725	27	003
300	19.980899810791016	100.65391540527344	1.0	146.791015625	155.5719451904297	1.0	503.00250244140625	193.32643127441406	1.0	502.5074462890625	194.375244140625	0.002990812063217163	27	003
301	23.421167373657227	99.6761245727539	1.0	151.35646057128906	151.91578674316406	1.0	503.8839111328125	194.63150024414062	1.0	503.35614013671875	195.33248901367188	0.004373639822006226	27	003
302	28.137760162353516	98.36018371582031	1.0	152.9854736328125	147.47752380371094	1.0	502.5188903808594	193.54493713378906	1.0	501.9674377441406	193.9940643310547	0.0016107261180877686	27	003
303	32.681968688964844	97.08916473388672	1.0	153.0207977294922	149.02996826171875	1.0	502.37506103515625	192.8731689453125	1.0	502.2513122558594	193.07144165039062	0.0037972629070281982	27	003
304	35.91877746582031	95.42080688476562	1.0	150.69683837890625	150.37939453125	1.0	503.88482666015625	194.10546875	1.0	503.4571533203125	193.93882751464844	0.004483044147491455	27	003
305	39.395633697509766	95.15090942382812	1.0	154.51405334472656	148.56268310546875	1.0	504.0890808105469	193.9927520751953	1.0	503.4560546875	194.27516174316406	0.002408653497695923	27	003
306	46.8078498840332	92.02003479003906	1.0	163.08612060546875	145.72178649902344	1.0	503.427734375	194.12716674804688	1.0	502.8229064941406	194.2335968017578	0.0011905431747436523	27	003
307	49.3653564453125	88.63674926757812	1.0	162.91915893554688	145.11444091796875	1.0	503.4549865722656	193.2975311279297	1.0	502.78106689453125	194.3344268798828	0.0021883249282836914	27	003
308	51.73722457885742	85.94518280029297	1.0	166.3957061767578	143.58021545410156	1.0	503.2926025390625	193.3465118408203	0.9999999403953552	503.4491271972656	193.90890502929688	0.006403088569641113	27	003
309	55.267032623291016	85.71363067626953	1.0	165.4871063232422	145.42420959472656	1.0	503.251953125	193.4031982421875	1.0	503.0209655761719	193.7672576904297	0.007166624069213867	27	003
310	58.599220275878906	85.27063751220703	1.0	167.15834045410156	149.40660095214844	1.0	502.0986022949219	194.02647399902344	0.9999999403953552	501.1351623535156	194.40211486816406	0.002198725938796997	27	003
311	60.069602966308594	84.5516357421875	1.0	168.70648193359375	152.2672576904297	1.0	502.8470153808594	193.92840576171875	1.0	502.7436218261719	194.06675720214844	0.009039878845214844	27	003
312	61.86298370361328	82.31986236572266	1.0	167.1412811279297	152.02261352539062	0.9999998807907104	503.4911193847656	194.15455627441406	0.9999998807907104	502.9602966308594	194.36941528320312	0.01149401068687439	27	003
313	65.08709716796875	83.19715118408203	1.0	167.4186553955078	153.55648803710938	1.0	503.7034606933594	193.99911499023438	1.0	503.6881103515625	193.89767456054688	0.0018179118633270264	27	003
314	67.43396759033203	82.20133972167969	1.0	164.49034118652344	154.67373657226562	1.0	503.393310546875	194.21580505371094	1.0	502.75726318359375	194.3518829345703	0.001632779836654663	27	003
315	71.72236633300781	81.8554458618164	1.0	164.07408142089844	158.55838012695312	1.0	503.02685546875	194.016845703125	1.0	500.41748046875	193.41024780273438	0.0019818544387817383	27	003
316	75.14392852783203	80.88616180419922	1.0	163.01100158691406	162.2122039794922	1.0	504.0899353027344	194.5641632080078	1.0	503.7108459472656	194.85391235351562	0.005811095237731934	27	003
317	80.2441635131836	77.64200592041016	1.0	162.95606994628906	160.28932189941406	1.0	502.66497802734375	194.26475524902344	1.0	502.0598449707031	195.1352081298828	0.0032254457473754883	27	003
318	83.3941421508789	76.8341293334961	1.0	164.4060516357422	162.07119750976562	1.0	503.3801574707031	193.43125915527344	0.9999999403953552	502.66693115234375	194.57713317871094	0.002940535545349121	27	003
319	89.4909896850586	77.78675842285156	0.9999999403953552	164.8267364501953	161.32012939453125	0.9999986886978149	502.6728820800781	194.34579467773438	1.0	502.2236328125	194.52220153808594	0.000890880823135376	27	003
320	96.17973327636719	77.67164611816406	1.0	158.38223266601562	167.3979949951172	1.0	503.06402587890625	193.02830505371094	0.9999999403953552	502.0487976074219	194.3075408935547	0.003313034772872925	27	003
321	107.8624267578125	74.92881774902344	0.9999744892120361	154.74957275390625	168.152099609375	1.0	502.21368408203125	194.00538635253906	1.0	154.25823974609375	171.1409912109375	0.0015744566917419434	27	003
322	117.88182830810547	72.46855163574219	1.0	158.3911590576172	149.7349090576172	1.0	503.2330322265625	193.58070373535156	1.0	502.128173828125	193.50228881835938	0.00447419285774231	27	003
323	130.9664306640625	76.04456329345703	1.0	159.4835968017578	152.9064178466797	1.0	502.8074035644531	194.0606689453125	1.0	502.37469482421875	193.91659545898438	0.0034591853618621826	27	003
324	141.1503448486328	79.33407592773438	1.0	150.2881622314453	153.10519409179688	1.0	503.5561828613281	192.64964294433594	1.0	502.56500244140625	193.96371459960938	0.006175994873046875	27	003
325	149.14027404785156	83.97713470458984	1.0	141.2345733642578	151.43832397460938	0.9999998807907104	503.6485595703125	193.8006134033203	1.0	502.5793762207031	193.93397521972656	0.0016123950481414795	27	003
326	156.36203002929688	84.07743835449219	1.0	137.4439697265625	152.41221618652344	1.0	503.5057373046875	193.30093383789062	1.0	502.6667785644531	194.25137329101562	0.0029983818531036377	27	003
327	165.196533203125	86.2789306640625	1.0	127.99129486083984	156.04441833496094	1.0	502.1568298339844	194.486083984375	1.0	501.5933532714844	194.425048828125	0.006702333688735962	27	003
328	177.7530975341797	87.99331665039062	1.0	136.6477508544922	142.2815704345703	0.9957237839698792	503.2278137207031	193.1654052734375	0.9999999403953552	502.7521667480469	194.4441680908203	0.0035578906536102295	27	003
329	191.83148193359375	88.89092254638672	1.0	132.81759643554688	134.70684814453125	0.032646775245666504	504.0350036621094	193.21688842773438	1.0	501.40887451171875	193.913818359375	0.0009736120700836182	27	003
330	206.3573760986328	90.95333099365234	1.0	119.57783508300781	129.1943817138672	0.3267626464366913	503.2964172363281	193.65614318847656	1.0	502.9666748046875	193.39483642578125	0.0010679662227630615	27	003
331	220.723388671875	93.78755950927734	1.0	117.2381820678711	128.68617248535156	1.0	504.0273742675781	192.85861206054688	1.0	503.1229248046875	193.85760498046875	0.006742119789123535	27	003
332	233.1400146484375	93.64173889160156	1.0	118.61121368408203	124.95989227294922	1.0	502.7727966308594	193.7594451904297	1.0	502.54388427734375	193.88377380371094	0.0044051408767700195	27	003
333	245.94210815429688	91.80348205566406	1.0	140.6730194091797	115.38316345214844	0.09541305899620056	502.89312744140625	193.27330017089844	1.0	502.8004150390625	192.5568084716797	0.0037444233894348145	27	003
334	258.43414306640625	90.49730682373047	1.0	140.25306701660156	107.72096252441406	0.8510864973068237	503.748291015625	193.8253173828125	1.0	501.4092712402344	194.39060974121094	0.000592648983001709	27	003
335	271.7704772949219	90.34810638427734	0.999963641166687	143.10595703125	104.65472412109375	0.886107861995697	504.08416748046875	193.6259765625	1.0	501.2100524902344	194.31185913085938	0.0008091330528259277	27	003
336	279.5168151855469	92.99659729003906	0.965478241443634	156.3574981689453	104.72708892822266	0.9999940395355225	503.46197509765625	193.51513671875	1.0	503.18817138671875	193.4630889892578	0.0009154975414276123	27	003
337	291.4816589355469	92.50489044189453	0.005762666463851929	161.429931640625	104.84312438964844	1.0	503.6538391113281	193.8985595703125	1.0	502.9996337890625	193.5266571044922	0.001055985689163208	27	003
338	302.6999206542969	88.6158676147461	1.0	173.90249633789062	102.204345703125	1.0	503.8882751464844	192.08944702148438	1.0	500.9233093261719	192.84873962402344	0.0006123483180999756	27	003
339	307.4858703613281	84.52008056640625	1.0	220.29318237304688	109.0755615234375	0.9998722672462463	503.5892028808594	193.01461791992188	0.9999999403953552	500.9154052734375	194.08106994628906	0.0004934072494506836	27	003
340	317.8506164550781	79.55467987060547	0.9999998807907104	227.40252685546875	108.57001495361328	0.9999997615814209	502.6743469238281	193.07357788085938	0.9999999403953552	502.8432312011719	193.43212890625	0.0018099546432495117	27	003
341	321.076904296875	77.67269134521484	0.9999881982803345	211.65597534179688	97.10401153564453	0.9999982118606567	503.09173583984375	192.6271209716797	1.0	502.2506103515625	194.03948974609375	0.0015334784984588623	27	003
342	499.9304504394531	368.8760986328125	0.8781049251556396	217.96377563476562	97.84127807617188	1.0	503.3600158691406	193.66033935546875	1.0	502.7412109375	193.3563690185547	0.001267939805984497	27	003
343	338.8075256347656	75.51844787597656	1.0	225.36032104492188	101.10578155517578	1.0	502.7113952636719	193.74200439453125	1.0	502.85943603515625	192.9618682861328	0.0029578208923339844	27	003
344	343.6830139160156	75.90501403808594	0.9999999403953552	234.154296875	103.9941635131836	1.0	502.49053955078125	193.25596618652344	1.0	501.9945983886719	193.0484161376953	0.0014439225196838379	27	003
345	350.0205993652344	74.8791732788086	1.0	243.7794189453125	105.41348266601562	1.0	503.76544189453125	192.15879821777344	1.0	503.0496826171875	193.4348602294922	0.0012404918670654297	27	003
346	354.75274658203125	76.29350280761719	1.0	249.74607849121094	102.3341064453125	1.0	503.5819396972656	192.83851623535156	1.0	500.4739990234375	193.6143798828125	0.0006502270698547363	27	003
347	360.0445251464844	77.42195892333984	1.0	257.0498046875	98.04107666015625	1.0	504.3336486816406	192.9410858154297	1.0	500.70196533203125	192.06146240234375	0.0008701980113983154	27	003
348	360.3232727050781	79.22315979003906	1.0	466.6970520019531	81.0453872680664	1.0	502.4578857421875	191.78384399414062	1.0	500.0601806640625	192.81251525878906	0.0010046958923339844	27	003
349	362.4642333984375	79.48748016357422	1.0	267.6729431152344	86.12913513183594	1.0	502.54736328125	193.66461181640625	1.0	502.4764099121094	193.73086547851562	0.0015032589435577393	27	003
350	346.02117919921875	71.18637084960938	0.00393792986869812	278.2030334472656	88.30915069580078	1.0	503.7193298339844	192.84466552734375	1.0	503.1383056640625	192.77169799804688	0.0023984313011169434	27	003
351	353.7071228027344	79.6240005493164	0.9240376949310303	278.7655944824219	90.81501770019531	1.0	503.3349609375	193.82156372070312	1.0	502.7919921875	193.63685607910156	0.0014466345310211182	27	003
352	357.351318359375	83.54881286621094	0.5062552094459534	287.7895812988281	96.64795684814453	0.9999979734420776	502.8793640136719	193.67222595214844	1.0	502.3484802246094	194.2082061767578	0.0007201433181762695	27	003
353	366.9027099609375	89.72826385498047	1.0	475.43060302734375	78.0270004272461	0.9999992251396179	503.39361572265625	193.08871459960938	0.9999998807907104	500.7669982910156	193.78700256347656	0.003195524215698242	27	003
354	366.09326171875	96.63839721679688	1.0	300.1121826171875	92.83037567138672	0.9995155334472656	502.9970397949219	193.73150634765625	1.0	502.75	193.11119079589844	0.0011336207389831543	27	003
355	34.81373596191406	302.6352844238281	0.6770628690719604	340.6646728515625	70.91141510009766	0.9886397123336792	502.9781799316406	193.67730712890625	1.0	502.739501953125	193.6192169189453	0.002481222152709961	27	003
356	334.0274658203125	120.84561157226562	0.00020706653594970703	348.4541015625	89.98519134521484	0.000668257474899292	503.06640625	193.62954711914062	1.0	503.17803955078125	193.76458740234375	0.002048313617706299	27	003
357	331.177001953125	123.12030792236328	1.0	349.50897216796875	99.44257354736328	0.14403840899467468	503.01495361328125	193.55560302734375	1.0	502.6368103027344	193.931396484375	0.0018855929374694824	27	003
358	330.6983337402344	127.67537689208984	0.9999979138374329	358.8193054199219	100.62197875976562	0.0175115168094635	502.89630126953125	194.01773071289062	1.0	502.86993408203125	193.33450317382812	0.0023975372314453125	27	003
359	331.74688720703125	128.24090576171875	0.18386036157608032	352.6228332519531	103.82168579101562	0.003166407346725464	503.2237854003906	193.25196838378906	0.9999999403953552	502.30596923828125	194.38758850097656	0.001964002847671509	27	003
360	332.0929870605469	130.11520385742188	0.9999998807907104	367.1541748046875	112.54962158203125	0.04208984971046448	503.42010498046875	193.7238311767578	1.0	500.90606689453125	194.61248779296875	0.0005893409252166748	27	003
361	368.1026916503906	117.10602569580078	0.9999474883079529	358.3551025390625	116.75171661376953	0.001020580530166626	502.89404296875	193.70135498046875	1.0	503.2772521972656	193.16041564941406	0.0025643110275268555	27	003
362	362.9103088378906	129.428955078125	0.9806610345840454	358.1833190917969	133.14463806152344	0.0003420710563659668	503.3857421875	194.12718200683594	0.9999998807907104	500.6416320800781	194.11871337890625	0.003693699836730957	27	003
363	504.11260986328125	199.02191162109375	0.00013580918312072754	356.9914245605469	130.25672912597656	0.0015457868576049805	502.91326904296875	193.85438537597656	1.0	502.4065856933594	194.90467834472656	0.008344203233718872	27	003
364	324.6877746582031	134.37171936035156	0.00021275877952575684	502.98480224609375	195.88369750976562	0.00015532970428466797	503.2340087890625	193.90985107421875	1.0	502.9033203125	193.95225524902344	0.002882033586502075	27	003
365	501.3287353515625	369.5137939453125	0.0006757378578186035	501.86767578125	195.8753204345703	0.0003592371940612793	501.650146484375	194.08175659179688	1.0	500.9434509277344	194.35513305664062	0.004317969083786011	27	003
366	332.432373046875	134.6673583984375	0.0002206265926361084	502.718994140625	194.20245361328125	0.00021407008171081543	502.9207763671875	193.03123474121094	0.9999998807907104	502.3570251464844	193.8793487548828	0.002330571413040161	27	003
367	341.7053527832031	140.65499877929688	0.05189317464828491	342.1668395996094	142.6662139892578	0.0033751726150512695	503.5467834472656	193.56683349609375	1.0	503.4987487792969	193.58465576171875	0.0020942986011505127	27	003
368	503.8309326171875	198.85269165039062	0.00013047456741333008	346.8238830566406	140.4412384033203	0.9082751274108887	503.1558837890625	193.5950927734375	1.0	502.28009033203125	194.71112060546875	0.0016524195671081543	27	003
369	500.8119812011719	368.38446044921875	0.9849439859390259	503.0096740722656	196.3791046142578	0.00016632676124572754	502.9202575683594	194.17178344726562	1.0	501.9136657714844	195.20846557617188	0.0027461349964141846	27	003
370	315.1806335449219	167.39236450195312	0.999998927116394	337.8513488769531	132.98898315429688	0.25510174036026	502.0718688964844	193.14125061035156	0.9999998807907104	501.5223388671875	193.8272247314453	0.004169583320617676	27	003
371	312.4867858886719	173.2303924560547	1.0	332.2680969238281	127.02213287353516	0.9999998807907104	502.7692565917969	193.8977813720703	1.0	501.8128356933594	195.00665283203125	0.0013904273509979248	27	003
372	311.0206298828125	179.0044403076172	1.0	335.5023193359375	121.43195343017578	0.9981846809387207	502.9132080078125	193.20787048339844	1.0	503.0425109863281	193.4693145751953	0.012185096740722656	27	003
373	308.7161865234375	184.73797607421875	1.0	338.0816345214844	119.79623413085938	0.9999998807907104	503.64532470703125	193.85691833496094	1.0	503.02520751953125	193.7100372314453	0.0017628073692321777	27	003
374	307.5914611816406	188.95736694335938	1.0	339.3937683105469	118.59025573730469	0.9979832172393799	503.8685302734375	193.9229736328125	1.0	503.32708740234375	194.03955078125	0.0009433925151824951	27	003
375	305.3557434082031	194.6637420654297	1.0	306.95404052734375	194.7972412109375	0.02537110447883606	502.36541748046875	194.34469604492188	1.0	501.8269958496094	194.94090270996094	0.002575010061264038	27	003
376	304.0302734375	198.43548583984375	0.9999875426292419	306.5914306640625	199.5338592529297	0.9736270308494568	502.6016845703125	193.6030731201172	1.0	502.3615417480469	193.70855712890625	0.0036034882068634033	27	003
377	305.5682373046875	204.56260681152344	1.0	337.78466796875	131.78009033203125	0.01634320616722107	502.9695129394531	194.46310424804688	0.9999999403953552	502.304931640625	195.24093627929688	0.0004298985004425049	27	003
378	302.91510009765625	206.11009216308594	1.0	343.19769287109375	132.6028594970703	0.2814449369907379	503.693603515625	194.02627563476562	0.9999999403953552	502.9419250488281	194.32431030273438	0.0020415186882019043	27	003
379	299.30908203125	208.63330078125	1.0	340.0802001953125	130.8821563720703	1.0	503.67144775390625	194.63880920410156	1.0	341.5047607421875	137.39373779296875	0.0006759166717529297	27	003
380	298.34832763671875	210.39077758789062	1.0	341.06201171875	137.24688720703125	0.9522850513458252	503.18499755859375	193.7036895751953	1.0	502.6522216796875	193.7764892578125	0.0006465613842010498	27	003
381	297.2294006347656	213.38294982910156	1.0	342.8629150390625	146.75372314453125	0.33224666118621826	503.1697692871094	193.60891723632812	0.9999999403953552	500.5584411621094	193.9173583984375	0.001534491777420044	27	003
382	296.0249938964844	217.43052673339844	1.0	342.8180847167969	144.99710083007812	0.9903537631034851	503.776123046875	193.7353973388672	1.0	503.36322021484375	194.1082000732422	0.00045350193977355957	27	003
383	294.8544006347656	220.34359741210938	1.0	336.7971496582031	142.743896484375	1.0	502.9719543457031	193.9437713623047	1.0	500.5785217285156	194.86900329589844	0.0005584061145782471	27	003
384	286.4267883300781	221.3121337890625	1.0	334.767333984375	150.9211883544922	1.0	503.1890869140625	194.49887084960938	1.0	503.14910888671875	193.75161743164062	0.0006753802299499512	27	003
385	272.6437072753906	219.3057403564453	1.0	335.2938537597656	169.2288360595703	0.013479948043823242	502.79302978515625	193.54190063476562	1.0	273.6662902832031	210.75112915039062	0.0005926191806793213	27	003
386	261.4320983886719	219.6621551513672	1.0	340.169677734375	179.539794921875	0.9691685438156128	503.0945129394531	193.95925903320312	1.0	259.7926025390625	212.2099609375	0.0008792281150817871	27	003
387	251.2800750732422	223.1533966064453	1.0	344.8947448730469	182.1078338623047	1.0	504.2943115234375	194.02618408203125	1.0	246.8994903564453	214.025146484375	0.0004449784755706787	27	003
388	239.1383514404297	221.2569122314453	1.0	336.64813232421875	182.68124389648438	1.0	502.6951599121094	194.56268310546875	1.0	502.20965576171875	194.6422576904297	0.0006352663040161133	27	003
389	223.42991638183594	219.26931762695312	1.0	319.8052673339844	205.96829223632812	0.9999977350234985	503.36700439453125	193.130615234375	0.9999998807907104	500.8343811035156	193.54415893554688	0.000662684440612793	27	003
390	209.77548217773438	220.66883850097656	1.0	319.28411865234375	216.7378692626953	1.0	502.36968994140625	193.13140869140625	0.9999998807907104	499.4757995605469	194.03640747070312	0.000555574893951416	27	003
391	199.64590454101562	218.42445373535156	1.0	303.820556640625	219.13754272460938	0.9696145057678223	503.2908630371094	192.69134521484375	1.0	503.2348327636719	192.76356506347656	0.0011512041091918945	27	003
392	191.5675506591797	218.15525817871094	1.0	287.45550537109375	219.72418212890625	0.005937367677688599	502.6832275390625	193.8858642578125	1.0	501.9875183105469	194.6139373779297	0.0005555152893066406	27	003
393	176.958984375	219.9727020263672	1.0	264.9247131347656	220.28692626953125	0.9982001185417175	503.134033203125	193.4187469482422	1.0	500.1725158691406	194.05845642089844	0.0007548928260803223	27	003
394	168.144287109375	224.1283416748047	1.0	258.3313293457031	216.83541870117188	0.9999999403953552	504.15008544921875	192.99307250976562	1.0	501.9008483886719	193.74859619140625	0.0005954205989837646	27	003
395	157.94757080078125	229.2755889892578	1.0	250.59083557128906	216.99081420898438	0.9999976754188538	503.4038391113281	194.3333282470703	1.0	443.58721923828125	214.6303253173828	0.0009201467037200928	27	003
396	146.74258422851562	233.1363067626953	1.0	230.21084594726562	201.13389587402344	1.0	503.1552429199219	192.8496551513672	1.0	500.3027038574219	193.6648406982422	0.0005511939525604248	27	003
397	139.94342041015625	234.86624145507812	0.9999998211860657	227.699951171875	196.65858459472656	1.0	504.009765625	193.28700256347656	1.0	501.3096008300781	194.5375518798828	0.0007242858409881592	27	003
398	131.24066162109375	240.8821258544922	1.0	219.723876953125	206.6764373779297	1.0	503.78509521484375	193.20950317382812	1.0	500.86322021484375	193.98602294921875	0.0006059706211090088	27	003
399	118.28704071044922	243.38787841796875	0.9994897842407227	201.55618286132812	206.86048889160156	1.0	503.9927673339844	192.83468627929688	1.0	501.5506286621094	193.89723205566406	0.00077056884765625	27	003
400	109.97032928466797	245.42616271972656	1.0	197.91098022460938	202.18406677246094	1.0	503.5223693847656	192.52088928222656	0.9999998807907104	500.82769775390625	193.24749755859375	0.0008406937122344971	27	003
401	101.64653015136719	249.75808715820312	1.0	196.5726776123047	201.32151794433594	1.0	503.8707275390625	192.96165466308594	0.9999998807907104	500.7512512207031	193.3133087158203	0.0011105239391326904	27	003
402	97.55876922607422	252.21461486816406	1.0	189.02870178222656	210.60426330566406	1.0	504.82757568359375	193.27828979492188	1.0	502.35882568359375	194.04615783691406	0.0006399750709533691	27	003
403	89.97235107421875	250.95166015625	1.0	174.7240447998047	213.65066528320312	1.0	503.1882019042969	193.28369140625	0.9999998807907104	502.492919921875	193.9556884765625	0.0033202171325683594	27	003
404	81.24072265625	251.2401885986328	1.0	174.5380401611328	209.67471313476562	1.0	503.2506408691406	193.26766967773438	0.9999998807907104	500.33221435546875	193.39804077148438	0.0011265575885772705	27	003
405	70.47080993652344	251.79306030273438	1.0	172.54010009765625	212.55360412597656	1.0	504.1904296875	192.79339599609375	1.0	501.5397033691406	193.7278594970703	0.0009461641311645508	27	003
406	65.86565399169922	252.29539489746094	1.0	159.1940155029297	217.6642303466797	1.0	502.6913146972656	193.70529174804688	1.0	502.1376953125	193.74050903320312	0.0011413097381591797	27	003
407	62.86769485473633	250.32223510742188	1.0	147.8763427734375	221.73422241210938	1.0	503.20367431640625	193.40081787109375	1.0	502.6197814941406	194.63882446289062	0.0056077539920806885	27	003
408	58.89385986328125	246.84487915039062	1.0	139.68492126464844	226.26060485839844	1.0	502.5614929199219	193.18252563476562	1.0	502.3962707519531	192.94442749023438	0.0031455159187316895	27	003
409	57.578975677490234	240.0940399169922	0.9999998807907104	129.35470581054688	228.43093872070312	0.999998927116394	503.4095153808594	193.17800903320312	1.0	502.893310546875	193.1764373779297	0.0031317174434661865	27	003
410	62.755027770996094	223.53701782226562	0.9999971389770508	98.45708465576172	259.7171630859375	0.007896244525909424	502.9700927734375	193.99691772460938	1.0	500.5997619628906	192.87452697753906	0.0017473995685577393	27	003
411	67.41938018798828	212.99627685546875	1.0	96.76080322265625	264.6328125	0.9985643029212952	612.4824829101562	228.72328186035156	0.015399634838104248	96.638671875	268.68035888671875	0.00019273161888122559	27	003
412	70.83763885498047	204.01138305664062	0.9999919533729553	72.13349151611328	205.3290557861328	0.5615926384925842	529.7885131835938	228.5549774169922	0.007989674806594849	90.82917785644531	273.4265441894531	0.0004507899284362793	27	003
413	70.85668182373047	195.66297912597656	0.9999985694885254	87.52561950683594	274.2859191894531	0.9466051459312439	531.0733032226562	227.1148681640625	0.04627707600593567	60.432899475097656	199.77980041503906	8.13603401184082e-5	27	003
414	70.95114135742188	189.9126434326172	0.9996855854988098	73.72564697265625	190.6521453857422	0.7237722873687744	529.6254272460938	229.0872802734375	0.0067771077156066895	73.04149627685547	192.72280883789062	0.00019794702529907227	27	003
415	73.43304443359375	183.4446258544922	0.9999998807907104	79.09962463378906	187.53677368164062	0.0025159120559692383	530.80126953125	228.32752990722656	0.0004368424415588379	78.88811492919922	187.68507385253906	1.6629695892333984e-5	27	003
416	73.63361358642578	178.20957946777344	1.0	66.81961059570312	269.3454284667969	0.9762042164802551	530.482177734375	228.13206481933594	0.8718839883804321	59.44403839111328	184.0037384033203	6.22868537902832e-5	27	003
417	71.31272888183594	173.97642517089844	1.0	66.19986724853516	259.745361328125	0.15889710187911987	530.829833984375	228.51925659179688	0.1114346981048584	72.249267578125	180.5447540283203	6.619095802307129e-5	27	003
418	69.93928527832031	168.53269958496094	1.0	83.56888580322266	255.7187042236328	0.9971033334732056	529.9723510742188	228.61328125	0.24375298619270325	58.418617248535156	159.52166748046875	5.042552947998047e-5	27	003
419	69.93404388427734	162.3771209716797	1.0	79.32282257080078	261.2928161621094	0.9702775478363037	530.2879028320312	227.7565155029297	0.021276473999023438	81.40677642822266	257.55352783203125	5.689263343811035e-5	27	003
420	69.7906265258789	159.280029296875	1.0	86.69334411621094	258.6714172363281	0.9998292922973633	529.0802612304688	227.20811462402344	0.003391265869140625	85.84168243408203	265.8502197265625	0.0013116002082824707	27	003
421	70.29270935058594	157.29351806640625	1.0	98.59544372558594	237.62301635742188	1.0	529.4603881835938	229.34182739257812	0.02126145362854004	98.13497924804688	237.7318572998047	0.0012742877006530762	27	003
422	69.50200653076172	154.70953369140625	1.0	90.35916137695312	246.0821533203125	0.9878096580505371	530.3729248046875	229.21018981933594	0.8692550659179688	87.7452163696289	251.29869079589844	0.0011648833751678467	27	003
423	67.41230773925781	154.9017791748047	1.0	82.98804473876953	245.48443603515625	0.9999997019767761	530.7383422851562	229.0024871826172	0.802433967590332	82.39859771728516	252.01730346679688	0.0003739297389984131	27	003
424	66.53628540039062	153.87652587890625	0.9999529719352722	102.93392181396484	226.473876953125	0.9999998807907104	530.7637329101562	229.06954956054688	0.028301984071731567	100.18841552734375	226.04403686523438	0.002674609422683716	27	003
425	66.83607482910156	153.43455505371094	0.9998478889465332	102.55068969726562	226.2423553466797	0.9998219013214111	529.3687133789062	229.42691040039062	0.04301947355270386	100.70892333984375	223.97647094726562	0.0008128583431243896	27	003
426	66.02330017089844	151.61329650878906	0.9999998807907104	107.39099884033203	224.0166473388672	0.9999998807907104	530.2879028320312	228.2098846435547	0.48851335048675537	110.77159118652344	224.41481018066406	0.0008345842361450195	27	003
427	64.68927764892578	151.50018310546875	1.0	111.83040618896484	223.47381591796875	1.0	529.1581420898438	227.96231079101562	0.9314965009689331	113.15250396728516	222.3960418701172	0.001495063304901123	27	003
428	62.6815299987793	153.48297119140625	1.0	101.46891784667969	198.10874938964844	0.9992766380310059	528.9443969726562	228.68399047851562	0.5735164880752563	102.36549377441406	205.25914001464844	0.00048676133155822754	27	003
429	61.68529510498047	153.96705627441406	1.0	107.82220458984375	202.04112243652344	0.9999878406524658	528.89501953125	228.2062530517578	0.0006384849548339844	107.79735565185547	204.57540893554688	0.001544564962387085	27	003
430	59.23857498168945	152.9327392578125	1.0	111.31449127197266	200.25302124023438	1.0	530.42236328125	227.3360137939453	0.0028905868530273438	112.24806213378906	207.12644958496094	0.0003889799118041992	27	003
431	56.6570930480957	151.33322143554688	1.0	115.37007141113281	197.93869018554688	1.0	530.0906982421875	228.7898406982422	0.1665128767490387	114.45146942138672	205.46714782714844	0.00012752413749694824	27	003
432	57.55501937866211	150.78665161132812	1.0	120.58354949951172	196.00405883789062	1.0	530.6456298828125	228.52236938476562	0.00854453444480896	126.91480255126953	197.6255645751953	0.0001023709774017334	27	003
433	56.401649475097656	149.65919494628906	1.0	127.47831726074219	184.59326171875	0.9995023608207703	529.6608276367188	228.14364624023438	0.964442253112793	127.42203521728516	190.56321716308594	0.0004966259002685547	27	003
434	56.414283752441406	142.73240661621094	1.0	126.80648040771484	165.0091552734375	1.0	530.173583984375	228.36895751953125	0.2295079231262207	127.49956512451172	165.39581298828125	5.328655242919922e-5	27	003
435	60.38650894165039	134.32508850097656	1.0	65.24629974365234	137.71487426757812	0.003811359405517578	530.8286743164062	228.8577880859375	0.047487467527389526	112.8828125	191.85546875	0.00011461973190307617	27	003
436	63.09767532348633	126.83028411865234	1.0	132.40518188476562	169.94375610351562	0.35667866468429565	531.3834228515625	228.18182373046875	0.8431932926177979	110.6583480834961	205.9102020263672	0.00040349364280700684	27	003
437	64.19302368164062	120.92431640625	1.0	133.2050018310547	185.09048461914062	1.0	530.8807373046875	228.13734436035156	0.12529444694519043	133.56565856933594	189.83346557617188	0.00032201409339904785	27	003
438	68.88668823242188	109.50457763671875	1.0	140.82192993164062	185.60916137695312	0.9999983310699463	529.6361083984375	228.3833465576172	0.2732524275779724	146.0465850830078	192.48770141601562	0.001008152961730957	27	003
439	81.6630859375	110.42186737060547	0.7643420696258545	134.07839965820312	164.96487426757812	1.0	529.8824462890625	228.68878173828125	0.020842254161834717	141.94468688964844	167.1937713623047	4.3898820877075195e-5	27	003
440	83.64208221435547	160.28086853027344	0.9999998807907104	120.2655258178711	163.36033630371094	0.9999513626098633	530.2133178710938	228.48121643066406	0.3304497003555298	119.0605697631836	163.71884155273438	1.2755393981933594e-5	27	003
441	80.27655029296875	162.68997192382812	0.9999788403511047	84.34636688232422	167.02642822265625	0.9532488584518433	529.2816162109375	228.24952697753906	0.2536236047744751	88.17877960205078	173.88311767578125	2.092123031616211e-5	27	003
442	115.34025573730469	101.06006622314453	1.0	81.98283386230469	167.88165283203125	1.0	648.30029296875	281.1616516113281	0.00013428926467895508	81.42666625976562	174.54620361328125	0.00039717555046081543	27	003
443	125.60240173339844	101.3657455444336	1.0	74.53020477294922	165.40310668945312	0.9999989867210388	529.6321411132812	228.33839416503906	0.0216062068939209	105.846923828125	108.57733917236328	4.00543212890625e-5	27	003
444	132.4046173095703	100.37579345703125	0.9999973773956299	69.16869354248047	160.34771728515625	0.9999984502792358	530.9659423828125	227.56558227539062	0.8891223073005676	64.55379486083984	161.1493377685547	0.0001169741153717041	27	003
445	142.66119384765625	101.66950225830078	0.9999186992645264	78.34413146972656	147.13333129882812	0.21420246362686157	529.8883666992188	228.10897827148438	0.0004976987838745117	123.24308013916016	111.69314575195312	1.9997358322143555e-5	27	003
446	149.15029907226562	100.46918487548828	0.8857092261314392	75.0373764038086	141.9651641845703	0.998341977596283	529.4331665039062	228.86904907226562	0.014622539281845093	71.81289672851562	136.56735229492188	0.0001932978630065918	27	003
447	157.68118286132812	111.05148315429688	0.4476667046546936	75.02717590332031	138.29701232910156	0.9997317790985107	530.47216796875	228.35037231445312	0.010722458362579346	76.8956069946289	136.57203674316406	6.470084190368652e-5	27	003
448	163.46194458007812	115.67098999023438	0.20144763588905334	75.44477844238281	136.14630126953125	1.0	530.316650390625	228.68222045898438	0.05053415894508362	75.17179107666016	138.7276153564453	0.00011438131332397461	27	003
449	85.95957946777344	131.3541717529297	7.82310962677002e-5	83.61459350585938	129.2169189453125	1.0	529.2981567382812	229.66317749023438	0.00044527649879455566	82.02288055419922	128.0890350341797	0.00030794739723205566	27	003
450	162.74942016601562	130.7285614013672	0.9868212342262268	95.87727355957031	120.13227844238281	0.9999996423721313	530.0467529296875	229.40170288085938	0.03646692633628845	94.28855895996094	122.32306671142578	0.0010729730129241943	27	003
451	161.57177734375	134.85479736328125	0.24250000715255737	162.8625030517578	138.1565704345703	0.9704433679580688	529.3951416015625	227.73057556152344	0.03279966115951538	163.2869110107422	142.62213134765625	1.65402889251709e-5	27	003
452	157.76966857910156	133.5314178466797	1.0	155.00881958007812	136.5465087890625	0.01272699236869812	530.8310546875	228.62879943847656	0.028820902109146118	140.5481414794922	134.6731719970703	0.00016391277313232422	27	003
453	150.43057250976562	136.0054168701172	0.9999984502792358	151.17327880859375	137.43414306640625	0.0069081783294677734	529.9149169921875	227.87200927734375	0.21584093570709229	151.1005096435547	139.861572265625	0.0008477866649627686	27	003
454	146.06019592285156	139.76182556152344	1.0	145.8520050048828	142.54124450683594	0.001916736364364624	530.4827880859375	228.62335205078125	0.004787325859069824	138.2448272705078	131.83799743652344	0.0006615519523620605	27	003
455	157.825439453125	110.72467803955078	0.9712101817131042	160.2655029296875	107.17903137207031	0.004635721445083618	529.62744140625	228.8844757080078	0.012086331844329834	140.39117431640625	131.49325561523438	0.0011268854141235352	27	003
456	165.0711669921875	103.95225524902344	0.997296929359436	136.8157501220703	144.93727111816406	0.21345627307891846	529.445068359375	229.3040313720703	0.8546702861785889	139.3634796142578	133.3598175048828	0.00039499998092651367	27	003
457	170.0210723876953	105.77867889404297	0.9999983310699463	132.9121856689453	147.78875732421875	0.999040424823761	529.4193115234375	228.57144165039062	0.0020218193531036377	125.8817138671875	148.35792541503906	0.00012606382369995117	27	003
458	177.01515197753906	107.82948303222656	0.9999994039535522	126.623291015625	145.186279296875	0.9987088441848755	530.6015625	227.82260131835938	0.10191342234611511	122.01240539550781	136.54623413085938	5.283951759338379e-5	27	003
459	122.35841369628906	141.063232421875	0.9999994039535522	185.6357421875	116.33785247802734	0.12678134441375732	530.5087280273438	228.4617919921875	0.0032165348529815674	118.85360717773438	130.86976623535156	6.258487701416016e-5	27	003
460	117.54241943359375	141.07574462890625	1.0	190.0830841064453	115.7597427368164	0.999996542930603	529.6767578125	230.05674743652344	0.1819503903388977	191.7456817626953	117.5960693359375	9.167194366455078e-5	27	003
461	113.54784393310547	139.35023498535156	1.0	195.4413299560547	122.42002868652344	0.9999979138374329	529.7562255859375	228.34286499023438	0.05422651767730713	106.79105377197266	147.27828979492188	4.8726797103881836e-5	27	003
462	113.15351104736328	137.489013671875	1.0	196.05528259277344	129.70484924316406	1.0	530.4327392578125	228.62937927246094	0.9638900756835938	192.4998016357422	130.7191162109375	4.953145980834961e-5	27	003
463	113.1766128540039	136.80035400390625	1.0	195.2088165283203	134.2659912109375	1.0	529.611328125	228.72088623046875	0.1263904571533203	193.35861206054688	134.6171875	5.1647424697875977e-5	27	003
464	112.83350372314453	136.81961059570312	1.0	192.43307495117188	135.75677490234375	1.0	529.8616943359375	228.4716033935547	0.590657114982605	193.15431213378906	140.124755859375	6.29723072052002e-5	27	003
465	113.11365509033203	135.6121368408203	0.9999869465827942	191.8130645751953	136.23948669433594	1.0	530.0479736328125	226.697998046875	0.9949885606765747	191.83029174804688	136.92080688476562	5.3256750106811523e-5	27	003
466	114.82649993896484	141.49313354492188	0.3206474184989929	191.15762329101562	134.70162963867188	1.0	529.3797607421875	229.00723266601562	0.8968315124511719	190.7624053955078	137.11093139648438	5.370378494262695e-5	27	003
467	502.6900634765625	371.9217224121094	0.18295562267303467	191.98699951171875	136.92013549804688	1.0	530.6375122070312	226.97068786621094	0.25441962480545044	192.72384643554688	143.2076873779297	5.894899368286133e-5	27	003
468	135.05441284179688	145.16232299804688	0.9952803254127502	189.40237426757812	144.97105407714844	1.0	529.70849609375	229.56777954101562	0.9983752965927124	191.84652709960938	144.96823120117188	0.00019019842147827148	27	003
469	159.1211395263672	124.001953125	0.018461138010025024	140.04531860351562	171.65921020507812	0.9973088502883911	529.5045166015625	228.84039306640625	0.0611131489276886	139.5479278564453	171.4933319091797	0.0030795931816101074	27	003
470	142.96641540527344	180.26492309570312	0.9950295686721802	154.8048553466797	119.37709045410156	1.0	530.5751342773438	228.84112548828125	0.9493083953857422	145.67141723632812	187.88119506835938	0.0002522766590118408	27	003
471	145.2291717529297	187.4743194580078	0.953524112701416	144.33958435058594	111.96966552734375	1.0	528.3489990234375	228.69561767578125	0.05411064624786377	148.89434814453125	189.24375915527344	0.0004965662956237793	27	003
472	148.8146514892578	195.27984619140625	0.9999998807907104	151.02842712402344	195.32017517089844	0.0005723834037780762	529.9172973632812	228.44862365722656	0.9868528842926025	148.54515075683594	204.23963928222656	0.00010204315185546875	27	003
473	142.28857421875	197.38467407226562	1.0	129.55003356933594	115.96841430664062	0.7151721119880676	528.99853515625	228.43460083007812	0.08557909727096558	133.6922607421875	208.69102478027344	7.271766662597656e-5	27	003
474	135.29220581054688	199.28285217285156	1.0	164.13296508789062	146.935791015625	0.3288098871707916	529.7677001953125	228.4956512451172	0.1877511441707611	137.35752868652344	202.52337646484375	0.0004725456237792969	27	003
475	130.53070068359375	202.5415802001953	1.0	165.77735900878906	146.97642517089844	1.0	529.9256591796875	227.84793090820312	0.011056691408157349	135.0108642578125	205.6165313720703	0.0002365708351135254	27	003
476	125.87068939208984	204.92669677734375	1.0	161.6586456298828	149.97474670410156	0.9999998807907104	529.6729125976562	227.38693237304688	0.030019700527191162	123.92819213867188	208.70152282714844	0.00023487210273742676	27	003
477	119.63137817382812	206.87535095214844	1.0	160.67083740234375	161.2040557861328	0.1532498598098755	529.7239990234375	228.92201232910156	0.07023671269416809	162.31663513183594	164.06678771972656	0.0001849830150604248	27	003
478	163.4116668701172	156.93882751464844	1.0	166.49440002441406	158.23068237304688	0.007543116807937622	530.7909545898438	227.17391967773438	0.12303632497787476	166.41917419433594	161.92950439453125	0.0001131892204284668	27	003
479	108.44572448730469	210.66464233398438	1.0	169.00689697265625	159.4629364013672	0.999998927116394	531.066162109375	228.72573852539062	0.95811927318573	166.00436401367188	162.33633422851562	4.836916923522949e-5	27	003
480	100.8502197265625	214.50381469726562	1.0	165.29083251953125	167.64654541015625	1.0	528.887939453125	227.7014617919922	0.00046259164810180664	162.94003295898438	170.85110473632812	0.00022724270820617676	27	003
481	91.51319122314453	216.66867065429688	1.0	157.9082794189453	174.7518768310547	1.0	531.4400634765625	228.9624786376953	0.23961463570594788	159.97201538085938	174.298583984375	0.0004945993423461914	27	003
482	80.1136474609375	220.1534423828125	1.0	166.6343536376953	176.6304931640625	1.0	530.685302734375	227.4266357421875	0.6404538154602051	164.20156860351562	178.1384735107422	6.124377250671387e-5	27	003
483	70.81375122070312	222.9915313720703	1.0	166.86093139648438	185.17625427246094	1.0	529.3934936523438	227.11944580078125	0.18696627020835876	166.84385681152344	188.7281494140625	0.00012922286987304688	27	003
484	63.364707946777344	225.22105407714844	1.0	163.74847412109375	193.81532287597656	1.0	609.5216064453125	229.07156372070312	0.26087385416030884	164.28916931152344	194.17176818847656	0.0007450878620147705	27	003
485	56.33405303955078	228.41986083984375	1.0	152.18727111816406	187.89480590820312	1.0	530.9408569335938	228.5092010498047	0.9606773853302002	152.2945556640625	188.2720489501953	0.00037491321563720703	27	003
486	50.951454162597656	231.16807556152344	1.0	153.274658203125	180.42994689941406	1.0	529.8934326171875	227.93455505371094	0.03975260257720947	145.06492614746094	181.04354858398438	0.00013321638107299805	27	003
487	49.02763366699219	237.4663848876953	1.0	145.6752471923828	182.54104614257812	0.9999524354934692	530.3067016601562	229.06668090820312	0.002224266529083252	143.10643005371094	189.92160034179688	0.0001614689826965332	27	003
488	48.410640716552734	244.77346801757812	1.0	141.83084106445312	182.7337188720703	1.0	531.624267578125	227.6968994140625	0.44217145442962646	140.27735900878906	187.5482940673828	0.00010141730308532715	27	003
489	48.6640739440918	252.92213439941406	1.0	131.00546264648438	187.87838745117188	1.0	530.2374267578125	228.53228759765625	0.005398154258728027	130.63743591308594	188.26023864746094	0.0005138516426086426	27	003
490	48.952877044677734	260.3587951660156	1.0	127.17415618896484	185.55166625976562	1.0	530.4264526367188	229.43756103515625	0.7058412432670593	126.17623901367188	187.80856323242188	0.0003325045108795166	27	003
491	48.021724700927734	266.93292236328125	1.0	115.72561645507812	188.64442443847656	1.0	531.1511840820312	228.25543212890625	0.01249745488166809	116.47236633300781	189.27407836914062	0.0010834336280822754	27	003
492	46.76352310180664	272.47760009765625	1.0	109.26676177978516	182.04232788085938	1.0	530.09423828125	227.62353515625	0.34483033418655396	110.2853012084961	189.46713256835938	0.00011911988258361816	27	003
493	44.128231048583984	277.78167724609375	1.0	100.65131378173828	195.73291015625	0.99994957447052	530.5667114257812	227.93260192871094	0.0018965303897857666	2.78294038772583	251.7608642578125	0.0010683238506317139	27	003
494	41.4576416015625	283.5635070800781	1.0	101.11366271972656	202.28463745117188	1.0	529.6880493164062	227.88780212402344	0.0025569498538970947	2.4570178985595703	250.2138214111328	0.002197861671447754	27	003
495	35.67586898803711	290.7931213378906	0.9999821186065674	106.1776123046875	203.04441833496094	1.0	530.4013061523438	227.98768615722656	0.05630314350128174	103.77791595458984	205.57107543945312	0.0023374855518341064	27	003
496	34.931060791015625	286.0865478515625	0.9997013807296753	95.24405670166016	216.83799743652344	1.0	529.3781127929688	228.19790649414062	0.9751298427581787	95.08345794677734	222.5331573486328	0.00029271841049194336	27	003
497	97.5596694946289	228.46961975097656	0.9999980926513672	99.69512939453125	228.38694763183594	0.9959102272987366	530.610595703125	228.6984100341797	0.00016757845878601074	4.5611138343811035	267.14483642578125	0.0004087984561920166	27	003
498	20.8178653717041	273.5803527832031	1.0	101.07221984863281	236.64784240722656	0.9999995231628418	530.3500366210938	228.4825439453125	0.5995340943336487	6.07680606842041	280.0131530761719	0.0013820827007293701	27	003
499	105.25636291503906	245.64849853515625	1.0	109.66214752197266	244.31455993652344	0.04172369837760925	531.3935546875	229.06251525878906	0.008249938488006592	6.9013214111328125	279.5577087402344	0.0006573796272277832	27	003
500	24.445688247680664	271.15618896484375	1.0	112.92024993896484	247.42303466796875	0.26859408617019653	530.6455078125	228.54061889648438	0.6706448793411255	6.239631652832031	279.3832092285156	0.0009690821170806885	27	003
501	27.423847198486328	269.4889221191406	1.0	24.20983123779297	273.86041259765625	0.0003647804260253906	530.3388061523438	228.89976501464844	0.10807138681411743	2.674187183380127	252.97279357910156	0.0004000663757324219	27	003
502	500.3721008300781	370.4003601074219	0.00018385052680969238	30.636640548706055	299.2774658203125	3.0279159545898438e-5	530.1466674804688	227.8824920654297	0.020974546670913696	0.39505887031555176	248.87747192382812	1.2278556823730469e-5	27	003
503	502.8211975097656	370.6258850097656	0.0019190311431884766	106.47772979736328	286.27392578125	0.0009590089321136475	530.792724609375	228.36529541015625	0.6533095836639404	104.81307983398438	276.865234375	2.0205974578857422e-5	27	003
504	116.20207214355469	280.5337219238281	0.0003523528575897217	114.44905090332031	282.9730224609375	0.9665189981460571	530.3772583007812	229.28863525390625	0.002481430768966675	117.79203033447266	286.6260070800781	7.799267768859863e-5	27	003
505	123.02354431152344	280.4485168457031	0.0012684464454650879	123.0404052734375	281.84246826171875	0.9999997019767761	529.5179443359375	227.7924346923828	0.869782567024231	123.3061752319336	283.85333251953125	0.0002651512622833252	27	003
506	103.52654266357422	280.4866027832031	0.6431707143783569	107.66806030273438	283.07769775390625	0.30049076676368713	528.5492553710938	228.45468139648438	0.014202713966369629	103.10419464111328	278.9833679199219	0.00041285157203674316	27	003
507	70.46144104003906	262.5110168457031	8.767843246459961e-5	4.161609649658203	5.140111923217773	9.924173355102539e-6	530.048095703125	228.71881103515625	0.0051603615283966064	1.6979317665100098	250.69992065429688	3.802776336669922e-5	27	003
508	498.7808532714844	366.5554504394531	0.08143416047096252	86.96609497070312	264.1971740722656	0.9995787143707275	529.2376708984375	228.07955932617188	0.0007860362529754639	85.30891418457031	263.5284423828125	0.00014334917068481445	27	003
509	79.50963592529297	261.01019287109375	0.00897073745727539	83.54297637939453	259.52984619140625	0.9985058307647705	530.4426879882812	229.30618286132812	0.3630537986755371	81.13264465332031	260.259033203125	8.875131607055664e-5	27	003
510	34.67698287963867	270.4106140136719	0.08156338334083557	80.71073913574219	265.70562744140625	0.9767206907272339	530.0624389648438	226.37542724609375	0.0024179816246032715	81.93209838867188	262.3097229003906	0.0002383589744567871	27	003
511	83.59578704833984	263.7860412597656	0.2035064697265625	84.48653411865234	264.65625	0.01982980966567993	530.5650634765625	229.0053253173828	0.16100600361824036	82.65165710449219	260.4833068847656	0.00019505620002746582	27	003
512	30.62849998474121	260.87750244140625	0.9999474287033081	84.23431396484375	256.1434631347656	0.3772777318954468	530.5814208984375	227.02413940429688	0.2254706621170044	3.973421812057495	251.4088134765625	0.00025075674057006836	27	003
513	61.975589752197266	273.11932373046875	0.9999970197677612	79.37934875488281	248.02279663085938	0.9701350927352905	530.0123901367188	227.77267456054688	0.45290443301200867	1.914367437362671	231.08506774902344	3.4362077713012695e-5	27	003
514	72.50756072998047	276.78887939453125	0.0025249719619750977	29.424623489379883	226.8513641357422	0.9967091679573059	530.6701049804688	228.07078552246094	0.12939408421516418	9.027782440185547	232.22970581054688	0.0005133450031280518	27	003
515	31.722822189331055	216.76254272460938	1.0	35.13007736206055	220.27235412597656	0.001910865306854248	529.4904174804688	228.10218811035156	0.16785699129104614	6.944614410400391	218.33656311035156	0.0001601576805114746	27	003
516	42.99252700805664	214.0356903076172	0.06479740142822266	43.779930114746094	214.03990173339844	0.9997265934944153	529.7528076171875	228.8032684326172	0.018733859062194824	31.828140258789062	217.87808227539062	4.842877388000488e-5	27	003
517	43.457698822021484	252.21961975097656	3.3289194107055664e-5	61.355777740478516	212.17771911621094	0.001083672046661377	530.3342895507812	229.16734313964844	0.7858355045318604	2.287932872772217	181.595458984375	1.8209218978881836e-5	27	003
518	80.03044891357422	209.7967529296875	0.9999999403953552	82.7134017944336	211.5154266357422	0.019772380590438843	530.1834716796875	229.393310546875	0.0009549856185913086	83.3031234741211	213.49539184570312	0.00018796324729919434	27	003
519	93.9697265625	211.68324279785156	0.9998317956924438	95.91307067871094	211.30226135253906	0.9997879266738892	529.4150390625	229.3949432373047	0.9621555805206299	95.08314514160156	211.83438110351562	2.8878450393676758e-5	27	003
520	100.602783203125	210.04052734375	0.06913116574287415	104.52627563476562	208.85342407226562	1.0	530.3400268554688	228.09852600097656	0.2539602518081665	109.78519439697266	210.2105712890625	0.0001627206802368164	27	003
521	112.49432373046875	204.31271362304688	1.0	116.35015869140625	206.5686492919922	0.02602800726890564	531.0686645507812	227.3859405517578	0.02047821879386902	108.09619903564453	209.49911499023438	0.0002498328685760498	27	003
522	121.882568359375	200.76014709472656	1.0	130.9329071044922	203.42713928222656	0.0010323822498321533	531.1073608398438	228.22850036621094	0.19039243459701538	122.34610748291016	207.46080017089844	0.0001577436923980713	27	003
523	131.6450958251953	193.0519561767578	1.0	50.271610260009766	235.76736450195312	0.006396055221557617	611.1768798828125	228.8829345703125	0.04976889491081238	133.11090087890625	197.9967041015625	4.25875186920166e-5	27	003
524	145.1317901611328	186.10952758789062	1.0	52.25282669067383	238.81866455078125	0.9997011423110962	529.7821655273438	229.03439331054688	0.008421868085861206	149.98548889160156	192.25033569335938	0.00011852383613586426	27	003
525	159.10052490234375	173.63726806640625	1.0	80.75144958496094	219.44924926757812	0.0755075216293335	531.5455322265625	228.1781463623047	0.9993462562561035	163.4157257080078	178.55674743652344	9.691715240478516e-5	27	003
526	503.05328369140625	371.476806640625	0.9998416900634766	97.45635223388672	217.27667236328125	0.9999998807907104	531.5438232421875	228.29454040527344	0.3149072527885437	96.00865936279297	222.3890838623047	6.16312026977539e-5	27	003
527	192.48724365234375	167.13211059570312	0.9983460903167725	195.14508056640625	168.42617797851562	0.9924802780151367	530.2705078125	228.10704040527344	0.014462083578109741	194.26998901367188	174.5170135498047	5.97834587097168e-5	27	003
528	206.8043212890625	164.60409545898438	0.5916121006011963	206.30467224121094	165.60671997070312	0.9767967462539673	530.4302978515625	227.2265167236328	0.7147982120513916	205.00445556640625	162.03208923339844	2.130866050720215e-5	27	003
529	500.0811767578125	368.82464599609375	0.9989359378814697	227.9229278564453	174.66212463378906	0.9999769926071167	531.1025390625	227.8240966796875	0.026506364345550537	229.74462890625	175.1583709716797	0.00010687112808227539	27	003
530	249.41900634765625	181.5414581298828	0.8250001668930054	147.18447875976562	177.3341827392578	1.0	529.9298706054688	230.0840606689453	0.07319030165672302	145.1217041015625	175.81480407714844	0.0003122687339782715	27	003
531	35.585365295410156	303.16925048828125	5.692243576049805e-5	175.21482849121094	156.936767578125	0.04048451781272888	530.864990234375	227.58067321777344	0.07828131318092346	412.9822692871094	195.5847930908203	1.8477439880371094e-5	27	003
532	291.5024719238281	208.7851104736328	0.0035275816917419434	203.0712890625	156.63760375976562	1.0	527.8297119140625	228.33152770996094	0.10670769214630127	286.56317138671875	208.7158966064453	0.00023034214973449707	27	003
533	305.8918762207031	216.94151306152344	0.14948770403862	304.0502624511719	215.3368682861328	1.0	529.57666015625	228.02285766601562	0.0001970827579498291	303.5944519042969	218.46527099609375	0.00011226534843444824	27	003
534	321.2993469238281	221.03271484375	0.9999998807907104	232.51573181152344	163.72610473632812	1.0	528.8067016601562	228.01670837402344	0.004448056221008301	320.0855407714844	212.57168579101562	0.00011578202247619629	27	003
535	336.7988586425781	216.5749969482422	1.0	257.364990234375	187.90171813964844	0.00811690092086792	530.38525390625	227.8406524658203	0.8214213848114014	335.10125732421875	208.9154815673828	5.987286567687988e-5	27	003
536	36.2199592590332	302.01690673828125	0.0038503408432006836	365.36883544921875	214.82049560546875	5.817413330078125e-5	531.0789184570312	229.1038818359375	0.09337782859802246	2.466949462890625	2.3299026489257812	2.205371856689453e-6	27	003
537	336.8162841796875	205.63934326171875	0.004767417907714844	343.0112609863281	199.09727478027344	0.1850149929523468	530.7828369140625	227.52340698242188	0.005305498838424683	347.8601989746094	196.11419677734375	5.632638931274414e-6	27	003
538	335.8003845214844	187.491455078125	0.3790227770805359	334.7804260253906	186.5706787109375	0.9997231960296631	530.6688842773438	228.18722534179688	0.1796244978904724	339.94000244140625	190.8634796142578	0.00023490190505981445	27	003
539	320.4372253417969	173.79840087890625	0.0017247498035430908	313.19256591796875	173.63844299316406	0.9999921321868896	530.884521484375	227.47254943847656	0.19647887349128723	311.099365234375	168.65457153320312	0.00010749697685241699	27	003
540	304.45001220703125	165.1706085205078	0.0008900761604309082	300.50653076171875	165.8557891845703	0.9999806880950928	530.5969848632812	228.13287353515625	0.35806912183761597	302.06085205078125	164.32603454589844	7.742643356323242e-5	27	003
541	334.8304748535156	211.02297973632812	0.9943462014198303	290.3450012207031	158.99603271484375	0.7812687158584595	531.1220092773438	228.48519897460938	0.9428308010101318	328.7177429199219	197.560302734375	2.333521842956543e-5	27	003
542	36.11564254760742	302.3281555175781	0.00022178888320922852	370.1329650878906	197.53292846679688	0.17936280369758606	527.5281982421875	228.8733673095703	0.9623380303382874	367.5020446777344	198.72576904296875	2.4318695068359375e-5	27	003
543	276.38909912109375	144.4265594482422	0.09120410680770874	276.6896057128906	142.80538940429688	0.11841470003128052	530.1137084960938	227.75184631347656	0.27275437116622925	278.18133544921875	144.21072387695312	3.713369369506836e-5	27	003
544	274.5345764160156	137.73606872558594	0.0017446279525756836	271.993896484375	137.89486694335938	0.9999880790710449	529.810546875	228.7246856689453	0.8980150818824768	271.75787353515625	141.05296325683594	0.00019311904907226562	27	003
545	270.1233215332031	131.6282196044922	0.9999998807907104	272.2916564941406	133.42987060546875	0.03375318646430969	529.9781494140625	229.10511779785156	0.939103364944458	323.4608459472656	194.6510467529297	2.7924776077270508e-5	27	003
546	267.9357604980469	129.43624877929688	0.9959897398948669	267.6199951171875	130.62948608398438	0.9992431402206421	529.4251708984375	227.5392608642578	0.5064994692802429	326.76220703125	188.2554931640625	0.0023308396339416504	27	003
547	265.0506286621094	127.74046325683594	0.9999997019767761	325.4941711425781	191.29119873046875	0.05564206838607788	530.2721557617188	228.8472900390625	0.9708178639411926	324.4433898925781	192.7114715576172	0.0012624561786651611	27	003
548	263.0558166503906	125.47772216796875	1.0	323.613525390625	180.90061950683594	0.9999837875366211	264.9281311035156	126.21246337890625	0.000122755765914917	321.3542785644531	189.0609893798828	0.00018456578254699707	27	003
