# Supplementary material for: An automated feeding system for the African killifish reveals the impact of diet on lifespan and allows scalable assessment of associative learning
Source: eLife. 2022 Nov 10;11:e69008. doi: 10.7554/eLife.69008 (PMC9788828; doi:10.7554/eLife.69008)
Supplement: Figure 6—source data 2. [file elife-69008-fig6-data2.zip › Training Trajectories/t6_REC040DLC_resnet50_TrainAllTheThingsJun28shuffle1_1030000.csv]

bodyparts_coords	fishhead_x	fishhead_y	fishhead_likelihood	fishtail_x	fishtail_y	fishtail_likelihood	redlight_x	redlight_y	redlight_likelihood	fooddrop_x	fooddrop_y	fooddrop_likelihood	fishnum	recordingnum
0	74.08293151855469	185.41488647460938	1.0	80.44096374511719	188.1219940185547	0.00026807188987731934	81.15152740478516	186.01947021484375	8.785724639892578e-5	79.53858947753906	188.6074676513672	3.701448440551758e-5	6	040
1	74.2598876953125	185.93727111816406	1.0	35.027671813964844	288.8445129394531	0.9992165565490723	81.43484497070312	186.17538452148438	8.547306060791016e-5	73.89674377441406	192.05157470703125	5.319714546203613e-5	6	040
2	73.64688873291016	186.31568908691406	1.0	79.8758544921875	188.5925750732422	0.0001717209815979004	80.53763580322266	186.11801147460938	7.349252700805664e-5	73.44709014892578	192.8513946533203	4.309415817260742e-5	6	040
3	73.81304168701172	186.5387725830078	1.0	36.64925003051758	281.5133056640625	0.23593604564666748	74.83241271972656	188.76290893554688	9.891390800476074e-5	73.92276000976562	192.30377197265625	0.0001576542854309082	6	040
4	74.45511627197266	187.22384643554688	1.0	35.059078216552734	284.25592041015625	0.9999566674232483	74.87596130371094	189.17465209960938	0.00017771124839782715	73.92362976074219	193.08663940429688	0.0003428459167480469	6	040
5	74.0089111328125	187.07061767578125	1.0	37.38766860961914	277.3952941894531	0.999947190284729	75.5687026977539	188.97042846679688	0.0001296401023864746	74.8571548461914	193.00274658203125	0.000210493803024292	6	040
6	74.34736633300781	188.16041564941406	1.0	80.0411376953125	190.2509002685547	0.0002624094486236572	75.39474487304688	189.65847778320312	0.00023984909057617188	74.54842376708984	194.04598999023438	0.000337749719619751	6	040
7	75.37095642089844	189.16748046875	1.0	39.236732482910156	270.53375244140625	0.9996523261070251	76.21980285644531	190.16429138183594	0.00019112229347229004	40.586185455322266	265.6217956542969	0.0002823173999786377	6	040
8	75.41239166259766	189.7365264892578	1.0	39.89631652832031	269.6890869140625	0.9999878406524658	44.3525505065918	266.86669921875	0.00038689374923706055	41.210723876953125	265.271484375	0.0009620189666748047	6	040
9	75.96665954589844	187.51744079589844	1.0	83.67845916748047	189.01805114746094	0.0004826784133911133	76.39915466308594	189.11312866210938	0.0001767277717590332	75.67695617675781	192.8409881591797	0.0005061626434326172	6	040
10	76.75215148925781	188.43988037109375	1.0	43.40132522583008	258.69940185546875	0.971941351890564	77.03759765625	189.39537048339844	0.00014469027519226074	75.63182067871094	193.4341583251953	0.00032061338424682617	6	040
11	76.6218032836914	188.08816528320312	1.0	48.09752655029297	256.0448913574219	0.9999995231628418	76.96131896972656	189.11024475097656	0.0002390742301940918	75.88969421386719	193.402099609375	0.0002530813217163086	6	040
12	77.23429107666016	188.7054443359375	1.0	47.37702178955078	255.21450805664062	0.9999595284461975	77.04521179199219	189.77037048339844	0.0002568364143371582	47.77724075317383	254.477294921875	0.00033730268478393555	6	040
13	77.20953369140625	188.2036590576172	1.0	49.752262115478516	253.16761779785156	1.0	80.94876098632812	189.22877502441406	0.00015482306480407715	49.63495635986328	253.96047973632812	0.0016914010047912598	6	040
14	77.95974731445312	187.26866149902344	1.0	53.52066421508789	251.67733764648438	0.9999998807907104	81.3436508178711	188.3207244873047	0.00020495057106018066	54.85604476928711	253.80259704589844	0.0007269978523254395	6	040
15	78.21390533447266	187.74119567871094	1.0	55.06373977661133	250.03573608398438	0.9999998807907104	81.90128326416016	188.54954528808594	0.00014448165893554688	57.01618957519531	252.68179321289062	0.0008678734302520752	6	040
16	77.65648651123047	188.23831176757812	1.0	55.09326934814453	247.7926025390625	1.0	81.43175506591797	189.1280975341797	0.0001990199089050293	52.61276626586914	255.0956573486328	0.0003402829170227051	6	040
17	77.18688201904297	187.41664123535156	1.0	55.396278381347656	247.7481689453125	1.0	81.16181182861328	188.78005981445312	0.0002722442150115967	51.4683952331543	247.79164123535156	0.000260770320892334	6	040
18	77.5003662109375	188.0207977294922	1.0	57.570068359375	247.37728881835938	1.0	77.38580322265625	188.82699584960938	0.00026223063468933105	52.5522575378418	248.25230407714844	0.00029671192169189453	6	040
19	76.44329833984375	188.52798461914062	1.0	55.017330169677734	248.15956115722656	0.9999979734420776	76.79241943359375	188.9671630859375	0.0003749430179595947	75.88700103759766	192.80833435058594	0.000482022762298584	6	040
20	77.20275115966797	187.9911651611328	1.0	55.864356994628906	244.3672637939453	1.0	76.88741302490234	188.74954223632812	0.0003256797790527344	52.93407440185547	245.6240234375	0.000902026891708374	6	040
21	77.43976593017578	188.95484924316406	1.0	56.3609733581543	244.43759155273438	0.9999844431877136	77.22135925292969	189.66342163085938	0.00025150179862976074	50.5457878112793	246.73489379882812	0.0002180039882659912	6	040
22	77.7025146484375	188.87890625	1.0	52.668827056884766	242.1403045654297	0.9534974098205566	77.1337661743164	189.88839721679688	0.00032401084899902344	75.77466583251953	193.67755126953125	0.00032326579093933105	6	040
23	77.72205352783203	187.36700439453125	1.0	45.33331298828125	243.3964385986328	0.4426208436489105	81.15362548828125	188.81011962890625	0.00029328465461730957	76.38756561279297	192.46043395996094	0.0003560781478881836	6	040
24	78.40081024169922	187.897216796875	1.0	84.78009033203125	188.26248168945312	0.0009240508079528809	77.72716522216797	189.50531005859375	0.0004487335681915283	76.4189453125	192.7412872314453	0.00040721893310546875	6	040
25	78.07176208496094	189.10414123535156	1.0	52.17848205566406	238.61915588378906	0.3593302369117737	541.2326049804688	190.39759826660156	0.9999998211860657	540.26416015625	189.27435302734375	0.002007424831390381	6	040
26	77.9386978149414	188.90106201171875	1.0	83.74642944335938	188.68328857421875	0.0015318691730499268	540.3455810546875	190.28387451171875	0.9999999403953552	537.5137939453125	189.22618103027344	0.0006703436374664307	6	040
27	77.5499496459961	187.8300018310547	1.0	43.255069732666016	238.2996368408203	0.10533559322357178	540.55517578125	190.09486389160156	1.0	538.4696655273438	189.0186767578125	0.001100391149520874	6	040
28	77.53345489501953	187.63006591796875	1.0	45.53278732299805	239.00379943847656	0.9815386533737183	540.6307983398438	190.1175994873047	1.0	538.927001953125	191.35818481445312	0.0006286799907684326	6	040
29	77.197265625	188.14007568359375	1.0	42.020416259765625	240.84388732910156	0.9964956045150757	540.2401733398438	190.51577758789062	0.9999999403953552	535.93701171875	189.60205078125	0.0030920803546905518	6	040
30	77.99861145019531	187.24806213378906	1.0	44.31309127807617	243.31314086914062	1.0	540.5558471679688	190.09544372558594	0.9999998807907104	538.5201416015625	189.00379943847656	0.0014836490154266357	6	040
31	77.99465942382812	188.4705047607422	1.0	43.7737922668457	243.5231475830078	0.9999740123748779	540.2346801757812	190.18568420410156	1.0	535.7137451171875	189.30641174316406	0.0017092227935791016	6	040
32	77.46820068359375	187.727294921875	1.0	41.73149871826172	240.44781494140625	0.9999984502792358	539.867431640625	190.47264099121094	0.9999998807907104	536.1371459960938	189.5763397216797	0.0031158626079559326	6	040
33	77.68451690673828	187.71139526367188	1.0	39.77736282348633	241.48324584960938	0.9999132752418518	540.1566772460938	190.26795959472656	0.9999999403953552	538.5079345703125	191.40744018554688	0.0014533400535583496	6	040
34	77.8344497680664	187.16249084472656	1.0	38.97201919555664	242.7287139892578	0.9999969005584717	539.8751831054688	189.8812255859375	1.0	538.0496826171875	191.0540008544922	0.0007638633251190186	6	040
35	78.06169891357422	186.84950256347656	1.0	41.73210144042969	241.48976135253906	0.9999997615814209	539.9893798828125	190.3793182373047	1.0	538.36962890625	191.66346740722656	0.002599865198135376	6	040
36	77.97709655761719	186.89102172851562	1.0	39.74998092651367	242.4012908935547	1.0	539.8456420898438	189.45896911621094	0.9999998807907104	535.7317504882812	188.8446044921875	0.0030996501445770264	6	040
37	77.55937957763672	187.82240295410156	1.0	43.237335205078125	242.85342407226562	0.9999998807907104	540.4159545898438	190.18971252441406	0.9999998807907104	536.1881713867188	189.66795349121094	0.0035129189491271973	6	040
38	76.98915100097656	187.1502227783203	1.0	39.993316650390625	246.18307495117188	0.9999998807907104	541.1387329101562	190.07614135742188	0.9999999403953552	538.5529174804688	188.92466735839844	0.0004922449588775635	6	040
39	77.2947769165039	186.48294067382812	1.0	41.02729034423828	245.723388671875	1.0	540.133544921875	190.42271423339844	0.9999998807907104	538.5337524414062	191.55519104003906	0.001359403133392334	6	040
40	76.9303970336914	187.23423767089844	1.0	40.50040817260742	245.452880859375	0.9999999403953552	540.42578125	190.6200408935547	1.0	538.6064453125	189.70614624023438	0.0012334883213043213	6	040
41	77.01993560791016	187.80152893066406	1.0	37.983673095703125	244.53897094726562	1.0	540.4664916992188	190.482421875	1.0	535.604736328125	189.66600036621094	0.0018671154975891113	6	040
42	76.68171691894531	187.167724609375	1.0	39.62612533569336	245.2228240966797	1.0	540.4696044921875	189.94590759277344	0.9999998211860657	535.765625	189.07862854003906	0.0014811158180236816	6	040
43	76.29910278320312	186.38851928710938	1.0	39.26213836669922	244.4886932373047	1.0	540.5658569335938	190.4145965576172	1.0	538.8824462890625	191.60543823242188	0.0012760162353515625	6	040
44	76.76976776123047	188.51429748535156	1.0	37.309349060058594	244.63543701171875	1.0	540.5344848632812	190.48785400390625	0.9999999403953552	538.99462890625	191.8041229248047	0.002891063690185547	6	040
45	77.36841583251953	188.2954559326172	1.0	38.999122619628906	245.0529022216797	1.0	540.43994140625	190.11007690429688	0.9999999403953552	536.1589965820312	189.1902618408203	0.003098994493484497	6	040
46	77.61079406738281	188.8550567626953	1.0	37.30107498168945	244.53158569335938	1.0	540.2424926757812	190.9471435546875	1.0	538.399658203125	192.26564025878906	0.0007611215114593506	6	040
47	77.78520965576172	188.1878662109375	1.0	37.01860046386719	244.78147888183594	1.0	539.826171875	189.99276733398438	0.9999998807907104	538.040771484375	191.18154907226562	0.0030167698860168457	6	040
48	76.85198211669922	188.4864501953125	1.0	35.399227142333984	244.23426818847656	1.0	540.2623901367188	190.1569061279297	0.9999999403953552	537.9409790039062	191.0548858642578	0.0012315809726715088	6	040
49	77.67282104492188	188.19287109375	1.0	36.470245361328125	243.6136474609375	1.0	540.2860107421875	190.60888671875	1.0	538.677978515625	191.66896057128906	0.001513838768005371	6	040
50	77.65223693847656	188.71324157714844	1.0	35.82297134399414	243.28689575195312	1.0	539.8928833007812	188.79534912109375	0.9999997615814209	536.2012939453125	188.03240966796875	0.0026245713233947754	6	040
51	78.01181030273438	188.1189422607422	1.0	35.18408966064453	244.6599578857422	1.0	539.8040771484375	189.8555145263672	0.9999998807907104	535.794677734375	188.83255004882812	0.011338204145431519	6	040
52	77.98442077636719	189.02850341796875	1.0	35.91664505004883	243.48387145996094	1.0	539.6868286132812	190.61732482910156	0.9999998807907104	538.306640625	191.40673828125	0.0019608736038208008	6	040
53	77.63856506347656	189.0218048095703	1.0	34.656654357910156	242.438720703125	1.0	540.2669067382812	190.53121948242188	0.9999998807907104	538.7976684570312	191.71031188964844	0.00235942006111145	6	040
54	77.63312530517578	188.34251403808594	1.0	34.68585968017578	243.38719177246094	1.0	540.3667602539062	190.0821533203125	0.9999998807907104	538.99462890625	191.42813110351562	0.0011666715145111084	6	040
55	77.43670654296875	187.96310424804688	1.0	35.070640563964844	243.6301727294922	1.0	540.25244140625	190.70306396484375	1.0	538.4513549804688	191.94686889648438	0.0005545616149902344	6	040
56	77.54934692382812	189.26348876953125	1.0	35.86848831176758	243.57223510742188	1.0	540.540771484375	190.40884399414062	1.0	537.9273071289062	191.63035583496094	0.003119945526123047	6	040
57	77.50119018554688	188.82354736328125	1.0	33.53921127319336	241.3157196044922	1.0	540.3096313476562	190.60061645507812	0.9999998807907104	536.3780517578125	189.70404052734375	0.0032053589820861816	6	040
58	76.94338989257812	187.60711669921875	1.0	34.6484260559082	239.853759765625	1.0	540.3506469726562	189.60903930664062	0.9999998807907104	536.36767578125	188.60086059570312	0.0027422308921813965	6	040
59	77.20728302001953	188.04551696777344	1.0	34.79777145385742	238.5883026123047	1.0	540.5631103515625	190.60301208496094	0.9999998807907104	535.9466552734375	189.7520294189453	0.0022843480110168457	6	040
60	77.99575805664062	187.52499389648438	1.0	33.50837707519531	239.21461486816406	1.0	540.1832275390625	190.1226806640625	1.0	538.3585815429688	191.6160430908203	0.0007376372814178467	6	040
61	77.89794158935547	188.80906677246094	1.0	35.070289611816406	238.33157348632812	1.0	540.019775390625	189.88272094726562	0.9999998211860657	536.3960571289062	189.11865234375	0.0031933188438415527	6	040
62	76.98186492919922	188.68125915527344	1.0	34.16463088989258	238.28770446777344	1.0	540.0930786132812	189.1284942626953	0.9999998807907104	535.9050903320312	188.32061767578125	0.0014095604419708252	6	040
63	77.76982116699219	187.662353515625	1.0	33.347965240478516	237.7175750732422	1.0	540.2660522460938	189.7694091796875	1.0	538.4642944335938	191.04074096679688	0.0015557706356048584	6	040
64	77.07472229003906	188.27952575683594	1.0	34.02210235595703	239.28025817871094	1.0	540.4246215820312	191.02967834472656	0.9999999403953552	538.812744140625	192.03005981445312	0.001062244176864624	6	040
65	77.94390106201172	188.97848510742188	1.0	32.68152618408203	237.38926696777344	1.0	540.2843627929688	190.16737365722656	1.0	537.884765625	189.3815460205078	0.0006701052188873291	6	040
66	77.03265380859375	188.5413818359375	1.0	33.29414367675781	237.54977416992188	1.0	540.85595703125	189.1011199951172	0.9999998807907104	535.9892578125	188.5342254638672	0.0011180341243743896	6	040
67	77.65798950195312	188.83740234375	1.0	33.68090057373047	238.12646484375	1.0	540.2291870117188	190.37876892089844	1.0	538.54052734375	191.62794494628906	0.0012403130531311035	6	040
68	77.73245239257812	187.37049865722656	1.0	33.977909088134766	238.299072265625	1.0	540.357421875	190.2579803466797	1.0	536.0279541015625	189.42813110351562	0.0012179315090179443	6	040
69	77.43072509765625	187.88121032714844	1.0	34.25905990600586	237.1300506591797	1.0	540.3475952148438	189.80972290039062	0.9999998807907104	538.0641479492188	190.81448364257812	0.0027628839015960693	6	040
70	77.46163177490234	186.8492431640625	1.0	35.8809814453125	239.5688934326172	0.9999997019767761	540.2190551757812	189.52447509765625	1.0	535.451171875	188.6384735107422	0.0010963082313537598	6	040
71	77.3287353515625	186.82940673828125	1.0	36.17163848876953	236.68214416503906	0.9999655485153198	540.6251220703125	189.98300170898438	0.9999999403953552	538.9198608398438	191.13040161132812	0.0013246536254882812	6	040
72	77.70623016357422	187.4351806640625	1.0	38.49562072753906	239.448974609375	0.9999997019767761	540.4841918945312	190.50131225585938	0.9999998807907104	538.4935302734375	191.6334228515625	0.0009872019290924072	6	040
73	78.28970336914062	187.01234436035156	1.0	38.193748474121094	237.38111877441406	1.0	540.278564453125	190.07302856445312	0.9999999403953552	538.737548828125	191.22882080078125	0.0018468797206878662	6	040
74	77.84253692626953	186.81680297851562	1.0	36.96015167236328	237.2742156982422	0.9999985694885254	540.4622802734375	189.7038116455078	0.9999999403953552	538.6016235351562	190.99583435058594	0.0010480880737304688	6	040
75	78.21065521240234	187.2682647705078	1.0	40.603572845458984	234.01046752929688	0.4213513135910034	539.5371704101562	190.2329864501953	0.9999997615814209	537.9910278320312	191.2763214111328	0.0023547708988189697	6	040
76	78.3465805053711	186.2644500732422	1.0	39.7920036315918	238.7319793701172	0.9999918341636658	540.53515625	190.73373413085938	1.0	535.6724243164062	189.7873992919922	0.0009288787841796875	6	040
77	78.05712890625	186.5871124267578	1.0	40.30010223388672	238.99331665039062	0.9999961853027344	540.4900512695312	190.2615966796875	1.0	538.6527099609375	191.4937744140625	0.0007101595401763916	6	040
78	78.7877197265625	187.91900634765625	1.0	39.015708923339844	235.27459716796875	0.9999998807907104	540.9644775390625	190.67372131347656	1.0	540.35302734375	190.553466796875	0.0006316900253295898	6	040
79	79.333740234375	187.08981323242188	1.0	44.16857147216797	236.54945373535156	0.9999997615814209	540.6459350585938	190.010498046875	1.0	538.949951171875	191.16897583007812	0.0015981793403625488	6	040
80	80.2779541015625	186.04092407226562	1.0	41.789730072021484	234.69696044921875	0.9759122133255005	540.554443359375	190.5863800048828	1.0	536.036865234375	189.58184814453125	0.001055896282196045	6	040
81	81.40558624267578	185.52088928222656	1.0	40.86689376831055	236.00051879882812	0.9006043672561646	540.6375732421875	190.4997100830078	0.9999998807907104	539.14892578125	192.12208557128906	0.0011010468006134033	6	040
82	84.76581573486328	184.3468475341797	1.0	50.11951446533203	234.15428161621094	1.0	540.5839233398438	190.52220153808594	0.9999998807907104	539.1886596679688	191.68716430664062	0.002516418695449829	6	040
83	86.869873046875	183.95623779296875	1.0	54.43447494506836	233.58738708496094	0.9986703395843506	540.7388305664062	189.74415588378906	1.0	540.3916015625	190.33558654785156	0.0006346702575683594	6	040
84	88.16053771972656	183.41476440429688	1.0	59.11424255371094	231.79928588867188	0.999988317489624	540.59716796875	189.66827392578125	0.9999998807907104	538.9095458984375	191.0991668701172	0.0012798309326171875	6	040
85	95.81857299804688	174.9093780517578	1.0	63.57984924316406	223.8643798828125	0.5016593933105469	540.817138671875	190.50408935546875	0.9999999403953552	541.528564453125	189.41624450683594	0.0008770227432250977	6	040
86	109.50365447998047	168.35227966308594	0.9999938607215881	63.324947357177734	224.3640594482422	0.9999996423721313	540.4375	190.8647918701172	1.0	538.7614135742188	192.11209106445312	0.0008487701416015625	6	040
87	120.66019439697266	159.28778076171875	1.0	77.61985778808594	211.2970428466797	0.6042837500572205	540.0468139648438	190.32916259765625	0.9999999403953552	538.4730224609375	191.61868286132812	0.002415478229522705	6	040
88	129.94654846191406	152.88992309570312	1.0	79.97372436523438	212.77430725097656	1.0	540.0350341796875	190.3759002685547	1.0	538.3030395507812	191.61509704589844	0.001173943281173706	6	040
89	139.48582458496094	145.94142150878906	1.0	93.72985076904297	204.7715606689453	0.9999996423721313	539.9210815429688	189.36825561523438	0.9999998807907104	536.582763671875	188.50172424316406	0.008095264434814453	6	040
90	146.0804443359375	142.23716735839844	1.0	103.25859069824219	202.3761444091797	0.9999997019767761	540.2855834960938	191.12319946289062	1.0	538.44873046875	191.89097595214844	0.0027250945568084717	6	040
91	148.7282257080078	142.38475036621094	1.0	105.27018737792969	202.05633544921875	1.0	540.1102905273438	190.06686401367188	0.9999998807907104	536.2937622070312	189.5598907470703	0.005615502595901489	6	040
92	150.9558563232422	142.3682098388672	1.0	107.21955108642578	203.86326599121094	1.0	539.6948852539062	190.58213806152344	0.9999998807907104	537.9489135742188	191.4718017578125	0.00870242714881897	6	040
93	152.24647521972656	142.16891479492188	1.0	107.97592163085938	203.68336486816406	1.0	541.1635131835938	190.85317993164062	1.0	539.477294921875	189.85687255859375	0.0013316869735717773	6	040
94	152.86659240722656	142.2153778076172	1.0	109.32118225097656	203.61354064941406	1.0	540.2349243164062	190.65078735351562	0.9999998807907104	538.6963500976562	191.6981201171875	0.002035170793533325	6	040
95	153.46749877929688	142.29580688476562	1.0	110.21345520019531	203.14334106445312	1.0	539.9047241210938	190.90341186523438	1.0	536.0230102539062	190.5223846435547	0.003663301467895508	6	040
96	154.2796630859375	142.34669494628906	1.0	111.00719451904297	203.74163818359375	1.0	539.544921875	190.51722717285156	0.9999999403953552	537.8112182617188	191.8878936767578	0.002672135829925537	6	040
97	154.2701873779297	142.80337524414062	1.0	111.07789611816406	203.46539306640625	1.0	539.850341796875	190.1244659423828	0.9999998807907104	535.6286010742188	189.57191467285156	0.0021726489067077637	6	040
98	154.2815704345703	142.7515106201172	1.0	112.88561248779297	202.2316131591797	1.0	539.9591064453125	190.33209228515625	0.9999998807907104	538.4573974609375	191.37501525878906	0.002495706081390381	6	040
99	154.34703063964844	142.3062744140625	1.0	116.07968139648438	203.38302612304688	1.0	540.329833984375	191.00074768066406	1.0	119.89100646972656	203.65899658203125	0.0024022459983825684	6	040
100	154.45059204101562	142.8363800048828	1.0	115.35282135009766	206.81532287597656	1.0	540.2884521484375	191.03811645507812	1.0	115.2630386352539	205.7086639404297	0.0070233941078186035	6	040
101	153.99896240234375	142.63467407226562	1.0	119.09840393066406	209.13534545898438	1.0	539.8160400390625	190.19786071777344	0.9999997615814209	536.2111206054688	189.75396728515625	0.004833817481994629	6	040
102	153.5912628173828	142.2526092529297	1.0	119.29975891113281	208.39268493652344	1.0	540.0931396484375	190.09918212890625	0.9999998807907104	536.2545776367188	189.20375061035156	0.01096084713935852	6	040
103	153.37420654296875	142.42404174804688	1.0	119.68003845214844	207.1667938232422	1.0	539.9412231445312	190.50848388671875	0.9999998807907104	536.675048828125	190.34849548339844	0.010446935892105103	6	040
104	153.2208251953125	141.96876525878906	1.0	119.45025634765625	206.8287811279297	1.0	540.2208251953125	190.39669799804688	0.9999999403953552	538.4739990234375	191.43980407714844	0.0020368993282318115	6	040
105	153.21189880371094	141.92709350585938	1.0	117.64095306396484	206.60411071777344	1.0	540.15966796875	190.56454467773438	0.9999998807907104	538.427001953125	191.4903106689453	0.0012642145156860352	6	040
106	153.6356658935547	142.72291564941406	1.0	117.67765045166016	206.0164031982422	1.0	539.9360961914062	190.49951171875	0.9999999403953552	538.3870849609375	191.73452758789062	0.002681046724319458	6	040
107	153.51318359375	142.16981506347656	1.0	117.01730346679688	205.23353576660156	1.0	539.8421630859375	190.01492309570312	0.9999998211860657	535.9089965820312	189.35687255859375	0.004771143198013306	6	040
108	154.16746520996094	141.72265625	1.0	118.5567626953125	203.95205688476562	1.0	540.0913696289062	190.58543395996094	0.9999999403953552	535.868896484375	190.08035278320312	0.0031478703022003174	6	040
109	156.05104064941406	141.9470672607422	1.0	120.0854721069336	200.6134490966797	1.0	539.8645629882812	190.3102569580078	0.9999998211860657	536.2802734375	189.61878967285156	0.003963261842727661	6	040
110	160.2231903076172	142.0901641845703	0.9999998807907104	119.54682159423828	200.33206176757812	1.0	539.642578125	190.7138671875	0.9999998807907104	536.1238403320312	190.15408325195312	0.005601972341537476	6	040
111	161.9802703857422	141.56495666503906	1.0	117.83416748046875	200.68905639648438	1.0	539.817138671875	190.0790252685547	0.9999999403953552	538.1760864257812	191.12158203125	0.0032800137996673584	6	040
112	162.32435607910156	141.93617248535156	1.0	120.11865234375	200.66561889648438	1.0	540.0991821289062	190.80943298339844	0.9999998807907104	536.4574584960938	190.3075714111328	0.004474282264709473	6	040
113	163.4176025390625	141.82025146484375	1.0	120.30418395996094	198.8038787841797	1.0	539.9068603515625	190.1519317626953	0.9999999403953552	537.9802856445312	191.2759552001953	0.00312080979347229	6	040
114	163.15243530273438	142.717529296875	1.0	120.02066040039062	196.76402282714844	1.0	540.0143432617188	190.37342834472656	0.9999998807907104	536.0968017578125	189.77442932128906	0.002386331558227539	6	040
115	163.25123596191406	143.44210815429688	1.0	121.67147064208984	196.00035095214844	1.0	539.4822998046875	190.73150634765625	0.9999998807907104	536.3380737304688	190.49354553222656	0.010905295610427856	6	040
116	163.1306915283203	143.41024780273438	1.0	125.67833709716797	195.30941772460938	1.0	539.8593139648438	190.30201721191406	0.9999998807907104	537.8990478515625	191.40785217285156	0.0019460022449493408	6	040
117	163.98533630371094	144.63339233398438	1.0	126.93531799316406	194.76144409179688	1.0	539.9254760742188	190.4765167236328	1.0	537.7758178710938	191.4595489501953	0.00399702787399292	6	040
118	166.72091674804688	147.70364379882812	1.0	130.69705200195312	192.6385040283203	1.0	540.251220703125	190.6359405517578	1.0	538.7489624023438	192.01634216308594	0.0012779831886291504	6	040
119	174.4165496826172	149.27037048339844	1.0	129.20480346679688	197.38748168945312	1.0	540.2841186523438	190.3516845703125	1.0	536.1360473632812	189.54505920410156	0.0013513267040252686	6	040
120	177.3236541748047	149.77101135253906	1.0	133.87559509277344	193.2920684814453	1.0	540.123046875	191.4385986328125	1.0	538.6353149414062	192.46571350097656	0.002022773027420044	6	040
121	180.91876220703125	150.5639190673828	1.0	135.14537048339844	189.26779174804688	1.0	539.8424682617188	190.32598876953125	0.9999998807907104	537.9041137695312	191.5675048828125	0.005675405263900757	6	040
122	181.50819396972656	151.651123046875	1.0	140.31907653808594	186.144287109375	0.9999997019767761	540.0765991210938	189.2468719482422	0.9999999403953552	537.7147827148438	190.61959838867188	0.002144366502761841	6	040
123	181.51974487304688	153.19775390625	1.0	146.6370391845703	186.31304931640625	0.9999998807907104	539.9354858398438	189.56649780273438	0.9999997615814209	536.0861206054688	188.51487731933594	0.012200474739074707	6	040
124	181.53292846679688	154.22549438476562	1.0	142.4705047607422	179.89979553222656	0.9999419450759888	540.0811157226562	189.9422149658203	0.9999998807907104	538.35400390625	191.5855255126953	0.008558392524719238	6	040
125	182.65476989746094	154.04859924316406	1.0	538.899658203125	191.363037109375	0.0002720654010772705	539.9838256835938	190.67677307128906	0.9999999403953552	538.5824584960938	191.6480712890625	0.006727337837219238	6	040
126	183.42958068847656	154.2855224609375	1.0	137.2241973876953	182.00074768066406	0.0008513033390045166	539.717041015625	189.4357452392578	0.9999996423721313	536.291748046875	189.146484375	0.0052675604820251465	6	040
127	184.42129516601562	154.15975952148438	1.0	133.44091796875	179.74684143066406	0.00042307376861572266	540.2024536132812	190.56393432617188	1.0	535.7650146484375	190.50518798828125	0.001519322395324707	6	040
128	185.87826538085938	155.06150817871094	1.0	194.3338623046875	155.49819946289062	0.00037232041358947754	540.0452270507812	190.2247314453125	1.0	535.7496948242188	189.67718505859375	0.0020446479320526123	6	040
129	189.8878631591797	154.45274353027344	1.0	145.38104248046875	187.92391967773438	0.0042539238929748535	540.49755859375	190.06912231445312	0.9999998807907104	535.5711059570312	189.51258850097656	0.00416034460067749	6	040
130	190.771240234375	153.80792236328125	1.0	148.1754608154297	193.6591796875	0.9999913573265076	540.13623046875	190.5135498046875	0.9999998807907104	537.85693359375	191.60137939453125	0.007397443056106567	6	040
131	195.4297637939453	154.9331512451172	1.0	147.69741821289062	194.02293395996094	0.006724417209625244	539.862548828125	190.083984375	0.9999998807907104	535.6481323242188	189.785400390625	0.00857362151145935	6	040
132	202.43148803710938	159.7643280029297	1.0	144.87001037597656	201.26605224609375	1.0	540.2160034179688	190.88143920898438	0.9999998807907104	538.8259887695312	191.90985107421875	0.0022445619106292725	6	040
133	212.3966522216797	165.7576141357422	1.0	147.52711486816406	195.6543731689453	0.9989801645278931	540.1083374023438	189.75369262695312	0.9999998807907104	535.9790649414062	189.59349060058594	0.005371838808059692	6	040
134	218.22019958496094	169.2795867919922	1.0	148.13433837890625	183.08839416503906	0.026621758937835693	539.9322509765625	189.7056884765625	0.9999998211860657	535.7196655273438	189.62673950195312	0.006217509508132935	6	040
135	217.6460723876953	172.5382537841797	1.0	154.14846801757812	174.43719482421875	0.9999938011169434	540.1430053710938	190.31204223632812	1.0	535.57177734375	189.89874267578125	0.015494823455810547	6	040
136	216.27357482910156	174.46812438964844	1.0	155.5524444580078	171.40879821777344	0.3488515019416809	539.898193359375	190.24073791503906	0.9999999403953552	535.4330444335938	189.65396118164062	0.0011613965034484863	6	040
137	215.58045959472656	173.87025451660156	1.0	155.0337371826172	177.51231384277344	0.9989250898361206	539.9509887695312	190.3867950439453	1.0	538.4129638671875	191.5670928955078	0.001503974199295044	6	040
138	214.8019561767578	173.55677795410156	1.0	150.4962615966797	179.09620666503906	0.0008733570575714111	540.1465454101562	190.71481323242188	0.9999998807907104	538.635986328125	191.943115234375	0.0013751089572906494	6	040
139	213.34693908691406	175.11839294433594	1.0	215.1999053955078	176.79171752929688	0.00029978156089782715	540.0305786132812	189.68333435058594	0.9999999403953552	537.8145141601562	189.139404296875	0.0014352500438690186	6	040
140	212.53297424316406	175.76983642578125	1.0	214.44619750976562	177.40573120117188	0.0002789795398712158	539.9848022460938	190.18792724609375	0.9999999403953552	537.88818359375	189.6116485595703	0.0029485225677490234	6	040
141	210.69808959960938	176.79885864257812	1.0	213.24713134765625	178.56884765625	0.00022521615028381348	540.5628662109375	190.23211669921875	0.9999998807907104	538.1650390625	191.48434448242188	0.00594860315322876	6	040
142	210.1531219482422	176.78709411621094	1.0	212.6002960205078	178.9081573486328	0.00017726421356201172	540.0044555664062	190.29270935058594	1.0	536.0218505859375	189.88731384277344	0.0017091929912567139	6	040
143	208.74874877929688	177.3024444580078	1.0	211.81883239746094	179.27828979492188	0.00020241737365722656	540.4921875	189.9510955810547	0.9999998807907104	536.154296875	189.23489379882812	0.002857387065887451	6	040
144	207.93605041503906	177.71627807617188	1.0	211.42774963378906	179.793701171875	0.00016623735427856445	540.5357055664062	190.614990234375	0.9999998807907104	538.4708251953125	191.60365295410156	0.0027204155921936035	6	040
145	207.33255004882812	177.37567138671875	1.0	210.7617645263672	179.45376586914062	0.0004699230194091797	540.13525390625	190.79254150390625	0.9999999403953552	538.2493286132812	191.8759765625	0.0046558380126953125	6	040
146	206.6060333251953	178.1389617919922	1.0	538.826171875	190.9639129638672	0.00014707446098327637	540.0994873046875	190.2941436767578	0.9999999403953552	538.3041381835938	189.76727294921875	0.002534717321395874	6	040
147	204.52426147460938	179.3690643310547	1.0	538.6049194335938	191.1455841064453	0.0001285076141357422	539.9324340820312	189.54283142089844	0.9999998807907104	538.1185913085938	191.16265869140625	0.0010982155799865723	6	040
148	195.18423461914062	181.34933471679688	1.0	201.18626403808594	191.89132690429688	0.0031835436820983887	539.6995849609375	190.06756591796875	0.9999998211860657	535.7407836914062	189.5377960205078	0.032237231731414795	6	040
149	185.39305114746094	181.39956665039062	0.7250494956970215	157.28237915039062	217.53421020507812	0.8831428289413452	540.3956909179688	191.1026153564453	0.9999998807907104	538.649169921875	192.2435302734375	0.0011969208717346191	6	040
150	205.18002319335938	229.08404541015625	1.0	158.40823364257812	178.6527862548828	0.9988850355148315	540.564208984375	190.24574279785156	0.9999998807907104	536.2919311523438	189.7905731201172	0.004609048366546631	6	040
151	202.98277282714844	237.0840301513672	1.0	160.51803588867188	176.88665771484375	0.9999846816062927	539.888671875	190.03671264648438	0.9999999403953552	535.9884033203125	189.54747009277344	0.0028925538063049316	6	040
152	202.0206298828125	238.09800720214844	1.0	162.4879150390625	175.87802124023438	0.014705419540405273	539.8577270507812	190.24917602539062	0.9999998807907104	535.7340087890625	189.58680725097656	0.022873222827911377	6	040
153	201.56544494628906	238.21788024902344	1.0	538.4227905273438	191.1243133544922	0.00019940733909606934	539.516357421875	190.1595001220703	0.9999998807907104	535.9491577148438	189.624755859375	0.003138929605484009	6	040
154	201.82937622070312	239.40745544433594	1.0	210.55311584472656	238.4453125	0.00016948580741882324	540.261474609375	190.85415649414062	1.0	538.5670166015625	192.13368225097656	0.0010766088962554932	6	040
155	200.84039306640625	239.2982940673828	1.0	181.70045471191406	179.52435302734375	0.9623799324035645	539.369140625	189.72645568847656	0.9999998807907104	535.5831909179688	189.49644470214844	0.0030389130115509033	6	040
156	203.4573974609375	240.59640502929688	1.0	174.79605102539062	176.64593505859375	1.0	540.1192016601562	189.4207305908203	0.9999998807907104	536.1065063476562	188.95187377929688	0.0023431777954101562	6	040
157	207.1466522216797	242.0502471923828	1.0	174.11424255371094	175.9775848388672	1.0	539.7313842773438	190.50244140625	1.0	537.8912353515625	191.35171508789062	0.0027457475662231445	6	040
158	210.7199249267578	245.98321533203125	1.0	170.22515869140625	190.51524353027344	1.0	539.8173828125	190.1463623046875	0.9999998807907104	537.889404296875	191.22528076171875	0.001404792070388794	6	040
159	216.75205993652344	249.02903747558594	1.0	170.0831298828125	196.2997283935547	0.9997763633728027	539.7848510742188	189.99024963378906	0.9999999403953552	538.0508422851562	191.04837036132812	0.002392381429672241	6	040
160	221.2426300048828	252.28431701660156	1.0	168.88278198242188	204.9839324951172	0.9828513860702515	540.04931640625	189.87940979003906	1.0	535.8746337890625	189.13470458984375	0.0024410486221313477	6	040
161	226.62608337402344	254.24473571777344	1.0	170.2350311279297	214.3358154296875	1.0	539.4884643554688	188.7141876220703	0.9999998807907104	535.945068359375	188.21571350097656	0.0028175711631774902	6	040
162	231.8189697265625	257.0894775390625	1.0	172.51287841796875	218.41783142089844	0.9999994039535522	540.280029296875	189.01185607910156	0.9999998211860657	540.4888916015625	188.33297729492188	0.0034711360931396484	6	040
163	236.40916442871094	258.86798095703125	1.0	168.47171020507812	217.33316040039062	1.0	539.6605224609375	189.75233459472656	0.9999998807907104	538.2446899414062	190.63543701171875	0.0017396807670593262	6	040
164	240.90821838378906	260.8502502441406	1.0	173.61019897460938	213.30438232421875	1.0	539.8851928710938	189.96759033203125	0.9999998807907104	538.0430908203125	191.19705200195312	0.0015921592712402344	6	040
165	245.05780029296875	261.7912292480469	1.0	172.5236053466797	217.11302185058594	1.0	540.3218383789062	189.7134246826172	1.0	538.8186645507812	190.8984832763672	0.0010328590869903564	6	040
166	248.6273651123047	264.00482177734375	1.0	175.1643524169922	222.9954376220703	0.9999997615814209	540.4857177734375	189.89395141601562	1.0	535.703125	189.24473571777344	0.0008920729160308838	6	040
167	252.53170776367188	266.4311828613281	1.0	179.6397705078125	228.38916015625	0.9999997019767761	539.7029418945312	189.5853271484375	0.9999997615814209	536.228759765625	188.9513397216797	0.005271792411804199	6	040
168	256.981689453125	264.059814453125	1.0	186.22360229492188	228.43875122070312	0.997187614440918	539.7305297851562	190.17886352539062	0.9999999403953552	537.9940185546875	191.3702392578125	0.0019183754920959473	6	040
169	263.47607421875	258.2560729980469	1.0	191.9534454345703	224.58006286621094	0.9999181628227234	539.9597778320312	190.60560607910156	0.9999999403953552	538.2322998046875	191.63922119140625	0.0015283823013305664	6	040
170	270.8838806152344	254.08596801757812	1.0	203.2239532470703	221.7324981689453	0.9999998807907104	539.5776977539062	189.64376831054688	0.9999999403953552	537.9491577148438	190.67263793945312	0.002024710178375244	6	040
171	276.6640930175781	250.93759155273438	1.0	206.80615234375	232.1034393310547	0.00025784969329833984	540.193115234375	189.8784637451172	1.0	538.589599609375	190.94424438476562	0.001378476619720459	6	040
172	282.80792236328125	248.60977172851562	1.0	295.1542053222656	243.4796905517578	0.001467198133468628	540.1990356445312	190.67938232421875	0.9999999403953552	537.98291015625	191.0373992919922	0.0017969906330108643	6	040
173	293.1118469238281	246.39358520507812	1.0	213.61944580078125	244.86624145507812	0.00038748979568481445	539.6082763671875	189.47019958496094	0.9999998807907104	537.7418823242188	190.64451599121094	0.0020104050636291504	6	040
174	303.5029296875	242.6355743408203	1.0	217.9405975341797	248.94345092773438	0.07933017611503601	540.1556396484375	190.9375762939453	0.9999998807907104	538.7048950195312	191.93084716796875	0.0018286705017089844	6	040
175	316.1748962402344	239.1475067138672	1.0	225.91378784179688	255.27345275878906	0.8933084011077881	540.0074462890625	189.8927001953125	0.9999998211860657	537.934814453125	191.20152282714844	0.005609571933746338	6	040
176	326.345947265625	230.66795349121094	1.0	233.3958740234375	256.1309814453125	0.9997466802597046	540.2577514648438	189.98019409179688	0.9999999403953552	538.218017578125	191.1240997314453	0.00299227237701416	6	040
177	339.7862854003906	226.6684112548828	1.0	247.078369140625	254.7862548828125	0.9999995827674866	539.4276733398438	189.7967987060547	0.9999998807907104	537.8872680664062	190.960693359375	0.004200935363769531	6	040
178	345.16998291015625	220.51963806152344	0.1901107132434845	255.8249053955078	259.6808166503906	1.0	539.947021484375	189.81365966796875	0.9999998807907104	538.1531372070312	191.56227111816406	0.0028585195541381836	6	040
179	356.4719543457031	220.3389434814453	1.0	260.2076416015625	267.052978515625	1.0	539.9829711914062	189.07394409179688	0.9999998807907104	537.6522216796875	188.39137268066406	0.0009164512157440186	6	040
180	358.57672119140625	219.58827209472656	1.0	262.0591125488281	269.38330078125	1.0	539.45556640625	188.99020385742188	1.0	535.9570922851562	188.16815185546875	0.0015110671520233154	6	040
181	358.80145263671875	219.6667938232422	1.0	269.88671875	266.1321716308594	1.0	540.1862182617188	188.7864532470703	0.9999998807907104	538.1376342773438	188.1728057861328	0.0007368028163909912	6	040
182	363.3275146484375	221.2824249267578	1.0	281.54461669921875	265.3999328613281	1.0	540.3404541015625	188.64309692382812	0.9999998211860657	538.0947265625	187.89219665527344	0.001339942216873169	6	040
183	364.9130859375	221.12660217285156	1.0	281.4988708496094	266.4823913574219	1.0	540.5932006835938	187.93093872070312	1.0	281.6889343261719	267.84307861328125	0.0004843771457672119	6	040
184	363.20574951171875	220.79934692382812	1.0	282.736083984375	262.9273681640625	1.0	540.4801635742188	189.0460205078125	0.9999998807907104	537.9864501953125	188.34019470214844	0.0015783905982971191	6	040
185	364.0158386230469	222.19473266601562	1.0	285.7740173339844	257.2564697265625	1.0	540.4051513671875	189.2585906982422	0.9999998807907104	537.9105834960938	190.63150024414062	0.0005353689193725586	6	040
186	364.8351745605469	222.9771728515625	1.0	285.38897705078125	256.3245544433594	1.0	540.2259521484375	189.27737426757812	0.9999997615814209	537.5428466796875	190.61338806152344	0.0023338794708251953	6	040
187	363.8808898925781	224.0093536376953	1.0	286.3929138183594	255.78961181640625	1.0	540.4444580078125	188.40234375	0.9999998807907104	537.5763549804688	190.598388671875	0.0008473098278045654	6	040
188	363.9535217285156	222.64491271972656	1.0	285.62774658203125	254.24545288085938	1.0	540.5144653320312	188.6155548095703	0.9999997615814209	538.5054931640625	187.96270751953125	0.0015560388565063477	6	040
189	364.64923095703125	221.66738891601562	1.0	286.4938049316406	253.63790893554688	1.0	539.9749145507812	187.92990112304688	0.9999995231628418	537.6367797851562	189.63587951660156	0.0023297667503356934	6	040
190	363.8890686035156	222.86590576171875	1.0	287.0558166503906	252.17462158203125	1.0	540.8077392578125	188.53981018066406	0.9999998807907104	289.0892028808594	252.33355712890625	0.0007125139236450195	6	040
191	364.0491943359375	222.6335906982422	1.0	288.2727966308594	250.1649627685547	1.0	539.794677734375	188.9547576904297	0.9999998807907104	289.69525146484375	251.11627197265625	0.000827103853225708	6	040
192	365.4773254394531	223.86688232421875	1.0	289.3963928222656	247.8556365966797	1.0	540.7276611328125	188.7756805419922	0.9999999403953552	538.0994873046875	190.76454162597656	0.0005126595497131348	6	040
193	369.8857727050781	224.2876739501953	1.0	297.074951171875	238.93113708496094	0.9998173117637634	541.03173828125	189.33078002929688	0.9999998807907104	538.9514770507812	190.0732879638672	0.0009557008743286133	6	040
194	370.1943664550781	226.98439025878906	1.0	296.2393798828125	231.18057250976562	0.9999977946281433	539.9767456054688	189.2828826904297	0.9999998807907104	537.6635131835938	188.56097412109375	0.0005895793437957764	6	040
195	376.3661804199219	229.24803161621094	1.0	304.9094543457031	231.24261474609375	0.9922795295715332	540.6747436523438	188.31277465820312	0.9999998807907104	538.239501953125	187.52664184570312	0.0003676116466522217	6	040
196	379.7581787109375	228.99465942382812	1.0	303.0545654296875	234.76806640625	1.0	540.5106811523438	188.3976593017578	0.9999998807907104	538.39404296875	189.6539764404297	0.0005075931549072266	6	040
197	381.771484375	228.571044921875	1.0	303.79498291015625	232.0834197998047	0.9999935030937195	540.8759155273438	188.5081787109375	1.0	537.9694213867188	190.33987426757812	0.00043147802352905273	6	040
198	383.2518310546875	228.95651245117188	1.0	305.1016540527344	227.84007263183594	0.9999721050262451	541.0033569335938	189.1705322265625	0.9999999403953552	538.0465087890625	190.7887725830078	0.0009981095790863037	6	040
199	382.6549072265625	228.48207092285156	1.0	305.584228515625	227.96627807617188	0.999998927116394	540.6716918945312	188.30726623535156	1.0	538.3818969726562	189.25868225097656	0.0008592009544372559	6	040
200	381.5128173828125	227.8368682861328	1.0	304.6065673828125	226.93963623046875	0.9999503493309021	540.6019287109375	189.59066772460938	1.0	537.8945922851562	190.89634704589844	0.0006198585033416748	6	040
201	381.462646484375	228.23965454101562	1.0	306.02655029296875	224.79156494140625	0.999870777130127	539.7554931640625	188.48655700683594	0.9999997615814209	538.2003173828125	189.66285705566406	0.0009012520313262939	6	040
202	381.7566833496094	228.13821411132812	1.0	308.519287109375	211.8114471435547	0.9578831195831299	540.2724609375	190.1920623779297	0.9999999403953552	538.0908813476562	190.99676513671875	0.0006687641143798828	6	040
203	382.7926940917969	228.95700073242188	1.0	301.3519592285156	214.48440551757812	1.0	540.8925170898438	189.2932891845703	1.0	538.1603393554688	188.26174926757812	0.0004321634769439697	6	040
204	382.8448791503906	228.99911499023438	1.0	301.5032043457031	211.5962371826172	1.0	540.35009765625	189.7596435546875	1.0	537.8233642578125	188.7042236328125	0.0006936788558959961	6	040
205	382.52764892578125	233.2554168701172	1.0	309.6299133300781	204.8507080078125	0.9999990463256836	539.9913940429688	188.64865112304688	0.9999998211860657	538.042724609375	189.8045196533203	0.0014095008373260498	6	040
206	384.783203125	238.89358520507812	1.0	310.4169616699219	209.0376739501953	1.0	539.9662475585938	189.1488037109375	0.9999999403953552	537.2904052734375	189.9132843017578	0.001033395528793335	6	040
207	385.2777404785156	243.0226287841797	1.0	316.3572692871094	218.09609985351562	0.9999992847442627	540.3731689453125	190.0765380859375	1.0	537.7639770507812	190.8203582763672	0.0006095767021179199	6	040
208	388.47479248046875	245.28988647460938	1.0	312.2000732421875	210.66444396972656	0.9749813079833984	540.6787719726562	189.2950439453125	1.0	537.56884765625	190.69097900390625	0.0006760060787200928	6	040
209	392.7821960449219	249.82745361328125	1.0	313.024169921875	206.943603515625	0.9999998807907104	539.8643188476562	189.48863220214844	1.0	538.074951171875	190.3162384033203	0.0005515813827514648	6	040
210	395.1153869628906	255.2727508544922	1.0	321.19927978515625	210.20968627929688	0.9999942779541016	540.3994140625	189.11329650878906	0.9999999403953552	538.1043701171875	190.2710723876953	0.001219034194946289	6	040
211	397.39776611328125	258.0230407714844	1.0	320.1652526855469	209.01205444335938	1.0	540.70166015625	189.32583618164062	1.0	537.9135131835938	190.81204223632812	0.0006410777568817139	6	040
212	398.9729309082031	259.06146240234375	1.0	324.572265625	204.23147583007812	1.0	540.7213745117188	190.2739715576172	1.0	538.5734252929688	191.40740966796875	0.00039383769035339355	6	040
213	400.08343505859375	260.5132141113281	1.0	326.9915466308594	204.81741333007812	0.06667041778564453	540.171142578125	190.43580627441406	0.9999998807907104	538.30615234375	191.26129150390625	0.0008497834205627441	6	040
214	401.31884765625	261.0571594238281	1.0	334.5955505371094	204.9036865234375	0.000629037618637085	540.4484252929688	189.7515411376953	0.9999999403953552	538.2489013671875	190.7761688232422	0.001095116138458252	6	040
215	401.7484130859375	262.5537414550781	1.0	334.2034912109375	206.89500427246094	0.010236918926239014	540.6453857421875	190.09840393066406	1.0	537.978759765625	191.20016479492188	0.0005085468292236328	6	040
216	400.8391418457031	262.3378601074219	1.0	332.0516357421875	204.7662353515625	0.01315256953239441	540.1282958984375	189.80755615234375	1.0	537.9301147460938	190.8218536376953	0.002061605453491211	6	040
217	401.0670166015625	263.032470703125	1.0	336.2154846191406	204.21278381347656	0.0018498897552490234	540.7918090820312	189.82504272460938	1.0	540.3328857421875	190.05776977539062	0.0004902184009552002	6	040
218	401.0367736816406	263.22296142578125	1.0	336.0262756347656	204.1742401123047	0.00040587782859802246	540.8478393554688	190.0010986328125	1.0	538.1749267578125	191.02780151367188	0.0006857216358184814	6	040
219	400.7066345214844	262.5567932128906	1.0	335.2411193847656	204.05474853515625	0.6942257881164551	541.2254638671875	190.62850952148438	1.0	538.3740844726562	191.99717712402344	0.0005284547805786133	6	040
220	400.2856750488281	262.2915954589844	1.0	334.717529296875	203.46461486816406	0.8868578672409058	540.62158203125	191.08248901367188	1.0	537.7962646484375	190.2332000732422	0.0003618597984313965	6	040
221	400.14752197265625	261.9342956542969	1.0	333.5809631347656	202.4618377685547	0.0033654868602752686	540.4190673828125	189.9664764404297	1.0	537.9288330078125	191.06227111816406	0.0005483329296112061	6	040
222	400.49786376953125	262.93206787109375	1.0	334.4679870605469	203.7109375	0.08579593896865845	540.7691040039062	190.72296142578125	1.0	540.8851928710938	190.3392791748047	0.00036403536796569824	6	040
223	400.94964599609375	262.4023742675781	1.0	335.4254150390625	202.88941955566406	0.8809652328491211	541.1942138671875	189.86343383789062	1.0	538.2920532226562	191.24154663085938	0.0004163682460784912	6	040
224	400.7586364746094	262.791259765625	1.0	334.32635498046875	202.8030548095703	0.9892008304595947	540.1907348632812	190.37185668945312	1.0	537.8668823242188	189.6858673095703	0.0005262494087219238	6	040
225	401.4576721191406	262.4992370605469	1.0	335.6654357910156	200.82054138183594	0.9999966025352478	540.7423095703125	190.2324676513672	1.0	537.8814086914062	191.1531982421875	0.0002124011516571045	6	040
226	401.411865234375	262.4841003417969	1.0	336.74609375	200.78221130371094	0.9999879598617554	541.2044677734375	190.01751708984375	1.0	538.1940307617188	190.92735290527344	0.0003223121166229248	6	040
227	401.4315185546875	261.9573669433594	1.0	337.5013122558594	201.51141357421875	0.9999946355819702	540.6381225585938	190.15748596191406	1.0	537.7189331054688	191.2910919189453	0.0002817809581756592	6	040
228	402.11676025390625	262.4630432128906	1.0	335.5794982910156	200.55715942382812	0.9999898076057434	541.0488891601562	190.06057739257812	1.0	538.1537475585938	189.17242431640625	0.0002459287643432617	6	040
229	401.9350891113281	261.4158630371094	1.0	334.88525390625	200.6864776611328	0.9525301456451416	541.022705078125	189.9105682373047	1.0	538.2271118164062	188.48953247070312	0.00024560093879699707	6	040
230	402.76336669921875	261.2142028808594	1.0	336.9659729003906	201.1956329345703	0.9903212785720825	541.2530517578125	190.3776397705078	1.0	538.8974609375	188.6854705810547	0.00027757883071899414	6	040
231	401.86968994140625	261.26025390625	1.0	335.0481872558594	202.82086181640625	0.9848040342330933	540.8840942382812	190.71038818359375	1.0	538.1972045898438	191.74905395507812	0.0006115436553955078	6	040
232	402.82159423828125	259.9607238769531	1.0	333.2328186035156	203.2693634033203	0.3929187059402466	541.4772338867188	190.328369140625	0.9999999403953552	538.4095458984375	190.94461059570312	0.0006150007247924805	6	040
233	401.6669616699219	260.1708679199219	1.0	334.6073913574219	202.08148193359375	0.990500807762146	540.666015625	189.05538940429688	1.0	538.1796264648438	190.99539184570312	0.0003600120544433594	6	040
234	401.1468200683594	260.0217590332031	1.0	335.27496337890625	202.99241638183594	0.9826456308364868	541.634033203125	189.0691680908203	1.0	539.0995483398438	187.87844848632812	0.0002999603748321533	6	040
235	401.61279296875	260.3138732910156	1.0	333.95556640625	200.5730743408203	0.9999265074729919	540.838623046875	190.69586181640625	1.0	538.076171875	189.8117218017578	0.00031810998916625977	6	040
236	401.9014892578125	261.2963562011719	1.0	330.21514892578125	203.10235595703125	0.9999996423721313	540.5934448242188	190.40774536132812	1.0	537.8787841796875	189.4779052734375	0.0003851950168609619	6	040
237	402.58892822265625	260.98828125	1.0	329.5883483886719	203.5520477294922	0.9999998807907104	540.4080200195312	189.85247802734375	1.0	538.1702880859375	189.3390655517578	0.000590980052947998	6	040
238	402.8773498535156	260.9812316894531	1.0	326.8804626464844	203.3977508544922	0.9999990463256836	540.180908203125	190.47189331054688	0.9999999403953552	538.3756103515625	191.4096221923828	0.0007495880126953125	6	040
239	404.2007141113281	260.8420715332031	1.0	332.1900329589844	210.04690551757812	0.0013493001461029053	540.4711303710938	190.75494384765625	1.0	538.7886352539062	191.58958435058594	0.0008979737758636475	6	040
240	405.1247863769531	261.425537109375	1.0	333.2078857421875	211.3597869873047	0.999770998954773	540.579833984375	189.72889709472656	0.9999998807907104	538.033935546875	191.06350708007812	0.001200169324874878	6	040
241	405.5203857421875	260.8415222167969	1.0	332.800537109375	211.04798889160156	0.9999995231628418	540.8240966796875	190.08206176757812	1.0	537.9242553710938	191.53224182128906	0.0006676018238067627	6	040
242	407.3010559082031	259.927490234375	1.0	329.2452087402344	210.91172790527344	0.9999985694885254	541.3071899414062	191.00450134277344	1.0	538.12890625	191.7971649169922	0.0006722509860992432	6	040
243	407.542236328125	260.7110900878906	1.0	328.50543212890625	215.36019897460938	0.9999995231628418	540.251953125	191.13470458984375	1.0	537.7521362304688	191.9942626953125	0.0019314885139465332	6	040
244	411.5346374511719	260.7635192871094	1.0	324.8773498535156	221.90460205078125	1.0	539.8169555664062	191.1537628173828	1.0	538.0277709960938	192.1328125	0.0014207065105438232	6	040
245	418.87677001953125	260.8271484375	1.0	324.5724182128906	223.46224975585938	1.0	540.1437377929688	190.997314453125	1.0	538.3184814453125	192.16888427734375	0.00251123309135437	6	040
246	427.212158203125	261.8109130859375	1.0	329.1135559082031	229.76467895507812	0.9999605417251587	540.1459350585938	191.35813903808594	1.0	538.7147827148438	192.3451385498047	0.0022706985473632812	6	040
247	434.2699890136719	262.483642578125	1.0	333.1195068359375	235.78921508789062	0.9999893307685852	539.9417114257812	190.4862823486328	1.0	536.6176147460938	189.9252166748047	0.006322413682937622	6	040
248	440.1058654785156	262.51153564453125	1.0	337.5830383300781	248.15135192871094	0.9958680868148804	540.1690063476562	190.16741943359375	1.0	537.8760375976562	190.96939086914062	0.0029654502868652344	6	040
249	441.8587951660156	261.95050048828125	1.0	343.3002624511719	262.2662048339844	0.9999976754188538	540.6528930664062	191.33261108398438	1.0	538.1859130859375	192.52232360839844	0.0028506815433502197	6	040
250	442.4464416503906	261.65802001953125	1.0	342.5082702636719	263.6831359863281	0.9999998211860657	539.9566650390625	189.8516082763672	1.0	537.656005859375	191.06857299804688	0.0025142133235931396	6	040
251	443.7910461425781	261.5631408691406	1.0	345.2875671386719	266.2550964355469	0.9999266862869263	541.1039428710938	190.62417602539062	1.0	538.0784912109375	192.40579223632812	0.0006012320518493652	6	040
252	443.9060363769531	261.6699523925781	1.0	345.7963562011719	264.8741760253906	0.5038723945617676	540.3746948242188	190.246826171875	1.0	537.5794677734375	191.38499450683594	0.002250969409942627	6	040
253	445.0547790527344	261.29620361328125	1.0	346.8753967285156	265.0245056152344	0.9999990463256836	540.7037963867188	191.04840087890625	1.0	538.060302734375	192.10720825195312	0.0010016262531280518	6	040
254	445.445556640625	261.9598083496094	1.0	346.87054443359375	260.5181884765625	0.03579908609390259	540.5341796875	190.06495666503906	1.0	537.8298950195312	191.38665771484375	0.0021044015884399414	6	040
255	443.7176513671875	261.6436767578125	1.0	439.5886535644531	265.1455078125	0.0007782578468322754	540.4766235351562	190.76480102539062	1.0	539.002197265625	192.038818359375	0.0015655755996704102	6	040
256	443.7030029296875	262.2232360839844	1.0	440.7275695800781	266.4042663574219	0.00030428171157836914	540.98388671875	191.65090942382812	1.0	537.9360961914062	192.47042846679688	0.0004986822605133057	6	040
257	443.2880859375	262.6856689453125	1.0	439.2124328613281	265.6116638183594	0.00035068392753601074	540.883544921875	190.9712677001953	1.0	538.12255859375	192.29335021972656	0.000854194164276123	6	040
258	441.30987548828125	261.10443115234375	0.9999998807907104	438.2710266113281	265.0375061035156	0.00048673152923583984	540.4701538085938	190.58096313476562	1.0	538.2777709960938	192.28042602539062	0.0022318363189697266	6	040
259	441.8403015136719	262.12109375	1.0	439.7322998046875	263.254150390625	0.00037148594856262207	540.2860107421875	190.2394561767578	1.0	536.5171508789062	189.4919891357422	0.0027876198291778564	6	040
260	444.0336608886719	261.3392639160156	1.0	439.01385498046875	266.0582275390625	0.0004906952381134033	540.0038452148438	190.0153045654297	1.0	538.0307006835938	191.78912353515625	0.0036091208457946777	6	040
261	443.72686767578125	260.6834411621094	1.0	439.40216064453125	263.8789978027344	0.0005521178245544434	540.238525390625	190.62371826171875	1.0	537.88134765625	191.86892700195312	0.0016294419765472412	6	040
262	444.039794921875	260.7176208496094	1.0	453.43572998046875	257.0622253417969	0.0003692805767059326	540.2164916992188	190.40621948242188	1.0	537.8079833984375	191.80397033691406	0.0010306835174560547	6	040
263	443.9461975097656	260.77862548828125	1.0	453.0887451171875	256.5597839355469	0.00028058886528015137	540.4749755859375	190.99679565429688	1.0	537.6289672851562	191.9152069091797	0.0007383525371551514	6	040
264	445.1042175292969	262.3502197265625	1.0	452.68133544921875	264.4970703125	0.00024175643920898438	540.2219848632812	190.83380126953125	1.0	537.8895263671875	191.97874450683594	0.0011332333087921143	6	040
265	445.8991394042969	261.69598388671875	1.0	361.2300720214844	266.7536315917969	0.5371575355529785	540.2470092773438	189.9613494873047	1.0	537.898193359375	191.19447326660156	0.004172474145889282	6	040
266	446.00665283203125	261.9824523925781	1.0	361.603271484375	269.94805908203125	0.9999359846115112	540.4589233398438	190.5658416748047	1.0	538.7609252929688	191.74803161621094	0.001856386661529541	6	040
267	445.84991455078125	262.7777404785156	1.0	360.7450256347656	269.60174560546875	0.9999998211860657	540.8755493164062	190.3583221435547	1.0	538.1556396484375	191.59738159179688	0.0015580058097839355	6	040
268	446.42034912109375	261.7986755371094	1.0	360.0818176269531	269.62713623046875	0.999980092048645	540.8688354492188	190.24122619628906	1.0	538.3560180664062	191.92691040039062	0.0015858113765716553	6	040
269	447.4401550292969	261.52825927734375	1.0	355.6346130371094	266.7513427734375	0.33023378252983093	540.2816162109375	190.96412658691406	1.0	538.34912109375	191.84226989746094	0.0016212761402130127	6	040
270	448.75738525390625	263.21368408203125	1.0	354.8946533203125	265.8002014160156	0.026517778635025024	540.2467041015625	190.83071899414062	1.0	538.6615600585938	191.80868530273438	0.0020812153816223145	6	040
271	450.7848815917969	263.7251892089844	1.0	441.73333740234375	268.1119689941406	0.0001590251922607422	540.6498413085938	190.5976104736328	1.0	537.7620239257812	191.94876098632812	0.0013153553009033203	6	040
272	452.99346923828125	265.6108703613281	1.0	363.1976013183594	264.96868896484375	0.05494627356529236	540.391845703125	191.0340576171875	1.0	537.8101806640625	192.19200134277344	0.0008804202079772949	6	040
273	453.3592529296875	264.515625	1.0	366.7420654296875	273.11474609375	1.0	540.9281005859375	189.9702606201172	1.0	538.1415405273438	191.81597900390625	0.0016768276691436768	6	040
274	454.7524108886719	265.1773376464844	1.0	361.2327575683594	267.8279113769531	0.9999995827674866	540.2793579101562	190.03488159179688	1.0	537.7939453125	191.4722900390625	0.0020231306552886963	6	040
275	454.19610595703125	263.55584716796875	1.0	361.1446838378906	269.525634765625	0.9999812841415405	540.9224243164062	189.64939880371094	1.0	538.219970703125	191.25091552734375	0.0023727715015411377	6	040
276	455.9873046875	263.88140869140625	1.0	374.85076904296875	242.82789611816406	0.9998540878295898	540.4031982421875	191.63092041015625	1.0	538.3164672851562	192.40328979492188	0.0009519755840301514	6	040
277	455.3924865722656	263.0220031738281	1.0	375.3468322753906	244.33181762695312	0.9439222812652588	540.4556884765625	190.92774963378906	1.0	538.0269165039062	192.0095672607422	0.001015990972518921	6	040
278	455.8822021484375	263.8836669921875	1.0	357.665771484375	262.63214111328125	0.006755560636520386	540.5139770507812	190.3040313720703	1.0	538.7230834960938	191.40843200683594	0.0016987621784210205	6	040
279	456.3288879394531	263.48480224609375	1.0	454.3397521972656	263.94952392578125	0.0007966756820678711	540.1187133789062	190.47471618652344	1.0	537.9890747070312	191.57479858398438	0.002522677183151245	6	040
280	456.7682800292969	263.741943359375	1.0	363.1271057128906	261.80035400390625	0.9669128656387329	540.083251953125	190.5856475830078	1.0	537.5111694335938	191.77737426757812	0.0013757050037384033	6	040
281	458.5050048828125	263.29327392578125	1.0	363.9867248535156	261.8297119140625	0.865065336227417	540.3603515625	190.40313720703125	0.9999999403953552	537.5301513671875	191.34974670410156	0.0021004080772399902	6	040
282	459.04168701171875	263.272216796875	1.0	363.846435546875	260.33349609375	0.9634352922439575	540.2640991210938	190.81298828125	1.0	538.184326171875	191.6798095703125	0.0015320777893066406	6	040
283	457.0853271484375	262.1610107421875	0.9999966621398926	364.66668701171875	262.04937744140625	0.9935808181762695	540.4852294921875	190.03802490234375	0.9999999403953552	536.77734375	189.18621826171875	0.003051578998565674	6	040
284	457.0940246582031	260.837646484375	0.9905900359153748	361.83575439453125	259.4275817871094	0.2842337489128113	540.401611328125	189.93218994140625	1.0	537.8194580078125	191.61672973632812	0.0031300485134124756	6	040
285	458.5505065917969	262.2696533203125	1.0	455.7942810058594	265.1567077636719	0.0028044283390045166	540.64111328125	190.64447021484375	0.9999998807907104	537.9420776367188	191.43783569335938	0.002323448657989502	6	040
286	458.83502197265625	262.8250427246094	0.9999973773956299	454.5706787109375	266.82379150390625	0.0009372830390930176	540.4188232421875	190.10256958007812	1.0	536.8523559570312	189.4217987060547	0.003995120525360107	6	040
287	457.4266052246094	262.81427001953125	0.9999985098838806	379.6440124511719	240.96002197265625	0.9999111890792847	540.4505615234375	191.07748413085938	1.0	538.3912353515625	192.12347412109375	0.001936882734298706	6	040
288	457.6423034667969	263.41986083984375	0.9826617240905762	380.0816955566406	244.75833129882812	0.9999316930770874	540.3731079101562	191.3208465576172	1.0	538.4609375	192.47903442382812	0.000890880823135376	6	040
289	458.5162658691406	264.76531982421875	0.9980663061141968	374.8572082519531	276.5372619628906	0.999716579914093	540.5158081054688	189.94537353515625	1.0	538.3934326171875	190.7837677001953	0.0014859139919281006	6	040
290	458.3692321777344	262.8277587890625	1.0	371.58978271484375	274.6022033691406	0.999997615814209	540.5584106445312	190.70883178710938	1.0	536.5430297851562	190.047607421875	0.008795857429504395	6	040
291	457.3762512207031	264.1283264160156	0.7782251834869385	368.957275390625	275.32049560546875	0.9999971389770508	540.3594970703125	190.23146057128906	1.0	536.6373901367188	189.52793884277344	0.009476006031036377	6	040
292	460.117919921875	263.6640930175781	0.9999999403953552	365.8471984863281	270.2533264160156	0.9999975562095642	540.1384887695312	190.91229248046875	1.0	538.1721801757812	191.7462158203125	0.0006562173366546631	6	040
293	456.1487731933594	262.71612548828125	0.9999606609344482	380.18670654296875	245.10862731933594	0.9815526008605957	540.2132568359375	190.64761352539062	1.0	538.0206909179688	191.72459411621094	0.0031214654445648193	6	040
294	458.0531005859375	263.70977783203125	0.9929705858230591	366.60284423828125	269.776123046875	0.8000440001487732	540.56689453125	190.19564819335938	1.0	538.6478271484375	191.24038696289062	0.0012305378913879395	6	040
295	455.9643249511719	264.29736328125	0.9989557266235352	380.2109375	242.40130615234375	0.9995099306106567	541.0355224609375	189.73760986328125	1.0	537.8504028320312	191.16456604003906	0.0008781850337982178	6	040
296	459.2845764160156	266.46160888671875	0.0309847891330719	380.1625061035156	245.07217407226562	0.9999994039535522	540.4886474609375	189.9036102294922	1.0	537.5964965820312	191.12936401367188	0.0014131367206573486	6	040
297	385.990966796875	274.5997314453125	0.002612680196762085	377.93511962890625	275.2644348144531	0.9999986290931702	541.0470581054688	190.609619140625	1.0	538.5311279296875	191.88328552246094	0.0022517144680023193	6	040
298	460.92724609375	268.8377685546875	0.08973953127861023	372.51458740234375	271.9110412597656	1.0	540.7759399414062	191.15847778320312	1.0	537.6947021484375	192.5067901611328	0.0010968148708343506	6	040
299	464.1553649902344	269.029296875	0.9062632918357849	375.8204040527344	272.1249694824219	0.9999976754188538	540.5606689453125	190.10302734375	1.0	538.6600952148438	191.35220336914062	0.0009068846702575684	6	040
300	459.15283203125	269.1745910644531	0.8336166143417358	381.2419738769531	247.87353515625	1.0	541.0143432617188	190.91287231445312	1.0	539.4187622070312	192.0782012939453	0.002185523509979248	6	040
301	457.5168151855469	269.2915954589844	0.00021579861640930176	381.4229736328125	248.66334533691406	0.9999995231628418	540.6296997070312	190.8383331298828	1.0	537.9295043945312	191.55831909179688	0.0015950202941894531	6	040
302	457.8714294433594	270.2146301269531	0.6696922779083252	378.9257507324219	249.93475341796875	1.0	540.7760620117188	190.23228454589844	1.0	538.106201171875	191.81610107421875	0.002302616834640503	6	040
303	458.9369812011719	269.51776123046875	0.02515891194343567	377.944091796875	251.58006286621094	1.0	540.441162109375	191.13723754882812	1.0	537.8723754882812	192.10475158691406	0.0025587081909179688	6	040
304	459.7716979980469	269.27667236328125	0.9999914169311523	378.7432861328125	249.9229736328125	1.0	540.6646118164062	190.39501953125	1.0	538.2940063476562	191.99884033203125	0.001823723316192627	6	040
305	460.5404052734375	270.11444091796875	0.9999998807907104	379.1639099121094	248.42333984375	1.0	540.7645874023438	190.6412353515625	1.0	537.8121948242188	191.50660705566406	0.0012304484844207764	6	040
306	461.4540710449219	268.3978271484375	0.9999990463256836	378.8515319824219	248.94557189941406	0.9999998807907104	540.7601318359375	189.92129516601562	1.0	537.921875	191.4423370361328	0.0015434324741363525	6	040
307	461.53045654296875	269.60113525390625	0.9999998807907104	378.7713928222656	248.76229858398438	0.999999463558197	540.0599975585938	190.09127807617188	1.0	536.3792114257812	189.3022918701172	0.0021883249282836914	6	040
308	460.77728271484375	269.9024963378906	0.9999984502792358	376.79510498046875	249.2130126953125	0.9999999403953552	540.7383422851562	190.8459930419922	1.0	538.2437744140625	192.0105438232422	0.003220498561859131	6	040
309	459.7132568359375	268.1439514160156	0.9999971389770508	375.80450439453125	248.90087890625	1.0	540.734375	191.09925842285156	1.0	537.7432861328125	191.93075561523438	0.0011320114135742188	6	040
310	459.1015319824219	267.32794189453125	0.970221221446991	373.10968017578125	248.18251037597656	1.0	540.5512084960938	190.17762756347656	1.0	536.8929443359375	189.15968322753906	0.0035739541053771973	6	040
311	460.60626220703125	264.669677734375	0.6873238682746887	373.7887878417969	249.4314422607422	1.0	540.7623291015625	189.9754180908203	1.0	537.8922729492188	191.5225830078125	0.0018408596515655518	6	040
312	463.3730163574219	261.0207214355469	0.9992902874946594	374.4502258300781	251.3048858642578	0.9999995231628418	540.6033325195312	190.5667266845703	1.0	538.0814208984375	191.70748901367188	0.0009528398513793945	6	040
313	463.0528564453125	257.9613952636719	0.9999977946281433	370.727294921875	247.21810913085938	0.9999999403953552	541.1511840820312	189.40382385253906	1.0	538.0458374023438	190.72314453125	0.0023088455200195312	6	040
314	500.2408142089844	275.76678466796875	0.9999949932098389	372.31414794921875	249.48361206054688	1.0	541.2026977539062	189.77847290039062	1.0	538.3325805664062	191.2046356201172	0.0010623633861541748	6	040
315	500.6431579589844	273.9459533691406	0.9998328685760498	374.27239990234375	252.2418212890625	0.9999998807907104	540.5401611328125	189.6180419921875	1.0	537.8963623046875	191.45220947265625	0.0013906657695770264	6	040
316	500.5222473144531	272.98388671875	0.9999963045120239	376.0115661621094	252.038330078125	0.999997079372406	540.89453125	190.0535888671875	0.9999998807907104	538.4208374023438	191.34451293945312	0.004714667797088623	6	040
317	462.76690673828125	253.8702392578125	0.9989961981773376	376.3573303222656	255.15432739257812	1.0	540.252197265625	190.04872131347656	0.9999998807907104	537.896484375	191.0032196044922	0.004727095365524292	6	040
318	460.6103210449219	253.1641082763672	0.999305248260498	377.6394348144531	255.80789184570312	1.0	540.7522583007812	190.84849548339844	1.0	538.2537841796875	191.9698486328125	0.0011047124862670898	6	040
319	465.8208923339844	234.96847534179688	1.0	464.3946228027344	237.9478759765625	0.00117453932762146	541.0624389648438	189.7095184326172	0.9999999403953552	538.6085205078125	190.93649291992188	0.0015042126178741455	6	040
320	465.00994873046875	232.15476989746094	1.0	393.3852844238281	293.31488037109375	0.0022937357425689697	541.1597290039062	190.070556640625	1.0	538.6087036132812	191.55625915527344	0.0011915862560272217	6	040
321	466.93975830078125	230.05381774902344	1.0	391.3945617675781	296.2737121582031	0.1949426531791687	540.9542846679688	191.27711486816406	1.0	538.4635620117188	192.30239868164062	0.0009629726409912109	6	040
322	467.294921875	227.83413696289062	1.0	392.2275695800781	300.1285705566406	0.9999998807907104	541.0618286132812	190.37399291992188	1.0	538.2232666015625	191.20379638671875	0.0012789368629455566	6	040
323	467.7358093261719	227.151123046875	1.0	392.3152770996094	302.34613037109375	1.0	541.1388549804688	189.70318603515625	0.9999999403953552	538.6467895507812	190.8588104248047	0.0007931292057037354	6	040
324	469.8688049316406	226.38735961914062	1.0	391.5623779296875	304.1117248535156	1.0	541.5626220703125	189.66798400878906	0.9999999403953552	538.4381713867188	191.3638916015625	0.0005201995372772217	6	040
325	468.2630920410156	226.8657989501953	1.0	391.80194091796875	305.28302001953125	1.0	540.9984130859375	189.3829345703125	1.0	536.1744384765625	188.7703399658203	0.0014553070068359375	6	040
326	465.8218994140625	226.0052947998047	1.0	392.2599182128906	306.0003662109375	1.0	541.1946411132812	189.93563842773438	1.0	538.2984619140625	191.13772583007812	0.001311957836151123	6	040
327	465.7961120605469	225.20274353027344	1.0	393.1242370605469	307.5287170410156	1.0	540.767822265625	189.27635192871094	1.0	537.8923950195312	190.5740203857422	0.002201855182647705	6	040
328	463.8412170410156	222.29531860351562	1.0	392.2658386230469	308.83734130859375	1.0	541.405029296875	190.0980682373047	1.0	538.3358154296875	191.5294647216797	0.000715106725692749	6	040
329	461.9272766113281	217.6613311767578	1.0	391.7602844238281	309.50726318359375	1.0	541.350830078125	189.9822235107422	1.0	538.3123168945312	190.96534729003906	0.0007571876049041748	6	040
330	460.6491394042969	209.5718231201172	1.0	392.6825256347656	308.82916259765625	1.0	541.1677856445312	190.40260314941406	1.0	538.1455688476562	191.7935333251953	0.000306546688079834	6	040
331	456.4715576171875	203.791748046875	1.0	401.5016174316406	302.9564514160156	0.9999701976776123	541.6658935546875	189.8252410888672	0.9999999403953552	404.64544677734375	295.5450439453125	0.000425875186920166	6	040
332	460.5616455078125	197.50732421875	1.0	511.7334899902344	305.8798828125	0.9999995231628418	541.545166015625	190.13832092285156	0.9999999403953552	393.4589538574219	298.686767578125	0.0003344416618347168	6	040
333	463.4997863769531	195.07864379882812	1.0	395.17572021484375	309.9187316894531	1.0	541.9620971679688	189.9733428955078	1.0	400.34893798828125	318.45166015625	0.0004221796989440918	6	040
334	462.83221435546875	197.12673950195312	1.0	399.375244140625	315.33111572265625	0.9999992251396179	541.701904296875	189.99046325683594	1.0	397.728759765625	311.4653015136719	0.0005099475383758545	6	040
335	458.86053466796875	200.20343017578125	1.0	400.22869873046875	322.1397399902344	0.9999997615814209	541.1109619140625	189.7030029296875	1.0	518.84033203125	319.95318603515625	0.0005964338779449463	6	040
336	458.4049987792969	200.49342346191406	1.0	396.6303405761719	324.0910339355469	0.9999833106994629	541.8248901367188	189.87168884277344	1.0	538.6868286132812	191.285888671875	0.000522911548614502	6	040
337	445.3058776855469	193.500244140625	1.0	390.6672058105469	327.7989196777344	1.0	541.3424682617188	189.89691162109375	1.0	522.6095581054688	318.65814208984375	0.0013894140720367432	6	040
338	465.7325744628906	195.61007690429688	0.9999854564666748	507.9425048828125	295.2882080078125	0.9822132587432861	541.4989013671875	189.9622802734375	1.0	539.257568359375	190.17803955078125	0.00016891956329345703	6	040
339	474.4112854003906	198.20494079589844	0.9979069828987122	422.48699951171875	296.3766784667969	0.9999549388885498	541.1475830078125	189.853759765625	1.0	422.9676513671875	301.6387634277344	0.0008029937744140625	6	040
340	411.881103515625	201.78488159179688	0.16913941502571106	513.3522338867188	274.0708312988281	1.0	541.241943359375	189.53213500976562	1.0	420.5235900878906	278.2292175292969	0.00654369592666626	6	040
341	402.466552734375	198.7827911376953	0.9995061755180359	403.9840393066406	198.73358154296875	0.00123557448387146	540.7520751953125	191.2472381591797	1.0	538.6583251953125	191.75563049316406	0.00024628639221191406	6	040
342	396.390625	196.5020294189453	0.9999631643295288	398.7773132324219	196.55665588378906	0.008722424507141113	541.0760498046875	190.25222778320312	1.0	537.931640625	188.91104125976562	0.00018393993377685547	6	040
343	388.3988952636719	196.68191528320312	0.997695803642273	392.4764099121094	195.03900146484375	0.0005104541778564453	540.5033569335938	188.52890014648438	1.0	537.607177734375	187.68553161621094	0.00018802285194396973	6	040
344	471.9408874511719	183.9282989501953	0.9999925494194031	428.80255126953125	223.41171264648438	0.8698487281799316	541.3240966796875	190.52590942382812	1.0	538.4235229492188	189.19772338867188	0.00024569034576416016	6	040
345	384.88739013671875	185.65032958984375	1.0	423.8757019042969	216.5285186767578	0.9999999403953552	541.382568359375	191.2804718017578	1.0	427.0814514160156	219.03018188476562	0.0004763007164001465	6	040
346	470.61553955078125	175.74517822265625	1.0	414.3204040527344	220.6274871826172	0.9999998807907104	541.7079467773438	191.2388458251953	1.0	417.6114196777344	220.04632568359375	0.0011669695377349854	6	040
347	465.7264709472656	172.81362915039062	1.0	394.9971618652344	222.2568359375	0.9999169707298279	541.6710815429688	189.2771759033203	1.0	541.3477783203125	191.3072052001953	0.00016161799430847168	6	040
348	459.85736083984375	169.4033203125	0.9999999403953552	377.257568359375	176.26625061035156	0.9999988079071045	541.916259765625	191.3775177001953	1.0	390.1988525390625	217.0782012939453	0.0002636909484863281	6	040
349	458.6581115722656	164.8097686767578	1.0	376.9854736328125	176.8618621826172	0.5877155661582947	541.324462890625	191.73403930664062	1.0	538.142578125	189.84066772460938	0.00012606382369995117	6	040
350	457.9633483886719	162.15716552734375	1.0	508.3692321777344	206.84254455566406	0.999931275844574	540.9912719726562	192.09461975097656	1.0	507.9739685058594	206.2285919189453	0.0007772743701934814	6	040
351	456.68231201171875	161.72308349609375	1.0	379.0474548339844	167.6066436767578	0.9999644756317139	540.73046875	191.34268188476562	1.0	375.9114990234375	178.68898010253906	0.0003612637519836426	6	040
352	456.361572265625	160.8148956298828	0.9999992847442627	375.67291259765625	206.1221466064453	0.9999986886978149	541.8322143554688	191.5767822265625	1.0	376.0929870605469	207.16525268554688	0.0018066763877868652	6	040
353	457.2354431152344	160.20594787597656	1.0	373.1427917480469	205.18630981445312	1.0	541.3308715820312	191.38021850585938	1.0	372.367431640625	204.60060119628906	0.0014638304710388184	6	040
354	455.6593322753906	160.865966796875	0.9999996423721313	373.99444580078125	203.9189453125	1.0	542.0388793945312	190.09608459472656	0.9999998807907104	375.4814147949219	205.50192260742188	0.0009932518005371094	6	040
355	455.80584716796875	160.91929626464844	0.999940812587738	372.68695068359375	205.0535125732422	1.0	541.0018920898438	191.33294677734375	0.9999999403953552	372.27569580078125	204.25282287597656	0.0022460222244262695	6	040
356	453.8760681152344	160.5845947265625	0.9999986886978149	372.3689270019531	204.61509704589844	1.0	541.1548461914062	191.97372436523438	1.0	372.34918212890625	204.22093200683594	0.0009909868240356445	6	040
357	454.9942321777344	160.87193298339844	0.9999984502792358	372.43109130859375	201.9574432373047	1.0	541.260986328125	191.74020385742188	1.0	375.5199890136719	204.41036987304688	0.0002333521842956543	6	040
358	453.73876953125	161.64498901367188	1.0	368.689208984375	202.53355407714844	1.0	541.7579345703125	190.67091369628906	1.0	369.7135009765625	202.9066925048828	0.0006090700626373291	6	040
359	452.7425231933594	157.53350830078125	1.0	504.1259460449219	211.12960815429688	0.9999977350234985	541.4932861328125	192.0391845703125	1.0	501.9470520019531	210.15899658203125	0.0002605617046356201	6	040
360	453.77191162109375	153.38021850585938	1.0	373.4609069824219	211.45140075683594	0.9999929070472717	541.3023681640625	191.63462829589844	1.0	500.5165100097656	210.69007873535156	0.0009468495845794678	6	040
361	450.6906433105469	148.60044860839844	1.0	498.0611572265625	194.46441650390625	1.0	541.0486450195312	191.05711364746094	1.0	497.982177734375	195.6569061279297	0.0041328370571136475	6	040
362	451.5419006347656	142.80335998535156	1.0	489.1512756347656	200.2573699951172	1.0	540.7513427734375	190.58206176757812	1.0	384.5501403808594	206.15640258789062	0.0010348856449127197	6	040
363	363.0341491699219	145.26649475097656	1.0	487.77117919921875	185.5959014892578	0.9999999403953552	540.5172729492188	190.6349334716797	0.9999999403953552	386.73095703125	192.5571746826172	0.0029190480709075928	6	040
364	447.66424560546875	135.18775939941406	1.0	386.489990234375	190.6710205078125	1.0	540.463134765625	191.3902587890625	1.0	386.7498474121094	190.5566864013672	0.0030402839183807373	6	040
365	356.80682373046875	138.07577514648438	1.0	379.47882080078125	194.5334014892578	1.0	540.438232421875	190.53042602539062	1.0	476.1990051269531	188.91229248046875	0.005721032619476318	6	040
366	355.93560791015625	134.4736785888672	1.0	472.5077819824219	180.65464782714844	1.0	540.1512451171875	190.81455993652344	0.9999999403953552	384.5106506347656	189.4373321533203	0.0014172792434692383	6	040
367	356.88714599609375	130.3248291015625	1.0	470.54986572265625	175.63951110839844	1.0	540.26953125	190.6732635498047	0.9999998807907104	538.9767456054688	192.00555419921875	0.0006552934646606445	6	040
368	438.5582275390625	121.35511779785156	1.0	474.7267761230469	168.5328369140625	1.0	539.9934692382812	190.62835693359375	0.9999999403953552	369.70892333984375	176.75843811035156	0.0030703842639923096	6	040
369	356.1223449707031	122.9992446899414	1.0	369.67047119140625	177.0056610107422	1.0	539.8187255859375	190.7774658203125	0.9999999403953552	370.2359924316406	177.72857666015625	0.0022146999835968018	6	040
370	357.21160888671875	122.74935150146484	1.0	468.85260009765625	171.818603515625	1.0	539.6990966796875	190.5694580078125	1.0	369.9194641113281	179.3600616455078	0.001914680004119873	6	040
371	356.3846740722656	122.99066925048828	1.0	467.4158020019531	172.0029296875	1.0	539.9915161132812	190.56314086914062	1.0	469.75103759765625	174.99681091308594	0.003044992685317993	6	040
372	357.4994812011719	122.42586517333984	1.0	467.2336730957031	172.75875854492188	1.0	540.0404663085938	190.75576782226562	1.0	468.5244140625	173.22647094726562	0.004794090986251831	6	040
373	357.03179931640625	123.78044891357422	1.0	374.982666015625	177.79367065429688	1.0	540.0037841796875	190.42710876464844	1.0	469.90325927734375	174.6603546142578	0.0023775100708007812	6	040
374	358.4040832519531	123.266357421875	1.0	466.88360595703125	171.78123474121094	1.0	540.1671142578125	190.76046752929688	1.0	470.9368591308594	174.6161651611328	0.008022606372833252	6	040
375	357.772705078125	123.66753387451172	1.0	466.03240966796875	170.28125	1.0	540.4317626953125	191.78111267089844	1.0	384.6209411621094	177.39259338378906	0.004478901624679565	6	040
376	358.8332824707031	123.73590087890625	1.0	469.61273193359375	172.0693359375	1.0	540.4769897460938	189.9873809814453	1.0	471.9127197265625	173.71192932128906	0.0066835880279541016	6	040
377	359.0564270019531	122.3565444946289	1.0	467.55535888671875	170.9790496826172	1.0	539.9213256835938	190.37152099609375	0.9999999403953552	470.2701110839844	173.8295440673828	0.0016267895698547363	6	040
378	359.1972351074219	123.77037811279297	1.0	469.2925109863281	169.6445770263672	1.0	540.2714233398438	189.917724609375	1.0	473.1638488769531	172.77684020996094	0.0014902949333190918	6	040
379	435.27734375	119.45054626464844	1.0	470.753173828125	169.2904815673828	1.0	540.3701171875	190.6424102783203	1.0	477.6114196777344	174.77484130859375	0.0016476213932037354	6	040
380	358.9302978515625	123.69628143310547	1.0	470.7443542480469	171.3494415283203	1.0	540.4012451171875	190.517578125	1.0	475.34759521484375	173.58786010742188	0.0045858025550842285	6	040
381	359.3354187011719	122.96062469482422	1.0	372.478759765625	173.9341278076172	1.0	540.4293823242188	190.64202880859375	1.0	479.2938232421875	174.40216064453125	0.007915109395980835	6	040
382	358.8345031738281	122.30440521240234	1.0	372.2259521484375	174.3971710205078	1.0	540.3768310546875	190.2091064453125	1.0	476.2684326171875	174.7922821044922	0.019948899745941162	6	040
383	359.0907897949219	122.6952896118164	1.0	373.4818420410156	173.49974060058594	1.0	540.4098510742188	190.47434997558594	1.0	479.9045104980469	174.27772521972656	0.01710110902786255	6	040
384	358.2705383300781	122.85069274902344	1.0	373.22650146484375	174.9706573486328	1.0	539.7413940429688	190.29115295410156	1.0	480.0888671875	174.17724609375	0.01520073413848877	6	040
385	358.2467956542969	123.13314819335938	1.0	474.2400207519531	175.0307159423828	1.0	539.9707641601562	190.4981231689453	0.9999998807907104	478.93267822265625	176.12599182128906	0.00126570463180542	6	040
386	355.71343994140625	123.30317687988281	1.0	468.5840148925781	178.20091247558594	1.0	540.2247924804688	190.64012145996094	1.0	466.6422424316406	178.36831665039062	0.0007279813289642334	6	040
387	352.4588317871094	120.99812316894531	1.0	464.04534912109375	174.810302734375	0.9971978664398193	539.97314453125	190.263671875	1.0	466.2286376953125	173.65597534179688	0.002940833568572998	6	040
388	433.19061279296875	116.87108612060547	1.0	460.0026550292969	162.5982208251953	0.9993953108787537	539.8439331054688	190.0349578857422	1.0	537.9481811523438	191.2599334716797	0.002242058515548706	6	040
389	342.4825439453125	120.67243957519531	1.0	436.64056396484375	118.6203384399414	0.0004076957702636719	539.5169677734375	190.27915954589844	1.0	537.743896484375	191.39627075195312	0.0016517937183380127	6	040
390	338.60467529296875	118.87784576416016	1.0	458.99420166015625	137.55514526367188	0.06012701988220215	540.0472412109375	190.5007781982422	1.0	538.145263671875	191.51824951171875	0.0009770989418029785	6	040
391	333.5068664550781	116.98367309570312	1.0	433.367431640625	115.50035858154297	0.0003777742385864258	540.1605834960938	189.81565856933594	1.0	538.6647338867188	190.9735107421875	0.001246720552444458	6	040
392	329.6022644042969	117.48126983642578	0.9999989867210388	448.01593017578125	124.27286529541016	0.9999994039535522	540.578857421875	190.56065368652344	1.0	538.8655395507812	191.700927734375	0.0010674893856048584	6	040
393	325.5451354980469	117.97614288330078	1.0	447.4181213378906	125.41314697265625	0.9988782405853271	539.5369262695312	190.1118621826172	0.9999998807907104	537.7991333007812	191.17755126953125	0.002559572458267212	6	040
394	324.6525573730469	116.63565063476562	0.9999999403953552	448.43658447265625	124.85749816894531	0.9441885352134705	540.2662963867188	190.571533203125	1.0	535.38916015625	189.94322204589844	0.0011218786239624023	6	040
395	325.02435302734375	119.35604858398438	0.9999992847442627	452.697021484375	127.00556945800781	0.9999998807907104	539.850830078125	189.9374542236328	0.9999998211860657	538.1515502929688	191.3118438720703	0.003684401512145996	6	040
396	319.3349914550781	123.00419616699219	0.721698522567749	453.4873962402344	120.88139343261719	0.998702883720398	539.7769775390625	190.4515380859375	1.0	538.0936279296875	191.7230987548828	0.0011435151100158691	6	040
397	426.9368591308594	112.41373443603516	0.029253393411636353	459.6763000488281	118.64338684082031	0.8276717066764832	540.1151123046875	190.4828643798828	1.0	538.4201049804688	191.73057556152344	0.0010863840579986572	6	040
398	424.3343505859375	112.23261260986328	0.008046984672546387	458.77691650390625	121.57479095458984	0.28306078910827637	539.947998046875	190.30511474609375	1.0	538.0961303710938	191.37716674804688	0.0015377998352050781	6	040
399	420.4173583984375	113.15862274169922	0.00035572052001953125	462.7850646972656	124.07908630371094	0.999992847442627	539.921875	190.71670532226562	0.9999998807907104	538.2523803710938	191.72817993164062	0.0025728046894073486	6	040
400	426.7436218261719	110.8128662109375	0.8366320133209229	461.0008544921875	122.13615417480469	0.9999986290931702	540.0617065429688	190.43356323242188	0.9999998807907104	537.9295043945312	191.71902465820312	0.003542959690093994	6	040
401	466.5912780761719	124.44178771972656	0.0005918443202972412	461.1181945800781	123.54485321044922	0.9998975992202759	540.4490966796875	190.25067138671875	0.9999998211860657	538.5706787109375	191.02732849121094	0.0021032392978668213	6	040
402	344.9476013183594	116.81926727294922	0.12051862478256226	463.8979187011719	124.61370086669922	0.999695897102356	463.6429443359375	124.42904663085938	7.581710815429688e-5	462.3400573730469	126.41841888427734	5.841255187988281e-5	6	040
403	339.94879150390625	116.09843444824219	0.0016436874866485596	461.92431640625	124.58521270751953	0.9979382157325745	462.0894470214844	124.85820007324219	6.556510925292969e-5	461.7316589355469	127.19667053222656	0.0001671910285949707	6	040
404	466.3924560546875	124.00861358642578	0.00015541911125183105	459.92938232421875	122.48320007324219	0.9990812540054321	460.91058349609375	123.87543487548828	5.334615707397461e-5	456.2788391113281	128.32015991210938	0.0002231895923614502	6	040
405	420.5671691894531	116.59107208251953	8.338689804077148e-5	461.22723388671875	126.45561981201172	0.9999946355819702	462.93206787109375	125.33545684814453	4.9442052841186523e-5	460.2529602050781	127.7793197631836	0.0007197260856628418	6	040
406	447.5489807128906	121.463623046875	1.8358230590820312e-5	459.4038391113281	126.66996002197266	0.9967570900917053	642.483642578125	7.455018043518066	2.816319465637207e-5	459.7075500488281	127.62301635742188	0.00012752413749694824	6	040
407	445.3431091308594	119.47874450683594	2.130866050720215e-5	451.9134521484375	115.32964324951172	0.6377448439598083	643.02978515625	6.531970024108887	7.927417755126953e-6	446.4547424316406	117.17835998535156	1.1116266250610352e-5	6	040
408	445.3908386230469	119.24314880371094	3.948807716369629e-5	452.3802185058594	115.37642669677734	0.8051205277442932	447.4458923339844	116.76596069335938	1.1116266250610352e-5	455.02874755859375	126.81354522705078	1.52587890625e-5	6	040
409	458.7108459472656	129.16189575195312	1.2964010238647461e-5	459.5370788574219	128.97511291503906	0.9999948740005493	459.88079833984375	129.8199005126953	2.8252601623535156e-5	458.1385498046875	129.27952575683594	0.0001353919506072998	6	040
410	2.7858781814575195	285.683349609375	3.3676624298095703e-6	460.53814697265625	129.93165588378906	0.9506649374961853	460.82525634765625	130.9217071533203	1.2040138244628906e-5	458.93402099609375	129.5685272216797	7.718801498413086e-6	6	040
411	460.6171875	131.43499755859375	2.1129846572875977e-5	461.7823791503906	132.40135192871094	0.9999993443489075	462.1051330566406	132.72286987304688	3.2782554626464844e-5	459.3271484375	132.51922607421875	0.00010126829147338867	6	040
412	460.5531005859375	130.47378540039062	2.2858381271362305e-5	461.21209716796875	130.67550659179688	0.9999989867210388	464.4585266113281	130.9431610107422	3.5822391510009766e-5	458.91400146484375	130.82064819335938	0.00031280517578125	6	040
413	428.10894775390625	113.67373657226562	1.4007091522216797e-5	462.0240478515625	130.57089233398438	0.9999936819076538	462.2299499511719	131.2913818359375	3.603100776672363e-5	460.51593017578125	129.80377197265625	9.918212890625e-5	6	040
414	422.04974365234375	112.89160919189453	0.07050126791000366	462.355712890625	129.89303588867188	0.9995326995849609	462.7716064453125	130.27088928222656	3.784894943237305e-5	460.84771728515625	130.1366729736328	5.695223808288574e-5	6	040
415	421.2122497558594	114.06521606445312	0.03322482109069824	463.46417236328125	129.67782592773438	0.9999977946281433	464.4762878417969	130.65127563476562	4.023313522338867e-5	462.0232849121094	129.7443389892578	8.860230445861816e-5	6	040
416	421.1923522949219	115.54852294921875	5.5402517318725586e-5	463.0437316894531	128.68905639648438	0.9984432458877563	648.7501831054688	60.32661819458008	1.481175422668457e-5	461.3507995605469	129.40245056152344	2.92360782623291e-5	6	040
417	421.37408447265625	112.7984619140625	0.9999896287918091	458.00335693359375	128.98179626464844	0.9998896718025208	422.57281494140625	111.67132568359375	9.03010368347168e-5	456.6734924316406	128.53721618652344	0.00011929869651794434	6	040
418	320.3584289550781	116.6202621459961	1.0	448.1112365722656	122.85038757324219	0.9999852180480957	322.5837707519531	115.8658218383789	5.9485435485839844e-5	448.7701416015625	126.59861755371094	3.135204315185547e-5	6	040
419	423.7134704589844	161.056640625	1.0	443.3037414550781	108.81714630126953	1.0	319.9352722167969	108.58556365966797	4.7326087951660156e-5	313.78118896484375	114.12857818603516	7.024407386779785e-5	6	040
420	425.51885986328125	167.5230255126953	1.0	309.4961853027344	108.08705139160156	1.0	323.9076843261719	172.7384033203125	0.00010585784912109375	316.337646484375	175.6787109375	0.00044080615043640137	6	040
421	429.2004699707031	171.33705139160156	1.0	313.3970642089844	105.10614013671875	1.0	318.6375732421875	176.53265380859375	0.00042256712913513184	315.0585632324219	179.06517028808594	0.002133488655090332	6	040
422	430.66998291015625	171.19200134277344	0.9999997019767761	437.52178955078125	96.37869262695312	1.0	317.1072082519531	176.1055145263672	0.000641554594039917	314.9091491699219	178.9481658935547	0.0011690258979797363	6	040
423	431.5628662109375	170.3214111328125	0.9999998807907104	435.9440002441406	89.86980438232422	1.0	434.7850341796875	171.61349487304688	0.00033283233642578125	313.7234802246094	179.61898803710938	0.000302731990814209	6	040
424	315.16558837890625	175.69862365722656	1.0	435.1110534667969	84.45589447021484	1.0	435.77081298828125	172.0605010986328	0.00039133429527282715	427.74505615234375	176.4791717529297	0.00014328956604003906	6	040
425	315.8514099121094	176.1763458251953	1.0	435.5204772949219	80.788330078125	1.0	322.26409912109375	175.87167358398438	0.000280231237411499	436.90216064453125	81.57584381103516	0.0001748502254486084	6	040
426	314.87237548828125	175.59010314941406	0.9999999403953552	308.5545654296875	86.43635559082031	0.06376862525939941	430.8153991699219	173.7758026123047	0.0006164908409118652	428.4920959472656	177.1912841796875	0.0006043314933776855	6	040
427	432.9440002441406	170.6891326904297	1.0	318.99322509765625	177.8264923095703	0.005422711372375488	435.6148681640625	172.06556701660156	0.00026792287826538086	314.0971374511719	179.85415649414062	0.00015148520469665527	6	040
428	431.8105163574219	172.874755859375	1.0	447.301513671875	101.83149719238281	0.09221109747886658	431.33819580078125	174.56201171875	0.0005593299865722656	427.57647705078125	178.6783905029297	0.0003885328769683838	6	040
429	438.5343017578125	182.9296112060547	1.0	436.6997985839844	102.6735610961914	0.9972858428955078	443.6872253417969	181.770751953125	0.00011685490608215332	314.2887268066406	191.30250549316406	0.00018289685249328613	6	040
430	449.8179626464844	195.65878295898438	1.0	439.8096923828125	102.04707336425781	1.0	310.94696044921875	204.0672607421875	0.0002155601978302002	296.139892578125	209.92385864257812	0.00011375546455383301	6	040
431	459.7464599609375	208.2701416015625	1.0	426.41937255859375	113.2237777709961	0.9999997615814209	464.78607177734375	207.2917022705078	0.00011530518531799316	299.4620361328125	220.90151977539062	7.510185241699219e-5	6	040
432	467.09014892578125	217.81846618652344	1.0	427.7880554199219	129.91763305664062	0.999626874923706	304.0838928222656	225.45712280273438	8.350610733032227e-5	295.76611328125	215.14236450195312	0.00023731589317321777	6	040
433	471.29852294921875	221.75692749023438	1.0	421.3442687988281	125.97662353515625	1.0	295.8390808105469	233.68505859375	0.0001201629638671875	296.202392578125	237.18182373046875	9.03010368347168e-5	6	040
434	470.7562255859375	224.00657653808594	1.0	421.60504150390625	131.35867309570312	1.0	420.1258850097656	132.1531982421875	8.744001388549805e-5	418.4064025878906	131.55679321289062	0.00027567148208618164	6	040
435	470.84814453125	222.1966552734375	1.0	420.9696960449219	125.79412078857422	1.0	423.7298278808594	123.27267456054688	0.0001455545425415039	422.09771728515625	127.5886459350586	0.00024211406707763672	6	040
436	470.204345703125	223.68502807617188	1.0	420.42657470703125	125.72933959960938	1.0	423.0468444824219	123.2015380859375	0.00011512637138366699	420.50341796875	126.89837646484375	0.00014579296112060547	6	040
437	470.92822265625	225.390869140625	1.0	423.15460205078125	126.88202667236328	1.0	476.764892578125	224.93919372558594	5.3882598876953125e-5	423.0494689941406	127.87606048583984	0.00016388297080993652	6	040
438	471.349365234375	225.18565368652344	1.0	423.658447265625	128.5154266357422	1.0	295.8314514160156	234.21267700195312	7.94827938079834e-5	422.6655578613281	128.86184692382812	0.0002771615982055664	6	040
439	472.1339111328125	225.50779724121094	1.0	313.504150390625	136.95187377929688	1.0	293.074951171875	233.63047790527344	7.340312004089355e-5	290.66326904296875	225.17135620117188	0.00018703937530517578	6	040
440	471.9357604980469	226.62545776367188	1.0	308.8995666503906	139.23745727539062	1.0	642.2610473632812	8.209173202514648	0.00011026859283447266	291.1696472167969	224.93569946289062	0.00017198920249938965	6	040
441	472.189697265625	226.08163452148438	1.0	307.8839416503906	139.5824737548828	0.9999999403953552	296.3834533691406	234.24351501464844	0.0001112222671508789	290.8400573730469	223.9277801513672	0.0001469254493713379	6	040
442	471.4944763183594	226.3553924560547	1.0	436.17578125	135.48944091796875	1.0	293.968017578125	237.0500030517578	0.0001456141471862793	434.5315246582031	136.18695068359375	0.00012686848640441895	6	040
443	294.3544006347656	236.1321563720703	1.0	436.96966552734375	133.7836151123047	1.0	293.8203430175781	237.7562713623047	7.453560829162598e-5	435.55926513671875	132.31982421875	0.0001913011074066162	6	040
444	293.9542236328125	238.51565551757812	1.0	442.1315002441406	131.5893096923828	1.0	290.83306884765625	239.53904724121094	7.271766662597656e-5	293.1273498535156	227.00550842285156	0.00014975666999816895	6	040
445	480.6734619140625	231.09536743164062	1.0	443.94091796875	155.09780883789062	0.9993197917938232	295.2564392089844	235.9600372314453	8.320808410644531e-5	293.83966064453125	228.4796142578125	0.0003803372383117676	6	040
446	482.4084167480469	233.8471221923828	1.0	444.6064453125	144.6127471923828	1.0	305.9263610839844	158.2509307861328	0.00010731816291809082	302.0962219238281	160.81846618652344	0.0009711980819702148	6	040
447	484.5587158203125	235.519775390625	1.0	446.63104248046875	153.02574157714844	1.0	483.8468017578125	237.8855743408203	0.00013455748558044434	483.99810791015625	225.24771118164062	0.00038701295852661133	6	040
448	483.73504638671875	234.98130798339844	1.0	445.6914367675781	152.51426696777344	1.0	450.0431823730469	153.0094451904297	6.312131881713867e-5	304.5623779296875	164.35926818847656	0.0008377134799957275	6	040
449	482.7862548828125	233.66729736328125	1.0	443.0583190917969	150.02330017089844	1.0	308.0552978515625	164.2162322998047	9.223818778991699e-5	304.1463928222656	166.7510528564453	0.00023677945137023926	6	040
450	483.35467529296875	233.16665649414062	1.0	440.371826171875	153.3773651123047	1.0	307.48345947265625	161.6691131591797	0.0003050565719604492	304.9348449707031	164.18429565429688	0.0007778704166412354	6	040
451	483.5057067871094	233.64869689941406	1.0	440.2716064453125	151.6129913330078	1.0	309.8086242675781	160.92787170410156	0.00021576881408691406	306.98199462890625	163.7978515625	0.000905156135559082	6	040
452	483.07769775390625	233.6657257080078	1.0	437.1853332519531	152.48765563964844	1.0	310.1918640136719	163.57290649414062	8.934736251831055e-5	306.0671691894531	166.49490356445312	0.00012034177780151367	6	040
453	483.0224304199219	233.0325469970703	1.0	436.3177185058594	153.3025665283203	1.0	439.2526550292969	151.669677734375	8.07046890258789e-5	306.05914306640625	168.0826416015625	0.0001234114170074463	6	040
454	482.8579406738281	233.4791717529297	1.0	434.1357421875	152.31118774414062	1.0	437.3533630371094	151.65293884277344	7.304549217224121e-5	307.5885314941406	167.3672637939453	0.0003387629985809326	6	040
455	482.8398742675781	234.137451171875	1.0	433.16009521484375	155.1319122314453	1.0	645.625244140625	308.0334777832031	7.027387619018555e-5	307.58331298828125	166.7539825439453	0.00020939111709594727	6	040
456	482.608154296875	233.5532684326172	1.0	432.16162109375	154.22743225097656	1.0	436.67315673828125	153.65830993652344	0.00010666251182556152	482.2899169921875	224.19895935058594	0.00013872981071472168	6	040
457	482.9151611328125	234.66299438476562	1.0	432.1084899902344	156.42393493652344	1.0	484.4924011230469	232.14523315429688	7.298588752746582e-5	307.947265625	166.31077575683594	0.0002149343490600586	6	040
458	482.1796875	234.23623657226562	1.0	431.52081298828125	160.0509033203125	1.0	312.03057861328125	167.5357208251953	9.900331497192383e-5	307.95477294921875	168.64015197753906	0.00027501583099365234	6	040
459	482.367919921875	234.97412109375	1.0	431.91644287109375	159.93238830566406	1.0	311.2892150878906	166.80677795410156	0.00010859966278076172	433.172607421875	159.76670837402344	0.000251084566116333	6	040
460	484.6817626953125	234.9317169189453	1.0	435.99853515625	164.07562255859375	1.0	312.4780578613281	168.71734619140625	0.00014197826385498047	483.6071472167969	226.66749572753906	0.0003039538860321045	6	040
461	292.8595275878906	252.29205322265625	1.0	439.75177001953125	164.95364379882812	1.0	307.8496398925781	173.82711791992188	0.0002846717834472656	291.543212890625	241.94422912597656	0.00027304887771606445	6	040
462	492.2826843261719	247.3949432373047	1.0	443.18939208984375	173.95513916015625	1.0	306.45782470703125	180.1643524169922	8.863210678100586e-5	442.0351257324219	173.77992248535156	0.00011241436004638672	6	040
463	496.4115295410156	249.98611450195312	1.0	448.61767578125	175.00682067871094	1.0	306.9241638183594	181.06167602539062	0.00026297569274902344	489.5774841308594	240.8417205810547	0.00045800209045410156	6	040
464	498.658935546875	257.8520202636719	1.0	451.2807922363281	176.7890625	1.0	453.7701416015625	175.27760314941406	0.0003611147403717041	450.47833251953125	176.97027587890625	0.0002244412899017334	6	040
465	500.7864990234375	261.6769714355469	1.0	456.3783264160156	183.48397827148438	1.0	455.4534912109375	182.60791015625	8.440017700195312e-5	451.64910888671875	183.6076202392578	0.0001556873321533203	6	040
466	289.9677429199219	277.7126159667969	1.0	457.77294921875	187.3329315185547	1.0	505.6265869140625	268.5910339355469	0.00036469101905822754	502.59576416015625	259.1573791503906	0.0006144940853118896	6	040
467	504.7367248535156	267.60870361328125	1.0	297.1711120605469	200.4193878173828	1.0	504.8997802734375	267.3031921386719	0.00010052323341369629	460.4503173828125	196.41522216796875	0.0003031492233276367	6	040
468	290.32574462890625	278.5736083984375	1.0	465.3575134277344	195.5535888671875	1.0	295.6322326660156	203.6454620361328	0.00027617812156677246	503.66461181640625	259.1965026855469	0.00016394257545471191	6	040
469	291.0389404296875	278.25103759765625	1.0	463.8411865234375	195.1491241455078	1.0	295.9628601074219	203.12884521484375	0.00017556548118591309	503.4267578125	258.67608642578125	9.205937385559082e-5	6	040
470	291.6256408691406	277.56243896484375	1.0	463.88116455078125	193.02005004882812	1.0	506.13226318359375	269.0318298339844	0.00027996301651000977	503.19573974609375	259.7488708496094	0.00021341443061828613	6	040
471	503.90545654296875	267.3011474609375	1.0	464.8769226074219	189.44189453125	1.0	505.8269348144531	268.9844970703125	0.00036722421646118164	506.262451171875	272.74713134765625	0.00020959973335266113	6	040
472	292.885986328125	277.7313232421875	1.0	462.8937683105469	189.16062927246094	1.0	503.8792419433594	265.6453552246094	8.171796798706055e-5	463.8394470214844	189.08758544921875	0.00036767125129699707	6	040
473	501.98687744140625	266.7519226074219	1.0	462.99285888671875	189.0727996826172	1.0	502.60821533203125	268.4988098144531	0.00010836124420166016	502.1884765625	259.50408935546875	0.00023448467254638672	6	040
474	502.5118408203125	267.2016906738281	1.0	462.64288330078125	188.69041442871094	1.0	501.9927673339844	269.91229248046875	0.0001284778118133545	502.4160461425781	259.9761657714844	0.00024369359016418457	6	040
475	502.89837646484375	266.9052429199219	1.0	462.0494689941406	189.9675750732422	1.0	504.96417236328125	266.0191955566406	0.00018581748008728027	502.9190979003906	259.32843017578125	0.0004993081092834473	6	040
476	502.0185546875	266.62554931640625	1.0	291.6224670410156	199.64576721191406	1.0	501.4418640136719	269.5789489746094	0.0002378225326538086	501.29974365234375	258.9880676269531	0.0004975795745849609	6	040
477	292.667236328125	278.1281433105469	1.0	293.4920959472656	199.8602294921875	1.0	504.6595458984375	266.23126220703125	0.0003282129764556885	502.7767028808594	260.81475830078125	0.000771641731262207	6	040
478	502.63922119140625	266.41973876953125	1.0	292.6990966796875	198.33628845214844	1.0	504.2269592285156	265.5489196777344	0.00018957257270812988	502.1634216308594	258.9209289550781	0.0005538761615753174	6	040
479	292.94921875	279.4889221191406	1.0	291.7606506347656	197.47085571289062	1.0	504.4818420410156	265.42437744140625	0.0001443028450012207	502.2353210449219	258.6064758300781	0.0004082322120666504	6	040
480	502.1024475097656	267.42584228515625	1.0	466.546142578125	190.01625061035156	1.0	469.70013427734375	187.9309539794922	0.00016328692436218262	502.74560546875	260.8189392089844	0.00020822882652282715	6	040
481	502.40447998046875	267.63104248046875	1.0	467.22454833984375	190.0646209716797	1.0	469.36126708984375	187.36581420898438	0.00015598535537719727	466.50616455078125	190.90969848632812	0.0001341700553894043	6	040
482	502.4783630371094	267.18377685546875	1.0	466.3706970214844	190.4762420654297	1.0	469.3511047363281	187.99989318847656	0.000141143798828125	502.79559326171875	260.2606201171875	0.0001214444637298584	6	040
483	501.7685546875	267.9981994628906	1.0	465.7732849121094	191.5359649658203	1.0	501.12225341796875	270.25970458984375	0.0001874864101409912	465.9576416015625	190.91165161132812	0.00012788176536560059	6	040
484	501.6519470214844	267.13848876953125	1.0	465.45819091796875	193.0933074951172	1.0	501.1441650390625	270.0404357910156	0.0001659393310546875	465.58367919921875	192.95069885253906	0.00035133957862854004	6	040
485	502.0474548339844	267.500732421875	1.0	466.5607604980469	194.79946899414062	1.0	468.8144226074219	192.72311401367188	0.00022211670875549316	466.1217956542969	194.5127410888672	0.0003097057342529297	6	040
486	292.7304382324219	279.9375915527344	1.0	468.2040710449219	195.1145782470703	1.0	502.7026672363281	268.65008544921875	0.00016510486602783203	502.8451232910156	260.571533203125	0.0003275871276855469	6	040
487	502.3499450683594	267.0751953125	1.0	467.92510986328125	194.9769287109375	1.0	295.7719421386719	281.90313720703125	0.0002453625202178955	502.47991943359375	258.6752014160156	0.00020518898963928223	6	040
488	502.8133544921875	266.8950500488281	1.0	466.8199768066406	195.83934020996094	1.0	295.389892578125	281.6276550292969	0.00015181303024291992	502.68768310546875	258.9091796875	0.00026288628578186035	6	040
489	292.6592102050781	279.0430908203125	1.0	295.2221984863281	202.44859313964844	1.0	501.62945556640625	269.5574035644531	0.0002174079418182373	502.2454528808594	262.1795349121094	0.0003299117088317871	6	040
490	502.347900390625	267.5816955566406	1.0	466.6790771484375	194.50741577148438	1.0	501.8533630371094	270.09442138671875	0.00018733739852905273	503.0600280761719	259.9469299316406	0.0001556873321533203	6	040
491	502.1318664550781	267.86639404296875	1.0	465.75213623046875	194.24855041503906	1.0	468.4277648925781	192.2138214111328	0.00026530027389526367	465.3603210449219	193.46290588378906	0.00024107098579406738	6	040
492	502.5040283203125	268.3232116699219	1.0	467.66143798828125	194.0498504638672	1.0	297.07177734375	282.1055908203125	0.0003936886787414551	296.5921936035156	285.7081298828125	0.00028967857360839844	6	040
493	503.64923095703125	269.3245849609375	1.0	293.51678466796875	203.18942260742188	1.0	298.8049011230469	282.7789306640625	0.000317305326461792	297.7561950683594	285.95947265625	0.00021916627883911133	6	040
494	504.09332275390625	272.0882873535156	1.0	470.7246398925781	199.74789428710938	1.0	295.157470703125	204.92320251464844	0.00026091933250427246	297.8269958496094	288.2705993652344	0.00015527009963989258	6	040
495	301.2784423828125	282.8199157714844	1.0	473.3110656738281	201.24302673339844	1.0	300.6545104980469	285.5331726074219	0.00018149614334106445	298.2308654785156	288.8834228515625	0.00012224912643432617	6	040
496	504.5699768066406	274.5904541015625	1.0	293.8573303222656	211.91810607910156	1.0	305.1231994628906	285.7230224609375	7.411837577819824e-5	296.28076171875	273.6427307128906	0.000317305326461792	6	040
497	505.5445251464844	275.52197265625	1.0	289.603759765625	220.20379638671875	1.0	293.2579040527344	218.70066833496094	9.59932804107666e-5	478.0027770996094	214.59034729003906	0.002547711133956909	6	040
498	504.8249206542969	278.4425048828125	1.0	289.4331359863281	225.4445037841797	1.0	291.9524230957031	224.06365966796875	0.00013330578804016113	477.6612854003906	217.48086547851562	0.004170209169387817	6	040
499	505.9019775390625	279.0906982421875	1.0	289.7618408203125	226.35906982421875	1.0	292.2220764160156	225.1071319580078	0.00014826655387878418	479.0306396484375	220.15516662597656	0.009826242923736572	6	040
500	507.65997314453125	280.0489196777344	1.0	288.823486328125	229.8201904296875	1.0	511.42327880859375	278.3941650390625	0.00011685490608215332	479.20831298828125	223.5904541015625	0.0016460716724395752	6	040
501	507.8706359863281	280.3561706542969	1.0	288.5433044433594	232.6046142578125	1.0	484.57623291015625	222.16543579101562	0.00014540553092956543	482.8576354980469	225.42686462402344	0.00021597743034362793	6	040
502	508.0248718261719	280.3876647949219	1.0	479.9638366699219	227.14535522460938	1.0	293.4138488769531	234.55618286132812	0.00010719895362854004	291.1914367675781	237.26483154296875	0.00019276142120361328	6	040
503	508.2480163574219	280.38275146484375	1.0	478.81646728515625	228.20069885253906	1.0	298.6865539550781	234.8531951904297	7.2479248046875e-5	478.5932922363281	230.1076202392578	0.0002442896366119385	6	040
504	508.33905029296875	279.74066162109375	1.0	294.7584228515625	236.4536590576172	0.9999995231628418	299.3365173339844	235.0175323486328	6.404519081115723e-5	294.74017333984375	238.0596466064453	0.00014853477478027344	6	040
505	507.6159362792969	278.7732238769531	1.0	297.4930725097656	235.8181610107422	1.0	301.01824951171875	235.83755493164062	9.15825366973877e-5	297.4010314941406	237.6453857421875	0.0001659989356994629	6	040
506	508.2862548828125	279.3721618652344	1.0	301.1324157714844	235.11715698242188	0.9999979734420776	303.3232727050781	234.9625244140625	0.00012001395225524902	297.9489440917969	233.2488555908203	9.34898853302002e-5	6	040
507	508.98248291015625	278.2055358886719	1.0	470.2005615234375	232.42422485351562	0.9979286193847656	513.8587036132812	276.73876953125	5.224347114562988e-5	297.28070068359375	276.92926025390625	0.00024458765983581543	6	040
508	508.7462463378906	279.2370910644531	1.0	468.1674499511719	230.92117309570312	0.00968661904335022	512.1544799804688	277.5219421386719	4.559755325317383e-5	297.2176818847656	276.0819091796875	0.000387340784072876	6	040
509	508.9885559082031	278.1182556152344	1.0	293.35247802734375	239.0779571533203	1.0	295.97747802734375	239.85105895996094	6.219744682312012e-5	292.53216552734375	241.6641387939453	0.00047463178634643555	6	040
510	508.3042297363281	278.3217468261719	1.0	294.1186828613281	240.57789611816406	0.9999527931213379	646.6261596679688	90.524169921875	3.412365913391113e-5	294.11181640625	241.03663635253906	0.00011602044105529785	6	040
511	508.3304748535156	277.84259033203125	1.0	292.7019348144531	242.38856506347656	0.05517292022705078	513.5325927734375	276.4797668457031	6.318092346191406e-5	293.4908142089844	276.23687744140625	6.014108657836914e-5	6	040
512	508.0599060058594	278.98193359375	1.0	512.838623046875	278.8549499511719	0.00018092989921569824	505.9179992675781	280.1695861816406	7.25090503692627e-5	298.21453857421875	278.08905029296875	0.00028717517852783203	6	040
513	507.9148254394531	277.93988037109375	1.0	512.3740234375	278.0349426269531	0.0003617703914642334	513.327880859375	276.5194396972656	8.162856101989746e-5	298.2049560546875	277.2054443359375	0.00018301606178283691	6	040
514	507.3175048828125	278.598388671875	1.0	512.62548828125	281.2964782714844	0.0001672208309173584	505.35028076171875	279.98516845703125	6.264448165893555e-5	298.54937744140625	276.9150695800781	0.000981748104095459	6	040
515	508.5343017578125	279.3056640625	1.0	513.049072265625	279.2489318847656	0.00030866265296936035	506.055908203125	280.1686706542969	4.3958425521850586e-5	298.8075256347656	277.8365478515625	0.00037282705307006836	6	040
516	507.9916076660156	278.90447998046875	1.0	512.4862060546875	278.7880859375	0.00032407045364379883	511.6661682128906	277.2037658691406	5.7637691497802734e-5	298.5430603027344	277.5010070800781	0.00020584464073181152	6	040
517	507.7386474609375	278.25384521484375	1.0	512.1109008789062	278.0965270996094	0.0001259446144104004	504.90533447265625	275.4375305175781	3.8295984268188477e-5	498.2295837402344	269.7717590332031	3.832578659057617e-5	6	040
518	507.8038330078125	279.4533996582031	1.0	286.5530700683594	386.0753479003906	0.0043885111808776855	505.42608642578125	280.2511901855469	4.6879053115844727e-5	298.84820556640625	278.29010009765625	0.00015017390251159668	6	040
519	507.8395080566406	278.9232177734375	1.0	512.6829833984375	278.5252990722656	0.0001709461212158203	505.3717041015625	279.7438049316406	7.277727127075195e-5	298.61712646484375	279.0832214355469	0.00044924020767211914	6	040
520	508.05999755859375	278.8822021484375	1.0	512.6617431640625	278.62896728515625	0.0002478659152984619	505.78375244140625	279.6356201171875	8.955597877502441e-5	293.32501220703125	277.2374267578125	8.535385131835938e-5	6	040
521	508.0856628417969	279.1003112792969	1.0	512.6675415039062	278.9406433105469	0.00012555718421936035	505.39031982421875	280.22894287109375	3.6388635635375977e-5	293.3872985839844	278.0213623046875	6.657838821411133e-5	6	040
522	508.1462707519531	279.1207275390625	1.0	512.8511962890625	281.6379699707031	0.0001900196075439453	511.78662109375	277.42523193359375	5.5909156799316406e-5	293.104736328125	277.91229248046875	8.89897346496582e-5	6	040
523	507.8926086425781	279.4061279296875	1.0	316.760009765625	295.6216125488281	0.00013631582260131836	511.64892578125	277.1994323730469	3.75211238861084e-5	293.1936340332031	278.8190612792969	3.7670135498046875e-5	6	040
524	507.4893798828125	280.4747009277344	1.0	512.4403076171875	279.6658630371094	0.00026869773864746094	505.8103332519531	280.52142333984375	0.00012281537055969238	502.1387023925781	268.8939514160156	0.0001150965690612793	6	040
525	508.1806335449219	281.60333251953125	1.0	318.2987365722656	296.4935302734375	0.000456392765045166	506.5975036621094	281.26702880859375	0.00017061829566955566	490.0372009277344	286.1802978515625	0.0001493990421295166	6	040
526	508.75146484375	282.3087463378906	1.0	295.4226379394531	240.84674072265625	0.27811115980148315	507.3311767578125	282.8296203613281	0.00014078617095947266	504.6245422363281	273.4685974121094	0.00013592839241027832	6	040
527	509.6920471191406	283.3617858886719	1.0	289.7993469238281	388.17022705078125	0.0019529759883880615	509.3304138183594	286.0196838378906	0.00014638900756835938	297.08856201171875	289.26043701171875	0.00023987889289855957	6	040
528	511.30615234375	286.39776611328125	1.0	478.8406982421875	230.38783264160156	0.9999999403953552	314.5396423339844	298.69549560546875	0.00018098950386047363	297.3405456542969	291.21600341796875	0.0004329681396484375	6	040
529	511.2077331542969	288.1751708984375	1.0	481.04791259765625	231.5598602294922	1.0	315.0992126464844	299.00482177734375	0.00020372867584228516	313.8790588378906	303.43072509765625	0.0001875162124633789	6	040
530	316.1331481933594	297.86517333984375	1.0	483.2391662597656	235.53857421875	0.9999997019767761	316.0562438964844	299.9921875	0.00015610456466674805	305.3677062988281	289.25152587890625	0.00012165307998657227	6	040
531	317.2783203125	299.3209228515625	1.0	488.7217712402344	237.96295166015625	0.0012697577476501465	315.4567565917969	301.8134460449219	0.00016453862190246582	306.387451171875	290.0907287597656	0.00020128488540649414	6	040
532	318.65484619140625	299.4595947265625	1.0	293.8631286621094	243.80442810058594	0.9999642372131348	318.27593994140625	302.4467468261719	0.00020253658294677734	313.66436767578125	306.6108703613281	0.00011414289474487305	6	040
533	513.3464965820312	292.7162170410156	1.0	294.3647155761719	243.3818359375	1.0	488.5297546386719	232.160400390625	8.109211921691895e-5	485.20123291015625	233.95623779296875	0.00020009279251098633	6	040
534	513.8964233398438	294.3185729980469	1.0	294.0086975097656	243.85545349121094	1.0	316.6248474121094	301.32305908203125	5.429983139038086e-5	291.4183349609375	243.26438903808594	0.00013184547424316406	6	040
535	513.5706176757812	295.1092529296875	1.0	291.3428039550781	248.12094116210938	1.0	296.7152404785156	246.70404052734375	8.180737495422363e-5	289.7977600097656	255.11387634277344	0.0003082454204559326	6	040
536	514.0733032226562	295.8584899902344	1.0	291.34637451171875	250.99154663085938	1.0	315.08013916015625	304.81390380859375	4.869699478149414e-5	293.0454406738281	253.2069854736328	0.0011931061744689941	6	040
537	514.2777099609375	296.12335205078125	1.0	294.4264831542969	252.93634033203125	1.0	515.1556396484375	294.2882385253906	5.716085433959961e-5	294.2101745605469	254.29298400878906	0.0008189976215362549	6	040
538	515.382080078125	296.1490783691406	1.0	297.840576171875	250.94793701171875	0.9999999403953552	516.1641845703125	294.02569580078125	6.0170888900756836e-5	296.8882141113281	253.348388671875	0.0003269612789154053	6	040
539	514.6622314453125	294.7181701660156	1.0	298.0221252441406	251.2546844482422	1.0	302.9333190917969	250.867431640625	9.846687316894531e-5	298.3029479980469	253.0078582763672	0.0010955631732940674	6	040
540	514.92333984375	294.4653015136719	1.0	300.29608154296875	250.58277893066406	0.999998927116394	515.356689453125	292.2913818359375	4.610419273376465e-5	297.7602844238281	254.4008026123047	0.0004202425479888916	6	040
