# Supplementary material for: An automated feeding system for the African killifish reveals the impact of diet on lifespan and allows scalable assessment of associative learning
Source: eLife. 2022 Nov 10;11:e69008. doi: 10.7554/eLife.69008 (PMC9788828; doi:10.7554/eLife.69008)
Supplement: Figure 6—source data 2. [file elife-69008-fig6-data2.zip › Training Trajectories/t3_REC048DLC_resnet50_TrainAllTheThingsJun28shuffle1_1030000.csv]

bodyparts_coords	fishhead_x	fishhead_y	fishhead_likelihood	fishtail_x	fishtail_y	fishtail_likelihood	redlight_x	redlight_y	redlight_likelihood	fooddrop_x	fooddrop_y	fooddrop_likelihood	fishnum	recordingnum
0	260.0155029296875	209.72616577148438	0.9999954104423523	161.67588806152344	243.28118896484375	0.9999921917915344	260.7982177734375	210.00506591796875	0.00040408968925476074	252.809326171875	212.53114318847656	0.00013297796249389648	3	048
1	270.6541748046875	211.1952667236328	1.0	273.3569030761719	211.77249145507812	0.5100395083427429	265.1252746582031	215.6387939453125	0.00018024444580078125	254.07872009277344	221.32717895507812	3.293156623840332e-5	3	048
2	277.00189208984375	210.83425903320312	1.0	279.426513671875	212.32704162597656	0.18681573867797852	647.7874145507812	305.5456848144531	0.00031429529190063477	5.6324920654296875	478.2394104003906	5.85019588470459e-5	3	048
3	283.7041015625	211.42547607421875	1.0	190.66448974609375	231.7008514404297	0.010363221168518066	648.6090698242188	283.38330078125	0.00040593743324279785	267.6689147949219	219.90414428710938	5.492568016052246e-5	3	048
4	285.64971923828125	210.2306671142578	1.0	191.12461853027344	231.78382873535156	0.9982548952102661	192.4368438720703	233.0690460205078	0.00015109777450561523	188.8046417236328	235.85586547851562	0.0002015531063079834	3	048
5	285.8853759765625	210.5647735595703	1.0	192.7409210205078	229.09750366210938	0.9873961210250854	646.716552734375	306.4347839355469	0.0002225935459136963	288.79962158203125	213.7366485595703	1.990795135498047e-5	3	048
6	285.7001647949219	210.78765869140625	1.0	290.9313049316406	212.5234832763672	0.0020627081394195557	281.3976135253906	215.35061645507812	0.00012448430061340332	4.330235481262207	477.4151611328125	2.7418136596679688e-5	3	048
7	285.95794677734375	210.9596405029297	1.0	199.86968994140625	227.4237823486328	0.7746387124061584	648.0797729492188	275.79290771484375	0.00013530254364013672	267.605224609375	221.19876098632812	1.946091651916504e-5	3	048
8	285.8104553222656	210.14376831054688	1.0	202.61448669433594	230.24105834960938	0.8930069804191589	647.0300903320312	304.5762634277344	0.0008408427238464355	640.76611328125	304.6899719238281	2.9742717742919922e-5	3	048
9	284.6092529296875	209.6175079345703	1.0	205.74627685546875	232.06936645507812	0.99892258644104	647.3648071289062	280.6545715332031	0.006002962589263916	5.332573890686035	477.8042297363281	0.0001043081283569336	3	048
10	284.2505187988281	210.1937255859375	1.0	210.06504821777344	236.6038055419922	1.0	648.9710083007812	276.87823486328125	0.000277787446975708	208.0991668701172	237.7160186767578	0.00020125508308410645	3	048
11	284.7478942871094	210.53839111328125	1.0	208.8534698486328	236.9923553466797	1.0	209.089599609375	235.60198974609375	0.00030797719955444336	208.70785522460938	231.89427185058594	0.00018808245658874512	3	048
12	284.21868896484375	209.95899963378906	1.0	207.7325897216797	240.5407257080078	1.0	648.6099853515625	275.05340576171875	0.0011979937553405762	202.74513244628906	233.76763916015625	0.00018143653869628906	3	048
13	284.3585510253906	209.12554931640625	1.0	207.371337890625	241.79324340820312	1.0	209.77362060546875	244.35296630859375	0.00014534592628479004	202.7677459716797	233.26803588867188	0.00010779500007629395	3	048
14	283.9716491699219	209.73463439941406	1.0	206.27056884765625	244.2139129638672	1.0	209.58560180664062	242.85067749023438	0.00015121698379516602	203.17149353027344	241.90176391601562	0.00012215971946716309	3	048
15	283.3432312011719	209.69439697265625	1.0	206.182373046875	246.2134246826172	0.9999997019767761	649.6414794921875	190.9232635498047	0.0002741813659667969	204.40084838867188	243.43209838867188	7.888674736022949e-5	3	048
16	283.7807312011719	209.19627380371094	1.0	206.47528076171875	247.54852294921875	0.9999997615814209	648.3281860351562	283.2335205078125	0.0002740025520324707	205.54147338867188	251.71566772460938	0.0001316666603088379	3	048
17	283.1086730957031	208.34591674804688	1.0	204.85211181640625	249.38499450683594	0.9997497797012329	648.9942626953125	276.6782531738281	0.002123504877090454	205.0204315185547	252.6520233154297	0.0001316070556640625	3	048
18	282.88006591796875	208.62721252441406	1.0	206.3848876953125	250.29193115234375	0.9999998807907104	206.87155151367188	251.20687866210938	0.0004093348979949951	206.60833740234375	252.56668090820312	0.0005027353763580322	3	048
19	283.4706115722656	208.67503356933594	1.0	207.76687622070312	248.0771026611328	1.0	648.4076538085938	285.29315185546875	0.00017446279525756836	205.42433166503906	244.61026000976562	0.00013023614883422852	3	048
20	284.0648498535156	208.62632751464844	1.0	209.3653106689453	250.30746459960938	1.0	646.662353515625	299.28912353515625	0.0013051331043243408	210.3248291015625	251.3426055908203	0.0002969503402709961	3	048
21	283.9228820800781	209.1151123046875	1.0	208.368896484375	252.32797241210938	1.0	648.3873291015625	284.1805725097656	0.0021206438541412354	208.03793334960938	253.82742309570312	0.00017896294593811035	3	048
22	287.21832275390625	207.21978759765625	1.0	207.79812622070312	253.7017059326172	0.9934239983558655	645.5823974609375	322.7790832519531	0.00016647577285766602	641.3490600585938	322.72833251953125	0.00010633468627929688	3	048
23	296.45220947265625	205.36326599121094	0.9999997615814209	299.252197265625	206.08892822265625	0.9941221475601196	300.6644287109375	204.71670532226562	0.00020906329154968262	215.52684020996094	229.6493377685547	0.00019228458404541016	3	048
24	309.7821960449219	205.97622680664062	1.0	220.74114990234375	242.81072998046875	0.9999960660934448	307.7486877441406	208.2784423828125	0.0002657175064086914	216.2731475830078	232.54049682617188	0.00019094347953796387	3	048
25	322.2762451171875	203.8573455810547	1.0	216.7617645263672	244.99554443359375	0.9999196529388428	623.0143432617188	185.61062622070312	0.9999999403953552	619.0151977539062	186.22314453125	0.0007075965404510498	3	048
26	335.2336730957031	200.9181365966797	1.0	230.14169311523438	230.7592315673828	0.012529492378234863	622.8614501953125	184.60659790039062	1.0	619.2909545898438	186.07435607910156	0.000394672155380249	3	048
27	348.28143310546875	199.51483154296875	1.0	240.10214233398438	227.15725708007812	1.0	622.8462524414062	184.62088012695312	0.9999999403953552	619.380859375	185.99107360839844	0.00043204426765441895	3	048
28	358.0310363769531	198.11428833007812	1.0	252.42526245117188	228.7523193359375	0.9998773336410522	623.1306762695312	184.00025939941406	1.0	619.4335327148438	185.69020080566406	0.0005629658699035645	3	048
29	366.36322021484375	196.07875061035156	1.0	262.7590637207031	226.96189880371094	1.0	623.5540161132812	184.71517944335938	1.0	619.5914306640625	185.9554443359375	0.0005764365196228027	3	048
30	369.42559814453125	194.8040008544922	1.0	267.5191650390625	225.69961547851562	0.9996748566627502	623.2693481445312	184.4410858154297	0.9999999403953552	619.6422119140625	185.8038787841797	0.0005153119564056396	3	048
31	371.95440673828125	195.38302612304688	1.0	269.2317810058594	226.54315185546875	0.7902541160583496	622.9306640625	184.72630310058594	1.0	619.5848999023438	185.96884155273438	0.0006480813026428223	3	048
32	373.0859680175781	195.5958251953125	1.0	533.2508544921875	192.00244140625	0.9869236946105957	622.8919067382812	184.64111328125	0.9999999403953552	619.3955078125	186.03140258789062	0.0006155967712402344	3	048
33	373.8302917480469	195.3982696533203	1.0	275.4918518066406	226.71484375	0.9995304346084595	622.8159790039062	183.77427673339844	1.0	619.5530395507812	185.20921325683594	0.0005712509155273438	3	048
34	373.6772766113281	196.45864868164062	1.0	281.34442138671875	231.4681396484375	0.8681284785270691	622.959716796875	183.9670867919922	1.0	619.5538940429688	185.7943115234375	0.0005048513412475586	3	048
35	372.8456726074219	195.41795349121094	1.0	282.2864990234375	239.03660583496094	0.3798607885837555	623.0868530273438	184.5222625732422	0.9999998807907104	619.5072631835938	185.63394165039062	0.0005367398262023926	3	048
36	369.2941589355469	196.90489196777344	1.0	301.4843444824219	239.71966552734375	0.9773193597793579	623.2691650390625	183.72535705566406	1.0	620.91357421875	183.23988342285156	0.00032952427864074707	3	048
37	366.46905517578125	201.70762634277344	1.0	313.3776550292969	245.45899963378906	1.0	622.4036254882812	183.6367950439453	1.0	619.504150390625	185.1381378173828	0.0004703998565673828	3	048
38	361.524169921875	202.8392333984375	1.0	323.9580383300781	246.75820922851562	1.0	622.693603515625	184.5555877685547	1.0	619.290771484375	186.31004333496094	0.000591576099395752	3	048
39	358.2767333984375	204.35475158691406	1.0	331.6579895019531	247.02622985839844	0.9999998211860657	622.49169921875	184.17861938476562	1.0	619.1111450195312	185.58448791503906	0.0004725456237792969	3	048
40	355.0422058105469	205.69911193847656	0.9976096153259277	351.8531494140625	211.833740234375	0.00042626261711120605	622.5804443359375	184.58421325683594	0.9999999403953552	619.2596435546875	185.94998168945312	0.0004347860813140869	3	048
41	343.9588623046875	204.8458251953125	0.998701274394989	542.511962890625	231.96498107910156	0.005581021308898926	622.040771484375	183.75852966308594	1.0	618.921875	185.26736450195312	0.0004922151565551758	3	048
42	337.6216735839844	201.886962890625	0.9999970197677612	534.1654052734375	231.3932647705078	0.9821751117706299	623.6412963867188	183.74913024902344	1.0	620.16162109375	185.74176025390625	0.0004323422908782959	3	048
43	325.1404113769531	203.96595764160156	0.9997938871383667	541.3464965820312	230.91249084472656	0.9958882927894592	622.4744873046875	184.61337280273438	1.0	619.1592407226562	185.69198608398438	0.0006969869136810303	3	048
44	315.9168701171875	206.72024536132812	1.0	378.56854248046875	223.5402374267578	1.0	622.3693237304688	184.66757202148438	0.9999999403953552	371.65081787109375	227.2517547607422	0.0005809962749481201	3	048
45	305.85052490234375	204.666748046875	1.0	381.1628723144531	219.1388702392578	0.04738420248031616	622.5587768554688	184.0478515625	1.0	619.4619750976562	185.26438903808594	0.0006024837493896484	3	048
46	298.21746826171875	205.22702026367188	1.0	373.02618408203125	216.32496643066406	0.9999960660934448	622.2431030273438	184.4817657470703	1.0	618.8965454101562	185.59454345703125	0.000497967004776001	3	048
47	287.06494140625	207.11944580078125	1.0	362.4117431640625	220.33985900878906	0.9999970197677612	622.715576171875	184.03024291992188	1.0	619.1402587890625	185.59402465820312	0.0004698336124420166	3	048
48	277.19091796875	206.32293701171875	1.0	360.5137939453125	218.67523193359375	1.0	623.1786499023438	183.895263671875	1.0	619.9561157226562	185.64056396484375	0.0004133284091949463	3	048
49	268.7348327636719	212.63442993164062	1.0	354.46160888671875	211.82493591308594	1.0	622.3870239257812	183.91366577148438	1.0	619.434326171875	185.1401824951172	0.0005334019660949707	3	048
50	263.4192810058594	220.63616943359375	1.0	347.018310546875	214.1143341064453	1.0	622.66748046875	184.0400848388672	1.0	619.1162719726562	185.33206176757812	0.0005823373794555664	3	048
51	255.85540771484375	222.5467071533203	1.0	338.76629638671875	212.6173095703125	1.0	622.83935546875	184.38983154296875	1.0	619.3038330078125	186.24925231933594	0.000523000955581665	3	048
52	250.8780059814453	223.80838012695312	1.0	332.8612976074219	202.2784881591797	1.0	622.986572265625	184.5712127685547	1.0	331.61669921875	206.47866821289062	0.0006820559501647949	3	048
53	242.853759765625	225.43211364746094	1.0	331.63800048828125	193.5967559814453	1.0	622.8418579101562	184.11155700683594	1.0	619.2722778320312	185.831298828125	0.0003605782985687256	3	048
54	237.6654052734375	226.77804565429688	1.0	331.6207275390625	191.10995483398438	1.0	623.2573852539062	184.08424377441406	1.0	619.415771484375	185.31202697753906	0.00040456652641296387	3	048
55	237.0371551513672	225.87086486816406	1.0	325.9242248535156	192.0363311767578	1.0	622.9539794921875	184.3695068359375	1.0	619.0411376953125	185.69712829589844	0.0005284547805786133	3	048
56	240.5694580078125	221.64617919921875	1.0	321.1973876953125	191.8907012939453	1.0	622.7821044921875	184.41261291503906	0.9999999403953552	618.9618530273438	185.63775634765625	0.0004393458366394043	3	048
57	243.21063232421875	216.56076049804688	1.0	311.9176940917969	193.20956420898438	0.9999891519546509	622.5230712890625	184.9021453857422	1.0	618.740966796875	185.52743530273438	0.0004812180995941162	3	048
58	246.900634765625	211.30694580078125	1.0	303.3301086425781	203.1754608154297	0.5762564539909363	622.8328247070312	183.9883270263672	1.0	619.22705078125	185.0456085205078	0.000583648681640625	3	048
59	245.41184997558594	209.089599609375	1.0	292.06756591796875	224.3617706298828	0.034363627433776855	623.0938110351562	185.21339416503906	1.0	620.4830322265625	184.31137084960938	0.00038874149322509766	3	048
60	246.7694854736328	205.81752014160156	1.0	289.2977600097656	226.98922729492188	0.9999998807907104	623.3931274414062	184.0189208984375	1.0	619.731201171875	185.24237060546875	0.0006673932075500488	3	048
61	251.37789916992188	201.68821716308594	1.0	280.0438537597656	231.78463745117188	0.9613758325576782	623.0091552734375	184.55282592773438	1.0	619.3255615234375	185.41473388671875	0.0005339682102203369	3	048
62	260.228271484375	197.3089599609375	1.0	267.6495056152344	239.28189086914062	0.09157204627990723	623.078857421875	184.51571655273438	1.0	619.4019165039062	185.58551025390625	0.000684201717376709	3	048
63	266.7306823730469	191.8065643310547	1.0	263.71087646484375	194.70956420898438	0.0004911422729492188	623.5730590820312	184.1095733642578	1.0	619.864990234375	185.4180450439453	0.0005054175853729248	3	048
64	270.6188659667969	185.47447204589844	1.0	256.0394592285156	237.4954071044922	0.24876007437705994	623.2803344726562	184.93605041503906	1.0	267.2757873535156	193.5021209716797	0.00041282176971435547	3	048
65	275.9084167480469	180.09608459472656	1.0	256.4701232910156	229.7042236328125	0.19501030445098877	622.1830444335938	184.6412811279297	1.0	262.3403625488281	236.6884002685547	0.0006254911422729492	3	048
66	287.6964416503906	173.55099487304688	1.0	244.0082244873047	223.93174743652344	0.9999973773956299	622.8300170898438	184.7776336669922	1.0	619.3408203125	185.88938903808594	0.0004779696464538574	3	048
67	299.7965393066406	166.5841827392578	1.0	250.06396484375	229.2027130126953	1.0	622.9486694335938	184.67730712890625	0.9999999403953552	619.5448608398438	185.53851318359375	0.0006457865238189697	3	048
68	312.9182434082031	160.32908630371094	1.0	258.32684326171875	219.55935668945312	1.0	623.187744140625	184.0869598388672	1.0	619.5298461914062	185.3362579345703	0.0005858838558197021	3	048
69	323.10406494140625	153.4206085205078	1.0	261.206787109375	214.77394104003906	0.999997615814209	623.339599609375	184.7126922607422	1.0	619.6776123046875	186.02992248535156	0.0006470978260040283	3	048
70	333.8944091796875	148.68605041503906	1.0	261.7486877441406	214.13058471679688	1.0	623.0269775390625	184.667236328125	1.0	619.7078857421875	185.36541748046875	0.00046834349632263184	3	048
71	344.757080078125	146.30569458007812	1.0	259.0201110839844	217.10861206054688	1.0	623.1615600585938	184.6295623779297	1.0	619.6432495117188	185.70091247558594	0.0004849731922149658	3	048
72	360.9495544433594	142.37701416015625	1.0	281.2869873046875	204.04161071777344	0.06463244557380676	622.68603515625	184.51841735839844	1.0	619.06884765625	185.8046112060547	0.0006079673767089844	3	048
73	376.95611572265625	140.23216247558594	1.0	283.3571472167969	196.11489868164062	0.982740044593811	622.4784545898438	184.9671173095703	0.9999999403953552	619.0789794921875	186.07339477539062	0.0005464553833007812	3	048
74	396.93658447265625	138.7482147216797	1.0	282.77532958984375	198.6365509033203	1.0	623.3226318359375	184.91488647460938	1.0	619.324462890625	185.76693725585938	0.0006039440631866455	3	048
75	410.64251708984375	137.4268035888672	1.0	289.3500061035156	198.68118286132812	1.0	622.662841796875	184.94760131835938	0.9999998807907104	619.1414794921875	185.61314392089844	0.0005745589733123779	3	048
76	423.4620666503906	137.46127319335938	1.0	302.4185485839844	189.28936767578125	0.9772424101829529	623.1663818359375	184.69265747070312	1.0	619.5275268554688	185.9712371826172	0.0004470646381378174	3	048
77	436.98760986328125	135.46546936035156	1.0	313.856201171875	185.9262237548828	0.9972704648971558	622.8077392578125	184.99490356445312	1.0	619.3368530273438	186.34698486328125	0.00046443939208984375	3	048
78	452.911376953125	131.88250732421875	1.0	456.43548583984375	130.4630126953125	0.24546346068382263	623.5414428710938	184.71258544921875	1.0	619.6190795898438	185.83592224121094	0.0005381405353546143	3	048
79	466.19384765625	128.1804962158203	1.0	339.0960388183594	180.8154754638672	0.9999962449073792	623.8378295898438	184.86062622070312	1.0	620.0424194335938	186.192138671875	0.00034186244010925293	3	048
80	476.54083251953125	127.1075439453125	1.0	343.6079406738281	181.78382873535156	0.9999992251396179	623.4703369140625	184.9107666015625	1.0	619.5744018554688	186.40377807617188	0.00031879544258117676	3	048
81	487.22308349609375	126.96105194091797	1.0	346.17755126953125	186.2141571044922	0.9966088533401489	624.12109375	183.9671173095703	1.0	620.0802001953125	185.50205993652344	0.00032204389572143555	3	048
82	500.3337707519531	129.2080841064453	1.0	362.8165588378906	183.56724548339844	0.0009134113788604736	623.5706787109375	184.57598876953125	1.0	619.8536376953125	186.16258239746094	0.0003777742385864258	3	048
83	507.9112854003906	130.6407012939453	1.0	372.0988464355469	194.02362060546875	0.8923752307891846	623.6344604492188	183.78573608398438	1.0	619.8897705078125	185.32589721679688	0.00042125582695007324	3	048
84	512.406494140625	133.9949951171875	1.0	381.05224609375	184.3563232421875	0.999993085861206	624.0169677734375	184.07789611816406	1.0	619.9122924804688	185.24154663085938	0.00034368038177490234	3	048
85	515.728271484375	136.5301513671875	1.0	385.9687805175781	181.69544982910156	0.13054364919662476	623.3410034179688	184.27658081054688	1.0	619.443115234375	185.76800537109375	0.00043150782585144043	3	048
86	512.3525390625	140.23883056640625	1.0	388.9341735839844	181.6514434814453	0.9889715909957886	624.2081298828125	185.2966766357422	0.9999999403953552	619.9993286132812	186.511962890625	0.00038176774978637695	3	048
87	512.3989868164062	141.7240753173828	1.0	394.5800476074219	177.43775939941406	0.3237325847148895	623.66796875	184.59107971191406	1.0	619.9119873046875	185.6127166748047	0.0004042983055114746	3	048
88	511.8003845214844	149.73678588867188	1.0	393.35986328125	177.12747192382812	0.9999995827674866	624.0006103515625	184.007568359375	0.9999998807907104	619.91845703125	185.1968231201172	0.00035306811332702637	3	048
89	510.9495544433594	161.85350036621094	1.0	390.66571044921875	179.18911743164062	1.0	623.5612182617188	184.88685607910156	1.0	619.6797485351562	185.9267120361328	0.0004661679267883301	3	048
90	513.4154663085938	170.57908630371094	1.0	410.6824951171875	160.22723388671875	0.0013019740581512451	623.2070922851562	184.8325958251953	0.9999999403953552	619.6885375976562	186.2102813720703	0.00046628713607788086	3	048
91	564.5482177734375	152.6068878173828	1.0	412.56671142578125	153.6262664794922	0.9999994039535522	622.6972045898438	184.40296936035156	1.0	619.6795654296875	185.45628356933594	0.00040218234062194824	3	048
92	565.83154296875	157.6497802734375	1.0	412.7163391113281	149.6224365234375	0.9999527931213379	623.0577392578125	184.40975952148438	1.0	619.83349609375	185.9552764892578	0.0002868473529815674	3	048
93	508.8188171386719	189.9818878173828	1.0	518.1698608398438	192.97242736816406	0.0009378492832183838	623.1372680664062	184.8784942626953	1.0	619.8931274414062	186.1345672607422	0.00032839179039001465	3	048
94	512.8715209960938	197.08509826660156	1.0	409.9132080078125	158.0246124267578	0.9999992847442627	623.267822265625	184.60499572753906	1.0	619.9180297851562	185.67161560058594	0.00047832727432250977	3	048
95	512.7371826171875	205.95790100097656	1.0	405.38623046875	155.08148193359375	0.2329937219619751	623.0825805664062	183.89044189453125	1.0	620.2232055664062	185.1083984375	0.0003841221332550049	3	048
96	513.7195434570312	210.86952209472656	1.0	417.0222473144531	151.3179931640625	0.7989078760147095	624.0178833007812	183.24789428710938	1.0	620.781982421875	184.77833557128906	0.0003809928894042969	3	048
97	513.4631958007812	217.42156982421875	1.0	13.256028175354004	482.3949279785156	0.000753253698348999	623.494140625	183.85011291503906	1.0	619.9031982421875	185.27667236328125	0.000328749418258667	3	048
98	514.50390625	225.12014770507812	1.0	438.7291259765625	168.41404724121094	0.0005624294281005859	622.8810424804688	183.83387756347656	1.0	619.4309692382812	185.4081268310547	0.00030726194381713867	3	048
99	516.517822265625	230.42384338378906	1.0	421.3027038574219	168.17086791992188	0.7280582785606384	622.7172241210938	184.39047241210938	1.0	622.34423828125	185.49253845214844	0.0006400644779205322	3	048
100	567.5855712890625	208.39854431152344	0.6891301870346069	624.8757934570312	186.26248168945312	0.00018492341041564941	623.2385864257812	183.7599639892578	1.0	622.7457275390625	184.94375610351562	0.00038060545921325684	3	048
101	569.6860961914062	214.54388427734375	0.9999988079071045	427.1048583984375	191.79281616210938	0.06802481412887573	623.9295654296875	184.66165161132812	1.0	622.7211303710938	185.5366973876953	0.0004150569438934326	3	048
102	568.1824340820312	223.5095672607422	0.999915599822998	413.1387023925781	202.61581420898438	0.06333103775978088	623.3281860351562	184.7410888671875	1.0	619.4750366210938	185.59246826171875	0.0004769861698150635	3	048
103	518.0042114257812	233.62103271484375	0.9904799461364746	399.1689453125	226.37123107910156	0.9999977350234985	623.386474609375	184.92431640625	1.0	622.5953979492188	185.2700958251953	0.0005915164947509766	3	048
104	566.2962646484375	240.17733764648438	0.9994187951087952	405.13909912109375	226.7092742919922	0.9744791388511658	623.6038818359375	184.14259338378906	1.0	622.6927490234375	185.0867156982422	0.0006167292594909668	3	048
105	568.0318603515625	243.85885620117188	0.9999992847442627	416.7625427246094	230.25148010253906	0.918685793876648	623.931884765625	185.0060577392578	1.0	619.7763061523438	186.0919647216797	0.000399857759475708	3	048
106	568.3795776367188	244.3399658203125	0.9958453178405762	410.4619445800781	250.69354248046875	0.016690999269485474	624.2785034179688	184.35018920898438	1.0	620.0798950195312	185.392822265625	0.00043711066246032715	3	048
107	569.406005859375	248.10694885253906	1.0	401.0096130371094	255.42462158203125	0.9999938011169434	623.7785034179688	184.3562774658203	1.0	619.8892211914062	185.68984985351562	0.0003892481327056885	3	048
108	569.1859741210938	257.7218017578125	0.9999998211860657	407.19293212890625	249.57798767089844	0.12537869811058044	623.4700927734375	184.96160888671875	1.0	619.5462036132812	186.1357879638672	0.0005274713039398193	3	048
109	414.760986328125	266.4035949707031	0.9999539852142334	421.3517150878906	261.3140563964844	0.0015555620193481445	623.5089111328125	185.15184020996094	1.0	619.7127685546875	186.0855712890625	0.0005515515804290771	3	048
110	568.6200561523438	263.3640441894531	0.99997878074646	404.9106140136719	272.9013977050781	0.9998866319656372	623.39208984375	185.1225128173828	1.0	619.4955444335938	185.75527954101562	0.0005730390548706055	3	048
111	567.6435546875	269.9460754394531	0.7934150695800781	420.1406555175781	265.368408203125	0.01924547553062439	623.0701904296875	185.0999298095703	1.0	619.5700073242188	185.9541473388672	0.0005965530872344971	3	048
112	417.1767272949219	272.10430908203125	1.0	559.7398681640625	259.0452575683594	0.0014663636684417725	623.209228515625	184.8828582763672	1.0	619.4061889648438	185.87294006347656	0.00047785043716430664	3	048
113	572.4871826171875	276.0556335449219	0.01408088207244873	407.41448974609375	285.3739929199219	1.0	623.2731323242188	184.380615234375	1.0	619.3710327148438	185.29168701171875	0.000663459300994873	3	048
114	531.3255615234375	262.5200500488281	0.9999995827674866	402.90838623046875	292.47845458984375	1.0	623.158935546875	184.3199920654297	1.0	619.563720703125	185.34967041015625	0.0005062520503997803	3	048
115	529.9276733398438	261.7086181640625	1.0	411.4697265625	288.7549133300781	0.9998022317886353	623.7421875	185.17881774902344	1.0	619.7282104492188	186.4051513671875	0.00046056509017944336	3	048
116	414.3136291503906	291.5989990234375	0.9999998211860657	15.281821250915527	482.1541442871094	0.0016107261180877686	623.7969360351562	184.5372314453125	1.0	619.8682861328125	185.48324584960938	0.00045561790466308594	3	048
117	540.2888793945312	260.71563720703125	0.9999991655349731	399.17047119140625	300.8040466308594	0.9962669610977173	623.1696166992188	185.08236694335938	0.9999999403953552	619.3748779296875	185.85948181152344	0.0005444884300231934	3	048
118	536.2504272460938	260.9403381347656	0.9999919533729553	554.7429809570312	263.19146728515625	0.0009617507457733154	623.105224609375	185.29876708984375	0.9999999403953552	619.750244140625	185.96237182617188	0.0007857382297515869	3	048
119	534.8599853515625	258.2127380371094	0.9999998807907104	556.2485961914062	266.0271911621094	0.0004410743713378906	622.556884765625	185.1002655029297	1.0	619.1184692382812	186.11764526367188	0.0004864931106567383	3	048
120	532.0250244140625	255.14849853515625	1.0	534.8839111328125	258.4585876464844	0.0008939504623413086	624.1339111328125	184.48153686523438	1.0	620.1326293945312	185.74136352539062	0.0004201531410217285	3	048
121	525.0499877929688	253.95123291015625	1.0	411.9493713378906	327.92291259765625	0.9999254941940308	623.3212890625	184.53138732910156	0.9999998807907104	619.6382446289062	185.74600219726562	0.0004710853099822998	3	048
122	520.0477294921875	251.64117431640625	1.0	404.23358154296875	334.7063293457031	0.9999998807907104	622.7455444335938	184.6790771484375	0.9999999403953552	619.2437744140625	185.67779541015625	0.0005140900611877441	3	048
123	519.0520629882812	251.44674682617188	1.0	396.6730651855469	342.86163330078125	0.5733912587165833	623.4038696289062	184.93426513671875	0.9999999403953552	619.6237182617188	185.7176055908203	0.0005795955657958984	3	048
124	522.3310546875	250.16798400878906	1.0	414.67071533203125	332.54803466796875	0.04576781392097473	623.295166015625	185.0064239501953	0.9999998807907104	619.6195678710938	185.56712341308594	0.0005157589912414551	3	048
125	521.8335571289062	249.54554748535156	1.0	412.1728515625	326.8251037597656	0.9999798536300659	623.008544921875	184.93731689453125	0.9999998807907104	619.5584106445312	186.12704467773438	0.0006397366523742676	3	048
126	517.8507690429688	245.93284606933594	1.0	577.1876831054688	290.0581359863281	0.006208837032318115	622.266845703125	185.13003540039062	0.9999999403953552	618.7916870117188	186.059814453125	0.0005210340023040771	3	048
127	517.5332641601562	242.8362274169922	1.0	526.2321166992188	246.9225616455078	0.0006902515888214111	622.775390625	184.64358520507812	1.0	619.3065185546875	185.57374572753906	0.0004769563674926758	3	048
128	431.8586120605469	304.0599060058594	1.0	435.6299743652344	304.2668762207031	0.5559247732162476	623.5370483398438	184.75430297851562	1.0	619.7355346679688	185.80447387695312	0.0004455447196960449	3	048
129	515.0983276367188	230.86004638671875	1.0	429.0162353515625	300.2335510253906	0.9999967217445374	623.2343139648438	184.75418090820312	1.0	619.5447998046875	185.8423614501953	0.0006199181079864502	3	048
130	510.70440673828125	225.07009887695312	1.0	436.2731628417969	297.7071838378906	0.05627194046974182	623.4745483398438	184.58956909179688	1.0	619.8245239257812	185.7936248779297	0.0005664229393005371	3	048
131	510.9574890136719	217.1875457763672	1.0	446.8855285644531	290.9686279296875	0.008603811264038086	623.59814453125	184.58551025390625	1.0	619.7185668945312	185.12063598632812	0.0005792677402496338	3	048
132	508.14227294921875	209.81893920898438	1.0	439.5506591796875	283.6189270019531	0.9999999403953552	623.2289428710938	184.33848571777344	0.9999998807907104	619.6429443359375	184.97238159179688	0.0006622076034545898	3	048
133	504.8425598144531	203.8323211669922	1.0	428.0926208496094	287.3238525390625	1.0	623.2089233398438	183.6565399169922	1.0	619.9287109375	184.83387756347656	0.0005741417407989502	3	048
134	503.6189880371094	197.87709045410156	1.0	446.6864318847656	278.9256286621094	0.0014108717441558838	622.98974609375	183.68975830078125	1.0	619.7075805664062	184.85301208496094	0.00047150254249572754	3	048
135	503.71929931640625	191.4971466064453	1.0	14.484587669372559	480.92364501953125	0.0009127259254455566	623.9893798828125	184.29583740234375	1.0	620.1852416992188	185.16441345214844	0.0005424320697784424	3	048
136	502.97845458984375	186.48387145996094	1.0	435.5079345703125	264.3852233886719	0.00589945912361145	623.6034545898438	184.69810485839844	1.0	619.89501953125	185.51644897460938	0.000376969575881958	3	048
137	498.9549560546875	183.6446533203125	1.0	424.8426208496094	262.2467346191406	0.9999997615814209	623.2709350585938	184.6053924560547	1.0	619.6270141601562	185.96035766601562	0.00047919154167175293	3	048
138	498.0122375488281	181.0926513671875	1.0	415.804931640625	264.01068115234375	1.0	624.2581176757812	184.47779846191406	1.0	620.2547607421875	185.54562377929688	0.0004489123821258545	3	048
139	502.4169006347656	179.97235107421875	1.0	421.6650695800781	249.9286651611328	0.881575345993042	623.59912109375	184.1898193359375	1.0	619.767822265625	185.51255798339844	0.0005080699920654297	3	048
140	506.3871765136719	177.78262329101562	1.0	419.7447204589844	245.6298828125	0.9341405630111694	623.8865966796875	184.34060668945312	1.0	620.0931396484375	185.15557861328125	0.0004260838031768799	3	048
141	506.35821533203125	172.25054931640625	1.0	406.6803894042969	252.42205810546875	1.0	624.2916870117188	183.5357666015625	1.0	620.7131958007812	185.09799194335938	0.00040465593338012695	3	048
142	509.01287841796875	173.43077087402344	1.0	408.61175537109375	257.9596252441406	1.0	624.4293823242188	183.84666442871094	1.0	620.28076171875	185.08709716796875	0.00044208765029907227	3	048
143	508.90643310546875	178.09231567382812	1.0	408.79620361328125	247.1664276123047	0.9997994899749756	623.7271118164062	183.1903839111328	1.0	619.8734741210938	184.774169921875	0.0004897415637969971	3	048
144	507.8068542480469	179.84368896484375	1.0	402.3197937011719	247.22496032714844	1.0	623.90087890625	184.25567626953125	1.0	619.849609375	185.60939025878906	0.00048276782035827637	3	048
145	502.5028381347656	185.8881072998047	1.0	390.0420837402344	251.9451141357422	1.0	623.9466552734375	184.44671630859375	1.0	386.8492126464844	255.33168029785156	0.0004121065139770508	3	048
146	499.0423889160156	198.78709411621094	1.0	397.2732238769531	239.4512481689453	1.0	623.3633422851562	183.84051513671875	0.9999999403953552	619.6432495117188	184.75106811523438	0.0006772875785827637	3	048
147	499.0281677246094	206.91986083984375	1.0	393.2510681152344	232.60044860839844	0.9999983310699463	623.8892822265625	184.203369140625	1.0	622.5745239257812	185.2034149169922	0.00046113133430480957	3	048
148	501.6495666503906	210.92628479003906	1.0	401.3683776855469	222.3045654296875	0.9999900460243225	623.0714111328125	184.55145263671875	1.0	619.4636840820312	185.6381072998047	0.0005897581577301025	3	048
149	505.25909423828125	213.21029663085938	1.0	402.8710632324219	217.2367706298828	1.0	623.8056640625	183.81515502929688	1.0	622.8672485351562	184.52633666992188	0.0006262660026550293	3	048
150	507.619140625	215.18626403808594	1.0	404.06298828125	212.29397583007812	1.0	622.89013671875	183.72154235839844	1.0	619.5670776367188	185.04493713378906	0.0005627572536468506	3	048
151	511.1537780761719	217.14259338378906	1.0	404.0033264160156	210.28907775878906	1.0	623.08154296875	184.0067596435547	1.0	622.2864990234375	185.11363220214844	0.0006271898746490479	3	048
152	515.6017456054688	214.97496032714844	1.0	401.1824645996094	210.73448181152344	1.0	623.0448608398438	184.2646942138672	1.0	619.685791015625	185.01913452148438	0.0004660189151763916	3	048
153	563.1693115234375	214.7393035888672	1.0	408.6719055175781	205.93331909179688	0.9999998807907104	623.6537475585938	184.4044189453125	1.0	619.8366088867188	185.72254943847656	0.00039061903953552246	3	048
154	406.6116943359375	212.7309112548828	0.9964118599891663	406.8885803222656	214.45932006835938	0.29588988423347473	624.4992065429688	184.53123474121094	1.0	623.3887329101562	185.4056854248047	0.00031235814094543457	3	048
155	401.9621887207031	230.72686767578125	0.9979875087738037	402.3956298828125	232.48245239257812	0.9996917247772217	623.8612060546875	184.7175750732422	1.0	619.9207153320312	185.4507598876953	0.0004267394542694092	3	048
156	624.5347900390625	186.40682983398438	0.00017824769020080566	395.84478759765625	239.4815673828125	0.9999593496322632	623.5443725585938	183.82119750976562	1.0	619.5369262695312	184.5871124267578	0.0004171431064605713	3	048
157	410.26470947265625	226.13360595703125	0.9933751821517944	409.9553527832031	225.07681274414062	0.9999416470527649	623.2359008789062	183.7845458984375	1.0	619.2796020507812	184.76356506347656	0.0003661811351776123	3	048
158	519.2078857421875	216.17263793945312	0.999998152256012	402.2677001953125	227.3275604248047	0.9999877214431763	623.4338989257812	184.63243103027344	1.0	619.8721313476562	185.8082275390625	0.00046706199645996094	3	048
159	515.4647827148438	221.8294219970703	1.0	394.7937927246094	225.36782836914062	1.0	623.069580078125	184.6534881591797	1.0	619.5191040039062	185.41859436035156	0.00045159459114074707	3	048
160	517.7048950195312	223.4880828857422	0.9981217384338379	403.16656494140625	219.56182861328125	0.9999997019767761	623.3677368164062	184.40245056152344	1.0	619.2389526367188	185.86318969726562	0.0005175471305847168	3	048
161	565.5441284179688	230.33084106445312	0.45513850450515747	406.0536804199219	215.93821716308594	0.0016736388206481934	623.406005859375	184.57371520996094	0.9999999403953552	619.4479370117188	185.2034912109375	0.0006201863288879395	3	048
162	566.6979370117188	234.01910400390625	0.008969306945800781	397.8548889160156	231.73890686035156	0.014186322689056396	623.9361572265625	184.8932647705078	1.0	619.5481567382812	185.56480407714844	0.0003701150417327881	3	048
163	569.5523071289062	239.43780517578125	0.997434675693512	391.9974060058594	244.5540771484375	0.9999994039535522	623.484375	184.95631408691406	1.0	619.5741577148438	185.73875427246094	0.0004817545413970947	3	048
164	568.3604125976562	244.2106170654297	0.9999998807907104	400.8126220703125	235.65872192382812	0.004152804613113403	623.7371826171875	184.30096435546875	1.0	619.7216186523438	185.36441040039062	0.0005041062831878662	3	048
165	568.9328002929688	248.56832885742188	0.9993031024932861	397.24468994140625	256.444091796875	0.9999843835830688	623.451904296875	185.2577667236328	1.0	619.3422241210938	185.91111755371094	0.0004538595676422119	3	048
166	568.1326293945312	256.1391296386719	1.0	398.27679443359375	256.4346923828125	0.0028205513954162598	622.88916015625	184.7633819580078	1.0	619.4918212890625	185.5251007080078	0.0004945993423461914	3	048
167	567.6195068359375	259.67120361328125	1.0	619.7877197265625	186.93093872070312	0.00018361210823059082	622.9719848632812	184.83314514160156	1.0	619.5730590820312	185.6728515625	0.0007294416427612305	3	048
168	566.9510498046875	264.12152099609375	0.9984243512153625	404.88262939453125	280.8000793457031	0.9999904036521912	623.4727172851562	184.6691131591797	1.0	619.8927612304688	185.47352600097656	0.0005059540271759033	3	048
169	570.0447998046875	271.3771667480469	0.9928470849990845	400.1200256347656	285.47381591796875	0.008655697107315063	623.2474365234375	184.38839721679688	0.9999998807907104	619.6591796875	185.46678161621094	0.000591278076171875	3	048
170	419.0224914550781	277.7203674316406	0.9791707992553711	421.0111999511719	279.7015686035156	0.6359372138977051	622.4981689453125	183.59877014160156	0.9999999403953552	619.3218383789062	185.10964965820312	0.00051841139793396	3	048
171	413.92047119140625	288.293701171875	0.9999997615814209	409.22259521484375	291.23529052734375	0.0009814202785491943	622.9713745117188	184.232177734375	1.0	620.7998657226562	183.76014709472656	0.0004552006721496582	3	048
172	536.1350708007812	259.3433532714844	0.9910794496536255	401.22509765625	295.1102600097656	0.9999998807907104	623.0769653320312	184.765869140625	1.0	619.360107421875	185.7117156982422	0.0005469918251037598	3	048
173	534.4429931640625	257.00653076171875	0.9589023590087891	413.25958251953125	291.86236572265625	0.0005382001399993896	623.5418090820312	184.40670776367188	1.0	619.43310546875	185.488037109375	0.000545889139175415	3	048
174	531.5073852539062	253.99948120117188	0.8179261684417725	406.69317626953125	303.82684326171875	0.03997856378555298	623.729736328125	184.76394653320312	1.0	619.866455078125	185.70050048828125	0.000513613224029541	3	048
175	529.1466064453125	251.93075561523438	0.5882980823516846	403.07037353515625	312.4210205078125	0.9999865293502808	623.317138671875	184.56129455566406	0.9999999403953552	619.764892578125	185.5537109375	0.0006478726863861084	3	048
176	529.5154418945312	246.71514892578125	1.0	401.35418701171875	311.91400146484375	0.9973781108856201	622.9203491210938	184.7733612060547	1.0	619.4164428710938	185.4123992919922	0.0006958246231079102	3	048
177	522.7896728515625	247.01715087890625	1.0	404.82916259765625	318.3874816894531	0.1845628023147583	623.83154296875	184.4386749267578	0.9999998807907104	619.9016723632812	184.9990692138672	0.0005239248275756836	3	048
178	525.0068359375	246.37069702148438	0.9999997615814209	520.8590087890625	245.77720642089844	0.00031387805938720703	623.3410034179688	184.9215545654297	1.0	619.4877319335938	185.46910095214844	0.0006164312362670898	3	048
179	524.6482543945312	245.42396545410156	0.9999959468841553	579.093994140625	287.1448059082031	0.007779866456985474	623.0802612304688	184.7479705810547	1.0	619.4682006835938	185.7119598388672	0.0005738735198974609	3	048
180	526.1328125	245.80078125	0.04841622710227966	418.834228515625	302.0560302734375	0.03346675634384155	624.04296875	185.19619750976562	1.0	620.0630493164062	186.1738739013672	0.00035962462425231934	3	048
181	412.1551208496094	294.9517822265625	0.9887176752090454	411.4576110839844	298.12530517578125	0.993421196937561	623.2885131835938	185.21087646484375	1.0	619.6085205078125	186.016845703125	0.0005121827125549316	3	048
182	422.2365417480469	292.2938537597656	0.9926426410675049	422.00457763671875	293.4563293457031	0.02704593539237976	623.6814575195312	184.72889709472656	0.9999999403953552	622.8981323242188	185.78988647460938	0.0005738735198974609	3	048
183	517.661865234375	209.40097045898438	0.930422306060791	524.8616333007812	211.9498748779297	0.9994714260101318	623.2970581054688	183.9534149169922	1.0	619.61279296875	185.2823486328125	0.0004988312721252441	3	048
184	519.263671875	200.7008819580078	0.9996950626373291	442.27459716796875	306.2249450683594	1.0	622.532470703125	184.05699157714844	0.9999998807907104	619.4818115234375	185.158447265625	0.0009732544422149658	3	048
185	502.9874572753906	199.68692016601562	1.0	435.47723388671875	314.4569396972656	0.9997014403343201	623.7207641601562	184.2825927734375	1.0	525.5921630859375	167.90623474121094	0.0694437026977539	3	048
186	499.2621154785156	196.22267150878906	1.0	430.5818786621094	310.7391662597656	0.9348903894424438	622.723388671875	183.79266357421875	1.0	619.7362060546875	185.51095581054688	0.00034880638122558594	3	048
187	492.5990905761719	195.43739318847656	1.0	419.4087829589844	320.36602783203125	0.9994900226593018	622.8048706054688	184.26535034179688	0.9999999403953552	619.7472534179688	185.5216827392578	0.0003898441791534424	3	048
188	484.1748962402344	198.33995056152344	1.0	408.63946533203125	312.0963439941406	0.9999992847442627	622.3047485351562	183.40878295898438	0.9999999403953552	621.109130859375	183.66213989257812	0.00038245320320129395	3	048
189	477.59112548828125	205.05751037597656	1.0	403.1289978027344	318.6760559082031	1.0	622.3004760742188	184.5129852294922	1.0	619.6062622070312	185.5907440185547	0.00041222572326660156	3	048
190	472.6221008300781	206.5155029296875	1.0	482.1404113769531	205.89727783203125	0.0008512437343597412	622.597412109375	184.0618896484375	1.0	619.4390258789062	185.02957153320312	0.0006906092166900635	3	048
191	469.4265441894531	207.2052001953125	1.0	388.4197998046875	298.50738525390625	0.9996088743209839	622.2887573242188	183.7265167236328	0.9999999403953552	620.20703125	182.73895263671875	0.0003540217876434326	3	048
192	467.5413818359375	207.11875915527344	1.0	386.5762939453125	293.08135986328125	1.0	622.8613891601562	184.3411865234375	1.0	619.4649047851562	185.41778564453125	0.0005206167697906494	3	048
193	468.14703369140625	207.14454650878906	1.0	385.6231994628906	291.4609069824219	1.0	622.0699462890625	183.99317932128906	0.9999998807907104	619.3389282226562	185.2657470703125	0.0004710257053375244	3	048
194	469.9660339355469	206.19659423828125	1.0	377.4997253417969	291.316650390625	1.0	622.6862182617188	183.73681640625	0.9999999403953552	619.3919677734375	184.833740234375	0.00028198957443237305	3	048
195	476.5091857910156	204.11416625976562	1.0	382.1509704589844	276.89117431640625	0.9999997615814209	622.3308715820312	184.34425354003906	1.0	545.2271118164062	183.7960205078125	0.0010306835174560547	3	048
196	483.59503173828125	198.8331298828125	1.0	384.65057373046875	277.5242614746094	0.977167010307312	622.9774780273438	183.5157470703125	0.9999999403953552	380.19854736328125	282.8978271484375	0.0004540979862213135	3	048
197	491.16485595703125	195.06626892089844	1.0	381.43133544921875	286.8440246582031	1.0	622.718505859375	184.04324340820312	1.0	619.6715087890625	185.7345733642578	0.00035068392753601074	3	048
198	497.5662841796875	190.66192626953125	1.0	374.0675048828125	288.4696350097656	1.0	623.80615234375	183.70394897460938	0.9999999403953552	620.0377197265625	185.15025329589844	0.00036278367042541504	3	048
199	500.2366638183594	188.7217254638672	1.0	373.9264831542969	290.3299255371094	1.0	623.0072631835938	183.2484893798828	1.0	620.2127685546875	184.5566864013672	0.00030794739723205566	3	048
200	500.81884765625	186.3454132080078	1.0	381.4487609863281	292.22918701171875	1.0	623.112548828125	183.98828125	0.9999999403953552	619.998291015625	185.1717071533203	0.0002599954605102539	3	048
201	502.4449462890625	183.65284729003906	1.0	389.065185546875	287.2246398925781	1.0	623.9775390625	184.138916015625	1.0	620.1190795898438	185.76544189453125	0.0004093945026397705	3	048
202	510.2532653808594	180.3131866455078	1.0	396.0030212402344	281.29058837890625	1.0	622.8945922851562	184.14642333984375	0.9999999403953552	619.6962890625	185.38661193847656	0.0005619525909423828	3	048
203	513.8726196289062	174.14013671875	1.0	396.2442626953125	271.9042053222656	0.9999995827674866	623.3160400390625	183.9443817138672	1.0	619.6403198242188	185.7870330810547	0.0003975033760070801	3	048
204	518.427978515625	161.62982177734375	1.0	395.8686828613281	276.62158203125	1.0	623.197021484375	183.50942993164062	1.0	394.89996337890625	281.1885070800781	0.0005402863025665283	3	048
205	515.9990844726562	149.03173828125	1.0	413.902587890625	272.16668701171875	1.0	623.992431640625	184.5849609375	1.0	620.3629760742188	186.08847045898438	0.0004399120807647705	3	048
206	517.48095703125	145.7534942626953	1.0	424.471435546875	274.9134826660156	1.0	623.115966796875	184.1181182861328	1.0	620.0997924804688	185.6361083984375	0.0004379749298095703	3	048
207	515.6438598632812	143.757568359375	1.0	434.0229187011719	267.095458984375	0.9999717473983765	623.1323852539062	184.6317138671875	0.9999999403953552	620.0372314453125	186.15028381347656	0.0007071197032928467	3	048
208	517.7924194335938	141.95001220703125	1.0	430.3022766113281	255.78738403320312	0.9982768297195435	624.2205200195312	184.366943359375	1.0	423.44342041015625	246.52053833007812	0.000845104455947876	3	048
209	514.9693603515625	142.6725311279297	1.0	424.9708251953125	257.7712097167969	0.9999997615814209	622.9659423828125	184.19827270507812	1.0	619.7396850585938	185.8403778076172	0.00044673681259155273	3	048
210	513.0145263671875	140.4140625	1.0	419.63714599609375	257.42767333984375	1.0	623.6765747070312	184.73104858398438	1.0	619.9917602539062	186.0623779296875	0.00040608644485473633	3	048
211	507.9828186035156	142.78500366210938	1.0	419.4024963378906	256.84710693359375	0.9999983906745911	623.5587768554688	184.40260314941406	1.0	620.1598510742188	185.82949829101562	0.0004481971263885498	3	048
212	505.0622863769531	144.5406494140625	1.0	418.7657165527344	248.56105041503906	0.30649274587631226	623.0137329101562	183.95294189453125	1.0	619.9539794921875	185.5540008544922	0.00040662288665771484	3	048
213	506.1659851074219	143.75588989257812	1.0	413.8067321777344	251.4051971435547	1.0	623.6923217773438	183.87008666992188	0.9999999403953552	620.0278930664062	185.4395751953125	0.0005322098731994629	3	048
214	507.76544189453125	142.5731964111328	1.0	406.96826171875	257.03466796875	1.0	623.4691162109375	183.9971466064453	0.9999998807907104	619.478515625	185.3413848876953	0.0003838837146759033	3	048
215	510.6057434082031	140.1847686767578	1.0	403.8646545410156	259.6155090332031	1.0	624.1343383789062	183.9824676513672	1.0	620.3812866210938	185.4498748779297	0.00036066770553588867	3	048
216	516.352294921875	136.65695190429688	1.0	402.0555419921875	254.68020629882812	1.0	624.3287963867188	184.11131286621094	1.0	620.6875610351562	185.66937255859375	0.00044226646423339844	3	048
217	515.876953125	134.43569946289062	1.0	402.7611389160156	249.8663330078125	1.0	624.5261840820312	184.8185577392578	1.0	620.6572875976562	186.23414611816406	0.0003218650817871094	3	048
218	515.39794921875	130.04733276367188	1.0	403.4918518066406	249.49110412597656	1.0	623.6729125976562	184.56910705566406	0.9999999403953552	406.18743896484375	251.62432861328125	0.0004921257495880127	3	048
219	514.5810546875	127.75164031982422	1.0	405.2735595703125	252.45663452148438	1.0	623.7313842773438	183.10092163085938	1.0	620.5653076171875	184.8113250732422	0.00043970346450805664	3	048
220	514.9558715820312	126.35189819335938	1.0	413.1243591308594	246.52418518066406	1.0	624.4570922851562	184.2298126220703	0.9999999403953552	620.906494140625	185.57815551757812	0.0004131793975830078	3	048
221	516.6603393554688	123.6828384399414	1.0	424.932373046875	241.55706787109375	1.0	623.9782104492188	183.61061096191406	1.0	620.6751708984375	185.2226104736328	0.0004284083843231201	3	048
222	514.8643188476562	119.74395751953125	1.0	431.7344665527344	233.7031707763672	0.9999991655349731	623.531494140625	183.4698028564453	1.0	619.8897705078125	184.98248291015625	0.0005706548690795898	3	048
223	515.0744018554688	114.3248062133789	1.0	429.171630859375	229.17233276367188	1.0	623.6719360351562	183.89993286132812	1.0	620.1473999023438	185.25877380371094	0.00032711029052734375	3	048
224	515.107177734375	111.10234069824219	1.0	424.60174560546875	233.88609313964844	1.0	623.7501831054688	184.01004028320312	1.0	620.6765747070312	185.8829803466797	0.00027826428413391113	3	048
225	514.082763671875	104.94894409179688	1.0	436.05816650390625	229.22482299804688	1.0	623.5350952148438	183.17822265625	1.0	620.4970092773438	185.20071411132812	0.0005459189414978027	3	048
226	514.3158569335938	104.377197265625	1.0	437.0585021972656	216.9972686767578	0.9999997019767761	623.69677734375	183.5686798095703	1.0	620.359375	185.1438446044922	0.0004869699478149414	3	048
227	512.9839477539062	104.27703857421875	1.0	437.00262451171875	225.32330322265625	1.0	623.1114501953125	183.27767944335938	1.0	620.2603759765625	185.24838256835938	0.0005450546741485596	3	048
228	505.3344421386719	106.14032745361328	1.0	418.49578857421875	221.40867614746094	1.0	623.2742309570312	184.00340270996094	1.0	620.081787109375	185.7651824951172	0.00038942694664001465	3	048
229	508.5066223144531	102.0719223022461	1.0	407.1950378417969	221.6142578125	0.9861942529678345	624.6337280273438	184.3568572998047	1.0	621.0896606445312	185.67709350585938	0.0002841353416442871	3	048
230	508.6429138183594	102.46113586425781	1.0	403.17803955078125	220.11740112304688	1.0	624.168212890625	183.7362823486328	0.9999998807907104	620.4511108398438	185.60548400878906	0.0002970099449157715	3	048
231	503.0752258300781	103.65729522705078	1.0	438.2859191894531	177.58670043945312	0.08583822846412659	624.3373413085938	184.0686492919922	1.0	620.458740234375	185.8454132080078	0.00023731589317321777	3	048
232	498.6968994140625	102.90215301513672	1.0	425.1937561035156	208.35293579101562	0.9999994039535522	623.6827392578125	183.3173828125	1.0	620.0302734375	185.45005798339844	0.0003978908061981201	3	048
233	496.1044006347656	102.5282211303711	1.0	430.4996337890625	211.3078155517578	0.9994165897369385	623.4027099609375	184.22874450683594	0.9999999403953552	620.1542358398438	185.5701904296875	0.0004944503307342529	3	048
234	487.4177551269531	104.59777069091797	1.0	422.91119384765625	216.09619140625	0.9994434118270874	622.650146484375	183.64303588867188	1.0	619.3991088867188	185.09669494628906	0.0004945993423461914	3	048
235	483.8884582519531	106.74893188476562	1.0	419.45318603515625	221.08924865722656	0.9999998211860657	623.6754760742188	183.2540283203125	1.0	620.0986938476562	184.6630859375	0.0004373490810394287	3	048
236	480.7782287597656	111.84996795654297	1.0	418.5408935546875	227.65444946289062	1.0	623.247314453125	183.27137756347656	1.0	620.131591796875	185.00119018554688	0.0005216896533966064	3	048
237	477.1462097167969	116.12800598144531	1.0	416.1388244628906	234.37351989746094	1.0	623.890869140625	183.8739471435547	1.0	417.68902587890625	235.84893798828125	0.0006227791309356689	3	048
238	475.0301818847656	118.19749450683594	1.0	418.96923828125	239.42068481445312	0.999999463558197	623.3284301757812	184.13983154296875	1.0	619.4617919921875	185.2987823486328	0.00035643577575683594	3	048
239	473.58465576171875	120.94294738769531	1.0	545.1817626953125	124.62472534179688	1.0	623.5716552734375	184.05502319335938	1.0	619.6918334960938	185.0868682861328	0.0004988908767700195	3	048
240	473.50933837890625	121.36628723144531	1.0	547.4476318359375	121.57301330566406	0.005109429359436035	623.1636352539062	184.24969482421875	1.0	619.7692260742188	185.6060028076172	0.0005780458450317383	3	048
241	476.3331604003906	116.4095458984375	1.0	547.9635620117188	116.7161636352539	1.0	623.6119384765625	183.92149353027344	1.0	555.9746704101562	184.70066833496094	0.0019340217113494873	3	048
242	481.46746826171875	110.44392395019531	1.0	400.0865173339844	225.08692932128906	1.0	623.6175537109375	183.0012664794922	1.0	619.9600219726562	185.07958984375	0.00036156177520751953	3	048
243	485.9692077636719	104.65888977050781	1.0	400.3666687011719	232.31460571289062	0.9999997615814209	622.7963256835938	184.7873077392578	1.0	619.5447387695312	186.14785766601562	0.00040969252586364746	3	048
244	490.6423645019531	99.76802062988281	1.0	410.78033447265625	224.25729370117188	1.0	623.1713256835938	183.84524536132812	1.0	620.2186889648438	185.3896484375	0.0004501640796661377	3	048
245	493.1141662597656	94.55470275878906	1.0	408.53009033203125	225.4252471923828	1.0	623.6409301757812	185.1438446044922	0.9999999403953552	620.0276489257812	186.33001708984375	0.0006090104579925537	3	048
246	495.3507080078125	87.56645965576172	1.0	407.7025451660156	217.25970458984375	1.0	623.0884399414062	183.80555725097656	1.0	620.4846801757812	185.41746520996094	0.0004037022590637207	3	048
247	497.55377197265625	79.06964874267578	1.0	414.5479431152344	214.7410888671875	1.0	623.4810791015625	183.94239807128906	1.0	620.3116455078125	185.50445556640625	0.0002962648868560791	3	048
248	503.9088439941406	76.69049072265625	1.0	425.9122009277344	214.24240112304688	1.0	622.5863037109375	183.12460327148438	1.0	622.449951171875	184.57806396484375	0.0006139278411865234	3	048
249	508.2159118652344	79.88687896728516	1.0	427.65380859375	221.57952880859375	0.9990544319152832	623.5386352539062	184.11549377441406	0.9999999403953552	620.0286254882812	185.61410522460938	0.000483781099319458	3	048
250	508.9980773925781	81.5470199584961	1.0	16.03399658203125	484.2287292480469	0.0004055798053741455	622.5723266601562	183.32899475097656	0.9999999403953552	619.7273559570312	184.863037109375	0.000525057315826416	3	048
251	509.91619873046875	81.39073181152344	1.0	429.33001708984375	205.03536987304688	0.07347226142883301	623.9222412109375	184.19361877441406	1.0	620.2210083007812	185.71922302246094	0.0003522634506225586	3	048
252	509.9528503417969	80.0493392944336	1.0	419.1659851074219	207.20225524902344	1.0	623.192626953125	183.29310607910156	0.9999999403953552	550.3099365234375	190.4921875	0.3675159215927124	3	048
253	511.7032165527344	78.43238067626953	1.0	423.78466796875	196.61143493652344	1.0	622.6942749023438	183.78125	1.0	622.84814453125	185.0987548828125	0.0005811154842376709	3	048
254	513.2705078125	74.83891296386719	1.0	426.2510070800781	198.97628784179688	1.0	623.2794799804688	183.82528686523438	1.0	619.9096069335938	185.36441040039062	0.00029081106185913086	3	048
255	514.08642578125	64.48541259765625	1.0	433.6261291503906	180.8279266357422	0.9820891618728638	623.319580078125	184.16893005371094	1.0	619.3277587890625	185.57537841796875	0.00033992528915405273	3	048
256	515.4507446289062	56.10296630859375	1.0	432.63189697265625	178.58338928222656	1.0	623.6331176757812	184.06536865234375	1.0	432.4386901855469	178.532958984375	0.00035822391510009766	3	048
257	513.7259521484375	49.26812744140625	1.0	435.5545959472656	176.39083862304688	1.0	623.9383544921875	184.37664794921875	1.0	434.9098815917969	176.19833374023438	0.0008088946342468262	3	048
258	514.9649047851562	45.87103271484375	1.0	434.9844055175781	176.55419921875	1.0	623.319580078125	183.53268432617188	1.0	433.23046875	177.218017578125	0.0011628568172454834	3	048
259	513.4850463867188	44.4613037109375	1.0	435.1230773925781	178.16815185546875	1.0	622.9072875976562	184.15989685058594	1.0	526.9808959960938	180.22793579101562	0.012135028839111328	3	048
260	514.0848388671875	41.62478256225586	1.0	432.53656005859375	161.52932739257812	0.4510558247566223	623.5392456054688	184.5126495361328	1.0	620.096435546875	185.54624938964844	0.0003108680248260498	3	048
261	514.81689453125	40.162147521972656	1.0	426.97662353515625	155.85897827148438	0.9999998807907104	623.0816650390625	184.48458862304688	1.0	619.656494140625	185.81961059570312	0.00042489171028137207	3	048
262	517.1080932617188	43.44783401489258	1.0	432.14300537109375	160.2920684814453	1.0	622.4195556640625	184.34600830078125	1.0	432.1351623535156	161.1121368408203	0.0014688968658447266	3	048
263	516.813232421875	52.428226470947266	1.0	564.6688232421875	82.35238647460938	0.00018486380577087402	622.82568359375	183.49575805664062	1.0	621.7972412109375	184.93382263183594	0.0007402300834655762	3	048
264	417.08465576171875	116.85480499267578	0.8014366030693054	419.2436218261719	134.03302001953125	0.0004106760025024414	623.520263671875	185.08250427246094	1.0	534.1099853515625	183.40753173828125	0.0013030767440795898	3	048
265	407.911376953125	127.310791015625	0.0003294944763183594	418.209716796875	124.56265258789062	1.0	622.7483520507812	184.000244140625	1.0	533.4531860351562	195.190673828125	0.001272052526473999	3	048
266	418.2978820800781	121.07318878173828	0.0002200007438659668	421.19677734375	128.27642822265625	1.0	623.2786254882812	183.15725708007812	1.0	619.634765625	184.87005615234375	0.0002702176570892334	3	048
267	566.350341796875	67.53260803222656	1.0	413.110107421875	86.92310333251953	1.0	623.1730346679688	184.33761596679688	1.0	619.5185546875	185.58181762695312	0.0005067586898803711	3	048
268	563.99365234375	61.110992431640625	1.0	413.10028076171875	86.75938415527344	1.0	623.1522216796875	183.3977813720703	1.0	622.1734619140625	184.825927734375	0.00035268068313598633	3	048
269	566.3009033203125	58.529727935791016	1.0	418.6833801269531	77.85498046875	0.9995871782302856	623.5235595703125	184.256591796875	1.0	619.9668579101562	185.60379028320312	0.00034302473068237305	3	048
270	512.3156127929688	106.86898040771484	1.0	410.009033203125	70.61630249023438	0.9999999403953552	623.225341796875	183.7801513671875	1.0	619.8726806640625	185.3252716064453	0.0004336833953857422	3	048
271	512.0700073242188	109.1039047241211	1.0	410.9073181152344	56.98181915283203	0.0019153356552124023	622.7943725585938	184.64756774902344	1.0	619.1372680664062	185.99392700195312	0.0004665851593017578	3	048
272	511.28460693359375	109.29013061523438	1.0	401.94476318359375	51.21738815307617	0.9986522197723389	623.3534545898438	183.97518920898438	1.0	619.7144165039062	185.73545837402344	0.0005381405353546143	3	048
273	508.5771789550781	110.13114929199219	1.0	573.085693359375	59.520320892333984	0.004868179559707642	623.5198974609375	183.921142578125	1.0	620.072265625	184.99842834472656	0.0004877746105194092	3	048
274	503.5945129394531	116.16987609863281	1.0	574.5127563476562	54.427703857421875	0.001259535551071167	623.590576171875	183.65560913085938	1.0	622.63623046875	185.12332153320312	0.0005077719688415527	3	048
275	503.7885437011719	122.3102035522461	1.0	569.0459594726562	52.694313049316406	0.08344003558158875	623.019287109375	184.3313751220703	1.0	620.7891845703125	183.5012664794922	0.00035113096237182617	3	048
276	509.37591552734375	126.89436340332031	1.0	409.84124755859375	44.777626037597656	0.9967761039733887	622.8169555664062	183.8403778076172	1.0	423.9021301269531	3.5639901161193848	0.00035309791564941406	3	048
277	510.9713134765625	131.44139099121094	1.0	412.7911376953125	39.150272369384766	1.0	623.2091674804688	184.70330810546875	0.9999999403953552	620.95361328125	183.47425842285156	0.0003904402256011963	3	048
278	511.9326477050781	137.10598754882812	1.0	405.9574279785156	33.612396240234375	0.9999990463256836	623.1619873046875	183.46731567382812	1.0	394.1477966308594	7.250746250152588	0.0007030963897705078	3	048
279	512.850341796875	143.9005126953125	1.0	408.6507263183594	35.06806182861328	0.9999473094940186	623.7340698242188	184.43919372558594	1.0	621.5390625	183.25485229492188	0.00029981136322021484	3	048
280	513.0732421875	147.9125213623047	1.0	415.5232849121094	41.92034912109375	0.9895224571228027	623.499267578125	183.3528594970703	1.0	620.0935668945312	185.5846710205078	0.00040602684020996094	3	048
281	513.7218017578125	152.15464782714844	1.0	423.4158630371094	39.67930603027344	1.0	623.0270385742188	183.14503479003906	1.0	619.8230590820312	184.4369659423828	0.0006732046604156494	3	048
282	513.9849243164062	157.91439819335938	1.0	428.378173828125	37.0727653503418	1.0	622.87255859375	184.77386474609375	1.0	425.1676025390625	7.881191730499268	0.0009976029396057129	3	048
283	513.3875122070312	164.81536865234375	1.0	430.48638916015625	35.90377426147461	0.99996018409729	623.2369384765625	184.16482543945312	1.0	439.1253356933594	7.128545761108398	0.0010145604610443115	3	048
284	513.70751953125	171.27081298828125	1.0	431.65118408203125	51.083309173583984	0.9979236125946045	623.2359619140625	183.84475708007812	1.0	502.9662780761719	181.72842407226562	0.00036147236824035645	3	048
285	513.6332397460938	174.5845184326172	1.0	16.388383865356445	482.1211853027344	0.0009243488311767578	623.3260498046875	183.9096221923828	1.0	619.6231079101562	185.73788452148438	0.0004653334617614746	3	048
286	508.7882995605469	172.47508239746094	1.0	513.7992553710938	176.75653076171875	0.0007055401802062988	622.6784057617188	184.12644958496094	1.0	620.5791015625	183.48817443847656	0.0004330575466156006	3	048
287	501.0550231933594	168.4780731201172	1.0	444.0569152832031	54.470333099365234	0.9450061321258545	622.52978515625	183.61114501953125	1.0	620.3760986328125	183.2283935546875	0.0004756450653076172	3	048
288	498.82904052734375	167.08819580078125	1.0	446.5128479003906	48.89732360839844	0.999900758266449	623.1686401367188	184.28939819335938	1.0	619.45263671875	185.9348602294922	0.00040072202682495117	3	048
289	493.9170837402344	166.0455322265625	1.0	438.58258056640625	34.527801513671875	0.9999998807907104	622.7669677734375	184.9723358154297	1.0	440.7335205078125	7.672784805297852	0.0015873610973358154	3	048
290	490.7557678222656	164.63906860351562	1.0	434.5680236816406	31.009553909301758	0.9954811334609985	623.2053833007812	184.19247436523438	1.0	437.7109375	7.771166801452637	0.005243152379989624	3	048
291	486.293212890625	163.0787811279297	1.0	427.45556640625	22.10173797607422	0.8983933925628662	623.0133056640625	184.79624938964844	1.0	434.6177978515625	6.189203262329102	0.0026715099811553955	3	048
292	483.38934326171875	162.47740173339844	1.0	420.0299987792969	14.543537139892578	0.6650837063789368	622.2666625976562	184.54623413085938	0.9999998807907104	620.1986694335938	184.0270233154297	0.0005311071872711182	3	048
293	481.6578674316406	160.08778381347656	1.0	420.267333984375	6.451643943786621	0.4858019948005676	623.1107177734375	183.81802368164062	1.0	422.44146728515625	3.624150514602661	0.00076255202293396	3	048
294	479.308837890625	158.94508361816406	1.0	413.4263610839844	4.873241424560547	0.000743478536605835	623.0049438476562	183.87677001953125	1.0	622.036376953125	185.11314392089844	0.00041478872299194336	3	048
295	476.2967529296875	157.5215301513672	1.0	14.956937789916992	482.7803955078125	0.0003242790699005127	623.2539672851562	184.777099609375	1.0	619.7977294921875	186.11280822753906	0.0005415380001068115	3	048
296	474.0604248046875	156.7528533935547	1.0	421.4601135253906	72.63693237304688	0.237032949924469	623.0061645507812	183.6459197998047	1.0	619.7920532226562	185.3598175048828	0.0006197988986968994	3	048
297	471.7825012207031	155.5230712890625	1.0	467.9047546386719	158.26461791992188	0.00018015503883361816	622.7904663085938	184.2727813720703	0.9999999403953552	619.598876953125	185.59774780273438	0.0004481673240661621	3	048
298	469.9132385253906	157.68988037109375	1.0	547.2189331054688	164.3707733154297	0.002848327159881592	623.3528442382812	183.90110778808594	1.0	620.0157470703125	185.27691650390625	0.00043013691902160645	3	048
299	468.5728759765625	159.4752655029297	1.0	16.261499404907227	482.09478759765625	0.0003788769245147705	624.142578125	184.27561950683594	1.0	620.5549926757812	185.780029296875	0.00028437376022338867	3	048
300	469.6706237792969	158.71688842773438	1.0	548.93310546875	164.0699005126953	0.0007880628108978271	623.515869140625	183.9851837158203	1.0	620.0909423828125	185.74913024902344	0.000254899263381958	3	048
301	474.8351135253906	151.93722534179688	1.0	473.2672119140625	152.81314086914062	0.0011422038078308105	623.5712280273438	184.60952758789062	0.9999999403953552	474.4117126464844	157.1842803955078	0.0004947483539581299	3	048
302	484.9159851074219	139.73048400878906	1.0	572.1703491210938	109.19512176513672	0.0012917518615722656	623.8562622070312	184.04971313476562	1.0	620.30322265625	184.98065185546875	0.0005375146865844727	3	048
303	490.8908996582031	134.91162109375	1.0	567.708740234375	110.40618133544922	0.0029338598251342773	623.987548828125	184.20855712890625	0.9999998807907104	620.0735473632812	185.29672241210938	0.000368267297744751	3	048
304	497.63671875	135.4451446533203	1.0	14.20638656616211	482.34075927734375	0.0036601126194000244	624.0032958984375	184.068115234375	1.0	620.117919921875	185.10235595703125	0.000448375940322876	3	048
305	501.92095947265625	137.2255401611328	1.0	566.6918334960938	113.20907592773438	0.0016802549362182617	623.9267578125	184.2175750732422	1.0	620.15234375	185.59228515625	0.0005008578300476074	3	048
306	504.3244934082031	138.77359008789062	1.0	374.4867858886719	84.51300811767578	0.9996615648269653	623.7677612304688	184.73782348632812	0.9999999403953552	619.9595947265625	185.6085662841797	0.00043395161628723145	3	048
307	568.2418212890625	114.2341079711914	1.0	371.13531494140625	94.27046203613281	0.9998776912689209	623.9246215820312	183.7364501953125	1.0	620.1534423828125	185.0167694091797	0.0002792179584503174	3	048
308	507.9775695800781	147.1597900390625	1.0	374.6082763671875	109.71641540527344	0.9964838027954102	623.8185424804688	184.20547485351562	1.0	620.3037719726562	185.52227783203125	0.00024688243865966797	3	048
309	508.5947265625	162.05628967285156	1.0	385.9018249511719	110.55073547363281	0.9999723434448242	623.5186157226562	184.33364868164062	1.0	619.9568481445312	185.62953186035156	0.00022292137145996094	3	048
310	510.2369384765625	171.82252502441406	1.0	397.0829772949219	109.66325378417969	0.999448299407959	623.3316650390625	183.7779083251953	1.0	620.2885131835938	185.04116821289062	0.00041356682777404785	3	048
311	508.0799255371094	176.06387329101562	1.0	411.45599365234375	96.43970489501953	1.0	623.3785400390625	183.3740234375	1.0	620.359130859375	184.54470825195312	0.00031122565269470215	3	048
312	508.0074157714844	179.16603088378906	1.0	398.17254638671875	94.37773895263672	1.0	623.2647094726562	183.70606994628906	0.9999998807907104	620.2147216796875	185.37136840820312	0.0003044605255126953	3	048
313	506.86370849609375	180.85299682617188	1.0	403.4881286621094	92.49535369873047	1.0	623.77880859375	183.873291015625	1.0	620.3641357421875	185.3028106689453	0.0001971423625946045	3	048
314	505.18267822265625	183.93209838867188	1.0	400.71441650390625	83.7950668334961	0.1053706705570221	623.3497924804688	184.0876007080078	1.0	620.3717041015625	185.40232849121094	0.00017246603965759277	3	048
315	505.3785400390625	185.3374481201172	1.0	401.6424865722656	86.30558776855469	0.997933030128479	623.4449462890625	184.2510528564453	1.0	620.2484741210938	185.38424682617188	0.00016224384307861328	3	048
316	503.6253356933594	183.4738311767578	1.0	405.10833740234375	87.01471710205078	1.0	623.375732421875	184.0929412841797	1.0	620.0829467773438	185.43528747558594	0.00021752715110778809	3	048
317	505.1962585449219	179.46481323242188	1.0	502.7535400390625	180.84373474121094	0.0004512965679168701	623.3096313476562	184.18408203125	1.0	620.0380249023438	185.5685272216797	0.00024375319480895996	3	048
318	504.7121887207031	178.18455505371094	1.0	501.9371337890625	179.84519958496094	0.00039002299308776855	623.2018432617188	184.21728515625	0.9999999403953552	619.9288940429688	186.0576171875	0.00028392672538757324	3	048
319	504.6599426269531	179.05885314941406	1.0	15.206148147583008	482.2369689941406	0.0020620524883270264	623.0621948242188	183.9565887451172	1.0	620.0875244140625	185.31011962890625	0.00026869773864746094	3	048
320	501.7794189453125	173.92538452148438	1.0	500.06292724609375	176.09326171875	0.0006679296493530273	623.5816650390625	183.60568237304688	1.0	620.2797241210938	185.30331420898438	0.00021466612815856934	3	048
321	501.3062438964844	165.44070434570312	1.0	492.3760681152344	169.61083984375	0.0003496408462524414	623.02587890625	183.77772521972656	0.9999998807907104	620.05322265625	185.40052795410156	0.00030493736267089844	3	048
322	503.15948486328125	152.79867553710938	1.0	504.53759765625	160.0121612548828	0.0004883110523223877	622.7835693359375	184.08775329589844	0.9999999403953552	619.6746826171875	185.5667266845703	0.0003586709499359131	3	048
323	503.14642333984375	146.3628692626953	1.0	417.6599426269531	185.4041748046875	0.003966778516769409	623.6136474609375	183.5753631591797	1.0	619.902587890625	185.2519989013672	0.0003012716770172119	3	048
324	502.97308349609375	144.57923889160156	1.0	408.983642578125	190.1642608642578	0.9855015277862549	623.402099609375	184.52426147460938	1.0	619.6129150390625	185.90573120117188	0.00047206878662109375	3	048
325	503.69775390625	144.99855041503906	1.0	405.7597351074219	196.66983032226562	0.9997498989105225	623.6950073242188	184.30422973632812	1.0	619.6537475585938	185.8716278076172	0.00047263503074645996	3	048
326	502.86676025390625	145.5432586669922	1.0	402.5146179199219	199.7567596435547	0.9676254391670227	624.5107421875	185.26925659179688	1.0	620.36376953125	186.6204833984375	0.000249713659286499	3	048
327	503.1632385253906	145.6566619873047	1.0	397.5506591796875	198.72059631347656	0.10247081518173218	624.6697998046875	184.00987243652344	1.0	620.5323486328125	185.80104064941406	0.0002815127372741699	3	048
328	504.00018310546875	146.32022094726562	1.0	398.5156555175781	203.91070556640625	0.9999997615814209	623.9244995117188	184.7980194091797	1.0	619.9833984375	185.94190979003906	0.0003739297389984131	3	048
329	504.7445373535156	145.4425811767578	1.0	396.806884765625	209.7249298095703	1.0	624.163818359375	183.0039825439453	1.0	620.3911743164062	184.8419647216797	0.0004055202007293701	3	048
330	506.7447509765625	143.26722717285156	1.0	398.4981689453125	197.72398376464844	1.0	624.2205200195312	183.56114196777344	1.0	387.8007507324219	204.5862274169922	0.0003860294818878174	3	048
331	506.39569091796875	141.73924255371094	1.0	393.2851257324219	196.1425323486328	1.0	624.5148315429688	184.32254028320312	1.0	387.298583984375	198.55198669433594	0.0006554722785949707	3	048
332	506.0254211425781	141.85301208496094	1.0	420.64117431640625	199.5710906982422	0.023879677057266235	623.4955444335938	183.92982482910156	1.0	619.6058959960938	185.56480407714844	0.0003898739814758301	3	048
333	506.1025085449219	142.8484649658203	1.0	410.1427917480469	208.16311645507812	0.09864234924316406	624.4237670898438	183.9019317626953	1.0	620.567138671875	185.601806640625	0.00034865736961364746	3	048
334	505.1462707519531	143.1133270263672	1.0	401.8045654296875	213.54330444335938	0.40926438570022583	624.5957641601562	184.14776611328125	1.0	620.5261840820312	185.56028747558594	0.0002994835376739502	3	048
335	505.67742919921875	153.1278076171875	1.0	402.1589660644531	217.89840698242188	1.0	623.7732543945312	183.16448974609375	1.0	405.0802001953125	219.5244140625	0.00041541457176208496	3	048
336	510.62762451171875	161.5515899658203	1.0	406.87408447265625	216.1820526123047	0.999047040939331	623.6394653320312	183.94630432128906	1.0	620.0667114257812	185.16030883789062	0.00047275424003601074	3	048
337	556.89453125	175.89804077148438	0.9980583190917969	418.4685974121094	191.66258239746094	1.0	623.2974853515625	183.36911010742188	1.0	620.06005859375	184.90853881835938	0.00044080615043640137	3	048
338	508.7930908203125	169.8895721435547	0.9999973773956299	419.5179443359375	193.79991149902344	0.9999994039535522	623.5421752929688	184.2109832763672	0.9999998807907104	619.9428100585938	185.4434051513672	0.00045308470726013184	3	048
339	509.4389343261719	170.41603088378906	1.0	407.7973937988281	182.89947509765625	0.9060467481613159	623.9177856445312	184.12628173828125	1.0	620.351318359375	185.32345581054688	0.0003337264060974121	3	048
340	506.794921875	171.91696166992188	1.0	402.68572998046875	184.88568115234375	0.9933624863624573	623.6804809570312	183.4947052001953	0.9999999403953552	619.956787109375	185.44602966308594	0.00041791796684265137	3	048
341	506.2942199707031	173.0915069580078	1.0	395.42205810546875	184.7950439453125	0.9698961973190308	624.2348022460938	183.6966552734375	1.0	620.7400512695312	185.19662475585938	0.00032842159271240234	3	048
342	505.0114440917969	177.0387725830078	1.0	391.42340087890625	190.25772094726562	0.9803038835525513	623.5225219726562	184.3622589111328	1.0	620.3551025390625	185.7488555908203	0.0003063082695007324	3	048
343	504.28533935546875	179.73638916015625	1.0	390.54644775390625	191.50186157226562	0.9999897480010986	622.86376953125	184.3944091796875	1.0	619.8036499023438	185.24342346191406	0.0003300905227661133	3	048
344	504.1766357421875	182.681640625	1.0	388.2887268066406	192.12796020507812	0.9927794337272644	622.7796630859375	184.39764404296875	1.0	619.5470581054688	185.485595703125	0.0003992617130279541	3	048
345	503.89990234375	183.50901794433594	1.0	381.0299072265625	188.16131591796875	0.99628746509552	622.9074096679688	184.23321533203125	1.0	619.69482421875	185.06793212890625	0.00048789381980895996	3	048
346	501.0228576660156	190.03204345703125	1.0	391.7174072265625	196.15621948242188	0.00043827295303344727	624.0271606445312	184.4721221923828	1.0	620.0581665039062	185.07049560546875	0.0003031790256500244	3	048
347	504.1096496582031	198.62193298339844	1.0	389.6430969238281	203.98406982421875	0.9998227953910828	623.6017456054688	184.14328002929688	1.0	620.2587890625	185.5688934326172	0.0004197359085083008	3	048
348	505.9006652832031	205.671142578125	1.0	394.75592041015625	202.2685089111328	1.0	623.5628051757812	184.05453491210938	1.0	620.463134765625	185.43898010253906	0.00033795833587646484	3	048
349	504.4609069824219	211.03652954101562	1.0	405.395751953125	185.90353393554688	1.0	623.239990234375	184.33047485351562	0.9999999403953552	620.0242919921875	185.69583129882812	0.0004806816577911377	3	048
350	506.2586669921875	213.9687042236328	1.0	405.3183898925781	180.09388732910156	0.9976155757904053	622.9482421875	184.46133422851562	1.0	619.652587890625	185.5851287841797	0.00040650367736816406	3	048
351	506.4512634277344	216.1390380859375	1.0	403.3294677734375	177.89169311523438	0.9996422529220581	623.755615234375	183.73756408691406	1.0	620.13671875	185.15240478515625	0.00033608078956604004	3	048
352	507.8097839355469	221.61004638671875	1.0	408.8468017578125	175.70123291015625	0.3353460431098938	622.6497192382812	183.72824096679688	0.9999999403953552	619.3873291015625	184.51063537597656	0.00045031309127807617	3	048
353	511.6268005371094	224.46640014648438	1.0	415.84747314453125	176.71217346191406	0.00033843517303466797	623.1785888671875	184.2578582763672	1.0	619.8980102539062	185.35987854003906	0.0002936720848083496	3	048
354	510.2373046875	229.39260864257812	1.0	406.4071960449219	180.93215942382812	0.12954869866371155	622.1537475585938	183.54734802246094	1.0	619.5802612304688	184.42245483398438	0.0006090402603149414	3	048
355	510.3145446777344	235.1933135986328	1.0	417.11529541015625	195.83197021484375	0.9999990463256836	623.6383056640625	183.35342407226562	1.0	620.2667236328125	184.5147247314453	0.0004254579544067383	3	048
356	508.49493408203125	240.18569946289062	1.0	416.6567687988281	196.23439025878906	1.0	623.2349853515625	183.46237182617188	1.0	554.0056762695312	180.61544799804688	0.00119057297706604	3	048
357	509.2066345214844	243.95230102539062	1.0	418.2915954589844	194.19471740722656	1.0	623.052978515625	183.89324951171875	1.0	555.5422973632812	181.40084838867188	0.0013297200202941895	3	048
358	509.9508056640625	246.85621643066406	1.0	423.6318054199219	190.53697204589844	1.0	623.2277221679688	184.39295959472656	1.0	556.6676635742188	180.30653381347656	0.00039380788803100586	3	048
359	505.21142578125	249.46600341796875	1.0	427.2085266113281	188.72674560546875	0.9999998807907104	622.5934448242188	183.37884521484375	1.0	554.8914794921875	183.70899963378906	0.0010833144187927246	3	048
360	507.4970397949219	253.83871459960938	1.0	437.7367858886719	204.6168670654297	0.9980868101119995	622.6080322265625	183.7114715576172	1.0	550.9769287109375	188.0087890625	0.0011709332466125488	3	048
361	513.9601440429688	252.44081115722656	1.0	443.5333557128906	207.68194580078125	1.0	623.7594604492188	183.7030029296875	1.0	552.7664794921875	182.927978515625	0.004184067249298096	3	048
362	521.3995361328125	246.8475799560547	1.0	438.26611328125	201.2261199951172	0.9999858140945435	622.6268310546875	183.9044952392578	1.0	551.2363891601562	184.82769775390625	0.9922472238540649	3	048
363	483.2691650390625	256.10650634765625	0.9998703002929688	483.0914611816406	259.15106201171875	0.9169974327087402	622.7784423828125	184.506591796875	1.0	619.0556030273438	185.18649291992188	0.0003727376461029053	3	048
364	488.6761474609375	258.6173400878906	0.6003077626228333	447.0035705566406	201.75439453125	1.0	623.1296997070312	184.60211181640625	1.0	555.689453125	184.78128051757812	0.4313575029373169	3	048
365	497.41632080078125	252.9083709716797	1.0	440.24847412109375	204.86643981933594	1.0	622.7640991210938	184.2982177734375	1.0	619.282958984375	185.24388122558594	0.0003479123115539551	3	048
366	499.0980224609375	251.66346740722656	1.0	434.4256286621094	207.23733520507812	0.999997615814209	622.3245849609375	183.82394409179688	1.0	541.5271606445312	191.99188232421875	0.20286235213279724	3	048
367	498.2737121582031	251.96092224121094	1.0	436.6520690917969	207.55169677734375	1.0	622.8624877929688	183.59823608398438	1.0	619.52001953125	184.49163818359375	0.0004932880401611328	3	048
368	495.6965026855469	254.0334930419922	1.0	434.97967529296875	207.8092803955078	1.0	622.7677612304688	184.54124450683594	1.0	619.2728881835938	185.2616424560547	0.000437319278717041	3	048
369	492.111328125	258.6494140625	1.0	431.25469970703125	206.76275634765625	0.9999998807907104	622.260498046875	184.55526733398438	1.0	619.0487670898438	185.43382263183594	0.0006304383277893066	3	048
370	485.16351318359375	264.72607421875	1.0	427.41015625	207.6354522705078	0.9999942779541016	622.5413208007812	184.3256378173828	1.0	618.8984375	185.14796447753906	0.0005095303058624268	3	048
371	482.49737548828125	268.51629638671875	1.0	422.5716857910156	209.00811767578125	0.9997779130935669	622.667236328125	184.62588500976562	1.0	619.3529663085938	185.44412231445312	0.0004221200942993164	3	048
372	479.1049499511719	273.70281982421875	1.0	421.0772399902344	209.50848388671875	0.9999923706054688	622.7483520507812	184.66555786132812	1.0	555.2064208984375	188.47340393066406	0.0006085634231567383	3	048
373	476.520751953125	276.051025390625	1.0	423.7818603515625	203.8043975830078	0.9362280368804932	622.9698486328125	184.0719451904297	1.0	619.3789672851562	184.87258911132812	0.0005325973033905029	3	048
374	475.0305480957031	279.4305114746094	1.0	423.98187255859375	201.76866149902344	0.8967355489730835	622.62548828125	184.29351806640625	1.0	619.537841796875	185.33139038085938	0.0005155503749847412	3	048
375	473.6666564941406	281.6878967285156	1.0	426.99395751953125	200.3177947998047	0.9999934434890747	623.3204345703125	185.11328125	1.0	622.5328369140625	186.1701202392578	0.0003796517848968506	3	048
376	469.4444580078125	286.8744201660156	1.0	428.6945495605469	206.43643188476562	0.9999987483024597	623.0091552734375	183.8689422607422	1.0	619.8128662109375	185.10719299316406	0.0004265308380126953	3	048
377	463.8564147949219	293.4216613769531	1.0	422.1132507324219	210.85394287109375	0.9999983310699463	621.9003295898438	184.5334930419922	1.0	619.2957763671875	185.39617919921875	0.00112992525100708	3	048
378	462.3753967285156	297.0749816894531	1.0	424.60992431640625	209.71286010742188	0.9471793174743652	622.4553833007812	185.15008544921875	1.0	551.5692749023438	189.98916625976562	0.12875109910964966	3	048
379	459.6177062988281	299.9063415527344	1.0	428.7071533203125	209.71566772460938	0.998039960861206	622.6241455078125	184.1885223388672	1.0	552.5317993164062	184.46339416503906	0.3448484539985657	3	048
380	457.7392883300781	301.4639587402344	1.0	433.54058837890625	215.16201782226562	0.7287096381187439	622.6690673828125	184.0834503173828	1.0	558.6834106445312	185.45399475097656	0.009547710418701172	3	048
381	454.31494140625	301.82574462890625	1.0	429.9330749511719	216.31427001953125	0.9999992251396179	623.0093383789062	184.106201171875	1.0	553.9933471679688	186.27456665039062	0.010839194059371948	3	048
382	450.203857421875	301.78253173828125	1.0	427.4826965332031	218.2761993408203	0.9982699155807495	622.861328125	184.63711547851562	1.0	555.4607543945312	186.34877014160156	0.004906594753265381	3	048
383	445.455078125	302.45538330078125	1.0	430.8968811035156	217.50941467285156	0.7423994541168213	623.0067138671875	185.2804412841797	1.0	619.56787109375	185.922119140625	0.0006043016910552979	3	048
384	438.4650573730469	301.58935546875	1.0	435.5136413574219	223.65347290039062	0.04811924695968628	622.7409057617188	185.2729949951172	1.0	619.6289672851562	185.62786865234375	0.0006042122840881348	3	048
385	436.29034423828125	301.47894287109375	1.0	442.6695861816406	232.9515838623047	0.0015651881694793701	623.5506591796875	184.49986267089844	1.0	619.718994140625	185.466552734375	0.0003141462802886963	3	048
386	431.6640625	299.8599853515625	1.0	441.6979064941406	228.38966369628906	0.9999983310699463	623.1668090820312	184.18109130859375	1.0	560.51806640625	196.1503448486328	0.015688985586166382	3	048
387	427.4072570800781	296.0478820800781	1.0	445.5009460449219	232.72608947753906	0.0003421306610107422	622.8751831054688	183.55947875976562	1.0	549.8849487304688	176.18885803222656	0.0014332830905914307	3	048
388	423.00714111328125	293.83203125	1.0	431.0283508300781	244.02894592285156	0.9730692505836487	623.5211181640625	184.00271606445312	1.0	619.9930419921875	184.59092712402344	0.00034886598587036133	3	048
389	423.91339111328125	299.76129150390625	1.0	418.6556701660156	304.0191955566406	0.00015279650688171387	623.4619750976562	184.70611572265625	1.0	619.6729736328125	185.53445434570312	0.00043198466300964355	3	048
390	414.59759521484375	300.9172058105469	1.0	427.7708435058594	241.55006408691406	1.0	624.163818359375	184.07907104492188	1.0	620.2643432617188	185.02090454101562	0.00038376450538635254	3	048
391	411.6461486816406	300.8952331542969	1.0	424.118408203125	241.84686279296875	0.9999995827674866	623.7175903320312	184.40164184570312	1.0	619.8242797851562	185.30902099609375	0.0003775954246520996	3	048
392	410.236328125	303.62579345703125	1.0	437.4959716796875	243.12327575683594	0.9862827062606812	622.9791870117188	184.3580322265625	1.0	619.408935546875	185.48590087890625	0.00033551454544067383	3	048
393	406.8237609863281	303.80426025390625	1.0	434.8834533691406	244.4486541748047	0.7891240119934082	623.61083984375	183.75157165527344	1.0	549.6491088867188	183.91339111328125	0.17284682393074036	3	048
394	403.20465087890625	305.7938232421875	1.0	15.00017261505127	482.1293640136719	0.0006101727485656738	623.4044189453125	184.2382049560547	1.0	395.4516906738281	294.66650390625	0.0014027655124664307	3	048
395	401.4539794921875	306.1463928222656	1.0	406.5673828125	307.03753662109375	0.00047144293785095215	623.4481811523438	184.04977416992188	1.0	393.1505126953125	293.089599609375	0.0010332465171813965	3	048
396	400.0500793457031	306.13763427734375	1.0	15.249905586242676	482.43035888671875	0.00044661760330200195	623.4224853515625	185.17413330078125	1.0	394.3229064941406	293.0780029296875	0.0016275644302368164	3	048
397	399.8465576171875	305.7021179199219	1.0	405.80755615234375	307.19903564453125	0.00076255202293396	624.4536743164062	184.5166015625	1.0	393.589111328125	292.85302734375	0.0017029047012329102	3	048
398	401.3613586425781	310.17376708984375	1.0	14.61240005493164	481.838134765625	0.00026035308837890625	623.322265625	184.13975524902344	1.0	619.4273681640625	184.8633575439453	0.0004436075687408447	3	048
399	400.50482177734375	310.1872253417969	1.0	620.1195678710938	186.3114471435547	0.00010022521018981934	623.2807006835938	184.34768676757812	1.0	619.770263671875	185.24053955078125	0.00046434998512268066	3	048
400	402.5519714355469	309.3185729980469	1.0	626.04052734375	186.0570526123047	0.00014728307723999023	623.1524658203125	183.58798217773438	1.0	555.2418823242188	193.70431518554688	0.0017232000827789307	3	048
401	396.20196533203125	298.4819030761719	0.9998835325241089	388.0926513671875	294.1836242675781	0.0006784498691558838	622.8626098632812	184.55064392089844	1.0	379.4517822265625	293.1315002441406	0.0008057653903961182	3	048
402	398.3296203613281	289.7071228027344	1.0	392.3130187988281	290.97857666015625	0.061366647481918335	623.7055053710938	184.43263244628906	1.0	620.0718383789062	185.50283813476562	0.0004886090755462646	3	048
403	398.2781066894531	287.4659729003906	1.0	391.3855285644531	289.3066101074219	0.048442691564559937	623.7942504882812	183.703125	1.0	619.7846069335938	184.4925079345703	0.00035244226455688477	3	048
404	407.57391357421875	294.28668212890625	1.0	419.1299133300781	293.4399719238281	0.00038370490074157715	623.0380249023438	184.38616943359375	1.0	556.3743896484375	195.87937927246094	0.00301554799079895	3	048
405	407.9564514160156	295.0207824707031	1.0	422.41326904296875	292.841796875	0.000364840030670166	622.8873901367188	184.43116760253906	1.0	619.3818969726562	185.5477752685547	0.0003885924816131592	3	048
406	408.8607177734375	295.5726013183594	1.0	419.2903747558594	294.3345947265625	0.0005803704261779785	623.2642822265625	184.41514587402344	1.0	619.2301635742188	185.55210876464844	0.00043824315071105957	3	048
407	412.4393005371094	292.28656005859375	1.0	14.231597900390625	482.2516174316406	0.0015070438385009766	623.0503540039062	184.2761993408203	1.0	619.3583374023438	185.25387573242188	0.00045731663703918457	3	048
408	414.1507263183594	287.5968933105469	1.0	424.25653076171875	278.7662353515625	0.0005058348178863525	623.4285278320312	184.7621612548828	1.0	619.4800415039062	185.27049255371094	0.0006330609321594238	3	048
409	417.78558349609375	285.2409362792969	1.0	421.36798095703125	289.2559814453125	0.00014644861221313477	646.7136840820312	303.6219482421875	0.0005098283290863037	416.0193176269531	274.37811279296875	4.553794860839844e-5	3	048
410	423.2220458984375	284.4145812988281	1.0	14.792856216430664	482.1400146484375	0.000706791877746582	647.3060913085938	301.485107421875	0.00010919570922851562	5.6822662353515625	477.4314880371094	9.936094284057617e-5	3	048
411	430.0970153808594	283.91754150390625	1.0	355.88934326171875	313.54351806640625	0.1913515031337738	429.5102844238281	286.773193359375	7.298588752746582e-5	430.4201965332031	275.6862487792969	7.453560829162598e-5	3	048
412	435.281005859375	280.3315124511719	1.0	359.8174133300781	324.1219177246094	0.0011750757694244385	647.587646484375	284.94342041015625	0.0005210041999816895	425.76904296875	293.1029968261719	0.00010251998901367188	3	048
413	443.79132080078125	278.705810546875	1.0	363.7527160644531	330.0558166503906	0.006338447332382202	443.7633056640625	283.8939208984375	0.00032401084899902344	442.2796936035156	288.1055908203125	0.0001093745231628418	3	048
414	450.8963928222656	277.23529052734375	1.0	355.6351013183594	336.27764892578125	0.0018099844455718994	647.2440185546875	306.2987365722656	9.337067604064941e-5	4.690823078155518	477.1700439453125	4.178285598754883e-5	3	048
415	457.89349365234375	275.035400390625	1.0	348.8605651855469	337.4850158691406	0.6665260791778564	647.7822265625	304.0772705078125	0.0009793341159820557	641.275390625	306.2422790527344	0.0002900063991546631	3	048
416	461.7777404785156	275.8113708496094	1.0	346.2150573730469	340.9528503417969	1.0	347.3730163574219	346.506103515625	0.00037339329719543457	346.47772216796875	347.71258544921875	0.0003598928451538086	3	048
417	466.1962585449219	274.42138671875	1.0	341.9122009277344	345.98797607421875	0.9993797540664673	344.9280700683594	349.08099365234375	0.0002690553665161133	343.2762756347656	350.3716125488281	9.265542030334473e-5	3	048
418	471.6025695800781	274.9906311035156	1.0	342.9046936035156	347.93524169921875	0.9987338185310364	651.1948852539062	171.1399688720703	8.717179298400879e-5	5.19215202331543	477.92767333984375	0.0001353621482849121	3	048
419	475.946533203125	273.6019592285156	1.0	346.4559326171875	347.2241516113281	0.9999862909317017	648.6366577148438	303.45257568359375	0.003269672393798828	471.1568603515625	262.8991394042969	0.00021976232528686523	3	048
420	480.0722351074219	272.522216796875	1.0	349.7970886230469	353.14788818359375	0.9998863935470581	354.1240234375	352.8575134277344	7.462501525878906e-5	473.0513000488281	263.0341796875	9.72449779510498e-5	3	048
421	484.489990234375	272.9990539550781	1.0	353.9781799316406	351.46240234375	1.0	357.2471008300781	350.5064392089844	0.0002563297748565674	353.88067626953125	353.2110290527344	0.0002702474594116211	3	048
422	485.4960632324219	273.70721435546875	1.0	357.52984619140625	352.2080078125	0.9999998211860657	648.1653442382812	288.1790466308594	0.00047463178634643555	351.5446472167969	356.2596130371094	6.660819053649902e-5	3	048
423	486.6890563964844	274.5001220703125	1.0	361.8126525878906	346.5950927734375	0.9999997019767761	647.8394775390625	299.09368896484375	0.0017683207988739014	359.7906494140625	349.02923583984375	4.628300666809082e-5	3	048
424	487.5385437011719	275.0635986328125	1.0	357.89117431640625	351.6711120605469	0.9999991655349731	648.368896484375	283.3683166503906	9.393692016601562e-5	5.074963092803955	477.5619201660156	5.054473876953125e-5	3	048
425	487.58343505859375	275.63824462890625	1.0	356.08203125	352.1551208496094	1.0	647.031494140625	286.6385192871094	0.00041294097900390625	352.6545715332031	353.3081359863281	0.0001627206802368164	3	048
426	489.64129638671875	278.37591552734375	1.0	360.0956726074219	348.5653381347656	0.999998927116394	647.7799682617188	284.3523254394531	0.00266072154045105	4.58274507522583	476.9298400878906	5.5402517318725586e-5	3	048
427	493.02923583984375	283.6131591796875	1.0	363.81768798828125	346.9689636230469	1.0	364.8149719238281	349.12640380859375	0.0003314018249511719	369.3857727050781	351.614013671875	0.00026938319206237793	3	048
428	495.5566711425781	286.25439453125	1.0	373.3682556152344	347.7373352050781	0.027558982372283936	647.7753295898438	284.6144714355469	0.0013699531555175781	499.1116638183594	276.9500427246094	0.00014644861221313477	3	048
429	500.4305725097656	287.3720703125	1.0	376.7064208984375	342.5471496582031	0.9999902248382568	648.2280883789062	300.4897155761719	0.00024884939193725586	500.8858947753906	278.059326171875	0.00011160969734191895	3	048
430	502.43634033203125	288.3576354980469	1.0	379.5888366699219	336.9209289550781	0.9999699592590332	647.9537353515625	285.42877197265625	0.00010514259338378906	502.3140563964844	278.75054931640625	7.656216621398926e-5	3	048
431	508.0362243652344	290.613525390625	1.0	385.12567138671875	331.5633544921875	1.0	648.5076904296875	284.3824462890625	0.00021222233772277832	386.19842529296875	334.35675048828125	0.00030806660652160645	3	048
432	512.06103515625	294.19024658203125	1.0	388.4325866699219	321.0113220214844	0.9999897480010986	646.62890625	285.83880615234375	0.0008590221405029297	492.4942321777344	302.9237976074219	1.6450881958007812e-5	3	048
433	513.77587890625	298.00360107421875	1.0	394.0724182128906	318.3141784667969	0.012412726879119873	648.0084838867188	321.014892578125	9.867548942565918e-5	504.67706298828125	306.2087097167969	6.884336471557617e-5	3	048
434	515.2655029296875	302.2987365722656	1.0	515.2017822265625	299.3960876464844	0.00020691752433776855	647.5901489257812	285.5316162109375	0.0005884170532226562	504.57177734375	293.1122131347656	0.00020751357078552246	3	048
435	518.5794677734375	305.0036926269531	1.0	408.6033020019531	284.5023193359375	0.019361376762390137	648.4697265625	285.2203674316406	0.005049526691436768	518.214599609375	293.8978271484375	8.162856101989746e-5	3	048
436	521.4403686523438	307.2061767578125	1.0	405.38726806640625	316.4495849609375	0.9999971389770508	527.7540893554688	305.60626220703125	0.00018107891082763672	520.4326782226562	295.5674743652344	6.622076034545898e-5	3	048
437	525.9301147460938	309.917724609375	1.0	408.9457092285156	305.1033630371094	1.0	647.9049682617188	304.4088134765625	0.0007897615432739258	521.4985961914062	321.5571594238281	0.00012162327766418457	3	048
438	526.757080078125	312.3426208496094	1.0	405.61651611328125	296.1208190917969	1.0	522.830078125	312.69940185546875	0.00045675039291381836	521.9328002929688	322.3631591796875	0.00015538930892944336	3	048
439	528.890625	314.4046325683594	1.0	406.03326416015625	290.6495666503906	0.9999992847442627	648.3626098632812	301.3238830566406	0.0036581754684448242	521.1181030273438	322.39605712890625	0.00010153651237487793	3	048
440	535.0662231445312	338.55712890625	1.0	418.54315185546875	307.90325927734375	0.9999999403953552	648.342529296875	297.2305603027344	0.0012310147285461426	516.4530639648438	326.6794128417969	0.00017538666725158691	3	048
441	539.0741577148438	341.3661804199219	0.9513626098632812	439.6466369628906	306.0739440917969	1.0	648.3200073242188	285.97760009765625	0.001349329948425293	438.5798034667969	299.1152648925781	0.00011166930198669434	3	048
442	527.2258911132812	339.1882629394531	0.001550048589706421	441.590087890625	299.8371887207031	1.0	647.2280883789062	301.9009704589844	0.005545288324356079	442.52899169921875	302.0765075683594	5.1081180572509766e-5	3	048
443	542.8880615234375	355.2861022949219	0.9993203282356262	450.4549865722656	304.5381774902344	0.1408911645412445	648.8790283203125	287.7414855957031	0.000516057014465332	518.23974609375	354.7258605957031	7.021427154541016e-5	3	048
444	524.6460571289062	356.9425964355469	0.038873761892318726	452.93670654296875	302.9521789550781	0.9989155530929565	649.5980224609375	125.06759643554688	0.00010606646537780762	4.300286293029785	477.976806640625	1.3381242752075195e-5	3	048
445	522.4033203125	362.95806884765625	1.0	449.64678955078125	303.2891540527344	0.9999997615814209	519.89697265625	370.4343566894531	0.0003885924816131592	508.309326171875	374.17626953125	0.00023224949836730957	3	048
446	517.1712646484375	367.7455139160156	1.0	451.60205078125	300.2466735839844	1.0	647.8823852539062	303.1225280761719	0.0005508661270141602	450.3743591308594	302.0317077636719	9.784102439880371e-5	3	048
447	509.6900329589844	370.4209289550781	1.0	456.1392517089844	292.8843688964844	1.0	513.0418090820312	369.0869140625	0.00013509392738342285	563.9085693359375	195.86155700683594	0.00024306774139404297	3	048
448	506.73858642578125	372.3600158691406	1.0	456.44476318359375	287.2102966308594	0.9908815026283264	511.155517578125	370.5972900390625	0.00022265315055847168	452.2748107910156	277.0954895019531	9.945034980773926e-5	3	048
449	511.2635498046875	373.984375	1.0	458.24310302734375	282.95263671875	0.9998642206192017	650.4879760742188	170.833984375	0.00010082125663757324	457.93048095703125	285.4681396484375	8.034706115722656e-5	3	048
450	511.44134521484375	376.7944641113281	0.9999992847442627	455.87530517578125	286.4635314941406	1.0	648.2440795898438	43.22270584106445	0.00014990568161010742	452.2910461425781	287.0438537597656	0.00011605024337768555	3	048
451	515.59228515625	380.299072265625	0.9999998211860657	451.4313049316406	287.977294921875	0.9999911785125732	449.3840637207031	284.63330078125	9.97781753540039e-5	451.1246032714844	280.2981872558594	0.00013265013694763184	3	048
452	516.4491577148438	381.0194396972656	1.0	449.61346435546875	283.65087890625	0.9999998807907104	648.6136474609375	274.24835205078125	0.0004239678382873535	447.731201171875	277.7978515625	0.0001525580883026123	3	048
453	517.1589965820312	382.86474609375	0.9999996423721313	446.0924072265625	286.5672302246094	0.9999959468841553	647.3395385742188	284.2089538574219	0.0003482997417449951	440.82421875	282.3227844238281	0.00016105175018310547	3	048
454	519.21435546875	382.9451904296875	0.999941349029541	441.49444580078125	287.3062438964844	0.9945642352104187	441.2107238769531	284.5724792480469	0.0001863241195678711	436.999267578125	279.8222961425781	0.00014090538024902344	3	048
455	518.2490234375	383.177734375	1.0	439.18023681640625	290.7076110839844	0.9094583988189697	648.2523193359375	282.3505859375	0.00018095970153808594	518.6358642578125	373.44683837890625	0.00016498565673828125	3	048
456	518.438232421875	381.99627685546875	1.0	441.84759521484375	291.5211181640625	0.9999991059303284	519.126708984375	382.4813232421875	9.503960609436035e-5	517.54052734375	372.20867919921875	0.00015223026275634766	3	048
457	518.4901123046875	380.1996154785156	1.0	435.8531188964844	293.03717041015625	1.0	648.8991088867188	278.8412780761719	0.0005865991115570068	517.2941284179688	369.4911193847656	8.702278137207031e-5	3	048
458	518.2625732421875	380.5451965332031	1.0	430.51141357421875	293.75042724609375	0.9999992847442627	647.5422973632812	285.7018127441406	0.0002193152904510498	517.7507934570312	371.51593017578125	0.0001240372657775879	3	048
459	516.7166137695312	380.3899841308594	0.9999994039535522	427.0047607421875	298.3500061035156	0.9497711658477783	648.699462890625	286.6753234863281	0.00024640560150146484	502.3158874511719	372.68634033203125	4.887580871582031e-5	3	048
460	516.7167358398438	378.9474182128906	1.0	422.3301086425781	294.1920471191406	0.013090342283248901	649.6065063476562	190.19325256347656	9.498000144958496e-5	516.7501220703125	371.3750305175781	0.00013971328735351562	3	048
461	517.5059814453125	378.3767395019531	0.9999990463256836	13.633392333984375	483.5180358886719	0.0008153617382049561	649.5438232421875	283.51971435546875	0.002459883689880371	3.8483264446258545	477.2380676269531	0.0001265108585357666	3	048
462	517.2583618164062	378.32861328125	0.9999943971633911	514.0267333984375	384.3587341308594	0.00013241171836853027	648.36328125	280.6513977050781	0.0012774467468261719	502.9219055175781	371.97418212890625	0.00010889768600463867	3	048
463	516.9847412109375	376.6714782714844	0.9999966025352478	420.57177734375	308.57208251953125	0.0006535053253173828	648.59326171875	300.9648132324219	0.0004450380802154541	502.30572509765625	370.7753601074219	9.617209434509277e-5	3	048
464	516.4349365234375	377.20330810546875	0.9999106526374817	417.7385559082031	309.93927001953125	0.08723059296607971	648.4669189453125	275.4231872558594	0.0002124011516571045	502.8126525878906	372.20831298828125	7.656216621398926e-5	3	048
465	517.41845703125	377.0676574707031	0.9999673962593079	411.94122314453125	314.5028991699219	0.9941083788871765	647.5389404296875	275.4345703125	7.706880569458008e-5	503.23193359375	372.3368835449219	9.483098983764648e-5	3	048
466	518.4943237304688	377.61676025390625	0.9999934434890747	523.2990112304688	375.1379089355469	0.0001010596752166748	646.2067260742188	292.6514587402344	0.00027695298194885254	503.76934814453125	372.23876953125	7.861852645874023e-5	3	048
467	517.3619384765625	376.7135925292969	1.0	407.92620849609375	308.8919982910156	0.015774399042129517	648.4034423828125	272.2753601074219	0.00017398595809936523	502.92083740234375	369.8638610839844	7.477402687072754e-5	3	048
468	520.8428344726562	378.9075622558594	0.9999802112579346	417.792236328125	321.79376220703125	0.001042485237121582	647.667236328125	283.74578857421875	0.00010177493095397949	407.2687072753906	311.953125	0.0001996755599975586	3	048
469	519.1362915039062	377.2259826660156	1.0	527.9248657226562	379.4598388671875	0.0001996457576751709	646.9662475585938	304.18658447265625	0.000341564416885376	520.617919921875	385.6451721191406	7.286667823791504e-5	3	048
470	522.490234375	377.1183776855469	0.9999977350234985	407.3523254394531	334.5609130859375	0.9999980926513672	527.9450073242188	375.57745361328125	0.00024443864822387695	516.5150146484375	369.5809020996094	0.0001226961612701416	3	048
471	525.5662841796875	375.69903564453125	0.9999991655349731	406.9327392578125	337.942138671875	0.9999796748161316	648.1975708007812	300.621826171875	0.001229792833328247	516.87353515625	368.8717041015625	5.015730857849121e-5	3	048
472	525.8634033203125	369.8527526855469	0.9999046325683594	530.2009887695312	369.5985107421875	0.0013239085674285889	646.3037719726562	304.18975830078125	0.0025579333305358887	639.7539672851562	303.3111572265625	4.3720006942749023e-5	3	048
473	531.0960693359375	366.32952880859375	1.0	534.0049438476562	369.5899963378906	0.00044351816177368164	648.0072631835938	285.5115661621094	0.00011613965034484863	521.7816772460938	357.9322814941406	0.0001691877841949463	3	048
474	540.583984375	350.2512512207031	0.9993811249732971	413.45440673828125	356.9507751464844	0.6859486699104309	646.009033203125	285.0924072265625	0.0009905695915222168	544.3961181640625	352.7705993652344	6.568431854248047e-5	3	048
475	530.7456665039062	342.2042236328125	1.0	522.89111328125	340.9526062011719	0.00041297078132629395	522.5440063476562	347.43719482421875	0.000102996826171875	4.546539306640625	478.6313171386719	0.00010541081428527832	3	048
476	523.48193359375	335.1643371582031	1.0	532.27783203125	329.44647216796875	0.0016666054725646973	647.6385498046875	305.05877685546875	0.001404106616973877	524.2371215820312	323.6607360839844	0.00012943148612976074	3	048
477	520.3455810546875	332.14508056640625	1.0	412.9527893066406	374.0380859375	0.024970531463623047	647.9893798828125	299.6885681152344	0.0017211437225341797	524.5758056640625	321.1132507324219	0.00011923909187316895	3	048
478	520.5778198242188	333.1522521972656	1.0	532.49267578125	327.3836669921875	0.0018523931503295898	648.1383666992188	284.30120849609375	0.00022646784782409668	505.009033203125	343.0462646484375	0.00015336275100708008	3	048
479	518.6061401367188	329.46160888671875	1.0	407.4104919433594	373.75140380859375	0.9960572123527527	649.0750732421875	269.9795227050781	0.00015166401863098145	518.1781616210938	336.4474182128906	7.289648056030273e-5	3	048
480	516.7037963867188	329.4473571777344	1.0	410.257568359375	376.3831481933594	0.002633899450302124	648.2369995117188	302.6693115234375	0.0008916556835174561	505.3686828613281	341.7083740234375	3.838539123535156e-5	3	048
481	516.8189086914062	328.4759521484375	1.0	427.8940734863281	373.0271911621094	0.0005772709846496582	648.6321411132812	283.89642333984375	0.005180031061172485	504.12530517578125	341.3269348144531	4.5865774154663086e-5	3	048
482	513.219970703125	330.1609802246094	1.0	14.013932228088379	483.42706298828125	0.000641167163848877	648.2855834960938	301.060791015625	0.000890880823135376	4.237692832946777	477.7578430175781	5.6803226470947266e-5	3	048
483	513.0299072265625	328.6011657714844	1.0	14.78146743774414	483.164794921875	0.0004177689552307129	510.7472229003906	334.8677673339844	9.235739707946777e-5	504.8830261230469	339.0483703613281	6.434321403503418e-5	3	048
484	511.5137634277344	327.47198486328125	1.0	517.166015625	325.35626220703125	0.0005272030830383301	646.3612670898438	306.4931335449219	0.001390904188156128	504.9566955566406	338.3118896484375	6.237626075744629e-5	3	048
485	513.358642578125	330.0724792480469	1.0	410.0206604003906	373.7774658203125	0.0016798079013824463	646.0101318359375	307.4359130859375	0.005387008190155029	639.8471069335938	307.86370849609375	0.00024560093879699707	3	048
486	514.3505859375	324.6026306152344	1.0	520.6373901367188	316.7861022949219	0.0003228187561035156	647.2359008789062	286.7115478515625	0.0003941953182220459	508.34075927734375	313.19964599609375	4.553794860839844e-5	3	048
487	519.802001953125	321.13519287109375	1.0	432.2379455566406	372.9371032714844	0.1452050507068634	646.8219604492188	306.4284973144531	0.0020677149295806885	517.18408203125	310.99847412109375	0.0002848505973815918	3	048
488	526.1630249023438	320.4927978515625	1.0	421.7701416015625	375.3483581542969	0.9208537340164185	649.5391235351562	170.3672637939453	0.00023877620697021484	519.7349853515625	310.9632263183594	0.0005684494972229004	3	048
489	535.8109741210938	316.862548828125	1.0	545.7880249023438	316.25201416015625	0.0040854811668396	543.4005737304688	315.47039794921875	0.0004793107509613037	539.4931030273438	320.6971130371094	0.00017952919006347656	3	048
490	540.509521484375	311.77008056640625	1.0	428.36639404296875	361.07769775390625	0.9999977350234985	648.7390747070312	283.1509704589844	0.0006439387798309326	538.24462890625	319.8216552734375	0.00022560358047485352	3	048
491	546.1377563476562	309.7236328125	1.0	428.2171630859375	361.13079833984375	0.9998581409454346	648.1936645507812	303.32293701171875	0.02638229727745056	427.2895812988281	365.5014343261719	0.00015920400619506836	3	048
492	549.247314453125	309.0787048339844	1.0	429.03729248046875	361.5400390625	0.9472256898880005	647.8062744140625	276.52203369140625	0.0053483545780181885	560.6007080078125	309.4277038574219	5.5670738220214844e-5	3	048
493	548.4436645507812	309.7559814453125	1.0	432.5200500488281	359.3642883300781	0.009718179702758789	649.14013671875	285.4502258300781	0.0005626976490020752	550.8308715820312	318.6504821777344	6.377696990966797e-5	3	048
494	548.6563720703125	312.866943359375	1.0	439.2654724121094	360.8485412597656	0.9995455145835876	649.7008056640625	270.8858947753906	0.0007175207138061523	550.4380493164062	319.81964111328125	0.00022044777870178223	3	048
495	546.0374145507812	315.1318359375	0.9990682601928711	443.32012939453125	361.69110107421875	0.9999881386756897	648.2454223632812	306.63885498046875	0.00027823448181152344	544.0269775390625	307.18194580078125	0.0001310408115386963	3	048
496	539.5411987304688	317.84124755859375	0.2974313497543335	441.4123840332031	362.2036437988281	0.5028562545776367	650.7322387695312	163.3557586669922	0.0006300210952758789	530.9508056640625	309.7489318847656	3.6329030990600586e-5	3	048
497	448.8941650390625	362.2261047363281	0.004817336797714233	447.0362548828125	360.870849609375	0.9999997615814209	648.7145385742188	272.1537170410156	0.0004794299602508545	444.8556213378906	364.9490661621094	0.00016123056411743164	3	048
498	449.2166748046875	358.2156066894531	0.9999960660934448	450.989501953125	358.5797119140625	0.45967647433280945	649.53564453125	287.3768005371094	0.004839569330215454	453.0828552246094	364.6789855957031	8.291006088256836e-5	3	048
499	509.1719665527344	321.27783203125	0.8509324193000793	454.65362548828125	356.8065490722656	0.9999942779541016	648.2314453125	282.40447998046875	0.001497507095336914	503.982666015625	311.89520263671875	0.00025343894958496094	3	048
500	549.6387939453125	343.2186279296875	0.9982235431671143	520.5418090820312	325.4791564941406	0.006088137626647949	650.6683959960938	169.92208862304688	9.1552734375e-5	548.5158081054688	335.84979248046875	9.542703628540039e-5	3	048
501	540.6405639648438	352.7016906738281	0.9993122816085815	451.5641174316406	341.4288024902344	0.9999986886978149	648.743896484375	305.7624206542969	0.00026276707649230957	448.8830261230469	347.894287109375	4.616379737854004e-5	3	048
502	537.1634521484375	346.5311584472656	1.0	450.6785583496094	347.8240661621094	0.016706615686416626	647.1904296875	303.161865234375	0.0012654662132263184	519.6248779296875	342.1899719238281	0.0002257227897644043	3	048
503	538.603759765625	345.3983154296875	1.0	457.3754577636719	309.45831298828125	0.9999819993972778	647.2739868164062	266.939453125	0.00018969178199768066	517.3076171875	340.01153564453125	0.00010654330253601074	3	048
504	544.1329345703125	343.4544372558594	0.9991052150726318	456.1600341796875	301.8761291503906	0.9999995231628418	648.1541137695312	212.43780517578125	6.762146949768066e-5	460.383544921875	303.52899169921875	6.470084190368652e-5	3	048
505	535.0596923828125	348.1100158691406	0.46850287914276123	455.1207580566406	291.19451904296875	0.1301749348640442	647.9321899414062	284.6111755371094	0.0008241236209869385	4.258424282073975	478.4591979980469	6.628036499023438e-5	3	048
506	529.8275756835938	345.27899169921875	0.9999991655349731	456.22821044921875	293.36492919921875	0.8775279521942139	648.0450439453125	282.12652587890625	0.00013011693954467773	517.3584594726562	340.0653076171875	0.00013461709022521973	3	048
507	529.5594482421875	345.3067932128906	0.9555177688598633	456.2185974121094	295.4453430175781	0.9921039342880249	649.2092895507812	148.4161834716797	3.635883331298828e-5	517.7326049804688	340.17828369140625	0.00014099478721618652	3	048
508	518.258544921875	344.2006530761719	1.0	454.7021179199219	301.08648681640625	0.9849953055381775	649.0409545898438	166.1104736328125	0.010902047157287598	515.0880126953125	335.0600891113281	0.0003223121166229248	3	048
509	505.79620361328125	349.507568359375	1.0	452.98468017578125	305.3050537109375	0.0005991756916046143	647.198974609375	304.5348205566406	0.0005003809928894043	514.890869140625	334.59967041015625	0.00029394030570983887	3	048
510	503.8958740234375	344.2357482910156	0.9999998807907104	517.6082763671875	331.15057373046875	0.0009943246841430664	648.3344116210938	284.1307678222656	5.653500556945801e-5	514.8900146484375	328.6312255859375	0.000671684741973877	3	048
511	514.448974609375	336.46588134765625	0.9961012601852417	518.1331787109375	329.2895812988281	0.0023169517517089844	647.0962524414062	307.5621643066406	0.001147538423538208	507.292724609375	325.3978271484375	0.00039830803871154785	3	048
512	516.9815673828125	322.4406433105469	0.9999992847442627	516.9058227539062	324.0337829589844	0.0024864375591278076	648.0946655273438	280.7490539550781	0.002662748098373413	517.6396484375	311.5521240234375	0.001756906509399414	3	048
513	519.6275634765625	305.54229736328125	1.0	530.4015502929688	302.9574279785156	0.0004273056983947754	647.5307006835938	304.3326416015625	0.00020003318786621094	518.8840942382812	296.0368957519531	8.213520050048828e-5	3	048
514	522.4336547851562	298.43963623046875	1.0	466.7628479003906	360.57415771484375	0.947084903717041	523.0538330078125	301.0186767578125	0.000311434268951416	521.9407958984375	305.3489990234375	0.0001494288444519043	3	048
515	525.2942504882812	292.59112548828125	1.0	463.60455322265625	361.53662109375	0.9999892711639404	647.8020629882812	283.43231201171875	7.253885269165039e-5	462.9603576660156	367.1098327636719	0.00015288591384887695	3	048
516	529.1409301757812	286.16070556640625	1.0	456.3089599609375	365.00067138671875	0.9972759485244751	459.0597839355469	364.3908996582031	0.00023725628852844238	455.5512390136719	366.9101867675781	0.0005860030651092529	3	048
517	531.7774047851562	285.0630187988281	1.0	456.618408203125	367.854248046875	0.9999958872795105	458.8457946777344	366.5099792480469	0.00023058056831359863	453.8745422363281	362.3887939453125	0.00031375885009765625	3	048
518	533.6995239257812	282.4872741699219	1.0	457.476318359375	374.0809326171875	1.0	456.8954162597656	373.5375061035156	0.0001271069049835205	456.7983703613281	378.9610900878906	0.0003706216812133789	3	048
519	535.2908325195312	279.82379150390625	1.0	454.4144592285156	377.55133056640625	1.0	544.088623046875	280.6063537597656	0.00017875432968139648	453.136962890625	380.45074462890625	0.0005387961864471436	3	048
520	537.4774780273438	274.9268798828125	1.0	459.6509704589844	375.4184875488281	1.0	543.84130859375	275.2107849121094	0.00012505054473876953	458.0133361816406	379.27813720703125	0.0002549290657043457	3	048
521	542.7362670898438	269.22601318359375	1.0	459.8932189941406	375.6504211425781	1.0	459.5496826171875	379.0715026855469	0.00029671192169189453	457.22137451171875	380.22259521484375	0.0007624030113220215	3	048
522	546.350830078125	264.7552185058594	1.0	466.8367614746094	373.3887634277344	0.007164359092712402	648.9568481445312	303.056640625	7.31050968170166e-5	456.6397399902344	371.9391174316406	0.0002027451992034912	3	048
523	548.8446655273438	262.45703125	1.0	468.44696044921875	376.6392822265625	0.1357092261314392	648.024658203125	285.6304626464844	0.0005900561809539795	461.62213134765625	373.6884765625	6.780028343200684e-5	3	048
524	549.314697265625	262.6031188964844	1.0	464.6986999511719	384.1332092285156	0.9999997615814209	549.8851318359375	268.67364501953125	9.492039680480957e-5	460.9904479980469	376.3001403808594	7.018446922302246e-5	3	048
525	550.1734619140625	261.74786376953125	1.0	458.6246032714844	386.3580627441406	0.5891071557998657	646.9354858398438	289.7742004394531	0.00021323561668395996	458.0517883300781	375.1000061035156	6.312131881713867e-5	3	048
526	550.2113037109375	255.16110229492188	1.0	471.0304260253906	374.1394958496094	0.9999998807907104	648.816162109375	272.7167053222656	0.0008586645126342773	475.275146484375	360.4262390136719	0.00013330578804016113	3	048
527	553.892333984375	238.68487548828125	1.0	475.2051696777344	375.0032653808594	0.9683429598808289	648.0016479492188	299.2939758300781	0.0018661320209503174	475.37554931640625	360.7607116699219	7.906556129455566e-5	3	048
528	545.9341430664062	242.23106384277344	1.0	463.26934814453125	385.1722412109375	0.4498193562030792	647.7962646484375	278.3912353515625	0.002893686294555664	546.297607421875	231.35794067382812	0.00015991926193237305	3	048
529	535.572021484375	240.24659729003906	1.0	466.8972473144531	389.2527770996094	0.9255967140197754	542.8158569335938	240.60348510742188	0.00020557641983032227	532.566650390625	232.27572631835938	0.0001417398452758789	3	048
530	534.0977172851562	236.99014282226562	1.0	465.12921142578125	387.6603698730469	0.8886998891830444	544.0390014648438	235.803466796875	0.00014328956604003906	522.55517578125	228.9022674560547	0.00025019049644470215	3	048
531	532.3984985351562	238.2239227294922	1.0	541.018310546875	237.77935791015625	0.0005573034286499023	647.0167236328125	304.95111083984375	0.0002650022506713867	523.4105834960938	229.60415649414062	0.0002492964267730713	3	048
532	530.3759155273438	238.57940673828125	1.0	465.43475341796875	371.52398681640625	0.0005737245082855225	646.9029541015625	287.0297546386719	0.0004452168941497803	522.1380615234375	228.3933563232422	0.0006962418556213379	3	048
533	530.2345581054688	237.23760986328125	1.0	465.9823913574219	374.31256103515625	0.25004321336746216	646.5472412109375	301.9407043457031	0.00012949109077453613	521.0641479492188	226.71719360351562	0.00031748414039611816	3	048
534	528.7972412109375	235.68983459472656	1.0	464.704833984375	372.0556945800781	0.9987180233001709	469.0149230957031	371.34521484375	8.52346420288086e-5	463.111572265625	372.701171875	0.0004916787147521973	3	048
535	529.3858032226562	234.66290283203125	1.0	463.13153076171875	370.3348693847656	0.9999314546585083	646.6715087890625	306.2757873535156	0.0002929568290710449	462.8612060546875	372.7537536621094	0.0022897720336914062	3	048
536	530.6635131835938	233.7738800048828	1.0	462.048583984375	369.5915222167969	0.9999950528144836	646.6556396484375	303.5152893066406	0.00013047456741333008	462.38214111328125	370.7835998535156	0.005890786647796631	3	048
537	531.803466796875	235.5052032470703	1.0	458.2048034667969	372.2071533203125	0.9999995231628418	647.1371459960938	287.1075134277344	0.0001577138900756836	460.1776428222656	375.1788024902344	0.0007874965667724609	3	048
538	530.422607421875	236.2492218017578	1.0	456.21435546875	370.9516906738281	0.9999991655349731	645.9562377929688	286.23779296875	0.00015288591384887695	459.48516845703125	374.3771057128906	0.000978916883468628	3	048
539	530.6281127929688	237.46682739257812	1.0	455.82476806640625	372.5776672363281	1.0	646.590087890625	303.1162414550781	0.00019547343254089355	461.02960205078125	376.671875	0.001299440860748291	3	048
540	530.5574340820312	239.0655517578125	1.0	454.15435791015625	373.67694091796875	0.9999998807907104	456.6576232910156	372.4202575683594	8.785724639892578e-5	457.52471923828125	378.21990966796875	0.00038561224937438965	3	048
541	530.1317138671875	240.09124755859375	1.0	450.8582458496094	375.5545959472656	1.0	646.5455322265625	285.0105895996094	0.00016063451766967773	447.660888671875	381.49798583984375	0.00036281347274780273	3	048
542	531.1469116210938	240.4525604248047	1.0	443.3533020019531	380.61041259765625	0.999946117401123	646.0224609375	301.1514587402344	0.00013890862464904785	442.4532165527344	377.3338317871094	0.0002625584602355957	3	048
543	530.0001831054688	242.70103454589844	1.0	441.74188232421875	378.9261779785156	0.9999992847442627	646.9298706054688	272.90679931640625	0.0004113912582397461	441.2924499511719	380.25616455078125	0.00029525160789489746	3	048
